# Supplementary material for: Computational Investigation of Substituent Effects on the Alcohol + Carbonyl Channel of Peroxy Radical Self- and Cross-Reactions
Source: J Phys Chem A. 2023 Feb 8;127(7):1686–96. doi: 10.1021/acs.jpca.2c08927 (PMC9969516; doi:10.1021/acs.jpca.2c08927)
Supplement: Supplementary file 2 — jp2c08927_si_002.zip [file jp2c08927_si_002.zip]

Archive with 492 entries (464 files):
- MeO--OiproH/
- MeO--OiproH/RO-iPrOH-wb97-opt.log
- MeO--OiproH/me-iproh-TS1-wb97-opt-F12.out
- MeO--OiproH/RO-iPrOH-F12.out
- MeO--OiproH/Forward-IRC-wb-ts1-opt-F12.out
- MeO--OiproH/meo-oiproh-TS2-wb97-opt.log
- MeO--OiproH/Reverse-IRC-wb-ts1-opt.log
- MeO--OiproH/CH3-OH-sing-molpro.out
- MeO--OiproH/CH3-OH-sing.log
- MeO--OiproH/hcho-sing.log
- MeO--OiproH/RO-meo-monomer.out
- MeO--OiproH/hydroxyacetone_sing-F12.out
- MeO--OiproH/hydroxyacetone_trip-wb97-opt.log
- MeO--OiproH/Forward-IRC-wb-ts1-opt.log
- MeO--OiproH/Reverse-IRC-wb-ts1-opt-F12.out
- MeO--OiproH/hcho-trip-molpro.out
- MeO--OiproH/hydroxyacetone_trip-wb97-opt-F12.out
- MeO--OiproH/isc-out/
- MeO--OiproH/1-2-propanediol_sing-wb97-opt.log
- MeO--OiproH/hydroxyacetone_sing-opt-wb97-opt.log
- MeO--OiproH/1-2-propanediol_sing-wb97-optF12.out
- MeO--OiproH/meo-oiproh-dimercomplex-F12.out
- MeO--OiproH/RO-meo-monomer.log
- MeO--OiproH/meo-oiproh-TS1-wb97-opt.log
- MeO--OiproH/meo-oiproh-TS1-wb97-opt-F12.out
- MeO--OiproH/meo-oiproh-TS2-wb97-optF12.out
- MeO--OiproH/hcho-sing-molpro.out
- MeO--OiproH/hcho-trip.log
- MeO--OiproH/meo-iproh-dimercomplex.log
- MeO--OiproH/isc-out/soc-meo-oiproh.out
- AceO--OiPrOH/
- AceO--OiPrOH/methylglyoxal_sing-molpro.out
- AceO--OiPrOH/aceo-Oiproh-TS1.log
- AceO--OiPrOH/aceo-oiproh-TS2.log
- AceO--OiPrOH/RO-AceO-reactant.log
- AceO--OiPrOH/Forward-IRC-wb-TS2-opt.log
- AceO--OiPrOH/RO-AceO-reactant-molpro.out
- AceO--OiPrOH/aceo-oiproh-TS2-F12.out
- AceO--OiPrOH/hydroxyacetone_sing-molpro.out
- AceO--OiPrOH/hydroxyacetone_trip.log
- AceO--OiPrOH/hydroxyacetone_sing-F12.out
- AceO--OiPrOH/hydroxyacetone_trip-wb97-opt.log
- AceO--OiPrOH/RO-monomer-iPrOH-wb97-opt.log
- AceO--OiPrOH/Forward-IRC-wb-TS1-opt.log
- AceO--OiPrOH/aceo-oiproh-TS1-F12.out
- AceO--OiPrOH/Reverse-IRC-wb-TS2-opt.log
- AceO--OiPrOH/hydroxyacetone_trip-wb97-opt-F12.out
- AceO--OiPrOH/isc-out/
- AceO--OiPrOH/1-2-propanediol_sing-wb97-opt.log
- AceO--OiPrOH/RO-monomer-iPrOH-F12.out
- AceO--OiPrOH/hydroxyacetone_sing-opt-wb97-opt.log
- AceO--OiPrOH/methyl-glyxal-triplet.log
- AceO--OiPrOH/aceo-oiproh-dimer-complex.log
- AceO--OiPrOH/methylglyoxal_sing.log
- AceO--OiPrOH/1-2-propanediol_sing-wb97-optF12.out
- AceO--OiPrOH/aceo-oiproh-dimer-complex-F12.out
- AceO--OiPrOH/hydroxyacetone_trip-molpro.out
- AceO--OiPrOH/methyl-glyxal-triplet-molpro.out
- AceO--OiPrOH/hydroxyacetone_sing.log
- AceO--OiPrOH/isc-out/soc-aceo-oiproh.out
- AceO-OBuOH/
- AceO-OBuOH/methylglyoxal_sing-molpro.out
- AceO-OBuOH/1-2-butanediol_Conf-trip-molpro.out
- AceO-OBuOH/RO-R,R-BuOH-reactant.log
- AceO-OBuOH/Forward-IRC-wb-TS1-opt-F12.out
- AceO-OBuOH/1-hydroxy-2-butanone_sing-molpro.out
- AceO-OBuOH/Reverse-IRC-wb-TS1-opt.log
- AceO-OBuOH/aceo-obuoh-TS1-F12.out
- AceO-OBuOH/RO-AceO-reactant.log
- AceO-OBuOH/RO-AceO-reactant-molpro.out
- AceO-OBuOH/RO-R,R-BuOH-monomer-molpro.out
- AceO-OBuOH/aceo-obuoh-TS1.log
- AceO-OBuOH/hydroxyacetone_sing-molpro.out
- AceO-OBuOH/hydroxyacetone_trip.log
- AceO-OBuOH/1-2-butanediol_trip.log
- AceO-OBuOH/aceo-obuoh-TS2.log
- AceO-OBuOH/1-hydroxy-2-butanone_trip.log
- AceO-OBuOH/Forward-IRC-wb-TS1-opt.log
- AceO-OBuOH/Reverse-IRC-wb-TS1-opt-F12.out
- AceO-OBuOH/aceo-obuoh-TS2-F12.out
- AceO-OBuOH/isc-out/
- AceO-OBuOH/1-hydroxy-2-butanone_triplet-molpro.out
- AceO-OBuOH/1-2-butanediol_Conf-sing-molpro.out
- AceO-OBuOH/aceo-obuoh-dimer-complex.log
- AceO-OBuOH/aceo-obuoh-dimer-complex-F12.out
- AceO-OBuOH/methylglyoxal_sing.log
- AceO-OBuOH/methyl-glyoxal-triplet.log
- AceO-OBuOH/hydroxyacetone_trip-molpro.out
- AceO-OBuOH/methyl-glyoxal-triplet-molpro.out
- AceO-OBuOH/1-2-butanediol_sing.log
- AceO-OBuOH/hydroxyacetone_sing.log
- AceO-OBuOH/1-hydroxy-2-butanone_sing.log
- AceO-OBuOH/isc-out/soc-aceo-obuoh.out
- EtO--OAce/
- EtO--OAce/ethanol_sing.log
- EtO--OAce/methylglyoxal_sing-molpro.out
- EtO--OAce/Forward-IRC-wb-TS1-opt-F12.out
- EtO--OAce/RO-EtO-reactant.log
- EtO--OAce/eto-oac-TS2-wb97-opt.log
- EtO--OAce/Reverse-IRC-wb-TS1-opt.log
- EtO--OAce/RO-AceO-reactant.log
- EtO--OAce/RO-AceO-reactant-molpro.out
- EtO--OAce/hydroxyacetone_sing-molpro.out
- EtO--OAce/hydroxyacetone_trip.log
- EtO--OAce/eto-oac-TS2-wb97-opt-F12.out
- EtO--OAce/etoac-TS2-set1-M0001-F12.out
- EtO--OAce/Forward-IRC-wb-TS1-opt.log
- EtO--OAce/acetaldehyde_trip.log
- EtO--OAce/ethanol_singlet-molpro.out
- EtO--OAce/Reverse-IRC-wb-TS1-opt-F12.out
- EtO--OAce/acetaldehyde_sing-molpro.out
- EtO--OAce/isc-out/
- EtO--OAce/eto-oacet-dimer-complex.log
- EtO--OAce/eto-oac-TS1-wb97-opt-F12.out
- EtO--OAce/methyl-glyxal-triplet.log
- EtO--OAce/ethanol_trip-molpro.out
- EtO--OAce/ethanol_trip.log
- EtO--OAce/RO-Eto-reactant-molpro.out
- EtO--OAce/methylglyoxal_sing.log
- EtO--OAce/acetaldehyde_sing.log
- EtO--OAce/hydroxyacetone_trip-molpro.out
- EtO--OAce/eto-oacet-dimer-complex-F12.out
- EtO--OAce/methyl-glyxal-triplet-molpro.out
- EtO--OAce/eto-oac-TS1-wb97-opt.log
- EtO--OAce/hydroxyacetone_sing.log
- EtO--OAce/acetaldehyde_trip-molpro.out
- EtO--OAce/isc-out/soc-eto-oac.out
- EtO--OBuOH/
- EtO--OBuOH/eto-obuoh-dimer-comlex.log
- EtO--OBuOH/ethanol_sing.log
- EtO--OBuOH/eto-obuoh-dimer-complex.out
- EtO--OBuOH/eto-obuoh-TS2-F12.out
- EtO--OBuOH/1-2-butanediol_Conf-trip-molpro.out
- EtO--OBuOH/RO-R,R-BuOH-reactant.log
- EtO--OBuOH/Reverse-IRC-wb-TS2-opt-F12.out
- EtO--OBuOH/Forward-IRC-wb-TS1-opt-F12.out
- EtO--OBuOH/1-hydroxy-2-butanone_sing-molpro.out
- EtO--OBuOH/RO-EtO-reactant.log
- EtO--OBuOH/eto-obuoh-TS1.log
- EtO--OBuOH/Reverse-IRC-wb-TS1-opt.log
- EtO--OBuOH/Forward-IRC-wb-TS2-opt.log
- EtO--OBuOH/eto-obuoh-TS2.log
- EtO--OBuOH/RO-R,R-BuOH-monomer-molpro.out
- EtO--OBuOH/1-2-butanediol_trip.log
- EtO--OBuOH/eto-Obuoh-TS1-F12.out
- EtO--OBuOH/1-hydroxy-2-butanone_trip.log
- EtO--OBuOH/Forward-IRC-wb-TS1-opt.log
- EtO--OBuOH/acetaldehyde_trip.log
- EtO--OBuOH/ethanol_singlet-molpro.out
- EtO--OBuOH/Forward-IRC-wb-TS2-opt-F12.out
- EtO--OBuOH/acetaldehyde_sing-molpro.out
- EtO--OBuOH/Reverse-IRC-wb-TS2-opt.log
- EtO--OBuOH/Reverse-IRC-wb-opt-TS1-F12.out
- EtO--OBuOH/isc-out/
- EtO--OBuOH/1-hydroxy-2-butanone_triplet-molpro.out
- EtO--OBuOH/1-2-butanediol_Conf-sing-molpro.out
- EtO--OBuOH/ethanol_trip-molpro.out
- EtO--OBuOH/ethanol_trip.log
- EtO--OBuOH/RO-EtO-reactant-molpro.out
- EtO--OBuOH/acetaldehyde_sing.log
- EtO--OBuOH/1-2-butanediol_sing.log
- EtO--OBuOH/acetaldehyde_trip-molpro.out
- EtO--OBuOH/1-hydroxy-2-butanone_sing.log
- EtO--OBuOH/isc-out/soc-eto-obuoh.out
- EtO--OiPr/
- EtO--OiPr/ethanol_sing.log
- EtO--OiPr/eto-oipr-TS2-wb97-opt-F12.out
- EtO--OiPr/Reverse-IRC-wb-TS2-opt-F12.out
- EtO--OiPr/Forward-IRC-wb-TS1-opt-F12.out
- EtO--OiPr/acetone-trp.log
- EtO--OiPr/Forward-IRC-wb-opt-TS1-F12.out
- EtO--OiPr/RO-EtO-reactant.log
- EtO--OiPr/Reverse-IRC-wb-TS1-opt.log
- EtO--OiPr/RO-iprO-reactant.log
- EtO--OiPr/Forward-IRC-wb-TS2-opt.log
- EtO--OiPr/eto-oipr-TS2-wb97-opt.log
- EtO--OiPr/acetone-sing.log
- EtO--OiPr/Forward-IRC-wb-TS1-opt.log
- EtO--OiPr/acetaldehyde_trip.log
- EtO--OiPr/ethanol_singlet-molpro.out
- EtO--OiPr/2-propanol_trip.log
- EtO--OiPr/Forward-IRC-wb-TS2-opt-F12.out
- EtO--OiPr/Reverse-IRC-wb-TS1-opt-F12.out
- EtO--OiPr/acetaldehyde_sing-molpro.out
- EtO--OiPr/Reverse-IRC-wb-TS2-opt.log
- EtO--OiPr/Reverse-IRC-wb-opt-TS1-F12.out
- EtO--OiPr/RO-iprO-reactant-molpro.out
- EtO--OiPr/eto-oipr-dimer-complex.log
- EtO--OiPr/isc-out/
- EtO--OiPr/eto-oipr-dimer-F12.out
- EtO--OiPr/ethanol_trip-molpro.out
- EtO--OiPr/ethanol_trip.log
- EtO--OiPr/RO-Eto-reactant-molpro.out
- EtO--OiPr/Reverse-IRC-TS2-wb-opt.log
- EtO--OiPr/2-propanol_sing.log
- EtO--OiPr/acetaldehyde_sing.log
- EtO--OiPr/eto-oipr-TS1-wb97-opt-F12.out
- EtO--OiPr/acetaldehyde_trip-molpro.out
- EtO--OiPr/eto-oipr-TS1-wb97-opt.log
- EtO--OiPr/isc-out/soc-EtO-Oipr.out
- EtO--OiPrOH/
- EtO--OiPrOH/ethanol_sing.log
- EtO--OiPrOH/RO-iPrOH-wb97-opt.log
- EtO--OiPrOH/eto-oiproh-TS2-F12.out
- EtO--OiPrOH/Reverse-IRC-wb-TS2-opt-F12.out
- EtO--OiPrOH/RO-iPrOH-F12.out
- EtO--OiPrOH/Forward-IRC-wb-TS1-opt-F12.out
- EtO--OiPrOH/RO-EtO-reactant.log
- EtO--OiPrOH/Reverse-IRC-wb-TS1-opt.log
- EtO--OiPrOH/Forward-IRC-wb-TS2-opt.log
- EtO--OiPrOH/hydroxyacetone_sing-F12.out
- EtO--OiPrOH/eto-oiproh-Dimer-F12.out
- EtO--OiPrOH/hydroxyacetone_trip-wb97-opt.log
- EtO--OiPrOH/eto-oiproh-TS1-F12.out
- EtO--OiPrOH/eto-oiproh-TS2-wb97-opt.log
- EtO--OiPrOH/Forward-IRC-wb-TS1-opt.log
- EtO--OiPrOH/acetaldehyde_trip.log
- EtO--OiPrOH/ethanol_singlet-molpro.out
- EtO--OiPrOH/Forward-IRC-wb-TS2-opt-F12.out
- EtO--OiPrOH/Reverse-IRC-wb-TS1-opt-F12.out
- EtO--OiPrOH/acetaldehyde_sing-molpro.out
- EtO--OiPrOH/Reverse-IRC-wb-TS2-opt.log
- EtO--OiPrOH/hydroxyacetone_trip-wb97-opt-F12.out
- EtO--OiPrOH/isc-out/
- EtO--OiPrOH/eto-oiproh-TS1-wb97-opt.log
- EtO--OiPrOH/1-2-propanediol_sing-wb97-opt.log
- EtO--OiPrOH/hydroxyacetone_sing-opt-wb97-opt.log
- EtO--OiPrOH/ethanol_trip-molpro.out
- EtO--OiPrOH/ethanol_trip.log
- EtO--OiPrOH/RO-EtO-reactant-molpro.out
- EtO--OiPrOH/1-2-propanediol_sing-wb97-optF12.out
- EtO--OiPrOH/acetaldehyde_sing.log
- EtO--OiPrOH/eto-oiproh-Dimer.log
- EtO--OiPrOH/acetaldehyde_trip-molpro.out
- EtO--OiPrOH/isc-out/soc-eto-Oioproh.out
- iPrO--Oace/
- iPrO--Oace/methylglyoxal_sing-molpro.out
- iPrO--Oace/ipro-oac-dimer-complex-F12.out
- iPrO--Oace/acetone-trp.log
- iPrO--Oace/ipro-oac-TS2-F12.out
- iPrO--Oace/Reverse-IRC-wb-opt-TS2-F12.out
- iPrO--Oace/acetone-trip-molpro.out
- iPrO--Oace/Reverse-IRC-wb-TS1-opt.log
- iPrO--Oace/RO-iprO-reactant.log
- iPrO--Oace/RO-AceO-reactant.log
- iPrO--Oace/Forward-IRC-wb-TS2-opt.log
- iPrO--Oace/RO-AceO-reactant-molpro.out
- iPrO--Oace/ipro-oac-TS1-F12.out
- iPrO--Oace/hydroxyacetone_sing-molpro.out
- iPrO--Oace/hydroxyacetone_trip.log
- iPrO--Oace/acetone-sing.log
- iPrO--Oace/2-propanol_trip-molpro.out
- iPrO--Oace/Forward-IRC-wb-TS1-opt.log
- iPrO--Oace/2-propanol_trip.log
- iPrO--Oace/Forward-IRC-wb-TS2-opt-F12.out
- iPrO--Oace/Reverse-IRC-wb-TS2-opt.log
- iPrO--Oace/Reverse-IRC-wb-opt-TS1-F12.out
- iPrO--Oace/ipro-oac-dimer-complex.log
- iPrO--Oace/RO-iprO-reactant-molpro.out
- iPrO--Oace/ipro-oac-TS1.log
- iPrO--Oace/ipr-oac-TS1-F12.out
- iPrO--Oace/isc-out/
- iPrO--Oace/ipro-oac-TS2.log
- iPrO--Oace/methyl-glyxal-triplet.log
- iPrO--Oace/acetone-sing-molpro.out
- iPrO--Oace/methylglyoxal_sing.log
- iPrO--Oace/Forward-IRCwb-TS1-opt-F12.out
- iPrO--Oace/2-propanol_sing.log
- iPrO--Oace/2-propanol_sing-molpro.out
- iPrO--Oace/hydroxyacetone_trip-molpro.out
- iPrO--Oace/methyl-glyxal-triplet-molpro.out
- iPrO--Oace/hydroxyacetone_sing.log
- iPrO--Oace/isc-out/soc-ipro-oac.out
- iPrO--OBuOH/
- iPrO--OBuOH/1-2-butanediol_Conf-trip-molpro.out
- iPrO--OBuOH/RO-R,R-BuOH-reactant.log
- iPrO--OBuOH/Forward-IRC-wb-ts1-opt-F12.out
- iPrO--OBuOH/acetone-trp.log
- iPrO--OBuOH/1-hydroxy-2-butanone_sing-molpro.out
- iPrO--OBuOH/acetone-trip-molpro.out
- iPrO--OBuOH/Reverse-IRC-wb-TS1-opt.log
- iPrO--OBuOH/aceo-obuoh-TS1-F12.out
- iPrO--OBuOH/RO-iprO-reactant.log
- iPrO--OBuOH/RO-R,R-BuOH-monomer-molpro.out
- iPrO--OBuOH/1-2-butanediol_trip.log
- iPrO--OBuOH/ipro-obuoh-dimer-complex-F12.out
- iPrO--OBuOH/acetone-sing.log
- iPrO--OBuOH/1-hydroxy-2-butanone_trip.log
- iPrO--OBuOH/2-propanol_trip-molpro.out
- iPrO--OBuOH/Forward-IRC-wb-TS1-opt.log
- iPrO--OBuOH/2-propanol_trip.log
- iPrO--OBuOH/ipro-obuoh-TS1.log
- iPrO--OBuOH/Reverse-IRC-wb-ts1-opt-F12.out
- iPrO--OBuOH/aceo-obuoh-TS2-F12.out
- iPrO--OBuOH/ipro-obuoh-ts2.log
- iPrO--OBuOH/RO-iprO-reactant-molpro.out
- iPrO--OBuOH/ipro-obuoh-dimer-complex.log
- iPrO--OBuOH/isc-out/
- iPrO--OBuOH/1-hydroxy-2-butanone_triplet-molpro.out
- iPrO--OBuOH/1-2-butanediol_Conf-sing-molpro.out
[truncated: 192 more entries]
