# Supplementary material for: Computational Investigation of Substituent Effects on the Alcohol + Carbonyl Channel of Peroxy Radical Self- and Cross-Reactions
Source: J Phys Chem A. 2023 Feb 8;127(7):1686–96. doi: 10.1021/acs.jpca.2c08927 (PMC9969516; doi:10.1021/acs.jpca.2c08927)
Supplement: Supplementary file 2 — jp2c08927_si_002.zip [file jp2c08927_si_002.zip › MeO--OiproH/RO-iPrOH-wb97-opt.log]

 Entering Gaussian System, Link 0=/appl/chem/G16RevB.01/g16/g16
 Initial command:
 /appl/chem/G16RevB.01/g16/l1.exe "/wrk/hasangal/47272397.GAUSS_SCRDIR/Gau-15148.inp" -scrdir="/wrk/hasangal/47272397.GAUSS_SCRDIR/"
 Entering Link 1 = /appl/chem/G16RevB.01/g16/l1.exe PID=     15151.
  
 Copyright (c) 1988-2017, Gaussian, Inc.  All Rights Reserved.
  
 This is part of the Gaussian(R) 16 program.  It is based on
 the Gaussian(R) 09 system (copyright 2009, Gaussian, Inc.),
 the Gaussian(R) 03 system (copyright 2003, Gaussian, Inc.),
 the Gaussian(R) 98 system (copyright 1998, Gaussian, Inc.),
 the Gaussian(R) 94 system (copyright 1995, Gaussian, Inc.),
 the Gaussian 92(TM) system (copyright 1992, Gaussian, Inc.),
 the Gaussian 90(TM) system (copyright 1990, Gaussian, Inc.),
 the Gaussian 88(TM) system (copyright 1988, Gaussian, Inc.),
 the Gaussian 86(TM) system (copyright 1986, Carnegie Mellon
 University), and the Gaussian 82(TM) system (copyright 1983,
 Carnegie Mellon University). Gaussian is a federally registered
 trademark of Gaussian, Inc.
  
 This software contains proprietary and confidential information,
 including trade secrets, belonging to Gaussian, Inc.
  
 This software is provided under written license and may be
 used, copied, transmitted, or stored only in accord with that
 written license.
  
 The following legend is applicable only to US Government
 contracts under FAR:
  
                    RESTRICTED RIGHTS LEGEND
  
 Use, reproduction and disclosure by the US Government is
 subject to restrictions as set forth in subparagraphs (a)
 and (c) of the Commercial Computer Software - Restricted
 Rights clause in FAR 52.227-19.
  
 Gaussian, Inc.
 340 Quinnipiac St., Bldg. 40, Wallingford CT 06492
  
  
 ---------------------------------------------------------------
 Warning -- This program may not be used in any manner that
 competes with the business of Gaussian, Inc. or will provide
 assistance to any competitor of Gaussian, Inc.  The licensee
 of this program is prohibited from giving any competitor of
 Gaussian, Inc. access to this program.  By using this program,
 the user acknowledges that Gaussian, Inc. is engaged in the
 business of creating and licensing software in the field of
 computational chemistry and represents and warrants to the
 licensee that it is not a competitor of Gaussian, Inc. and that
 it will not use this program in any manner prohibited above.
 ---------------------------------------------------------------
  

 Cite this work as:
 Gaussian 16, Revision B.01,
 M. J. Frisch, G. W. Trucks, H. B. Schlegel, G. E. Scuseria, 
 M. A. Robb, J. R. Cheeseman, G. Scalmani, V. Barone, 
 G. A. Petersson, H. Nakatsuji, X. Li, M. Caricato, A. V. Marenich, 
 J. Bloino, B. G. Janesko, R. Gomperts, B. Mennucci, H. P. Hratchian, 
 J. V. Ortiz, A. F. Izmaylov, J. L. Sonnenberg, D. Williams-Young, 
 F. Ding, F. Lipparini, F. Egidi, J. Goings, B. Peng, A. Petrone, 
 T. Henderson, D. Ranasinghe, V. G. Zakrzewski, J. Gao, N. Rega, 
 G. Zheng, W. Liang, M. Hada, M. Ehara, K. Toyota, R. Fukuda, 
 J. Hasegawa, M. Ishida, T. Nakajima, Y. Honda, O. Kitao, H. Nakai, 
 T. Vreven, K. Throssell, J. A. Montgomery, Jr., J. E. Peralta, 
 F. Ogliaro, M. J. Bearpark, J. J. Heyd, E. N. Brothers, K. N. Kudin, 
 V. N. Staroverov, T. A. Keith, R. Kobayashi, J. Normand, 
 K. Raghavachari, A. P. Rendell, J. C. Burant, S. S. Iyengar, 
 J. Tomasi, M. Cossi, J. M. Millam, M. Klene, C. Adamo, R. Cammi, 
 J. W. Ochterski, R. L. Martin, K. Morokuma, O. Farkas, 
 J. B. Foresman, and D. J. Fox, Gaussian, Inc., Wallingford CT, 2016.
 
 ******************************************
 Gaussian 16:  ES64L-G16RevB.01 20-Dec-2017
                24-Jun-2020 
 ******************************************
 %mem=12GB
 %NProcShared=8
 Will use up to    8 processors via shared memory.
 %chk=alkoxypropanol_Conf-wb97-opt
 ----------------------------------------------------------------------
 #wB97XD Aug-cc-pVTZ Opt Integral(Grid=SuperFineGrid) Freq MaxDisk=32GB
 ----------------------------------------------------------------------
 1/18=20,19=15,26=5,38=1/1,3;
 2/9=110,12=2,17=6,18=5,40=1/2;
 3/5=16,6=1,7=10,11=2,25=1,30=1,71=1,74=-58,75=-7/1,2,3;
 4//1;
 5/5=2,38=5/2;
 6/7=2,8=2,9=2,10=2,28=1/1;
 7//1,2,3,16;
 1/18=20,19=15,26=5/3(2);
 2/9=110/2;
 99//99;
 2/9=110/2;
 3/5=16,6=1,7=10,11=2,25=1,30=1,71=1,74=-58,75=-7/1,2,3;
 4/5=5,16=3,69=1/1;
 5/5=2,38=5/2;
 7//1,2,3,16;
 1/18=20,19=15,26=5/3(-5);
 2/9=110/2;
 6/7=2,8=2,9=2,10=2,19=2,28=1/1;
 99/9=1/99;
 -----
 Title
 -----
 Symbolic Z-matrix:
 Charge =  0 Multiplicity = 2
 H                     1.4057    1.0596    0.5728 
 C                     0.4116    1.1292    0.121 
 H                    -0.0513    2.0681    0.4423 
 C                    -0.4543   -0.0628    0.5284 
 H                    -0.5528   -0.0894    1.6184 
 C                     0.0899   -1.3902    0.0253 
 H                     1.1016   -1.5719    0.4001 
 H                     0.106    -1.4281   -1.0693 
 H                    -0.5555   -2.2124    0.3537 
 O                    -1.7584    0.1215   -0.0198 
 O                     0.5767    1.1998   -1.2941 
 H                    -0.3193    1.1768   -1.6788 
 

 GradGradGradGradGradGradGradGradGradGradGradGradGradGradGradGradGradGrad
 Berny optimization.
 Initialization pass.
                           ----------------------------
                           !    Initial Parameters    !
                           ! (Angstroms and Degrees)  !
 --------------------------                            --------------------------
 ! Name  Definition              Value          Derivative Info.                !
 --------------------------------------------------------------------------------
 ! R1    R(1,2)                  1.0942         estimate D2E/DX2                !
 ! R2    R(2,3)                  1.095          estimate D2E/DX2                !
 ! R3    R(2,4)                  1.5286         estimate D2E/DX2                !
 ! R4    R(2,11)                 1.4264         estimate D2E/DX2                !
 ! R5    R(4,5)                  1.0948         estimate D2E/DX2                !
 ! R6    R(4,6)                  1.5203         estimate D2E/DX2                !
 ! R7    R(4,10)                 1.4266         estimate D2E/DX2                !
 ! R8    R(6,7)                  1.0941         estimate D2E/DX2                !
 ! R9    R(6,8)                  1.0954         estimate D2E/DX2                !
 ! R10   R(6,9)                  1.0956         estimate D2E/DX2                !
 ! R11   R(11,12)                0.9754         estimate D2E/DX2                !
 ! A1    A(1,2,3)              108.5092         estimate D2E/DX2                !
 ! A2    A(1,2,4)              110.7938         estimate D2E/DX2                !
 ! A3    A(1,2,11)             107.9161         estimate D2E/DX2                !
 ! A4    A(3,2,4)              110.546          estimate D2E/DX2                !
 ! A5    A(3,2,11)             107.3123         estimate D2E/DX2                !
 ! A6    A(4,2,11)             111.6267         estimate D2E/DX2                !
 ! A7    A(2,4,5)              109.5891         estimate D2E/DX2                !
 ! A8    A(2,4,6)              112.9479         estimate D2E/DX2                !
 ! A9    A(2,4,10)             108.3409         estimate D2E/DX2                !
 ! A10   A(5,4,6)              109.906          estimate D2E/DX2                !
 ! A11   A(5,4,10)             107.6674         estimate D2E/DX2                !
 ! A12   A(6,4,10)             108.2315         estimate D2E/DX2                !
 ! A13   A(4,6,7)              111.2627         estimate D2E/DX2                !
 ! A14   A(4,6,8)              111.4792         estimate D2E/DX2                !
 ! A15   A(4,6,9)              110.1924         estimate D2E/DX2                !
 ! A16   A(7,6,8)              108.8438         estimate D2E/DX2                !
 ! A17   A(7,6,9)              108.5058         estimate D2E/DX2                !
 ! A18   A(8,6,9)              106.3926         estimate D2E/DX2                !
 ! A19   A(2,11,12)            106.4864         estimate D2E/DX2                !
 ! D1    D(1,2,4,5)             59.2788         estimate D2E/DX2                !
 ! D2    D(1,2,4,6)            -63.6182         estimate D2E/DX2                !
 ! D3    D(1,2,4,10)           176.495          estimate D2E/DX2                !
 ! D4    D(3,2,4,5)            -61.0506         estimate D2E/DX2                !
 ! D5    D(3,2,4,6)            176.0524         estimate D2E/DX2                !
 ! D6    D(3,2,4,10)            56.1656         estimate D2E/DX2                !
 ! D7    D(11,2,4,5)           179.5789         estimate D2E/DX2                !
 ! D8    D(11,2,4,6)            56.682          estimate D2E/DX2                !
 ! D9    D(11,2,4,10)          -63.2049         estimate D2E/DX2                !
 ! D10   D(1,2,11,12)          174.83           estimate D2E/DX2                !
 ! D11   D(3,2,11,12)          -68.4108         estimate D2E/DX2                !
 ! D12   D(4,2,11,12)           52.8563         estimate D2E/DX2                !
 ! D13   D(2,4,6,7)             58.8125         estimate D2E/DX2                !
 ! D14   D(2,4,6,8)            -62.894          estimate D2E/DX2                !
 ! D15   D(2,4,6,9)            179.2106         estimate D2E/DX2                !
 ! D16   D(5,4,6,7)            -63.9079         estimate D2E/DX2                !
 ! D17   D(5,4,6,8)            174.3856         estimate D2E/DX2                !
 ! D18   D(5,4,6,9)             56.4902         estimate D2E/DX2                !
 ! D19   D(10,4,6,7)           178.7622         estimate D2E/DX2                !
 ! D20   D(10,4,6,8)            57.0557         estimate D2E/DX2                !
 ! D21   D(10,4,6,9)           -60.8397         estimate D2E/DX2                !
 --------------------------------------------------------------------------------
 Trust Radius=3.00D-01 FncErr=1.00D-07 GrdErr=1.00D-07 EigMax=2.50D+02 EigMin=1.00D-04
 Number of steps in this run=     61 maximum allowed number of steps=    100.
 GradGradGradGradGradGradGradGradGradGradGradGradGradGradGradGradGradGrad

                          Input orientation:                          
 ---------------------------------------------------------------------
 Center     Atomic      Atomic             Coordinates (Angstroms)
 Number     Number       Type             X           Y           Z
 ---------------------------------------------------------------------
      1          1           0        1.405700    1.059600    0.572800
      2          6           0        0.411600    1.129200    0.121000
      3          1           0       -0.051300    2.068100    0.442300
      4          6           0       -0.454300   -0.062800    0.528400
      5          1           0       -0.552800   -0.089400    1.618400
      6          6           0        0.089900   -1.390200    0.025300
      7          1           0        1.101600   -1.571900    0.400100
      8          1           0        0.106000   -1.428100   -1.069300
      9          1           0       -0.555500   -2.212400    0.353700
     10          8           0       -1.758400    0.121500   -0.019800
     11          8           0        0.576700    1.199800   -1.294100
     12          1           0       -0.319300    1.176800   -1.678800
 ---------------------------------------------------------------------
                    Distance matrix (angstroms):
                    1          2          3          4          5
     1  H    0.000000
     2  C    1.094167   0.000000
     3  H    1.776781   1.095008   0.000000
     4  C    2.172867   1.528601   2.170382   0.000000
     5  H    2.499841   2.158069   2.507891   1.094765   0.000000
     6  C    2.834185   2.541658   3.486211   1.520281   2.154788
     7  H    2.654636   2.801774   3.818450   2.171329   2.533594
     8  H    3.251825   2.837250   3.812229   2.175000   3.074064
     9  H    3.821033   3.486506   4.311003   2.159060   2.471154
    10  O    3.353019   2.396703   2.630015   1.426593   2.044908
    11  O    2.047489   1.426447   2.040445   2.445123   3.379418
    12  H    2.838849   1.943132   2.316313   2.535067   3.539677
                    6          7          8          9         10
     6  C    0.000000
     7  H    1.094087   0.000000
     8  H    1.095374   1.780740   0.000000
     9  H    1.095628   1.777181   1.754320   0.000000
    10  O    2.388197   3.350152   2.641723   2.652086   0.000000
    11  O    2.947184   3.290616   2.679170   3.954773   2.870412
    12  H    3.108197   3.727752   2.708851   3.958980   2.436585
                   11         12
    11  O    0.000000
    12  H    0.975366   0.000000
 Stoichiometry    C3H7O2(2)
 Framework group  C1[X(C3H7O2)]
 Deg. of freedom    30
 Full point group                 C1      NOp   1
 Largest Abelian subgroup         C1      NOp   1
 Largest concise Abelian subgroup C1      NOp   1
                         Standard orientation:                         
 ---------------------------------------------------------------------
 Center     Atomic      Atomic             Coordinates (Angstroms)
 Number     Number       Type             X           Y           Z
 ---------------------------------------------------------------------
      1          1           0        1.113029   -0.873096    1.355842
      2          6           0        0.932509   -0.034970    0.676019
      3          1           0        1.398894    0.861458    1.097856
      4          6           0       -0.566342    0.185391    0.472286
      5          1           0       -1.041327    0.392375    1.436681
      6          6           0       -1.252599   -0.992615   -0.200475
      7          1           0       -1.128649   -1.909953    0.382753
      8          1           0       -0.863268   -1.160212   -1.210513
      9          1           0       -2.324195   -0.793117   -0.311307
     10          8           0       -0.742882    1.335561   -0.353006
     11          8           0        1.594385   -0.318369   -0.555385
     12          1           0        1.352078    0.398174   -1.171171
 ---------------------------------------------------------------------
 Rotational constants (GHZ):           6.9293832           4.1912263           3.4608343
 Standard basis: Aug-CC-pVTZ (5D, 7F)
 There are   450 symmetry adapted cartesian basis functions of A   symmetry.
 There are   391 symmetry adapted basis functions of A   symmetry.
   391 basis functions,   549 primitive gaussians,   450 cartesian basis functions
    21 alpha electrons       20 beta electrons
       nuclear repulsion energy       185.8668574451 Hartrees.
 NAtoms=   12 NActive=   12 NUniq=   12 SFac= 1.00D+00 NAtFMM=   60 NAOKFM=F Big=F
 Integral buffers will be    131072 words long.
 Raffenetti 2 integral format.
 Two-electron integral symmetry is turned on.
 Nuclear repulsion after empirical dispersion term =      185.8619784130 Hartrees.
 One-electron integrals computed using PRISM.
 NBasis=   391 RedAO= T EigKep=  1.25D-05  NBF=   391
 NBsUse=   391 1.00D-06 EigRej= -1.00D+00 NBFU=   391
 ExpMin= 2.53D-02 ExpMax= 1.53D+04 ExpMxC= 5.22D+02 IAcc=3 IRadAn=         7 AccDes= 0.00D+00
 Harris functional with IExCor= 4639 and IRadAn=       7 diagonalized for initial guess.
 HarFok:  IExCor= 4639 AccDes= 0.00D+00 IRadAn=         7 IDoV= 1 UseB2=F ITyADJ=14
 ICtDFT=  3500011 ScaDFX=  1.000000  1.000000  1.000000  1.000000
 FoFCou: FMM=F IPFlag=           0 FMFlag=      100000 FMFlg1=           0
         NFxFlg=           0 DoJE=T BraDBF=F KetDBF=T FulRan=T
         wScrn=  0.000000 ICntrl=       500 IOpCl=  0 I1Cent=   200000004 NGrid=           0
         NMat0=    1 NMatS0=      1 NMatT0=    0 NMatD0=    1 NMtDS0=    0 NMtDT0=    0
 Petite list used in FoFCou.
 Initial guess <Sx>= 0.0000 <Sy>= 0.0000 <Sz>= 0.5000 <S**2>= 0.7500 S= 0.5000
 Requested convergence on RMS density matrix=1.00D-08 within 128 cycles.
 Requested convergence on MAX density matrix=1.00D-06.
 Requested convergence on             energy=1.00D-06.
 No special actions if energy rises.
 Restarting incremental Fock formation.
 SCF Done:  E(UwB97XD) =  -268.914727673     A.U. after   36 cycles
            NFock= 36  Conv=0.31D-08     -V/T= 2.0064
 <Sx>= 0.0000 <Sy>= 0.0000 <Sz>= 0.5000 <S**2>= 0.7542 S= 0.5021
 <L.S>= 0.000000000000E+00
 Annihilation of the first spin contaminant:
 S**2 before annihilation     0.7542,   after     0.7500

 **********************************************************************

            Population analysis using the SCF Density.

 **********************************************************************

 Orbital symmetries:
 Alpha Orbitals:
       Occupied  (A) (A) (A) (A) (A) (A) (A) (A) (A) (A) (A) (A)
                 (A) (A) (A) (A) (A) (A) (A) (A) (A)
       Virtual   (A) (A) (A) (A) (A) (A) (A) (A) (A) (A) (A) (A)
                 (A) (A) (A) (A) (A) (A) (A) (A) (A) (A) (A) (A)
                 (A) (A) (A) (A) (A) (A) (A) (A) (A) (A) (A) (A)
                 (A) (A) (A) (A) (A) (A) (A) (A) (A) (A) (A) (A)
                 (A) (A) (A) (A) (A) (A) (A) (A) (A) (A) (A) (A)
                 (A) (A) (A) (A) (A) (A) (A) (A) (A) (A) (A) (A)
                 (A) (A) (A) (A) (A) (A) (A) (A) (A) (A) (A) (A)
                 (A) (A) (A) (A) (A) (A) (A) (A) (A) (A) (A) (A)
                 (A) (A) (A) (A) (A) (A) (A) (A) (A) (A) (A) (A)
                 (A) (A) (A) (A) (A) (A) (A) (A) (A) (A) (A) (A)
                 (A) (A) (A) (A) (A) (A) (A) (A) (A) (A) (A) (A)
                 (A) (A) (A) (A) (A) (A) (A) (A) (A) (A) (A) (A)
                 (A) (A) (A) (A) (A) (A) (A) (A) (A) (A) (A) (A)
                 (A) (A) (A) (A) (A) (A) (A) (A) (A) (A) (A) (A)
                 (A) (A) (A) (A) (A) (A) (A) (A) (A) (A) (A) (A)
                 (A) (A) (A) (A) (A) (A) (A) (A) (A) (A) (A) (A)
                 (A) (A) (A) (A) (A) (A) (A) (A) (A) (A) (A) (A)
                 (A) (A) (A) (A) (A) (A) (A) (A) (A) (A) (A) (A)
                 (A) (A) (A) (A) (A) (A) (A) (A) (A) (A) (A) (A)
                 (A) (A) (A) (A) (A) (A) (A) (A) (A) (A) (A) (A)
                 (A) (A) (A) (A) (A) (A) (A) (A) (A) (A) (A) (A)
                 (A) (A) (A) (A) (A) (A) (A) (A) (A) (A) (A) (A)
                 (A) (A) (A) (A) (A) (A) (A) (A) (A) (A) (A) (A)
                 (A) (A) (A) (A) (A) (A) (A) (A) (A) (A) (A) (A)
                 (A) (A) (A) (A) (A) (A) (A) (A) (A) (A) (A) (A)
                 (A) (A) (A) (A) (A) (A) (A) (A) (A) (A) (A) (A)
                 (A) (A) (A) (A) (A) (A) (A) (A) (A) (A) (A) (A)
                 (A) (A) (A) (A) (A) (A) (A) (A) (A) (A) (A) (A)
                 (A) (A) (A) (A) (A) (A) (A) (A) (A) (A) (A) (A)
                 (A) (A) (A) (A) (A) (A) (A) (A) (A) (A) (A) (A)
                 (A) (A) (A) (A) (A) (A) (A) (A) (A) (A)
 Beta  Orbitals:
       Occupied  (A) (A) (A) (A) (A) (A) (A) (A) (A) (A) (A) (A)
                 (A) (A) (A) (A) (A) (A) (A) (A)
       Virtual   (A) (A) (A) (A) (A) (A) (A) (A) (A) (A) (A) (A)
                 (A) (A) (A) (A) (A) (A) (A) (A) (A) (A) (A) (A)
                 (A) (A) (A) (A) (A) (A) (A) (A) (A) (A) (A) (A)
                 (A) (A) (A) (A) (A) (A) (A) (A) (A) (A) (A) (A)
                 (A) (A) (A) (A) (A) (A) (A) (A) (A) (A) (A) (A)
                 (A) (A) (A) (A) (A) (A) (A) (A) (A) (A) (A) (A)
                 (A) (A) (A) (A) (A) (A) (A) (A) (A) (A) (A) (A)
                 (A) (A) (A) (A) (A) (A) (A) (A) (A) (A) (A) (A)
                 (A) (A) (A) (A) (A) (A) (A) (A) (A) (A) (A) (A)
                 (A) (A) (A) (A) (A) (A) (A) (A) (A) (A) (A) (A)
                 (A) (A) (A) (A) (A) (A) (A) (A) (A) (A) (A) (A)
                 (A) (A) (A) (A) (A) (A) (A) (A) (A) (A) (A) (A)
                 (A) (A) (A) (A) (A) (A) (A) (A) (A) (A) (A) (A)
                 (A) (A) (A) (A) (A) (A) (A) (A) (A) (A) (A) (A)
                 (A) (A) (A) (A) (A) (A) (A) (A) (A) (A) (A) (A)
                 (A) (A) (A) (A) (A) (A) (A) (A) (A) (A) (A) (A)
                 (A) (A) (A) (A) (A) (A) (A) (A) (A) (A) (A) (A)
                 (A) (A) (A) (A) (A) (A) (A) (A) (A) (A) (A) (A)
                 (A) (A) (A) (A) (A) (A) (A) (A) (A) (A) (A) (A)
                 (A) (A) (A) (A) (A) (A) (A) (A) (A) (A) (A) (A)
                 (A) (A) (A) (A) (A) (A) (A) (A) (A) (A) (A) (A)
                 (A) (A) (A) (A) (A) (A) (A) (A) (A) (A) (A) (A)
                 (A) (A) (A) (A) (A) (A) (A) (A) (A) (A) (A) (A)
                 (A) (A) (A) (A) (A) (A) (A) (A) (A) (A) (A) (A)
                 (A) (A) (A) (A) (A) (A) (A) (A) (A) (A) (A) (A)
                 (A) (A) (A) (A) (A) (A) (A) (A) (A) (A) (A) (A)
                 (A) (A) (A) (A) (A) (A) (A) (A) (A) (A) (A) (A)
                 (A) (A) (A) (A) (A) (A) (A) (A) (A) (A) (A) (A)
                 (A) (A) (A) (A) (A) (A) (A) (A) (A) (A) (A) (A)
                 (A) (A) (A) (A) (A) (A) (A) (A) (A) (A) (A) (A)
                 (A) (A) (A) (A) (A) (A) (A) (A) (A) (A) (A)
 The electronic state is 2-A.
 Alpha  occ. eigenvalues --  -19.30938 -19.26473 -10.35637 -10.35252 -10.28086
 Alpha  occ. eigenvalues --   -1.14557  -1.11770  -0.87134  -0.79537  -0.69104
 Alpha  occ. eigenvalues --   -0.61155  -0.59233  -0.56412  -0.52288  -0.50148
 Alpha  occ. eigenvalues --   -0.47738  -0.47035  -0.45730  -0.41720  -0.38843
 Alpha  occ. eigenvalues --   -0.36980
 Alpha virt. eigenvalues --    0.02955   0.03998   0.04212   0.04516   0.06261
 Alpha virt. eigenvalues --    0.06398   0.06834   0.09181   0.10152   0.11278
 Alpha virt. eigenvalues --    0.11892   0.12460   0.12561   0.13004   0.13613
 Alpha virt. eigenvalues --    0.14541   0.15156   0.16411   0.16793   0.18133
 Alpha virt. eigenvalues --    0.19134   0.19904   0.20421   0.21380   0.22144
 Alpha virt. eigenvalues --    0.23181   0.23960   0.25209   0.25778   0.26614
 Alpha virt. eigenvalues --    0.27308   0.28081   0.29003   0.29737   0.30504
 Alpha virt. eigenvalues --    0.31314   0.32385   0.32657   0.33828   0.34103
 Alpha virt. eigenvalues --    0.35071   0.35439   0.35955   0.37183   0.37550
 Alpha virt. eigenvalues --    0.38295   0.38423   0.39478   0.40259   0.40603
 Alpha virt. eigenvalues --    0.41959   0.42432   0.43460   0.44101   0.44838
 Alpha virt. eigenvalues --    0.45701   0.46205   0.46535   0.47084   0.48477
 Alpha virt. eigenvalues --    0.48967   0.49864   0.50422   0.51225   0.52424
 Alpha virt. eigenvalues --    0.53491   0.54501   0.55078   0.55532   0.56849
 Alpha virt. eigenvalues --    0.58508   0.59560   0.60343   0.61332   0.63548
 Alpha virt. eigenvalues --    0.65346   0.67492   0.68173   0.69262   0.70500
 Alpha virt. eigenvalues --    0.72437   0.73053   0.73564   0.74953   0.75962
 Alpha virt. eigenvalues --    0.77673   0.78237   0.78653   0.79135   0.81097
 Alpha virt. eigenvalues --    0.82101   0.83837   0.84302   0.85974   0.86388
 Alpha virt. eigenvalues --    0.87255   0.89045   0.90158   0.90848   0.91578
 Alpha virt. eigenvalues --    0.93196   0.93910   0.94855   0.95176   0.97075
 Alpha virt. eigenvalues --    0.98124   0.98203   0.98763   1.00157   1.01046
 Alpha virt. eigenvalues --    1.02439   1.03897   1.05228   1.06067   1.07175
 Alpha virt. eigenvalues --    1.07279   1.08703   1.09322   1.10015   1.11451
 Alpha virt. eigenvalues --    1.12945   1.13236   1.14657   1.15106   1.16179
 Alpha virt. eigenvalues --    1.17260   1.20004   1.21202   1.22233   1.24846
 Alpha virt. eigenvalues --    1.26029   1.26997   1.27267   1.28982   1.29748
 Alpha virt. eigenvalues --    1.31590   1.32999   1.34264   1.35837   1.37593
 Alpha virt. eigenvalues --    1.38765   1.39113   1.41059   1.42187   1.43428
 Alpha virt. eigenvalues --    1.44171   1.44731   1.47730   1.48344   1.49371
 Alpha virt. eigenvalues --    1.50521   1.52350   1.54218   1.55754   1.56162
 Alpha virt. eigenvalues --    1.57718   1.58591   1.59003   1.59763   1.61217
 Alpha virt. eigenvalues --    1.63113   1.63248   1.65101   1.66610   1.68152
 Alpha virt. eigenvalues --    1.69507   1.70578   1.72681   1.73664   1.74581
 Alpha virt. eigenvalues --    1.75859   1.77422   1.78309   1.79875   1.81427
 Alpha virt. eigenvalues --    1.82277   1.85233   1.85734   1.86328   1.88892
 Alpha virt. eigenvalues --    1.90589   1.94593   1.97663   1.98479   2.01050
 Alpha virt. eigenvalues --    2.02041   2.03905   2.09039   2.09586   2.10483
 Alpha virt. eigenvalues --    2.13081   2.13672   2.15375   2.18107   2.20507
 Alpha virt. eigenvalues --    2.24575   2.25672   2.28330   2.29589   2.31668
 Alpha virt. eigenvalues --    2.33358   2.36428   2.39947   2.42682   2.44441
 Alpha virt. eigenvalues --    2.46288   2.46786   2.49707   2.51341   2.56595
 Alpha virt. eigenvalues --    2.58833   2.61450   2.64851   2.65804   2.69834
 Alpha virt. eigenvalues --    2.71518   2.73348   2.77638   2.80307   2.81555
 Alpha virt. eigenvalues --    2.82926   2.86284   2.87927   2.89200   2.92663
 Alpha virt. eigenvalues --    2.97640   3.04406   3.05354   3.08449   3.18348
 Alpha virt. eigenvalues --    3.19789   3.22898   3.25371   3.28494   3.32321
 Alpha virt. eigenvalues --    3.35053   3.37386   3.38966   3.40375   3.42346
 Alpha virt. eigenvalues --    3.45435   3.45817   3.47507   3.48344   3.52595
 Alpha virt. eigenvalues --    3.54723   3.57531   3.59425   3.62263   3.66578
 Alpha virt. eigenvalues --    3.68208   3.69755   3.71323   3.72859   3.73206
 Alpha virt. eigenvalues --    3.74110   3.76046   3.77522   3.80055   3.83773
 Alpha virt. eigenvalues --    3.86293   3.87377   3.89133   3.91298   3.93888
 Alpha virt. eigenvalues --    3.94912   3.97090   3.98568   4.01083   4.03068
 Alpha virt. eigenvalues --    4.04591   4.07930   4.08016   4.13280   4.14377
 Alpha virt. eigenvalues --    4.15298   4.20327   4.23168   4.27094   4.27807
 Alpha virt. eigenvalues --    4.29116   4.34422   4.39308   4.41452   4.42993
 Alpha virt. eigenvalues --    4.45506   4.47185   4.49560   4.52665   4.57236
 Alpha virt. eigenvalues --    4.59603   4.60233   4.60863   4.62810   4.65563
 Alpha virt. eigenvalues --    4.67416   4.74503   4.76465   4.77776   4.79684
 Alpha virt. eigenvalues --    4.83894   4.86661   4.87918   4.90520   4.92524
 Alpha virt. eigenvalues --    4.94026   4.98941   5.01510   5.03955   5.08379
 Alpha virt. eigenvalues --    5.11519   5.11876   5.14268   5.15730   5.16673
 Alpha virt. eigenvalues --    5.19349   5.22867   5.26340   5.28687   5.32654
 Alpha virt. eigenvalues --    5.33178   5.34448   5.43651   5.49862   5.51673
 Alpha virt. eigenvalues --    5.53415   5.59414   5.69021   5.76563   5.80316
 Alpha virt. eigenvalues --    5.82764   5.89333   5.91104   5.93193   5.94675
 Alpha virt. eigenvalues --    6.07491   6.25483   6.27873   6.31335   6.35881
 Alpha virt. eigenvalues --    6.47201   6.48067   6.52557   6.56806   6.59577
 Alpha virt. eigenvalues --    6.62562   6.64110   6.69419   6.69985   6.74789
 Alpha virt. eigenvalues --    6.89542   6.91208   6.92430   6.96778   7.00318
 Alpha virt. eigenvalues --    7.06153   7.10984   7.23458   7.33739   7.35474
 Alpha virt. eigenvalues --    7.40069   7.44200   7.52336   7.78745   8.10906
 Alpha virt. eigenvalues --   13.61952  15.29393  16.76272  17.10012  17.99738
  Beta  occ. eigenvalues --  -19.28913 -19.26462 -10.35685 -10.35134 -10.28090
  Beta  occ. eigenvalues --   -1.13657  -1.06865  -0.85878  -0.79350  -0.68208
  Beta  occ. eigenvalues --   -0.59723  -0.58073  -0.55532  -0.51787  -0.49442
  Beta  occ. eigenvalues --   -0.46804  -0.45638  -0.42871  -0.37863  -0.35998
  Beta virt. eigenvalues --   -0.07919   0.03067   0.04020   0.04271   0.04562
  Beta virt. eigenvalues --    0.06328   0.06407   0.06839   0.09319   0.10187
  Beta virt. eigenvalues --    0.11324   0.11941   0.12522   0.12749   0.13069
  Beta virt. eigenvalues --    0.13669   0.14560   0.15168   0.16422   0.16951
  Beta virt. eigenvalues --    0.18162   0.19251   0.20115   0.20498   0.21600
  Beta virt. eigenvalues --    0.22339   0.23520   0.24066   0.25324   0.25794
  Beta virt. eigenvalues --    0.26746   0.27396   0.28369   0.29058   0.29947
  Beta virt. eigenvalues --    0.30525   0.31553   0.32450   0.32722   0.33868
  Beta virt. eigenvalues --    0.34157   0.35079   0.35646   0.35970   0.37325
  Beta virt. eigenvalues --    0.37660   0.38365   0.38546   0.39610   0.40442
  Beta virt. eigenvalues --    0.40719   0.41995   0.42476   0.43523   0.44203
  Beta virt. eigenvalues --    0.44897   0.45853   0.46303   0.46566   0.47168
  Beta virt. eigenvalues --    0.48504   0.49020   0.49946   0.50461   0.51322
  Beta virt. eigenvalues --    0.52428   0.53542   0.54831   0.55124   0.55570
  Beta virt. eigenvalues --    0.57262   0.58735   0.59694   0.60459   0.61440
  Beta virt. eigenvalues --    0.63675   0.65767   0.67634   0.68309   0.69458
  Beta virt. eigenvalues --    0.70594   0.72483   0.73118   0.73608   0.75020
  Beta virt. eigenvalues --    0.76092   0.77737   0.78330   0.78789   0.79192
  Beta virt. eigenvalues --    0.81291   0.82178   0.83918   0.84500   0.85987
  Beta virt. eigenvalues --    0.86453   0.87379   0.89202   0.90218   0.90902
  Beta virt. eigenvalues --    0.91657   0.93315   0.94027   0.94951   0.95229
  Beta virt. eigenvalues --    0.97127   0.98140   0.98319   0.98825   1.00254
  Beta virt. eigenvalues --    1.01097   1.02821   1.03932   1.05365   1.06116
  Beta virt. eigenvalues --    1.07309   1.07349   1.08800   1.09362   1.10692
  Beta virt. eigenvalues --    1.11583   1.12960   1.13254   1.14762   1.15205
  Beta virt. eigenvalues --    1.16264   1.17426   1.20091   1.21296   1.22222
  Beta virt. eigenvalues --    1.24886   1.26100   1.27012   1.27369   1.29035
  Beta virt. eigenvalues --    1.29904   1.31728   1.33423   1.34414   1.35874
  Beta virt. eigenvalues --    1.37621   1.38823   1.39235   1.41198   1.42229
  Beta virt. eigenvalues --    1.43591   1.44508   1.44968   1.47819   1.48651
  Beta virt. eigenvalues --    1.49444   1.50780   1.52495   1.54277   1.55854
  Beta virt. eigenvalues --    1.56192   1.57799   1.58620   1.59062   1.59813
  Beta virt. eigenvalues --    1.61322   1.63247   1.63324   1.65173   1.67037
  Beta virt. eigenvalues --    1.68503   1.69723   1.70779   1.72864   1.73779
  Beta virt. eigenvalues --    1.74760   1.76112   1.77647   1.78402   1.80032
  Beta virt. eigenvalues --    1.81631   1.82386   1.85677   1.85947   1.86455
  Beta virt. eigenvalues --    1.89093   1.90538   1.94843   1.98008   1.98607
  Beta virt. eigenvalues --    2.01190   2.02386   2.04125   2.09094   2.09873
  Beta virt. eigenvalues --    2.10955   2.13181   2.13853   2.15858   2.18865
  Beta virt. eigenvalues --    2.21377   2.24939   2.26127   2.28838   2.29909
  Beta virt. eigenvalues --    2.32018   2.34271   2.36917   2.40350   2.43185
  Beta virt. eigenvalues --    2.45128   2.46839   2.48239   2.50233   2.51882
  Beta virt. eigenvalues --    2.57489   2.59733   2.61704   2.65244   2.66706
  Beta virt. eigenvalues --    2.70112   2.71894   2.73736   2.78314   2.80714
  Beta virt. eigenvalues --    2.82477   2.83899   2.86558   2.88377   2.89736
  Beta virt. eigenvalues --    2.92790   2.98004   3.04724   3.05804   3.08607
  Beta virt. eigenvalues --    3.18481   3.19950   3.22968   3.25485   3.28616
  Beta virt. eigenvalues --    3.32477   3.35264   3.37530   3.39080   3.40531
  Beta virt. eigenvalues --    3.42466   3.45582   3.45919   3.47687   3.48414
  Beta virt. eigenvalues --    3.52772   3.54832   3.57771   3.59597   3.62376
  Beta virt. eigenvalues --    3.66711   3.68350   3.69846   3.71373   3.73007
  Beta virt. eigenvalues --    3.73332   3.74186   3.76259   3.77819   3.80157
  Beta virt. eigenvalues --    3.83948   3.86612   3.87596   3.89238   3.91377
  Beta virt. eigenvalues --    3.94062   3.95184   3.97210   3.98691   4.01297
  Beta virt. eigenvalues --    4.03528   4.04888   4.08049   4.08372   4.13560
  Beta virt. eigenvalues --    4.14529   4.16180   4.20608   4.23522   4.27526
  Beta virt. eigenvalues --    4.28273   4.29757   4.34484   4.39458   4.41637
  Beta virt. eigenvalues --    4.43546   4.45621   4.47356   4.49666   4.52835
  Beta virt. eigenvalues --    4.58075   4.59800   4.60542   4.61395   4.62923
  Beta virt. eigenvalues --    4.65715   4.68372   4.74618   4.76613   4.77954
  Beta virt. eigenvalues --    4.79907   4.84123   4.87451   4.89311   4.90699
  Beta virt. eigenvalues --    4.93481   4.94750   4.99230   5.01883   5.04537
  Beta virt. eigenvalues --    5.08454   5.11698   5.12068   5.14491   5.15874
  Beta virt. eigenvalues --    5.16742   5.19533   5.22960   5.26696   5.28812
  Beta virt. eigenvalues --    5.32848   5.33267   5.34632   5.43909   5.50039
  Beta virt. eigenvalues --    5.51769   5.53748   5.59806   5.69138   5.76701
  Beta virt. eigenvalues --    5.80445   5.84905   5.89506   5.91392   5.93292
  Beta virt. eigenvalues --    5.94819   6.07751   6.26315   6.31324   6.34550
  Beta virt. eigenvalues --    6.41313   6.47484   6.48542   6.53716   6.57726
  Beta virt. eigenvalues --    6.60819   6.66325   6.67266   6.70417   6.74248
  Beta virt. eigenvalues --    6.76147   6.91748   6.94064   6.96747   6.99782
  Beta virt. eigenvalues --    7.04143   7.07186   7.11477   7.23727   7.35776
  Beta virt. eigenvalues --    7.40893   7.42871   7.45343   7.53277   7.78807
  Beta virt. eigenvalues --    8.10955  13.65517  15.29439  16.76342  17.10070
  Beta virt. eigenvalues --   17.99797
          Condensed to atoms (all electrons):
               1          2          3          4          5          6
     1  H    0.346925   0.337865  -0.017004   0.024870  -0.002464   0.004002
     2  C    0.337865   5.479138   0.430511   0.021029  -0.059298   0.052801
     3  H   -0.017004   0.430511   0.398160  -0.055941  -0.008174   0.007556
     4  C    0.024870   0.021029  -0.055941   5.130238   0.428473   0.026475
     5  H   -0.002464  -0.059298  -0.008174   0.428473   0.434874  -0.073731
     6  C    0.004002   0.052801   0.007556   0.026475  -0.073731   5.839114
     7  H   -0.008858   0.013061   0.002928   0.027335   0.007267   0.357257
     8  H    0.002076  -0.032283  -0.001879  -0.012789   0.002592   0.364104
     9  H    0.002630   0.001305  -0.000800  -0.052689  -0.016666   0.451637
    10  O   -0.003377   0.056454   0.012694  -0.201677  -0.041147   0.044673
    11  O    0.022698  -0.075289  -0.032211   0.004545  -0.000245  -0.006329
    12  H   -0.018451   0.060288   0.029150  -0.021811  -0.001257   0.001116
               7          8          9         10         11         12
     1  H   -0.008858   0.002076   0.002630  -0.003377   0.022698  -0.018451
     2  C    0.013061  -0.032283   0.001305   0.056454  -0.075289   0.060288
     3  H    0.002928  -0.001879  -0.000800   0.012694  -0.032211   0.029150
     4  C    0.027335  -0.012789  -0.052689  -0.201677   0.004545  -0.021811
     5  H    0.007267   0.002592  -0.016666  -0.041147  -0.000245  -0.001257
     6  C    0.357257   0.364104   0.451637   0.044673  -0.006329   0.001116
     7  H    0.343557  -0.015113  -0.003045  -0.014326  -0.001069   0.002958
     8  H   -0.015113   0.381550   0.000972   0.023987  -0.001353   0.000425
     9  H   -0.003045   0.000972   0.356159   0.017842   0.001373  -0.000565
    10  O   -0.014326   0.023987   0.017842   8.729705  -0.000134   0.003086
    11  O   -0.001069  -0.001353   0.001373  -0.000134   8.466512   0.184981
    12  H    0.002958   0.000425  -0.000565   0.003086   0.184981   0.587986
          Atomic-Atomic Spin Densities.
               1          2          3          4          5          6
     1  H    0.000149  -0.000164  -0.000552   0.002205   0.000580  -0.000387
     2  C   -0.000164   0.069417   0.004358  -0.008637  -0.006370   0.007312
     3  H   -0.000552   0.004358  -0.000634  -0.007378  -0.001730   0.001287
     4  C    0.002205  -0.008637  -0.007378  -0.007220   0.032556  -0.007250
     5  H    0.000580  -0.006370  -0.001730   0.032556   0.040520  -0.002132
     6  C   -0.000387   0.007312   0.001287  -0.007250  -0.002132   0.006879
     7  H   -0.000238   0.001534   0.000258  -0.002270  -0.001461  -0.000565
     8  H   -0.000050  -0.002856  -0.000329   0.004530   0.001515  -0.004936
     9  H   -0.000155   0.001676   0.000270  -0.001537   0.000526   0.001339
    10  O   -0.001643   0.004718   0.005264  -0.097491  -0.016489   0.006953
    11  O    0.001342  -0.000830  -0.000342  -0.000865  -0.000294   0.000326
    12  H   -0.000043   0.002438   0.000202  -0.005051  -0.000564   0.000650
               7          8          9         10         11         12
     1  H   -0.000238  -0.000050  -0.000155  -0.001643   0.001342  -0.000043
     2  C    0.001534  -0.002856   0.001676   0.004718  -0.000830   0.002438
     3  H    0.000258  -0.000329   0.000270   0.005264  -0.000342   0.000202
     4  C   -0.002270   0.004530  -0.001537  -0.097491  -0.000865  -0.005051
     5  H   -0.001461   0.001515   0.000526  -0.016489  -0.000294  -0.000564
     6  C   -0.000565  -0.004936   0.001339   0.006953   0.000326   0.000650
     7  H    0.004157  -0.002656   0.000605   0.000511   0.000152   0.000156
     8  H   -0.002656   0.006508  -0.001940  -0.001270   0.000006  -0.000044
     9  H    0.000605  -0.001940   0.000390  -0.002587  -0.000119   0.000137
    10  O    0.000511  -0.001270  -0.002587   1.048887   0.001183   0.010315
    11  O    0.000152   0.000006  -0.000119   0.001183   0.001313   0.003204
    12  H    0.000156  -0.000044   0.000137   0.010315   0.003204  -0.004132
 Mulliken charges and spin densities:
               1          2
     1  H    0.309088   0.001043
     2  C   -0.285582   0.072596
     3  H    0.235009   0.000673
     4  C    0.681942  -0.098409
     5  H    0.329774   0.046657
     6  C   -1.068674   0.009478
     7  H    0.288047   0.000183
     8  H    0.287711  -0.001522
     9  H    0.241848  -0.001395
    10  O   -0.627780   0.958351
    11  O   -0.563478   0.005076
    12  H    0.172094   0.007268
 Sum of Mulliken charges =  -0.00000   1.00000
 Mulliken charges and spin densities with hydrogens summed into heavy atoms:
               1          2
     2  C    0.258516   0.074312
     4  C    1.011716  -0.051752
     6  C   -0.251068   0.006744
    10  O   -0.627780   0.958351
    11  O   -0.391384   0.012344
 Electronic spatial extent (au):  <R**2>=            426.1473
 Charge=             -0.0000 electrons
 Dipole moment (field-independent basis, Debye):
    X=             -0.6434    Y=             -0.4488    Z=              1.4784  Tot=              1.6736
 Quadrupole moment (field-independent basis, Debye-Ang):
   XX=            -33.2940   YY=            -33.7416   ZZ=            -28.4370
   XY=              3.1860   XZ=             -0.3763   YZ=             -0.7425
 Traceless Quadrupole moment (field-independent basis, Debye-Ang):
   XX=             -1.4698   YY=             -1.9174   ZZ=              3.3872
   XY=              3.1860   XZ=             -0.3763   YZ=             -0.7425
 Octapole moment (field-independent basis, Debye-Ang**2):
  XXX=             -5.7700  YYY=             -1.5051  ZZZ=             -3.8944  XYY=              3.5434
  XXY=              4.7867  XXZ=              2.2421  XZZ=              3.5908  YZZ=              1.9177
  YYZ=              1.2708  XYZ=             -3.9699
 Hexadecapole moment (field-independent basis, Debye-Ang**3):
 XXXX=           -289.3697 YYYY=           -166.9159 ZZZZ=            -94.3003 XXXY=             -0.2766
 XXXZ=              1.0132 YYYX=             -1.8527 YYYZ=             -3.0704 ZZZX=             -8.3999
 ZZZY=             -2.4325 XXYY=            -73.6398 XXZZ=            -59.8342 YYZZ=            -42.0096
 XXYZ=             -2.4261 YYXZ=             -1.1660 ZZXY=              0.3752
 N-N= 1.858619784130D+02 E-N=-1.001446683341D+03  KE= 2.672154949450D+02
                          Isotropic Fermi Contact Couplings
        Atom                 a.u.       MegaHertz       Gauss      10(-4) cm-1
     1  H(1)               0.00128       5.72897       2.04424       1.91098
     2  C(13)              0.04319      48.55349      17.32509      16.19570
     3  H(1)              -0.00117      -5.22992      -1.86617      -1.74451
     4  C(13)             -0.02592     -29.14294     -10.39892      -9.72104
     5  H(1)               0.02639     117.94889      42.08710      39.34352
     6  C(13)             -0.00341      -3.82794      -1.36591      -1.27686
     7  H(1)              -0.00069      -3.09786      -1.10539      -1.03333
     8  H(1)              -0.00016      -0.70275      -0.25076      -0.23441
     9  H(1)              -0.00031      -1.37318      -0.48999      -0.45804
    10  O(17)              0.02894     -17.54603      -6.26086      -5.85273
    11  O(17)              0.00076      -0.46184      -0.16480      -0.15405
    12  H(1)              -0.00022      -0.96197      -0.34325      -0.32088
 --------------------------------------------------------
       Center         ----  Spin Dipole Couplings  ----
                      3XX-RR        3YY-RR        3ZZ-RR
 --------------------------------------------------------
     1   Atom       -0.001329      0.002048     -0.000719
     2   Atom        0.074522     -0.034558     -0.039965
     3   Atom        0.007377     -0.005179     -0.002198
     4   Atom        0.008100     -0.000593     -0.007507
     5   Atom       -0.014703     -0.005253      0.019955
     6   Atom       -0.007147      0.014966     -0.007819
     7   Atom       -0.003341      0.006973     -0.003633
     8   Atom       -0.006371      0.011284     -0.004913
     9   Atom       -0.000338      0.006940     -0.006603
    10   Atom        2.362135     -1.572870     -0.789264
    11   Atom       -0.001282      0.019839     -0.018556
    12   Atom        0.013989     -0.006930     -0.007059
 --------------------------------------------------------
                        XY            XZ            YZ
 --------------------------------------------------------
     1   Atom       -0.004623      0.003310     -0.008260
     2   Atom       -0.036329      0.032561     -0.012359
     3   Atom        0.000946      0.012040      0.000471
     4   Atom       -0.018402     -0.020277     -0.019851
     5   Atom        0.001631     -0.005829     -0.011023
     6   Atom        0.005051      0.000289     -0.000947
     7   Atom        0.001938     -0.000359     -0.001353
     8   Atom        0.002011      0.000834      0.006446
     9   Atom        0.009828      0.000439      0.000635
    10   Atom       -0.930267     -2.042101      0.437571
    11   Atom        0.025195     -0.015923     -0.015168
    12   Atom       -0.013053     -0.008374      0.002728
 --------------------------------------------------------


 ---------------------------------------------------------------------------------
              Anisotropic Spin Dipole Couplings in Principal Axis System
 ---------------------------------------------------------------------------------

       Atom             a.u.   MegaHertz   Gauss  10(-4) cm-1        Axes

              Baa    -0.0078    -4.139    -1.477    -1.381  0.1013  0.6684  0.7368
     1 H(1)   Bbb    -0.0038    -2.017    -0.720    -0.673  0.9094  0.2381 -0.3410
              Bcc     0.0115     6.156     2.197     2.054 -0.4034  0.7046 -0.5838
 
              Baa    -0.0501    -6.726    -2.400    -2.244 -0.0805  0.4977  0.8636
     2 C(13)  Bbb    -0.0444    -5.954    -2.125    -1.986  0.3702  0.8194 -0.4377
              Bcc     0.0945    12.680     4.525     4.230  0.9254 -0.2845  0.2503
 
              Baa    -0.0104    -5.534    -1.975    -1.846 -0.5622  0.0275  0.8266
     3 H(1)   Bbb    -0.0052    -2.789    -0.995    -0.930 -0.0262  0.9984 -0.0510
              Bcc     0.0156     8.323     2.970     2.776  0.8266  0.0504  0.5605
 
              Baa    -0.0398    -5.345    -1.907    -1.783  0.4959  0.5659  0.6587
     4 C(13)  Bbb     0.0160     2.147     0.766     0.716  0.0957  0.7183 -0.6891
              Bcc     0.0238     3.197     1.141     1.067  0.8631 -0.4048 -0.3020
 
              Baa    -0.0157    -8.356    -2.982    -2.787  0.9853  0.0244  0.1688
     5 H(1)   Bbb    -0.0094    -4.989    -1.780    -1.664 -0.0809  0.9381  0.3368
              Bcc     0.0250    13.345     4.762     4.451 -0.1502 -0.3455  0.9263
 
              Baa    -0.0086    -1.150    -0.410    -0.384  0.8072 -0.1956 -0.5569
     6 C(13)  Bbb    -0.0075    -1.010    -0.360    -0.337  0.5510 -0.0888  0.8298
              Bcc     0.0161     2.160     0.771     0.720  0.2118  0.9766 -0.0361
 
              Baa    -0.0039    -2.067    -0.738    -0.690  0.5304  0.0110  0.8477
     7 H(1)   Bbb    -0.0036    -1.934    -0.690    -0.645  0.8287 -0.2174 -0.5157
              Bcc     0.0075     4.002     1.428     1.335  0.1786  0.9760 -0.1244
 
              Baa    -0.0072    -3.837    -1.369    -1.280 -0.2040 -0.3026  0.9310
     8 H(1)   Bbb    -0.0066    -3.510    -1.253    -1.171  0.9731 -0.1669  0.1590
              Bcc     0.0138     7.347     2.622     2.451  0.1073  0.9384  0.3285
 
              Baa    -0.0072    -3.830    -1.367    -1.278  0.8207 -0.5714  0.0037
     9 H(1)   Bbb    -0.0066    -3.538    -1.263    -1.180 -0.0246 -0.0289  0.9993
              Bcc     0.0138     7.369     2.629     2.458  0.5709  0.8201  0.0378
 
              Baa    -1.8044   130.562    46.588    43.551  0.4644  0.5416  0.7007
    10 O(17)  Bbb    -1.7668   127.846    45.619    42.645 -0.0966  0.8175 -0.5678
              Bcc     3.5712  -258.408   -92.206   -86.195  0.8804 -0.1959 -0.4320
 
              Baa    -0.0280     2.029     0.724     0.677  0.5072  0.0062  0.8618
    11 O(17)  Bbb    -0.0160     1.155     0.412     0.385  0.6680 -0.6347 -0.3885
              Bcc     0.0440    -3.183    -1.136    -1.062  0.5446  0.7727 -0.3260
 
              Baa    -0.0135    -7.214    -2.574    -2.406  0.4782  0.8369  0.2664
    12 H(1)   Bbb    -0.0093    -4.957    -1.769    -1.654  0.1265 -0.3658  0.9220
              Bcc     0.0228    12.171     4.343     4.060  0.8691 -0.4072 -0.2809
 

 ---------------------------------------------------------------------------------

 Calling FoFJK, ICntrl=      2127 FMM=F ISym2X=0 I1Cent= 0 IOpClX= 1 NMat=1 NMatS=1 NMatT=0.
 ***** Axes restored to original set *****
 -------------------------------------------------------------------
 Center     Atomic                   Forces (Hartrees/Bohr)
 Number     Number              X              Y              Z
 -------------------------------------------------------------------
      1        1          -0.003209106   -0.002785944   -0.002887460
      2        6          -0.003801497    0.014021951   -0.011552599
      3        1          -0.000468343   -0.003405153    0.006267373
      4        6          -0.022181245   -0.014611243   -0.021424982
      5        1          -0.001810792    0.005715153    0.001703490
      6        6           0.003349364   -0.008832845    0.000032729
      7        1          -0.001534142   -0.000297764   -0.001175933
      8        1           0.001839791    0.003775997    0.004814116
      9        1           0.002546913    0.003787469    0.001242053
     10        8           0.021636453    0.005738771    0.016220659
     11        8          -0.012328381   -0.005109751    0.002763944
     12        1           0.015960985    0.002003359    0.003996610
 -------------------------------------------------------------------
 Cartesian Forces:  Max     0.022181245 RMS     0.009138295

 GradGradGradGradGradGradGradGradGradGradGradGradGradGradGradGradGradGrad
 Berny optimization.
 FormGI is forming the generalized inverse of G from B-inverse, IUseBI=4.
 Internal  Forces:  Max     0.025270466 RMS     0.005545635
 Search for a local minimum.
 Step number   1 out of a maximum of   61
 All quantities printed in internal units (Hartrees-Bohrs-Radians)
 Mixed Optimization -- RFO/linear search
 Second derivative matrix not updated -- first step.
 ITU=  0
     Eigenvalues ---    0.00388   0.00498   0.01342   0.04267   0.04934
     Eigenvalues ---    0.05266   0.05505   0.05670   0.05721   0.09501
     Eigenvalues ---    0.11672   0.13900   0.16000   0.16000   0.16000
     Eigenvalues ---    0.16000   0.16749   0.22050   0.23188   0.29553
     Eigenvalues ---    0.30340   0.34170   0.34199   0.34240   0.34268
     Eigenvalues ---    0.34335   0.34345   0.41483   0.41504   0.52295
 RFO step:  Lambda=-7.80147922D-03 EMin= 3.87608736D-03
 Linear search not attempted -- first point.
 Iteration  1 RMS(Cart)=  0.04824851 RMS(Int)=  0.00203605
 Iteration  2 RMS(Cart)=  0.00195034 RMS(Int)=  0.00077074
 Iteration  3 RMS(Cart)=  0.00000250 RMS(Int)=  0.00077073
 Iteration  4 RMS(Cart)=  0.00000000 RMS(Int)=  0.00077073
 Variable       Old X    -DE/DX   Delta X   Delta X   Delta X     New X
                                 (Linear)    (Quad)   (Total)
    R1        2.06768  -0.00393   0.00000  -0.01119  -0.01119   2.05648
    R2        2.06927  -0.00088   0.00000  -0.00252  -0.00252   2.06675
    R3        2.88864   0.00188   0.00000   0.00620   0.00620   2.89484
    R4        2.69559  -0.00644   0.00000  -0.01523  -0.01523   2.68036
    R5        2.06881   0.00172   0.00000   0.00491   0.00491   2.07371
    R6        2.87291   0.00196   0.00000   0.00631   0.00631   2.87922
    R7        2.69587  -0.02527   0.00000  -0.05979  -0.05979   2.63608
    R8        2.06753  -0.00177   0.00000  -0.00504  -0.00504   2.06248
    R9        2.06996  -0.00491   0.00000  -0.01405  -0.01405   2.05591
   R10        2.07044  -0.00397   0.00000  -0.01136  -0.01136   2.05908
   R11        1.84317  -0.01629   0.00000  -0.03068  -0.03068   1.81249
    A1        1.89384   0.00196   0.00000   0.00103   0.00057   1.89441
    A2        1.93372  -0.00374   0.00000  -0.04466  -0.04510   1.88862
    A3        1.88349  -0.00342   0.00000  -0.03655  -0.03631   1.84718
    A4        1.92939  -0.00461   0.00000  -0.01520  -0.01696   1.91243
    A5        1.87295   0.00450   0.00000   0.06996   0.06950   1.94245
    A6        1.94825   0.00553   0.00000   0.02785   0.02714   1.97539
    A7        1.91269  -0.00343   0.00000  -0.05337  -0.05383   1.85886
    A8        1.97131   0.00174   0.00000   0.02246   0.02194   1.99326
    A9        1.89091  -0.00639   0.00000  -0.02268  -0.02544   1.86546
   A10        1.91822   0.00113   0.00000   0.01562   0.01612   1.93434
   A11        1.87915  -0.00279   0.00000  -0.04601  -0.04840   1.83075
   A12        1.88900   0.00958   0.00000   0.08174   0.08144   1.97044
   A13        1.94190   0.00160   0.00000   0.00516   0.00512   1.94702
   A14        1.94568  -0.00355   0.00000  -0.02101  -0.02104   1.92464
   A15        1.92322  -0.00140   0.00000  -0.00422  -0.00420   1.91902
   A16        1.89968   0.00007   0.00000  -0.00707  -0.00715   1.89253
   A17        1.89378  -0.00018   0.00000  -0.00151  -0.00150   1.89228
   A18        1.85690   0.00362   0.00000   0.03003   0.03006   1.88696
   A19        1.85854   0.00500   0.00000   0.02982   0.02982   1.88836
    D1        1.03461   0.00309   0.00000   0.04117   0.04063   1.07524
    D2       -1.11035   0.00295   0.00000   0.04453   0.04457  -1.06578
    D3        3.08042  -0.00580   0.00000  -0.05656  -0.05528   3.02513
    D4       -1.06553   0.00613   0.00000   0.07921   0.07812  -0.98742
    D5        3.07269   0.00598   0.00000   0.08258   0.08205  -3.12844
    D6        0.98027  -0.00277   0.00000  -0.01852  -0.01780   0.96248
    D7        3.13424  -0.00007   0.00000  -0.01691  -0.01766   3.11658
    D8        0.98929  -0.00022   0.00000  -0.01354  -0.01373   0.97556
    D9       -1.10313  -0.00897   0.00000  -0.11463  -0.11358  -1.21671
   D10        3.05136  -0.00125   0.00000   0.01348   0.01387   3.06523
   D11       -1.19399   0.00162   0.00000   0.03229   0.03082  -1.16317
   D12        0.92252   0.00222   0.00000   0.07608   0.07716   0.99968
   D13        1.02647  -0.00087   0.00000  -0.02002  -0.02070   1.00578
   D14       -1.09771   0.00041   0.00000   0.00014  -0.00060  -1.09830
   D15        3.12782  -0.00098   0.00000  -0.02136  -0.02205   3.10576
   D16       -1.11540   0.00153   0.00000   0.02173   0.02183  -1.09358
   D17        3.04360   0.00280   0.00000   0.04189   0.04193   3.08553
   D18        0.98594   0.00142   0.00000   0.02039   0.02047   1.00641
   D19        3.11999  -0.00129   0.00000   0.02104   0.02170  -3.14149
   D20        0.99581  -0.00002   0.00000   0.04120   0.04180   1.03761
   D21       -1.06185  -0.00140   0.00000   0.01971   0.02034  -1.04151
         Item               Value     Threshold  Converged?
 Maximum Force            0.025270     0.000450     NO 
 RMS     Force            0.005546     0.000300     NO 
 Maximum Displacement     0.129492     0.001800     NO 
 RMS     Displacement     0.047959     0.001200     NO 
 Predicted change in Energy=-4.166827D-03
 GradGradGradGradGradGradGradGradGradGradGradGradGradGradGradGradGradGrad

                          Input orientation:                          
 ---------------------------------------------------------------------
 Center     Atomic      Atomic             Coordinates (Angstroms)
 Number     Number       Type             X           Y           Z
 ---------------------------------------------------------------------
      1          1           0        1.363770    1.025101    0.545635
      2          6           0        0.377363    1.131745    0.098529
      3          1           0       -0.083728    2.044242    0.486947
      4          6           0       -0.465488   -0.081642    0.503452
      5          1           0       -0.542020   -0.056849    1.597861
      6          6           0        0.094157   -1.417184    0.029596
      7          1           0        1.108399   -1.580419    0.398188
      8          1           0        0.113205   -1.453530   -1.057569
      9          1           0       -0.536503   -2.231653    0.384803
     10          8           0       -1.762400    0.155733    0.047866
     11          8           0        0.593949    1.219332   -1.300485
     12          1           0       -0.260804    1.245324   -1.734823
 ---------------------------------------------------------------------
                    Distance matrix (angstroms):
                    1          2          3          4          5
     1  H    0.000000
     2  C    1.088244   0.000000
     3  H    1.771254   1.093675   0.000000
     4  C    2.138420   1.531884   2.159953   0.000000
     5  H    2.431014   2.122738   2.420484   1.097362   0.000000
     6  C    2.800530   2.565539   3.496037   1.523618   2.171333
     7  H    2.622153   2.824896   3.816701   2.175897   2.546442
     8  H    3.205899   2.844291   3.828671   2.157255   3.071050
     9  H    3.774036   3.497077   4.301013   2.154453   2.490244
    10  O    3.282760   2.352393   2.564605   1.394951   1.984189
    11  O    2.009605   1.418387   2.081979   2.463560   3.364443
    12  H    2.808599   1.944567   2.367676   2.610098   3.589084
                    6          7          8          9         10
     6  C    0.000000
     7  H    1.091418   0.000000
     8  H    1.087940   1.767976   0.000000
     9  H    1.089617   1.769177   1.762962   0.000000
    10  O    2.433353   3.373194   2.707325   2.704804   0.000000
    11  O    2.995016   3.314928   2.726594   4.003426   2.915763
    12  H    3.213739   3.795955   2.807556   4.081445   2.572932
                   11         12
    11  O    0.000000
    12  H    0.959129   0.000000
 Stoichiometry    C3H7O2(2)
 Framework group  C1[X(C3H7O2)]
 Deg. of freedom    30
 Full point group                 C1      NOp   1
 Largest Abelian subgroup         C1      NOp   1
 Largest concise Abelian subgroup C1      NOp   1
                         Standard orientation:                         
 ---------------------------------------------------------------------
 Center     Atomic      Atomic             Coordinates (Angstroms)
 Number     Number       Type             X           Y           Z
 ---------------------------------------------------------------------
      1          1           0        1.044014   -0.784880    1.377915
      2          6           0        0.916637    0.021567    0.658405
      3          1           0        1.336597    0.937191    1.084303
      4          6           0       -0.583429    0.211036    0.412294
      5          1           0       -1.024557    0.492164    1.376958
      6          6           0       -1.281159   -1.013697   -0.166165
      7          1           0       -1.158682   -1.886424    0.477683
      8          1           0       -0.875301   -1.250425   -1.147414
      9          1           0       -2.346717   -0.815906   -0.278990
     10          8           0       -0.722498    1.344116   -0.389379
     11          8           0        1.626585   -0.379473   -0.502183
     12          1           0        1.479649    0.277697   -1.185166
 ---------------------------------------------------------------------
 Rotational constants (GHZ):           6.9218785           4.1765257           3.3692785
 Standard basis: Aug-CC-pVTZ (5D, 7F)
 There are   450 symmetry adapted cartesian basis functions of A   symmetry.
 There are   391 symmetry adapted basis functions of A   symmetry.
   391 basis functions,   549 primitive gaussians,   450 cartesian basis functions
    21 alpha electrons       20 beta electrons
       nuclear repulsion energy       185.8773504468 Hartrees.
 NAtoms=   12 NActive=   12 NUniq=   12 SFac= 1.00D+00 NAtFMM=   60 NAOKFM=F Big=F
 Integral buffers will be    131072 words long.
 Raffenetti 2 integral format.
 Two-electron integral symmetry is turned on.
 Nuclear repulsion after empirical dispersion term =      185.8724540332 Hartrees.
 One-electron integrals computed using PRISM.
 NBasis=   391 RedAO= T EigKep=  1.27D-05  NBF=   391
 NBsUse=   391 1.00D-06 EigRej= -1.00D+00 NBFU=   391
 Initial guess from the checkpoint file:  "alkoxypropanol_Conf-wb97-opt.chk"
 B after Tr=     0.000000   -0.000000   -0.000000
         Rot=    0.999619    0.026000    0.007840    0.004995 Ang=   3.16 deg.
 Initial guess <Sx>= 0.0000 <Sy>= 0.0000 <Sz>= 0.5000 <S**2>= 0.7542 S= 0.5021
 ExpMin= 2.53D-02 ExpMax= 1.53D+04 ExpMxC= 5.22D+02 IAcc=3 IRadAn=         7 AccDes= 0.00D+00
 Harris functional with IExCor= 4639 and IRadAn=       7 diagonalized for initial guess.
 HarFok:  IExCor= 4639 AccDes= 0.00D+00 IRadAn=         7 IDoV= 1 UseB2=F ITyADJ=14
 ICtDFT=  3500011 ScaDFX=  1.000000  1.000000  1.000000  1.000000
 FoFCou: FMM=F IPFlag=           0 FMFlag=      100000 FMFlg1=           0
         NFxFlg=           0 DoJE=T BraDBF=F KetDBF=T FulRan=T
         wScrn=  0.000000 ICntrl=       500 IOpCl=  0 I1Cent=   200000004 NGrid=           0
         NMat0=    1 NMatS0=      1 NMatT0=    0 NMatD0=    1 NMtDS0=    0 NMtDT0=    0
 Petite list used in FoFCou.
 Requested convergence on RMS density matrix=1.00D-08 within 128 cycles.
 Requested convergence on MAX density matrix=1.00D-06.
 Requested convergence on             energy=1.00D-06.
 No special actions if energy rises.
 Restarting incremental Fock formation.
 SCF Done:  E(UwB97XD) =  -268.919347997     A.U. after   25 cycles
            NFock= 25  Conv=0.54D-08     -V/T= 2.0060
 <Sx>= 0.0000 <Sy>= 0.0000 <Sz>= 0.5000 <S**2>= 0.7544 S= 0.5022
 <L.S>= 0.000000000000E+00
 Annihilation of the first spin contaminant:
 S**2 before annihilation     0.7544,   after     0.7500
 Calling FoFJK, ICntrl=      2127 FMM=F ISym2X=0 I1Cent= 0 IOpClX= 1 NMat=1 NMatS=1 NMatT=0.
 ***** Axes restored to original set *****
 -------------------------------------------------------------------
 Center     Atomic                   Forces (Hartrees/Bohr)
 Number     Number              X              Y              Z
 -------------------------------------------------------------------
      1        1           0.000681634   -0.000230405    0.000670193
      2        6           0.006370113    0.006043133   -0.007463965
      3        1          -0.000949580   -0.001331569   -0.000224524
      4        6          -0.020454701   -0.006124089   -0.006429869
      5        1           0.003239730    0.002227198    0.002947988
      6        6          -0.000585236    0.000080500   -0.000123477
      7        1          -0.000596744    0.000993368    0.000259994
      8        1           0.000767335    0.000612659   -0.000348032
      9        1           0.000171656    0.000724729    0.000335138
     10        8           0.013480008   -0.002412531    0.003685902
     11        8          -0.003170009   -0.001931488    0.007066505
     12        1           0.001045794    0.001348494   -0.000375852
 -------------------------------------------------------------------
 Cartesian Forces:  Max     0.020454701 RMS     0.005080743

 GradGradGradGradGradGradGradGradGradGradGradGradGradGradGradGradGradGrad
 Berny optimization.
 Using GEDIIS/GDIIS optimizer.
 FormGI is forming the generalized inverse of G from B-inverse, IUseBI=4.
 Internal  Forces:  Max     0.014146916 RMS     0.002519126
 Search for a local minimum.
 Step number   2 out of a maximum of   61
 All quantities printed in internal units (Hartrees-Bohrs-Radians)
 Mixed Optimization -- RFO/linear search
 Update second derivatives using D2CorX and points    1    2
 DE= -4.62D-03 DEPred=-4.17D-03 R= 1.11D+00
 TightC=F SS=  1.41D+00  RLast= 2.77D-01 DXNew= 5.0454D-01 8.3073D-01
 Trust test= 1.11D+00 RLast= 2.77D-01 DXMaxT set to 5.05D-01
 ITU=  1  0
 Use linear search instead of GDIIS.
     Eigenvalues ---    0.00387   0.00497   0.01317   0.03965   0.04780
     Eigenvalues ---    0.05580   0.05720   0.05831   0.06003   0.08780
     Eigenvalues ---    0.11459   0.13938   0.15676   0.16000   0.16000
     Eigenvalues ---    0.16130   0.17747   0.22031   0.23322   0.29458
     Eigenvalues ---    0.30628   0.33085   0.34183   0.34242   0.34280
     Eigenvalues ---    0.34338   0.34717   0.35929   0.41729   0.53227
 RFO step:  Lambda=-1.47521587D-03 EMin= 3.87497098D-03
 Quartic linear search produced a step of  0.19727.
 Iteration  1 RMS(Cart)=  0.02597499 RMS(Int)=  0.00074995
 Iteration  2 RMS(Cart)=  0.00072986 RMS(Int)=  0.00021837
 Iteration  3 RMS(Cart)=  0.00000031 RMS(Int)=  0.00021837
 Variable       Old X    -DE/DX   Delta X   Delta X   Delta X     New X
                                 (Linear)    (Quad)   (Total)
    R1        2.05648   0.00092  -0.00221   0.00331   0.00110   2.05758
    R2        2.06675  -0.00079  -0.00050  -0.00272  -0.00322   2.06353
    R3        2.89484   0.00536   0.00122   0.02153   0.02276   2.91760
    R4        2.68036  -0.00696  -0.00300  -0.01984  -0.02285   2.65752
    R5        2.07371   0.00276   0.00097   0.00956   0.01053   2.08424
    R6        2.87922  -0.00224   0.00124  -0.00888  -0.00763   2.87159
    R7        2.63608  -0.01415  -0.01180  -0.04006  -0.05186   2.58422
    R8        2.06248  -0.00062  -0.00100  -0.00208  -0.00307   2.05941
    R9        2.05591   0.00034  -0.00277   0.00135  -0.00142   2.05448
   R10        2.05908  -0.00053  -0.00224  -0.00173  -0.00397   2.05511
   R11        1.81249  -0.00073  -0.00605  -0.00138  -0.00744   1.80505
    A1        1.89441   0.00059   0.00011   0.00711   0.00699   1.90140
    A2        1.88862  -0.00042  -0.00890   0.00034  -0.00868   1.87993
    A3        1.84718   0.00041  -0.00716   0.01026   0.00316   1.85034
    A4        1.91243  -0.00106  -0.00335  -0.01304  -0.01677   1.89566
    A5        1.94245   0.00026   0.01371  -0.00319   0.01045   1.95289
    A6        1.97539   0.00029   0.00535  -0.00006   0.00518   1.98057
    A7        1.85886  -0.00222  -0.01062  -0.03444  -0.04521   1.81364
    A8        1.99326  -0.00068   0.00433  -0.01035  -0.00623   1.98703
    A9        1.86546   0.00055  -0.00502   0.00375  -0.00174   1.86372
   A10        1.93434   0.00130   0.00318   0.00650   0.00908   1.94342
   A11        1.83075   0.00098  -0.00955   0.03037   0.01995   1.85070
   A12        1.97044   0.00006   0.01607   0.00528   0.02115   1.99158
   A13        1.94702  -0.00150   0.00101  -0.01406  -0.01312   1.93390
   A14        1.92464   0.00002  -0.00415   0.00163  -0.00257   1.92207
   A15        1.91902  -0.00032  -0.00083  -0.00059  -0.00143   1.91759
   A16        1.89253   0.00042  -0.00141   0.00002  -0.00149   1.89104
   A17        1.89228   0.00073  -0.00030   0.00324   0.00291   1.89519
   A18        1.88696   0.00074   0.00593   0.01055   0.01649   1.90345
   A19        1.88836   0.00160   0.00588   0.01130   0.01718   1.90554
    D1        1.07524  -0.00038   0.00802  -0.00770   0.00041   1.07566
    D2       -1.06578   0.00001   0.00879   0.01561   0.02426  -1.04152
    D3        3.02513  -0.00002  -0.01091   0.01307   0.00248   3.02761
    D4       -0.98742  -0.00024   0.01541  -0.00909   0.00622  -0.98119
    D5       -3.12844   0.00015   0.01619   0.01421   0.03007  -3.09837
    D6        0.96248   0.00012  -0.00351   0.01168   0.00829   0.97076
    D7        3.11658   0.00003  -0.00348   0.00516   0.00170   3.11828
    D8        0.97556   0.00042  -0.00271   0.02847   0.02554   1.00111
    D9       -1.21671   0.00039  -0.02241   0.02594   0.00376  -1.21295
   D10        3.06523   0.00037   0.00274   0.05204   0.05483   3.12006
   D11       -1.16317   0.00145   0.00608   0.06492   0.07073  -1.09244
   D12        0.99968   0.00046   0.01522   0.04510   0.06054   1.06022
   D13        1.00578  -0.00081  -0.00408   0.00168  -0.00260   1.00318
   D14       -1.09830  -0.00037  -0.00012   0.00986   0.00952  -1.08879
   D15        3.10576  -0.00109  -0.00435  -0.00381  -0.00835   3.09741
   D16       -1.09358   0.00159   0.00431   0.04898   0.05349  -1.04008
   D17        3.08553   0.00203   0.00827   0.05717   0.06560  -3.13205
   D18        1.00641   0.00131   0.00404   0.04350   0.04774   1.05415
   D19       -3.14149  -0.00055   0.00428   0.00282   0.00714  -3.13436
   D20        1.03761  -0.00011   0.00825   0.01101   0.01925   1.05686
   D21       -1.04151  -0.00083   0.00401  -0.00266   0.00138  -1.04013
         Item               Value     Threshold  Converged?
 Maximum Force            0.014147     0.000450     NO 
 RMS     Force            0.002519     0.000300     NO 
 Maximum Displacement     0.128035     0.001800     NO 
 RMS     Displacement     0.025884     0.001200     NO 
 Predicted change in Energy=-9.105464D-04
 GradGradGradGradGradGradGradGradGradGradGradGradGradGradGradGradGradGrad

                          Input orientation:                          
 ---------------------------------------------------------------------
 Center     Atomic      Atomic             Coordinates (Angstroms)
 Number     Number       Type             X           Y           Z
 ---------------------------------------------------------------------
      1          1           0        1.360259    0.999715    0.530180
      2          6           0        0.374296    1.123292    0.085048
      3          1           0       -0.087877    2.025039    0.492048
      4          6           0       -0.481119   -0.095739    0.492398
      5          1           0       -0.524110   -0.033786    1.592749
      6          6           0        0.090171   -1.427544    0.035181
      7          1           0        1.098782   -1.569570    0.422710
      8          1           0        0.132493   -1.463476   -1.050586
      9          1           0       -0.536488   -2.241034    0.393267
     10          8           0       -1.752000    0.148222    0.050330
     11          8           0        0.584359    1.222003   -1.301964
     12          1           0       -0.258866    1.313077   -1.741363
 ---------------------------------------------------------------------
                    Distance matrix (angstroms):
                    1          2          3          4          5
     1  H    0.000000
     2  C    1.088824   0.000000
     3  H    1.774779   1.091971   0.000000
     4  C    2.142924   1.543926   2.156928   0.000000
     5  H    2.397503   2.102171   2.374994   1.102932   0.000000
     6  C    2.783834   2.567095   3.487227   1.519580   2.178513
     7  H    2.584791   2.808985   3.786050   2.161740   2.522182
     8  H    3.173884   2.835401   3.820735   2.151284   3.076095
     9  H    3.757506   3.499031   4.290732   2.148297   2.512141
    10  O    3.262124   2.339466   2.546931   1.367508   1.979873
    11  O    2.002045   1.406297   2.077317   2.468081   3.344409
    12  H    2.807075   1.942341   2.350372   2.650254   3.605647
                    6          7          8          9         10
     6  C    0.000000
     7  H    1.089792   0.000000
     8  H    1.087186   1.765098   0.000000
     9  H    1.087518   1.768005   1.771114   0.000000
    10  O    2.424224   3.349094   2.713098   2.702521   0.000000
    11  O    3.008700   3.321447   2.734808   4.015312   2.905216
    12  H    3.284652   3.851762   2.887834   4.155169   2.607009
                   11         12
    11  O    0.000000
    12  H    0.955194   0.000000
 Stoichiometry    C3H7O2(2)
 Framework group  C1[X(C3H7O2)]
 Deg. of freedom    30
 Full point group                 C1      NOp   1
 Largest Abelian subgroup         C1      NOp   1
 Largest concise Abelian subgroup C1      NOp   1
                         Standard orientation:                         
 ---------------------------------------------------------------------
 Center     Atomic      Atomic             Coordinates (Angstroms)
 Number     Number       Type             X           Y           Z
 ---------------------------------------------------------------------
      1          1           0        1.015782   -0.811499    1.363695
      2          6           0        0.914194    0.006766    0.652597
      3          1           0        1.323931    0.915933    1.097492
      4          6           0       -0.592942    0.220403    0.394515
      5          1           0       -0.995471    0.493283    1.384448
      6          6           0       -1.298344   -1.000418   -0.172165
      7          1           0       -1.180446   -1.857771    0.490173
      8          1           0       -0.880220   -1.257343   -1.142286
      9          1           0       -2.359974   -0.794057   -0.286401
     10          8           0       -0.705787    1.340961   -0.381175
     11          8           0        1.628994   -0.384272   -0.493624
     12          1           0        1.553294    0.297433   -1.158412
 ---------------------------------------------------------------------
 Rotational constants (GHZ):           7.0155579           4.1759324           3.3673862
 Standard basis: Aug-CC-pVTZ (5D, 7F)
 There are   450 symmetry adapted cartesian basis functions of A   symmetry.
 There are   391 symmetry adapted basis functions of A   symmetry.
   391 basis functions,   549 primitive gaussians,   450 cartesian basis functions
    21 alpha electrons       20 beta electrons
       nuclear repulsion energy       186.4616229063 Hartrees.
 NAtoms=   12 NActive=   12 NUniq=   12 SFac= 1.00D+00 NAtFMM=   60 NAOKFM=F Big=F
 Integral buffers will be    131072 words long.
 Raffenetti 2 integral format.
 Two-electron integral symmetry is turned on.
 Nuclear repulsion after empirical dispersion term =      186.4567298814 Hartrees.
 One-electron integrals computed using PRISM.
 NBasis=   391 RedAO= T EigKep=  1.23D-05  NBF=   391
 NBsUse=   391 1.00D-06 EigRej= -1.00D+00 NBFU=   391
 Initial guess from the checkpoint file:  "alkoxypropanol_Conf-wb97-opt.chk"
 B after Tr=     0.000000   -0.000000   -0.000000
         Rot=    0.999986   -0.001935    0.002478    0.004287 Ang=  -0.61 deg.
 Initial guess <Sx>= 0.0000 <Sy>= 0.0000 <Sz>= 0.5000 <S**2>= 0.7544 S= 0.5022
 ExpMin= 2.53D-02 ExpMax= 1.53D+04 ExpMxC= 5.22D+02 IAcc=3 IRadAn=         7 AccDes= 0.00D+00
 Harris functional with IExCor= 4639 and IRadAn=       7 diagonalized for initial guess.
 HarFok:  IExCor= 4639 AccDes= 0.00D+00 IRadAn=         7 IDoV= 1 UseB2=F ITyADJ=14
 ICtDFT=  3500011 ScaDFX=  1.000000  1.000000  1.000000  1.000000
 FoFCou: FMM=F IPFlag=           0 FMFlag=      100000 FMFlg1=           0
         NFxFlg=           0 DoJE=T BraDBF=F KetDBF=T FulRan=T
         wScrn=  0.000000 ICntrl=       500 IOpCl=  0 I1Cent=   200000004 NGrid=           0
         NMat0=    1 NMatS0=      1 NMatT0=    0 NMatD0=    1 NMtDS0=    0 NMtDT0=    0
 Petite list used in FoFCou.
 Requested convergence on RMS density matrix=1.00D-08 within 128 cycles.
 Requested convergence on MAX density matrix=1.00D-06.
 Requested convergence on             energy=1.00D-06.
 No special actions if energy rises.
 Restarting incremental Fock formation.
 SCF Done:  E(UwB97XD) =  -268.920543762     A.U. after   30 cycles
            NFock= 30  Conv=0.19D-08     -V/T= 2.0058
 <Sx>= 0.0000 <Sy>= 0.0000 <Sz>= 0.5000 <S**2>= 0.7547 S= 0.5024
 <L.S>= 0.000000000000E+00
 Annihilation of the first spin contaminant:
 S**2 before annihilation     0.7547,   after     0.7500
 Calling FoFJK, ICntrl=      2127 FMM=F ISym2X=0 I1Cent= 0 IOpClX= 1 NMat=1 NMatS=1 NMatT=0.
 ***** Axes restored to original set *****
 -------------------------------------------------------------------
 Center     Atomic                   Forces (Hartrees/Bohr)
 Number     Number              X              Y              Z
 -------------------------------------------------------------------
      1        1          -0.000084953   -0.000305790    0.000901795
      2        6           0.004157210    0.004563070   -0.005194483
      3        1          -0.000589282    0.000187083   -0.000151834
      4        6          -0.011278489   -0.003859914    0.004643374
      5        1           0.003800630   -0.000046507    0.000932714
      6        6           0.000777340    0.001415634   -0.000805093
      7        1           0.000394826   -0.000076405    0.000614983
      8        1          -0.000040706   -0.000485839   -0.000891418
      9        1          -0.000406230   -0.000597739   -0.000229615
     10        8           0.003866174   -0.000482921   -0.001969171
     11        8           0.002170847   -0.001431940    0.003211169
     12        1          -0.002767366    0.001121268   -0.001062421
 -------------------------------------------------------------------
 Cartesian Forces:  Max     0.011278489 RMS     0.002872126

 GradGradGradGradGradGradGradGradGradGradGradGradGradGradGradGradGradGrad
 Berny optimization.
 Using GEDIIS/GDIIS optimizer.
 FormGI is forming the generalized inverse of G from B-inverse, IUseBI=4.
 Internal  Forces:  Max     0.005468833 RMS     0.001241018
 Search for a local minimum.
 Step number   3 out of a maximum of   61
 All quantities printed in internal units (Hartrees-Bohrs-Radians)
 Mixed Optimization -- RFO/linear search
 Update second derivatives using D2CorX and points    1    2    3
 DE= -1.20D-03 DEPred=-9.11D-04 R= 1.31D+00
 TightC=F SS=  1.41D+00  RLast= 1.80D-01 DXNew= 8.4853D-01 5.3918D-01
 Trust test= 1.31D+00 RLast= 1.80D-01 DXMaxT set to 5.39D-01
 ITU=  1  1  0
 Use linear search instead of GDIIS.
     Eigenvalues ---    0.00392   0.00484   0.01158   0.03318   0.04667
     Eigenvalues ---    0.05502   0.05726   0.05979   0.06089   0.09702
     Eigenvalues ---    0.11216   0.14200   0.15953   0.16000   0.16010
     Eigenvalues ---    0.16423   0.17559   0.21853   0.23441   0.25669
     Eigenvalues ---    0.30673   0.34107   0.34183   0.34253   0.34302
     Eigenvalues ---    0.34535   0.34712   0.37785   0.41710   0.55481
 RFO step:  Lambda=-6.83193272D-04 EMin= 3.91928126D-03
 Quartic linear search produced a step of  0.47155.
 Iteration  1 RMS(Cart)=  0.02016370 RMS(Int)=  0.00072936
 Iteration  2 RMS(Cart)=  0.00066518 RMS(Int)=  0.00026413
 Iteration  3 RMS(Cart)=  0.00000054 RMS(Int)=  0.00026413
 Variable       Old X    -DE/DX   Delta X   Delta X   Delta X     New X
                                 (Linear)    (Quad)   (Total)
    R1        2.05758   0.00033   0.00052  -0.00078  -0.00026   2.05732
    R2        2.06353   0.00035  -0.00152   0.00138  -0.00014   2.06339
    R3        2.91760   0.00547   0.01073   0.02310   0.03383   2.95143
    R4        2.65752  -0.00223  -0.01077  -0.00687  -0.01765   2.63987
    R5        2.08424   0.00078   0.00496   0.00252   0.00748   2.09172
    R6        2.87159   0.00044  -0.00360   0.00410   0.00050   2.87209
    R7        2.58422  -0.00304  -0.02445  -0.01332  -0.03778   2.54644
    R8        2.05941   0.00059  -0.00145   0.00190   0.00045   2.05985
    R9        2.05448   0.00090  -0.00067   0.00137   0.00070   2.05519
   R10        2.05511   0.00061  -0.00187   0.00099  -0.00088   2.05423
   R11        1.80505   0.00304  -0.00351   0.00361   0.00011   1.80516
    A1        1.90140   0.00022   0.00330   0.00099   0.00402   1.90542
    A2        1.87993  -0.00089  -0.00409  -0.01501  -0.01917   1.86076
    A3        1.85034   0.00078   0.00149   0.00321   0.00471   1.85505
    A4        1.89566   0.00009  -0.00791  -0.00154  -0.00955   1.88612
    A5        1.95289  -0.00016   0.00493   0.00798   0.01292   1.96581
    A6        1.98057  -0.00006   0.00244   0.00345   0.00592   1.98649
    A7        1.81364  -0.00026  -0.02132  -0.01184  -0.03334   1.78031
    A8        1.98703  -0.00103  -0.00294  -0.01639  -0.01955   1.96748
    A9        1.86372  -0.00027  -0.00082  -0.01599  -0.01664   1.84708
   A10        1.94342   0.00003   0.00428   0.00125   0.00423   1.94765
   A11        1.85070   0.00189   0.00941   0.04162   0.05036   1.90106
   A12        1.99158  -0.00019   0.00997   0.00341   0.01281   2.00439
   A13        1.93390  -0.00037  -0.00619   0.00032  -0.00590   1.92800
   A14        1.92207   0.00058  -0.00121   0.00215   0.00092   1.92299
   A15        1.91759   0.00024  -0.00067   0.00027  -0.00043   1.91716
   A16        1.89104   0.00007  -0.00070   0.00192   0.00118   1.89223
   A17        1.89519  -0.00002   0.00137  -0.00180  -0.00046   1.89473
   A18        1.90345  -0.00051   0.00777  -0.00296   0.00481   1.90826
   A19        1.90554  -0.00054   0.00810  -0.00195   0.00615   1.91169
    D1        1.07566  -0.00110   0.00020  -0.04370  -0.04313   1.03253
    D2       -1.04152  -0.00040   0.01144  -0.02816  -0.01685  -1.05837
    D3        3.02761   0.00078   0.00117  -0.00855  -0.00742   3.02019
    D4       -0.98119  -0.00092   0.00294  -0.03579  -0.03263  -1.01382
    D5       -3.09837  -0.00022   0.01418  -0.02025  -0.00634  -3.10471
    D6        0.97076   0.00097   0.00391  -0.00064   0.00308   0.97385
    D7        3.11828  -0.00075   0.00080  -0.04750  -0.04639   3.07190
    D8        1.00111  -0.00004   0.01205  -0.03196  -0.02010   0.98100
    D9       -1.21295   0.00114   0.00177  -0.01235  -0.01068  -1.22362
   D10        3.12006   0.00006   0.02586   0.02666   0.05247  -3.11065
   D11       -1.09244   0.00072   0.03335   0.03419   0.06756  -1.02489
   D12        1.06022   0.00067   0.02855   0.04104   0.06963   1.12985
   D13        1.00318   0.00035  -0.00122   0.02093   0.01971   1.02289
   D14       -1.08879   0.00012   0.00449   0.01693   0.02141  -1.06737
   D15        3.09741   0.00024  -0.00394   0.01906   0.01514   3.11255
   D16       -1.04008   0.00134   0.02522   0.04611   0.07160  -0.96848
   D17       -3.13205   0.00111   0.03094   0.04211   0.07330  -3.05875
   D18        1.05415   0.00123   0.02251   0.04424   0.06702   1.12117
   D19       -3.13436  -0.00102   0.00337  -0.01157  -0.00847   3.14036
   D20        1.05686  -0.00124   0.00908  -0.01557  -0.00676   1.05009
   D21       -1.04013  -0.00112   0.00065  -0.01343  -0.01304  -1.05317
         Item               Value     Threshold  Converged?
 Maximum Force            0.005469     0.000450     NO 
 RMS     Force            0.001241     0.000300     NO 
 Maximum Displacement     0.069244     0.001800     NO 
 RMS     Displacement     0.020223     0.001200     NO 
 Predicted change in Energy=-5.423148D-04
 GradGradGradGradGradGradGradGradGradGradGradGradGradGradGradGradGradGrad

                          Input orientation:                          
 ---------------------------------------------------------------------
 Center     Atomic      Atomic             Coordinates (Angstroms)
 Number     Number       Type             X           Y           Z
 ---------------------------------------------------------------------
      1          1           0        1.343668    0.987496    0.533205
      2          6           0        0.365501    1.120649    0.074185
      3          1           0       -0.100878    2.021225    0.478774
      4          6           0       -0.499649   -0.107084    0.502550
      5          1           0       -0.487467   -0.023450    1.606210
      6          6           0        0.085725   -1.429583    0.035370
      7          1           0        1.091755   -1.562846    0.433247
      8          1           0        0.139816   -1.453162   -1.050585
      9          1           0       -0.535392   -2.251315    0.382723
     10          8           0       -1.745982    0.148682    0.058658
     11          8           0        0.586690    1.202003   -1.302750
     12          1           0       -0.243886    1.347585   -1.751587
 ---------------------------------------------------------------------
                    Distance matrix (angstroms):
                    1          2          3          4          5
     1  H    0.000000
     2  C    1.088687   0.000000
     3  H    1.777153   1.091897   0.000000
     4  C    2.144030   1.561829   2.165475   0.000000
     5  H    2.350831   2.093709   2.366698   1.106891   0.000000
     6  C    2.769933   2.565827   3.484179   1.519844   2.184787
     7  H    2.564702   2.803126   3.777567   2.157919   2.497904
     8  H    3.148724   2.817897   3.803713   2.152457   3.081577
     9  H    3.747453   3.503848   4.295652   2.147874   2.542164
    10  O    3.236471   2.324505   2.527703   1.347517   2.002100
    11  O    1.997439   1.396958   2.077907   2.480514   3.334306
    12  H    2.805400   1.938116   2.334256   2.694923   3.635088
                    6          7          8          9         10
     6  C    0.000000
     7  H    1.090028   0.000000
     8  H    1.087557   1.766346   0.000000
     9  H    1.087052   1.767527   1.774071   0.000000
    10  O    2.417978   3.335027   2.711561   2.707496   0.000000
    11  O    2.994458   3.303509   2.704290   4.003160   2.899013
    12  H    3.318813   3.876602   2.912527   4.194321   2.640198
                   11         12
    11  O    0.000000
    12  H    0.955251   0.000000
 Stoichiometry    C3H7O2(2)
 Framework group  C1[X(C3H7O2)]
 Deg. of freedom    30
 Full point group                 C1      NOp   1
 Largest Abelian subgroup         C1      NOp   1
 Largest concise Abelian subgroup C1      NOp   1
                         Standard orientation:                         
 ---------------------------------------------------------------------
 Center     Atomic      Atomic             Coordinates (Angstroms)
 Number     Number       Type             X           Y           Z
 ---------------------------------------------------------------------
      1          1           0        0.997310   -0.779959    1.376317
      2          6           0        0.914632    0.022991    0.645786
      3          1           0        1.317497    0.942130    1.076044
      4          6           0       -0.610862    0.236884    0.388047
      5          1           0       -0.982409    0.487540    1.400140
      6          6           0       -1.292225   -1.003278   -0.166631
      7          1           0       -1.174172   -1.842068    0.519413
      8          1           0       -0.852400   -1.276993   -1.122882
      9          1           0       -2.354008   -0.812398   -0.300294
     10          8           0       -0.701733    1.330434   -0.394060
     11          8           0        1.623575   -0.398595   -0.481670
     12          1           0        1.604183    0.287447   -1.146106
 ---------------------------------------------------------------------
 Rotational constants (GHZ):           7.0482901           4.1934380           3.3763731
 Standard basis: Aug-CC-pVTZ (5D, 7F)
 There are   450 symmetry adapted cartesian basis functions of A   symmetry.
 There are   391 symmetry adapted basis functions of A   symmetry.
   391 basis functions,   549 primitive gaussians,   450 cartesian basis functions
    21 alpha electrons       20 beta electrons
       nuclear repulsion energy       186.8260106049 Hartrees.
 NAtoms=   12 NActive=   12 NUniq=   12 SFac= 1.00D+00 NAtFMM=   60 NAOKFM=F Big=F
 Integral buffers will be    131072 words long.
 Raffenetti 2 integral format.
 Two-electron integral symmetry is turned on.
 Nuclear repulsion after empirical dispersion term =      186.8211066089 Hartrees.
 One-electron integrals computed using PRISM.
 NBasis=   391 RedAO= T EigKep=  1.21D-05  NBF=   391
 NBsUse=   391 1.00D-06 EigRej= -1.00D+00 NBFU=   391
 Initial guess from the checkpoint file:  "alkoxypropanol_Conf-wb97-opt.chk"
 B after Tr=    -0.000000    0.000000    0.000000
         Rot=    0.999974    0.006910    0.001985   -0.000265 Ang=   0.82 deg.
 Initial guess <Sx>= 0.0000 <Sy>= 0.0000 <Sz>= 0.5000 <S**2>= 0.7547 S= 0.5024
 ExpMin= 2.53D-02 ExpMax= 1.53D+04 ExpMxC= 5.22D+02 IAcc=3 IRadAn=         7 AccDes= 0.00D+00
 Harris functional with IExCor= 4639 and IRadAn=       7 diagonalized for initial guess.
 HarFok:  IExCor= 4639 AccDes= 0.00D+00 IRadAn=         7 IDoV= 1 UseB2=F ITyADJ=14
 ICtDFT=  3500011 ScaDFX=  1.000000  1.000000  1.000000  1.000000
 FoFCou: FMM=F IPFlag=           0 FMFlag=      100000 FMFlg1=           0
         NFxFlg=           0 DoJE=T BraDBF=F KetDBF=T FulRan=T
         wScrn=  0.000000 ICntrl=       500 IOpCl=  0 I1Cent=   200000004 NGrid=           0
         NMat0=    1 NMatS0=      1 NMatT0=    0 NMatD0=    1 NMtDS0=    0 NMtDT0=    0
 Petite list used in FoFCou.
 Requested convergence on RMS density matrix=1.00D-08 within 128 cycles.
 Requested convergence on MAX density matrix=1.00D-06.
 Requested convergence on             energy=1.00D-06.
 No special actions if energy rises.
 Restarting incremental Fock formation.
 SCF Done:  E(UwB97XD) =  -268.921263269     A.U. after   21 cycles
            NFock= 21  Conv=0.51D-08     -V/T= 2.0057
 <Sx>= 0.0000 <Sy>= 0.0000 <Sz>= 0.5000 <S**2>= 0.7551 S= 0.5025
 <L.S>= 0.000000000000E+00
 Annihilation of the first spin contaminant:
 S**2 before annihilation     0.7551,   after     0.7500
 Calling FoFJK, ICntrl=      2127 FMM=F ISym2X=0 I1Cent= 0 IOpClX= 1 NMat=1 NMatS=1 NMatT=0.
 ***** Axes restored to original set *****
 -------------------------------------------------------------------
 Center     Atomic                   Forces (Hartrees/Bohr)
 Number     Number              X              Y              Z
 -------------------------------------------------------------------
      1        1          -0.000125906   -0.000283279    0.001154046
      2        6           0.002668274    0.002513838   -0.003597538
      3        1          -0.000266838    0.000335618   -0.000674196
      4        6          -0.001818396   -0.000953932    0.011053960
      5        1           0.002080449   -0.002052907   -0.001031116
      6        6           0.001047123    0.001389056   -0.001643011
      7        1           0.000179618   -0.000063503    0.000657782
      8        1          -0.000411726   -0.000734025   -0.000608408
      9        1          -0.000583636   -0.000853508   -0.000270466
     10        8          -0.002259404    0.000396218   -0.004692912
     11        8           0.002311749   -0.000445517    0.000424729
     12        1          -0.002821306    0.000751940   -0.000772870
 -------------------------------------------------------------------
 Cartesian Forces:  Max     0.011053960 RMS     0.002443848

 GradGradGradGradGradGradGradGradGradGradGradGradGradGradGradGradGradGrad
 Berny optimization.
 Using GEDIIS/GDIIS optimizer.
 FormGI is forming the generalized inverse of G from B-inverse, IUseBI=4.
 Internal  Forces:  Max     0.004187026 RMS     0.001223727
 Search for a local minimum.
 Step number   4 out of a maximum of   61
 All quantities printed in internal units (Hartrees-Bohrs-Radians)
 Mixed Optimization -- RFO/linear search
 Update second derivatives using D2CorX and points    1    2    3    4
 DE= -7.20D-04 DEPred=-5.42D-04 R= 1.33D+00
 TightC=F SS=  1.41D+00  RLast= 2.07D-01 DXNew= 9.0678D-01 6.2015D-01
 Trust test= 1.33D+00 RLast= 2.07D-01 DXMaxT set to 6.20D-01
 ITU=  1  1  1  0
 Use linear search instead of GDIIS.
     Eigenvalues ---    0.00388   0.00476   0.01058   0.02685   0.04903
     Eigenvalues ---    0.05435   0.05769   0.05896   0.06147   0.10702
     Eigenvalues ---    0.10995   0.14235   0.15858   0.16002   0.16004
     Eigenvalues ---    0.16517   0.17226   0.21847   0.23522   0.24499
     Eigenvalues ---    0.30748   0.34180   0.34251   0.34271   0.34385
     Eigenvalues ---    0.34531   0.34636   0.41476   0.46478   0.54618
 RFO step:  Lambda=-4.48813663D-04 EMin= 3.88345768D-03
 Quartic linear search produced a step of  0.28228.
 Iteration  1 RMS(Cart)=  0.01441624 RMS(Int)=  0.00030248
 Iteration  2 RMS(Cart)=  0.00032756 RMS(Int)=  0.00015339
 Iteration  3 RMS(Cart)=  0.00000009 RMS(Int)=  0.00015339
 Variable       Old X    -DE/DX   Delta X   Delta X   Delta X     New X
                                 (Linear)    (Quad)   (Total)
    R1        2.05732   0.00041  -0.00007   0.00082   0.00075   2.05807
    R2        2.06339   0.00014  -0.00004  -0.00036  -0.00040   2.06298
    R3        2.95143   0.00419   0.00955   0.01816   0.02771   2.97914
    R4        2.63987   0.00028  -0.00498  -0.00421  -0.00919   2.63068
    R5        2.09172  -0.00116   0.00211  -0.00129   0.00083   2.09255
    R6        2.87209   0.00089   0.00014   0.00177   0.00192   2.87400
    R7        2.54644   0.00371  -0.01066  -0.00345  -0.01411   2.53233
    R8        2.05985   0.00041   0.00013   0.00032   0.00044   2.06030
    R9        2.05519   0.00060   0.00020   0.00072   0.00091   2.05610
   R10        2.05423   0.00089  -0.00025   0.00126   0.00101   2.05524
   R11        1.80516   0.00293   0.00003   0.00256   0.00259   1.80775
    A1        1.90542   0.00009   0.00114   0.00197   0.00297   1.90839
    A2        1.86076  -0.00083  -0.00541  -0.00794  -0.01339   1.84737
    A3        1.85505   0.00111   0.00133   0.00941   0.01076   1.86581
    A4        1.88612   0.00050  -0.00269  -0.00252  -0.00526   1.88086
    A5        1.96581  -0.00066   0.00365  -0.00229   0.00136   1.96717
    A6        1.98649  -0.00022   0.00167   0.00130   0.00298   1.98948
    A7        1.78031   0.00171  -0.00941   0.00911  -0.00033   1.77997
    A8        1.96748  -0.00126  -0.00552  -0.01493  -0.02081   1.94666
    A9        1.84708  -0.00048  -0.00470  -0.01433  -0.01930   1.82779
   A10        1.94765  -0.00084   0.00119  -0.00108  -0.00029   1.94736
   A11        1.90106   0.00179   0.01422   0.03044   0.04453   1.94559
   A12        2.00439  -0.00058   0.00362  -0.00687  -0.00401   2.00038
   A13        1.92800  -0.00040  -0.00166  -0.00344  -0.00511   1.92289
   A14        1.92299   0.00072   0.00026   0.00323   0.00349   1.92648
   A15        1.91716   0.00025  -0.00012  -0.00057  -0.00070   1.91647
   A16        1.89223   0.00019   0.00033   0.00352   0.00385   1.89608
   A17        1.89473  -0.00003  -0.00013  -0.00055  -0.00069   1.89403
   A18        1.90826  -0.00075   0.00136  -0.00220  -0.00084   1.90742
   A19        1.91169  -0.00119   0.00174  -0.00260  -0.00087   1.91082
    D1        1.03253  -0.00131  -0.01217  -0.00441  -0.01643   1.01610
    D2       -1.05837  -0.00074  -0.00476  -0.00140  -0.00603  -1.06439
    D3        3.02019   0.00118  -0.00209   0.02761   0.02535   3.04554
    D4       -1.01382  -0.00124  -0.00921  -0.00130  -0.01043  -1.02425
    D5       -3.10471  -0.00067  -0.00179   0.00171  -0.00003  -3.10474
    D6        0.97385   0.00125   0.00087   0.03072   0.03135   1.00520
    D7        3.07190  -0.00061  -0.01309   0.00274  -0.01024   3.06165
    D8        0.98100  -0.00004  -0.00568   0.00575   0.00016   0.98116
    D9       -1.22362   0.00188  -0.00301   0.03475   0.03153  -1.19209
   D10       -3.11065  -0.00011   0.01481   0.00941   0.02420  -3.08645
   D11       -1.02489   0.00034   0.01907   0.01658   0.03566  -0.98923
   D12        1.12985   0.00031   0.01966   0.01235   0.03201   1.16186
   D13        1.02289   0.00123   0.00556   0.01657   0.02212   1.04501
   D14       -1.06737   0.00079   0.00604   0.01233   0.01837  -1.04901
   D15        3.11255   0.00110   0.00427   0.01337   0.01763   3.13018
   D16       -0.96848   0.00040   0.02021   0.01514   0.03542  -0.93306
   D17       -3.05875  -0.00004   0.02069   0.01090   0.03167  -3.02708
   D18        1.12117   0.00027   0.01892   0.01194   0.03093   1.15211
   D19        3.14036  -0.00087  -0.00239  -0.01991  -0.02237   3.11800
   D20        1.05009  -0.00131  -0.00191  -0.02415  -0.02612   1.02397
   D21       -1.05317  -0.00100  -0.00368  -0.02311  -0.02685  -1.08002
         Item               Value     Threshold  Converged?
 Maximum Force            0.004187     0.000450     NO 
 RMS     Force            0.001224     0.000300     NO 
 Maximum Displacement     0.039916     0.001800     NO 
 RMS     Displacement     0.014435     0.001200     NO 
 Predicted change in Energy=-3.195486D-04
 GradGradGradGradGradGradGradGradGradGradGradGradGradGradGradGradGradGrad

                          Input orientation:                          
 ---------------------------------------------------------------------
 Center     Atomic      Atomic             Coordinates (Angstroms)
 Number     Number       Type             X           Y           Z
 ---------------------------------------------------------------------
      1          1           0        1.341759    0.972330    0.528534
      2          6           0        0.366374    1.117959    0.066449
      3          1           0       -0.094232    2.021189    0.471162
      4          6           0       -0.510964   -0.112272    0.516051
      5          1           0       -0.478331   -0.026903    1.619601
      6          6           0        0.085520   -1.427417    0.038970
      7          1           0        1.087386   -1.556617    0.449148
      8          1           0        0.149828   -1.442432   -1.047065
      9          1           0       -0.534296   -2.256082    0.373623
     10          8           0       -1.735607    0.150520    0.039689
     11          8           0        0.576400    1.191218   -1.307761
     12          1           0       -0.253937    1.368707   -1.748401
 ---------------------------------------------------------------------
                    Distance matrix (angstroms):
                    1          2          3          4          5
     1  H    0.000000
     2  C    1.089085   0.000000
     3  H    1.779177   1.091684   0.000000
     4  C    2.146882   1.576494   2.174244   0.000000
     5  H    2.345554   2.106304   2.379312   1.107328   0.000000
     6  C    2.752562   2.560971   3.480228   1.520857   2.185809
     7  H    2.542947   2.796368   3.767944   2.155303   2.482228
     8  H    3.119982   2.800430   3.789624   2.156224   3.083734
     9  H    3.737141   3.505668   4.300955   2.148662   2.554375
    10  O    3.222503   2.314083   2.525803   1.340049   2.026905
    11  O    2.001416   1.392096   2.074407   2.491533   3.341515
    12  H    2.808522   1.934255   2.318987   2.717924   3.652605
                    6          7          8          9         10
     6  C    0.000000
     7  H    1.090262   0.000000
     8  H    1.088041   1.769380   0.000000
     9  H    1.087588   1.767712   1.774374   0.000000
    10  O    2.409645   3.324343   2.696923   2.710423   0.000000
    11  O    2.985280   3.301277   2.680679   3.993065   2.871245
    12  H    3.335902   3.896908   2.925304   4.209594   2.622326
                   11         12
    11  O    0.000000
    12  H    0.956622   0.000000
 Stoichiometry    C3H7O2(2)
 Framework group  C1[X(C3H7O2)]
 Deg. of freedom    30
 Full point group                 C1      NOp   1
 Largest Abelian subgroup         C1      NOp   1
 Largest concise Abelian subgroup C1      NOp   1
                         Standard orientation:                         
 ---------------------------------------------------------------------
 Center     Atomic      Atomic             Coordinates (Angstroms)
 Number     Number       Type             X           Y           Z
 ---------------------------------------------------------------------
      1          1           0        0.972036   -0.806792    1.369843
      2          6           0        0.912983    0.006718    0.648164
      3          1           0        1.324541    0.914937    1.092609
      4          6           0       -0.624455    0.248303    0.396655
      5          1           0       -0.991338    0.475635    1.416406
      6          6           0       -1.297504   -0.989027   -0.176952
      7          1           0       -1.193615   -1.827265    0.512421
      8          1           0       -0.842659   -1.261721   -1.126997
      9          1           0       -2.356977   -0.795498   -0.328324
     10          8           0       -0.674496    1.328466   -0.394846
     11          8           0        1.613816   -0.403581   -0.482508
     12          1           0        1.627308    0.305653   -1.124326
 ---------------------------------------------------------------------
 Rotational constants (GHZ):           7.0687735           4.2093709           3.4014113
 Standard basis: Aug-CC-pVTZ (5D, 7F)
 There are   450 symmetry adapted cartesian basis functions of A   symmetry.
 There are   391 symmetry adapted basis functions of A   symmetry.
   391 basis functions,   549 primitive gaussians,   450 cartesian basis functions
    21 alpha electrons       20 beta electrons
       nuclear repulsion energy       187.0601183276 Hartrees.
 NAtoms=   12 NActive=   12 NUniq=   12 SFac= 1.00D+00 NAtFMM=   60 NAOKFM=F Big=F
 Integral buffers will be    131072 words long.
 Raffenetti 2 integral format.
 Two-electron integral symmetry is turned on.
 Nuclear repulsion after empirical dispersion term =      187.0552095704 Hartrees.
 One-electron integrals computed using PRISM.
 NBasis=   391 RedAO= T EigKep=  1.18D-05  NBF=   391
 NBsUse=   391 1.00D-06 EigRej= -1.00D+00 NBFU=   391
 Initial guess from the checkpoint file:  "alkoxypropanol_Conf-wb97-opt.chk"
 B after Tr=     0.000000   -0.000000    0.000000
         Rot=    0.999981   -0.003287    0.002363    0.004545 Ang=  -0.70 deg.
 Initial guess <Sx>= 0.0000 <Sy>= 0.0000 <Sz>= 0.5000 <S**2>= 0.7551 S= 0.5025
 ExpMin= 2.53D-02 ExpMax= 1.53D+04 ExpMxC= 5.22D+02 IAcc=3 IRadAn=         7 AccDes= 0.00D+00
 Harris functional with IExCor= 4639 and IRadAn=       7 diagonalized for initial guess.
 HarFok:  IExCor= 4639 AccDes= 0.00D+00 IRadAn=         7 IDoV= 1 UseB2=F ITyADJ=14
 ICtDFT=  3500011 ScaDFX=  1.000000  1.000000  1.000000  1.000000
 FoFCou: FMM=F IPFlag=           0 FMFlag=      100000 FMFlg1=           0
         NFxFlg=           0 DoJE=T BraDBF=F KetDBF=T FulRan=T
         wScrn=  0.000000 ICntrl=       500 IOpCl=  0 I1Cent=   200000004 NGrid=           0
         NMat0=    1 NMatS0=      1 NMatT0=    0 NMatD0=    1 NMtDS0=    0 NMtDT0=    0
 Petite list used in FoFCou.
 Requested convergence on RMS density matrix=1.00D-08 within 128 cycles.
 Requested convergence on MAX density matrix=1.00D-06.
 Requested convergence on             energy=1.00D-06.
 No special actions if energy rises.
 SCF Done:  E(UwB97XD) =  -268.921613593     A.U. after   19 cycles
            NFock= 19  Conv=0.51D-08     -V/T= 2.0058
 <Sx>= 0.0000 <Sy>= 0.0000 <Sz>= 0.5000 <S**2>= 0.7552 S= 0.5026
 <L.S>= 0.000000000000E+00
 Annihilation of the first spin contaminant:
 S**2 before annihilation     0.7552,   after     0.7500
 Calling FoFJK, ICntrl=      2127 FMM=F ISym2X=0 I1Cent= 0 IOpClX= 1 NMat=1 NMatS=1 NMatT=0.
 ***** Axes restored to original set *****
 -------------------------------------------------------------------
 Center     Atomic                   Forces (Hartrees/Bohr)
 Number     Number              X              Y              Z
 -------------------------------------------------------------------
      1        1          -0.000025815    0.000028699    0.000585020
      2        6           0.000963395    0.000969856   -0.001199705
      3        1          -0.000130730    0.000316740   -0.000433249
      4        6           0.003564421    0.001220182    0.007326975
      5        1          -0.000389379   -0.002094301   -0.001696604
      6        6           0.001052255    0.000252609   -0.001056405
      7        1           0.000087013   -0.000250725    0.000461273
      8        1          -0.000448405   -0.000355888   -0.000109249
      9        1          -0.000387274   -0.000673271   -0.000264669
     10        8          -0.004373827    0.000659573   -0.002612068
     11        8           0.001717440   -0.000279659   -0.000901126
     12        1          -0.001629095    0.000206185   -0.000100194
 -------------------------------------------------------------------
 Cartesian Forces:  Max     0.007326975 RMS     0.001793270

 GradGradGradGradGradGradGradGradGradGradGradGradGradGradGradGradGradGrad
 Berny optimization.
 Using GEDIIS/GDIIS optimizer.
 FormGI is forming the generalized inverse of G from B-inverse, IUseBI=4.
 Internal  Forces:  Max     0.005055091 RMS     0.001019930
 Search for a local minimum.
 Step number   5 out of a maximum of   61
 All quantities printed in internal units (Hartrees-Bohrs-Radians)
 Mixed Optimization -- RFO/linear search
 Update second derivatives using D2CorX and points    2    3    4    5
 DE= -3.50D-04 DEPred=-3.20D-04 R= 1.10D+00
 TightC=F SS=  1.41D+00  RLast= 1.29D-01 DXNew= 1.0430D+00 3.8589D-01
 Trust test= 1.10D+00 RLast= 1.29D-01 DXMaxT set to 6.20D-01
 ITU=  1  1  1  1  0
 Use linear search instead of GDIIS.
     Eigenvalues ---    0.00388   0.00490   0.01296   0.03429   0.05067
     Eigenvalues ---    0.05292   0.05791   0.05816   0.06205   0.09717
     Eigenvalues ---    0.10963   0.14011   0.15787   0.16003   0.16043
     Eigenvalues ---    0.16131   0.17003   0.22013   0.22992   0.24231
     Eigenvalues ---    0.30813   0.34176   0.34229   0.34264   0.34356
     Eigenvalues ---    0.34516   0.34765   0.41371   0.44560   0.52543
 RFO step:  Lambda=-2.11342143D-04 EMin= 3.87567542D-03
 Quartic linear search produced a step of  0.15868.
 Iteration  1 RMS(Cart)=  0.01424944 RMS(Int)=  0.00010902
 Iteration  2 RMS(Cart)=  0.00013425 RMS(Int)=  0.00003677
 Iteration  3 RMS(Cart)=  0.00000001 RMS(Int)=  0.00003677
 Variable       Old X    -DE/DX   Delta X   Delta X   Delta X     New X
                                 (Linear)    (Quad)   (Total)
    R1        2.05807   0.00022   0.00012   0.00068   0.00080   2.05887
    R2        2.06298   0.00016  -0.00006   0.00034   0.00028   2.06326
    R3        2.97914   0.00205   0.00440   0.00538   0.00978   2.98892
    R4        2.63068   0.00100  -0.00146   0.00139  -0.00007   2.63061
    R5        2.09255  -0.00186   0.00013  -0.00399  -0.00386   2.08869
    R6        2.87400   0.00131   0.00030   0.00311   0.00342   2.87742
    R7        2.53233   0.00506  -0.00224   0.00870   0.00646   2.53879
    R8        2.06030   0.00028   0.00007   0.00063   0.00070   2.06100
    R9        2.05610   0.00009   0.00014   0.00030   0.00044   2.05654
   R10        2.05524   0.00065   0.00016   0.00147   0.00163   2.05687
   R11        1.80775   0.00150   0.00041   0.00233   0.00274   1.81049
    A1        1.90839  -0.00007   0.00047   0.00030   0.00076   1.90915
    A2        1.84737  -0.00007  -0.00212   0.00090  -0.00122   1.84615
    A3        1.86581   0.00058   0.00171   0.00346   0.00517   1.87098
    A4        1.88086   0.00044  -0.00083   0.00136   0.00052   1.88137
    A5        1.96717  -0.00018   0.00022  -0.00269  -0.00248   1.96469
    A6        1.98948  -0.00068   0.00047  -0.00301  -0.00254   1.98694
    A7        1.77997   0.00199  -0.00005   0.01658   0.01653   1.79651
    A8        1.94666  -0.00108  -0.00330  -0.00433  -0.00773   1.93894
    A9        1.82779  -0.00000  -0.00306  -0.00144  -0.00465   1.82314
   A10        1.94736  -0.00075  -0.00005  -0.00345  -0.00347   1.94389
   A11        1.94559   0.00028   0.00707   0.00110   0.00816   1.95375
   A12        2.00038  -0.00018  -0.00064  -0.00586  -0.00666   1.99372
   A13        1.92289   0.00003  -0.00081   0.00088   0.00007   1.92296
   A14        1.92648   0.00015   0.00055   0.00054   0.00110   1.92757
   A15        1.91647   0.00029  -0.00011   0.00059   0.00048   1.91695
   A16        1.89608   0.00020   0.00061   0.00269   0.00330   1.89938
   A17        1.89403  -0.00018  -0.00011  -0.00089  -0.00100   1.89303
   A18        1.90742  -0.00050  -0.00013  -0.00386  -0.00399   1.90343
   A19        1.91082  -0.00122  -0.00014  -0.00573  -0.00587   1.90495
    D1        1.01610  -0.00062  -0.00261  -0.02409  -0.02670   0.98940
    D2       -1.06439  -0.00038  -0.00096  -0.02751  -0.02843  -1.09282
    D3        3.04554   0.00048   0.00402  -0.01682  -0.01283   3.03271
    D4       -1.02425  -0.00071  -0.00166  -0.02555  -0.02722  -1.05146
    D5       -3.10474  -0.00047  -0.00000  -0.02897  -0.02894  -3.13368
    D6        1.00520   0.00039   0.00497  -0.01828  -0.01335   0.99185
    D7        3.06165  -0.00033  -0.00163  -0.02093  -0.02256   3.03909
    D8        0.98116  -0.00009   0.00003  -0.02435  -0.02428   0.95688
    D9       -1.19209   0.00077   0.00500  -0.01366  -0.00869  -1.20078
   D10       -3.08645  -0.00014   0.00384  -0.00199   0.00185  -3.08460
   D11       -0.98923   0.00005   0.00566  -0.00094   0.00472  -0.98450
   D12        1.16186  -0.00004   0.00508  -0.00366   0.00143   1.16329
   D13        1.04501   0.00095   0.00351   0.02006   0.02355   1.06857
   D14       -1.04901   0.00059   0.00291   0.01581   0.01871  -1.03030
   D15        3.13018   0.00093   0.00280   0.01988   0.02266  -3.13034
   D16       -0.93306  -0.00041   0.00562   0.00432   0.00994  -0.92312
   D17       -3.02708  -0.00077   0.00502   0.00006   0.00509  -3.02199
   D18        1.15211  -0.00043   0.00491   0.00414   0.00905   1.16115
   D19        3.11800   0.00002  -0.00355   0.01087   0.00734   3.12534
   D20        1.02397  -0.00034  -0.00415   0.00662   0.00249   1.02647
   D21       -1.08002   0.00000  -0.00426   0.01069   0.00645  -1.07357
         Item               Value     Threshold  Converged?
 Maximum Force            0.005055     0.000450     NO 
 RMS     Force            0.001020     0.000300     NO 
 Maximum Displacement     0.041940     0.001800     NO 
 RMS     Displacement     0.014267     0.001200     NO 
 Predicted change in Energy=-1.158119D-04
 GradGradGradGradGradGradGradGradGradGradGradGradGradGradGradGradGradGrad

                          Input orientation:                          
 ---------------------------------------------------------------------
 Center     Atomic      Atomic             Coordinates (Angstroms)
 Number     Number       Type             X           Y           Z
 ---------------------------------------------------------------------
      1          1           0        1.340651    0.986497    0.538190
      2          6           0        0.367964    1.121848    0.066400
      3          1           0       -0.099878    2.028929    0.454247
      4          6           0       -0.509448   -0.110224    0.528802
      5          1           0       -0.472116   -0.040605    1.631260
      6          6           0        0.084942   -1.422271    0.035097
      7          1           0        1.084166   -1.562007    0.449229
      8          1           0        0.151516   -1.424477   -1.051137
      9          1           0       -0.540034   -2.254180    0.354562
     10          8           0       -1.736805    0.153681    0.050408
     11          8           0        0.581217    1.176496   -1.308140
     12          1           0       -0.252275    1.346513   -1.748918
 ---------------------------------------------------------------------
                    Distance matrix (angstroms):
                    1          2          3          4          5
     1  H    0.000000
     2  C    1.089507   0.000000
     3  H    1.780121   1.091831   0.000000
     4  C    2.150756   1.581667   2.179285   0.000000
     5  H    2.352842   2.122691   2.409749   1.105285   0.000000
     6  C    2.762621   2.560005   3.481469   1.522666   2.183359
     7  H    2.562923   2.804030   3.781111   2.157223   2.476667
     8  H    3.122947   2.789177   3.775631   2.158782   3.082089
     9  H    3.751357   3.507857   4.306819   2.151241   2.556264
    10  O    3.225251   2.316820   2.521739   1.343470   2.033784
    11  O    2.005437   1.392058   2.072810   2.493904   3.351257
    12  H    2.810319   1.931464   2.311461   2.715922   3.660333
                    6          7          8          9         10
     6  C    0.000000
     7  H    1.090632   0.000000
     8  H    1.088274   1.771961   0.000000
     9  H    1.088451   1.768075   1.772748   0.000000
    10  O    2.408863   3.325736   2.696246   2.706024   0.000000
    11  O    2.967181   3.292522   2.648726   3.973829   2.874896
    12  H    3.310981   3.882965   2.885885   4.180003   2.619972
                   11         12
    11  O    0.000000
    12  H    0.958071   0.000000
 Stoichiometry    C3H7O2(2)
 Framework group  C1[X(C3H7O2)]
 Deg. of freedom    30
 Full point group                 C1      NOp   1
 Largest Abelian subgroup         C1      NOp   1
 Largest concise Abelian subgroup C1      NOp   1
                         Standard orientation:                         
 ---------------------------------------------------------------------
 Center     Atomic      Atomic             Coordinates (Angstroms)
 Number     Number       Type             X           Y           Z
 ---------------------------------------------------------------------
      1          1           0        0.986685   -0.769109    1.390598
      2          6           0        0.917322    0.024929    0.647820
      3          1           0        1.327135    0.947369    1.064057
      4          6           0       -0.628845    0.250419    0.402479
      5          1           0       -1.009748    0.475683    1.415309
      6          6           0       -1.280995   -1.000683   -0.170195
      7          1           0       -1.181342   -1.830953    0.529948
      8          1           0       -0.810998   -1.277160   -1.112004
      9          1           0       -2.340503   -0.819462   -0.341443
     10          8           0       -0.687455    1.322001   -0.405721
     11          8           0        1.609256   -0.405573   -0.480772
     12          1           0        1.609459    0.294204   -1.135152
 ---------------------------------------------------------------------
 Rotational constants (GHZ):           7.0424114           4.2194604           3.4084686
 Standard basis: Aug-CC-pVTZ (5D, 7F)
 There are   450 symmetry adapted cartesian basis functions of A   symmetry.
 There are   391 symmetry adapted basis functions of A   symmetry.
   391 basis functions,   549 primitive gaussians,   450 cartesian basis functions
    21 alpha electrons       20 beta electrons
       nuclear repulsion energy       186.9753530669 Hartrees.
 NAtoms=   12 NActive=   12 NUniq=   12 SFac= 1.00D+00 NAtFMM=   60 NAOKFM=F Big=F
 Integral buffers will be    131072 words long.
 Raffenetti 2 integral format.
 Two-electron integral symmetry is turned on.
 Nuclear repulsion after empirical dispersion term =      186.9704379865 Hartrees.
 One-electron integrals computed using PRISM.
 NBasis=   391 RedAO= T EigKep=  1.19D-05  NBF=   391
 NBsUse=   391 1.00D-06 EigRej= -1.00D+00 NBFU=   391
 Initial guess from the checkpoint file:  "alkoxypropanol_Conf-wb97-opt.chk"
 B after Tr=    -0.000000    0.000000    0.000000
         Rot=    0.999978    0.005466   -0.000436   -0.003847 Ang=   0.77 deg.
 Initial guess <Sx>= 0.0000 <Sy>= 0.0000 <Sz>= 0.5000 <S**2>= 0.7552 S= 0.5026
 ExpMin= 2.53D-02 ExpMax= 1.53D+04 ExpMxC= 5.22D+02 IAcc=3 IRadAn=         7 AccDes= 0.00D+00
 Harris functional with IExCor= 4639 and IRadAn=       7 diagonalized for initial guess.
 HarFok:  IExCor= 4639 AccDes= 0.00D+00 IRadAn=         7 IDoV= 1 UseB2=F ITyADJ=14
 ICtDFT=  3500011 ScaDFX=  1.000000  1.000000  1.000000  1.000000
 FoFCou: FMM=F IPFlag=           0 FMFlag=      100000 FMFlg1=           0
         NFxFlg=           0 DoJE=T BraDBF=F KetDBF=T FulRan=T
         wScrn=  0.000000 ICntrl=       500 IOpCl=  0 I1Cent=   200000004 NGrid=           0
         NMat0=    1 NMatS0=      1 NMatT0=    0 NMatD0=    1 NMtDS0=    0 NMtDT0=    0
 Petite list used in FoFCou.
 Requested convergence on RMS density matrix=1.00D-08 within 128 cycles.
 Requested convergence on MAX density matrix=1.00D-06.
 Requested convergence on             energy=1.00D-06.
 No special actions if energy rises.
 SCF Done:  E(UwB97XD) =  -268.921774858     A.U. after   16 cycles
            NFock= 16  Conv=0.76D-08     -V/T= 2.0058
 <Sx>= 0.0000 <Sy>= 0.0000 <Sz>= 0.5000 <S**2>= 0.7552 S= 0.5026
 <L.S>= 0.000000000000E+00
 Annihilation of the first spin contaminant:
 S**2 before annihilation     0.7552,   after     0.7500
 Calling FoFJK, ICntrl=      2127 FMM=F ISym2X=0 I1Cent= 0 IOpClX= 1 NMat=1 NMatS=1 NMatT=0.
 ***** Axes restored to original set *****
 -------------------------------------------------------------------
 Center     Atomic                   Forces (Hartrees/Bohr)
 Number     Number              X              Y              Z
 -------------------------------------------------------------------
      1        1          -0.000152643    0.000059122    0.000170459
      2        6          -0.000312181   -0.000387060   -0.000057416
      3        1           0.000077176    0.000110147   -0.000094751
      4        6           0.003265115    0.001607179    0.003779146
      5        1          -0.000638700   -0.001126269   -0.001203844
      6        6           0.000375300   -0.000271354   -0.000838163
      7        1          -0.000093735   -0.000018810    0.000214071
      8        1          -0.000186396   -0.000109796    0.000180206
      9        1          -0.000119503   -0.000160361   -0.000082643
     10        8          -0.002251348    0.000339012   -0.001263364
     11        8           0.000272761    0.000049501   -0.000968469
     12        1          -0.000235845   -0.000091311    0.000164767
 -------------------------------------------------------------------
 Cartesian Forces:  Max     0.003779146 RMS     0.001053679

 GradGradGradGradGradGradGradGradGradGradGradGradGradGradGradGradGradGrad
 Berny optimization.
 Using GEDIIS/GDIIS optimizer.
 FormGI is forming the generalized inverse of G from B-inverse, IUseBI=4.
 Internal  Forces:  Max     0.002573277 RMS     0.000514091
 Search for a local minimum.
 Step number   6 out of a maximum of   61
 All quantities printed in internal units (Hartrees-Bohrs-Radians)
 Mixed Optimization -- En-DIIS/RFO-DIIS
 Update second derivatives using D2CorX and points    2    3    4    5    6
 DE= -1.61D-04 DEPred=-1.16D-04 R= 1.39D+00
 TightC=F SS=  1.41D+00  RLast= 8.44D-02 DXNew= 1.0430D+00 2.5330D-01
 Trust test= 1.39D+00 RLast= 8.44D-02 DXMaxT set to 6.20D-01
 ITU=  1  1  1  1  1  0
 Use linear search instead of GDIIS.
     Eigenvalues ---    0.00403   0.00479   0.01302   0.03623   0.04343
     Eigenvalues ---    0.05285   0.05739   0.05842   0.06219   0.08077
     Eigenvalues ---    0.10957   0.13975   0.15751   0.15887   0.16013
     Eigenvalues ---    0.16064   0.16977   0.21897   0.23399   0.26040
     Eigenvalues ---    0.30732   0.33318   0.34183   0.34258   0.34296
     Eigenvalues ---    0.34488   0.34869   0.37475   0.41591   0.53410
 RFO step:  Lambda=-5.32246495D-05 EMin= 4.02574134D-03
 Quartic linear search produced a step of  0.70308.
 Iteration  1 RMS(Cart)=  0.01051779 RMS(Int)=  0.00007813
 Iteration  2 RMS(Cart)=  0.00008575 RMS(Int)=  0.00002686
 Iteration  3 RMS(Cart)=  0.00000000 RMS(Int)=  0.00002686
 Variable       Old X    -DE/DX   Delta X   Delta X   Delta X     New X
                                 (Linear)    (Quad)   (Total)
    R1        2.05887  -0.00007   0.00056  -0.00055   0.00001   2.05888
    R2        2.06326   0.00002   0.00020   0.00001   0.00020   2.06346
    R3        2.98892  -0.00017   0.00687  -0.00743  -0.00056   2.98836
    R4        2.63061   0.00080  -0.00005   0.00298   0.00292   2.63353
    R5        2.08869  -0.00129  -0.00271  -0.00279  -0.00551   2.08318
    R6        2.87742   0.00064   0.00240   0.00056   0.00296   2.88038
    R7        2.53879   0.00257   0.00455   0.00552   0.01007   2.54886
    R8        2.06100  -0.00000   0.00049  -0.00033   0.00016   2.06115
    R9        2.05654  -0.00019   0.00031  -0.00071  -0.00040   2.05614
   R10        2.05687   0.00017   0.00115  -0.00013   0.00101   2.05789
   R11        1.81049   0.00011   0.00193  -0.00070   0.00122   1.81171
    A1        1.90915  -0.00010   0.00054  -0.00154  -0.00100   1.90815
    A2        1.84615   0.00003  -0.00086   0.00216   0.00131   1.84746
    A3        1.87098   0.00027   0.00363   0.00014   0.00377   1.87475
    A4        1.88137   0.00023   0.00036   0.00175   0.00210   1.88348
    A5        1.96469  -0.00001  -0.00175  -0.00090  -0.00265   1.96203
    A6        1.98694  -0.00041  -0.00178  -0.00150  -0.00329   1.98365
    A7        1.79651   0.00114   0.01162   0.00959   0.02123   1.81773
    A8        1.93894  -0.00040  -0.00543   0.00190  -0.00360   1.93534
    A9        1.82314  -0.00011  -0.00327  -0.00023  -0.00362   1.81952
   A10        1.94389  -0.00040  -0.00244  -0.00009  -0.00254   1.94135
   A11        1.95375   0.00003   0.00574  -0.00551   0.00018   1.95393
   A12        1.99372  -0.00012  -0.00468  -0.00408  -0.00886   1.98486
   A13        1.92296  -0.00012   0.00005  -0.00089  -0.00085   1.92211
   A14        1.92757   0.00007   0.00077   0.00065   0.00142   1.92899
   A15        1.91695   0.00006   0.00034  -0.00039  -0.00006   1.91689
   A16        1.89938   0.00015   0.00232   0.00056   0.00287   1.90225
   A17        1.89303  -0.00001  -0.00070   0.00009  -0.00061   1.89242
   A18        1.90343  -0.00014  -0.00281   0.00000  -0.00281   1.90062
   A19        1.90495  -0.00046  -0.00413  -0.00071  -0.00483   1.90012
    D1        0.98940  -0.00021  -0.01877   0.01484  -0.00394   0.98545
    D2       -1.09282  -0.00020  -0.01999   0.00855  -0.01142  -1.10424
    D3        3.03271   0.00024  -0.00902   0.01257   0.00355   3.03626
    D4       -1.05146  -0.00022  -0.01914   0.01468  -0.00446  -1.05593
    D5       -3.13368  -0.00021  -0.02035   0.00840  -0.01194   3.13757
    D6        0.99185   0.00023  -0.00938   0.01242   0.00303   0.99488
    D7        3.03909  -0.00009  -0.01586   0.01558  -0.00029   3.03880
    D8        0.95688  -0.00008  -0.01707   0.00929  -0.00777   0.94911
    D9       -1.20078   0.00037  -0.00611   0.01331   0.00720  -1.19358
   D10       -3.08460  -0.00009   0.00130  -0.00693  -0.00564  -3.09024
   D11       -0.98450  -0.00005   0.00332  -0.00929  -0.00598  -0.99048
   D12        1.16329  -0.00007   0.00100  -0.00884  -0.00782   1.15547
   D13        1.06857   0.00058   0.01656   0.00554   0.02207   1.09064
   D14       -1.03030   0.00043   0.01315   0.00501   0.01813  -1.01218
   D15       -3.13034   0.00052   0.01593   0.00485   0.02075  -3.10959
   D16       -0.92312  -0.00035   0.00699  -0.00734  -0.00034  -0.92346
   D17       -3.02199  -0.00050   0.00358  -0.00787  -0.00429  -3.02628
   D18        1.16115  -0.00040   0.00636  -0.00803  -0.00166   1.15949
   D19        3.12534   0.00006   0.00516   0.00385   0.00903   3.13437
   D20        1.02647  -0.00009   0.00175   0.00332   0.00509   1.03156
   D21       -1.07357   0.00001   0.00454   0.00316   0.00771  -1.06586
         Item               Value     Threshold  Converged?
 Maximum Force            0.002573     0.000450     NO 
 RMS     Force            0.000514     0.000300     NO 
 Maximum Displacement     0.031303     0.001800     NO 
 RMS     Displacement     0.010518     0.001200     NO 
 Predicted change in Energy=-6.009645D-05
 GradGradGradGradGradGradGradGradGradGradGradGradGradGradGradGradGradGrad

                          Input orientation:                          
 ---------------------------------------------------------------------
 Center     Atomic      Atomic             Coordinates (Angstroms)
 Number     Number       Type             X           Y           Z
 ---------------------------------------------------------------------
      1          1           0        1.344613    0.993293    0.538102
      2          6           0        0.371038    1.123668    0.066735
      3          1           0       -0.096196    2.033912    0.448150
      4          6           0       -0.504653   -0.106346    0.536808
      5          1           0       -0.476872   -0.051911    1.637483
      6          6           0        0.086623   -1.418136    0.033936
      7          1           0        1.080815   -1.568213    0.456689
      8          1           0        0.160711   -1.411840   -1.051581
      9          1           0       -0.546485   -2.249847    0.339425
     10          8           0       -1.734732    0.156426    0.049863
     11          8           0        0.577307    1.169248   -1.310767
     12          1           0       -0.262271    1.329948   -1.744845
 ---------------------------------------------------------------------
                    Distance matrix (angstroms):
                    1          2          3          4          5
     1  H    0.000000
     2  C    1.089510   0.000000
     3  H    1.779581   1.091938   0.000000
     4  C    2.151510   1.581372   2.180688   0.000000
     5  H    2.370421   2.137332   2.431067   1.102370   0.000000
     6  C    2.766173   2.557877   3.481613   1.524231   2.180702
     7  H    2.576340   2.811062   3.789555   2.158051   2.473830
     8  H    3.116630   2.779149   3.766749   2.161019   3.080095
     9  H    3.759479   3.506681   4.308732   2.152976   2.553571
    10  O    3.228171   2.317350   2.523566   1.348798   2.036211
    11  O    2.009486   1.393606   2.072447   2.492250   3.360759
    12  H    2.811985   1.930144   2.309193   2.706960   3.660018
                    6          7          8          9         10
     6  C    0.000000
     7  H    1.090716   0.000000
     8  H    1.088061   1.773675   0.000000
     9  H    1.088987   1.768187   1.771237   0.000000
    10  O    2.407661   3.326739   2.695430   2.699245   0.000000
    11  O    2.956951   3.297137   2.627308   3.959325   2.867516
    12  H    3.292075   3.879429   2.859534   4.152095   2.601206
                   11         12
    11  O    0.000000
    12  H    0.958718   0.000000
 Stoichiometry    C3H7O2(2)
 Framework group  C1[X(C3H7O2)]
 Deg. of freedom    30
 Full point group                 C1      NOp   1
 Largest Abelian subgroup         C1      NOp   1
 Largest concise Abelian subgroup C1      NOp   1
                         Standard orientation:                         
 ---------------------------------------------------------------------
 Center     Atomic      Atomic             Coordinates (Angstroms)
 Number     Number       Type             X           Y           Z
 ---------------------------------------------------------------------
      1          1           0        0.991194   -0.765642    1.396267
      2          6           0        0.918127    0.025402    0.650651
      3          1           0        1.332170    0.948558    1.061358
      4          6           0       -0.628515    0.250725    0.410096
      5          1           0       -1.026870    0.477758    1.412587
      6          6           0       -1.276137   -1.000861   -0.170767
      7          1           0       -1.191337   -1.828952    0.534027
      8          1           0       -0.794652   -1.280742   -1.105494
      9          1           0       -2.332635   -0.816404   -0.359655
     10          8           0       -0.684696    1.320833   -0.409032
     11          8           0        1.603404   -0.405925   -0.483584
     12          1           0        1.591617    0.294566   -1.138040
 ---------------------------------------------------------------------
 Rotational constants (GHZ):           7.0251730           4.2306753           3.4218202
 Standard basis: Aug-CC-pVTZ (5D, 7F)
 There are   450 symmetry adapted cartesian basis functions of A   symmetry.
 There are   391 symmetry adapted basis functions of A   symmetry.
   391 basis functions,   549 primitive gaussians,   450 cartesian basis functions
    21 alpha electrons       20 beta electrons
       nuclear repulsion energy       186.9632137301 Hartrees.
 NAtoms=   12 NActive=   12 NUniq=   12 SFac= 1.00D+00 NAtFMM=   60 NAOKFM=F Big=F
 Integral buffers will be    131072 words long.
 Raffenetti 2 integral format.
 Two-electron integral symmetry is turned on.
 Nuclear repulsion after empirical dispersion term =      186.9582996167 Hartrees.
 One-electron integrals computed using PRISM.
 NBasis=   391 RedAO= T EigKep=  1.20D-05  NBF=   391
 NBsUse=   391 1.00D-06 EigRej= -1.00D+00 NBFU=   391
 Initial guess from the checkpoint file:  "alkoxypropanol_Conf-wb97-opt.chk"
 B after Tr=     0.000000    0.000000   -0.000000
         Rot=    1.000000    0.000466    0.000084   -0.000018 Ang=   0.05 deg.
 Initial guess <Sx>= 0.0000 <Sy>= 0.0000 <Sz>= 0.5000 <S**2>= 0.7552 S= 0.5026
 ExpMin= 2.53D-02 ExpMax= 1.53D+04 ExpMxC= 5.22D+02 IAcc=3 IRadAn=         7 AccDes= 0.00D+00
 Harris functional with IExCor= 4639 and IRadAn=       7 diagonalized for initial guess.
 HarFok:  IExCor= 4639 AccDes= 0.00D+00 IRadAn=         7 IDoV= 1 UseB2=F ITyADJ=14
 ICtDFT=  3500011 ScaDFX=  1.000000  1.000000  1.000000  1.000000
 FoFCou: FMM=F IPFlag=           0 FMFlag=      100000 FMFlg1=           0
         NFxFlg=           0 DoJE=T BraDBF=F KetDBF=T FulRan=T
         wScrn=  0.000000 ICntrl=       500 IOpCl=  0 I1Cent=   200000004 NGrid=           0
         NMat0=    1 NMatS0=      1 NMatT0=    0 NMatD0=    1 NMtDS0=    0 NMtDT0=    0
 Petite list used in FoFCou.
 Requested convergence on RMS density matrix=1.00D-08 within 128 cycles.
 Requested convergence on MAX density matrix=1.00D-06.
 Requested convergence on             energy=1.00D-06.
 No special actions if energy rises.
 SCF Done:  E(UwB97XD) =  -268.921845521     A.U. after   17 cycles
            NFock= 17  Conv=0.72D-08     -V/T= 2.0059
 <Sx>= 0.0000 <Sy>= 0.0000 <Sz>= 0.5000 <S**2>= 0.7551 S= 0.5026
 <L.S>= 0.000000000000E+00
 Annihilation of the first spin contaminant:
 S**2 before annihilation     0.7551,   after     0.7500
 Calling FoFJK, ICntrl=      2127 FMM=F ISym2X=0 I1Cent= 0 IOpClX= 1 NMat=1 NMatS=1 NMatT=0.
 ***** Axes restored to original set *****
 -------------------------------------------------------------------
 Center     Atomic                   Forces (Hartrees/Bohr)
 Number     Number              X              Y              Z
 -------------------------------------------------------------------
      1        1          -0.000001638    0.000089122   -0.000079879
      2        6          -0.001031273   -0.001056131    0.000171889
      3        1           0.000162967    0.000050874    0.000068970
      4        6           0.001329831    0.001422056    0.000319603
      5        1          -0.000135582   -0.000247931   -0.000207928
      6        6          -0.000235336   -0.000584978   -0.000450303
      7        1          -0.000118093    0.000130099    0.000082167
      8        1           0.000025902    0.000135419    0.000171755
      9        1           0.000090610    0.000129321    0.000063683
     10        8          -0.000214350   -0.000065998   -0.000180991
     11        8          -0.000254197    0.000253442   -0.000165745
     12        1           0.000381160   -0.000255294    0.000206779
 -------------------------------------------------------------------
 Cartesian Forces:  Max     0.001422056 RMS     0.000455848

 GradGradGradGradGradGradGradGradGradGradGradGradGradGradGradGradGradGrad
 Berny optimization.
 Using GEDIIS/GDIIS optimizer.
 FormGI is forming the generalized inverse of G from B-inverse, IUseBI=4.
 Internal  Forces:  Max     0.001185432 RMS     0.000209705
 Search for a local minimum.
 Step number   7 out of a maximum of   61
 All quantities printed in internal units (Hartrees-Bohrs-Radians)
 Mixed Optimization -- En-DIIS/RFO-DIIS
 Swapping is turned off.
 Update second derivatives using D2CorX and points    2    3    4    5    6
                                                      7
 DE= -7.07D-05 DEPred=-6.01D-05 R= 1.18D+00
 TightC=F SS=  1.41D+00  RLast= 5.29D-02 DXNew= 1.0430D+00 1.5879D-01
 Trust test= 1.18D+00 RLast= 5.29D-02 DXMaxT set to 6.20D-01
 ITU=  1  1  1  1  1  1  0
     Eigenvalues ---    0.00392   0.00478   0.01271   0.03540   0.03682
     Eigenvalues ---    0.05379   0.05754   0.05884   0.06214   0.07669
     Eigenvalues ---    0.11058   0.14054   0.15719   0.15875   0.16014
     Eigenvalues ---    0.16152   0.17043   0.21574   0.23528   0.26237
     Eigenvalues ---    0.30618   0.33843   0.34189   0.34268   0.34290
     Eigenvalues ---    0.34468   0.34679   0.40445   0.41599   0.53974
 En-DIIS/RFO-DIIS/Sim-DIIS IScMMF=       -3 using points:     7    6
 RFO step:  Lambda=-2.02064292D-05.
 DidBck=F Rises=F RFO-DIIS coefs:    1.43914   -0.43914
 Iteration  1 RMS(Cart)=  0.00546850 RMS(Int)=  0.00002360
 Iteration  2 RMS(Cart)=  0.00002286 RMS(Int)=  0.00000912
 Iteration  3 RMS(Cart)=  0.00000000 RMS(Int)=  0.00000912
 Variable       Old X    -DE/DX   Delta X   Delta X   Delta X     New X
                                 (Linear)    (Quad)   (Total)
    R1        2.05888  -0.00005   0.00000  -0.00005  -0.00004   2.05883
    R2        2.06346  -0.00000   0.00009   0.00000   0.00009   2.06355
    R3        2.98836  -0.00119  -0.00024  -0.00528  -0.00553   2.98283
    R4        2.63353  -0.00002   0.00128  -0.00025   0.00104   2.63457
    R5        2.08318  -0.00022  -0.00242   0.00077  -0.00165   2.08153
    R6        2.88038   0.00012   0.00130  -0.00052   0.00078   2.88116
    R7        2.54886   0.00025   0.00442  -0.00068   0.00374   2.55260
    R8        2.06115  -0.00009   0.00007  -0.00027  -0.00020   2.06096
    R9        2.05614  -0.00017  -0.00018  -0.00027  -0.00044   2.05569
   R10        2.05789  -0.00013   0.00044  -0.00059  -0.00014   2.05775
   R11        1.81171  -0.00047   0.00054  -0.00099  -0.00046   1.81126
    A1        1.90815  -0.00009  -0.00044  -0.00107  -0.00151   1.90664
    A2        1.84746   0.00013   0.00057   0.00135   0.00192   1.84938
    A3        1.87475  -0.00012   0.00166  -0.00259  -0.00094   1.87381
    A4        1.88348   0.00005   0.00092   0.00081   0.00173   1.88520
    A5        1.96203   0.00003  -0.00116   0.00069  -0.00047   1.96156
    A6        1.98365  -0.00001  -0.00144   0.00076  -0.00069   1.98296
    A7        1.81773   0.00018   0.00932  -0.00208   0.00724   1.82497
    A8        1.93534   0.00013  -0.00158   0.00225   0.00066   1.93600
    A9        1.81952  -0.00004  -0.00159   0.00135  -0.00027   1.81925
   A10        1.94135  -0.00011  -0.00112   0.00009  -0.00105   1.94030
   A11        1.95393   0.00005   0.00008  -0.00133  -0.00128   1.95265
   A12        1.98486  -0.00016  -0.00389  -0.00027  -0.00419   1.98067
   A13        1.92211  -0.00023  -0.00037  -0.00145  -0.00182   1.92029
   A14        1.92899  -0.00009   0.00062  -0.00069  -0.00007   1.92892
   A15        1.91689  -0.00001  -0.00003   0.00023   0.00021   1.91710
   A16        1.90225   0.00013   0.00126  -0.00033   0.00093   1.90318
   A17        1.89242   0.00007  -0.00027   0.00023  -0.00004   1.89238
   A18        1.90062   0.00013  -0.00123   0.00205   0.00082   1.90144
   A19        1.90012  -0.00001  -0.00212   0.00091  -0.00121   1.89890
    D1        0.98545  -0.00002  -0.00173  -0.00159  -0.00331   0.98214
    D2       -1.10424  -0.00006  -0.00502  -0.00163  -0.00665  -1.11089
    D3        3.03626   0.00009   0.00156  -0.00337  -0.00181   3.03445
    D4       -1.05593  -0.00001  -0.00196  -0.00142  -0.00338  -1.05930
    D5        3.13757  -0.00004  -0.00524  -0.00147  -0.00672   3.13085
    D6        0.99488   0.00011   0.00133  -0.00321  -0.00188   0.99300
    D7        3.03880  -0.00008  -0.00013  -0.00348  -0.00360   3.03520
    D8        0.94911  -0.00012  -0.00341  -0.00352  -0.00694   0.94217
    D9       -1.19358   0.00003   0.00316  -0.00526  -0.00210  -1.19568
   D10       -3.09024  -0.00002  -0.00248  -0.00647  -0.00894  -3.09918
   D11       -0.99048  -0.00019  -0.00262  -0.00909  -0.01172  -1.00220
   D12        1.15547  -0.00010  -0.00344  -0.00688  -0.01031   1.14515
   D13        1.09064   0.00012   0.00969  -0.00203   0.00765   1.09829
   D14       -1.01218   0.00016   0.00796  -0.00024   0.00771  -1.00447
   D15       -3.10959   0.00006   0.00911  -0.00250   0.00660  -3.10299
   D16       -0.92346  -0.00012  -0.00015  -0.00090  -0.00104  -0.92451
   D17       -3.02628  -0.00008  -0.00188   0.00089  -0.00098  -3.02726
   D18        1.15949  -0.00017  -0.00073  -0.00137  -0.00209   1.15740
   D19        3.13437   0.00005   0.00397   0.00106   0.00503   3.13941
   D20        1.03156   0.00009   0.00223   0.00286   0.00509   1.03665
   D21       -1.06586  -0.00001   0.00339   0.00060   0.00399  -1.06187
         Item               Value     Threshold  Converged?
 Maximum Force            0.001185     0.000450     NO 
 RMS     Force            0.000210     0.000300     YES
 Maximum Displacement     0.027540     0.001800     NO 
 RMS     Displacement     0.005469     0.001200     NO 
 Predicted change in Energy=-1.010928D-05
 GradGradGradGradGradGradGradGradGradGradGradGradGradGradGradGradGradGrad

                          Input orientation:                          
 ---------------------------------------------------------------------
 Center     Atomic      Atomic             Coordinates (Angstroms)
 Number     Number       Type             X           Y           Z
 ---------------------------------------------------------------------
      1          1           0        1.344985    0.998141    0.539554
      2          6           0        0.370868    1.124265    0.068203
      3          1           0       -0.096762    2.035600    0.446650
      4          6           0       -0.501567   -0.103922    0.539275
      5          1           0       -0.476333   -0.055835    1.639434
      6          6           0        0.086332   -1.415952    0.031840
      7          1           0        1.078888   -1.569565    0.456894
      8          1           0        0.162657   -1.405175   -1.053252
      9          1           0       -0.549533   -2.246943    0.333269
     10          8           0       -1.733968    0.157769    0.052136
     11          8           0        0.577848    1.166443   -1.309856
     12          1           0       -0.263514    1.315375   -1.744146
 ---------------------------------------------------------------------
                    Distance matrix (angstroms):
                    1          2          3          4          5
     1  H    0.000000
     2  C    1.089487   0.000000
     3  H    1.778648   1.091985   0.000000
     4  C    2.150418   1.578447   2.179450   0.000000
     5  H    2.374405   2.139895   2.437398   1.101498   0.000000
     6  C    2.769445   2.556362   3.481208   1.524644   2.179649
     7  H    2.582780   2.812311   3.792028   2.157020   2.471536
     8  H    3.116224   2.774721   3.762438   2.161156   3.078893
     9  H    3.763286   3.504632   4.307904   2.153434   2.551936
    10  O    3.228583   2.316184   2.522367   1.350777   2.036366
    11  O    2.009264   1.394155   2.072642   2.489629   3.362079
    12  H    2.811261   1.929657   2.312168   2.699090   3.657065
                    6          7          8          9         10
     6  C    0.000000
     7  H    1.090612   0.000000
     8  H    1.087826   1.773990   0.000000
     9  H    1.088913   1.768016   1.771505   0.000000
    10  O    2.406346   3.325608   2.694784   2.695285   0.000000
    11  O    2.951356   3.295176   2.617527   3.952475   2.866520
    12  H    3.276686   3.869044   2.839075   4.133712   2.594016
                   11         12
    11  O    0.000000
    12  H    0.958477   0.000000
 Stoichiometry    C3H7O2(2)
 Framework group  C1[X(C3H7O2)]
 Deg. of freedom    30
 Full point group                 C1      NOp   1
 Largest Abelian subgroup         C1      NOp   1
 Largest concise Abelian subgroup C1      NOp   1
                         Standard orientation:                         
 ---------------------------------------------------------------------
 Center     Atomic      Atomic             Coordinates (Angstroms)
 Number     Number       Type             X           Y           Z
 ---------------------------------------------------------------------
      1          1           0        0.996546   -0.755878    1.400527
      2          6           0        0.917946    0.030502    0.650587
      3          1           0        1.332357    0.956283    1.055093
      4          6           0       -0.626865    0.250316    0.412395
      5          1           0       -1.031262    0.479308    1.411056
      6          6           0       -1.271945   -1.002937   -0.168783
      7          1           0       -1.189779   -1.828066    0.539627
      8          1           0       -0.785912   -1.285043   -1.100209
      9          1           0       -2.327669   -0.819380   -0.362392
     10          8           0       -0.687130    1.318544   -0.412139
     11          8           0        1.601294   -0.406268   -0.483404
     12          1           0        1.577598    0.287280   -1.144545
 ---------------------------------------------------------------------
 Rotational constants (GHZ):           7.0226551           4.2384844           3.4289556
 Standard basis: Aug-CC-pVTZ (5D, 7F)
 There are   450 symmetry adapted cartesian basis functions of A   symmetry.
 There are   391 symmetry adapted basis functions of A   symmetry.
   391 basis functions,   549 primitive gaussians,   450 cartesian basis functions
    21 alpha electrons       20 beta electrons
       nuclear repulsion energy       187.0258243354 Hartrees.
 NAtoms=   12 NActive=   12 NUniq=   12 SFac= 1.00D+00 NAtFMM=   60 NAOKFM=F Big=F
 Integral buffers will be    131072 words long.
 Raffenetti 2 integral format.
 Two-electron integral symmetry is turned on.
 Nuclear repulsion after empirical dispersion term =      187.0209090348 Hartrees.
 One-electron integrals computed using PRISM.
 NBasis=   391 RedAO= T EigKep=  1.20D-05  NBF=   391
 NBsUse=   391 1.00D-06 EigRej= -1.00D+00 NBFU=   391
 Initial guess from the checkpoint file:  "alkoxypropanol_Conf-wb97-opt.chk"
 B after Tr=    -0.000000   -0.000000   -0.000000
         Rot=    0.999998    0.001554   -0.000315   -0.000827 Ang=   0.20 deg.
 Initial guess <Sx>= 0.0000 <Sy>= 0.0000 <Sz>= 0.5000 <S**2>= 0.7551 S= 0.5026
 ExpMin= 2.53D-02 ExpMax= 1.53D+04 ExpMxC= 5.22D+02 IAcc=3 IRadAn=         7 AccDes= 0.00D+00
 Harris functional with IExCor= 4639 and IRadAn=       7 diagonalized for initial guess.
 HarFok:  IExCor= 4639 AccDes= 0.00D+00 IRadAn=         7 IDoV= 1 UseB2=F ITyADJ=14
 ICtDFT=  3500011 ScaDFX=  1.000000  1.000000  1.000000  1.000000
 FoFCou: FMM=F IPFlag=           0 FMFlag=      100000 FMFlg1=           0
         NFxFlg=           0 DoJE=T BraDBF=F KetDBF=T FulRan=T
         wScrn=  0.000000 ICntrl=       500 IOpCl=  0 I1Cent=   200000004 NGrid=           0
         NMat0=    1 NMatS0=      1 NMatT0=    0 NMatD0=    1 NMtDS0=    0 NMtDT0=    0
 Petite list used in FoFCou.
 Requested convergence on RMS density matrix=1.00D-08 within 128 cycles.
 Requested convergence on MAX density matrix=1.00D-06.
 Requested convergence on             energy=1.00D-06.
 No special actions if energy rises.
 SCF Done:  E(UwB97XD) =  -268.921859503     A.U. after   16 cycles
            NFock= 16  Conv=0.49D-08     -V/T= 2.0059
 <Sx>= 0.0000 <Sy>= 0.0000 <Sz>= 0.5000 <S**2>= 0.7551 S= 0.5025
 <L.S>= 0.000000000000E+00
 Annihilation of the first spin contaminant:
 S**2 before annihilation     0.7551,   after     0.7500
 Calling FoFJK, ICntrl=      2127 FMM=F ISym2X=0 I1Cent= 0 IOpClX= 1 NMat=1 NMatS=1 NMatT=0.
 ***** Axes restored to original set *****
 -------------------------------------------------------------------
 Center     Atomic                   Forces (Hartrees/Bohr)
 Number     Number              X              Y              Z
 -------------------------------------------------------------------
      1        1           0.000034736    0.000054334    0.000012011
      2        6          -0.000544005   -0.000876748    0.000125615
      3        1           0.000113006    0.000066275    0.000060164
      4        6           0.000362847    0.000957525   -0.000213680
      5        1           0.000067641   -0.000055701    0.000119499
      6        6          -0.000224715   -0.000426104   -0.000215010
      7        1          -0.000021830    0.000085702    0.000029140
      8        1           0.000062189    0.000086543    0.000085044
      9        1           0.000070451    0.000118466    0.000064664
     10        8           0.000092528   -0.000140604   -0.000079278
     11        8          -0.000168212    0.000285436    0.000002011
     12        1           0.000155364   -0.000155125    0.000009819
 -------------------------------------------------------------------
 Cartesian Forces:  Max     0.000957525 RMS     0.000276035

 GradGradGradGradGradGradGradGradGradGradGradGradGradGradGradGradGradGrad
 Berny optimization.
 Using GEDIIS/GDIIS optimizer.
 FormGI is forming the generalized inverse of G from B-inverse, IUseBI=4.
 Internal  Forces:  Max     0.000775577 RMS     0.000132157
 Search for a local minimum.
 Step number   8 out of a maximum of   61
 All quantities printed in internal units (Hartrees-Bohrs-Radians)
 Mixed Optimization -- En-DIIS/RFO-DIIS
 Swapping is turned off.
 Update second derivatives using D2CorX and points    1    2    3    4    5
                                                      6    7    8
 DE= -1.40D-05 DEPred=-1.01D-05 R= 1.38D+00
 TightC=F SS=  1.41D+00  RLast= 2.97D-02 DXNew= 1.0430D+00 8.9102D-02
 Trust test= 1.38D+00 RLast= 2.97D-02 DXMaxT set to 6.20D-01
 ITU=  1  1  1  1  1  1  1  0
     Eigenvalues ---    0.00441   0.00468   0.00934   0.03615   0.03890
     Eigenvalues ---    0.05242   0.05772   0.05835   0.06226   0.07116
     Eigenvalues ---    0.10832   0.13980   0.15434   0.15858   0.16002
     Eigenvalues ---    0.16021   0.17028   0.21595   0.23589   0.23948
     Eigenvalues ---    0.30345   0.34055   0.34184   0.34258   0.34349
     Eigenvalues ---    0.34533   0.34872   0.41096   0.41715   0.52259
 En-DIIS/RFO-DIIS/Sim-DIIS IScMMF=       -3 using points:     8    7    6
 RFO step:  Lambda=-1.06147114D-05.
 DidBck=F Rises=F RFO-DIIS coefs:    1.14717    0.18019   -0.32735
 Iteration  1 RMS(Cart)=  0.00306831 RMS(Int)=  0.00001471
 Iteration  2 RMS(Cart)=  0.00000953 RMS(Int)=  0.00001048
 Iteration  3 RMS(Cart)=  0.00000000 RMS(Int)=  0.00001048
 Variable       Old X    -DE/DX   Delta X   Delta X   Delta X     New X
                                 (Linear)    (Quad)   (Total)
    R1        2.05883   0.00003  -0.00000   0.00003   0.00003   2.05886
    R2        2.06355   0.00003   0.00008   0.00005   0.00013   2.06369
    R3        2.98283  -0.00078  -0.00100  -0.00337  -0.00436   2.97847
    R4        2.63457  -0.00001   0.00111  -0.00034   0.00077   2.63534
    R5        2.08153   0.00012  -0.00205   0.00123  -0.00082   2.08071
    R6        2.88116   0.00008   0.00108  -0.00029   0.00080   2.88195
    R7        2.55260  -0.00008   0.00385  -0.00146   0.00239   2.55498
    R8        2.06096  -0.00002   0.00002  -0.00012  -0.00009   2.06087
    R9        2.05569  -0.00008  -0.00020  -0.00020  -0.00039   2.05530
   R10        2.05775  -0.00011   0.00031  -0.00054  -0.00023   2.05752
   R11        1.81126  -0.00016   0.00033  -0.00069  -0.00035   1.81091
    A1        1.90664  -0.00006  -0.00055  -0.00093  -0.00148   1.90516
    A2        1.84938   0.00004   0.00071   0.00053   0.00124   1.85062
    A3        1.87381  -0.00006   0.00110  -0.00157  -0.00047   1.87334
    A4        1.88520   0.00000   0.00094   0.00009   0.00103   1.88623
    A5        1.96156  -0.00006  -0.00094   0.00048  -0.00046   1.96110
    A6        1.98296   0.00014  -0.00118   0.00131   0.00013   1.98309
    A7        1.82497  -0.00003   0.00801  -0.00349   0.00452   1.82949
    A8        1.93600   0.00016  -0.00108   0.00181   0.00071   1.93671
    A9        1.81925   0.00002  -0.00122   0.00125  -0.00000   1.81925
   A10        1.94030  -0.00007  -0.00099  -0.00014  -0.00116   1.93914
   A11        1.95265   0.00009  -0.00013  -0.00039  -0.00055   1.95210
   A12        1.98067  -0.00015  -0.00352   0.00076  -0.00279   1.97789
   A13        1.92029  -0.00013  -0.00054  -0.00085  -0.00140   1.91890
   A14        1.92892  -0.00003   0.00045  -0.00056  -0.00011   1.92881
   A15        1.91710  -0.00004   0.00001   0.00004   0.00005   1.91715
   A16        1.90318   0.00005   0.00108  -0.00060   0.00048   1.90367
   A17        1.89238   0.00006  -0.00021   0.00019  -0.00002   1.89236
   A18        1.90144   0.00011  -0.00080   0.00181   0.00101   1.90245
   A19        1.89890   0.00012  -0.00176   0.00141  -0.00035   1.89855
    D1        0.98214  -0.00005  -0.00178   0.00191   0.00014   0.98228
    D2       -1.11089  -0.00004  -0.00472   0.00320  -0.00152  -1.11242
    D3        3.03445   0.00005   0.00089   0.00054   0.00144   3.03588
    D4       -1.05930   0.00000  -0.00196   0.00267   0.00072  -1.05859
    D5        3.13085   0.00002  -0.00490   0.00396  -0.00095   3.12990
    D6        0.99300   0.00010   0.00072   0.00130   0.00201   0.99502
    D7        3.03520  -0.00002  -0.00062   0.00105   0.00043   3.03563
    D8        0.94217  -0.00000  -0.00356   0.00234  -0.00124   0.94093
    D9       -1.19568   0.00008   0.00205  -0.00032   0.00173  -1.19395
   D10       -3.09918   0.00001  -0.00316  -0.00443  -0.00759  -3.10677
   D11       -1.00220  -0.00015  -0.00368  -0.00632  -0.01000  -1.01220
   D12        1.14515  -0.00009  -0.00408  -0.00480  -0.00888   1.13627
   D13        1.09829  -0.00001   0.00835  -0.00362   0.00472   1.10301
   D14       -1.00447   0.00004   0.00707  -0.00196   0.00510  -0.99937
   D15       -3.10299  -0.00005   0.00777  -0.00388   0.00388  -3.09911
   D16       -0.92451  -0.00003  -0.00027  -0.00033  -0.00058  -0.92509
   D17       -3.02726   0.00002  -0.00155   0.00132  -0.00021  -3.02747
   D18        1.15740  -0.00006  -0.00085  -0.00059  -0.00143   1.15597
   D19        3.13941   0.00003   0.00370  -0.00030   0.00340  -3.14038
   D20        1.03665   0.00007   0.00242   0.00135   0.00377   1.04042
   D21       -1.06187  -0.00001   0.00311  -0.00057   0.00255  -1.05932
         Item               Value     Threshold  Converged?
 Maximum Force            0.000776     0.000450     NO 
 RMS     Force            0.000132     0.000300     YES
 Maximum Displacement     0.014952     0.001800     NO 
 RMS     Displacement     0.003067     0.001200     NO 
 Predicted change in Energy=-4.368181D-06
 GradGradGradGradGradGradGradGradGradGradGradGradGradGradGradGradGradGrad

                          Input orientation:                          
 ---------------------------------------------------------------------
 Center     Atomic      Atomic             Coordinates (Angstroms)
 Number     Number       Type             X           Y           Z
 ---------------------------------------------------------------------
      1          1           0        1.345800    0.999616    0.539015
      2          6           0        0.370902    1.124292    0.068863
      3          1           0       -0.095579    2.036227    0.447484
      4          6           0       -0.499667   -0.102205    0.540059
      5          1           0       -0.476720   -0.057888    1.639993
      6          6           0        0.086359   -1.414947    0.031034
      7          1           0        1.077457   -1.570491    0.458655
      8          1           0        0.165353   -1.401855   -1.053631
      9          1           0       -0.551583   -2.245066    0.330039
     10          8           0       -1.733166    0.158439    0.051639
     11          8           0        0.576814    1.166615   -1.309763
     12          1           0       -0.266069    1.307463   -1.743388
 ---------------------------------------------------------------------
                    Distance matrix (angstroms):
                    1          2          3          4          5
     1  H    0.000000
     2  C    1.089501   0.000000
     3  H    1.777784   1.092055   0.000000
     4  C    2.149362   1.576138   2.178245   0.000000
     5  H    2.377403   2.141136   2.439808   1.101065   0.000000
     6  C    2.770261   2.555412   3.480967   1.525065   2.178856
     7  H    2.585327   2.813008   3.792698   2.156342   2.469614
     8  H    3.114007   2.771942   3.760565   2.161294   3.078005
     9  H    3.764531   3.503108   4.307111   2.153753   2.550555
    10  O    3.228799   2.315226   2.522791   1.352039   2.036743
    11  O    2.009280   1.394560   2.072741   2.488083   3.363094
    12  H    2.811095   1.929646   2.315186   2.693671   3.654562
                    6          7          8          9         10
     6  C    0.000000
     7  H    1.090563   0.000000
     8  H    1.087617   1.774086   0.000000
     9  H    1.088793   1.767870   1.771876   0.000000
    10  O    2.405544   3.324826   2.694535   2.692672   0.000000
    11  O    2.950041   3.296922   2.613798   3.949910   2.864584
    12  H    3.268684   3.864799   2.828833   4.123236   2.587422
                   11         12
    11  O    0.000000
    12  H    0.958290   0.000000
 Stoichiometry    C3H7O2(2)
 Framework group  C1[X(C3H7O2)]
 Deg. of freedom    30
 Full point group                 C1      NOp   1
 Largest Abelian subgroup         C1      NOp   1
 Largest concise Abelian subgroup C1      NOp   1
                         Standard orientation:                         
 ---------------------------------------------------------------------
 Center     Atomic      Atomic             Coordinates (Angstroms)
 Number     Number       Type             X           Y           Z
 ---------------------------------------------------------------------
      1          1           0        0.997689   -0.755957    1.400670
      2          6           0        0.917294    0.030434    0.650911
      3          1           0        1.332890    0.955558    1.055893
      4          6           0       -0.625400    0.249965    0.414028
      5          1           0       -1.033559    0.479348    1.410590
      6          6           0       -1.271567   -1.002343   -0.169080
      7          1           0       -1.192828   -1.826517    0.540755
      8          1           0       -0.782921   -1.285855   -1.098465
      9          1           0       -2.326331   -0.816822   -0.365363
     10          8           0       -0.686146    1.318134   -0.412612
     11          8           0        1.600368   -0.405994   -0.483875
     12          1           0        1.569315    0.284779   -1.147342
 ---------------------------------------------------------------------
 Rotational constants (GHZ):           7.0229199           4.2419792           3.4332931
 Standard basis: Aug-CC-pVTZ (5D, 7F)
 There are   450 symmetry adapted cartesian basis functions of A   symmetry.
 There are   391 symmetry adapted basis functions of A   symmetry.
   391 basis functions,   549 primitive gaussians,   450 cartesian basis functions
    21 alpha electrons       20 beta electrons
       nuclear repulsion energy       187.0640931578 Hartrees.
 NAtoms=   12 NActive=   12 NUniq=   12 SFac= 1.00D+00 NAtFMM=   60 NAOKFM=F Big=F
 Integral buffers will be    131072 words long.
 Raffenetti 2 integral format.
 Two-electron integral symmetry is turned on.
 Nuclear repulsion after empirical dispersion term =      187.0591775722 Hartrees.
 One-electron integrals computed using PRISM.
 NBasis=   391 RedAO= T EigKep=  1.20D-05  NBF=   391
 NBsUse=   391 1.00D-06 EigRej= -1.00D+00 NBFU=   391
 Initial guess from the checkpoint file:  "alkoxypropanol_Conf-wb97-opt.chk"
 B after Tr=     0.000000    0.000000    0.000000
         Rot=    1.000000    0.000032   -0.000058    0.000119 Ang=   0.02 deg.
 Initial guess <Sx>= 0.0000 <Sy>= 0.0000 <Sz>= 0.5000 <S**2>= 0.7551 S= 0.5025
 Requested convergence on RMS density matrix=1.00D-08 within 128 cycles.
 Requested convergence on MAX density matrix=1.00D-06.
 Requested convergence on             energy=1.00D-06.
 No special actions if energy rises.
 SCF Done:  E(UwB97XD) =  -268.921864134     A.U. after   16 cycles
            NFock= 16  Conv=0.29D-08     -V/T= 2.0059
 <Sx>= 0.0000 <Sy>= 0.0000 <Sz>= 0.5000 <S**2>= 0.7550 S= 0.5025
 <L.S>= 0.000000000000E+00
 Annihilation of the first spin contaminant:
 S**2 before annihilation     0.7550,   after     0.7500
 Calling FoFJK, ICntrl=      2127 FMM=F ISym2X=0 I1Cent= 0 IOpClX= 1 NMat=1 NMatS=1 NMatT=0.
 ***** Axes restored to original set *****
 -------------------------------------------------------------------
 Center     Atomic                   Forces (Hartrees/Bohr)
 Number     Number              X              Y              Z
 -------------------------------------------------------------------
      1        1           0.000062706    0.000026857    0.000037035
      2        6          -0.000167329   -0.000585967    0.000091580
      3        1           0.000056207    0.000068820    0.000028771
      4        6          -0.000231707    0.000539924   -0.000472457
      5        1           0.000165486    0.000070367    0.000265467
      6        6          -0.000190579   -0.000208670   -0.000038854
      7        1           0.000024427    0.000058192    0.000001567
      8        1           0.000064145    0.000031956   -0.000019073
      9        1           0.000034301    0.000071961    0.000041375
     10        8           0.000249192   -0.000205030    0.000003522
     11        8          -0.000027747    0.000219113    0.000143016
     12        1          -0.000039102   -0.000087524   -0.000081950
 -------------------------------------------------------------------
 Cartesian Forces:  Max     0.000585967 RMS     0.000193931

 GradGradGradGradGradGradGradGradGradGradGradGradGradGradGradGradGradGrad
 Berny optimization.
 Using GEDIIS/GDIIS optimizer.
 FormGI is forming the generalized inverse of G from B-inverse, IUseBI=4.
 Internal  Forces:  Max     0.000408057 RMS     0.000101078
 Search for a local minimum.
 Step number   9 out of a maximum of   61
 All quantities printed in internal units (Hartrees-Bohrs-Radians)
 Mixed Optimization -- En-DIIS/RFO-DIIS
 Swapping is turned off.
 Update second derivatives using D2CorX and points    1    2    3    4    5
                                                      6    7    8    9
 DE= -4.63D-06 DEPred=-4.37D-06 R= 1.06D+00
 TightC=F SS=  1.41D+00  RLast= 2.04D-02 DXNew= 1.0430D+00 6.1098D-02
 Trust test= 1.06D+00 RLast= 2.04D-02 DXMaxT set to 6.20D-01
 ITU=  1  1  1  1  1  1  1  1  0
     Eigenvalues ---    0.00426   0.00466   0.00806   0.03579   0.03982
     Eigenvalues ---    0.05303   0.05748   0.05789   0.06180   0.07221
     Eigenvalues ---    0.10872   0.14012   0.15054   0.15763   0.15954
     Eigenvalues ---    0.16023   0.17329   0.21869   0.23344   0.23652
     Eigenvalues ---    0.29784   0.33551   0.34176   0.34246   0.34338
     Eigenvalues ---    0.34530   0.35611   0.38615   0.41731   0.53727
 En-DIIS/RFO-DIIS/Sim-DIIS IScMMF=       -3 using points:     9    8    7    6
 RFO step:  Lambda=-3.96310132D-06.
 DidBck=F Rises=F RFO-DIIS coefs:    2.39591   -2.00000    0.53635    0.06775
 Iteration  1 RMS(Cart)=  0.00252859 RMS(Int)=  0.00000975
 Iteration  2 RMS(Cart)=  0.00000916 RMS(Int)=  0.00000454
 Iteration  3 RMS(Cart)=  0.00000000 RMS(Int)=  0.00000454
 Variable       Old X    -DE/DX   Delta X   Delta X   Delta X     New X
                                 (Linear)    (Quad)   (Total)
    R1        2.05886   0.00007   0.00006   0.00015   0.00021   2.05907
    R2        2.06369   0.00004   0.00012   0.00016   0.00028   2.06396
    R3        2.97847  -0.00041  -0.00271  -0.00085  -0.00356   2.97491
    R4        2.63534  -0.00007   0.00024   0.00002   0.00026   2.63560
    R5        2.08071   0.00027   0.00023   0.00025   0.00048   2.08119
    R6        2.88195   0.00002   0.00044   0.00016   0.00060   2.88255
    R7        2.55498  -0.00027   0.00039   0.00029   0.00068   2.55567
    R8        2.06087   0.00001  -0.00002   0.00005   0.00003   2.06090
    R9        2.05530   0.00002  -0.00026   0.00022  -0.00003   2.05527
   R10        2.05752  -0.00006  -0.00030   0.00003  -0.00026   2.05726
   R11        1.81091   0.00006  -0.00030   0.00031   0.00001   1.81091
    A1        1.90516  -0.00003  -0.00108  -0.00021  -0.00129   1.90387
    A2        1.85062   0.00002   0.00048   0.00061   0.00109   1.85171
    A3        1.87334  -0.00002  -0.00035   0.00010  -0.00026   1.87309
    A4        1.88623  -0.00001   0.00025   0.00024   0.00050   1.88673
    A5        1.96110  -0.00008  -0.00017  -0.00047  -0.00064   1.96046
    A6        1.98309   0.00012   0.00082  -0.00021   0.00061   1.98370
    A7        1.82949  -0.00015   0.00050  -0.00001   0.00049   1.82997
    A8        1.93671   0.00010   0.00084  -0.00017   0.00068   1.93738
    A9        1.81925   0.00011   0.00040   0.00105   0.00146   1.82071
   A10        1.93914   0.00001  -0.00082  -0.00014  -0.00093   1.93820
   A11        1.95210   0.00010  -0.00001   0.00059   0.00060   1.95270
   A12        1.97789  -0.00016  -0.00076  -0.00116  -0.00191   1.97597
   A13        1.91890  -0.00008  -0.00079  -0.00041  -0.00120   1.91770
   A14        1.92881   0.00002  -0.00020   0.00030   0.00010   1.92891
   A15        1.91715  -0.00004  -0.00005   0.00002  -0.00003   1.91712
   A16        1.90367  -0.00000  -0.00009  -0.00003  -0.00012   1.90355
   A17        1.89236   0.00005   0.00004   0.00013   0.00018   1.89254
   A18        1.90245   0.00006   0.00110  -0.00001   0.00109   1.90354
   A19        1.89855   0.00010   0.00057  -0.00041   0.00015   1.89870
    D1        0.98228  -0.00005   0.00246   0.00021   0.00267   0.98495
    D2       -1.11242  -0.00002   0.00266   0.00047   0.00313  -1.10928
    D3        3.03588   0.00004   0.00286   0.00131   0.00417   3.04005
    D4       -1.05859  -0.00002   0.00334   0.00002   0.00337  -1.05522
    D5        3.12990   0.00001   0.00354   0.00028   0.00383   3.13374
    D6        0.99502   0.00007   0.00374   0.00113   0.00487   0.99989
    D7        3.03563   0.00001   0.00279   0.00060   0.00339   3.03902
    D8        0.94093   0.00003   0.00299   0.00086   0.00386   0.94479
    D9       -1.19395   0.00010   0.00319   0.00171   0.00490  -1.18906
   D10       -3.10677   0.00001  -0.00481  -0.00401  -0.00882  -3.11559
   D11       -1.01220  -0.00010  -0.00647  -0.00449  -0.01097  -1.02316
   D12        1.13627  -0.00008  -0.00564  -0.00470  -0.01034   1.12593
   D13        1.10301  -0.00008   0.00048  -0.00008   0.00041   1.10342
   D14       -0.99937  -0.00004   0.00123   0.00004   0.00127  -0.99810
   D15       -3.09911  -0.00010   0.00002  -0.00015  -0.00013  -3.09925
   D16       -0.92509   0.00003  -0.00016   0.00013  -0.00004  -0.92513
   D17       -3.02747   0.00007   0.00059   0.00024   0.00082  -3.02665
   D18        1.15597   0.00001  -0.00062   0.00005  -0.00058   1.15539
   D19       -3.14038   0.00002   0.00109   0.00038   0.00147  -3.13892
   D20        1.04042   0.00006   0.00184   0.00049   0.00233   1.04275
   D21       -1.05932   0.00001   0.00062   0.00030   0.00093  -1.05840
         Item               Value     Threshold  Converged?
 Maximum Force            0.000408     0.000450     YES
 RMS     Force            0.000101     0.000300     YES
 Maximum Displacement     0.007679     0.001800     NO 
 RMS     Displacement     0.002525     0.001200     NO 
 Predicted change in Energy=-1.690842D-06
 GradGradGradGradGradGradGradGradGradGradGradGradGradGradGradGradGradGrad

                          Input orientation:                          
 ---------------------------------------------------------------------
 Center     Atomic      Atomic             Coordinates (Angstroms)
 Number     Number       Type             X           Y           Z
 ---------------------------------------------------------------------
      1          1           0        1.347066    0.998107    0.537495
      2          6           0        0.371230    1.123827    0.069308
      3          1           0       -0.092891    2.036049    0.450551
      4          6           0       -0.499203   -0.100938    0.538955
      5          1           0       -0.477376   -0.057347    1.639195
      6          6           0        0.086351   -1.414646    0.030938
      7          1           0        1.076594   -1.569966    0.460659
      8          1           0        0.167751   -1.401630   -1.053534
      9          1           0       -0.552500   -2.243987    0.329654
     10          8           0       -1.732752    0.157819    0.048662
     11          8           0        0.575094    1.169513   -1.309653
     12          1           0       -0.269465    1.303399   -1.742230
 ---------------------------------------------------------------------
                    Distance matrix (angstroms):
                    1          2          3          4          5
     1  H    0.000000
     2  C    1.089614   0.000000
     3  H    1.777177   1.092202   0.000000
     4  C    2.148629   1.574252   2.177066   0.000000
     5  H    2.378301   2.140059   2.437829   1.101320   0.000000
     6  C    2.769003   2.554696   3.480732   1.525380   2.178655
     7  H    2.583420   2.811977   3.790929   2.155762   2.468155
     8  H    3.111414   2.771302   3.761362   2.161631   3.077999
     9  H    3.763338   3.501889   4.306339   2.153905   2.549889
    10  O    3.229600   2.315241   2.525551   1.352400   2.037661
    11  O    2.009297   1.394697   2.072537   2.487069   3.362825
    12  H    2.811320   1.929872   2.318673   2.688632   3.650876
                    6          7          8          9         10
     6  C    0.000000
     7  H    1.090581   0.000000
     8  H    1.087600   1.774010   0.000000
     9  H    1.088654   1.767883   1.772437   0.000000
    10  O    2.404599   3.323764   2.694185   2.690840   0.000000
    11  O    2.951937   3.300038   2.615780   3.951047   2.862639
    12  H    3.264735   3.862748   2.825357   4.117858   2.580864
                   11         12
    11  O    0.000000
    12  H    0.958294   0.000000
 Stoichiometry    C3H7O2(2)
 Framework group  C1[X(C3H7O2)]
 Deg. of freedom    30
 Full point group                 C1      NOp   1
 Largest Abelian subgroup         C1      NOp   1
 Largest concise Abelian subgroup C1      NOp   1
                         Standard orientation:                         
 ---------------------------------------------------------------------
 Center     Atomic      Atomic             Coordinates (Angstroms)
 Number     Number       Type             X           Y           Z
 ---------------------------------------------------------------------
      1          1           0        0.996528   -0.763839    1.397114
      2          6           0        0.916582    0.026567    0.651375
      3          1           0        1.333744    0.948599    1.062151
      4          6           0       -0.623792    0.249398    0.415013
      5          1           0       -1.032313    0.477086    1.412097
      6          6           0       -1.273401   -1.000158   -0.170991
      7          1           0       -1.196500   -1.825256    0.537998
      8          1           0       -0.784810   -1.283666   -1.100387
      9          1           0       -2.327583   -0.811480   -0.366612
     10          8           0       -0.684226    1.318792   -0.410656
     11          8           0        1.600625   -0.404173   -0.485167
     12          1           0        1.563408    0.286759   -1.148158
 ---------------------------------------------------------------------
 Rotational constants (GHZ):           7.0269275           4.2416207           3.4354694
 Standard basis: Aug-CC-pVTZ (5D, 7F)
 There are   450 symmetry adapted cartesian basis functions of A   symmetry.
 There are   391 symmetry adapted basis functions of A   symmetry.
   391 basis functions,   549 primitive gaussians,   450 cartesian basis functions
    21 alpha electrons       20 beta electrons
       nuclear repulsion energy       187.0892467556 Hartrees.
 NAtoms=   12 NActive=   12 NUniq=   12 SFac= 1.00D+00 NAtFMM=   60 NAOKFM=F Big=F
 Integral buffers will be    131072 words long.
 Raffenetti 2 integral format.
 Two-electron integral symmetry is turned on.
 Nuclear repulsion after empirical dispersion term =      187.0843304624 Hartrees.
 One-electron integrals computed using PRISM.
 NBasis=   391 RedAO= T EigKep=  1.19D-05  NBF=   391
 NBsUse=   391 1.00D-06 EigRej= -1.00D+00 NBFU=   391
 Initial guess from the checkpoint file:  "alkoxypropanol_Conf-wb97-opt.chk"
 B after Tr=    -0.000000   -0.000000   -0.000000
         Rot=    0.999999   -0.001260   -0.000059    0.000517 Ang=  -0.16 deg.
 Initial guess <Sx>= 0.0000 <Sy>= 0.0000 <Sz>= 0.5000 <S**2>= 0.7550 S= 0.5025
 Requested convergence on RMS density matrix=1.00D-08 within 128 cycles.
 Requested convergence on MAX density matrix=1.00D-06.
 Requested convergence on             energy=1.00D-06.
 No special actions if energy rises.
 SCF Done:  E(UwB97XD) =  -268.921867495     A.U. after   16 cycles
            NFock= 16  Conv=0.45D-08     -V/T= 2.0059
 <Sx>= 0.0000 <Sy>= 0.0000 <Sz>= 0.5000 <S**2>= 0.7550 S= 0.5025
 <L.S>= 0.000000000000E+00
 Annihilation of the first spin contaminant:
 S**2 before annihilation     0.7550,   after     0.7500
 Calling FoFJK, ICntrl=      2127 FMM=F ISym2X=0 I1Cent= 0 IOpClX= 1 NMat=1 NMatS=1 NMatT=0.
 ***** Axes restored to original set *****
 -------------------------------------------------------------------
 Center     Atomic                   Forces (Hartrees/Bohr)
 Number     Number              X              Y              Z
 -------------------------------------------------------------------
      1        1           0.000010084   -0.000015959    0.000023018
      2        6           0.000077977   -0.000123339    0.000006525
      3        1           0.000004458    0.000027285    0.000002126
      4        6          -0.000321284    0.000146904   -0.000170662
      5        1           0.000072436    0.000033061    0.000110851
      6        6          -0.000043387   -0.000008580    0.000015444
      7        1           0.000015356    0.000014936   -0.000005383
      8        1           0.000013758   -0.000006113   -0.000027657
      9        1          -0.000000886    0.000005012   -0.000002525
     10        8           0.000203454   -0.000127939    0.000041741
     11        8           0.000033570    0.000097157    0.000055546
     12        1          -0.000065536   -0.000042426   -0.000049024
 -------------------------------------------------------------------
 Cartesian Forces:  Max     0.000321284 RMS     0.000088335

 GradGradGradGradGradGradGradGradGradGradGradGradGradGradGradGradGradGrad
 Berny optimization.
 Using GEDIIS/GDIIS optimizer.
 FormGI is forming the generalized inverse of G from B-inverse, IUseBI=4.
 Internal  Forces:  Max     0.000225228 RMS     0.000046190
 Search for a local minimum.
 Step number  10 out of a maximum of   61
 All quantities printed in internal units (Hartrees-Bohrs-Radians)
 Mixed Optimization -- En-DIIS/RFO-DIIS
 Swapping is turned off.
 Update second derivatives using D2CorX and points    1    2    3    4    5
                                                      6    7    8    9   10
 DE= -3.36D-06 DEPred=-1.69D-06 R= 1.99D+00
 TightC=F SS=  1.41D+00  RLast= 2.19D-02 DXNew= 1.0430D+00 6.5664D-02
 Trust test= 1.99D+00 RLast= 2.19D-02 DXMaxT set to 6.20D-01
 ITU=  1  1  1  1  1  1  1  1  1  0
     Eigenvalues ---    0.00388   0.00447   0.00613   0.03282   0.03954
     Eigenvalues ---    0.05498   0.05696   0.05829   0.06152   0.07201
     Eigenvalues ---    0.10773   0.14086   0.14967   0.15721   0.15922
     Eigenvalues ---    0.16024   0.16320   0.21609   0.23627   0.26697
     Eigenvalues ---    0.29273   0.32879   0.34177   0.34212   0.34321
     Eigenvalues ---    0.34559   0.34987   0.36873   0.41943   0.54057
 En-DIIS/RFO-DIIS/Sim-DIIS IScMMF=       -3 using points:    10    9    8    7    6
 RFO step:  Lambda=-1.17894671D-06.
 DidBck=F Rises=F RFO-DIIS coefs:    1.52012   -0.50277    0.01891   -0.06933    0.03307
 Iteration  1 RMS(Cart)=  0.00130482 RMS(Int)=  0.00000282
 Iteration  2 RMS(Cart)=  0.00000287 RMS(Int)=  0.00000091
 Iteration  3 RMS(Cart)=  0.00000000 RMS(Int)=  0.00000091
 Variable       Old X    -DE/DX   Delta X   Delta X   Delta X     New X
                                 (Linear)    (Quad)   (Total)
    R1        2.05907   0.00002   0.00011  -0.00004   0.00007   2.05914
    R2        2.06396   0.00002   0.00014   0.00001   0.00015   2.06411
    R3        2.97491  -0.00002  -0.00211   0.00104  -0.00107   2.97384
    R4        2.63560  -0.00001   0.00009  -0.00007   0.00002   2.63562
    R5        2.08119   0.00011   0.00036  -0.00000   0.00035   2.08155
    R6        2.88255  -0.00000   0.00025   0.00003   0.00028   2.88283
    R7        2.55567  -0.00023   0.00020  -0.00064  -0.00044   2.55522
    R8        2.06090   0.00001   0.00000   0.00002   0.00002   2.06092
    R9        2.05527   0.00003  -0.00003   0.00004   0.00001   2.05528
   R10        2.05726  -0.00000  -0.00018   0.00008  -0.00010   2.05715
   R11        1.81091   0.00007  -0.00006   0.00011   0.00005   1.81096
    A1        1.90387   0.00000  -0.00072   0.00027  -0.00045   1.90343
    A2        1.85171  -0.00001   0.00061  -0.00048   0.00013   1.85184
    A3        1.87309   0.00001  -0.00030   0.00040   0.00010   1.87319
    A4        1.88673  -0.00001   0.00027  -0.00026   0.00001   1.88673
    A5        1.96046  -0.00003  -0.00027   0.00004  -0.00023   1.96023
    A6        1.98370   0.00004   0.00040   0.00002   0.00042   1.98412
    A7        1.82997  -0.00005  -0.00011   0.00005  -0.00006   1.82992
    A8        1.93738  -0.00002   0.00051  -0.00065  -0.00014   1.93724
    A9        1.82071   0.00009   0.00087  -0.00007   0.00080   1.82151
   A10        1.93820   0.00003  -0.00046   0.00012  -0.00034   1.93786
   A11        1.95270   0.00003   0.00025   0.00054   0.00079   1.95349
   A12        1.97597  -0.00007  -0.00090  -0.00003  -0.00093   1.97504
   A13        1.91770  -0.00002  -0.00069   0.00016  -0.00052   1.91717
   A14        1.92891   0.00002   0.00000   0.00004   0.00004   1.92895
   A15        1.91712  -0.00000  -0.00001   0.00005   0.00004   1.91716
   A16        1.90355  -0.00001  -0.00012   0.00004  -0.00007   1.90347
   A17        1.89254   0.00001   0.00011   0.00003   0.00014   1.89268
   A18        1.90354  -0.00000   0.00071  -0.00033   0.00038   1.90392
   A19        1.89870   0.00003   0.00019  -0.00005   0.00014   1.89884
    D1        0.98495  -0.00003   0.00140  -0.00036   0.00104   0.98598
    D2       -1.10928  -0.00002   0.00174  -0.00019   0.00155  -1.10773
    D3        3.04005   0.00003   0.00201   0.00024   0.00225   3.04231
    D4       -1.05522  -0.00002   0.00179  -0.00030   0.00148  -1.05374
    D5        3.13374  -0.00001   0.00213  -0.00013   0.00200   3.13573
    D6        0.99989   0.00004   0.00240   0.00030   0.00270   1.00259
    D7        3.03902   0.00000   0.00165  -0.00017   0.00148   3.04050
    D8        0.94479   0.00001   0.00199   0.00000   0.00200   0.94679
    D9       -1.18906   0.00005   0.00226   0.00043   0.00270  -1.18636
   D10       -3.11559  -0.00002  -0.00486  -0.00058  -0.00544  -3.12103
   D11       -1.02316  -0.00003  -0.00611   0.00005  -0.00606  -1.02922
   D12        1.12593  -0.00004  -0.00565  -0.00026  -0.00591   1.12003
   D13        1.10342  -0.00004  -0.00016   0.00018   0.00002   1.10344
   D14       -0.99810  -0.00003   0.00043  -0.00001   0.00042  -0.99768
   D15       -3.09925  -0.00004  -0.00045   0.00035  -0.00010  -3.09935
   D16       -0.92513   0.00002  -0.00006   0.00044   0.00039  -0.92474
   D17       -3.02665   0.00003   0.00053   0.00026   0.00079  -3.02586
   D18        1.15539   0.00002  -0.00035   0.00061   0.00026   1.15566
   D19       -3.13892   0.00001   0.00071  -0.00036   0.00034  -3.13858
   D20        1.04275   0.00002   0.00129  -0.00055   0.00074   1.04349
   D21       -1.05840   0.00001   0.00042  -0.00020   0.00022  -1.05818
         Item               Value     Threshold  Converged?
 Maximum Force            0.000225     0.000450     YES
 RMS     Force            0.000046     0.000300     YES
 Maximum Displacement     0.004693     0.001800     NO 
 RMS     Displacement     0.001304     0.001200     NO 
 Predicted change in Energy=-5.855698D-07
 GradGradGradGradGradGradGradGradGradGradGradGradGradGradGradGradGradGrad

                          Input orientation:                          
 ---------------------------------------------------------------------
 Center     Atomic      Atomic             Coordinates (Angstroms)
 Number     Number       Type             X           Y           Z
 ---------------------------------------------------------------------
      1          1           0        1.347569    0.996925    0.536895
      2          6           0        0.371463    1.123650    0.069458
      3          1           0       -0.091476    2.035987    0.452088
      4          6           0       -0.499334   -0.100341    0.538557
      5          1           0       -0.477650   -0.056900    1.638994
      6          6           0        0.086301   -1.414315    0.030875
      7          1           0        1.076209   -1.569352    0.461495
      8          1           0        0.168763   -1.401224   -1.053522
      9          1           0       -0.552787   -2.243510    0.329288
     10          8           0       -1.732451    0.157350    0.047265
     11          8           0        0.574351    1.171013   -1.309603
     12          1           0       -0.271059    1.300916   -1.741790
 ---------------------------------------------------------------------
                    Distance matrix (angstroms):
                    1          2          3          4          5
     1  H    0.000000
     2  C    1.089652   0.000000
     3  H    1.776989   1.092280   0.000000
     4  C    2.148265   1.573688   2.176631   0.000000
     5  H    2.378360   2.139658   2.436812   1.101508   0.000000
     6  C    2.767839   2.554226   3.480461   1.525528   2.178683
     7  H    2.581685   2.811160   3.789729   2.155520   2.467487
     8  H    3.109683   2.770769   3.761516   2.161797   3.078100
     9  H    3.762296   3.501359   4.306040   2.154025   2.549948
    10  O    3.229729   2.315314   2.527045   1.352165   2.038144
    11  O    2.009410   1.394710   2.072452   2.486932   3.362841
    12  H    2.811542   1.929993   2.320706   2.686189   3.649115
                    6          7          8          9         10
     6  C    0.000000
     7  H    1.090590   0.000000
     8  H    1.087607   1.773979   0.000000
     9  H    1.088599   1.767935   1.772638   0.000000
    10  O    2.403801   3.322899   2.693603   2.689846   0.000000
    11  O    2.952794   3.301249   2.616578   3.951628   2.861807
    12  H    3.262288   3.861092   2.822891   4.114813   2.577620
                   11         12
    11  O    0.000000
    12  H    0.958321   0.000000
 Stoichiometry    C3H7O2(2)
 Framework group  C1[X(C3H7O2)]
 Deg. of freedom    30
 Full point group                 C1      NOp   1
 Largest Abelian subgroup         C1      NOp   1
 Largest concise Abelian subgroup C1      NOp   1
                         Standard orientation:                         
 ---------------------------------------------------------------------
 Center     Atomic      Atomic             Coordinates (Angstroms)
 Number     Number       Type             X           Y           Z
 ---------------------------------------------------------------------
      1          1           0        0.995656   -0.767399    1.395410
      2          6           0        0.916315    0.024906    0.651569
      3          1           0        1.333964    0.945546    1.065170
      4          6           0       -0.623286    0.249319    0.415431
      5          1           0       -1.031742    0.475961    1.412986
      6          6           0       -1.273913   -0.999302   -0.171820
      7          1           0       -1.197490   -1.824764    0.536813
      8          1           0       -0.785215   -1.282647   -1.101217
      9          1           0       -2.327900   -0.809682   -0.367275
     10          8           0       -0.683725    1.318733   -0.409828
     11          8           0        1.600962   -0.403007   -0.485693
     12          1           0        1.560130    0.287640   -1.148805
 ---------------------------------------------------------------------
 Rotational constants (GHZ):           7.0299672           4.2411720           3.4365909
 Standard basis: Aug-CC-pVTZ (5D, 7F)
 There are   450 symmetry adapted cartesian basis functions of A   symmetry.
 There are   391 symmetry adapted basis functions of A   symmetry.
   391 basis functions,   549 primitive gaussians,   450 cartesian basis functions
    21 alpha electrons       20 beta electrons
       nuclear repulsion energy       187.1056451498 Hartrees.
 NAtoms=   12 NActive=   12 NUniq=   12 SFac= 1.00D+00 NAtFMM=   60 NAOKFM=F Big=F
 Integral buffers will be    131072 words long.
 Raffenetti 2 integral format.
 Two-electron integral symmetry is turned on.
 Nuclear repulsion after empirical dispersion term =      187.1007279833 Hartrees.
 One-electron integrals computed using PRISM.
 NBasis=   391 RedAO= T EigKep=  1.19D-05  NBF=   391
 NBsUse=   391 1.00D-06 EigRej= -1.00D+00 NBFU=   391
 Initial guess from the checkpoint file:  "alkoxypropanol_Conf-wb97-opt.chk"
 B after Tr=     0.000000   -0.000000   -0.000000
         Rot=    1.000000   -0.000550   -0.000020    0.000128 Ang=  -0.06 deg.
 Initial guess <Sx>= 0.0000 <Sy>= 0.0000 <Sz>= 0.5000 <S**2>= 0.7550 S= 0.5025
 Requested convergence on RMS density matrix=1.00D-08 within 128 cycles.
 Requested convergence on MAX density matrix=1.00D-06.
 Requested convergence on             energy=1.00D-06.
 No special actions if energy rises.
 SCF Done:  E(UwB97XD) =  -268.921868161     A.U. after   15 cycles
            NFock= 15  Conv=0.63D-08     -V/T= 2.0059
 <Sx>= 0.0000 <Sy>= 0.0000 <Sz>= 0.5000 <S**2>= 0.7550 S= 0.5025
 <L.S>= 0.000000000000E+00
 Annihilation of the first spin contaminant:
 S**2 before annihilation     0.7550,   after     0.7500
 Calling FoFJK, ICntrl=      2127 FMM=F ISym2X=0 I1Cent= 0 IOpClX= 1 NMat=1 NMatS=1 NMatT=0.
 ***** Axes restored to original set *****
 -------------------------------------------------------------------
 Center     Atomic                   Forces (Hartrees/Bohr)
 Number     Number              X              Y              Z
 -------------------------------------------------------------------
      1        1           0.000001683   -0.000017625    0.000000423
      2        6           0.000132127    0.000077936    0.000003109
      3        1          -0.000010271    0.000005399   -0.000017810
      4        6          -0.000149364   -0.000037050   -0.000014069
      5        1           0.000006607    0.000008489    0.000011558
      6        6           0.000040623    0.000039285    0.000037137
      7        1           0.000008046   -0.000010134   -0.000007161
      8        1          -0.000008637   -0.000016521   -0.000022894
      9        1          -0.000013606   -0.000019201   -0.000014064
     10        8           0.000005871   -0.000034690    0.000016858
     11        8           0.000050472    0.000018754    0.000021656
     12        1          -0.000063551   -0.000014642   -0.000014744
 -------------------------------------------------------------------
 Cartesian Forces:  Max     0.000149364 RMS     0.000042233

 GradGradGradGradGradGradGradGradGradGradGradGradGradGradGradGradGradGrad
 Berny optimization.
 Using GEDIIS/GDIIS optimizer.
 FormGI is forming the generalized inverse of G from B-inverse, IUseBI=4.
 Internal  Forces:  Max     0.000117645 RMS     0.000024500
 Search for a local minimum.
 Step number  11 out of a maximum of   61
 All quantities printed in internal units (Hartrees-Bohrs-Radians)
 Mixed Optimization -- En-DIIS/RFO-DIIS
 Swapping is turned off.
 Update second derivatives using D2CorX and points    1    2    3    4    5
                                                      6    7    8    9   10
                                                     11
 DE= -6.66D-07 DEPred=-5.86D-07 R= 1.14D+00
 Trust test= 1.14D+00 RLast= 1.20D-02 DXMaxT set to 6.20D-01
 ITU=  0  1  1  1  1  1  1  1  1  1  0
     Eigenvalues ---    0.00329   0.00454   0.00584   0.02970   0.03953
     Eigenvalues ---    0.05337   0.05780   0.05880   0.06269   0.07132
     Eigenvalues ---    0.10735   0.14080   0.14866   0.15843   0.16027
     Eigenvalues ---    0.16098   0.16616   0.21202   0.23635   0.27239
     Eigenvalues ---    0.29857   0.33878   0.34185   0.34220   0.34415
     Eigenvalues ---    0.34570   0.34637   0.38767   0.42106   0.53499
 En-DIIS/RFO-DIIS/Sim-DIIS IScMMF=       -3 using points:    11   10    9    8    7    6
 RFO step:  Lambda=-1.93375227D-07.
 DIIS inversion failure, remove point   6.
 RFO-DIIS uses    5 points instead of    6
 DidBck=F Rises=F RFO-DIIS coefs:    1.19303   -0.02785   -0.39209    0.30967   -0.08276
                  RFO-DIIS coefs:    0.00000
 Iteration  1 RMS(Cart)=  0.00039878 RMS(Int)=  0.00000034
 Iteration  2 RMS(Cart)=  0.00000024 RMS(Int)=  0.00000024
 Variable       Old X    -DE/DX   Delta X   Delta X   Delta X     New X
                                 (Linear)    (Quad)   (Total)
    R1        2.05914   0.00000   0.00004  -0.00003   0.00001   2.05915
    R2        2.06411   0.00000   0.00005  -0.00003   0.00002   2.06413
    R3        2.97384   0.00012  -0.00026   0.00052   0.00026   2.97410
    R4        2.63562  -0.00001  -0.00004   0.00000  -0.00004   2.63558
    R5        2.08155   0.00001   0.00020  -0.00010   0.00009   2.08164
    R6        2.88283   0.00002   0.00004   0.00006   0.00010   2.88293
    R7        2.55522  -0.00002  -0.00020   0.00003  -0.00018   2.55504
    R8        2.06092   0.00001   0.00001   0.00000   0.00001   2.06093
    R9        2.05528   0.00002   0.00005   0.00000   0.00005   2.05533
   R10        2.05715   0.00002  -0.00002   0.00005   0.00003   2.05718
   R11        1.81096   0.00006   0.00005   0.00004   0.00010   1.81106
    A1        1.90343   0.00001  -0.00009   0.00021   0.00012   1.90355
    A2        1.85184   0.00000   0.00008  -0.00008  -0.00000   1.85184
    A3        1.87319   0.00001   0.00001   0.00012   0.00012   1.87331
    A4        1.88673   0.00001  -0.00001  -0.00003  -0.00004   1.88669
    A5        1.96023  -0.00001  -0.00009  -0.00005  -0.00014   1.96009
    A6        1.98412  -0.00002   0.00009  -0.00014  -0.00005   1.98407
    A7        1.82992  -0.00000  -0.00036   0.00016  -0.00020   1.82972
    A8        1.93724  -0.00005  -0.00002  -0.00020  -0.00023   1.93702
    A9        1.82151   0.00005   0.00037   0.00000   0.00038   1.82189
   A10        1.93786   0.00002  -0.00004   0.00000  -0.00004   1.93782
   A11        1.95349  -0.00001   0.00027  -0.00007   0.00020   1.95369
   A12        1.97504  -0.00001  -0.00021   0.00011  -0.00010   1.97494
   A13        1.91717   0.00002  -0.00013   0.00022   0.00009   1.91726
   A14        1.92895   0.00001   0.00004  -0.00003   0.00002   1.92897
   A15        1.91716   0.00001   0.00001   0.00002   0.00003   1.91719
   A16        1.90347  -0.00001  -0.00007   0.00004  -0.00003   1.90345
   A17        1.89268  -0.00001   0.00006  -0.00001   0.00004   1.89272
   A18        1.90392  -0.00002   0.00009  -0.00024  -0.00014   1.90378
   A19        1.89884  -0.00003   0.00003  -0.00015  -0.00012   1.89872
    D1        0.98598  -0.00000   0.00034   0.00007   0.00040   0.98639
    D2       -1.10773   0.00000   0.00061   0.00008   0.00069  -1.10704
    D3        3.04231   0.00001   0.00065   0.00006   0.00071   3.04301
    D4       -1.05374  -0.00002   0.00040  -0.00012   0.00028  -1.05345
    D5        3.13573  -0.00001   0.00068  -0.00011   0.00057   3.13631
    D6        1.00259  -0.00000   0.00071  -0.00013   0.00059   1.00317
    D7        3.04050   0.00000   0.00045   0.00008   0.00053   3.04103
    D8        0.94679   0.00001   0.00073   0.00009   0.00082   0.94760
    D9       -1.18636   0.00002   0.00076   0.00007   0.00083  -1.18553
   D10       -3.12103  -0.00002  -0.00152  -0.00023  -0.00175  -3.12278
   D11       -1.02922  -0.00000  -0.00168   0.00008  -0.00161  -1.03083
   D12        1.12003  -0.00002  -0.00169  -0.00012  -0.00181   1.11822
   D13        1.10344  -0.00002  -0.00037   0.00002  -0.00035   1.10309
   D14       -0.99768  -0.00002  -0.00023  -0.00016  -0.00038  -0.99806
   D15       -3.09935  -0.00001  -0.00037   0.00014  -0.00023  -3.09958
   D16       -0.92474   0.00000   0.00011  -0.00006   0.00006  -0.92468
   D17       -3.02586  -0.00000   0.00026  -0.00023   0.00003  -3.02584
   D18        1.15566   0.00001   0.00011   0.00007   0.00018   1.15583
   D19       -3.13858   0.00001  -0.00005  -0.00005  -0.00010  -3.13867
   D20        1.04349   0.00000   0.00009  -0.00022  -0.00013   1.04336
   D21       -1.05818   0.00002  -0.00005   0.00008   0.00003  -1.05816
         Item               Value     Threshold  Converged?
 Maximum Force            0.000118     0.000450     YES
 RMS     Force            0.000024     0.000300     YES
 Maximum Displacement     0.001321     0.001800     YES
 RMS     Displacement     0.000399     0.001200     YES
 Predicted change in Energy=-9.585258D-08
 Optimization completed.
    -- Stationary point found.
                           ----------------------------
                           !   Optimized Parameters   !
                           ! (Angstroms and Degrees)  !
 --------------------------                            --------------------------
 ! Name  Definition              Value          Derivative Info.                !
 --------------------------------------------------------------------------------
 ! R1    R(1,2)                  1.0897         -DE/DX =    0.0                 !
 ! R2    R(2,3)                  1.0923         -DE/DX =    0.0                 !
 ! R3    R(2,4)                  1.5737         -DE/DX =    0.0001              !
 ! R4    R(2,11)                 1.3947         -DE/DX =    0.0                 !
 ! R5    R(4,5)                  1.1015         -DE/DX =    0.0                 !
 ! R6    R(4,6)                  1.5255         -DE/DX =    0.0                 !
 ! R7    R(4,10)                 1.3522         -DE/DX =    0.0                 !
 ! R8    R(6,7)                  1.0906         -DE/DX =    0.0                 !
 ! R9    R(6,8)                  1.0876         -DE/DX =    0.0                 !
 ! R10   R(6,9)                  1.0886         -DE/DX =    0.0                 !
 ! R11   R(11,12)                0.9583         -DE/DX =    0.0001              !
 ! A1    A(1,2,3)              109.0583         -DE/DX =    0.0                 !
 ! A2    A(1,2,4)              106.1026         -DE/DX =    0.0                 !
 ! A3    A(1,2,11)             107.3257         -DE/DX =    0.0                 !
 ! A4    A(3,2,4)              108.1018         -DE/DX =    0.0                 !
 ! A5    A(3,2,11)             112.3128         -DE/DX =    0.0                 !
 ! A6    A(4,2,11)             113.6815         -DE/DX =    0.0                 !
 ! A7    A(2,4,5)              104.8466         -DE/DX =    0.0                 !
 ! A8    A(2,4,6)              110.9958         -DE/DX =    0.0                 !
 ! A9    A(2,4,10)             104.3648         -DE/DX =    0.0001              !
 ! A10   A(5,4,6)              111.0313         -DE/DX =    0.0                 !
 ! A11   A(5,4,10)             111.9267         -DE/DX =    0.0                 !
 ! A12   A(6,4,10)             113.1615         -DE/DX =    0.0                 !
 ! A13   A(4,6,7)              109.8459         -DE/DX =    0.0                 !
 ! A14   A(4,6,8)              110.5208         -DE/DX =    0.0                 !
 ! A15   A(4,6,9)              109.8452         -DE/DX =    0.0                 !
 ! A16   A(7,6,8)              109.0611         -DE/DX =    0.0                 !
 ! A17   A(7,6,9)              108.4425         -DE/DX =    0.0                 !
 ! A18   A(8,6,9)              109.0866         -DE/DX =    0.0                 !
 ! A19   A(2,11,12)            108.7958         -DE/DX =    0.0                 !
 ! D1    D(1,2,4,5)             56.4927         -DE/DX =    0.0                 !
 ! D2    D(1,2,4,6)            -63.4682         -DE/DX =    0.0                 !
 ! D3    D(1,2,4,10)           174.3113         -DE/DX =    0.0                 !
 ! D4    D(3,2,4,5)            -60.3747         -DE/DX =    0.0                 !
 ! D5    D(3,2,4,6)            179.6644         -DE/DX =    0.0                 !
 ! D6    D(3,2,4,10)            57.4439         -DE/DX =    0.0                 !
 ! D7    D(11,2,4,5)           174.208          -DE/DX =    0.0                 !
 ! D8    D(11,2,4,6)            54.247          -DE/DX =    0.0                 !
 ! D9    D(11,2,4,10)          -67.9734         -DE/DX =    0.0                 !
 ! D10   D(1,2,11,12)         -178.8218         -DE/DX =    0.0                 !
 ! D11   D(3,2,11,12)          -58.97           -DE/DX =    0.0                 !
 ! D12   D(4,2,11,12)           64.1727         -DE/DX =    0.0                 !
 ! D13   D(2,4,6,7)             63.2226         -DE/DX =    0.0                 !
 ! D14   D(2,4,6,8)            -57.1629         -DE/DX =    0.0                 !
 ! D15   D(2,4,6,9)           -177.5796         -DE/DX =    0.0                 !
 ! D16   D(5,4,6,7)            -52.9836         -DE/DX =    0.0                 !
 ! D17   D(5,4,6,8)           -173.369          -DE/DX =    0.0                 !
 ! D18   D(5,4,6,9)             66.2142         -DE/DX =    0.0                 !
 ! D19   D(10,4,6,7)          -179.8271         -DE/DX =    0.0                 !
 ! D20   D(10,4,6,8)            59.7874         -DE/DX =    0.0                 !
 ! D21   D(10,4,6,9)           -60.6293         -DE/DX =    0.0                 !
 --------------------------------------------------------------------------------
 GradGradGradGradGradGradGradGradGradGradGradGradGradGradGradGradGradGrad

                          Input orientation:                          
 ---------------------------------------------------------------------
 Center     Atomic      Atomic             Coordinates (Angstroms)
 Number     Number       Type             X           Y           Z
 ---------------------------------------------------------------------
      1          1           0        1.347569    0.996925    0.536895
      2          6           0        0.371463    1.123650    0.069458
      3          1           0       -0.091476    2.035987    0.452088
      4          6           0       -0.499334   -0.100341    0.538557
      5          1           0       -0.477650   -0.056900    1.638994
      6          6           0        0.086301   -1.414315    0.030875
      7          1           0        1.076209   -1.569352    0.461495
      8          1           0        0.168763   -1.401224   -1.053522
      9          1           0       -0.552787   -2.243510    0.329288
     10          8           0       -1.732451    0.157350    0.047265
     11          8           0        0.574351    1.171013   -1.309603
     12          1           0       -0.271059    1.300916   -1.741790
 ---------------------------------------------------------------------
                    Distance matrix (angstroms):
                    1          2          3          4          5
     1  H    0.000000
     2  C    1.089652   0.000000
     3  H    1.776989   1.092280   0.000000
     4  C    2.148265   1.573688   2.176631   0.000000
     5  H    2.378360   2.139658   2.436812   1.101508   0.000000
     6  C    2.767839   2.554226   3.480461   1.525528   2.178683
     7  H    2.581685   2.811160   3.789729   2.155520   2.467487
     8  H    3.109683   2.770769   3.761516   2.161797   3.078100
     9  H    3.762296   3.501359   4.306040   2.154025   2.549948
    10  O    3.229729   2.315314   2.527045   1.352165   2.038144
    11  O    2.009410   1.394710   2.072452   2.486932   3.362841
    12  H    2.811542   1.929993   2.320706   2.686189   3.649115
                    6          7          8          9         10
     6  C    0.000000
     7  H    1.090590   0.000000
     8  H    1.087607   1.773979   0.000000
     9  H    1.088599   1.767935   1.772638   0.000000
    10  O    2.403801   3.322899   2.693603   2.689846   0.000000
    11  O    2.952794   3.301249   2.616578   3.951628   2.861807
    12  H    3.262288   3.861092   2.822891   4.114813   2.577620
                   11         12
    11  O    0.000000
    12  H    0.958321   0.000000
 Stoichiometry    C3H7O2(2)
 Framework group  C1[X(C3H7O2)]
 Deg. of freedom    30
 Full point group                 C1      NOp   1
 Largest Abelian subgroup         C1      NOp   1
 Largest concise Abelian subgroup C1      NOp   1
                         Standard orientation:                         
 ---------------------------------------------------------------------
 Center     Atomic      Atomic             Coordinates (Angstroms)
 Number     Number       Type             X           Y           Z
 ---------------------------------------------------------------------
      1          1           0        0.995656   -0.767399    1.395410
      2          6           0        0.916315    0.024906    0.651569
      3          1           0        1.333964    0.945546    1.065170
      4          6           0       -0.623286    0.249319    0.415431
      5          1           0       -1.031742    0.475961    1.412986
      6          6           0       -1.273913   -0.999302   -0.171820
      7          1           0       -1.197490   -1.824764    0.536813
      8          1           0       -0.785215   -1.282647   -1.101217
      9          1           0       -2.327900   -0.809682   -0.367275
     10          8           0       -0.683725    1.318733   -0.409828
     11          8           0        1.600962   -0.403007   -0.485693
     12          1           0        1.560130    0.287640   -1.148805
 ---------------------------------------------------------------------
 Rotational constants (GHZ):           7.0299672           4.2411720           3.4365909

 **********************************************************************

            Population analysis using the SCF Density.

 **********************************************************************

 Orbital symmetries:
 Alpha Orbitals:
       Occupied  (A) (A) (A) (A) (A) (A) (A) (A) (A) (A) (A) (A)
                 (A) (A) (A) (A) (A) (A) (A) (A) (A)
       Virtual   (A) (A) (A) (A) (A) (A) (A) (A) (A) (A) (A) (A)
                 (A) (A) (A) (A) (A) (A) (A) (A) (A) (A) (A) (A)
                 (A) (A) (A) (A) (A) (A) (A) (A) (A) (A) (A) (A)
                 (A) (A) (A) (A) (A) (A) (A) (A) (A) (A) (A) (A)
                 (A) (A) (A) (A) (A) (A) (A) (A) (A) (A) (A) (A)
                 (A) (A) (A) (A) (A) (A) (A) (A) (A) (A) (A) (A)
                 (A) (A) (A) (A) (A) (A) (A) (A) (A) (A) (A) (A)
                 (A) (A) (A) (A) (A) (A) (A) (A) (A) (A) (A) (A)
                 (A) (A) (A) (A) (A) (A) (A) (A) (A) (A) (A) (A)
                 (A) (A) (A) (A) (A) (A) (A) (A) (A) (A) (A) (A)
                 (A) (A) (A) (A) (A) (A) (A) (A) (A) (A) (A) (A)
                 (A) (A) (A) (A) (A) (A) (A) (A) (A) (A) (A) (A)
                 (A) (A) (A) (A) (A) (A) (A) (A) (A) (A) (A) (A)
                 (A) (A) (A) (A) (A) (A) (A) (A) (A) (A) (A) (A)
                 (A) (A) (A) (A) (A) (A) (A) (A) (A) (A) (A) (A)
                 (A) (A) (A) (A) (A) (A) (A) (A) (A) (A) (A) (A)
                 (A) (A) (A) (A) (A) (A) (A) (A) (A) (A) (A) (A)
                 (A) (A) (A) (A) (A) (A) (A) (A) (A) (A) (A) (A)
                 (A) (A) (A) (A) (A) (A) (A) (A) (A) (A) (A) (A)
                 (A) (A) (A) (A) (A) (A) (A) (A) (A) (A) (A) (A)
                 (A) (A) (A) (A) (A) (A) (A) (A) (A) (A) (A) (A)
                 (A) (A) (A) (A) (A) (A) (A) (A) (A) (A) (A) (A)
                 (A) (A) (A) (A) (A) (A) (A) (A) (A) (A) (A) (A)
                 (A) (A) (A) (A) (A) (A) (A) (A) (A) (A) (A) (A)
                 (A) (A) (A) (A) (A) (A) (A) (A) (A) (A) (A) (A)
                 (A) (A) (A) (A) (A) (A) (A) (A) (A) (A) (A) (A)
                 (A) (A) (A) (A) (A) (A) (A) (A) (A) (A) (A) (A)
                 (A) (A) (A) (A) (A) (A) (A) (A) (A) (A) (A) (A)
                 (A) (A) (A) (A) (A) (A) (A) (A) (A) (A) (A) (A)
                 (A) (A) (A) (A) (A) (A) (A) (A) (A) (A) (A) (A)
                 (A) (A) (A) (A) (A) (A) (A) (A) (A) (A)
 Beta  Orbitals:
       Occupied  (A) (A) (A) (A) (A) (A) (A) (A) (A) (A) (A) (A)
                 (A) (A) (A) (A) (A) (A) (A) (A)
       Virtual   (A) (A) (A) (A) (A) (A) (A) (A) (A) (A) (A) (A)
                 (A) (A) (A) (A) (A) (A) (A) (A) (A) (A) (A) (A)
                 (A) (A) (A) (A) (A) (A) (A) (A) (A) (A) (A) (A)
                 (A) (A) (A) (A) (A) (A) (A) (A) (A) (A) (A) (A)
                 (A) (A) (A) (A) (A) (A) (A) (A) (A) (A) (A) (A)
                 (A) (A) (A) (A) (A) (A) (A) (A) (A) (A) (A) (A)
                 (A) (A) (A) (A) (A) (A) (A) (A) (A) (A) (A) (A)
                 (A) (A) (A) (A) (A) (A) (A) (A) (A) (A) (A) (A)
                 (A) (A) (A) (A) (A) (A) (A) (A) (A) (A) (A) (A)
                 (A) (A) (A) (A) (A) (A) (A) (A) (A) (A) (A) (A)
                 (A) (A) (A) (A) (A) (A) (A) (A) (A) (A) (A) (A)
                 (A) (A) (A) (A) (A) (A) (A) (A) (A) (A) (A) (A)
                 (A) (A) (A) (A) (A) (A) (A) (A) (A) (A) (A) (A)
                 (A) (A) (A) (A) (A) (A) (A) (A) (A) (A) (A) (A)
                 (A) (A) (A) (A) (A) (A) (A) (A) (A) (A) (A) (A)
                 (A) (A) (A) (A) (A) (A) (A) (A) (A) (A) (A) (A)
                 (A) (A) (A) (A) (A) (A) (A) (A) (A) (A) (A) (A)
                 (A) (A) (A) (A) (A) (A) (A) (A) (A) (A) (A) (A)
                 (A) (A) (A) (A) (A) (A) (A) (A) (A) (A) (A) (A)
                 (A) (A) (A) (A) (A) (A) (A) (A) (A) (A) (A) (A)
                 (A) (A) (A) (A) (A) (A) (A) (A) (A) (A) (A) (A)
                 (A) (A) (A) (A) (A) (A) (A) (A) (A) (A) (A) (A)
                 (A) (A) (A) (A) (A) (A) (A) (A) (A) (A) (A) (A)
                 (A) (A) (A) (A) (A) (A) (A) (A) (A) (A) (A) (A)
                 (A) (A) (A) (A) (A) (A) (A) (A) (A) (A) (A) (A)
                 (A) (A) (A) (A) (A) (A) (A) (A) (A) (A) (A) (A)
                 (A) (A) (A) (A) (A) (A) (A) (A) (A) (A) (A) (A)
                 (A) (A) (A) (A) (A) (A) (A) (A) (A) (A) (A) (A)
                 (A) (A) (A) (A) (A) (A) (A) (A) (A) (A) (A) (A)
                 (A) (A) (A) (A) (A) (A) (A) (A) (A) (A) (A) (A)
                 (A) (A) (A) (A) (A) (A) (A) (A) (A) (A) (A)
 The electronic state is 2-A.
 Alpha  occ. eigenvalues --  -19.29379 -19.27111 -10.35977 -10.35058 -10.28361
 Alpha  occ. eigenvalues --   -1.15992  -1.13230  -0.86703  -0.80032  -0.68804
 Alpha  occ. eigenvalues --   -0.61701  -0.59428  -0.56496  -0.53416  -0.51360
 Alpha  occ. eigenvalues --   -0.47494  -0.47237  -0.45524  -0.41593  -0.37426
 Alpha  occ. eigenvalues --   -0.36524
 Alpha virt. eigenvalues --    0.03090   0.04000   0.04101   0.04615   0.06230
 Alpha virt. eigenvalues --    0.06368   0.06794   0.09355   0.10232   0.11442
 Alpha virt. eigenvalues --    0.11953   0.12384   0.12474   0.13046   0.13716
 Alpha virt. eigenvalues --    0.14554   0.14981   0.16206   0.16974   0.18191
 Alpha virt. eigenvalues --    0.19311   0.20197   0.20472   0.21942   0.22617
 Alpha virt. eigenvalues --    0.23681   0.24615   0.25166   0.25518   0.26931
 Alpha virt. eigenvalues --    0.27170   0.28089   0.28795   0.30035   0.30609
 Alpha virt. eigenvalues --    0.31503   0.32508   0.32682   0.33838   0.34426
 Alpha virt. eigenvalues --    0.34851   0.35955   0.36448   0.37699   0.37723
 Alpha virt. eigenvalues --    0.38012   0.39065   0.39488   0.40472   0.41796
 Alpha virt. eigenvalues --    0.41918   0.42471   0.43437   0.44113   0.44845
 Alpha virt. eigenvalues --    0.45172   0.46394   0.46591   0.46895   0.48328
 Alpha virt. eigenvalues --    0.48571   0.49976   0.50321   0.51480   0.52744
 Alpha virt. eigenvalues --    0.53465   0.54868   0.55267   0.55997   0.57380
 Alpha virt. eigenvalues --    0.59076   0.60385   0.60797   0.61814   0.63805
 Alpha virt. eigenvalues --    0.64577   0.67007   0.68555   0.69402   0.70784
 Alpha virt. eigenvalues --    0.71871   0.72198   0.73281   0.74472   0.75810
 Alpha virt. eigenvalues --    0.77703   0.78448   0.78735   0.79399   0.81347
 Alpha virt. eigenvalues --    0.82319   0.83707   0.85034   0.85720   0.87229
 Alpha virt. eigenvalues --    0.87615   0.88882   0.89704   0.90430   0.91847
 Alpha virt. eigenvalues --    0.93251   0.94252   0.94994   0.95283   0.97265
 Alpha virt. eigenvalues --    0.97925   0.98540   0.99067   0.99620   1.00771
 Alpha virt. eigenvalues --    1.02802   1.03697   1.05156   1.06028   1.06352
 Alpha virt. eigenvalues --    1.06961   1.07765   1.09802   1.11025   1.11513
 Alpha virt. eigenvalues --    1.13192   1.13815   1.15467   1.16070   1.16754
 Alpha virt. eigenvalues --    1.17582   1.19505   1.21537   1.22726   1.24389
 Alpha virt. eigenvalues --    1.26365   1.27120   1.27999   1.29114   1.30363
 Alpha virt. eigenvalues --    1.31867   1.33477   1.34293   1.35574   1.37676
 Alpha virt. eigenvalues --    1.37815   1.38829   1.40619   1.42048   1.43816
 Alpha virt. eigenvalues --    1.44536   1.45857   1.46722   1.48076   1.50250
 Alpha virt. eigenvalues --    1.50270   1.52976   1.53191   1.54641   1.55885
 Alpha virt. eigenvalues --    1.56337   1.57853   1.58692   1.59360   1.60971
 Alpha virt. eigenvalues --    1.63204   1.63955   1.65525   1.67705   1.68537
 Alpha virt. eigenvalues --    1.68973   1.70512   1.72175   1.74260   1.74932
 Alpha virt. eigenvalues --    1.76718   1.78279   1.79034   1.80066   1.81275
 Alpha virt. eigenvalues --    1.81916   1.83946   1.84516   1.88154   1.90115
 Alpha virt. eigenvalues --    1.91315   1.95845   1.97626   1.97925   2.00206
 Alpha virt. eigenvalues --    2.02378   2.03864   2.08761   2.09101   2.10945
 Alpha virt. eigenvalues --    2.11144   2.13780   2.16102   2.20812   2.22286
 Alpha virt. eigenvalues --    2.24213   2.26458   2.28633   2.31595   2.33300
 Alpha virt. eigenvalues --    2.35385   2.36002   2.41229   2.42079   2.45438
 Alpha virt. eigenvalues --    2.45631   2.48918   2.50314   2.51952   2.55792
 Alpha virt. eigenvalues --    2.57714   2.62033   2.66410   2.68121   2.70996
 Alpha virt. eigenvalues --    2.72385   2.77380   2.78594   2.79864   2.82852
 Alpha virt. eigenvalues --    2.84802   2.86417   2.87193   2.91226   2.95257
 Alpha virt. eigenvalues --    2.97520   3.00032   3.05287   3.09190   3.18062
 Alpha virt. eigenvalues --    3.21106   3.23892   3.26211   3.29041   3.34059
 Alpha virt. eigenvalues --    3.34792   3.36267   3.38806   3.40046   3.42472
 Alpha virt. eigenvalues --    3.45006   3.46156   3.47811   3.48325   3.53538
 Alpha virt. eigenvalues --    3.54772   3.58300   3.59770   3.62390   3.65206
 Alpha virt. eigenvalues --    3.69211   3.70040   3.71181   3.72663   3.73941
 Alpha virt. eigenvalues --    3.75135   3.77058   3.79366   3.81533   3.84738
 Alpha virt. eigenvalues --    3.86991   3.89143   3.90060   3.91147   3.95297
 Alpha virt. eigenvalues --    3.96556   3.98896   4.00055   4.02112   4.03072
 Alpha virt. eigenvalues --    4.05564   4.10354   4.10652   4.14893   4.17383
 Alpha virt. eigenvalues --    4.20026   4.20800   4.24477   4.26672   4.29342
 Alpha virt. eigenvalues --    4.31339   4.37540   4.38700   4.39031   4.44817
 Alpha virt. eigenvalues --    4.46127   4.48801   4.51685   4.52746   4.57267
 Alpha virt. eigenvalues --    4.59534   4.60515   4.62401   4.64489   4.65816
 Alpha virt. eigenvalues --    4.70294   4.74841   4.75690   4.77702   4.79713
 Alpha virt. eigenvalues --    4.83128   4.89841   4.90484   4.91379   4.94486
 Alpha virt. eigenvalues --    4.96362   4.97922   5.01764   5.04934   5.09305
 Alpha virt. eigenvalues --    5.11205   5.13044   5.15842   5.16764   5.19029
 Alpha virt. eigenvalues --    5.20543   5.24043   5.28019   5.31071   5.32824
 Alpha virt. eigenvalues --    5.36135   5.38750   5.48253   5.49339   5.52018
 Alpha virt. eigenvalues --    5.54168   5.60345   5.70853   5.78478   5.79784
 Alpha virt. eigenvalues --    5.86166   5.89862   5.92831   5.95084   5.95758
 Alpha virt. eigenvalues --    6.04647   6.26068   6.29636   6.31808   6.38940
 Alpha virt. eigenvalues --    6.45280   6.47720   6.53320   6.56690   6.59484
 Alpha virt. eigenvalues --    6.63804   6.68126   6.74769   6.75693   6.81897
 Alpha virt. eigenvalues --    6.95194   6.96241   6.96407   7.01154   7.05998
 Alpha virt. eigenvalues --    7.10010   7.14593   7.22952   7.35824   7.40435
 Alpha virt. eigenvalues --    7.41094   7.44569   7.50905   7.81736   8.15489
 Alpha virt. eigenvalues --   14.28243  15.61686  16.95121  17.21459  17.95325
  Beta  occ. eigenvalues --  -19.27496 -19.27082 -10.35740 -10.35093 -10.28303
  Beta  occ. eigenvalues --   -1.15219  -1.08861  -0.85407  -0.79452  -0.67848
  Beta  occ. eigenvalues --   -0.60976  -0.58044  -0.55550  -0.51887  -0.49927
  Beta  occ. eigenvalues --   -0.47021  -0.46220  -0.43315  -0.38131  -0.35239
  Beta virt. eigenvalues --   -0.07062   0.03164   0.04056   0.04168   0.04695
  Beta virt. eigenvalues --    0.06294   0.06440   0.06809   0.09419   0.10272
  Beta virt. eigenvalues --    0.11477   0.11991   0.12517   0.12611   0.13167
  Beta virt. eigenvalues --    0.13815   0.14598   0.15048   0.16247   0.17078
  Beta virt. eigenvalues --    0.18295   0.19383   0.20382   0.20497   0.22178
  Beta virt. eigenvalues --    0.22697   0.23831   0.24741   0.25339   0.25660
  Beta virt. eigenvalues --    0.26991   0.27368   0.28417   0.28858   0.30371
  Beta virt. eigenvalues --    0.30749   0.31640   0.32558   0.32805   0.33936
  Beta virt. eigenvalues --    0.34478   0.34988   0.35987   0.36587   0.37821
  Beta virt. eigenvalues --    0.37907   0.38127   0.39175   0.39651   0.40507
  Beta virt. eigenvalues --    0.41910   0.42231   0.42528   0.43494   0.44262
  Beta virt. eigenvalues --    0.45069   0.45385   0.46503   0.46688   0.46978
  Beta virt. eigenvalues --    0.48371   0.48638   0.50076   0.50389   0.51571
  Beta virt. eigenvalues --    0.52739   0.53525   0.54937   0.55404   0.56069
  Beta virt. eigenvalues --    0.57744   0.59273   0.60497   0.61120   0.61927
  Beta virt. eigenvalues --    0.64034   0.65045   0.67074   0.68712   0.69532
  Beta virt. eigenvalues --    0.70874   0.71977   0.72328   0.73357   0.74664
  Beta virt. eigenvalues --    0.75956   0.77741   0.78592   0.78855   0.79485
  Beta virt. eigenvalues --    0.81598   0.82340   0.83858   0.85146   0.85809
  Beta virt. eigenvalues --    0.87301   0.87828   0.89151   0.89767   0.90489
  Beta virt. eigenvalues --    0.91916   0.93383   0.94371   0.95085   0.95355
  Beta virt. eigenvalues --    0.97391   0.97967   0.98735   0.99235   0.99715
  Beta virt. eigenvalues --    1.00836   1.02928   1.03786   1.05222   1.06135
  Beta virt. eigenvalues --    1.06425   1.07074   1.07791   1.09968   1.11440
  Beta virt. eigenvalues --    1.11587   1.13220   1.13907   1.15533   1.16196
  Beta virt. eigenvalues --    1.16808   1.17698   1.19670   1.21610   1.22734
  Beta virt. eigenvalues --    1.24484   1.26464   1.27165   1.28044   1.29234
  Beta virt. eigenvalues --    1.30490   1.32038   1.33779   1.34446   1.35725
  Beta virt. eigenvalues --    1.37802   1.38254   1.38898   1.40740   1.42207
  Beta virt. eigenvalues --    1.43995   1.44709   1.46319   1.46786   1.48181
  Beta virt. eigenvalues --    1.50351   1.50514   1.53080   1.53303   1.54733
  Beta virt. eigenvalues --    1.55925   1.56438   1.58030   1.58732   1.59433
  Beta virt. eigenvalues --    1.61079   1.63284   1.64069   1.65690   1.67927
  Beta virt. eigenvalues --    1.68680   1.69176   1.70722   1.72456   1.74421
  Beta virt. eigenvalues --    1.75077   1.76919   1.78457   1.79259   1.80250
  Beta virt. eigenvalues --    1.81378   1.82042   1.84304   1.84758   1.88273
  Beta virt. eigenvalues --    1.90418   1.91454   1.96262   1.98029   1.98341
  Beta virt. eigenvalues --    2.00339   2.02837   2.03999   2.09234   2.09241
  Beta virt. eigenvalues --    2.11172   2.11240   2.14146   2.16303   2.21356
  Beta virt. eigenvalues --    2.22950   2.24459   2.26837   2.29172   2.31913
  Beta virt. eigenvalues --    2.33565   2.35744   2.36781   2.42018   2.42975
  Beta virt. eigenvalues --    2.45930   2.46040   2.49459   2.51391   2.52443
  Beta virt. eigenvalues --    2.56413   2.58373   2.62732   2.66827   2.68737
  Beta virt. eigenvalues --    2.71221   2.72738   2.78346   2.79298   2.80407
  Beta virt. eigenvalues --    2.83535   2.85611   2.86971   2.87650   2.91481
  Beta virt. eigenvalues --    2.95469   2.98257   3.00538   3.05734   3.09628
  Beta virt. eigenvalues --    3.18304   3.21375   3.24014   3.26447   3.29314
  Beta virt. eigenvalues --    3.34318   3.34981   3.36525   3.38980   3.40348
  Beta virt. eigenvalues --    3.42627   3.45169   3.46375   3.48024   3.48474
  Beta virt. eigenvalues --    3.53685   3.54980   3.58747   3.59973   3.62570
  Beta virt. eigenvalues --    3.65421   3.69465   3.70207   3.71374   3.72806
  Beta virt. eigenvalues --    3.74165   3.75359   3.77486   3.79556   3.81861
  Beta virt. eigenvalues --    3.85017   3.87238   3.89383   3.90381   3.91340
  Beta virt. eigenvalues --    3.95439   3.96893   3.99297   4.00293   4.02285
  Beta virt. eigenvalues --    4.03337   4.05790   4.10523   4.11115   4.15298
  Beta virt. eigenvalues --    4.17661   4.20460   4.21155   4.24706   4.27490
  Beta virt. eigenvalues --    4.30014   4.31725   4.37639   4.38790   4.39176
  Beta virt. eigenvalues --    4.44995   4.46274   4.48985   4.51867   4.53014
  Beta virt. eigenvalues --    4.57429   4.59686   4.60901   4.62727   4.64669
  Beta virt. eigenvalues --    4.66336   4.70765   4.75059   4.76013   4.77844
  Beta virt. eigenvalues --    4.80025   4.83423   4.90104   4.90807   4.91868
  Beta virt. eigenvalues --    4.96180   4.96679   4.98523   5.02133   5.05182
  Beta virt. eigenvalues --    5.09550   5.11313   5.13317   5.16172   5.17066
  Beta virt. eigenvalues --    5.19227   5.20876   5.24196   5.28480   5.31317
  Beta virt. eigenvalues --    5.33191   5.36357   5.39127   5.48645   5.49609
  Beta virt. eigenvalues --    5.52196   5.54460   5.60572   5.71093   5.78657
  Beta virt. eigenvalues --    5.79974   5.87616   5.89994   5.93150   5.95141
  Beta virt. eigenvalues --    5.96470   6.05110   6.26540   6.32736   6.35942
  Beta virt. eigenvalues --    6.42514   6.45841   6.48044   6.54497   6.57506
  Beta virt. eigenvalues --    6.60049   6.67286   6.71497   6.75785   6.79228
  Beta virt. eigenvalues --    6.83008   6.95933   6.98111   7.02105   7.03917
  Beta virt. eigenvalues --    7.07786   7.11787   7.16064   7.23308   7.37687
  Beta virt. eigenvalues --    7.41989   7.43890   7.48274   7.52725   7.81806
  Beta virt. eigenvalues --    8.15532  14.31276  15.61769  16.95191  17.21744
  Beta virt. eigenvalues --   17.95478
          Condensed to atoms (all electrons):
               1          2          3          4          5          6
     1  H    0.319392   0.345642  -0.002202   0.017179  -0.003672   0.009417
     2  C    0.345642   5.391969   0.428616  -0.004136  -0.032399   0.065875
     3  H   -0.002202   0.428616   0.359295  -0.028418  -0.007278   0.005833
     4  C    0.017179  -0.004136  -0.028418   5.163780   0.454359   0.002323
     5  H   -0.003672  -0.032399  -0.007278   0.454359   0.404415  -0.080516
     6  C    0.009417   0.065875   0.005833   0.002323  -0.080516   5.806107
     7  H   -0.004829   0.012688   0.001330   0.022546   0.003220   0.364910
     8  H    0.001184  -0.028024  -0.002340   0.003873  -0.001000   0.348072
     9  H    0.002539  -0.002859  -0.000595  -0.047276  -0.015509   0.458700
    10  O   -0.001955   0.054341   0.010804  -0.253797  -0.032334   0.042841
    11  O    0.013520  -0.063306  -0.049744   0.000901   0.000850   0.000738
    12  H   -0.014461   0.053874   0.017924   0.000498  -0.000673  -0.004014
               7          8          9         10         11         12
     1  H   -0.004829   0.001184   0.002539  -0.001955   0.013520  -0.014461
     2  C    0.012688  -0.028024  -0.002859   0.054341  -0.063306   0.053874
     3  H    0.001330  -0.002340  -0.000595   0.010804  -0.049744   0.017924
     4  C    0.022546   0.003873  -0.047276  -0.253797   0.000901   0.000498
     5  H    0.003220  -0.001000  -0.015509  -0.032334   0.000850  -0.000673
     6  C    0.364910   0.348072   0.458700   0.042841   0.000738  -0.004014
     7  H    0.346021  -0.008137  -0.002149  -0.008741  -0.002842   0.002286
     8  H   -0.008137   0.370695   0.002408   0.016663   0.005156  -0.001163
     9  H   -0.002149   0.002408   0.358363   0.011260   0.002967  -0.000661
    10  O   -0.008741   0.016663   0.011260   8.879596   0.004145   0.000837
    11  O   -0.002842   0.005156   0.002967   0.004145   8.446959   0.172353
    12  H    0.002286  -0.001163  -0.000661   0.000837   0.172353   0.638131
          Atomic-Atomic Spin Densities.
               1          2          3          4          5          6
     1  H    0.004212  -0.003415  -0.001543   0.011442   0.000692   0.003514
     2  C   -0.003415   0.146529   0.008759  -0.013968  -0.005989   0.008758
     3  H   -0.001543   0.008759  -0.002689  -0.009574  -0.001614   0.000262
     4  C    0.011442  -0.013968  -0.009574   0.041023   0.019258  -0.025848
     5  H    0.000692  -0.005989  -0.001614   0.019258   0.005537  -0.004217
     6  C    0.003514   0.008758   0.000262  -0.025848  -0.004217   0.060440
     7  H   -0.002966   0.004417   0.001024   0.011585   0.000773  -0.013466
     8  H    0.001234  -0.004512  -0.000898  -0.000870   0.000365  -0.001916
     9  H    0.000717  -0.000034  -0.000128  -0.007862  -0.000428   0.008567
    10  O   -0.006771   0.007373   0.008147  -0.137111  -0.006063   0.011993
    11  O    0.000600  -0.004799  -0.001340   0.003270   0.000178  -0.000387
    12  H   -0.001820   0.003769   0.001711  -0.004678  -0.000271  -0.000889
               7          8          9         10         11         12
     1  H   -0.002966   0.001234   0.000717  -0.006771   0.000600  -0.001820
     2  C    0.004417  -0.004512  -0.000034   0.007373  -0.004799   0.003769
     3  H    0.001024  -0.000898  -0.000128   0.008147  -0.001340   0.001711
     4  C    0.011585  -0.000870  -0.007862  -0.137111   0.003270  -0.004678
     5  H    0.000773   0.000365  -0.000428  -0.006063   0.000178  -0.000271
     6  C   -0.013466  -0.001916   0.008567   0.011993  -0.000387  -0.000889
     7  H    0.013020  -0.008072  -0.003871  -0.004149   0.000466   0.000933
     8  H   -0.008072   0.012023   0.001357   0.002393  -0.000283  -0.000848
     9  H   -0.003871   0.001357   0.001767   0.002520  -0.000146  -0.000351
    10  O   -0.004149   0.002393   0.002520   0.994071   0.000880   0.008129
    11  O    0.000466  -0.000283  -0.000146   0.000880   0.013966  -0.000808
    12  H    0.000933  -0.000848  -0.000351   0.008129  -0.000808   0.003744
 Mulliken charges and spin densities:
               1          2
     1  H    0.318247   0.005896
     2  C   -0.222279   0.146888
     3  H    0.266775   0.002118
     4  C    0.668167  -0.113334
     5  H    0.310538   0.008219
     6  C   -1.020286   0.046812
     7  H    0.273698  -0.000307
     8  H    0.292614  -0.000028
     9  H    0.232813   0.002108
    10  O   -0.723660   0.881413
    11  O   -0.531695   0.011596
    12  H    0.135069   0.008620
 Sum of Mulliken charges =  -0.00000   1.00000
 Mulliken charges and spin densities with hydrogens summed into heavy atoms:
               1          2
     2  C    0.362743   0.154902
     4  C    0.978705  -0.105115
     6  C   -0.221162   0.048584
    10  O   -0.723660   0.881413
    11  O   -0.396626   0.020216
 Electronic spatial extent (au):  <R**2>=            424.3610
 Charge=              0.0000 electrons
 Dipole moment (field-independent basis, Debye):
    X=             -0.1510    Y=             -0.5197    Z=              1.1795  Tot=              1.2978
 Quadrupole moment (field-independent basis, Debye-Ang):
   XX=            -31.9446   YY=            -33.9277   ZZ=            -28.8304
   XY=              3.9661   XZ=             -0.6516   YZ=             -0.3759
 Traceless Quadrupole moment (field-independent basis, Debye-Ang):
   XX=             -0.3771   YY=             -2.3601   ZZ=              2.7372
   XY=              3.9661   XZ=             -0.6516   YZ=             -0.3759
 Octapole moment (field-independent basis, Debye-Ang**2):
  XXX=             -3.4961  YYY=             -1.9256  ZZZ=             -4.3676  XYY=              3.7665
  XXY=              5.4027  XXZ=             -1.4168  XZZ=              5.2695  YZZ=              0.9624
  YYZ=              1.6454  XYZ=             -3.0428
 Hexadecapole moment (field-independent basis, Debye-Ang**3):
 XXXX=           -283.6194 YYYY=           -169.0591 ZZZZ=            -92.7672 XXXY=              2.7118
 XXXZ=             -1.7225 YYYX=              0.5992 YYYZ=             -2.3468 ZZZX=             -7.9848
 ZZZY=             -1.9355 XXYY=            -74.9635 XXZZ=            -57.0165 YYZZ=            -41.4557
 XXYZ=             -3.5522 YYXZ=             -0.7584 ZZXY=              0.0925
 N-N= 1.871007279833D+02 E-N=-1.003979043513D+03  KE= 2.673555390760D+02
                          Isotropic Fermi Contact Couplings
        Atom                 a.u.       MegaHertz       Gauss      10(-4) cm-1
     1  H(1)               0.00613      27.40228       9.77781       9.14042
     2  C(13)              0.07044      79.18650      28.25571      26.41377
     3  H(1)              -0.00216      -9.65929      -3.44667      -3.22199
     4  C(13)             -0.03289     -36.97411     -13.19328     -12.33323
     5  H(1)               0.00550      24.57606       8.76935       8.19769
     6  C(13)              0.01494      16.79841       5.99409       5.60335
     7  H(1)               0.00077       3.45226       1.23185       1.15155
     8  H(1)              -0.00053      -2.34689      -0.83743      -0.78284
     9  H(1)              -0.00069      -3.07184      -1.09611      -1.02466
    10  O(17)              0.03334     -20.21340      -7.21264      -6.74246
    11  O(17)              0.00493      -2.99133      -1.06738      -0.99780
    12  H(1)               0.00025       1.10648       0.39482       0.36908
 --------------------------------------------------------
       Center         ----  Spin Dipole Couplings  ----
                      3XX-RR        3YY-RR        3ZZ-RR
 --------------------------------------------------------
     1   Atom       -0.003660      0.002731      0.000929
     2   Atom        0.147045     -0.067429     -0.079616
     3   Atom        0.007681     -0.002489     -0.005192
     4   Atom        0.039397     -0.011907     -0.027491
     5   Atom       -0.009949     -0.008105      0.018054
     6   Atom       -0.021437      0.046852     -0.025416
     7   Atom       -0.004529      0.006977     -0.002448
     8   Atom       -0.006742      0.009461     -0.002719
     9   Atom        0.003057      0.005457     -0.008514
    10   Atom        3.206984     -1.635543     -1.571441
    11   Atom        0.066253     -0.023445     -0.042808
    12   Atom        0.008550     -0.005117     -0.003433
 --------------------------------------------------------
                        XY            XZ            YZ
 --------------------------------------------------------
     1   Atom       -0.002379      0.002534     -0.015012
     2   Atom       -0.082234      0.073300     -0.026364
     3   Atom        0.005171      0.016791      0.003196
     4   Atom        0.000947      0.011006     -0.033690
     5   Atom        0.002979     -0.005786     -0.008425
     6   Atom        0.027250      0.006186      0.015361
     7   Atom        0.002608      0.000928     -0.004408
     8   Atom        0.001005     -0.000438      0.007382
     9   Atom        0.009130      0.001944      0.000183
    10   Atom        0.441688      0.683993      0.063103
    11   Atom        0.031369      0.009285      0.004022
    12   Atom       -0.008492     -0.006953      0.000666
 --------------------------------------------------------


 ---------------------------------------------------------------------------------
              Anisotropic Spin Dipole Couplings in Principal Axis System
 ---------------------------------------------------------------------------------

       Atom             a.u.   MegaHertz   Gauss  10(-4) cm-1        Axes

              Baa    -0.0132    -7.050    -2.516    -2.352 -0.0233  0.6834  0.7296
     1 H(1)   Bbb    -0.0042    -2.254    -0.804    -0.752  0.9865  0.1342 -0.0942
              Bcc     0.0174     9.305     3.320     3.104 -0.1623  0.7176 -0.6773
 
              Baa    -0.1018   -13.666    -4.876    -4.558 -0.1852  0.2792  0.9422
     2 C(13)  Bbb    -0.0950   -12.754    -4.551    -4.254  0.3683  0.9086 -0.1969
              Bcc     0.1969    26.420     9.427     8.813  0.9111 -0.3105  0.2711
 
              Baa    -0.0167    -8.934    -3.188    -2.980 -0.5696  0.0224  0.8216
     3 H(1)   Bbb    -0.0041    -2.169    -0.774    -0.723 -0.1950  0.9674 -0.1615
              Bcc     0.0208    11.103     3.962     3.704  0.7985  0.2522  0.5466
 
              Baa    -0.0552    -7.404    -2.642    -2.470 -0.0974  0.6127  0.7843
     4 C(13)  Bbb     0.0135     1.812     0.647     0.605  0.2195  0.7818 -0.5836
              Bcc     0.0417     5.592     1.995     1.865  0.9707 -0.1153  0.2106
 
              Baa    -0.0122    -6.485    -2.314    -2.163  0.7794 -0.6260 -0.0253
     5 H(1)   Bbb    -0.0097    -5.157    -1.840    -1.720  0.5946  0.7263  0.3449
              Bcc     0.0218    11.642     4.154     3.883 -0.1975 -0.2838  0.9383
 
              Baa    -0.0312    -4.186    -1.494    -1.396  0.9232 -0.2681 -0.2755
     6 C(13)  Bbb    -0.0284    -3.813    -1.361    -1.272  0.2039 -0.2661  0.9421
              Bcc     0.0596     7.999     2.854     2.668  0.3259  0.9259  0.1910
 
              Baa    -0.0064    -3.389    -1.209    -1.130  0.7606 -0.3331 -0.5572
     7 H(1)   Bbb    -0.0027    -1.437    -0.513    -0.479  0.6305  0.1747  0.7563
              Bcc     0.0090     4.825     1.722     1.610  0.1546  0.9266 -0.3429
 
              Baa    -0.0074    -3.925    -1.400    -1.309  0.8140 -0.2736  0.5124
     8 H(1)   Bbb    -0.0056    -2.994    -1.068    -0.999 -0.5797 -0.3269  0.7464
              Bcc     0.0130     6.919     2.469     2.308  0.0367  0.9046  0.4247
 
              Baa    -0.0090    -4.825    -1.722    -1.609 -0.2731  0.1600  0.9486
     9 H(1)   Bbb    -0.0045    -2.408    -0.859    -0.803  0.6984 -0.6451  0.3099
              Bcc     0.0136     7.233     2.581     2.413  0.6615  0.7471  0.0644
 
              Baa    -1.6757   121.251    43.265    40.445 -0.0691  0.9872 -0.1440
    10 O(17)  Bbb    -1.6673   120.643    43.048    40.242 -0.1495  0.1325  0.9798
              Bcc     3.3429  -241.893   -86.314   -80.687  0.9863  0.0893  0.1384
 
              Baa    -0.0438     3.166     1.130     1.056 -0.0495 -0.1199  0.9916
    11 O(17)  Bbb    -0.0332     2.404     0.858     0.802 -0.3077  0.9463  0.0990
              Bcc     0.0770    -5.570    -1.988    -1.858  0.9502  0.3002  0.0837
 
              Baa    -0.0103    -5.513    -1.967    -1.839  0.4971  0.7548  0.4281
    12 H(1)   Bbb    -0.0047    -2.481    -0.885    -0.828  0.0952 -0.5378  0.8377
              Bcc     0.0150     7.994     2.853     2.667  0.8625 -0.3756 -0.3392
 

 ---------------------------------------------------------------------------------

 1\1\GINC-C674\FOpt\UwB97XD\Aug-CC-pVTZ\C3H7O2(2)\ROOT\24-Jun-2020\0\\#
 wB97XD Aug-cc-pVTZ Opt Integral(Grid=SuperFineGrid) Freq MaxDisk=32GB\
 \Title\\0,2\H,1.34756906,0.9969252022,0.536895099\C,0.3714625361,1.123
 6502526,0.0694577958\H,-0.0914756963,2.0359868503,0.4520876671\C,-0.49
 93335301,-0.1003407268,0.538556668\H,-0.4776499311,-0.0569001042,1.638
 9939245\C,0.0863008642,-1.4143147831,0.0308754611\H,1.0762089226,-1.56
 93517349,0.4614949236\H,0.168762913,-1.4012237693,-1.0535223393\H,-0.5
 527866078,-2.2435097819,0.3292882123\O,-1.7324508427,0.1573501207,0.04
 72649698\O,0.5743510861,1.1710125997,-1.309602716\H,-0.2710587739,1.30
 09158747,-1.7417896659\\Version=ES64L-G16RevB.01\State=2-A\HF=-268.921
 8682\S2=0.754978\S2-1=0.\S2A=0.750018\RMSD=6.267e-09\RMSF=4.223e-05\Di
 pole=0.3221787,-0.025444,0.3952719\Quadrupole=-2.8962424,1.6485711,1.2
 476713,-0.8322657,2.369226,-0.1410416\PG=C01 [X(C3H7O2)]\\@


 Sacred cows make the best hamburger.
                               -- Mark Twain
 Job cpu time:       0 days 18 hours  5 minutes 46.6 seconds.
 Elapsed time:       0 days  2 hours 15 minutes 58.1 seconds.
 File lengths (MBytes):  RWF=    168 Int=      0 D2E=      0 Chk=     23 Scr=      1
 Normal termination of Gaussian 16 at Wed Jun 24 21:09:19 2020.
 Link1:  Proceeding to internal job step number  2.
 ----------------------------------------------------------------------
 #N Geom=AllCheck Guess=TCheck SCRF=Check GenChk UwB97XD/Aug-CC-pVTZ Fr
 eq
 ----------------------------------------------------------------------
 1/10=4,29=7,30=1,38=1,40=1/1,3;
 2/12=2,40=1/2;
 3/5=16,6=1,7=10,11=2,14=-4,25=1,30=1,70=2,71=2,74=-58,75=-7,116=2,140=1/1,2,3;
 4/5=101/1;
 5/5=2,38=6,98=1/2;
 8/6=4,10=90,11=11/1;
 11/6=1,8=1,9=11,15=111,16=1/1,2,10;
 10/6=1/2;
 6/7=2,8=2,9=2,10=2,28=1/1;
 7/8=1,10=1,25=1/1,2,3,16;
 1/10=4,30=1/3;
 99//99;
 Structure from the checkpoint file:  "alkoxypropanol_Conf-wb97-opt.chk"
 -----
 Title
 -----
 Charge =  0 Multiplicity = 2
 Redundant internal coordinates found in file.  (old form).
 H,0,1.34756906,0.9969252022,0.536895099
 C,0,0.3714625361,1.1236502526,0.0694577958
 H,0,-0.0914756963,2.0359868503,0.4520876671
 C,0,-0.4993335301,-0.1003407268,0.538556668
 H,0,-0.4776499311,-0.0569001042,1.6389939245
 C,0,0.0863008642,-1.4143147831,0.0308754611
 H,0,1.0762089226,-1.5693517349,0.4614949236
 H,0,0.168762913,-1.4012237693,-1.0535223393
 H,0,-0.5527866078,-2.2435097819,0.3292882123
 O,0,-1.7324508427,0.1573501207,0.0472649698
 O,0,0.5743510861,1.1710125997,-1.309602716
 H,0,-0.2710587739,1.3009158747,-1.7417896659
 Recover connectivity data from disk.

 GradGradGradGradGradGradGradGradGradGradGradGradGradGradGradGradGradGrad
 Berny optimization.
 Initialization pass.
                           ----------------------------
                           !    Initial Parameters    !
                           ! (Angstroms and Degrees)  !
 --------------------------                            --------------------------
 ! Name  Definition              Value          Derivative Info.                !
 --------------------------------------------------------------------------------
 ! R1    R(1,2)                  1.0897         calculate D2E/DX2 analytically  !
 ! R2    R(2,3)                  1.0923         calculate D2E/DX2 analytically  !
 ! R3    R(2,4)                  1.5737         calculate D2E/DX2 analytically  !
 ! R4    R(2,11)                 1.3947         calculate D2E/DX2 analytically  !
 ! R5    R(4,5)                  1.1015         calculate D2E/DX2 analytically  !
 ! R6    R(4,6)                  1.5255         calculate D2E/DX2 analytically  !
 ! R7    R(4,10)                 1.3522         calculate D2E/DX2 analytically  !
 ! R8    R(6,7)                  1.0906         calculate D2E/DX2 analytically  !
 ! R9    R(6,8)                  1.0876         calculate D2E/DX2 analytically  !
 ! R10   R(6,9)                  1.0886         calculate D2E/DX2 analytically  !
 ! R11   R(11,12)                0.9583         calculate D2E/DX2 analytically  !
 ! A1    A(1,2,3)              109.0583         calculate D2E/DX2 analytically  !
 ! A2    A(1,2,4)              106.1026         calculate D2E/DX2 analytically  !
 ! A3    A(1,2,11)             107.3257         calculate D2E/DX2 analytically  !
 ! A4    A(3,2,4)              108.1018         calculate D2E/DX2 analytically  !
 ! A5    A(3,2,11)             112.3128         calculate D2E/DX2 analytically  !
 ! A6    A(4,2,11)             113.6815         calculate D2E/DX2 analytically  !
 ! A7    A(2,4,5)              104.8466         calculate D2E/DX2 analytically  !
 ! A8    A(2,4,6)              110.9958         calculate D2E/DX2 analytically  !
 ! A9    A(2,4,10)             104.3648         calculate D2E/DX2 analytically  !
 ! A10   A(5,4,6)              111.0313         calculate D2E/DX2 analytically  !
 ! A11   A(5,4,10)             111.9267         calculate D2E/DX2 analytically  !
 ! A12   A(6,4,10)             113.1615         calculate D2E/DX2 analytically  !
 ! A13   A(4,6,7)              109.8459         calculate D2E/DX2 analytically  !
 ! A14   A(4,6,8)              110.5208         calculate D2E/DX2 analytically  !
 ! A15   A(4,6,9)              109.8452         calculate D2E/DX2 analytically  !
 ! A16   A(7,6,8)              109.0611         calculate D2E/DX2 analytically  !
 ! A17   A(7,6,9)              108.4425         calculate D2E/DX2 analytically  !
 ! A18   A(8,6,9)              109.0866         calculate D2E/DX2 analytically  !
 ! A19   A(2,11,12)            108.7958         calculate D2E/DX2 analytically  !
 ! D1    D(1,2,4,5)             56.4927         calculate D2E/DX2 analytically  !
 ! D2    D(1,2,4,6)            -63.4682         calculate D2E/DX2 analytically  !
 ! D3    D(1,2,4,10)           174.3113         calculate D2E/DX2 analytically  !
 ! D4    D(3,2,4,5)            -60.3747         calculate D2E/DX2 analytically  !
 ! D5    D(3,2,4,6)            179.6644         calculate D2E/DX2 analytically  !
 ! D6    D(3,2,4,10)            57.4439         calculate D2E/DX2 analytically  !
 ! D7    D(11,2,4,5)           174.208          calculate D2E/DX2 analytically  !
 ! D8    D(11,2,4,6)            54.247          calculate D2E/DX2 analytically  !
 ! D9    D(11,2,4,10)          -67.9734         calculate D2E/DX2 analytically  !
 ! D10   D(1,2,11,12)         -178.8218         calculate D2E/DX2 analytically  !
 ! D11   D(3,2,11,12)          -58.97           calculate D2E/DX2 analytically  !
 ! D12   D(4,2,11,12)           64.1727         calculate D2E/DX2 analytically  !
 ! D13   D(2,4,6,7)             63.2226         calculate D2E/DX2 analytically  !
 ! D14   D(2,4,6,8)            -57.1629         calculate D2E/DX2 analytically  !
 ! D15   D(2,4,6,9)           -177.5796         calculate D2E/DX2 analytically  !
 ! D16   D(5,4,6,7)            -52.9836         calculate D2E/DX2 analytically  !
 ! D17   D(5,4,6,8)           -173.369          calculate D2E/DX2 analytically  !
 ! D18   D(5,4,6,9)             66.2142         calculate D2E/DX2 analytically  !
 ! D19   D(10,4,6,7)          -179.8271         calculate D2E/DX2 analytically  !
 ! D20   D(10,4,6,8)            59.7874         calculate D2E/DX2 analytically  !
 ! D21   D(10,4,6,9)           -60.6293         calculate D2E/DX2 analytically  !
 --------------------------------------------------------------------------------
 Trust Radius=3.00D-01 FncErr=1.00D-07 GrdErr=1.00D-07 EigMax=2.50D+02 EigMin=1.00D-04
 Number of steps in this run=      2 maximum allowed number of steps=      2.
 GradGradGradGradGradGradGradGradGradGradGradGradGradGradGradGradGradGrad

                          Input orientation:                          
 ---------------------------------------------------------------------
 Center     Atomic      Atomic             Coordinates (Angstroms)
 Number     Number       Type             X           Y           Z
 ---------------------------------------------------------------------
      1          1           0        1.347569    0.996925    0.536895
      2          6           0        0.371463    1.123650    0.069458
      3          1           0       -0.091476    2.035987    0.452088
      4          6           0       -0.499334   -0.100341    0.538557
      5          1           0       -0.477650   -0.056900    1.638994
      6          6           0        0.086301   -1.414315    0.030875
      7          1           0        1.076209   -1.569352    0.461495
      8          1           0        0.168763   -1.401224   -1.053522
      9          1           0       -0.552787   -2.243510    0.329288
     10          8           0       -1.732451    0.157350    0.047265
     11          8           0        0.574351    1.171013   -1.309603
     12          1           0       -0.271059    1.300916   -1.741790
 ---------------------------------------------------------------------
                    Distance matrix (angstroms):
                    1          2          3          4          5
     1  H    0.000000
     2  C    1.089652   0.000000
     3  H    1.776989   1.092280   0.000000
     4  C    2.148265   1.573688   2.176631   0.000000
     5  H    2.378360   2.139658   2.436812   1.101508   0.000000
     6  C    2.767839   2.554226   3.480461   1.525528   2.178683
     7  H    2.581685   2.811160   3.789729   2.155520   2.467487
     8  H    3.109683   2.770769   3.761516   2.161797   3.078100
     9  H    3.762296   3.501359   4.306040   2.154025   2.549948
    10  O    3.229729   2.315314   2.527045   1.352165   2.038144
    11  O    2.009410   1.394710   2.072452   2.486932   3.362841
    12  H    2.811542   1.929993   2.320706   2.686189   3.649115
                    6          7          8          9         10
     6  C    0.000000
     7  H    1.090590   0.000000
     8  H    1.087607   1.773979   0.000000
     9  H    1.088599   1.767935   1.772638   0.000000
    10  O    2.403801   3.322899   2.693603   2.689846   0.000000
    11  O    2.952794   3.301249   2.616578   3.951628   2.861807
    12  H    3.262288   3.861092   2.822891   4.114813   2.577620
                   11         12
    11  O    0.000000
    12  H    0.958321   0.000000
 Stoichiometry    C3H7O2(2)
 Framework group  C1[X(C3H7O2)]
 Deg. of freedom    30
 Full point group                 C1      NOp   1
 Largest Abelian subgroup         C1      NOp   1
 Largest concise Abelian subgroup C1      NOp   1
                         Standard orientation:                         
 ---------------------------------------------------------------------
 Center     Atomic      Atomic             Coordinates (Angstroms)
 Number     Number       Type             X           Y           Z
 ---------------------------------------------------------------------
      1          1           0        0.995656   -0.767399    1.395410
      2          6           0        0.916315    0.024906    0.651569
      3          1           0        1.333964    0.945546    1.065170
      4          6           0       -0.623286    0.249319    0.415431
      5          1           0       -1.031742    0.475961    1.412986
      6          6           0       -1.273913   -0.999302   -0.171820
      7          1           0       -1.197490   -1.824764    0.536813
      8          1           0       -0.785215   -1.282647   -1.101217
      9          1           0       -2.327900   -0.809682   -0.367275
     10          8           0       -0.683725    1.318733   -0.409828
     11          8           0        1.600962   -0.403007   -0.485693
     12          1           0        1.560130    0.287640   -1.148805
 ---------------------------------------------------------------------
 Rotational constants (GHZ):           7.0299672           4.2411720           3.4365909
 Standard basis: Aug-CC-pVTZ (5D, 7F)
 There are   450 symmetry adapted cartesian basis functions of A   symmetry.
 There are   391 symmetry adapted basis functions of A   symmetry.
   391 basis functions,   549 primitive gaussians,   450 cartesian basis functions
    21 alpha electrons       20 beta electrons
       nuclear repulsion energy       187.1056451498 Hartrees.
 NAtoms=   12 NActive=   12 NUniq=   12 SFac= 1.00D+00 NAtFMM=   60 NAOKFM=F Big=F
 Integral buffers will be    131072 words long.
 Raffenetti 2 integral format.
 Two-electron integral symmetry is turned on.
 Nuclear repulsion after empirical dispersion term =      187.1007279833 Hartrees.
 One-electron integrals computed using PRISM.
 NBasis=   391 RedAO= T EigKep=  1.19D-05  NBF=   391
 NBsUse=   391 1.00D-06 EigRej= -1.00D+00 NBFU=   391
 Initial guess from the checkpoint file:  "alkoxypropanol_Conf-wb97-opt.chk"
 B after Tr=     0.000000    0.000000    0.000000
         Rot=    1.000000    0.000000    0.000000    0.000000 Ang=   0.00 deg.
 Initial guess <Sx>= 0.0000 <Sy>= 0.0000 <Sz>= 0.5000 <S**2>= 0.7550 S= 0.5025
 Requested convergence on RMS density matrix=1.00D-08 within 128 cycles.
 Requested convergence on MAX density matrix=1.00D-06.
 Requested convergence on             energy=1.00D-06.
 No special actions if energy rises.
 SCF Done:  E(UwB97XD) =  -268.921868161     A.U. after    1 cycles
            NFock=  1  Conv=0.52D-09     -V/T= 2.0059
 <Sx>= 0.0000 <Sy>= 0.0000 <Sz>= 0.5000 <S**2>= 0.7550 S= 0.5025
 <L.S>= 0.000000000000E+00
 Annihilation of the first spin contaminant:
 S**2 before annihilation     0.7550,   after     0.7500
 DoSCS=F DFT=T ScalE2(SS,OS)=  1.000000  1.000000
 Range of M.O.s used for correlation:     1   391
 NBasis=   391 NAE=    21 NBE=    20 NFC=     0 NFV=     0
 NROrb=    391 NOA=    21 NOB=    20 NVA=   370 NVB=   371

 **** Warning!!: The largest alpha MO coefficient is  0.44062303D+02


 **** Warning!!: The largest beta MO coefficient is  0.43470212D+02

 Symmetrizing basis deriv contribution to polar:
 IMax=3 JMax=2 DiffMx= 0.00D+00
 G2DrvN: will do    13 centers at a time, making    1 passes.
 Calling FoFCou, ICntrl=  3107 FMM=F I1Cent=   0 AccDes= 0.00D+00.
 End of G2Drv F.D. properties file   721 does not exist.
 End of G2Drv F.D. properties file   722 does not exist.
 End of G2Drv F.D. properties file   788 does not exist.
          IDoAtm=111111111111
          Differentiating once with respect to electric field.
                with respect to dipole field.
          Differentiating once with respect to nuclear coordinates.
 CalDSu exits because no D1Ps are significant.
          There are    39 degrees of freedom in the 1st order CPHF.  IDoFFX=6 NUNeed=     3.
     36 vectors produced by pass  0 Test12= 3.89D-14 2.56D-09 XBig12= 3.67D+01 1.59D+00.
 AX will form    36 AO Fock derivatives at one time.
     36 vectors produced by pass  1 Test12= 3.89D-14 2.56D-09 XBig12= 3.66D+00 2.99D-01.
     36 vectors produced by pass  2 Test12= 3.89D-14 2.56D-09 XBig12= 1.87D-01 8.26D-02.
     36 vectors produced by pass  3 Test12= 3.89D-14 2.56D-09 XBig12= 2.65D-03 6.28D-03.
     36 vectors produced by pass  4 Test12= 3.89D-14 2.56D-09 XBig12= 2.75D-05 5.92D-04.
     36 vectors produced by pass  5 Test12= 3.89D-14 2.56D-09 XBig12= 2.65D-07 4.73D-05.
     36 vectors produced by pass  6 Test12= 3.89D-14 2.56D-09 XBig12= 3.23D-09 6.70D-06.
     24 vectors produced by pass  7 Test12= 3.89D-14 2.56D-09 XBig12= 3.69D-11 5.23D-07.
      3 vectors produced by pass  8 Test12= 3.89D-14 2.56D-09 XBig12= 3.23D-13 5.09D-08.
      3 vectors produced by pass  9 Test12= 3.89D-14 2.56D-09 XBig12= 2.72D-15 3.89D-09.
 InvSVY:  IOpt=1 It=  1 EMax= 7.11D-15
 Solved reduced A of dimension   282 with    39 vectors.
 Isotropic polarizability for W=    0.000000       50.17 Bohr**3.
 End of Minotr F.D. properties file   721 does not exist.
 End of Minotr F.D. properties file   722 does not exist.
 End of Minotr F.D. properties file   788 does not exist.

 **********************************************************************

            Population analysis using the SCF Density.

 **********************************************************************

 Orbital symmetries:
 Alpha Orbitals:
       Occupied  (A) (A) (A) (A) (A) (A) (A) (A) (A) (A) (A) (A)
                 (A) (A) (A) (A) (A) (A) (A) (A) (A)
       Virtual   (A) (A) (A) (A) (A) (A) (A) (A) (A) (A) (A) (A)
                 (A) (A) (A) (A) (A) (A) (A) (A) (A) (A) (A) (A)
                 (A) (A) (A) (A) (A) (A) (A) (A) (A) (A) (A) (A)
                 (A) (A) (A) (A) (A) (A) (A) (A) (A) (A) (A) (A)
                 (A) (A) (A) (A) (A) (A) (A) (A) (A) (A) (A) (A)
                 (A) (A) (A) (A) (A) (A) (A) (A) (A) (A) (A) (A)
                 (A) (A) (A) (A) (A) (A) (A) (A) (A) (A) (A) (A)
                 (A) (A) (A) (A) (A) (A) (A) (A) (A) (A) (A) (A)
                 (A) (A) (A) (A) (A) (A) (A) (A) (A) (A) (A) (A)
                 (A) (A) (A) (A) (A) (A) (A) (A) (A) (A) (A) (A)
                 (A) (A) (A) (A) (A) (A) (A) (A) (A) (A) (A) (A)
                 (A) (A) (A) (A) (A) (A) (A) (A) (A) (A) (A) (A)
                 (A) (A) (A) (A) (A) (A) (A) (A) (A) (A) (A) (A)
                 (A) (A) (A) (A) (A) (A) (A) (A) (A) (A) (A) (A)
                 (A) (A) (A) (A) (A) (A) (A) (A) (A) (A) (A) (A)
                 (A) (A) (A) (A) (A) (A) (A) (A) (A) (A) (A) (A)
                 (A) (A) (A) (A) (A) (A) (A) (A) (A) (A) (A) (A)
                 (A) (A) (A) (A) (A) (A) (A) (A) (A) (A) (A) (A)
                 (A) (A) (A) (A) (A) (A) (A) (A) (A) (A) (A) (A)
                 (A) (A) (A) (A) (A) (A) (A) (A) (A) (A) (A) (A)
                 (A) (A) (A) (A) (A) (A) (A) (A) (A) (A) (A) (A)
                 (A) (A) (A) (A) (A) (A) (A) (A) (A) (A) (A) (A)
                 (A) (A) (A) (A) (A) (A) (A) (A) (A) (A) (A) (A)
                 (A) (A) (A) (A) (A) (A) (A) (A) (A) (A) (A) (A)
                 (A) (A) (A) (A) (A) (A) (A) (A) (A) (A) (A) (A)
                 (A) (A) (A) (A) (A) (A) (A) (A) (A) (A) (A) (A)
                 (A) (A) (A) (A) (A) (A) (A) (A) (A) (A) (A) (A)
                 (A) (A) (A) (A) (A) (A) (A) (A) (A) (A) (A) (A)
                 (A) (A) (A) (A) (A) (A) (A) (A) (A) (A) (A) (A)
                 (A) (A) (A) (A) (A) (A) (A) (A) (A) (A) (A) (A)
                 (A) (A) (A) (A) (A) (A) (A) (A) (A) (A)
 Beta  Orbitals:
       Occupied  (A) (A) (A) (A) (A) (A) (A) (A) (A) (A) (A) (A)
                 (A) (A) (A) (A) (A) (A) (A) (A)
       Virtual   (A) (A) (A) (A) (A) (A) (A) (A) (A) (A) (A) (A)
                 (A) (A) (A) (A) (A) (A) (A) (A) (A) (A) (A) (A)
                 (A) (A) (A) (A) (A) (A) (A) (A) (A) (A) (A) (A)
                 (A) (A) (A) (A) (A) (A) (A) (A) (A) (A) (A) (A)
                 (A) (A) (A) (A) (A) (A) (A) (A) (A) (A) (A) (A)
                 (A) (A) (A) (A) (A) (A) (A) (A) (A) (A) (A) (A)
                 (A) (A) (A) (A) (A) (A) (A) (A) (A) (A) (A) (A)
                 (A) (A) (A) (A) (A) (A) (A) (A) (A) (A) (A) (A)
                 (A) (A) (A) (A) (A) (A) (A) (A) (A) (A) (A) (A)
                 (A) (A) (A) (A) (A) (A) (A) (A) (A) (A) (A) (A)
                 (A) (A) (A) (A) (A) (A) (A) (A) (A) (A) (A) (A)
                 (A) (A) (A) (A) (A) (A) (A) (A) (A) (A) (A) (A)
                 (A) (A) (A) (A) (A) (A) (A) (A) (A) (A) (A) (A)
                 (A) (A) (A) (A) (A) (A) (A) (A) (A) (A) (A) (A)
                 (A) (A) (A) (A) (A) (A) (A) (A) (A) (A) (A) (A)
                 (A) (A) (A) (A) (A) (A) (A) (A) (A) (A) (A) (A)
                 (A) (A) (A) (A) (A) (A) (A) (A) (A) (A) (A) (A)
                 (A) (A) (A) (A) (A) (A) (A) (A) (A) (A) (A) (A)
                 (A) (A) (A) (A) (A) (A) (A) (A) (A) (A) (A) (A)
                 (A) (A) (A) (A) (A) (A) (A) (A) (A) (A) (A) (A)
                 (A) (A) (A) (A) (A) (A) (A) (A) (A) (A) (A) (A)
                 (A) (A) (A) (A) (A) (A) (A) (A) (A) (A) (A) (A)
                 (A) (A) (A) (A) (A) (A) (A) (A) (A) (A) (A) (A)
                 (A) (A) (A) (A) (A) (A) (A) (A) (A) (A) (A) (A)
                 (A) (A) (A) (A) (A) (A) (A) (A) (A) (A) (A) (A)
                 (A) (A) (A) (A) (A) (A) (A) (A) (A) (A) (A) (A)
                 (A) (A) (A) (A) (A) (A) (A) (A) (A) (A) (A) (A)
                 (A) (A) (A) (A) (A) (A) (A) (A) (A) (A) (A) (A)
                 (A) (A) (A) (A) (A) (A) (A) (A) (A) (A) (A) (A)
                 (A) (A) (A) (A) (A) (A) (A) (A) (A) (A) (A) (A)
                 (A) (A) (A) (A) (A) (A) (A) (A) (A) (A) (A)
 The electronic state is 2-A.
 Alpha  occ. eigenvalues --  -19.29379 -19.27111 -10.35977 -10.35058 -10.28361
 Alpha  occ. eigenvalues --   -1.15992  -1.13230  -0.86703  -0.80032  -0.68804
 Alpha  occ. eigenvalues --   -0.61701  -0.59428  -0.56496  -0.53416  -0.51360
 Alpha  occ. eigenvalues --   -0.47494  -0.47237  -0.45524  -0.41593  -0.37426
 Alpha  occ. eigenvalues --   -0.36524
 Alpha virt. eigenvalues --    0.03090   0.04000   0.04101   0.04615   0.06230
 Alpha virt. eigenvalues --    0.06368   0.06794   0.09355   0.10232   0.11442
 Alpha virt. eigenvalues --    0.11953   0.12384   0.12474   0.13046   0.13716
 Alpha virt. eigenvalues --    0.14554   0.14981   0.16206   0.16974   0.18191
 Alpha virt. eigenvalues --    0.19311   0.20197   0.20472   0.21942   0.22617
 Alpha virt. eigenvalues --    0.23681   0.24615   0.25166   0.25518   0.26931
 Alpha virt. eigenvalues --    0.27170   0.28089   0.28795   0.30035   0.30609
 Alpha virt. eigenvalues --    0.31503   0.32508   0.32682   0.33838   0.34426
 Alpha virt. eigenvalues --    0.34851   0.35955   0.36448   0.37699   0.37723
 Alpha virt. eigenvalues --    0.38012   0.39065   0.39488   0.40472   0.41796
 Alpha virt. eigenvalues --    0.41918   0.42471   0.43437   0.44113   0.44845
 Alpha virt. eigenvalues --    0.45172   0.46394   0.46591   0.46895   0.48328
 Alpha virt. eigenvalues --    0.48571   0.49976   0.50321   0.51480   0.52744
 Alpha virt. eigenvalues --    0.53465   0.54868   0.55267   0.55997   0.57380
 Alpha virt. eigenvalues --    0.59076   0.60385   0.60797   0.61814   0.63805
 Alpha virt. eigenvalues --    0.64577   0.67007   0.68555   0.69402   0.70784
 Alpha virt. eigenvalues --    0.71871   0.72198   0.73281   0.74472   0.75810
 Alpha virt. eigenvalues --    0.77703   0.78448   0.78735   0.79399   0.81347
 Alpha virt. eigenvalues --    0.82319   0.83707   0.85034   0.85720   0.87229
 Alpha virt. eigenvalues --    0.87615   0.88882   0.89704   0.90430   0.91847
 Alpha virt. eigenvalues --    0.93251   0.94252   0.94994   0.95283   0.97265
 Alpha virt. eigenvalues --    0.97925   0.98540   0.99067   0.99620   1.00771
 Alpha virt. eigenvalues --    1.02802   1.03697   1.05156   1.06028   1.06352
 Alpha virt. eigenvalues --    1.06961   1.07765   1.09802   1.11025   1.11513
 Alpha virt. eigenvalues --    1.13192   1.13815   1.15467   1.16070   1.16754
 Alpha virt. eigenvalues --    1.17582   1.19505   1.21537   1.22726   1.24389
 Alpha virt. eigenvalues --    1.26365   1.27120   1.27999   1.29114   1.30363
 Alpha virt. eigenvalues --    1.31867   1.33477   1.34293   1.35574   1.37676
 Alpha virt. eigenvalues --    1.37815   1.38829   1.40619   1.42048   1.43816
 Alpha virt. eigenvalues --    1.44536   1.45857   1.46722   1.48076   1.50250
 Alpha virt. eigenvalues --    1.50270   1.52976   1.53191   1.54641   1.55885
 Alpha virt. eigenvalues --    1.56337   1.57853   1.58692   1.59360   1.60971
 Alpha virt. eigenvalues --    1.63204   1.63955   1.65525   1.67705   1.68537
 Alpha virt. eigenvalues --    1.68973   1.70512   1.72175   1.74260   1.74932
 Alpha virt. eigenvalues --    1.76718   1.78279   1.79034   1.80066   1.81275
 Alpha virt. eigenvalues --    1.81916   1.83946   1.84516   1.88154   1.90115
 Alpha virt. eigenvalues --    1.91315   1.95845   1.97626   1.97925   2.00206
 Alpha virt. eigenvalues --    2.02378   2.03864   2.08761   2.09101   2.10945
 Alpha virt. eigenvalues --    2.11144   2.13780   2.16102   2.20812   2.22286
 Alpha virt. eigenvalues --    2.24213   2.26458   2.28633   2.31595   2.33300
 Alpha virt. eigenvalues --    2.35385   2.36002   2.41229   2.42079   2.45438
 Alpha virt. eigenvalues --    2.45631   2.48918   2.50314   2.51952   2.55792
 Alpha virt. eigenvalues --    2.57714   2.62033   2.66410   2.68121   2.70996
 Alpha virt. eigenvalues --    2.72385   2.77380   2.78594   2.79864   2.82852
 Alpha virt. eigenvalues --    2.84802   2.86417   2.87193   2.91226   2.95257
 Alpha virt. eigenvalues --    2.97520   3.00032   3.05287   3.09190   3.18062
 Alpha virt. eigenvalues --    3.21106   3.23892   3.26211   3.29041   3.34059
 Alpha virt. eigenvalues --    3.34792   3.36267   3.38806   3.40046   3.42472
 Alpha virt. eigenvalues --    3.45006   3.46156   3.47811   3.48325   3.53538
 Alpha virt. eigenvalues --    3.54772   3.58300   3.59770   3.62390   3.65206
 Alpha virt. eigenvalues --    3.69211   3.70040   3.71181   3.72663   3.73941
 Alpha virt. eigenvalues --    3.75135   3.77058   3.79366   3.81533   3.84738
 Alpha virt. eigenvalues --    3.86991   3.89143   3.90060   3.91147   3.95297
 Alpha virt. eigenvalues --    3.96556   3.98896   4.00055   4.02112   4.03072
 Alpha virt. eigenvalues --    4.05564   4.10354   4.10652   4.14893   4.17383
 Alpha virt. eigenvalues --    4.20026   4.20800   4.24477   4.26672   4.29342
 Alpha virt. eigenvalues --    4.31339   4.37540   4.38700   4.39031   4.44817
 Alpha virt. eigenvalues --    4.46127   4.48801   4.51685   4.52746   4.57267
 Alpha virt. eigenvalues --    4.59534   4.60515   4.62401   4.64489   4.65816
 Alpha virt. eigenvalues --    4.70294   4.74841   4.75690   4.77702   4.79713
 Alpha virt. eigenvalues --    4.83128   4.89841   4.90484   4.91379   4.94486
 Alpha virt. eigenvalues --    4.96362   4.97922   5.01764   5.04934   5.09305
 Alpha virt. eigenvalues --    5.11205   5.13044   5.15842   5.16764   5.19029
 Alpha virt. eigenvalues --    5.20543   5.24043   5.28019   5.31071   5.32824
 Alpha virt. eigenvalues --    5.36135   5.38750   5.48253   5.49339   5.52018
 Alpha virt. eigenvalues --    5.54168   5.60345   5.70853   5.78478   5.79784
 Alpha virt. eigenvalues --    5.86166   5.89862   5.92831   5.95084   5.95758
 Alpha virt. eigenvalues --    6.04647   6.26068   6.29636   6.31808   6.38940
 Alpha virt. eigenvalues --    6.45280   6.47720   6.53320   6.56690   6.59484
 Alpha virt. eigenvalues --    6.63804   6.68126   6.74769   6.75693   6.81897
 Alpha virt. eigenvalues --    6.95194   6.96241   6.96407   7.01154   7.05998
 Alpha virt. eigenvalues --    7.10010   7.14593   7.22952   7.35824   7.40435
 Alpha virt. eigenvalues --    7.41094   7.44569   7.50905   7.81736   8.15489
 Alpha virt. eigenvalues --   14.28243  15.61686  16.95121  17.21459  17.95325
  Beta  occ. eigenvalues --  -19.27496 -19.27082 -10.35740 -10.35093 -10.28303
  Beta  occ. eigenvalues --   -1.15219  -1.08861  -0.85407  -0.79452  -0.67848
  Beta  occ. eigenvalues --   -0.60976  -0.58044  -0.55550  -0.51887  -0.49927
  Beta  occ. eigenvalues --   -0.47021  -0.46220  -0.43315  -0.38131  -0.35239
  Beta virt. eigenvalues --   -0.07062   0.03164   0.04056   0.04168   0.04695
  Beta virt. eigenvalues --    0.06294   0.06440   0.06809   0.09419   0.10272
  Beta virt. eigenvalues --    0.11477   0.11991   0.12517   0.12611   0.13167
  Beta virt. eigenvalues --    0.13815   0.14598   0.15048   0.16247   0.17078
  Beta virt. eigenvalues --    0.18295   0.19383   0.20382   0.20497   0.22178
  Beta virt. eigenvalues --    0.22697   0.23831   0.24741   0.25339   0.25660
  Beta virt. eigenvalues --    0.26991   0.27368   0.28417   0.28858   0.30371
  Beta virt. eigenvalues --    0.30749   0.31640   0.32558   0.32805   0.33936
  Beta virt. eigenvalues --    0.34478   0.34988   0.35987   0.36587   0.37821
  Beta virt. eigenvalues --    0.37907   0.38127   0.39175   0.39651   0.40507
  Beta virt. eigenvalues --    0.41910   0.42231   0.42528   0.43494   0.44262
  Beta virt. eigenvalues --    0.45069   0.45385   0.46503   0.46688   0.46978
  Beta virt. eigenvalues --    0.48371   0.48638   0.50076   0.50389   0.51571
  Beta virt. eigenvalues --    0.52739   0.53525   0.54937   0.55404   0.56069
  Beta virt. eigenvalues --    0.57744   0.59273   0.60497   0.61120   0.61927
  Beta virt. eigenvalues --    0.64034   0.65045   0.67074   0.68712   0.69532
  Beta virt. eigenvalues --    0.70874   0.71977   0.72328   0.73357   0.74664
  Beta virt. eigenvalues --    0.75956   0.77741   0.78592   0.78855   0.79485
  Beta virt. eigenvalues --    0.81598   0.82340   0.83858   0.85146   0.85809
  Beta virt. eigenvalues --    0.87301   0.87828   0.89151   0.89767   0.90489
  Beta virt. eigenvalues --    0.91916   0.93383   0.94371   0.95085   0.95355
  Beta virt. eigenvalues --    0.97391   0.97967   0.98735   0.99235   0.99715
  Beta virt. eigenvalues --    1.00836   1.02928   1.03786   1.05222   1.06135
  Beta virt. eigenvalues --    1.06425   1.07074   1.07791   1.09968   1.11440
  Beta virt. eigenvalues --    1.11587   1.13220   1.13907   1.15533   1.16196
  Beta virt. eigenvalues --    1.16808   1.17698   1.19670   1.21610   1.22734
  Beta virt. eigenvalues --    1.24484   1.26464   1.27165   1.28044   1.29234
  Beta virt. eigenvalues --    1.30490   1.32038   1.33779   1.34446   1.35725
  Beta virt. eigenvalues --    1.37802   1.38254   1.38898   1.40740   1.42207
  Beta virt. eigenvalues --    1.43995   1.44709   1.46319   1.46786   1.48181
  Beta virt. eigenvalues --    1.50351   1.50514   1.53080   1.53303   1.54733
  Beta virt. eigenvalues --    1.55925   1.56438   1.58030   1.58732   1.59433
  Beta virt. eigenvalues --    1.61079   1.63284   1.64069   1.65690   1.67927
  Beta virt. eigenvalues --    1.68680   1.69176   1.70722   1.72456   1.74421
  Beta virt. eigenvalues --    1.75077   1.76919   1.78457   1.79259   1.80250
  Beta virt. eigenvalues --    1.81378   1.82042   1.84304   1.84758   1.88273
  Beta virt. eigenvalues --    1.90418   1.91454   1.96262   1.98029   1.98341
  Beta virt. eigenvalues --    2.00339   2.02837   2.03999   2.09234   2.09241
  Beta virt. eigenvalues --    2.11172   2.11240   2.14146   2.16303   2.21356
  Beta virt. eigenvalues --    2.22950   2.24459   2.26837   2.29172   2.31913
  Beta virt. eigenvalues --    2.33565   2.35744   2.36781   2.42018   2.42975
  Beta virt. eigenvalues --    2.45930   2.46040   2.49459   2.51391   2.52443
  Beta virt. eigenvalues --    2.56413   2.58373   2.62732   2.66827   2.68737
  Beta virt. eigenvalues --    2.71221   2.72738   2.78346   2.79298   2.80407
  Beta virt. eigenvalues --    2.83535   2.85611   2.86971   2.87650   2.91481
  Beta virt. eigenvalues --    2.95469   2.98257   3.00538   3.05734   3.09628
  Beta virt. eigenvalues --    3.18304   3.21375   3.24014   3.26447   3.29314
  Beta virt. eigenvalues --    3.34318   3.34981   3.36525   3.38980   3.40348
  Beta virt. eigenvalues --    3.42627   3.45169   3.46375   3.48024   3.48474
  Beta virt. eigenvalues --    3.53685   3.54980   3.58747   3.59973   3.62570
  Beta virt. eigenvalues --    3.65421   3.69465   3.70207   3.71374   3.72806
  Beta virt. eigenvalues --    3.74165   3.75359   3.77486   3.79556   3.81861
  Beta virt. eigenvalues --    3.85017   3.87238   3.89383   3.90381   3.91340
  Beta virt. eigenvalues --    3.95439   3.96893   3.99297   4.00293   4.02285
  Beta virt. eigenvalues --    4.03337   4.05790   4.10523   4.11115   4.15298
  Beta virt. eigenvalues --    4.17661   4.20460   4.21155   4.24706   4.27490
  Beta virt. eigenvalues --    4.30014   4.31725   4.37639   4.38790   4.39176
  Beta virt. eigenvalues --    4.44995   4.46274   4.48985   4.51867   4.53014
  Beta virt. eigenvalues --    4.57429   4.59686   4.60901   4.62727   4.64669
  Beta virt. eigenvalues --    4.66336   4.70765   4.75059   4.76013   4.77844
  Beta virt. eigenvalues --    4.80025   4.83423   4.90104   4.90807   4.91868
  Beta virt. eigenvalues --    4.96180   4.96679   4.98523   5.02133   5.05182
  Beta virt. eigenvalues --    5.09550   5.11313   5.13317   5.16172   5.17066
  Beta virt. eigenvalues --    5.19227   5.20876   5.24196   5.28480   5.31317
  Beta virt. eigenvalues --    5.33191   5.36357   5.39127   5.48645   5.49609
  Beta virt. eigenvalues --    5.52196   5.54460   5.60572   5.71093   5.78657
  Beta virt. eigenvalues --    5.79974   5.87616   5.89994   5.93150   5.95141
  Beta virt. eigenvalues --    5.96470   6.05110   6.26540   6.32736   6.35942
  Beta virt. eigenvalues --    6.42514   6.45841   6.48044   6.54497   6.57506
  Beta virt. eigenvalues --    6.60049   6.67286   6.71497   6.75785   6.79228
  Beta virt. eigenvalues --    6.83008   6.95933   6.98111   7.02105   7.03917
  Beta virt. eigenvalues --    7.07786   7.11787   7.16064   7.23308   7.37687
  Beta virt. eigenvalues --    7.41989   7.43890   7.48274   7.52725   7.81806
  Beta virt. eigenvalues --    8.15532  14.31276  15.61769  16.95191  17.21744
  Beta virt. eigenvalues --   17.95478
          Condensed to atoms (all electrons):
               1          2          3          4          5          6
     1  H    0.319392   0.345642  -0.002202   0.017179  -0.003672   0.009417
     2  C    0.345642   5.391968   0.428616  -0.004136  -0.032399   0.065875
     3  H   -0.002202   0.428616   0.359295  -0.028418  -0.007278   0.005833
     4  C    0.017179  -0.004136  -0.028418   5.163780   0.454359   0.002323
     5  H   -0.003672  -0.032399  -0.007278   0.454359   0.404415  -0.080516
     6  C    0.009417   0.065875   0.005833   0.002323  -0.080516   5.806108
     7  H   -0.004829   0.012688   0.001330   0.022546   0.003220   0.364910
     8  H    0.001184  -0.028024  -0.002340   0.003873  -0.001000   0.348072
     9  H    0.002539  -0.002859  -0.000595  -0.047276  -0.015509   0.458700
    10  O   -0.001955   0.054341   0.010804  -0.253797  -0.032334   0.042841
    11  O    0.013520  -0.063306  -0.049744   0.000901   0.000850   0.000738
    12  H   -0.014461   0.053874   0.017924   0.000498  -0.000673  -0.004014
               7          8          9         10         11         12
     1  H   -0.004829   0.001184   0.002539  -0.001955   0.013520  -0.014461
     2  C    0.012688  -0.028024  -0.002859   0.054341  -0.063306   0.053874
     3  H    0.001330  -0.002340  -0.000595   0.010804  -0.049744   0.017924
     4  C    0.022546   0.003873  -0.047276  -0.253797   0.000901   0.000498
     5  H    0.003220  -0.001000  -0.015509  -0.032334   0.000850  -0.000673
     6  C    0.364910   0.348072   0.458700   0.042841   0.000738  -0.004014
     7  H    0.346021  -0.008137  -0.002149  -0.008741  -0.002842   0.002286
     8  H   -0.008137   0.370695   0.002408   0.016663   0.005156  -0.001163
     9  H   -0.002149   0.002408   0.358363   0.011260   0.002967  -0.000661
    10  O   -0.008741   0.016663   0.011260   8.879596   0.004145   0.000837
    11  O   -0.002842   0.005156   0.002967   0.004145   8.446959   0.172353
    12  H    0.002286  -0.001163  -0.000661   0.000837   0.172353   0.638131
          Atomic-Atomic Spin Densities.
               1          2          3          4          5          6
     1  H    0.004211  -0.003415  -0.001543   0.011442   0.000692   0.003514
     2  C   -0.003415   0.146529   0.008759  -0.013968  -0.005989   0.008758
     3  H   -0.001543   0.008759  -0.002689  -0.009574  -0.001614   0.000262
     4  C    0.011442  -0.013968  -0.009574   0.041023   0.019258  -0.025848
     5  H    0.000692  -0.005989  -0.001614   0.019258   0.005537  -0.004217
     6  C    0.003514   0.008758   0.000262  -0.025848  -0.004217   0.060440
     7  H   -0.002966   0.004417   0.001024   0.011585   0.000773  -0.013466
     8  H    0.001234  -0.004512  -0.000898  -0.000870   0.000365  -0.001916
     9  H    0.000717  -0.000034  -0.000128  -0.007862  -0.000428   0.008567
    10  O   -0.006771   0.007373   0.008147  -0.137111  -0.006063   0.011993
    11  O    0.000600  -0.004799  -0.001340   0.003270   0.000178  -0.000387
    12  H   -0.001820   0.003769   0.001711  -0.004678  -0.000271  -0.000889
               7          8          9         10         11         12
     1  H   -0.002966   0.001234   0.000717  -0.006771   0.000600  -0.001820
     2  C    0.004417  -0.004512  -0.000034   0.007373  -0.004799   0.003769
     3  H    0.001024  -0.000898  -0.000128   0.008147  -0.001340   0.001711
     4  C    0.011585  -0.000870  -0.007862  -0.137111   0.003270  -0.004678
     5  H    0.000773   0.000365  -0.000428  -0.006063   0.000178  -0.000271
     6  C   -0.013466  -0.001916   0.008567   0.011993  -0.000387  -0.000889
     7  H    0.013020  -0.008072  -0.003871  -0.004149   0.000466   0.000933
     8  H   -0.008072   0.012023   0.001357   0.002393  -0.000283  -0.000848
     9  H   -0.003871   0.001357   0.001767   0.002520  -0.000146  -0.000351
    10  O   -0.004149   0.002393   0.002520   0.994071   0.000880   0.008129
    11  O    0.000466  -0.000283  -0.000146   0.000880   0.013966  -0.000808
    12  H    0.000933  -0.000848  -0.000351   0.008129  -0.000808   0.003744
 Mulliken charges and spin densities:
               1          2
     1  H    0.318247   0.005896
     2  C   -0.222279   0.146888
     3  H    0.266775   0.002118
     4  C    0.668167  -0.113334
     5  H    0.310538   0.008219
     6  C   -1.020286   0.046812
     7  H    0.273698  -0.000307
     8  H    0.292614  -0.000028
     9  H    0.232813   0.002108
    10  O   -0.723660   0.881412
    11  O   -0.531695   0.011596
    12  H    0.135069   0.008620
 Sum of Mulliken charges =  -0.00000   1.00000
 Mulliken charges and spin densities with hydrogens summed into heavy atoms:
               1          2
     2  C    0.362743   0.154902
     4  C    0.978705  -0.105115
     6  C   -0.221162   0.048585
    10  O   -0.723660   0.881412
    11  O   -0.396626   0.020216
 APT charges:
               1
     1  H   -0.018033
     2  C    0.670614
     3  H   -0.061497
     4  C   -0.087776
     5  H   -0.019518
     6  C    0.087765
     7  H   -0.023856
     8  H    0.016602
     9  H   -0.008195
    10  O   -0.205984
    11  O   -0.622869
    12  H    0.272747
 Sum of APT charges =  -0.00000
 APT charges with hydrogens summed into heavy atoms:
               1
     2  C    0.591083
     4  C   -0.107294
     6  C    0.072317
    10  O   -0.205984
    11  O   -0.350122
 Electronic spatial extent (au):  <R**2>=            424.3610
 Charge=              0.0000 electrons
 Dipole moment (field-independent basis, Debye):
    X=             -0.1510    Y=             -0.5197    Z=              1.1795  Tot=              1.2978
 Quadrupole moment (field-independent basis, Debye-Ang):
   XX=            -31.9446   YY=            -33.9277   ZZ=            -28.8304
   XY=              3.9661   XZ=             -0.6516   YZ=             -0.3759
 Traceless Quadrupole moment (field-independent basis, Debye-Ang):
   XX=             -0.3771   YY=             -2.3601   ZZ=              2.7372
   XY=              3.9661   XZ=             -0.6516   YZ=             -0.3759
 Octapole moment (field-independent basis, Debye-Ang**2):
  XXX=             -3.4961  YYY=             -1.9256  ZZZ=             -4.3676  XYY=              3.7665
  XXY=              5.4027  XXZ=             -1.4168  XZZ=              5.2695  YZZ=              0.9624
  YYZ=              1.6454  XYZ=             -3.0428
 Hexadecapole moment (field-independent basis, Debye-Ang**3):
 XXXX=           -283.6194 YYYY=           -169.0591 ZZZZ=            -92.7672 XXXY=              2.7119
 XXXZ=             -1.7225 YYYX=              0.5992 YYYZ=             -2.3468 ZZZX=             -7.9848
 ZZZY=             -1.9355 XXYY=            -74.9635 XXZZ=            -57.0165 YYZZ=            -41.4557
 XXYZ=             -3.5522 YYXZ=             -0.7584 ZZXY=              0.0925
 N-N= 1.871007279833D+02 E-N=-1.003979043153D+03  KE= 2.673555388880D+02
  Exact polarizability:  52.174  -0.072  49.853   2.080  -0.450  48.476
 Approx polarizability:  49.495  -2.183  51.627   0.344  -3.222  51.108
                          Isotropic Fermi Contact Couplings
        Atom                 a.u.       MegaHertz       Gauss      10(-4) cm-1
     1  H(1)               0.00613      27.40225       9.77780       9.14041
     2  C(13)              0.07044      79.18651      28.25572      26.41378
     3  H(1)              -0.00216      -9.65930      -3.44668      -3.22200
     4  C(13)             -0.03289     -36.97413     -13.19329     -12.33324
     5  H(1)               0.00550      24.57604       8.76934       8.19768
     6  C(13)              0.01494      16.79845       5.99410       5.60336
     7  H(1)               0.00077       3.45223       1.23184       1.15154
     8  H(1)              -0.00053      -2.34691      -0.83744      -0.78284
     9  H(1)              -0.00069      -3.07185      -1.09611      -1.02466
    10  O(17)              0.03334     -20.21340      -7.21264      -6.74246
    11  O(17)              0.00493      -2.99133      -1.06738      -0.99780
    12  H(1)               0.00025       1.10647       0.39482       0.36908
 --------------------------------------------------------
       Center         ----  Spin Dipole Couplings  ----
                      3XX-RR        3YY-RR        3ZZ-RR
 --------------------------------------------------------
     1   Atom       -0.003660      0.002731      0.000929
     2   Atom        0.147045     -0.067429     -0.079616
     3   Atom        0.007681     -0.002489     -0.005192
     4   Atom        0.039397     -0.011907     -0.027491
     5   Atom       -0.009949     -0.008105      0.018054
     6   Atom       -0.021437      0.046852     -0.025416
     7   Atom       -0.004529      0.006977     -0.002448
     8   Atom       -0.006742      0.009461     -0.002719
     9   Atom        0.003057      0.005457     -0.008514
    10   Atom        3.206983     -1.635543     -1.571440
    11   Atom        0.066254     -0.023445     -0.042808
    12   Atom        0.008550     -0.005117     -0.003433
 --------------------------------------------------------
                        XY            XZ            YZ
 --------------------------------------------------------
     1   Atom       -0.002379      0.002534     -0.015012
     2   Atom       -0.082234      0.073300     -0.026364
     3   Atom        0.005171      0.016791      0.003196
     4   Atom        0.000947      0.011006     -0.033690
     5   Atom        0.002979     -0.005786     -0.008425
     6   Atom        0.027250      0.006186      0.015361
     7   Atom        0.002608      0.000928     -0.004408
     8   Atom        0.001005     -0.000438      0.007382
     9   Atom        0.009130      0.001944      0.000183
    10   Atom        0.441688      0.683993      0.063103
    11   Atom        0.031370      0.009285      0.004022
    12   Atom       -0.008492     -0.006953      0.000666
 --------------------------------------------------------


 ---------------------------------------------------------------------------------
              Anisotropic Spin Dipole Couplings in Principal Axis System
 ---------------------------------------------------------------------------------

       Atom             a.u.   MegaHertz   Gauss  10(-4) cm-1        Axes

              Baa    -0.0132    -7.050    -2.516    -2.352 -0.0233  0.6834  0.7296
     1 H(1)   Bbb    -0.0042    -2.254    -0.804    -0.752  0.9865  0.1342 -0.0942
              Bcc     0.0174     9.305     3.320     3.104 -0.1623  0.7176 -0.6773
 
              Baa    -0.1018   -13.666    -4.876    -4.558 -0.1852  0.2792  0.9422
     2 C(13)  Bbb    -0.0950   -12.754    -4.551    -4.254  0.3683  0.9086 -0.1969
              Bcc     0.1969    26.420     9.427     8.813  0.9111 -0.3105  0.2711
 
              Baa    -0.0167    -8.934    -3.188    -2.980 -0.5696  0.0224  0.8216
     3 H(1)   Bbb    -0.0041    -2.169    -0.774    -0.723 -0.1950  0.9674 -0.1615
              Bcc     0.0208    11.103     3.962     3.704  0.7985  0.2522  0.5466
 
              Baa    -0.0552    -7.404    -2.642    -2.470 -0.0974  0.6127  0.7843
     4 C(13)  Bbb     0.0135     1.812     0.647     0.605  0.2195  0.7818 -0.5836
              Bcc     0.0417     5.592     1.995     1.865  0.9707 -0.1153  0.2106
 
              Baa    -0.0122    -6.485    -2.314    -2.163  0.7794 -0.6260 -0.0253
     5 H(1)   Bbb    -0.0097    -5.157    -1.840    -1.720  0.5946  0.7263  0.3449
              Bcc     0.0218    11.642     4.154     3.883 -0.1975 -0.2838  0.9383
 
              Baa    -0.0312    -4.186    -1.494    -1.396  0.9232 -0.2681 -0.2755
     6 C(13)  Bbb    -0.0284    -3.813    -1.361    -1.272  0.2039 -0.2661  0.9421
              Bcc     0.0596     7.999     2.854     2.668  0.3259  0.9259  0.1910
 
              Baa    -0.0064    -3.389    -1.209    -1.130  0.7606 -0.3331 -0.5572
     7 H(1)   Bbb    -0.0027    -1.437    -0.513    -0.479  0.6305  0.1747  0.7563
              Bcc     0.0090     4.825     1.722     1.610  0.1546  0.9266 -0.3429
 
              Baa    -0.0074    -3.925    -1.400    -1.309  0.8140 -0.2736  0.5124
     8 H(1)   Bbb    -0.0056    -2.994    -1.068    -0.999 -0.5797 -0.3269  0.7464
              Bcc     0.0130     6.919     2.469     2.308  0.0367  0.9046  0.4247
 
              Baa    -0.0090    -4.825    -1.722    -1.609 -0.2731  0.1600  0.9486
     9 H(1)   Bbb    -0.0045    -2.408    -0.859    -0.803  0.6984 -0.6451  0.3099
              Bcc     0.0136     7.233     2.581     2.413  0.6615  0.7471  0.0644
 
              Baa    -1.6757   121.251    43.265    40.445 -0.0691  0.9872 -0.1440
    10 O(17)  Bbb    -1.6673   120.643    43.048    40.242 -0.1495  0.1325  0.9798
              Bcc     3.3429  -241.893   -86.314   -80.687  0.9863  0.0893  0.1384
 
              Baa    -0.0438     3.166     1.130     1.056 -0.0495 -0.1199  0.9916
    11 O(17)  Bbb    -0.0332     2.404     0.858     0.802 -0.3077  0.9463  0.0990
              Bcc     0.0770    -5.570    -1.988    -1.858  0.9502  0.3002  0.0837
 
              Baa    -0.0103    -5.513    -1.967    -1.839  0.4971  0.7548  0.4281
    12 H(1)   Bbb    -0.0047    -2.481    -0.885    -0.828  0.0952 -0.5378  0.8377
              Bcc     0.0150     7.994     2.853     2.667  0.8625 -0.3756 -0.3392
 

 ---------------------------------------------------------------------------------

 Calling FoFJK, ICntrl=    100127 FMM=F ISym2X=0 I1Cent= 0 IOpClX= 1 NMat=1 NMatS=1 NMatT=0.
 Full mass-weighted force constant matrix:
 Low frequencies ---   -3.9224   -2.7104    0.0009    0.0015    0.0018    5.2124
 Low frequencies ---  137.1576  209.9862  238.0397
 Diagonal vibrational polarizability:
       58.1746082       5.3158380       9.1873565
 Harmonic frequencies (cm**-1), IR intensities (KM/Mole), Raman scattering
 activities (A**4/AMU), depolarization ratios for plane and unpolarized
 incident light, reduced masses (AMU), force constants (mDyne/A),
 and normal coordinates:
                      1                      2                      3
                      A                      A                      A
 Frequencies --    137.1561               209.9861               238.0396
 Red. masses --      2.5523                 1.2146                 2.1646
 Frc consts  --      0.0283                 0.0316                 0.0723
 IR Inten    --     10.4764                 0.8858                34.0795
  Atom  AN      X      Y      Z        X      Y      Z        X      Y      Z
     1   1    -0.06  -0.33  -0.17    -0.04  -0.06  -0.03    -0.01   0.03  -0.05
     2   6    -0.02  -0.12   0.04    -0.01  -0.02   0.00     0.04   0.01  -0.08
     3   1    -0.04  -0.23   0.31    -0.04  -0.04   0.07    -0.03   0.04  -0.08
     4   6    -0.00  -0.02   0.01    -0.01  -0.01  -0.03    -0.02  -0.03  -0.07
     5   1    -0.01   0.09  -0.02     0.03   0.03  -0.02     0.17  -0.05   0.02
     6   6    -0.11  -0.00   0.09    -0.08  -0.00   0.03    -0.14  -0.00   0.03
     7   1    -0.43   0.12   0.27     0.39  -0.14  -0.19    -0.40   0.08   0.16
     8   1     0.04  -0.27   0.25    -0.47   0.27  -0.26    -0.08  -0.23   0.13
     9   1    -0.03   0.16  -0.17    -0.20  -0.13   0.56    -0.08   0.17  -0.13
    10   8     0.12  -0.09  -0.09     0.03  -0.02  -0.03    -0.11   0.04   0.05
    11   8     0.02   0.20  -0.05     0.05   0.04   0.02     0.18  -0.03   0.02
    12   1    -0.15   0.31   0.07     0.13   0.09   0.07     0.72   0.12   0.15
                      4                      5                      6
                      A                      A                      A
 Frequencies --    319.1044               322.1313               415.6635
 Red. masses --      1.6097                 4.2767                 1.9440
 Frc consts  --      0.0966                 0.2615                 0.1979
 IR Inten    --     66.0332                11.6552                65.8494
  Atom  AN      X      Y      Z        X      Y      Z        X      Y      Z
     1   1    -0.21  -0.22  -0.12     0.07   0.33   0.08     0.19   0.17   0.12
     2   6    -0.04  -0.09   0.00    -0.05   0.17  -0.07     0.05   0.07   0.03
     3   1     0.07  -0.22   0.16    -0.21   0.34  -0.30     0.05   0.14  -0.12
     4   6    -0.03   0.08  -0.03    -0.15  -0.09  -0.12     0.04  -0.04   0.11
     5   1    -0.02   0.09  -0.03    -0.04  -0.07  -0.07    -0.02  -0.00   0.07
     6   6     0.12  -0.03   0.06    -0.06  -0.19   0.03    -0.02   0.08  -0.05
     7   1     0.26   0.04   0.13    -0.05  -0.11   0.13    -0.15  -0.07  -0.22
     8   1     0.18  -0.03   0.09    -0.04  -0.33   0.08     0.00   0.25  -0.09
     9   1     0.09  -0.23   0.04    -0.07  -0.28  -0.02     0.01   0.25  -0.07
    10   8    -0.02   0.07  -0.02     0.30   0.07   0.14     0.01  -0.15  -0.04
    11   8    -0.08  -0.02  -0.03    -0.11   0.02  -0.02    -0.11  -0.00  -0.03
    12   1     0.61   0.33   0.29     0.35   0.12   0.06     0.63   0.34   0.28
                      7                      8                      9
                      A                      A                      A
 Frequencies --    623.4312               754.8888               883.9914
 Red. masses --      3.2617                 4.4246                 1.9525
 Frc consts  --      0.7469                 1.4855                 0.8990
 IR Inten    --      4.3031                48.1064                64.0818
  Atom  AN      X      Y      Z        X      Y      Z        X      Y      Z
     1   1     0.11   0.01   0.14     0.28  -0.12   0.07     0.50   0.22   0.33
     2   6     0.09   0.02   0.15     0.40  -0.02   0.17    -0.06  -0.09   0.06
     3   1     0.13   0.01   0.15     0.46  -0.03   0.12    -0.13   0.11  -0.32
     4   6     0.26  -0.10  -0.18    -0.24   0.15  -0.03     0.04  -0.03   0.15
     5   1     0.14  -0.19  -0.20    -0.15   0.27  -0.01    -0.48  -0.05  -0.08
     6   6    -0.03  -0.08  -0.04    -0.12  -0.12  -0.05    -0.06  -0.04  -0.04
     7   1    -0.16   0.06   0.15    -0.04  -0.19  -0.15     0.11   0.09   0.10
     8   1    -0.41  -0.47  -0.12     0.05   0.05  -0.02     0.02  -0.12   0.03
     9   1    -0.03   0.25   0.26    -0.13  -0.33  -0.23    -0.10  -0.23   0.01
    10   8    -0.07   0.11  -0.02    -0.03   0.02  -0.02    -0.00   0.12  -0.08
    11   8    -0.16   0.02   0.03    -0.02  -0.02  -0.03     0.06  -0.01  -0.06
    12   1    -0.07   0.15   0.17    -0.14   0.08   0.07     0.01   0.19   0.14
                     10                     11                     12
                      A                      A                      A
 Frequencies --    910.4172               955.3353              1034.1790
 Red. masses --      1.7503                 1.4857                 1.7925
 Frc consts  --      0.8548                 0.7989                 1.1295
 IR Inten    --      3.3535                22.7768                21.3305
  Atom  AN      X      Y      Z        X      Y      Z        X      Y      Z
     1   1     0.12   0.06   0.11     0.26   0.11   0.22     0.04  -0.01   0.05
     2   6     0.05  -0.04   0.02     0.02  -0.12   0.01    -0.01  -0.00   0.07
     3   1    -0.08   0.08  -0.13    -0.33   0.17  -0.29    -0.03   0.03  -0.00
     4   6    -0.10  -0.01  -0.09    -0.01  -0.06  -0.11    -0.12  -0.08  -0.05
     5   1    -0.30  -0.27  -0.10     0.51   0.17   0.05    -0.36  -0.01  -0.18
     6   6     0.06   0.16  -0.04    -0.00   0.07   0.07     0.13   0.00   0.11
     7   1     0.25   0.55   0.41     0.08  -0.09  -0.12    -0.35  -0.27  -0.18
     8   1    -0.11  -0.29   0.02     0.24   0.32   0.12    -0.15   0.19  -0.09
     9   1    -0.02  -0.01   0.24     0.02  -0.11  -0.19     0.23   0.62   0.16
    10   8    -0.00  -0.09   0.06    -0.01   0.02  -0.00    -0.00   0.05  -0.02
    11   8     0.00  -0.00  -0.01    -0.03   0.02   0.03     0.04  -0.02  -0.06
    12   1    -0.05   0.08   0.07    -0.15   0.13   0.15    -0.03   0.04   0.00
                     13                     14                     15
                      A                      A                      A
 Frequencies --   1096.7088              1136.3150              1221.9366
 Red. masses --      1.9690                 2.8865                 1.2228
 Frc consts  --      1.3954                 2.1959                 1.0757
 IR Inten    --      2.8007                97.5040                 9.0069
  Atom  AN      X      Y      Z        X      Y      Z        X      Y      Z
     1   1    -0.10   0.18   0.23     0.56  -0.21  -0.38     0.47  -0.16  -0.14
     2   6    -0.00  -0.12  -0.10     0.12  -0.08  -0.21    -0.04  -0.01   0.08
     3   1    -0.04   0.06  -0.45    -0.02  -0.08  -0.05    -0.45   0.13   0.18
     4   6    -0.00   0.19   0.03    -0.06  -0.08   0.07    -0.01   0.07  -0.00
     5   1     0.13   0.13   0.11    -0.25  -0.24   0.01     0.21   0.29   0.05
     6   6     0.07  -0.11  -0.05     0.04   0.02   0.02     0.03  -0.02  -0.04
     7   1    -0.26  -0.11  -0.02    -0.06   0.00   0.01    -0.06   0.03   0.03
     8   1    -0.31  -0.23  -0.21    -0.05   0.00  -0.02    -0.13  -0.16  -0.08
     9   1     0.10   0.34   0.17     0.04   0.11   0.06     0.02   0.05   0.08
    10   8     0.00  -0.04   0.03     0.00   0.08  -0.07    -0.00  -0.02   0.02
    11   8    -0.00   0.03   0.05    -0.10   0.08   0.19    -0.00  -0.00  -0.03
    12   1    -0.19   0.21   0.25     0.24  -0.31  -0.22     0.27  -0.28  -0.33
                     16                     17                     18
                      A                      A                      A
 Frequencies --   1277.1333              1359.0264              1383.1720
 Red. masses --      1.5299                 1.2278                 1.2660
 Frc consts  --      1.4702                 1.3361                 1.4270
 IR Inten    --     27.2060                11.5942                 2.0966
  Atom  AN      X      Y      Z        X      Y      Z        X      Y      Z
     1   1    -0.12  -0.01   0.01     0.18   0.01  -0.02    -0.23  -0.07  -0.15
     2   6     0.02   0.03   0.03    -0.06   0.01   0.00     0.08   0.03  -0.06
     3   1    -0.06   0.03   0.12     0.60  -0.20  -0.19    -0.49   0.17   0.21
     4   6    -0.11  -0.06   0.09    -0.04  -0.09   0.01     0.02  -0.06   0.05
     5   1     0.64  -0.38   0.47     0.20   0.64  -0.07    -0.16   0.50  -0.16
     6   6     0.05   0.02  -0.05     0.03   0.03  -0.04     0.03   0.05  -0.01
     7   1    -0.09   0.10   0.07    -0.03   0.08   0.02    -0.09  -0.06  -0.12
     8   1    -0.11  -0.21  -0.06    -0.04  -0.18  -0.01    -0.11  -0.25   0.00
     9   1     0.00  -0.02   0.16    -0.02  -0.05   0.14    -0.03  -0.20   0.03
    10   8     0.01   0.06  -0.09    -0.01   0.00   0.01    -0.01   0.01   0.01
    11   8     0.01  -0.03  -0.02     0.01   0.02   0.02    -0.00  -0.04   0.01
    12   1    -0.10   0.12   0.13    -0.01   0.00   0.01    -0.19   0.20   0.26
                     19                     20                     21
                      A                      A                      A
 Frequencies --   1397.1659              1420.6924              1487.0348
 Red. masses --      1.2217                 1.2622                 1.0452
 Frc consts  --      1.4051                 1.5010                 1.3617
 IR Inten    --     11.4285                22.5821                 8.8546
  Atom  AN      X      Y      Z        X      Y      Z        X      Y      Z
     1   1     0.17  -0.07  -0.17     0.58  -0.15  -0.33    -0.01  -0.03  -0.03
     2   6     0.00   0.04  -0.03    -0.07   0.06  -0.02     0.00  -0.00   0.01
     3   1    -0.10   0.01   0.16     0.13  -0.08   0.11    -0.01   0.02  -0.04
     4   6    -0.01  -0.02   0.00     0.01   0.06  -0.04    -0.02   0.01   0.01
     5   1     0.05   0.17  -0.02    -0.01  -0.23   0.02     0.02  -0.01   0.03
     6   6    -0.04  -0.10  -0.05     0.01   0.03   0.04    -0.05   0.02  -0.00
     7   1     0.20   0.29   0.36    -0.03  -0.15  -0.16     0.52  -0.22  -0.34
     8   1     0.30   0.39  -0.01    -0.17  -0.11  -0.02     0.22  -0.48   0.28
     9   1     0.02   0.45   0.18     0.02  -0.14  -0.19     0.03   0.44   0.05
    10   8    -0.00   0.01   0.00     0.00  -0.02   0.01     0.00   0.00  -0.00
    11   8     0.01  -0.04   0.01     0.02  -0.05   0.02     0.00   0.00  -0.00
    12   1    -0.18   0.18   0.23    -0.27   0.28   0.36     0.01  -0.00  -0.00
                     22                     23                     24
                      A                      A                      A
 Frequencies --   1494.7592              1509.3455              2956.1373
 Red. masses --      1.0616                 1.0793                 1.0800
 Frc consts  --      1.3975                 1.4486                 5.5606
 IR Inten    --      5.3049                 4.4279                46.8137
  Atom  AN      X      Y      Z        X      Y      Z        X      Y      Z
     1   1    -0.06  -0.30  -0.30     0.20   0.37   0.34     0.00   0.04  -0.04
     2   6    -0.01   0.01   0.05    -0.01  -0.01  -0.06     0.00   0.00   0.00
     3   1    -0.00   0.19  -0.39    -0.01  -0.24   0.50    -0.02  -0.06  -0.02
     4   6     0.02   0.02  -0.01    -0.01   0.02  -0.03     0.03  -0.02  -0.07
     5   1    -0.05  -0.11  -0.01    -0.01  -0.04  -0.02    -0.38   0.22   0.89
     6   6    -0.00   0.01  -0.04     0.00   0.02  -0.02    -0.00  -0.00   0.00
     7   1    -0.33  -0.09  -0.10    -0.24  -0.12  -0.14    -0.01   0.02  -0.02
     8   1     0.39   0.02   0.18     0.30  -0.04   0.16     0.01  -0.00  -0.02
     9   1    -0.13  -0.15   0.51    -0.09  -0.09   0.40     0.03  -0.01   0.01
    10   8    -0.00  -0.00   0.00     0.00  -0.01   0.01    -0.00   0.00  -0.00
    11   8     0.00  -0.00   0.01    -0.00  -0.00  -0.00    -0.00   0.00   0.00
    12   1    -0.02   0.02   0.03    -0.01  -0.00  -0.00    -0.00  -0.00   0.00
                     25                     26                     27
                      A                      A                      A
 Frequencies --   3049.4255              3057.2471              3118.1552
 Red. masses --      1.0595                 1.0365                 1.1052
 Frc consts  --      5.8045                 5.7078                 6.3312
 IR Inten    --     59.4965                14.4187                13.4140
  Atom  AN      X      Y      Z        X      Y      Z        X      Y      Z
     1   1     0.02  -0.34   0.30    -0.00   0.05  -0.04    -0.07   0.65  -0.60
     2   6    -0.03  -0.03  -0.05     0.01   0.01   0.01    -0.01  -0.09   0.04
     3   1     0.33   0.74   0.31    -0.06  -0.12  -0.05     0.18   0.37   0.17
     4   6     0.00  -0.00  -0.01    -0.00   0.00   0.00    -0.00  -0.00   0.00
     5   1    -0.03   0.02   0.07     0.02  -0.01  -0.03     0.01  -0.00  -0.01
     6   6    -0.00  -0.01   0.00    -0.02  -0.04  -0.00    -0.00   0.00  -0.01
     7   1    -0.01   0.09  -0.08    -0.05   0.51  -0.45     0.00  -0.03   0.03
     8   1    -0.03   0.02   0.06    -0.22   0.12   0.41    -0.02   0.01   0.03
     9   1     0.08  -0.02   0.02     0.51  -0.10   0.09     0.05  -0.01   0.01
    10   8     0.00  -0.00   0.00     0.00   0.00  -0.00     0.00   0.00  -0.00
    11   8     0.00  -0.00  -0.00    -0.00   0.00   0.00    -0.00   0.00  -0.00
    12   1     0.00   0.00  -0.00     0.00  -0.00   0.00     0.01  -0.01   0.00
                     28                     29                     30
                      A                      A                      A
 Frequencies --   3134.5738              3156.6221              3891.3587
 Red. masses --      1.1015                 1.1032                 1.0661
 Frc consts  --      6.3765                 6.4768                 9.5111
 IR Inten    --     15.9223                11.7802                46.5856
  Atom  AN      X      Y      Z        X      Y      Z        X      Y      Z
     1   1     0.01  -0.05   0.05     0.00  -0.01   0.01    -0.00   0.01  -0.01
     2   6     0.00   0.01  -0.00    -0.00   0.00  -0.00     0.00  -0.00   0.00
     3   1    -0.01  -0.02  -0.01    -0.00  -0.00  -0.00     0.00   0.00  -0.00
     4   6    -0.00   0.00  -0.00     0.00  -0.00  -0.00     0.00  -0.00  -0.00
     5   1    -0.00   0.00   0.01    -0.02   0.01   0.04     0.00   0.00   0.00
     6   6    -0.05   0.05  -0.06     0.07  -0.01  -0.06    -0.00  -0.00   0.00
     7   1     0.04  -0.51   0.44     0.03  -0.17   0.13    -0.00  -0.00  -0.00
     8   1    -0.11   0.07   0.17    -0.38   0.22   0.73    -0.00  -0.00   0.00
     9   1     0.68  -0.12   0.11    -0.45   0.09  -0.10     0.00  -0.00  -0.00
    10   8     0.00  -0.00   0.00    -0.00   0.00   0.00    -0.00   0.00  -0.00
    11   8     0.00  -0.00   0.00     0.00   0.00   0.00     0.00  -0.04   0.04
    12   1    -0.00   0.00  -0.00    -0.00   0.00   0.00    -0.03   0.71  -0.70

 -------------------
 - Thermochemistry -
 -------------------
 Temperature   298.150 Kelvin.  Pressure   1.00000 Atm.
 Atom     1 has atomic number  1 and mass   1.00783
 Atom     2 has atomic number  6 and mass  12.00000
 Atom     3 has atomic number  1 and mass   1.00783
 Atom     4 has atomic number  6 and mass  12.00000
 Atom     5 has atomic number  1 and mass   1.00783
 Atom     6 has atomic number  6 and mass  12.00000
 Atom     7 has atomic number  1 and mass   1.00783
 Atom     8 has atomic number  1 and mass   1.00783
 Atom     9 has atomic number  1 and mass   1.00783
 Atom    10 has atomic number  8 and mass  15.99491
 Atom    11 has atomic number  8 and mass  15.99491
 Atom    12 has atomic number  1 and mass   1.00783
 Molecular mass:    75.04460 amu.
 Principal axes and moments of inertia in atomic units:
                           1         2         3
     Eigenvalues --   256.72114 425.52889 525.15451
           X            0.99302   0.11745   0.01056
           Y           -0.11775   0.99244   0.03462
           Z           -0.00641  -0.03562   0.99934
 This molecule is an asymmetric top.
 Rotational symmetry number  1.
 Rotational temperatures (Kelvin)      0.33739     0.20354     0.16493
 Rotational constants (GHZ):           7.02997     4.24117     3.43659
 Zero-point vibrational energy     262886.2 (Joules/Mol)
                                   62.83130 (Kcal/Mol)
 Warning -- explicit consideration of   6 degrees of freedom as
           vibrations may cause significant error
 Vibrational temperatures:    197.34   302.12   342.49   459.12   463.48
          (Kelvin)            598.05   896.98  1086.12  1271.87  1309.89
                             1374.51  1487.95  1577.92  1634.90  1758.09
                             1837.51  1955.34  1990.08  2010.21  2044.06
                             2139.51  2150.63  2171.61  4253.22  4387.44
                             4398.70  4486.33  4509.95  4541.68  5598.80
 
 Zero-point correction=                           0.100128 (Hartree/Particle)
 Thermal correction to Energy=                    0.106306
 Thermal correction to Enthalpy=                  0.107250
 Thermal correction to Gibbs Free Energy=         0.070451
 Sum of electronic and zero-point Energies=           -268.821740
 Sum of electronic and thermal Energies=              -268.815563
 Sum of electronic and thermal Enthalpies=            -268.814618
 Sum of electronic and thermal Free Energies=         -268.851417
 
                     E (Thermal)             CV                S
                      KCal/Mol        Cal/Mol-Kelvin    Cal/Mol-Kelvin
 Total                   66.708             21.230             77.449
 Electronic               0.000              0.000              1.377
 Translational            0.889              2.981             38.862
 Rotational               0.889              2.981             25.554
 Vibrational             64.930             15.268             11.656
 Vibration     1          0.614              1.916              2.843
 Vibration     2          0.642              1.826              2.044
 Vibration     3          0.656              1.782              1.817
 Vibration     4          0.705              1.637              1.315
 Vibration     5          0.707              1.631              1.299
 Vibration     6          0.779              1.436              0.907
                       Q            Log10(Q)             Ln(Q)
 Total Bot       0.393281D-32        -32.405297        -74.615954
 Total V=0       0.447062D+14         13.650368         31.431134
 Vib (Bot)       0.897543D-45        -45.046945       -103.724423
 Vib (Bot)    1  0.148364D+01          0.171328          0.394496
 Vib (Bot)    2  0.945858D+00         -0.024174         -0.055662
 Vib (Bot)    3  0.824464D+00         -0.083828         -0.193022
 Vib (Bot)    4  0.589408D+00         -0.229584         -0.528636
 Vib (Bot)    5  0.582813D+00         -0.234471         -0.539889
 Vib (Bot)    6  0.423827D+00         -0.372812         -0.858430
 Vib (V=0)       0.102028D+02          1.008720          2.322664
 Vib (V=0)    1  0.206562D+01          0.315051          0.725432
 Vib (V=0)    2  0.156988D+01          0.195867          0.451001
 Vib (V=0)    3  0.146423D+01          0.165610          0.381330
 Vib (V=0)    4  0.127292D+01          0.104800          0.241312
 Vib (V=0)    5  0.126790D+01          0.103085          0.237362
 Vib (V=0)    6  0.115546D+01          0.062755          0.144499
 Electronic      0.200000D+01          0.301030          0.693147
 Translational   0.255525D+08          7.407433         17.056245
 Rotational      0.857402D+05          4.933184         11.359077
 ***** Axes restored to original set *****
 -------------------------------------------------------------------
 Center     Atomic                   Forces (Hartrees/Bohr)
 Number     Number              X              Y              Z
 -------------------------------------------------------------------
      1        1           0.000001685   -0.000017626    0.000000423
      2        6           0.000132137    0.000077947    0.000003100
      3        1          -0.000010271    0.000005396   -0.000017809
      4        6          -0.000149391   -0.000037053   -0.000014075
      5        1           0.000006611    0.000008489    0.000011560
      6        6           0.000040615    0.000039287    0.000037136
      7        1           0.000008053   -0.000010136   -0.000007159
      8        1          -0.000008637   -0.000016520   -0.000022895
      9        1          -0.000013606   -0.000019198   -0.000014065
     10        8           0.000005884   -0.000034698    0.000016865
     11        8           0.000050468    0.000018754    0.000021664
     12        1          -0.000063550   -0.000014641   -0.000014745
 -------------------------------------------------------------------
 Cartesian Forces:  Max     0.000149391 RMS     0.000042238
 FormGI is forming the generalized inverse of G from B-inverse, IUseBI=4.

 GradGradGradGradGradGradGradGradGradGradGradGradGradGradGradGradGradGrad
 Berny optimization.
 Internal  Forces:  Max     0.000117657 RMS     0.000024501
 Search for a local minimum.
 Step number   1 out of a maximum of    2
 All quantities printed in internal units (Hartrees-Bohrs-Radians)
 Second derivative matrix not updated -- analytic derivatives used.
 ITU=  0
     Eigenvalues ---    0.00184   0.00295   0.00592   0.02766   0.04305
     Eigenvalues ---    0.04446   0.04792   0.04997   0.05338   0.06060
     Eigenvalues ---    0.09684   0.10306   0.12241   0.13018   0.13859
     Eigenvalues ---    0.15408   0.17065   0.18165   0.22658   0.25949
     Eigenvalues ---    0.28928   0.30494   0.33055   0.33919   0.34038
     Eigenvalues ---    0.34506   0.35059   0.39861   0.41119   0.54559
 Angle between quadratic step and forces=  72.42 degrees.
 Linear search not attempted -- first point.
 Iteration  1 RMS(Cart)=  0.00078515 RMS(Int)=  0.00000109
 Iteration  2 RMS(Cart)=  0.00000100 RMS(Int)=  0.00000002
 Iteration  3 RMS(Cart)=  0.00000000 RMS(Int)=  0.00000002
 Variable       Old X    -DE/DX   Delta X   Delta X   Delta X     New X
                                 (Linear)    (Quad)   (Total)
    R1        2.05914   0.00000   0.00000  -0.00002  -0.00002   2.05912
    R2        2.06411   0.00000   0.00000   0.00001   0.00001   2.06412
    R3        2.97384   0.00012   0.00000   0.00072   0.00072   2.97456
    R4        2.63562  -0.00001   0.00000  -0.00005  -0.00005   2.63557
    R5        2.08155   0.00001   0.00000   0.00004   0.00004   2.08159
    R6        2.88283   0.00002   0.00000   0.00013   0.00013   2.88296
    R7        2.55522  -0.00002   0.00000  -0.00027  -0.00027   2.55495
    R8        2.06092   0.00001   0.00000  -0.00000  -0.00000   2.06091
    R9        2.05528   0.00002   0.00000   0.00008   0.00008   2.05536
   R10        2.05715   0.00002   0.00000   0.00006   0.00006   2.05722
   R11        1.81096   0.00006   0.00000   0.00014   0.00014   1.81111
    A1        1.90343   0.00001   0.00000   0.00036   0.00036   1.90379
    A2        1.85184   0.00000   0.00000  -0.00009  -0.00009   1.85175
    A3        1.87319   0.00001   0.00000   0.00021   0.00021   1.87340
    A4        1.88673   0.00001   0.00000  -0.00012  -0.00012   1.88662
    A5        1.96023  -0.00001   0.00000  -0.00012  -0.00012   1.96011
    A6        1.98412  -0.00002   0.00000  -0.00022  -0.00022   1.98390
    A7        1.82992  -0.00000   0.00000  -0.00013  -0.00013   1.82978
    A8        1.93724  -0.00005   0.00000  -0.00043  -0.00043   1.93681
    A9        1.82151   0.00005   0.00000   0.00036   0.00036   1.82187
   A10        1.93786   0.00002   0.00000   0.00005   0.00005   1.93791
   A11        1.95349  -0.00001   0.00000   0.00020   0.00020   1.95369
   A12        1.97504  -0.00001   0.00000  -0.00005  -0.00005   1.97499
   A13        1.91717   0.00002   0.00000   0.00018   0.00018   1.91735
   A14        1.92895   0.00001   0.00000   0.00002   0.00002   1.92898
   A15        1.91716   0.00001   0.00000   0.00005   0.00005   1.91721
   A16        1.90347  -0.00001   0.00000  -0.00000  -0.00000   1.90347
   A17        1.89268  -0.00001   0.00000   0.00006   0.00006   1.89274
   A18        1.90392  -0.00002   0.00000  -0.00031  -0.00031   1.90361
   A19        1.89884  -0.00003   0.00000  -0.00026  -0.00026   1.89859
    D1        0.98598  -0.00000   0.00000   0.00080   0.00080   0.98678
    D2       -1.10773   0.00000   0.00000   0.00105   0.00105  -1.10668
    D3        3.04231   0.00001   0.00000   0.00112   0.00112   3.04342
    D4       -1.05374  -0.00002   0.00000   0.00048   0.00048  -1.05326
    D5        3.13573  -0.00001   0.00000   0.00073   0.00073   3.13646
    D6        1.00259  -0.00000   0.00000   0.00080   0.00080   1.00338
    D7        3.04050   0.00000   0.00000   0.00088   0.00088   3.04138
    D8        0.94679   0.00001   0.00000   0.00113   0.00113   0.94792
    D9       -1.18636   0.00002   0.00000   0.00120   0.00120  -1.18516
   D10       -3.12103  -0.00002   0.00000  -0.00375  -0.00375  -3.12478
   D11       -1.02922  -0.00000   0.00000  -0.00324  -0.00324  -1.03246
   D12        1.12003  -0.00002   0.00000  -0.00366  -0.00366   1.11637
   D13        1.10344  -0.00002   0.00000  -0.00037  -0.00037   1.10307
   D14       -0.99768  -0.00002   0.00000  -0.00050  -0.00050  -0.99818
   D15       -3.09935  -0.00001   0.00000  -0.00016  -0.00016  -3.09951
   D16       -0.92474   0.00000   0.00000   0.00003   0.00003  -0.92471
   D17       -3.02586  -0.00000   0.00000  -0.00010  -0.00010  -3.02596
   D18        1.15566   0.00001   0.00000   0.00024   0.00024   1.15590
   D19       -3.13858   0.00001   0.00000  -0.00024  -0.00024  -3.13882
   D20        1.04349   0.00000   0.00000  -0.00037  -0.00037   1.04311
   D21       -1.05818   0.00002   0.00000  -0.00003  -0.00003  -1.05821
         Item               Value     Threshold  Converged?
 Maximum Force            0.000118     0.000450     YES
 RMS     Force            0.000025     0.000300     YES
 Maximum Displacement     0.003693     0.001800     NO 
 RMS     Displacement     0.000785     0.001200     YES
 Predicted change in Energy=-1.830440D-07
                           ----------------------------
                           ! Non-Optimized Parameters !
                           ! (Angstroms and Degrees)  !
 --------------------------                            --------------------------
 ! Name  Definition              Value          Derivative Info.                !
 --------------------------------------------------------------------------------
 ! R1    R(1,2)                  1.0896         -DE/DX =    0.0                 !
 ! R2    R(2,3)                  1.0923         -DE/DX =    0.0                 !
 ! R3    R(2,4)                  1.5741         -DE/DX =    0.0001              !
 ! R4    R(2,11)                 1.3947         -DE/DX =    0.0                 !
 ! R5    R(4,5)                  1.1015         -DE/DX =    0.0                 !
 ! R6    R(4,6)                  1.5256         -DE/DX =    0.0                 !
 ! R7    R(4,10)                 1.352          -DE/DX =    0.0                 !
 ! R8    R(6,7)                  1.0906         -DE/DX =    0.0                 !
 ! R9    R(6,8)                  1.0876         -DE/DX =    0.0                 !
 ! R10   R(6,9)                  1.0886         -DE/DX =    0.0                 !
 ! R11   R(11,12)                0.9584         -DE/DX =    0.0001              !
 ! A1    A(1,2,3)              109.079          -DE/DX =    0.0                 !
 ! A2    A(1,2,4)              106.0976         -DE/DX =    0.0                 !
 ! A3    A(1,2,11)             107.3377         -DE/DX =    0.0                 !
 ! A4    A(3,2,4)              108.0952         -DE/DX =    0.0                 !
 ! A5    A(3,2,11)             112.306          -DE/DX =    0.0                 !
 ! A6    A(4,2,11)             113.669          -DE/DX =    0.0                 !
 ! A7    A(2,4,5)              104.839          -DE/DX =    0.0                 !
 ! A8    A(2,4,6)              110.9711         -DE/DX =    0.0                 !
 ! A9    A(2,4,10)             104.3852         -DE/DX =    0.0001              !
 ! A10   A(5,4,6)              111.0342         -DE/DX =    0.0                 !
 ! A11   A(5,4,10)             111.938          -DE/DX =    0.0                 !
 ! A12   A(6,4,10)             113.1589         -DE/DX =    0.0                 !
 ! A13   A(4,6,7)              109.8561         -DE/DX =    0.0                 !
 ! A14   A(4,6,8)              110.5222         -DE/DX =    0.0                 !
 ! A15   A(4,6,9)              109.8479         -DE/DX =    0.0                 !
 ! A16   A(7,6,8)              109.061          -DE/DX =    0.0                 !
 ! A17   A(7,6,9)              108.446          -DE/DX =    0.0                 !
 ! A18   A(8,6,9)              109.0687         -DE/DX =    0.0                 !
 ! A19   A(2,11,12)            108.781          -DE/DX =    0.0                 !
 ! D1    D(1,2,4,5)             56.5386         -DE/DX =    0.0                 !
 ! D2    D(1,2,4,6)            -63.4083         -DE/DX =    0.0                 !
 ! D3    D(1,2,4,10)           174.3753         -DE/DX =    0.0                 !
 ! D4    D(3,2,4,5)            -60.3471         -DE/DX =    0.0                 !
 ! D5    D(3,2,4,6)            179.706          -DE/DX =    0.0                 !
 ! D6    D(3,2,4,10)            57.4896         -DE/DX =    0.0                 !
 ! D7    D(11,2,4,5)           174.2584         -DE/DX =    0.0                 !
 ! D8    D(11,2,4,6)            54.3116         -DE/DX =    0.0                 !
 ! D9    D(11,2,4,10)          -67.9048         -DE/DX =    0.0                 !
 ! D10   D(1,2,11,12)         -179.0368         -DE/DX =    0.0                 !
 ! D11   D(3,2,11,12)          -59.1556         -DE/DX =    0.0                 !
 ! D12   D(4,2,11,12)           63.9632         -DE/DX =    0.0                 !
 ! D13   D(2,4,6,7)             63.2012         -DE/DX =    0.0                 !
 ! D14   D(2,4,6,8)            -57.1917         -DE/DX =    0.0                 !
 ! D15   D(2,4,6,9)           -177.5888         -DE/DX =    0.0                 !
 ! D16   D(5,4,6,7)            -52.9821         -DE/DX =    0.0                 !
 ! D17   D(5,4,6,8)           -173.3749         -DE/DX =    0.0                 !
 ! D18   D(5,4,6,9)             66.2279         -DE/DX =    0.0                 !
 ! D19   D(10,4,6,7)          -179.8411         -DE/DX =    0.0                 !
 ! D20   D(10,4,6,8)            59.766          -DE/DX =    0.0                 !
 ! D21   D(10,4,6,9)           -60.6311         -DE/DX =    0.0                 !
 --------------------------------------------------------------------------------
 GradGradGradGradGradGradGradGradGradGradGradGradGradGradGradGradGradGrad


 ----------------------------------------------------------------------

 Electric dipole moment (input orientation):
 (Debye = 10**-18 statcoulomb cm , SI units = C m)
                  (au)            (Debye)         (10**-30 SI)
   Tot        0.510574D+00      0.129775D+01      0.432883D+01
   x          0.322179D+00      0.818896D+00      0.273154D+01
   y         -0.254440D-01     -0.646721D-01     -0.215723D+00
   z          0.395272D+00      0.100468D+01      0.335125D+01

 Dipole polarizability, Alpha (input orientation).
 (esu units = cm**3 , SI units = C**2 m**2 J**-1)
 Alpha(0;0):
               (au)            (10**-24 esu)      (10**-40 SI)
   iso        0.501674D+02      0.743405D+01      0.827149D+01
   aniso      0.490694D+01      0.727134D+00      0.809045D+00
   xx         0.509327D+02      0.754744D+01      0.839766D+01
   yx         0.151095D+01      0.223899D+00      0.249122D+00
   yy         0.520823D+02      0.771779D+01      0.858720D+01
   zx        -0.155046D+00     -0.229755D-01     -0.255637D-01
   zy        -0.419935D-01     -0.622280D-02     -0.692380D-02
   zz         0.474874D+02      0.703691D+01      0.782962D+01

 ----------------------------------------------------------------------

 Dipole orientation:
     1          1.36819435          1.97697478          2.29847405
     6          0.49923263          2.13940176          0.43874448
     1         -0.60496237          3.88158237          0.36057761
     6         -1.37738846         -0.15535848          0.20191667
     1         -2.65635905          0.03097476          1.83358957
     6          0.04229576         -2.66312830          0.28126815
     1          0.97444001         -2.88198709          2.10625799
     1          1.45667124         -2.73778304         -1.20807579
     1         -1.27797330         -4.22118967          0.03385119
     8         -2.59019776          0.24335682         -2.01151450
     8          2.44262259          2.10570422         -1.34130840
     1          1.72328450          2.28182593         -2.99391910

 Electric dipole moment (dipole orientation):
 (Debye = 10**-18 statcoulomb cm , SI units = C m)
                  (au)            (Debye)         (10**-30 SI)
   Tot        0.510574D+00      0.129775D+01      0.432883D+01
   x          0.000000D+00      0.000000D+00      0.000000D+00
   y          0.000000D+00      0.000000D+00      0.000000D+00
   z          0.510574D+00      0.129775D+01      0.432883D+01

 Dipole polarizability, Alpha (dipole orientation).
 (esu units = cm**3 , SI units = C**2 m**2 J**-1)
 Alpha(0;0):
               (au)            (10**-24 esu)      (10**-40 SI)
   iso        0.501674D+02      0.743405D+01      0.827149D+01
   aniso      0.490694D+01      0.727134D+00      0.809045D+00
   xx         0.497554D+02      0.737300D+01      0.820356D+01
   yx         0.132153D+01      0.195831D+00      0.217891D+00
   yy         0.521195D+02      0.772332D+01      0.859335D+01
   zx         0.160726D+01      0.238171D+00      0.265001D+00
   zy         0.721268D+00      0.106881D+00      0.118921D+00
   zz         0.486274D+02      0.720583D+01      0.801757D+01

 ----------------------------------------------------------------------
 1\1\GINC-C674\Freq\UwB97XD\Aug-CC-pVTZ\C3H7O2(2)\ROOT\24-Jun-2020\0\\#
 N Geom=AllCheck Guess=TCheck SCRF=Check GenChk UwB97XD/Aug-CC-pVTZ Fre
 q\\Title\\0,2\H,1.34756906,0.9969252022,0.536895099\C,0.3714625361,1.1
 236502526,0.0694577958\H,-0.0914756963,2.0359868503,0.4520876671\C,-0.
 4993335301,-0.1003407268,0.538556668\H,-0.4776499311,-0.0569001042,1.6
 389939245\C,0.0863008642,-1.4143147831,0.0308754611\H,1.0762089226,-1.
 5693517349,0.4614949236\H,0.168762913,-1.4012237693,-1.0535223393\H,-0
 .5527866078,-2.2435097819,0.3292882123\O,-1.7324508427,0.1573501207,0.
 0472649698\O,0.5743510861,1.1710125997,-1.309602716\H,-0.2710587739,1.
 3009158747,-1.7417896659\\Version=ES64L-G16RevB.01\State=2-A\HF=-268.9
 218682\S2=0.754978\S2-1=0.\S2A=0.750018\RMSD=5.201e-10\RMSF=4.224e-05\
 ZeroPoint=0.100128\Thermal=0.1063055\Dipole=0.3221787,-0.025444,0.3952
 718\DipoleDeriv=-0.0674619,0.001748,-0.0838032,-0.0234992,0.0268844,0.
 0233085,-0.0171993,0.0031204,-0.013521,0.455799,0.1237165,-0.1270059,0
 .3601124,0.6645348,-0.032604,-0.360436,-0.1495777,0.8915073,0.0042444,
 0.0478271,0.0673963,-0.0041785,-0.1459756,-0.0673393,0.0255462,-0.0256
 449,-0.0427612,-0.3347809,-0.4852019,0.197869,-0.398891,-0.1923743,-0.
 1546165,0.0145356,-0.2765638,0.2638265,0.0354695,0.0091337,-0.0154894,
 0.0779435,0.1338348,0.0549841,-0.0430704,-0.0295762,-0.2278571,0.13419
 47,0.0902151,0.060374,0.0791162,0.0368161,-0.0087352,-0.0079396,0.0890
 713,0.0922844,-0.0805109,0.0784935,-0.0536817,-0.0010781,-0.0130066,-0
 .0476378,-0.0820173,-0.0200085,0.0219508,0.0660089,0.0199814,-0.000925
 9,0.0083245,0.0633317,0.0211727,0.0186074,-0.0349734,-0.0795343,-0.008
 2467,-0.0949402,0.0357269,-0.0293494,-0.0763822,0.029452,0.045858,0.03
 47307,0.0600442,-0.0626535,0.2577671,-0.1305822,0.0068167,-0.2643439,0
 .1330957,0.1254135,0.2223536,-0.2909557,-0.2912912,-0.0897061,0.046392
 3,-0.1088477,-0.6059997,0.0979801,0.2715862,0.2386915,-0.9713153,0.149
 2286,0.0409657,0.0037299,0.0335305,0.3726803,-0.0490603,0.0091155,-0.0
 51623,0.2963313\Polar=50.9326505,1.5109475,52.0822569,-0.1550464,-0.04
 19935,47.4874312\Quadrupole=-2.8962427,1.6485714,1.2476713,-0.8322655,
 2.369226,-0.1410416\PG=C01 [X(C3H7O2)]\NImag=0\\0.28636568,-0.03101382
 ,0.05351523,0.10640086,-0.01606696,0.11256815,-0.27175087,0.03279934,-
 0.08805798,0.56205757,0.03292702,-0.04978763,0.01169796,-0.10558635,0.
 46288260,-0.10190548,0.00846581,-0.08505400,0.06079314,0.05811228,0.50
 651037,-0.00976585,0.02451799,0.00818912,-0.10022928,0.09879155,0.0309
 2789,0.10328294,0.00059112,-0.00146865,-0.00090771,0.09855072,-0.23165
 075,-0.06986759,-0.10131018,0.24982773,-0.00425626,0.01072299,0.005847
 98,0.02855909,-0.06423140,-0.07369985,-0.04204936,0.07497818,0.0937060
 9,-0.01787490,-0.03197472,0.00557076,-0.04041572,0.03599086,-0.0292958
 9,-0.00023406,0.00058320,-0.00380914,0.35327110,-0.00029238,-0.0073658
 7,-0.00298506,-0.03096072,-0.06169899,0.00403551,-0.01932283,-0.024466
 20,0.00542030,-0.10314381,0.33057505,-0.00773285,-0.01032141,0.0000450
 9,0.00898869,0.02687941,-0.05342202,-0.00585240,-0.00769077,0.00393650
 ,0.02738413,-0.02465003,0.54890305,0.00010529,0.00122270,0.00009614,-0
 .00069613,-0.00069115,0.01987514,0.00078193,0.00043214,-0.00078312,-0.
 03942442,0.00186245,0.01054393,0.06085761,0.00049383,0.00186856,0.0013
 3605,-0.00304426,-0.00997238,0.01856445,0.00161397,0.00114583,0.000003
 85,0.01672335,-0.02999078,0.00762294,-0.00408395,0.04740984,0.00076903
 ,-0.00004163,0.00018902,-0.00006295,-0.00196649,-0.01145693,-0.0004232
 6,0.00052369,0.00031094,0.01502744,-0.01474962,-0.27915600,0.00155634,
 0.01030023,0.31024885,0.00133384,0.00083567,0.00034599,0.00477162,-0.0
 2552970,-0.00340774,-0.00161440,-0.00239251,0.00176694,-0.05893111,0.0
 4775347,0.02147617,0.00118878,-0.00218177,0.00198211,0.55579253,0.0014
 3846,0.00201132,0.00027166,0.00714817,-0.03796196,-0.00741771,-0.00188
 615,-0.00263069,0.00177293,0.03066320,-0.13822495,-0.03123110,-0.00001
 178,-0.00454130,0.00113195,0.03961494,0.49136575,0.00038201,0.00064508
 ,0.00071946,0.00085040,-0.00081638,0.00090618,0.00110324,0.00222656,0.
 00000900,0.00998307,-0.01110151,-0.09102053,0.01222584,-0.03729913,-0.
 00847569,0.01390020,-0.03863084,0.56962578,0.00058551,0.00073915,0.000
 17836,0.00003209,-0.00351911,-0.00035273,0.00036885,0.00011479,0.00029
 745,-0.00766463,0.00412301,-0.00317050,0.00021778,-0.00168972,0.000865
 77,-0.26727566,0.03281310,-0.09732125,0.28821371,-0.00092224,-0.001217
 38,-0.00058509,0.00065607,0.00580919,0.00182731,-0.00033123,0.00008973
 ,-0.00040115,0.02137348,-0.01447629,0.00906406,-0.00080480,0.00437944,
 -0.00104826,0.03356102,-0.05006181,0.01623294,-0.03710853,0.05391713,-
 0.00018032,-0.00000963,-0.00007276,-0.00042634,0.00228757,0.00047498,0
 .00003115,-0.00007238,-0.00006607,0.00913873,-0.00666020,0.00141732,-0
 .00029894,0.00202631,-0.00028344,-0.09592267,0.01523362,-0.08862421,0.
 10614450,-0.01505950,0.09144690,0.00000087,-0.00003663,-0.00003163,0.0
 0022365,-0.00034685,-0.00089901,-0.00005442,-0.00003770,0.00010573,-0.
 00242817,-0.00020080,0.01336438,-0.00027056,0.00227468,0.00072224,-0.0
 4913992,-0.00054593,0.01961363,0.00398350,-0.00006291,-0.02976003,0.04
 801997,-0.00001588,-0.00012905,0.00008813,0.00025350,0.00114683,-0.002
 04909,-0.00002324,0.00027046,0.00031848,0.00010936,-0.00110608,-0.0333
 7252,0.00244567,-0.00510370,-0.00154141,0.00023087,-0.04637498,0.00832
 028,-0.00091296,-0.00112199,0.00400367,-0.00092641,0.05041281,0.000077
 98,-0.00002940,0.00001539,0.00067238,0.00034384,-0.00174020,-0.0000512
 4,-0.00002785,0.00002753,-0.00019921,-0.00085044,-0.01166874,0.0008738
 1,-0.00223650,0.00052549,0.01984802,0.00459020,-0.32036961,0.00180273,
 0.00028345,-0.00946760,-0.02265182,-0.00446044,0.34622207,0.00021281,0
 .00010052,0.00010995,-0.00097068,0.00295481,0.00055997,0.00054411,0.00
 040802,-0.00005475,0.00457866,0.01156345,-0.00520919,0.00029864,-0.000
 57755,-0.00040622,-0.14270859,-0.12325635,0.04504547,-0.01575734,-0.02
 229973,0.00918095,-0.00144338,-0.00018756,-0.00021275,0.15193698,0.000
 17493,0.00047572,-0.00012261,0.00202144,-0.00510410,-0.00153023,-0.000
 73003,-0.00095599,0.00066028,-0.01128773,-0.02154563,0.00903034,-0.000
 14978,0.00080587,-0.00037234,-0.12219939,-0.20101591,0.05772587,0.0035
 8324,0.00455146,-0.00205167,0.00090700,0.00039686,-0.00028226,0.131663
 91,0.21964368,0.00030533,0.00021302,-0.00000192,0.00133405,-0.00254259
 ,-0.00156795,-0.00028274,-0.00064420,0.00038345,-0.00596532,-0.0098390
 0,0.00268646,-0.00066734,0.00056081,0.00029526,0.04480681,0.05796003,-
 0.06906732,-0.00745861,-0.01114224,0.00314612,0.01959687,0.02460841,-0
 .00642775,-0.04993326,-0.06093741,0.06992309,-0.00054269,0.00280196,0.
 00048152,-0.05965033,-0.04418441,0.01708570,0.00420882,0.00597654,-0.0
 0012318,-0.18531780,0.08898822,-0.08242540,-0.02104857,-0.00594846,-0.
 02158429,-0.04396486,0.01326961,-0.00407946,-0.00267658,0.00610507,0.0
 0147591,0.00130580,-0.00095179,-0.00005696,0.00316544,-0.00407008,-0.0
 0171204,0.30078752,-0.00202813,-0.00065203,0.00161375,-0.01164872,-0.0
 1027130,-0.01078571,-0.00183847,0.00071105,0.00015539,0.04762574,-0.02
 948749,0.02645761,0.00376130,-0.00265142,0.00561554,0.02989674,-0.0130
 0177,0.00239860,0.00148645,-0.00158847,0.00035258,-0.00104270,0.002203
 83,0.00061183,-0.00004490,0.00211880,0.00068945,-0.06494002,0.05073247
 ,0.00208611,0.00311226,0.00196139,-0.00714210,-0.02046525,0.00194338,0
 .00099507,0.00207515,0.00043950,-0.05898815,0.04379772,-0.09195220,-0.
 04473208,-0.00316880,-0.01242115,-0.00238220,-0.00059711,0.00558479,-0
 .00059802,0.00073487,0.00188893,-0.00009212,0.00223823,0.00169508,0.00
 084418,-0.00143838,-0.00027363,0.10565660,-0.02744026,0.09245544,0.009
 55091,0.00052103,-0.03475479,-0.10092499,0.00923358,-0.00033710,0.0025
 0181,-0.00247738,0.01871216,-0.00388808,-0.00134110,0.01828277,-0.0016
 9276,-0.00245516,0.00164006,0.00095097,0.00119345,-0.00040139,0.000201
 97,-0.00069464,0.00044294,-0.00028749,-0.00023879,0.00000881,0.0001519
 4,0.00004557,-0.00011802,0.00250051,-0.00074512,0.00515658,0.52417361,
 -0.00123526,0.00163548,0.00565776,0.00873968,-0.06107121,-0.00077015,0
 .00177686,0.00859954,-0.02889891,-0.01093816,-0.00554153,0.02411026,-0
 .00375230,-0.00244345,0.00257285,0.00125749,0.00115240,0.00059866,0.00
 071751,-0.00084151,0.00017594,-0.00034234,0.00014263,0.00213291,-0.000
 32992,0.00064129,0.00126206,0.00394477,0.00259426,0.00415667,-0.067298
 34,0.07013324,0.00158020,0.00351234,-0.02936034,0.03670958,-0.01718030
 ,-0.25633014,0.00767793,0.00029754,-0.03206386,0.03223158,0.01806814,-
 0.02692011,0.00143316,0.00171583,-0.00012622,-0.00255917,-0.00363339,-
 0.00044181,-0.00068497,0.00059170,0.00029919,0.00000926,0.00169788,0.0
 0116042,0.00008102,-0.00051045,0.00090906,-0.01485124,0.00058884,-0.00
 315763,0.15122070,-0.03814455,0.47890328,0.00177938,-0.00051318,0.0014
 7170,0.00755307,-0.00004027,0.00695611,0.00020953,-0.00043876,0.001634
 44,-0.00167088,0.00097105,0.00435026,-0.00031759,-0.00112496,-0.000086
 28,-0.00040322,-0.00044074,-0.00130174,-0.00022922,0.00052845,0.000174
 12,0.00009014,0.00021723,-0.00011176,-0.00000861,0.00004092,0.00009429
 ,0.00123273,-0.00048217,-0.00080387,-0.43323841,0.06746003,-0.21284804
 ,0.42500309,-0.00011765,0.00111429,0.00000213,0.00107113,-0.00232030,0
 .00141512,-0.00125825,0.00052795,-0.00050095,0.00427524,0.00332875,0.0
 0410122,-0.00023050,-0.00090652,-0.00042452,-0.00084683,-0.00071610,-0
 .00030014,-0.00034693,0.00056050,-0.00022631,0.00036060,-0.00073761,-0
 .00007533,0.00000531,-0.00001205,-0.00018834,-0.00099142,-0.00070792,-
 0.00300510,0.06425690,-0.01500112,0.03299643,-0.06617760,0.01487013,0.
 00247340,-0.00020247,-0.00685746,-0.04221795,0.00788134,-0.02656381,-0
 .00026539,-0.00089062,0.00116879,-0.00107800,-0.00048581,-0.00284881,-
 0.00012290,0.00057398,0.00034986,0.00014554,0.00054974,0.00115396,0.00
 029728,-0.00049810,-0.00015934,0.00002250,0.00014839,0.00002791,-0.000
 00538,-0.00017115,-0.00000486,0.00013283,-0.00025759,0.00183610,-0.159
 85270,0.02714650,-0.13287184,0.20047077,-0.03379420,0.16476950\\-0.000
 00169,0.00001763,-0.00000042,-0.00013214,-0.00007795,-0.00000310,0.000
 01027,-0.00000540,0.00001781,0.00014939,0.00003705,0.00001407,-0.00000
 661,-0.00000849,-0.00001156,-0.00004062,-0.00003929,-0.00003714,-0.000
 00805,0.00001014,0.00000716,0.00000864,0.00001652,0.00002289,0.0000136
 1,0.00001920,0.00001406,-0.00000588,0.00003470,-0.00001687,-0.00005047
 ,-0.00001875,-0.00002166,0.00006355,0.00001464,0.00001475\\\@


 NEVER TEACH A PIG TO SING.
 IT WASTES YOUR TIME AND ANNOYS THE PIG.
     -- SEEN ON A GREETING CARD
 Job cpu time:       0 days  7 hours 28 minutes 42.5 seconds.
 Elapsed time:       0 days  0 hours 56 minutes  9.5 seconds.
 File lengths (MBytes):  RWF=    228 Int=      0 D2E=      0 Chk=     23 Scr=      1
 Normal termination of Gaussian 16 at Wed Jun 24 22:05:30 2020.
