# Supplementary material for: Computational Investigation of Substituent Effects on the Alcohol + Carbonyl Channel of Peroxy Radical Self- and Cross-Reactions
Source: J Phys Chem A. 2023 Feb 8;127(7):1686–96. doi: 10.1021/acs.jpca.2c08927 (PMC9969516; doi:10.1021/acs.jpca.2c08927)
Supplement: Supplementary file 2 — jp2c08927_si_002.zip [file jp2c08927_si_002.zip › MeO--OiproH/RO-iPrOH-F12.out]

 Primary working directories    : /run/nvme/job_5128796/data/5128796/molpro.sXiknqt1jX
 Secondary working directories  : /run/nvme/job_5128796/data/5128796/molpro.sXiknqt1jX
 Wavefunction directory         : /scratch/kurten/scratch_galib/third-paper/ccsdt-calculation/iproh-monomer/alkoxypropanol_Conf-M0002-wb97-opt-F12/
 Main file repository           : /run/nvme/job_5128796/data/5128796/

 id        : cs

 Nodes       nprocs
 r05c63.bullx    8

 Using customized tuning parameters: mindgm=1; mindgv=20; mindgc=4; mindgr=1; noblas=0; minvec=7
 default implementation of scratch files=sf  


 Variables initialized (934), CPU time= 0.03 sec
 ***,SCI
 memory,2800,m
 geomtyp=xyz
 NOSYM
 geometry={
 12
 alkoxypropanol_Conf-M0002-wb97-opt.log,Energy: -168751.0186922
 H          0.99566       -0.76740        1.39541
 C          0.91631        0.02491        0.65157
 H          1.33396        0.94555        1.06517
 C         -0.62329        0.24932        0.41543
 H         -1.03174        0.47596        1.41299
 C         -1.27391       -0.99930       -0.17182
 H         -1.19749       -1.82476        0.53681
 H         -0.78521       -1.28265       -1.10122
 H         -2.32790       -0.80968       -0.36728
 O         -0.68373        1.31873       -0.40983
 O          1.60096       -0.40301       -0.48569
 H          1.56013        0.28764       -1.14881
 }
 BASIS=MINAO
 END
 {rhf;
 wf,charge=0,spin=1}
 BASIS=VDZ-F12
 END
 {rhf;
 wf,charge=0,spin=1}
 rccsd(t)-f12a,gem_beta=0.9
 
 
 Commands  initialized (763), CPU time= 0.02 sec, 617 directives.
 Default parameters read. Elapsed time= 0.64 sec

 Checking input...
 Passed
1


                                         ***  PROGRAM SYSTEM MOLPRO  ***
                                       Copyright, TTI GmbH Stuttgart, 2015
                                    Version 2019.2 linked Sep 26 2019 14:26:04


 **********************************************************************************************************************************
 LABEL *   SCI                                                                           
  64 bit mpp version                                                                     DATE: 08-Mar-21          TIME: 08:57:17  
 **********************************************************************************************************************************

 SHA1:             be6ab392da7e353d2966a12a05a6c018082442e1
 **********************************************************************************************************************************
 SETTING GEOMTYP        =    XYZ

 Variable memory set to 2800000000 words,  buffer space 

 ZSYMEL=NOSYM

 SETTING BASIS          =    MINAO


 Recomputing integrals since basis changed


 Using spherical harmonics

 Library entry H      S MINAO                selected for orbital group  1
 Library entry C      S MINAO                selected for orbital group  2
 Library entry C      P MINAO                selected for orbital group  2
 Library entry O      S MINAO                selected for orbital group  8
 Library entry O      P MINAO                selected for orbital group  8


 PROGRAM * SEWARD (Integral evaluation for generally contracted gaussian basis sets)     Author: Roland Lindh, 1990

 Geometry written to block  1 of record 700


 Point group  C1  


 ATOMIC COORDINATES

 NR  ATOM    CHARGE       X              Y              Z

   1  H       1.00    1.881524713   -1.450175828    2.636942731
   2  C       6.00    1.731574945    0.047073078    1.231288851
   3  H       1.00    2.520819061    1.786830537    2.012879576
   4  C       6.00   -1.177847396    0.471146517    0.785048924
   5  H       1.00   -1.949706032    0.899434046    2.670164117
   6  C       6.00   -2.407341007   -1.888403316   -0.324692743
   7  H       1.00   -2.262928137   -3.448296643    1.014423881
   8  H       1.00   -1.483831850   -2.423857214   -2.081004203
   9  H       1.00   -4.399093445   -1.530073449   -0.694058611
  10  O       8.00   -1.292062443    2.492038532   -0.774466458
  11  O       8.00    3.025375936   -0.761578525   -0.917821081
  12  H       1.00    2.948218419    0.543560822   -2.170936269

 Bond lengths in Bohr (Angstrom)

  1- 2  2.059150808   2- 3  2.064109094   2- 4  2.973837036   2-11  2.635623631   4- 5  2.081551165
       ( 1.089655681)       ( 1.092279494)       ( 1.573686788)       ( 1.394711962)       ( 1.101509440)

  4- 6  2.882820932   4-10  2.555217767   6- 7  2.060911352   6- 8  2.055288297   6- 9  2.057160473
       ( 1.525523140)       ( 1.352163011)       ( 1.090587321)       ( 1.087611729)       ( 1.088602442)

 11-12  1.810977546
       ( 0.958328047)

 Bond angles

  1- 2- 3  109.05833240   1- 2- 4  106.10303274   1- 2-11  107.32487898   2- 4- 5  104.84610781

  2- 4- 6  110.99572032   2- 4-10  104.36481172   2-11-12  108.79569933   3- 2- 4  108.10200247

  3- 2-11  112.31291206   4- 2-11  113.68155924   4- 6- 7  109.84608000   4- 6- 8  110.52111356

  4- 6- 9  109.84508963   5- 4- 6  111.03159334   5- 4-10  111.92707552   6- 4-10  113.16142311

  7-6-8  109.06091876   7-6-9  108.44246728   8-6-9  109.08642020

 NUCLEAR CHARGE:                   41
 NUMBER OF PRIMITIVE AOS:         160
 NUMBER OF SYMMETRY AOS:          160
 NUMBER OF CONTRACTIONS:           32   (   32A   )
 NUMBER OF CORE ORBITALS:           5   (    5A   )
 NUMBER OF VALENCE ORBITALS:       27   (   27A   )


 NUCLEAR REPULSION ENERGY  187.10569458

 Eigenvalues of metric

         1 0.181E+00 0.191E+00 0.222E+00 0.244E+00 0.247E+00 0.256E+00 0.277E+00 0.312E+00


 Contracted 2-electron integrals neglected if value below      1.0D-11
 AO integral compression algorithm  1   Integral accuracy      1.0D-11

     2.359 MB (compressed) written to integral file (100.0%)

     Node minimum: 0.262 MB, node maximum: 0.524 MB


 NUMBER OF SORTED TWO-ELECTRON INTEGRALS:      17688.     BUFFER LENGTH:  32768
 NUMBER OF SEGMENTS:   1  SEGMENT LENGTH:      17688      RECORD LENGTH: 524288

 Memory used in sort:       0.57 MW

 SORT1 READ      163605. AND WROTE       17642. INTEGRALS IN      1 RECORDS. CPU TIME:     0.00 SEC, REAL TIME:     0.04 SEC
 SORT2 READ      139209. AND WROTE      139656. INTEGRALS IN      8 RECORDS. CPU TIME:     0.01 SEC, REAL TIME:     0.00 SEC

 Node minimum:       17226.  Node maximum:       17688. integrals

 OPERATOR DM      FOR CENTER  0  COORDINATES:    0.000000    0.000000    0.000000


 **********************************************************************************************************************************
 DATASETS  * FILE   NREC   LENGTH (MB)   RECORD NAMES
              1      18       30.20       500      610      700      900      950      970     1000      129      960     1100   
                                          VAR    BASINP    GEOM    SYMINP    ZMAT    AOBASIS   BASIS     P2S    ABASIS      S 
                                         1400     1410     1200     1210     1080     1600     1650     1700   
                                           T        V       H0       H01     AOSYM     SMH    MOLCAS    OPER   

 PROGRAMS   *        TOTAL       INT
 CPU TIMES  *         1.34      1.12
 REAL TIME  *         5.56 SEC
 DISK USED  *        30.67 MB (local),      279.62 MB (total)
 GA USED    *         0.00 MB       (max)       0.00 MB       (current)
 **********************************************************************************************************************************


 PROGRAM * RHF-SCF (OPEN SHELL)       Authors: W. Meyer, H.-J. Werner


 NUMBER OF ELECTRONS:      21+   20-    SPACE SYMMETRY=1    SPIN SYMMETRY: Doublet 
 CONVERGENCE THRESHOLDS:    1.00E-05 (Density)    1.00E-07 (Energy)
 MAX. NUMBER OF ITERATIONS:       60
 INTERPOLATION TYPE:            DIIS
 INTERPOLATION STEPS:              2 (START)      1 (STEP)
 LEVEL SHIFTS:                 -0.60 (CLOSED) -0.30 (OPEN) 


 Orbital guess generated from atomic densities. Full valence occupancy:   21

 Molecular orbital dump at record        2100.2

 Initial alpha occupancy:  21
 Initial beta  occupancy:  20
 Wave function symmetry:    1

 ITERATION    DDIFF          GRAD             ENERGY        2-EL.EN.            DIPOLE MOMENTS         DIIS   ORB.
    1      0.000D+00      0.000D+00      -266.64260846    558.412894    0.68568   -1.03372    1.24509    0    start
    2      0.000D+00      0.186D-01      -266.82405781    558.283598    0.22297   -0.02800    0.40964    1    diag,B
    3      0.324D-01      0.549D-02      -266.85641104    557.672806    0.07950    0.09325    0.33465    2    diag,B
    4      0.913D-02      0.395D-02      -266.88665155    557.066536   -0.04368    0.12076    0.30652    3    diag,B
    5      0.141D-01      0.137D-02      -266.88993936    557.120763   -0.09865    0.14630    0.29757    4    diag,B
    6      0.357D-02      0.649D-03      -266.89063511    557.081308   -0.12214    0.13414    0.29745    5    diag,B
    7      0.252D-02      0.201D-03      -266.89068529    557.074971   -0.12863    0.13438    0.29301    6    fixocc
    8      0.603D-03      0.109D-03      -266.89071348    557.065453   -0.13147    0.12888    0.29326    7    diag,B
    9      0.457D-03      0.654D-04      -266.89072813    557.071247   -0.13024    0.12954    0.29259    8    diag,B
   10      0.317D-03      0.406D-04      -266.89073547    557.067928   -0.12986    0.12881    0.29237    9    orth
   11      0.228D-03      0.237D-04      -266.89073799    557.066654   -0.12900    0.12869    0.29218    9    diag,B
   12      0.100D-03      0.212D-04      -266.89074015    557.066723   -0.12879    0.12853    0.29202    9    diag,B
   13      0.832D-04      0.207D-04      -266.89074226    557.066643   -0.12870    0.12838    0.29181    9    diag,B
   14      0.807D-04      0.206D-04      -266.89074951    557.065655   -0.12849    0.12774    0.29110    9    diag,B
   15      0.280D-03      0.202D-04      -266.89080220    557.059749   -0.12700    0.12322    0.28529    9    diag,B
   16      0.222D-02      0.177D-04      -266.89084902    557.054071   -0.12603    0.11817    0.27873    9    diag,B
   17      0.243D-02      0.178D-04      -266.89084701    557.054398   -0.12602    0.11837    0.27912    9    diag,B
   18      0.120D-03      0.170D-04      -266.89088361    557.050385   -0.12566    0.11326    0.27206    9    diag,B
   19      0.255D-02      0.239D-04      -266.89089387    557.048820   -0.12588    0.11168    0.26862    9    diag,B
   20      0.107D-02      0.404D-04      -266.89091025    557.045957   -0.12742    0.10591    0.25979    9    orth
   21      0.301D-02      0.624D-04      -266.89091171    557.045674   -0.12766    0.10515    0.25986    9    diag,B
   22      0.635D-04      0.515D-04      -266.89090617    557.046843   -0.12668    0.10786    0.26455    9    diag,B
   23      0.154D-02      0.355D-04      -266.89089089    557.049185   -0.12576    0.11190    0.27012    9    diag,B
   24      0.191D-02      0.274D-04      -266.89090059    557.047868   -0.12628    0.10997    0.26609    9    diag,B
   25      0.124D-02      0.456D-04      -266.89089853    557.048047   -0.12603    0.11075    0.26662    9    diag,B
   26      0.210D-03      0.501D-04      -266.89090713    557.046737   -0.12688    0.10772    0.26293    9    diag,B
   27      0.130D-02      0.514D-04      -266.89090844    557.046495   -0.12702    0.10709    0.26267    9    diag,B
   28      0.152D-03      0.462D-04      -266.89091337    557.045318   -0.12773    0.10411    0.26127    9    diag,B
   29      0.793D-03      0.233D-04      -266.89091503    557.044748   -0.12813    0.10255    0.26039    9    diag,B
   30      0.459D-03      0.127D-04      -266.89091606    557.044311   -0.12860    0.10119    0.25920    9    orth
   31      0.505D-03      0.773D-05      -266.89091649    557.044005   -0.12903    0.10005    0.25829    9    diag,B
   32      0.400D-03      0.260D-05      -266.89091655    557.043925   -0.12934    0.09949    0.25779    9    diag,B
   33      0.200D-03      0.631D-06      -266.89091655    557.043943   -0.12936    0.09954    0.25772    9    diag,B
   34      0.106D-04      0.979D-06      -266.89091655    557.043928   -0.12937    0.09948    0.25774    9    diag,B
   35      0.508D-05      0.102D-06      -266.89091655    557.043930   -0.12937    0.09948    0.25774    0    orth

 Final alpha occupancy:  21
 Final beta  occupancy:  20

 !RHF STATE  1.1 Energy              -266.890916554552
 Nuclear energy                       187.10569458
 One-electron energy                 -732.51857632
 Two-electron energy                  278.52196519
 Virial quotient                       -1.00213571
 !RHF STATE  1.1 Dipole moment         -0.12936552     0.09947617     0.25774464
 Dipole moment /Debye                  -0.32879281     0.25282664     0.65507861

 Orbital energies:

         1.1          2.1          3.1          4.1          5.1          6.1          7.1          8.1          9.1         10.1
    -20.594483   -20.556684   -11.479605   -11.472313   -11.396568    -1.429310    -1.389765    -1.090443    -1.000125    -0.846659

        11.1         12.1         13.1         14.1         15.1         16.1         17.1         18.1         19.1         20.1
     -0.737079    -0.729746    -0.688455    -0.654595    -0.635740    -0.602031    -0.587480    -0.537863    -0.505554    -0.490926

        21.1         22.1         23.1
     -0.623796     0.339553     0.357808


 HOMO     21.1    -0.623796 =     -16.9743eV
 LUMO     22.1     0.339553 =       9.2397eV
 LUMO-HOMO         0.963349 =      26.2141eV


 **********************************************************************************************************************************
 DATASETS  * FILE   NREC   LENGTH (MB)   RECORD NAMES
              1      18       30.20       500      610      700      900      950      970     1000      129      960     1100   
                                          VAR    BASINP    GEOM    SYMINP    ZMAT    AOBASIS   BASIS     P2S    ABASIS      S 
                                         1400     1410     1200     1210     1080     1600     1650     1700   
                                           T        V       H0       H01     AOSYM     SMH    MOLCAS    OPER   

              2       4        2.97       700     1000      520     2100   
                                         GEOM     BASIS   MCVARS     RHF  

 PROGRAMS   *        TOTAL   RHF-SCF       INT
 CPU TIMES  *         1.72      0.38      1.12
 REAL TIME  *         6.76 SEC
 DISK USED  *        33.37 MB (local),      301.24 MB (total)
 SF USED    *         0.00 MB
 GA USED    *         0.00 MB       (max)       0.00 MB       (current)
 **********************************************************************************************************************************
 SETTING BASIS          =    VDZ-F12


 Recomputing integrals since basis changed


 Using spherical harmonics

 Library entry H      S cc-pVDZ-F12          selected for orbital group  1
 Library entry H      P cc-pVDZ-F12          selected for orbital group  1
 Library entry C      S cc-pVDZ-F12          selected for orbital group  2
 Library entry C      P cc-pVDZ-F12          selected for orbital group  2
 Library entry C      D cc-pVDZ-F12          selected for orbital group  2
 Library entry O      S cc-pVDZ-F12          selected for orbital group  8
 Library entry O      P cc-pVDZ-F12          selected for orbital group  8
 Library entry O      D cc-pVDZ-F12          selected for orbital group  8


 PROGRAM * SEWARD (Integral evaluation for generally contracted gaussian basis sets)     Author: Roland Lindh, 1990

 Geometry written to block  1 of record 700


 Point group  C1  


 ATOMIC COORDINATES

 NR  ATOM    CHARGE       X              Y              Z

   1  H       1.00    1.881524713   -1.450175828    2.636942731
   2  C       6.00    1.731574945    0.047073078    1.231288851
   3  H       1.00    2.520819061    1.786830537    2.012879576
   4  C       6.00   -1.177847396    0.471146517    0.785048924
   5  H       1.00   -1.949706032    0.899434046    2.670164117
   6  C       6.00   -2.407341007   -1.888403316   -0.324692743
   7  H       1.00   -2.262928137   -3.448296643    1.014423881
   8  H       1.00   -1.483831850   -2.423857214   -2.081004203
   9  H       1.00   -4.399093445   -1.530073449   -0.694058611
  10  O       8.00   -1.292062443    2.492038532   -0.774466458
  11  O       8.00    3.025375936   -0.761578525   -0.917821081
  12  H       1.00    2.948218419    0.543560822   -2.170936269

 Bond lengths in Bohr (Angstrom)

  1- 2  2.059150808   2- 3  2.064109094   2- 4  2.973837036   2-11  2.635623631   4- 5  2.081551165
       ( 1.089655681)       ( 1.092279494)       ( 1.573686788)       ( 1.394711962)       ( 1.101509440)

  4- 6  2.882820932   4-10  2.555217767   6- 7  2.060911352   6- 8  2.055288297   6- 9  2.057160473
       ( 1.525523140)       ( 1.352163011)       ( 1.090587321)       ( 1.087611729)       ( 1.088602442)

 11-12  1.810977546
       ( 0.958328047)

 Bond angles

  1- 2- 3  109.05833240   1- 2- 4  106.10303274   1- 2-11  107.32487898   2- 4- 5  104.84610781

  2- 4- 6  110.99572032   2- 4-10  104.36481172   2-11-12  108.79569933   3- 2- 4  108.10200247

  3- 2-11  112.31291206   4- 2-11  113.68155924   4- 6- 7  109.84608000   4- 6- 8  110.52111356

  4- 6- 9  109.84508963   5- 4- 6  111.03159334   5- 4-10  111.92707552   6- 4-10  113.16142311

  7-6-8  109.06091876   7-6-9  108.44246728   8-6-9  109.08642020

 NUCLEAR CHARGE:                   41
 NUMBER OF PRIMITIVE AOS:         282
 NUMBER OF SYMMETRY AOS:          272
 NUMBER OF CONTRACTIONS:          213   (  213A   )
 NUMBER OF CORE ORBITALS:           5   (    5A   )
 NUMBER OF VALENCE ORBITALS:       27   (   27A   )


 NUCLEAR REPULSION ENERGY  187.10569458


 Eigenvalues of metric

         1 0.107E-03 0.241E-03 0.574E-03 0.734E-03 0.866E-03 0.981E-03 0.120E-02 0.156E-02


 Contracted 2-electron integrals neglected if value below      1.0D-11
 AO integral compression algorithm  1   Integral accuracy      1.0D-11

     1166.279 MB (compressed) written to integral file ( 49.0%)

     Node minimum: 69.468 MB, node maximum: 541.065 MB


 NUMBER OF SORTED TWO-ELECTRON INTEGRALS:   32455808.     BUFFER LENGTH:  32768
 NUMBER OF SEGMENTS:   3  SEGMENT LENGTH:   15992000      RECORD LENGTH: 524288

 Memory used in sort:      16.55 MW

 SORT1 READ   297666662. AND WROTE    31407473. INTEGRALS IN     91 RECORDS. CPU TIME:     5.39 SEC, REAL TIME:     5.88 SEC
 SORT2 READ   251299519. AND WROTE   259726236. INTEGRALS IN   2120 RECORDS. CPU TIME:     0.44 SEC, REAL TIME:     0.77 SEC

 Node minimum:    32455808.  Node maximum:    32475751. integrals

 OPERATOR DM      FOR CENTER  0  COORDINATES:    0.000000    0.000000    0.000000


 **********************************************************************************************************************************
 DATASETS  * FILE   NREC   LENGTH (MB)   RECORD NAMES
              1      18       31.85       500      610      700      900      950      970     1001      129      960     1100   
                                          VAR    BASINP    GEOM    SYMINP    ZMAT    AOBASIS   BASIS     P2S    ABASIS      S 
                                         1400     1410     1200     1210     1080     1600     1650     1700   
                                           T        V       H0       H01     AOSYM     SMH    MOLCAS    OPER   

              2       5        3.02       700     1000      520     2100     1001   
                                         GEOM     BASIS   MCVARS     RHF     BASIS   

 PROGRAMS   *        TOTAL       INT   RHF-SCF       INT
 CPU TIMES  *        13.59     11.87      0.38      1.12
 REAL TIME  *        20.31 SEC
 DISK USED  *        34.94 MB (local),        4.77 GB (total)
 SF USED    *         0.00 MB
 GA USED    *         0.00 MB       (max)       0.00 MB       (current)
 **********************************************************************************************************************************


 PROGRAM * RHF-SCF (OPEN SHELL)       Authors: W. Meyer, H.-J. Werner


 NUMBER OF ELECTRONS:      21+   20-    SPACE SYMMETRY=1    SPIN SYMMETRY: Doublet 
 CONVERGENCE THRESHOLDS:    1.00E-05 (Density)    1.00E-07 (Energy)
 MAX. NUMBER OF ITERATIONS:       60
 INTERPOLATION TYPE:            DIIS
 INTERPOLATION STEPS:              2 (START)      1 (STEP)
 LEVEL SHIFTS:                 -0.60 (CLOSED) -0.30 (OPEN) 


 Molecular orbitals read from record     2100.2  Type=RHF/CANONICAL (state 1.1)

 Present basis size:      213
 Previous basis size:      32
 Previous occupation:      21
 Previous closed-shells:   20
 Previous core-orbitals:    5
 Present occupation:       21
 Present closed-shells:    20
 Present core-orbitals:     5
 Wavefunction symmetry:    1   Doublet 

 Orbital overlap <old|new>:  < 1.1| 1.1> = 1.000000   < 2.1| 2.1> = 1.000000   < 3.1| 3.1> = 1.000000   < 4.1| 4.1> = 1.000000
                             < 5.1| 5.1> = 1.000000   < 6.1| 6.1> = 1.000000   < 7.1| 7.1> = 1.000000   < 8.1| 8.1> = 1.000000
                             < 9.1| 9.1> = 1.000000   <10.1|10.1> = 1.000000   <11.1|11.1> = 1.000000   <12.1|12.1> = 1.000000
                             <13.1|13.1> = 1.000000   <14.1|14.1> = 1.000000   <15.1|15.1> = 1.000000   <16.1|16.1> = 1.000000
                             <17.1|17.1> = 1.000000   <18.1|18.1> = 1.000000   <19.1|19.1> = 1.000000   <20.1|20.1> = 1.000000
                             <21.1|21.1> = 1.000000


 Molecular orbital dump at record        2101.2

 ITERATION    DDIFF          GRAD             ENERGY        2-EL.EN.            DIPOLE MOMENTS         DIIS   ORB.
    1      0.000D+00      0.000D+00      -266.89091656    557.043930   -0.12937    0.09948    0.25774    0    start
    2      0.000D+00      0.116D-01      -267.35418018    562.693844   -0.08290    0.01218    0.19786    1    diag,B
    3      0.169D-01      0.359D-02      -267.42501652    563.017780   -0.13073   -0.00262    0.31083    2    diag,B
    4      0.631D-02      0.122D-02      -267.43728778    563.079269   -0.16346   -0.01556    0.36419    3    diag,B
    5      0.202D-02      0.501D-03      -267.44008920    563.139133   -0.18866   -0.03250    0.41025    4    diag,B
    6      0.112D-02      0.183D-03      -267.44051582    563.097993   -0.19903   -0.04226    0.42591    5    diag,B
    7      0.511D-03      0.678D-04      -267.44057851    563.097008   -0.20335   -0.04577    0.43077    6    diag,B
    8      0.212D-03      0.223D-04      -267.44058714    563.093653   -0.20436   -0.04659    0.43122    7    orth
    9      0.916D-04      0.102D-04      -267.44059041    563.093898   -0.20473   -0.04665    0.43106    8    diag,B
   10      0.496D-04      0.697D-05      -267.44059274    563.094052   -0.20488   -0.04675    0.43095    9    diag,B
   11      0.188D-04      0.643D-05      -267.44059542    563.094145   -0.20501   -0.04683    0.43080    9    diag,B
   12      0.137D-04      0.627D-05      -267.44059977    563.094135   -0.20518   -0.04703    0.43054    9    diag,B
   13      0.194D-04      0.616D-05      -267.44061480    563.093840   -0.20579   -0.04783    0.42954    9    diag,B
   14      0.687D-04      0.586D-05      -267.44064637    563.093255   -0.20728   -0.04975    0.42714    9    diag,B
   15      0.160D-03      0.528D-05      -267.44067363    563.092853   -0.20891   -0.05171    0.42473    9    diag,B
   16      0.164D-03      0.465D-05      -267.44070886    563.092437   -0.21212   -0.05493    0.42056    9    diag,B
   17      0.289D-03      0.413D-05      -267.44071324    563.092686   -0.21262   -0.05558    0.42004    9    diag,B
   18      0.471D-04      0.307D-05      -267.44073115    563.092398   -0.21686   -0.05881    0.41531    9    orth
   19      0.334D-03      0.503D-05      -267.44073198    563.092777   -0.21721   -0.05931    0.41508    9    diag,B
   20      0.313D-04      0.269D-05      -267.44073282    563.093165   -0.21815   -0.06010    0.41420    9    diag,B
   21      0.717D-04      0.201D-05      -267.44073290    563.093408   -0.21830   -0.06036    0.41413    9    diag,B
   22      0.138D-04      0.732D-06      -267.44073292    563.093554   -0.21842   -0.06050    0.41406    9    diag,B
   23      0.923D-05      0.257D-06      -267.44073292    563.093599   -0.21840   -0.06056    0.41410    0    orth

 Final alpha occupancy:  21
 Final beta  occupancy:  20

 !RHF STATE  1.1 Energy              -267.440732919005
 Nuclear energy                       187.10569458
 One-electron energy                 -736.09322723
 Two-electron energy                  281.54679974
 Virial quotient                       -1.00082568
 !RHF STATE  1.1 Dipole moment         -0.21839830    -0.06056174     0.41410177
 Dipole moment /Debye                  -0.55507676    -0.15392251     1.05247277

 Orbital energies:

         1.1          2.1          3.1          4.1          5.1          6.1          7.1          8.1          9.1         10.1
    -20.605143   -20.567208   -11.291273   -11.289870   -11.224278    -1.386859    -1.351428    -1.025330    -0.938027    -0.802941

        11.1         12.1         13.1         14.1         15.1         16.1         17.1         18.1         19.1         20.1
     -0.701544    -0.681599    -0.648620    -0.598663    -0.586169    -0.548010    -0.536443    -0.513223    -0.461907    -0.442703

        21.1         22.1         23.1
     -0.597178     0.056809     0.058610


 HOMO     21.1    -0.597178 =     -16.2500eV
 LUMO     22.1     0.056809 =       1.5459eV
 LUMO-HOMO         0.653987 =      17.7959eV


 **********************************************************************************************************************************
 DATASETS  * FILE   NREC   LENGTH (MB)   RECORD NAMES
              1      18       31.85       500      610      700      900      950      970     1001      129      960     1100   
                                          VAR    BASINP    GEOM    SYMINP    ZMAT    AOBASIS   BASIS     P2S    ABASIS      S 
                                         1400     1410     1200     1210     1080     1600     1650     1700   
                                           T        V       H0       H01     AOSYM     SMH    MOLCAS    OPER   

              2       6        6.79       700     1000      520     2100     1001     2101   
                                         GEOM     BASIS   MCVARS     RHF     BASIS     RHF  

 PROGRAMS   *        TOTAL   RHF-SCF       INT   RHF-SCF       INT
 CPU TIMES  *        22.23      8.64     11.87      0.38      1.12
 REAL TIME  *        30.05 SEC
 DISK USED  *        45.27 MB (local),        4.85 GB (total)
 SF USED    *         0.18 MB
 GA USED    *         0.00 MB       (max)       0.00 MB       (current)
 **********************************************************************************************************************************


 PROGRAM * CCSD (Restricted open-shell coupled cluster)     Authors: C. Hampel, H.-J. Werner, 1991, M. Deegan, P.J. Knowles, 1992

                   Density fitting integral evaluation by F.R. Manby, 2003,2007, G. Knizia, 2010


 Basis set AUG-CC-PVDZ/JKFIT generated.  Number of basis functions:   654 
 Basis set CC-PVDZ-F12/OPTRI generated.  Number of basis functions:   484 
 Basis set AUG-CC-PVDZ/MP2FIT generated. Number of basis functions:   521 

 Convergence thresholds:  THRVAR = 1.00D-08  THRDEN = 1.00D-06

 CCSD(T)     terms to be evaluated (factor= 1.000)


 Number of core orbitals:           5 (   5 )
 Number of closed-shell orbitals:  15 (  15 )
 Number of active  orbitals:        1 (   1 )
 Number of external orbitals:     192 ( 192 )

 Memory could be reduced to 209.69 Mwords without degradation in triples

 Number of N-1 electron functions:              31
 Number of N-2 electron functions:             465
 Number of singly external CSFs:              5983
 Number of doubly external CSFs:          13108560
 Total number of CSFs:                    13114543

 Molecular orbitals read from record     2101.2  Type=RHF/CANONICAL (state 1.1)

 Integral transformation finished. Total CPU:   9.66 sec, npass=  1  Memory used:  93.62 MW

 Geminal basis:    OPTFULL  GEM_TYPE=SLATER  BETA=0.9  NGEM=6

 Optimizing Gaussian exponents for each gem_beta

 Geminal optimization for beta= 0.9000
 Weight function:   m=0, omega= 1.3652

 Augmented Hessian optimization of geminal fit. Trust ratio= 0.40000
 Convergence reached after  14 iterations. Final gradient= 9.47D-17, Step= 1.60D-08, Delta= 1.32D-09

 Alpha:                 0.16713     0.72638     2.57315     8.59263    32.33955   179.26007
 Coeff:                 0.29008     0.30523     0.17630     0.10448     0.06448     0.03994


 WFN_F12=FIX,EG    DECOUPLE_EXPL=F   HYBRID=0    NOX=F   SEMIINT_F12=T   CORE_SINGLES=F

 AO(A)-basis ORBITAL           loaded. Number of functions:     213
 RI(R)-basis CC-PVDZ-F12/OPTRI loaded. Number of functions:     484
 DF-basis AUG-CC-PVDZ/JKFIT    loaded. Number of functions:     654

 Screening thresholds:   THRAO=  1.00D-10  THRMO=  1.00D-09  THRPROD=  1.00D-09
                         THRSW=  1.00D-05  THROV=  1.00D-12  THRAOF12= 1.00D-08

 CPU time for one-electron matrices               3.77 sec

 Construction of ABS:
 Pseudo-inverse stability          4.82E-12
 Smallest eigenvalue of S          1.13E-04  (threshold= 1.00E-08)
 Ratio eigmin/eigmax               1.43E-05  (threshold= 1.00E-09)
 Smallest eigenvalue of S kept     1.13E-04  (threshold= 1.13E-04, 0 functions deleted, 484 kept)

 Construction of CABS:
 Pseudo-inverse stability          5.15E-11
 Smallest eigenvalue of S          3.97E-06  (threshold= 1.00E-08)
 Ratio eigmin/eigmax               3.97E-06  (threshold= 1.00E-09)
 Smallest eigenvalue of S kept     3.97E-06  (threshold= 3.97E-06, 0 functions deleted, 484 kept)

 CPU time for basis constructions                 0.11 sec
 Fock operators(MO) rebuilt from dump record.
 CPU time for fock operators                      0.19 sec

                                      TOTAL          ALPHA          BETA    
  Singles Contributions MO        -0.003595699   -0.001797206   -0.001798493
  Singles Contributions CABS      -0.012033352   -0.006350285   -0.005683067
  Pure DF-RHF relaxation          -0.011725330

 CPU time for singles                             0.38 sec

 AO(A)-basis ORBITAL           loaded. Number of functions:     213
 RI(R)-basis CC-PVDZ-F12/OPTRI loaded. Number of functions:     484
 DF-basis AUG-CC-PVDZ/MP2FIT   loaded. Number of functions:     521

 Screening thresholds:   THRAO=  1.00D-10  THRMO=  1.00D-09  THRPROD=  1.00D-09
                         THRSW=  1.00D-05  THROV=  1.00D-12  THRAOF12= 1.00D-08

 CPU time for transformed integrals              23.07 sec
 CPU time for F12 matrices                       10.60 sec

 Diagonal F12 ansatz with fixed amplitudes:   TS= 0.5000  TT= 0.2500  TN= 0.3750

 ITER.     SQ.NORM      CORR.ENERGY   TOTAL ENERGY  ENERGY CHANGE      VAR         CPU   MICRO    DIIS
   1      1.24785066    -1.06325969  -268.51571794    -1.0750E+00   2.46E-01      0.56  1  1  1   0  0
   2      1.24820564    -1.06320040  -268.51565865     5.9288E-05   1.22E-04      2.03  0  0  0   1  1
   3      1.24846451    -1.06352280  -268.51598105    -3.2240E-04   1.03E-06      4.06  0  0  0   2  2
   4      1.24847036    -1.06352496  -268.51598321    -2.1640E-06   7.60E-09      6.64  0  0  0   3  3
   5      1.24847113    -1.06352498  -268.51598323    -1.5449E-08   8.27E-11      9.75  0  0  0   4  4

 - - Continuing with F12/conv. amplitude coupling turned on.

   6      1.25013580    -1.06894569  -268.52140394    -5.4207E-03   2.45E-04     11.73  1  1  1   1  1
   7      1.25013340    -1.06894723  -268.52140548    -1.5314E-06   2.04E-08     14.44  1  1  1   2  2
   8      1.25013385    -1.06894690  -268.52140515     3.2306E-07   5.92E-11     17.49  1  1  1   3  3

 CPU time for iterative RMP2-F12                 17.49 sec


 DF-RMP2-F12 doubles corrections:
 - - - - - - - - - - - - - - - - 
  Approx.                             TOTAL           A-B            A-A            B-B    
  RMP2-F12/3C(FIX)                -0.189753282   -0.166284947   -0.012995757   -0.010472578
  RMP2-F12/3*C(FIX)               -0.184331356   -0.162407080   -0.012164909   -0.009759367
  RMP2-F12/3*C(DX)                -0.186449559   -0.164468921   -0.012204499   -0.009776139
  RMP2-F12/3*C(FIX,DX)            -0.204502458   -0.181837791   -0.012656753   -0.010007914

 DF-RMP2-F12 doubles energies:
 - - - - - - - - - - - - - - -
  Approx.                             TOTAL           A-B            A-A            B-B    
  RMP2                            -0.875597922   -0.660319713   -0.114610375   -0.100667834
  RMP2-F12/3C(FIX)                -1.065351204   -0.826604660   -0.127606132   -0.111140412
  RMP2-F12/3*C(FIX)               -1.059929277   -0.822726793   -0.126775283   -0.110427201
  RMP2-F12/3*C(DX)                -1.062047481   -0.824788634   -0.126814874   -0.110443973
  RMP2-F12/3*C(FIX,DX)            -1.080100380   -0.842157504   -0.127267128   -0.110675748


  Reference energy                   -267.440732919003
  CABS relaxation correction to RHF    -0.011725329994
  New reference energy               -267.452458248997

  RMP2-F12 singles (MO) energy         -0.003595699112
  RMP2-F12 pair energy                 -1.065351203836
  RMP2-F12 correlation energy          -1.068946902948

 !RMP2-F12/3C(FIX) energy            -268.521405151945

 Starting RMP2 calculation, locsing= 0

 Wavefunction is spin-projected

 ITER.      SQ.NORM     CORR.ENERGY   TOTAL ENERGY   ENERGY CHANGE        DEN1      VAR(S)    VAR(P)  DIIS     TIME
   1      1.24554103    -0.87604527  -268.31677819    -0.87604527    -0.00296018  0.12D-04  0.11D-02  1  1    68.68
   2      1.24805796    -0.87923180  -268.31996472    -0.00318653    -0.00000487  0.37D-06  0.19D-05  2  2    70.26
   3      1.24812057    -0.87927461  -268.32000753    -0.00004281    -0.00000004  0.19D-07  0.10D-07  3  3    71.92
   4      1.24812162    -0.87927470  -268.32000762    -0.00000009    -0.00000000  0.69D-09  0.14D-09  4  4    73.59

 Norm of t1 vector:      0.03248955      S-energy:    -0.00298870      T1 diagnostic:  0.00047908
 Norm of t2 vector:      0.49705739      P-energy:    -0.87628600
                                         Alpha-Beta:  -0.66133353
                                         Alpha-Alpha: -0.11460767
                                         Beta-Beta:   -0.10034479

 Spin contamination <S**2-Sz**2-Sz>     0.00000000
  Reference energy                   -267.440732919003
  CABS singles correction              -0.011725329994
  New reference energy               -267.452458248997
  RHF-RMP2 correlation energy          -0.879274699523
 !RHF-RMP2 energy                    -268.331732948521

  F12/3C(FIX) correction               -0.189753282328
  RHF-RMP2-F12 correlation energy      -1.069027981851
 !RHF-RMP2-F12 total energy          -268.521486230848
 (NB above energy spin projected)

 Starting RCCSD calculation

 ITER.      SQ.NORM     CORR.ENERGY   TOTAL ENERGY   ENERGY CHANGE        DEN1      VAR(S)    VAR(P)  DIIS     TIME
   1      1.25309930    -0.87716982  -268.31790274    -0.87716982    -0.02321190  0.46D-02  0.41D-02  1  1   110.57
   2      1.27363550    -0.89839945  -268.33913237    -0.02122963    -0.00213805  0.31D-03  0.61D-03  2  2   146.07
   3      1.28401519    -0.90347339  -268.34420631    -0.00507394    -0.00041211  0.33D-03  0.46D-04  3  3   181.42
   4      1.28939041    -0.90522253  -268.34595545    -0.00174914    -0.00013983  0.10D-03  0.20D-04  4  4   218.33
   5      1.29445733    -0.90596303  -268.34669595    -0.00074050    -0.00005228  0.53D-04  0.42D-05  5  5   253.80
   6      1.29846970    -0.90630697  -268.34703989    -0.00034394    -0.00001212  0.95D-05  0.18D-05  6  6   289.34
   7      1.30084905    -0.90651120  -268.34724412    -0.00020423    -0.00000289  0.25D-05  0.33D-06  6  1   324.83
   8      1.30130437    -0.90654079  -268.34727371    -0.00002959    -0.00000106  0.91D-06  0.13D-06  6  2   360.61
   9      1.30161223    -0.90655538  -268.34728830    -0.00001459    -0.00000048  0.48D-06  0.35D-07  6  3   396.12
  10      1.30167683    -0.90655371  -268.34728663     0.00000167    -0.00000029  0.30D-06  0.19D-07  6  5   431.78
  11      1.30179016    -0.90655525  -268.34728817    -0.00000154    -0.00000022  0.24D-06  0.89D-08  6  4   468.98
  12      1.30185438    -0.90655652  -268.34728943    -0.00000127    -0.00000018  0.20D-06  0.73D-08  6  6   504.68
  13      1.30198520    -0.90656203  -268.34729495    -0.00000552    -0.00000014  0.15D-06  0.65D-08  6  1   540.21
  14      1.30215386    -0.90656512  -268.34729804    -0.00000309    -0.00000008  0.84D-07  0.56D-08  6  2   577.59
  15      1.30234043    -0.90656659  -268.34729951    -0.00000147    -0.00000004  0.36D-07  0.39D-08  6  3   613.14
  16      1.30243167    -0.90656308  -268.34729600     0.00000351    -0.00000001  0.98D-08  0.13D-08  6  4   648.69
  17      1.30248319    -0.90656096  -268.34729388     0.00000212    -0.00000000  0.21D-08  0.34D-09  6  5   684.19
  18      1.30247879    -0.90656094  -268.34729386     0.00000002    -0.00000000  0.64D-09  0.96D-10  6  2   719.74

 Norm of t1 vector:      0.16051841      S-energy:    -0.00373153      T1 diagnostic:  0.01948600
                                                                       D1 diagnostic:  0.09115289
 Norm of t2 vector:      0.52603482      P-energy:    -0.90282941
                                         Alpha-Beta:  -0.70416734
                                         Alpha-Alpha: -0.10508934
                                         Beta-Beta:   -0.09357272

 Singles amplitudes (print threshold =  0.500E-01):

         I         SYM. A    A   T(IA) [Beta-Beta]

        15         1         1      0.08543441

 Spin contamination <S**2-Sz**2-Sz>     0.00000000

 Memory could be reduced to 229.83 Mwords without degradation in triples


 RESULTS
 =======

  Reference energy                   -267.440732919003
  CABS relaxation correction to RHF    -0.011725329994
  New reference energy               -267.452458248997

  F12 corrections for ansatz 3C(FIX) added to RCCSD energy. Coupling mode:  7

  RCCSD-F12a singles energy            -0.003731531298
  RCCSD-F12a pair energy               -1.086617829354
  RCCSD-F12a correlation energy        -1.090349360652
  Triples (T) contribution             -0.033053250914
  Total correlation energy             -1.123402611566

  RHF-RCCSD-F12a energy              -268.542807609649
  RHF-RCCSD[T]-F12a energy           -268.577581270021
  RHF-RCCSD-T-F12a energy            -268.575351015223
 !RHF-RCCSD(T)-F12a energy           -268.575860860563

 Program statistics:

 Available memory in ccsd:              2799997771
 Min. memory needed in ccsd:              36866111
 Max. memory used in ccsd:                53467168
 Max. memory used in cckext:              43825165 (18 integral passes)
 Max. memory used in cckint:              93618855 ( 1 integral passes)


 **********************************************************************************************************************************
 DATASETS  * FILE   NREC   LENGTH (MB)   RECORD NAMES
              1      18       31.85       500      610      700      900      950      970     1001      129      960     1100   
                                          VAR    BASINP    GEOM    SYMINP    ZMAT    AOBASIS   BASIS     P2S    ABASIS      S 
                                         1400     1410     1200     1210     1080     1600     1650     1700   
                                           T        V       H0       H01     AOSYM     SMH    MOLCAS    OPER   

              2       7        7.34       700     1000      520     2100     1001     2101     7360   
                                         GEOM     BASIS   MCVARS     RHF     BASIS     RHF    F12ABS    

 PROGRAMS   *        TOTAL  RCCSD(T)   RHF-SCF       INT   RHF-SCF       INT
 CPU TIMES  *      1767.39   1745.15      8.64     11.87      0.38      1.12
 REAL TIME  *      1842.79 SEC
 DISK USED  *         1.70 GB (local),       18.11 GB (total)
 SF USED    *        12.09 GB
 GA USED    *         4.87 MB       (max)       0.00 MB       (current)
 **********************************************************************************************************************************
 Molecular orbitals read from record     2101.2  Type=RHF/CANONICAL (state 1.1)
 Occupation numbers read from record     2101.2  Type=RHF/RHF (state 1.1)
 Orbital energies read from record       2101.2  Type=RHF/CANONICAL (state 1.1)
 Redundancy group numbers read from rec  2101.2  Type=RHF/RHF (state 1.1)

 RCCSD(T)-F12A/cc-pVDZ-F12 energy=   -268.575860860563

   RCCSD(T)-F12A         RHF-SCF         RHF-SCF
   -268.57586086   -267.44073292   -266.89091655
 **********************************************************************************************************************************
 Molpro calculation terminated
