# Supplementary material for: Computational Investigation of Substituent Effects on the Alcohol + Carbonyl Channel of Peroxy Radical Self- and Cross-Reactions
Source: J Phys Chem A. 2023 Feb 8;127(7):1686–96. doi: 10.1021/acs.jpca.2c08927 (PMC9969516; doi:10.1021/acs.jpca.2c08927)
Supplement: Supplementary file 2 — jp2c08927_si_002.zip [file jp2c08927_si_002.zip › MeO--OiproH/meo-oiproh-TS2-wb97-opt.log]

 Entering Gaussian System, Link 0=/appl/soft/chem/gaussian/G16RevB.01/g16/g16
 Initial command:
 /appl/soft/chem/gaussian/G16RevB.01/g16/l1.exe "/scratch/kurten/scratch_galib/third-paper/MeO-OPrOH/ts-calc/11_9_1604-set2/ts-set2/wb-ts/9436697.GAUSS_SCRDIR/Gau-129942.inp" -scrdir="/scratch/kurten/scratch_galib/third-paper/MeO-OPrOH/ts-calc/11_9_1604-set2/ts-set2/wb-ts/9436697.GAUSS_SCRDIR/"
 Entering Link 1 = /appl/soft/chem/gaussian/G16RevB.01/g16/l1.exe PID=    129949.
  
 Copyright (c) 1988-2017, Gaussian, Inc.  All Rights Reserved.
  
 This is part of the Gaussian(R) 16 program.  It is based on
 the Gaussian(R) 09 system (copyright 2009, Gaussian, Inc.),
 the Gaussian(R) 03 system (copyright 2003, Gaussian, Inc.),
 the Gaussian(R) 98 system (copyright 1998, Gaussian, Inc.),
 the Gaussian(R) 94 system (copyright 1995, Gaussian, Inc.),
 the Gaussian 92(TM) system (copyright 1992, Gaussian, Inc.),
 the Gaussian 90(TM) system (copyright 1990, Gaussian, Inc.),
 the Gaussian 88(TM) system (copyright 1988, Gaussian, Inc.),
 the Gaussian 86(TM) system (copyright 1986, Carnegie Mellon
 University), and the Gaussian 82(TM) system (copyright 1983,
 Carnegie Mellon University). Gaussian is a federally registered
 trademark of Gaussian, Inc.
  
 This software contains proprietary and confidential information,
 including trade secrets, belonging to Gaussian, Inc.
  
 This software is provided under written license and may be
 used, copied, transmitted, or stored only in accord with that
 written license.
  
 The following legend is applicable only to US Government
 contracts under FAR:
  
                    RESTRICTED RIGHTS LEGEND
  
 Use, reproduction and disclosure by the US Government is
 subject to restrictions as set forth in subparagraphs (a)
 and (c) of the Commercial Computer Software - Restricted
 Rights clause in FAR 52.227-19.
  
 Gaussian, Inc.
 340 Quinnipiac St., Bldg. 40, Wallingford CT 06492
  
  
 ---------------------------------------------------------------
 Warning -- This program may not be used in any manner that
 competes with the business of Gaussian, Inc. or will provide
 assistance to any competitor of Gaussian, Inc.  The licensee
 of this program is prohibited from giving any competitor of
 Gaussian, Inc. access to this program.  By using this program,
 the user acknowledges that Gaussian, Inc. is engaged in the
 business of creating and licensing software in the field of
 computational chemistry and represents and warrants to the
 licensee that it is not a competitor of Gaussian, Inc. and that
 it will not use this program in any manner prohibited above.
 ---------------------------------------------------------------
  

 Cite this work as:
 Gaussian 16, Revision B.01,
 M. J. Frisch, G. W. Trucks, H. B. Schlegel, G. E. Scuseria, 
 M. A. Robb, J. R. Cheeseman, G. Scalmani, V. Barone, 
 G. A. Petersson, H. Nakatsuji, X. Li, M. Caricato, A. V. Marenich, 
 J. Bloino, B. G. Janesko, R. Gomperts, B. Mennucci, H. P. Hratchian, 
 J. V. Ortiz, A. F. Izmaylov, J. L. Sonnenberg, D. Williams-Young, 
 F. Ding, F. Lipparini, F. Egidi, J. Goings, B. Peng, A. Petrone, 
 T. Henderson, D. Ranasinghe, V. G. Zakrzewski, J. Gao, N. Rega, 
 G. Zheng, W. Liang, M. Hada, M. Ehara, K. Toyota, R. Fukuda, 
 J. Hasegawa, M. Ishida, T. Nakajima, Y. Honda, O. Kitao, H. Nakai, 
 T. Vreven, K. Throssell, J. A. Montgomery, Jr., J. E. Peralta, 
 F. Ogliaro, M. J. Bearpark, J. J. Heyd, E. N. Brothers, K. N. Kudin, 
 V. N. Staroverov, T. A. Keith, R. Kobayashi, J. Normand, 
 K. Raghavachari, A. P. Rendell, J. C. Burant, S. S. Iyengar, 
 J. Tomasi, M. Cossi, J. M. Millam, M. Klene, C. Adamo, R. Cammi, 
 J. W. Ochterski, R. L. Martin, K. Morokuma, O. Farkas, 
 J. B. Foresman, and D. J. Fox, Gaussian, Inc., Wallingford CT, 2016.
 
 ******************************************
 Gaussian 16:  ES64L-G16RevB.01 20-Dec-2017
                29-Nov-2021 
 ******************************************
 %mem=12GB
 %NprocShared=16
 Will use up to   16 processors via shared memory.
 %chk=ts-set2-M0001-copt-TS-opt-TS-wb97-opt
 ----------------------------------------------------------------------
 # UWB97XD aug-cc-pVTZ Opt(CalcAll,TS,NoEigenTest) scf=qc Integral(Grid
 =SuperFineGrid) Guess(mix,always) MaxDisk=32GB
 ----------------------------------------------------------------------
 1/5=1,10=4,11=1,18=20,26=5,38=1/1,3;
 2/9=110,12=2,17=6,18=5,40=1/2;
 3/5=16,6=1,7=10,11=2,25=1,30=1,71=2,74=-58,75=-7,116=2,140=1/1,2,3;
 4/13=-1/1;
 5/5=2,8=3,38=5/8;
 8/6=4,10=90,11=11/1;
 11/6=1,8=1,9=11,15=111,16=1/1,2,10;
 10/6=1/2;
 6/7=2,8=2,9=2,10=2,18=1,28=1/1;
 7/10=1,25=1/1,2,3,16;
 1/5=1,10=4,11=1,18=20,26=5/3(3);
 2/9=110/2;
 7/8=1,9=1,25=1,44=-1/16;
 99//99;
 2/9=110/2;
 3/5=16,6=1,7=10,11=2,25=1,30=1,71=2,74=-58,75=-7,116=2,140=1/1,2,3;
 4/13=-1/1;
 5/5=2,8=3,38=5/8;
 8/6=4,10=90,11=11/1;
 11/6=1,8=1,9=11,15=111,16=1/1,2,10;
 10/6=1/2;
 7/10=1,25=1/1,2,3,16;
 1/5=1,10=4,11=1,18=20,26=5/3(-8);
 2/9=110/2;
 6/7=2,8=2,9=2,10=2,18=1,19=2,28=1/1;
 7/8=1,9=1,25=1,44=-1/16;
 99//99;
 -------------------------------------
 ts-set2-M0001-copt-TS-opt-TS-wb97-opt
 -------------------------------------
 Symbolic Z-matrix:
 Charge =  0 Multiplicity = 3
 C                    -2.6516   -0.51928   0.13108 
 H                    -3.60811  -0.00975  -0.07003 
 H                    -2.51282  -0.54751   1.22395 
 H                    -2.73531  -1.54626  -0.25524 
 O                    -1.65364   0.21286  -0.52777 
 H                     0.98208   1.29156  -1.43879 
 C                     1.14004   1.0968   -0.37363 
 H                     2.1768    1.27305  -0.07882 
 C                     0.8234   -0.51747  -0.17919 
 C                     1.08904  -0.92735   1.28506 
 H                     0.54926  -0.24263   1.9443 
 H                     2.16314  -0.87648   1.49581 
 H                     0.74359  -1.95265   1.44606 
 O                     1.46476  -1.19186  -1.07618 
 O                     0.29413   1.81362   0.44828 
 H                    -0.62933   1.59722   0.16601 
 H                    -0.3766   -0.45967  -0.36782 
 
 Add virtual bond connecting atoms H17        and O5         Dist= 2.74D+00.

 GradGradGradGradGradGradGradGradGradGradGradGradGradGradGradGradGradGrad
 Berny optimization.
 Initialization pass.
                           ----------------------------
                           !    Initial Parameters    !
                           ! (Angstroms and Degrees)  !
 --------------------------                            --------------------------
 ! Name  Definition              Value          Derivative Info.                !
 --------------------------------------------------------------------------------
 ! R1    R(1,2)                  1.1023         calculate D2E/DX2 analytically  !
 ! R2    R(1,3)                  1.102          calculate D2E/DX2 analytically  !
 ! R3    R(1,4)                  1.1004         calculate D2E/DX2 analytically  !
 ! R4    R(1,5)                  1.4022         calculate D2E/DX2 analytically  !
 ! R5    R(5,17)                 1.4521         calculate D2E/DX2 analytically  !
 ! R6    R(6,7)                  1.0943         calculate D2E/DX2 analytically  !
 ! R7    R(7,8)                  1.0922         calculate D2E/DX2 analytically  !
 ! R8    R(7,9)                  1.6565         calculate D2E/DX2 analytically  !
 ! R9    R(7,15)                 1.3802         calculate D2E/DX2 analytically  !
 ! R10   R(9,10)                 1.5436         calculate D2E/DX2 analytically  !
 ! R11   R(9,14)                 1.2926         calculate D2E/DX2 analytically  !
 ! R12   R(9,17)                 1.2161         calculate D2E/DX2 analytically  !
 ! R13   R(10,11)                1.0931         calculate D2E/DX2 analytically  !
 ! R14   R(10,12)                1.0958         calculate D2E/DX2 analytically  !
 ! R15   R(10,13)                1.0938         calculate D2E/DX2 analytically  !
 ! R16   R(15,16)                0.9896         calculate D2E/DX2 analytically  !
 ! A1    A(2,1,3)              107.5815         calculate D2E/DX2 analytically  !
 ! A2    A(2,1,4)              107.5382         calculate D2E/DX2 analytically  !
 ! A3    A(2,1,5)              106.8891         calculate D2E/DX2 analytically  !
 ! A4    A(3,1,4)              109.5011         calculate D2E/DX2 analytically  !
 ! A5    A(3,1,5)              112.9379         calculate D2E/DX2 analytically  !
 ! A6    A(4,1,5)              112.1162         calculate D2E/DX2 analytically  !
 ! A7    A(1,5,17)             109.4103         calculate D2E/DX2 analytically  !
 ! A8    A(6,7,8)              111.7804         calculate D2E/DX2 analytically  !
 ! A9    A(6,7,9)              105.0765         calculate D2E/DX2 analytically  !
 ! A10   A(6,7,15)             113.5            calculate D2E/DX2 analytically  !
 ! A11   A(8,7,9)              107.8804         calculate D2E/DX2 analytically  !
 ! A12   A(8,7,15)             109.7088         calculate D2E/DX2 analytically  !
 ! A13   A(9,7,15)             108.6067         calculate D2E/DX2 analytically  !
 ! A14   A(7,9,10)             109.708          calculate D2E/DX2 analytically  !
 ! A15   A(7,9,14)             109.3989         calculate D2E/DX2 analytically  !
 ! A16   A(7,9,17)              97.1285         calculate D2E/DX2 analytically  !
 ! A17   A(10,9,14)            115.7448         calculate D2E/DX2 analytically  !
 ! A18   A(10,9,17)            109.243          calculate D2E/DX2 analytically  !
 ! A19   A(14,9,17)            114.0024         calculate D2E/DX2 analytically  !
 ! A20   A(9,10,11)            108.711          calculate D2E/DX2 analytically  !
 ! A21   A(9,10,12)            109.8047         calculate D2E/DX2 analytically  !
 ! A22   A(9,10,13)            109.5224         calculate D2E/DX2 analytically  !
 ! A23   A(11,10,12)           109.8147         calculate D2E/DX2 analytically  !
 ! A24   A(11,10,13)           110.0256         calculate D2E/DX2 analytically  !
 ! A25   A(12,10,13)           108.952          calculate D2E/DX2 analytically  !
 ! A26   A(7,15,16)            106.7684         calculate D2E/DX2 analytically  !
 ! A27   A(5,17,9)             155.0759         calculate D2E/DX2 analytically  !
 ! D1    D(2,1,5,17)          -176.468          calculate D2E/DX2 analytically  !
 ! D2    D(3,1,5,17)            65.4151         calculate D2E/DX2 analytically  !
 ! D3    D(4,1,5,17)           -58.8663         calculate D2E/DX2 analytically  !
 ! D4    D(1,5,17,9)          -139.7203         calculate D2E/DX2 analytically  !
 ! D5    D(6,7,9,10)           176.9831         calculate D2E/DX2 analytically  !
 ! D6    D(6,7,9,14)            49.0095         calculate D2E/DX2 analytically  !
 ! D7    D(6,7,9,17)           -69.5882         calculate D2E/DX2 analytically  !
 ! D8    D(8,7,9,10)            57.5974         calculate D2E/DX2 analytically  !
 ! D9    D(8,7,9,14)           -70.3762         calculate D2E/DX2 analytically  !
 ! D10   D(8,7,9,17)           171.0261         calculate D2E/DX2 analytically  !
 ! D11   D(15,7,9,10)          -61.2522         calculate D2E/DX2 analytically  !
 ! D12   D(15,7,9,14)          170.7742         calculate D2E/DX2 analytically  !
 ! D13   D(15,7,9,17)           52.1765         calculate D2E/DX2 analytically  !
 ! D14   D(6,7,15,16)           56.1992         calculate D2E/DX2 analytically  !
 ! D15   D(8,7,15,16)         -177.9592         calculate D2E/DX2 analytically  !
 ! D16   D(9,7,15,16)          -60.2667         calculate D2E/DX2 analytically  !
 ! D17   D(7,9,10,11)           51.6335         calculate D2E/DX2 analytically  !
 ! D18   D(7,9,10,12)          -68.5229         calculate D2E/DX2 analytically  !
 ! D19   D(7,9,10,13)          171.8779         calculate D2E/DX2 analytically  !
 ! D20   D(14,9,10,11)         175.9962         calculate D2E/DX2 analytically  !
 ! D21   D(14,9,10,12)          55.8398         calculate D2E/DX2 analytically  !
 ! D22   D(14,9,10,13)         -63.7594         calculate D2E/DX2 analytically  !
 ! D23   D(17,9,10,11)         -53.7133         calculate D2E/DX2 analytically  !
 ! D24   D(17,9,10,12)        -173.8697         calculate D2E/DX2 analytically  !
 ! D25   D(17,9,10,13)          66.5311         calculate D2E/DX2 analytically  !
 ! D26   D(7,9,17,5)           -12.2155         calculate D2E/DX2 analytically  !
 ! D27   D(10,9,17,5)          101.5893         calculate D2E/DX2 analytically  !
 ! D28   D(14,9,17,5)         -127.1829         calculate D2E/DX2 analytically  !
 --------------------------------------------------------------------------------
 Trust Radius=3.00D-01 FncErr=1.00D-07 GrdErr=1.00D-07 EigMax=2.50D+02 EigMin=1.00D-04
 Number of steps in this run=     81 maximum allowed number of steps=    102.
 Search for a saddle point of order  1.
 GradGradGradGradGradGradGradGradGradGradGradGradGradGradGradGradGradGrad

                          Input orientation:                          
 ---------------------------------------------------------------------
 Center     Atomic      Atomic             Coordinates (Angstroms)
 Number     Number       Type             X           Y           Z
 ---------------------------------------------------------------------
      1          6           0       -2.651600   -0.519280    0.131080
      2          1           0       -3.608110   -0.009750   -0.070030
      3          1           0       -2.512820   -0.547510    1.223950
      4          1           0       -2.735310   -1.546260   -0.255240
      5          8           0       -1.653640    0.212860   -0.527770
      6          1           0        0.982080    1.291560   -1.438790
      7          6           0        1.140040    1.096800   -0.373630
      8          1           0        2.176800    1.273050   -0.078820
      9          6           0        0.823400   -0.517470   -0.179190
     10          6           0        1.089040   -0.927350    1.285060
     11          1           0        0.549260   -0.242630    1.944300
     12          1           0        2.163140   -0.876480    1.495810
     13          1           0        0.743590   -1.952650    1.446060
     14          8           0        1.464760   -1.191860   -1.076180
     15          8           0        0.294130    1.813620    0.448280
     16          1           0       -0.629330    1.597220    0.166010
     17          1           0       -0.376600   -0.459670   -0.367820
 ---------------------------------------------------------------------
                    Distance matrix (angstroms):
                    1          2          3          4          5
     1  C    0.000000
     2  H    1.102260   0.000000
     3  H    1.102008   1.778547   0.000000
     4  H    1.100426   1.776780   1.798612   0.000000
     5  O    1.402154   2.019662   2.094009   2.082975   0.000000
     6  H    4.352845   4.963543   4.763055   4.824210   2.990079
     7  C    4.152467   4.884829   4.312703   4.692347   2.934239
     8  H    5.154605   5.925440   5.196555   5.666433   3.999729
     9  C    3.488824   4.461836   3.619402   3.705214   2.605881
    10  C    3.935807   4.974080   3.622348   4.169080   3.479759
    11  H    3.689147   4.625525   3.160410   4.162430   3.342360
    12  H    5.017151   6.042384   4.695395   5.244959   4.455261
    13  H    3.912932   5.001068   3.553584   3.893882   3.785783
    14  O    4.342149   5.305067   4.639712   4.294197   3.463872
    15  O    3.770990   4.338295   3.749076   4.578345   2.703500
    16  H    2.927519   3.392816   3.044115   3.807108   1.856608
    17  H    2.329824   3.276242   2.665499   2.599397   1.452140
                    6          7          8          9         10
     6  H    0.000000
     7  C    1.094280   0.000000
     8  H    1.810309   1.092176   0.000000
     9  C    2.210059   1.656483   2.246715   0.000000
    10  C    3.514877   2.617449   2.808051   1.543565   0.000000
    11  H    3.739836   2.741513   3.006524   2.158680   1.093070
    12  H    3.834994   2.904371   2.664606   2.174722   1.095762
    13  H    4.347889   3.573176   3.845061   2.169689   1.093845
    14  O    2.555747   2.415985   2.752728   1.292569   2.405532
    15  O    2.075296   1.380192   2.028422   2.471402   2.974054
    16  H    2.294658   1.916325   2.835382   2.588726   3.252464
    17  H    2.461665   2.173207   3.099305   1.216109   2.258061
                   11         12         13         14         15
    11  H    0.000000
    12  H    1.790954   0.000000
    13  H    1.791696   1.782060   0.000000
    14  O    3.295827   2.683716   2.731407   0.000000
    15  O    2.555647   3.439063   3.922036   3.567529   0.000000
    16  H    2.817168   3.960486   4.015596   3.702326   0.989588
    17  H    2.500044   3.177598   2.602686   2.104396   2.506740
                   16         17
    16  H    0.000000
    17  H    2.140010   0.000000
 Stoichiometry    C4H10O3(3)
 Framework group  C1[X(C4H10O3)]
 Deg. of freedom    45
 Full point group                 C1      NOp   1
 Largest Abelian subgroup         C1      NOp   1
 Largest concise Abelian subgroup C1      NOp   1
                         Standard orientation:                         
 ---------------------------------------------------------------------
 Center     Atomic      Atomic             Coordinates (Angstroms)
 Number     Number       Type             X           Y           Z
 ---------------------------------------------------------------------
      1          6           0       -2.651599   -0.519283    0.131080
      2          1           0       -3.608110   -0.009753   -0.070030
      3          1           0       -2.512819   -0.547513    1.223950
      4          1           0       -2.735308   -1.546263   -0.255240
      5          8           0       -1.653640    0.212858   -0.527770
      6          1           0        0.982079    1.291560   -1.438790
      7          6           0        1.140040    1.096800   -0.373630
      8          1           0        2.176799    1.273051   -0.078820
      9          6           0        0.823401   -0.517470   -0.179190
     10          6           0        1.089041   -0.927350    1.285060
     11          1           0        0.549261   -0.242630    1.944300
     12          1           0        2.163141   -0.876479    1.495810
     13          1           0        0.743592   -1.952650    1.446060
     14          8           0        1.464761   -1.191860   -1.076180
     15          8           0        0.294129    1.813620    0.448280
     16          1           0       -0.629331    1.597219    0.166010
     17          1           0       -0.376599   -0.459671   -0.367820
 ---------------------------------------------------------------------
 Rotational constants (GHZ):           2.7982810           1.6829864           1.3961857
 Standard basis: Aug-CC-pVTZ (5D, 7F)
 There are   635 symmetry adapted cartesian basis functions of A   symmetry.
 There are   552 symmetry adapted basis functions of A   symmetry.
   552 basis functions,   774 primitive gaussians,   635 cartesian basis functions
    30 alpha electrons       28 beta electrons
       nuclear repulsion energy       325.4716829252 Hartrees.
 NAtoms=   17 NActive=   17 NUniq=   17 SFac= 1.00D+00 NAtFMM=   60 NAOKFM=F Big=F
 Integral buffers will be    131072 words long.
 Raffenetti 2 integral format.
 Two-electron integral symmetry is turned on.
 Nuclear repulsion after empirical dispersion term =      325.4632413937 Hartrees.
 One-electron integrals computed using PRISM.
 NBasis=   552 RedAO= T EigKep=  8.05D-06  NBF=   552
 NBsUse=   552 1.00D-06 EigRej= -1.00D+00 NBFU=   552
 ExpMin= 2.53D-02 ExpMax= 1.53D+04 ExpMxC= 5.22D+02 IAcc=3 IRadAn=         7 AccDes= 0.00D+00
 Harris functional with IExCor= 4639 and IRadAn=       7 diagonalized for initial guess.
 HarFok:  IExCor= 4639 AccDes= 0.00D+00 IRadAn=         7 IDoV= 1 UseB2=F ITyADJ=14
 ICtDFT=  3500011 ScaDFX=  1.000000  1.000000  1.000000  1.000000
 FoFCou: FMM=F IPFlag=           0 FMFlag=      100000 FMFlg1=           0
         NFxFlg=           0 DoJE=T BraDBF=F KetDBF=T FulRan=T
         wScrn=  0.000000 ICntrl=       500 IOpCl=  0 I1Cent=   200000004 NGrid=           0
         NMat0=    1 NMatS0=      1 NMatT0=    0 NMatD0=    1 NMtDS0=    0 NMtDT0=    0
 Petite list used in FoFCou.
 Mixing orbitals, IMix= 1 IMixAn=  0 NRI=1 NE=   30 Coef=  7.07106781D-01  7.07106781D-01
 Mixing orbitals, IMix= 1 IMixAn=  0 NRI=1 NE=   28 Coef= -7.07106781D-01  7.07106781D-01
 Initial guess <Sx>= 0.0000 <Sy>= 0.0000 <Sz>= 1.0000 <S**2>= 2.0000 S= 1.0000
 Gradient too large for Newton-Raphson -- use scaled steepest descent instead.
 Gradient too large for Newton-Raphson -- use scaled steepest descent instead.
     Minimum is close to point  3 DX=  2.55D-03 DF= -5.70D-07 DXR=  4.23D-03 DFR=  1.79D-05 which will be used.
 Gradient too large for Newton-Raphson -- use scaled steepest descent instead.
 Gradient too large for Newton-Raphson -- use scaled steepest descent instead.
     Minimum is close to point  2 DX=  4.04D-02 DF= -2.18D-05 DXR=  6.30D-02 DFR=  3.99D-03 which will be used.
 Gradient too large for Newton-Raphson -- use scaled steepest descent instead.
     Accept linear search using points  2 and  3.
 Gradient too large for Newton-Raphson -- use scaled steepest descent instead.
     Accept linear search using points  1 and  2.
 Gradient too large for Newton-Raphson -- use scaled steepest descent instead.
 Restarting incremental Fock formation.
     Accept linear search using points  3 and  4.
 Gradient too large for Newton-Raphson -- use scaled steepest descent instead.
     Accept linear search using points  1 and  2.
 Gradient too large for Newton-Raphson -- use scaled steepest descent instead.
 Gradient too large for Newton-Raphson -- use scaled steepest descent instead.
     Minimum is close to point  3 DX=  1.70D-02 DF= -1.19D-06 DXR=  4.07D-02 DFR=  1.66D-03 which will be used.
 LinEq1:  Iter=  0 NonCon=     1 RMS=1.48D-04 Max=1.48D-02 NDo=     1
 AX will form     1 AO Fock derivatives at one time.
 LinEq1:  Iter=  1 NonCon=     1 RMS=6.85D-05 Max=4.66D-03 NDo=     1
 LinEq1:  Iter=  2 NonCon=     1 RMS=2.65D-05 Max=2.65D-03 NDo=     1
 LinEq1:  Iter=  3 NonCon=     1 RMS=4.59D-06 Max=3.72D-04 NDo=     1
 LinEq1:  Iter=  4 NonCon=     1 RMS=2.82D-06 Max=2.19D-04 NDo=     1
 LinEq1:  Iter=  5 NonCon=     1 RMS=1.72D-06 Max=9.69D-05 NDo=     1
 LinEq1:  Iter=  6 NonCon=     1 RMS=1.00D-06 Max=4.25D-05 NDo=     1
 LinEq1:  Iter=  7 NonCon=     1 RMS=4.87D-07 Max=3.65D-05 NDo=     1
 LinEq1:  Iter=  8 NonCon=     1 RMS=2.53D-07 Max=1.59D-05 NDo=     1
 LinEq1:  Iter=  9 NonCon=     1 RMS=1.79D-07 Max=9.89D-06 NDo=     1
 LinEq1:  Iter= 10 NonCon=     1 RMS=9.02D-08 Max=3.37D-06 NDo=     1
 LinEq1:  Iter= 11 NonCon=     1 RMS=3.82D-08 Max=1.47D-06 NDo=     1
 LinEq1:  Iter= 12 NonCon=     1 RMS=1.65D-08 Max=8.91D-07 NDo=     1
 LinEq1:  Iter= 13 NonCon=     1 RMS=6.74D-09 Max=2.47D-07 NDo=     1
 LinEq1:  Iter= 14 NonCon=     0 RMS=2.62D-09 Max=1.17D-07 NDo=     1
 Linear equations converged to 1.742D-08 1.742D-07 after    14 iterations.
     Accept linear search using points  1 and  2.
     Minimum is close to point  2 DX= -8.40D-02 DF= -7.91D-06 DXR=  9.18D-02 DFR=  9.06D-03 which will be used.
 LinEq1:  Iter=  0 NonCon=     1 RMS=3.57D-05 Max=3.52D-03 NDo=     1
 LinEq1:  Iter=  1 NonCon=     1 RMS=3.37D-05 Max=3.17D-03 NDo=     1
 LinEq1:  Iter=  2 NonCon=     1 RMS=1.06D-05 Max=5.51D-04 NDo=     1
 LinEq1:  Iter=  3 NonCon=     1 RMS=8.54D-06 Max=7.63D-04 NDo=     1
 LinEq1:  Iter=  4 NonCon=     1 RMS=4.78D-06 Max=2.37D-04 NDo=     1
 LinEq1:  Iter=  5 NonCon=     1 RMS=2.99D-06 Max=1.13D-04 NDo=     1
 LinEq1:  Iter=  6 NonCon=     1 RMS=1.15D-06 Max=6.69D-05 NDo=     1
 LinEq1:  Iter=  7 NonCon=     1 RMS=6.41D-07 Max=4.10D-05 NDo=     1
 LinEq1:  Iter=  8 NonCon=     1 RMS=4.78D-07 Max=3.44D-05 NDo=     1
 LinEq1:  Iter=  9 NonCon=     1 RMS=2.31D-07 Max=1.28D-05 NDo=     1
 LinEq1:  Iter= 10 NonCon=     1 RMS=1.11D-07 Max=5.53D-06 NDo=     1
 LinEq1:  Iter= 11 NonCon=     1 RMS=4.54D-08 Max=2.42D-06 NDo=     1
 LinEq1:  Iter= 12 NonCon=     1 RMS=1.98D-08 Max=8.88D-07 NDo=     1
 LinEq1:  Iter= 13 NonCon=     1 RMS=9.30D-09 Max=3.57D-07 NDo=     1
 LinEq1:  Iter= 14 NonCon=     1 RMS=3.93D-09 Max=1.82D-07 NDo=     1
 LinEq1:  Iter= 15 NonCon=     0 RMS=1.46D-09 Max=5.27D-08 NDo=     1
 Linear equations converged to 1.742D-08 1.742D-07 after    15 iterations.
     Minimum is close to point  2 DX=  2.57D-02 DF= -1.04D-08 DXR=  2.51D-02 DFR=  6.30D-04 which will be used.
 LinEq1:  Iter=  0 NonCon=     1 RMS=6.31D-07 Max=8.06D-05 NDo=     1
 LinEq1:  Iter=  1 NonCon=     1 RMS=5.98D-07 Max=5.91D-05 NDo=     1
 LinEq1:  Iter=  2 NonCon=     1 RMS=1.82D-07 Max=1.55D-05 NDo=     1
 LinEq1:  Iter=  3 NonCon=     1 RMS=1.58D-07 Max=1.34D-05 NDo=     1
 LinEq1:  Iter=  4 NonCon=     1 RMS=7.17D-08 Max=3.53D-06 NDo=     1
 LinEq1:  Iter=  5 NonCon=     1 RMS=4.76D-08 Max=1.84D-06 NDo=     1
 LinEq1:  Iter=  6 NonCon=     1 RMS=1.80D-08 Max=1.19D-06 NDo=     1
 LinEq1:  Iter=  7 NonCon=     1 RMS=9.11D-09 Max=6.21D-07 NDo=     1
 LinEq1:  Iter=  8 NonCon=     1 RMS=5.11D-09 Max=2.29D-07 NDo=     1
 LinEq1:  Iter=  9 NonCon=     1 RMS=2.74D-09 Max=1.09D-07 NDo=     1
 LinEq1:  Iter= 10 NonCon=     1 RMS=1.51D-09 Max=7.16D-08 NDo=     1
 LinEq1:  Iter= 11 NonCon=     1 RMS=7.22D-10 Max=4.50D-08 NDo=     1
 LinEq1:  Iter= 12 NonCon=     1 RMS=3.10D-10 Max=1.69D-08 NDo=     1
 LinEq1:  Iter= 13 NonCon=     1 RMS=1.37D-10 Max=5.93D-09 NDo=     1
 LinEq1:  Iter= 14 NonCon=     0 RMS=5.38D-11 Max=2.78D-09 NDo=     1
 Linear equations converged to 4.985D-10 4.985D-09 after    14 iterations.
 SCF Done:  E(UwB97XD) =  -383.981393109     a.u. after   14 cycles
            Convg  =    0.1961D-06                    77 Fock formations.
              S**2 =  2.0159                  -V/T =  2.0064
 <Sx>= 0.0000 <Sy>= 0.0000 <Sz>= 1.0000 <S**2>= 2.0159 S= 1.0053
 <L.S>=  0.00000000000    
 Annihilation of the first spin contaminant:
 S**2 before annihilation     2.0159,   after     2.0001
 DoSCS=F DFT=T ScalE2(SS,OS)=  1.000000  1.000000
 Range of M.O.s used for correlation:     1   552
 NBasis=   552 NAE=    30 NBE=    28 NFC=     0 NFV=     0
 NROrb=    552 NOA=    30 NOB=    28 NVA=   522 NVB=   524

 **** Warning!!: The largest alpha MO coefficient is  0.58714571D+02


 **** Warning!!: The largest beta MO coefficient is  0.63186513D+02

 Symmetrizing basis deriv contribution to polar:
 IMax=3 JMax=2 DiffMx= 0.00D+00
 G2DrvN: will do    18 centers at a time, making    1 passes.
 Calling FoFCou, ICntrl=  3107 FMM=F I1Cent=   0 AccDes= 0.00D+00.
 End of G2Drv F.D. properties file   721 does not exist.
 End of G2Drv F.D. properties file   722 does not exist.
 End of G2Drv F.D. properties file   788 does not exist.
          IDoAtm=11111111111111111
          Differentiating once with respect to electric field.
                with respect to dipole field.
          Differentiating once with respect to nuclear coordinates.
 CalDSu exits because no D1Ps are significant.
          There are    54 degrees of freedom in the 1st order CPHF.  IDoFFX=6 NUNeed=     3.
     51 vectors produced by pass  0 Test12= 5.62D-14 1.85D-09 XBig12= 1.23D+02 7.44D+00.
 AX will form    51 AO Fock derivatives at one time.
     51 vectors produced by pass  1 Test12= 5.62D-14 1.85D-09 XBig12= 1.67D+01 5.69D-01.
     51 vectors produced by pass  2 Test12= 5.62D-14 1.85D-09 XBig12= 9.28D-01 1.83D-01.
     51 vectors produced by pass  3 Test12= 5.62D-14 1.85D-09 XBig12= 2.78D-02 2.40D-02.
     51 vectors produced by pass  4 Test12= 5.62D-14 1.85D-09 XBig12= 4.31D-04 1.79D-03.
     51 vectors produced by pass  5 Test12= 5.62D-14 1.85D-09 XBig12= 4.95D-06 1.26D-04.
     51 vectors produced by pass  6 Test12= 5.62D-14 1.85D-09 XBig12= 5.58D-08 1.37D-05.
     43 vectors produced by pass  7 Test12= 5.62D-14 1.85D-09 XBig12= 6.04D-10 1.81D-06.
      5 vectors produced by pass  8 Test12= 5.62D-14 1.85D-09 XBig12= 4.79D-12 1.42D-07.
      3 vectors produced by pass  9 Test12= 5.62D-14 1.85D-09 XBig12= 4.07D-14 1.33D-08.
 InvSVY:  IOpt=1 It=  1 EMax= 1.24D-14
 Solved reduced A of dimension   408 with    54 vectors.
 Isotropic polarizability for W=    0.000000       95.08 Bohr**3.
 End of Minotr F.D. properties file   721 does not exist.
 End of Minotr F.D. properties file   722 does not exist.
 End of Minotr F.D. properties file   788 does not exist.

 **********************************************************************

            Population analysis using the SCF Density.

 **********************************************************************

 Orbital symmetries:
 Alpha Orbitals:
       Occupied  (A) (A) (A) (A) (A) (A) (A) (A) (A) (A) (A) (A)
                 (A) (A) (A) (A) (A) (A) (A) (A) (A) (A) (A) (A)
                 (A) (A) (A) (A) (A) (A)
       Virtual   (A) (A) (A) (A) (A) (A) (A) (A) (A) (A) (A) (A)
                 (A) (A) (A) (A) (A) (A) (A) (A) (A) (A) (A) (A)
                 (A) (A) (A) (A) (A) (A) (A) (A) (A) (A) (A) (A)
                 (A) (A) (A) (A) (A) (A) (A) (A) (A) (A) (A) (A)
                 (A) (A) (A) (A) (A) (A) (A) (A) (A) (A) (A) (A)
                 (A) (A) (A) (A) (A) (A) (A) (A) (A) (A) (A) (A)
                 (A) (A) (A) (A) (A) (A) (A) (A) (A) (A) (A) (A)
                 (A) (A) (A) (A) (A) (A) (A) (A) (A) (A) (A) (A)
                 (A) (A) (A) (A) (A) (A) (A) (A) (A) (A) (A) (A)
                 (A) (A) (A) (A) (A) (A) (A) (A) (A) (A) (A) (A)
                 (A) (A) (A) (A) (A) (A) (A) (A) (A) (A) (A) (A)
                 (A) (A) (A) (A) (A) (A) (A) (A) (A) (A) (A) (A)
                 (A) (A) (A) (A) (A) (A) (A) (A) (A) (A) (A) (A)
                 (A) (A) (A) (A) (A) (A) (A) (A) (A) (A) (A) (A)
                 (A) (A) (A) (A) (A) (A) (A) (A) (A) (A) (A) (A)
                 (A) (A) (A) (A) (A) (A) (A) (A) (A) (A) (A) (A)
                 (A) (A) (A) (A) (A) (A) (A) (A) (A) (A) (A) (A)
                 (A) (A) (A) (A) (A) (A) (A) (A) (A) (A) (A) (A)
                 (A) (A) (A) (A) (A) (A) (A) (A) (A) (A) (A) (A)
                 (A) (A) (A) (A) (A) (A) (A) (A) (A) (A) (A) (A)
                 (A) (A) (A) (A) (A) (A) (A) (A) (A) (A) (A) (A)
                 (A) (A) (A) (A) (A) (A) (A) (A) (A) (A) (A) (A)
                 (A) (A) (A) (A) (A) (A) (A) (A) (A) (A) (A) (A)
                 (A) (A) (A) (A) (A) (A) (A) (A) (A) (A) (A) (A)
                 (A) (A) (A) (A) (A) (A) (A) (A) (A) (A) (A) (A)
                 (A) (A) (A) (A) (A) (A) (A) (A) (A) (A) (A) (A)
                 (A) (A) (A) (A) (A) (A) (A) (A) (A) (A) (A) (A)
                 (A) (A) (A) (A) (A) (A) (A) (A) (A) (A) (A) (A)
                 (A) (A) (A) (A) (A) (A) (A) (A) (A) (A) (A) (A)
                 (A) (A) (A) (A) (A) (A) (A) (A) (A) (A) (A) (A)
                 (A) (A) (A) (A) (A) (A) (A) (A) (A) (A) (A) (A)
                 (A) (A) (A) (A) (A) (A) (A) (A) (A) (A) (A) (A)
                 (A) (A) (A) (A) (A) (A) (A) (A) (A) (A) (A) (A)
                 (A) (A) (A) (A) (A) (A) (A) (A) (A) (A) (A) (A)
                 (A) (A) (A) (A) (A) (A) (A) (A) (A) (A) (A) (A)
                 (A) (A) (A) (A) (A) (A) (A) (A) (A) (A) (A) (A)
                 (A) (A) (A) (A) (A) (A) (A) (A) (A) (A) (A) (A)
                 (A) (A) (A) (A) (A) (A) (A) (A) (A) (A) (A) (A)
                 (A) (A) (A) (A) (A) (A) (A) (A) (A) (A) (A) (A)
                 (A) (A) (A) (A) (A) (A) (A) (A) (A) (A) (A) (A)
                 (A) (A) (A) (A) (A) (A) (A) (A) (A) (A) (A) (A)
                 (A) (A) (A) (A) (A) (A) (A) (A) (A) (A) (A) (A)
                 (A) (A) (A) (A) (A) (A) (A) (A) (A) (A) (A) (A)
                 (A) (A) (A) (A) (A) (A)
 Beta  Orbitals:
       Occupied  (A) (A) (A) (A) (A) (A) (A) (A) (A) (A) (A) (A)
                 (A) (A) (A) (A) (A) (A) (A) (A) (A) (A) (A) (A)
                 (A) (A) (A) (A)
       Virtual   (A) (A) (A) (A) (A) (A) (A) (A) (A) (A) (A) (A)
                 (A) (A) (A) (A) (A) (A) (A) (A) (A) (A) (A) (A)
                 (A) (A) (A) (A) (A) (A) (A) (A) (A) (A) (A) (A)
                 (A) (A) (A) (A) (A) (A) (A) (A) (A) (A) (A) (A)
                 (A) (A) (A) (A) (A) (A) (A) (A) (A) (A) (A) (A)
                 (A) (A) (A) (A) (A) (A) (A) (A) (A) (A) (A) (A)
                 (A) (A) (A) (A) (A) (A) (A) (A) (A) (A) (A) (A)
                 (A) (A) (A) (A) (A) (A) (A) (A) (A) (A) (A) (A)
                 (A) (A) (A) (A) (A) (A) (A) (A) (A) (A) (A) (A)
                 (A) (A) (A) (A) (A) (A) (A) (A) (A) (A) (A) (A)
                 (A) (A) (A) (A) (A) (A) (A) (A) (A) (A) (A) (A)
                 (A) (A) (A) (A) (A) (A) (A) (A) (A) (A) (A) (A)
                 (A) (A) (A) (A) (A) (A) (A) (A) (A) (A) (A) (A)
                 (A) (A) (A) (A) (A) (A) (A) (A) (A) (A) (A) (A)
                 (A) (A) (A) (A) (A) (A) (A) (A) (A) (A) (A) (A)
                 (A) (A) (A) (A) (A) (A) (A) (A) (A) (A) (A) (A)
                 (A) (A) (A) (A) (A) (A) (A) (A) (A) (A) (A) (A)
                 (A) (A) (A) (A) (A) (A) (A) (A) (A) (A) (A) (A)
                 (A) (A) (A) (A) (A) (A) (A) (A) (A) (A) (A) (A)
                 (A) (A) (A) (A) (A) (A) (A) (A) (A) (A) (A) (A)
                 (A) (A) (A) (A) (A) (A) (A) (A) (A) (A) (A) (A)
                 (A) (A) (A) (A) (A) (A) (A) (A) (A) (A) (A) (A)
                 (A) (A) (A) (A) (A) (A) (A) (A) (A) (A) (A) (A)
                 (A) (A) (A) (A) (A) (A) (A) (A) (A) (A) (A) (A)
                 (A) (A) (A) (A) (A) (A) (A) (A) (A) (A) (A) (A)
                 (A) (A) (A) (A) (A) (A) (A) (A) (A) (A) (A) (A)
                 (A) (A) (A) (A) (A) (A) (A) (A) (A) (A) (A) (A)
                 (A) (A) (A) (A) (A) (A) (A) (A) (A) (A) (A) (A)
                 (A) (A) (A) (A) (A) (A) (A) (A) (A) (A) (A) (A)
                 (A) (A) (A) (A) (A) (A) (A) (A) (A) (A) (A) (A)
                 (A) (A) (A) (A) (A) (A) (A) (A) (A) (A) (A) (A)
                 (A) (A) (A) (A) (A) (A) (A) (A) (A) (A) (A) (A)
                 (A) (A) (A) (A) (A) (A) (A) (A) (A) (A) (A) (A)
                 (A) (A) (A) (A) (A) (A) (A) (A) (A) (A) (A) (A)
                 (A) (A) (A) (A) (A) (A) (A) (A) (A) (A) (A) (A)
                 (A) (A) (A) (A) (A) (A) (A) (A) (A) (A) (A) (A)
                 (A) (A) (A) (A) (A) (A) (A) (A) (A) (A) (A) (A)
                 (A) (A) (A) (A) (A) (A) (A) (A) (A) (A) (A) (A)
                 (A) (A) (A) (A) (A) (A) (A) (A) (A) (A) (A) (A)
                 (A) (A) (A) (A) (A) (A) (A) (A) (A) (A) (A) (A)
                 (A) (A) (A) (A) (A) (A) (A) (A) (A) (A) (A) (A)
                 (A) (A) (A) (A) (A) (A) (A) (A) (A) (A) (A) (A)
                 (A) (A) (A) (A) (A) (A) (A) (A) (A) (A) (A) (A)
                 (A) (A) (A) (A) (A) (A) (A) (A)
 The electronic state is 3-A.
 Alpha  occ. eigenvalues --  -19.31727 -19.27407 -19.26709 -10.37760 -10.37320
 Alpha  occ. eigenvalues --  -10.32911 -10.31084  -1.18219  -1.15249  -1.10147
 Alpha  occ. eigenvalues --   -0.87250  -0.80289  -0.76721  -0.70111  -0.62249
 Alpha  occ. eigenvalues --   -0.60848  -0.58243  -0.55271  -0.54953  -0.53312
 Alpha  occ. eigenvalues --   -0.52996  -0.51398  -0.49218  -0.48411  -0.47218
 Alpha  occ. eigenvalues --   -0.42628  -0.41749  -0.37070  -0.36241  -0.32701
 Alpha virt. eigenvalues --    0.02873   0.03757   0.04037   0.04653   0.05397
 Alpha virt. eigenvalues --    0.05600   0.06492   0.06735   0.07462   0.07887
 Alpha virt. eigenvalues --    0.09768   0.11112   0.11425   0.12199   0.12375
 Alpha virt. eigenvalues --    0.12591   0.12844   0.13110   0.13365   0.13605
 Alpha virt. eigenvalues --    0.14281   0.14748   0.14848   0.16837   0.17155
 Alpha virt. eigenvalues --    0.17803   0.18521   0.19401   0.19629   0.20329
 Alpha virt. eigenvalues --    0.21770   0.22290   0.23066   0.23725   0.23919
 Alpha virt. eigenvalues --    0.24667   0.25031   0.26026   0.26322   0.26843
 Alpha virt. eigenvalues --    0.27024   0.27794   0.28398   0.29059   0.29771
 Alpha virt. eigenvalues --    0.29909   0.30425   0.31345   0.31866   0.32356
 Alpha virt. eigenvalues --    0.32787   0.33364   0.34399   0.34780   0.35431
 Alpha virt. eigenvalues --    0.35502   0.35915   0.36668   0.37244   0.37511
 Alpha virt. eigenvalues --    0.38277   0.38467   0.38817   0.39172   0.39951
 Alpha virt. eigenvalues --    0.40298   0.41048   0.41433   0.41983   0.42282
 Alpha virt. eigenvalues --    0.42697   0.44319   0.44715   0.45380   0.45714
 Alpha virt. eigenvalues --    0.46008   0.46274   0.47051   0.47344   0.48179
 Alpha virt. eigenvalues --    0.48594   0.49321   0.50190   0.50298   0.50773
 Alpha virt. eigenvalues --    0.51205   0.52224   0.53805   0.54546   0.54967
 Alpha virt. eigenvalues --    0.55664   0.55801   0.57028   0.57784   0.58340
 Alpha virt. eigenvalues --    0.58792   0.59744   0.60684   0.61557   0.62332
 Alpha virt. eigenvalues --    0.63845   0.64215   0.65503   0.65751   0.66425
 Alpha virt. eigenvalues --    0.67967   0.69286   0.70144   0.70373   0.72030
 Alpha virt. eigenvalues --    0.72357   0.73193   0.73672   0.74393   0.74917
 Alpha virt. eigenvalues --    0.76813   0.77607   0.78102   0.79186   0.79871
 Alpha virt. eigenvalues --    0.80865   0.81104   0.82054   0.83240   0.83318
 Alpha virt. eigenvalues --    0.83976   0.84564   0.85494   0.85973   0.86532
 Alpha virt. eigenvalues --    0.86898   0.87760   0.88803   0.89589   0.89896
 Alpha virt. eigenvalues --    0.91352   0.91973   0.92405   0.93190   0.93755
 Alpha virt. eigenvalues --    0.94577   0.96152   0.96884   0.97710   0.98264
 Alpha virt. eigenvalues --    0.99285   1.00129   1.00509   1.00915   1.01451
 Alpha virt. eigenvalues --    1.02629   1.03496   1.04385   1.05394   1.05887
 Alpha virt. eigenvalues --    1.06370   1.06873   1.07925   1.08406   1.09276
 Alpha virt. eigenvalues --    1.09473   1.11000   1.11760   1.12086   1.12472
 Alpha virt. eigenvalues --    1.13329   1.14453   1.14625   1.16320   1.16539
 Alpha virt. eigenvalues --    1.16916   1.17834   1.19568   1.20399   1.21113
 Alpha virt. eigenvalues --    1.21697   1.22543   1.23747   1.24383   1.25055
 Alpha virt. eigenvalues --    1.26847   1.27393   1.28218   1.28640   1.29576
 Alpha virt. eigenvalues --    1.30093   1.32233   1.33432   1.35005   1.35608
 Alpha virt. eigenvalues --    1.36003   1.37515   1.37740   1.38065   1.40001
 Alpha virt. eigenvalues --    1.41316   1.41595   1.42073   1.42515   1.43828
 Alpha virt. eigenvalues --    1.44654   1.45081   1.46842   1.47344   1.47926
 Alpha virt. eigenvalues --    1.49868   1.51358   1.52508   1.52822   1.53756
 Alpha virt. eigenvalues --    1.53999   1.54793   1.56051   1.56330   1.57737
 Alpha virt. eigenvalues --    1.58970   1.59566   1.59674   1.60317   1.60491
 Alpha virt. eigenvalues --    1.61781   1.63001   1.63398   1.63823   1.65764
 Alpha virt. eigenvalues --    1.65903   1.67001   1.68399   1.69847   1.70274
 Alpha virt. eigenvalues --    1.71135   1.71821   1.73504   1.74316   1.74961
 Alpha virt. eigenvalues --    1.75967   1.76585   1.77085   1.78886   1.79037
 Alpha virt. eigenvalues --    1.80618   1.82277   1.83474   1.84191   1.85098
 Alpha virt. eigenvalues --    1.85645   1.86277   1.87360   1.91547   1.92297
 Alpha virt. eigenvalues --    1.93759   1.94381   1.95927   1.96901   1.98955
 Alpha virt. eigenvalues --    1.99957   2.01997   2.03484   2.05084   2.05755
 Alpha virt. eigenvalues --    2.07404   2.08586   2.10035   2.10279   2.11380
 Alpha virt. eigenvalues --    2.12497   2.13444   2.15089   2.16632   2.19387
 Alpha virt. eigenvalues --    2.19636   2.22091   2.24079   2.26501   2.26973
 Alpha virt. eigenvalues --    2.28193   2.29987   2.32472   2.35217   2.37206
 Alpha virt. eigenvalues --    2.38424   2.39697   2.43377   2.43501   2.46221
 Alpha virt. eigenvalues --    2.47892   2.49368   2.50806   2.51790   2.52411
 Alpha virt. eigenvalues --    2.54094   2.57425   2.57609   2.61111   2.63028
 Alpha virt. eigenvalues --    2.63568   2.67737   2.68760   2.69690   2.70390
 Alpha virt. eigenvalues --    2.71384   2.73361   2.74502   2.77352   2.80868
 Alpha virt. eigenvalues --    2.82606   2.83613   2.87563   2.88497   2.90446
 Alpha virt. eigenvalues --    2.91950   2.93682   2.96293   2.98790   3.00409
 Alpha virt. eigenvalues --    3.00705   3.03049   3.04916   3.08831   3.09931
 Alpha virt. eigenvalues --    3.14116   3.14931   3.18253   3.23770   3.24969
 Alpha virt. eigenvalues --    3.27373   3.28311   3.30575   3.34172   3.36639
 Alpha virt. eigenvalues --    3.37280   3.37436   3.39714   3.41115   3.42659
 Alpha virt. eigenvalues --    3.43621   3.44677   3.46120   3.47101   3.48513
 Alpha virt. eigenvalues --    3.50179   3.50480   3.51459   3.52539   3.54316
 Alpha virt. eigenvalues --    3.55717   3.56530   3.58892   3.61564   3.63584
 Alpha virt. eigenvalues --    3.65656   3.68261   3.68447   3.71138   3.71799
 Alpha virt. eigenvalues --    3.72078   3.73488   3.74110   3.74922   3.78036
 Alpha virt. eigenvalues --    3.78238   3.81392   3.84088   3.84850   3.85299
 Alpha virt. eigenvalues --    3.86580   3.87023   3.89666   3.90058   3.92484
 Alpha virt. eigenvalues --    3.93527   3.97971   3.98332   3.99298   4.01219
 Alpha virt. eigenvalues --    4.01964   4.04529   4.04869   4.06990   4.08022
 Alpha virt. eigenvalues --    4.09111   4.09837   4.13092   4.14155   4.15475
 Alpha virt. eigenvalues --    4.17051   4.20000   4.21020   4.23214   4.25570
 Alpha virt. eigenvalues --    4.26401   4.28754   4.32513   4.33083   4.33778
 Alpha virt. eigenvalues --    4.37272   4.39146   4.39727   4.40769   4.42783
 Alpha virt. eigenvalues --    4.42998   4.46034   4.48253   4.52538   4.52898
 Alpha virt. eigenvalues --    4.53958   4.54633   4.56616   4.58173   4.59897
 Alpha virt. eigenvalues --    4.60521   4.62217   4.64096   4.65659   4.67053
 Alpha virt. eigenvalues --    4.68988   4.70742   4.75465   4.76324   4.78811
 Alpha virt. eigenvalues --    4.80410   4.81543   4.82430   4.84518   4.86189
 Alpha virt. eigenvalues --    4.86742   4.88881   4.89702   4.90807   4.92397
 Alpha virt. eigenvalues --    4.96678   5.00033   5.01445   5.05153   5.05905
 Alpha virt. eigenvalues --    5.07479   5.10263   5.12138   5.13049   5.15493
 Alpha virt. eigenvalues --    5.18103   5.19854   5.21462   5.22991   5.26211
 Alpha virt. eigenvalues --    5.27643   5.29688   5.30431   5.32350   5.33965
 Alpha virt. eigenvalues --    5.36541   5.38407   5.41915   5.42500   5.44974
 Alpha virt. eigenvalues --    5.49060   5.52002   5.57113   5.63394   5.66559
 Alpha virt. eigenvalues --    5.71527   5.78750   5.80343   5.81734   5.83861
 Alpha virt. eigenvalues --    5.86936   5.88155   5.92620   5.95219   6.01289
 Alpha virt. eigenvalues --    6.04219   6.12754   6.22471   6.28833   6.30796
 Alpha virt. eigenvalues --    6.34481   6.41348   6.43938   6.46944   6.53060
 Alpha virt. eigenvalues --    6.53678   6.59390   6.63315   6.64026   6.66451
 Alpha virt. eigenvalues --    6.67699   6.69013   6.75835   6.76979   6.78962
 Alpha virt. eigenvalues --    6.84241   6.86458   6.93108   6.97768   6.99064
 Alpha virt. eigenvalues --    6.99604   7.02760   7.04063   7.07631   7.10387
 Alpha virt. eigenvalues --    7.12977   7.18934   7.22274   7.24570   7.34337
 Alpha virt. eigenvalues --    7.40269   7.42222   7.43573   7.46521   7.48569
 Alpha virt. eigenvalues --    7.63158   7.68693   7.87327   7.95742   8.16905
 Alpha virt. eigenvalues --   14.43223  15.11038  15.91155  16.93309  17.06113
 Alpha virt. eigenvalues --   17.41127  17.91909
  Beta  occ. eigenvalues --  -19.29665 -19.27216 -19.25372 -10.37387 -10.37025
  Beta  occ. eigenvalues --  -10.32940 -10.30893  -1.15155  -1.12682  -1.06724
  Beta  occ. eigenvalues --   -0.85362  -0.79053  -0.75729  -0.67591  -0.61264
  Beta  occ. eigenvalues --   -0.58472  -0.56297  -0.53315  -0.52982  -0.51542
  Beta  occ. eigenvalues --   -0.51110  -0.50167  -0.47789  -0.46697  -0.44111
  Beta  occ. eigenvalues --   -0.38488  -0.35010  -0.34592
  Beta virt. eigenvalues --   -0.09792  -0.06414   0.03052   0.03993   0.04277
  Beta virt. eigenvalues --    0.04728   0.05597   0.05779   0.06588   0.06888
  Beta virt. eigenvalues --    0.07622   0.08031   0.09979   0.11342   0.11548
  Beta virt. eigenvalues --    0.12405   0.12565   0.12789   0.12974   0.13388
  Beta virt. eigenvalues --    0.13498   0.13761   0.14481   0.14921   0.15009
  Beta virt. eigenvalues --    0.17140   0.17283   0.18079   0.18811   0.19596
  Beta virt. eigenvalues --    0.19847   0.20476   0.21979   0.22526   0.23477
  Beta virt. eigenvalues --    0.24180   0.24195   0.25031   0.25250   0.26384
  Beta virt. eigenvalues --    0.26571   0.27187   0.27377   0.28202   0.28616
  Beta virt. eigenvalues --    0.29588   0.30041   0.30269   0.30856   0.31629
  Beta virt. eigenvalues --    0.32097   0.32514   0.33040   0.33883   0.34643
  Beta virt. eigenvalues --    0.35195   0.35622   0.35677   0.36349   0.36934
  Beta virt. eigenvalues --    0.37510   0.37706   0.38578   0.38707   0.39165
  Beta virt. eigenvalues --    0.39376   0.40375   0.40599   0.41589   0.41692
  Beta virt. eigenvalues --    0.42319   0.42539   0.43235   0.44554   0.45010
  Beta virt. eigenvalues --    0.45562   0.45835   0.46429   0.46592   0.47183
  Beta virt. eigenvalues --    0.47477   0.48459   0.48696   0.49509   0.50312
  Beta virt. eigenvalues --    0.50674   0.50926   0.51494   0.52521   0.54046
  Beta virt. eigenvalues --    0.54787   0.55150   0.55804   0.56206   0.57114
  Beta virt. eigenvalues --    0.58001   0.58718   0.59059   0.60046   0.60886
  Beta virt. eigenvalues --    0.62133   0.62583   0.64050   0.64595   0.65837
  Beta virt. eigenvalues --    0.66025   0.66672   0.68308   0.69615   0.70420
  Beta virt. eigenvalues --    0.70666   0.72207   0.72681   0.73444   0.73966
  Beta virt. eigenvalues --    0.74579   0.75083   0.76980   0.77749   0.78246
  Beta virt. eigenvalues --    0.79408   0.80069   0.81002   0.81384   0.82262
  Beta virt. eigenvalues --    0.83486   0.83628   0.84184   0.84781   0.85640
  Beta virt. eigenvalues --    0.86158   0.86736   0.87019   0.87968   0.89019
  Beta virt. eigenvalues --    0.89697   0.90055   0.91573   0.92169   0.92607
  Beta virt. eigenvalues --    0.93379   0.93883   0.94805   0.96368   0.97123
  Beta virt. eigenvalues --    0.97897   0.98480   0.99474   1.00370   1.00721
  Beta virt. eigenvalues --    1.01140   1.01646   1.02833   1.03742   1.04613
  Beta virt. eigenvalues --    1.05524   1.06153   1.06579   1.07018   1.08202
  Beta virt. eigenvalues --    1.08616   1.09434   1.09625   1.11176   1.11976
  Beta virt. eigenvalues --    1.12238   1.12731   1.13637   1.14628   1.14798
  Beta virt. eigenvalues --    1.16519   1.16759   1.17156   1.18042   1.19788
  Beta virt. eigenvalues --    1.20618   1.21218   1.21864   1.22774   1.23883
  Beta virt. eigenvalues --    1.24525   1.25276   1.27146   1.27573   1.28356
  Beta virt. eigenvalues --    1.28856   1.29719   1.30362   1.32420   1.33609
  Beta virt. eigenvalues --    1.35239   1.36073   1.36242   1.37748   1.38013
  Beta virt. eigenvalues --    1.38391   1.40264   1.41536   1.41862   1.42302
  Beta virt. eigenvalues --    1.43129   1.44112   1.44799   1.45264   1.47047
  Beta virt. eigenvalues --    1.47579   1.48173   1.50165   1.51616   1.52753
  Beta virt. eigenvalues --    1.53000   1.53960   1.54235   1.55115   1.56268
  Beta virt. eigenvalues --    1.56447   1.57994   1.59315   1.59910   1.59966
  Beta virt. eigenvalues --    1.60671   1.60767   1.61962   1.63147   1.63706
  Beta virt. eigenvalues --    1.64096   1.65929   1.66051   1.67244   1.68730
  Beta virt. eigenvalues --    1.70084   1.70538   1.71486   1.72259   1.73754
  Beta virt. eigenvalues --    1.74654   1.75211   1.76335   1.76790   1.77345
  Beta virt. eigenvalues --    1.79248   1.79417   1.80897   1.82707   1.83919
  Beta virt. eigenvalues --    1.84602   1.85322   1.86004   1.86653   1.87809
  Beta virt. eigenvalues --    1.91965   1.92740   1.94167   1.94690   1.96210
  Beta virt. eigenvalues --    1.97288   1.99382   2.00333   2.02519   2.03912
  Beta virt. eigenvalues --    2.05397   2.06160   2.07749   2.08862   2.10261
  Beta virt. eigenvalues --    2.10546   2.11706   2.12746   2.13834   2.15443
  Beta virt. eigenvalues --    2.17028   2.19720   2.20320   2.22625   2.24488
  Beta virt. eigenvalues --    2.27357   2.27641   2.28877   2.30477   2.33405
  Beta virt. eigenvalues --    2.36116   2.38177   2.39242   2.40766   2.44014
  Beta virt. eigenvalues --    2.44367   2.46942   2.48726   2.50277   2.51473
  Beta virt. eigenvalues --    2.52380   2.53145   2.54982   2.58380   2.58767
  Beta virt. eigenvalues --    2.62030   2.63566   2.64298   2.68447   2.69450
  Beta virt. eigenvalues --    2.70398   2.70944   2.72029   2.74266   2.75160
  Beta virt. eigenvalues --    2.77900   2.81494   2.83147   2.84073   2.88325
  Beta virt. eigenvalues --    2.89316   2.91104   2.92395   2.94246   2.96954
  Beta virt. eigenvalues --    2.99668   3.01392   3.01619   3.03767   3.05765
  Beta virt. eigenvalues --    3.09639   3.10534   3.14651   3.15707   3.18938
  Beta virt. eigenvalues --    3.24188   3.25676   3.27799   3.28811   3.31145
  Beta virt. eigenvalues --    3.34607   3.37103   3.37648   3.38037   3.40105
  Beta virt. eigenvalues --    3.41583   3.43216   3.44021   3.45205   3.46369
  Beta virt. eigenvalues --    3.47496   3.48897   3.50690   3.50950   3.51931
  Beta virt. eigenvalues --    3.53011   3.54752   3.56309   3.57230   3.59493
  Beta virt. eigenvalues --    3.62236   3.64143   3.65983   3.68711   3.68861
  Beta virt. eigenvalues --    3.71731   3.72347   3.72609   3.73999   3.74660
  Beta virt. eigenvalues --    3.75381   3.78542   3.78818   3.81763   3.84612
  Beta virt. eigenvalues --    3.85402   3.85865   3.87180   3.87472   3.90123
  Beta virt. eigenvalues --    3.90499   3.93061   3.93955   3.98460   3.98948
  Beta virt. eigenvalues --    3.99591   4.01643   4.02458   4.05218   4.05250
  Beta virt. eigenvalues --    4.07601   4.08500   4.09610   4.10450   4.13714
  Beta virt. eigenvalues --    4.14447   4.15997   4.17786   4.20360   4.21626
  Beta virt. eigenvalues --    4.23621   4.26033   4.26897   4.29302   4.33283
  Beta virt. eigenvalues --    4.33745   4.34625   4.37537   4.39503   4.40084
  Beta virt. eigenvalues --    4.41212   4.43180   4.43450   4.46478   4.48899
  Beta virt. eigenvalues --    4.53086   4.53435   4.54403   4.55001   4.57047
  Beta virt. eigenvalues --    4.58509   4.60371   4.61075   4.62672   4.64398
  Beta virt. eigenvalues --    4.66262   4.67386   4.69772   4.71285   4.76342
  Beta virt. eigenvalues --    4.76706   4.79299   4.80954   4.81886   4.82830
  Beta virt. eigenvalues --    4.85319   4.86970   4.87419   4.90202   4.90290
  Beta virt. eigenvalues --    4.91608   4.92791   4.97087   5.01132   5.01955
  Beta virt. eigenvalues --    5.05664   5.06504   5.08016   5.10628   5.13183
  Beta virt. eigenvalues --    5.13354   5.16181   5.18615   5.20336   5.21934
  Beta virt. eigenvalues --    5.23483   5.26600   5.28230   5.29924   5.31067
  Beta virt. eigenvalues --    5.32870   5.34408   5.37070   5.38697   5.42273
  Beta virt. eigenvalues --    5.43058   5.45380   5.49542   5.52548   5.57509
  Beta virt. eigenvalues --    5.64141   5.66926   5.72086   5.79085   5.80607
  Beta virt. eigenvalues --    5.82292   5.84322   5.87374   5.88450   5.93024
  Beta virt. eigenvalues --    5.95898   6.03271   6.04732   6.14104   6.24451
  Beta virt. eigenvalues --    6.33802   6.35741   6.36069   6.41557   6.44375
  Beta virt. eigenvalues --    6.47342   6.53535   6.54630   6.61527   6.64609
  Beta virt. eigenvalues --    6.67187   6.67965   6.69524   6.72071   6.77602
  Beta virt. eigenvalues --    6.79089   6.81655   6.85892   6.88973   6.94191
  Beta virt. eigenvalues --    7.00664   7.01196   7.03952   7.06646   7.07814
  Beta virt. eigenvalues --    7.10778   7.13178   7.15579   7.21244   7.24250
  Beta virt. eigenvalues --    7.26348   7.35646   7.41726   7.44337   7.47721
  Beta virt. eigenvalues --    7.49625   7.51631   7.63822   7.70759   7.87773
  Beta virt. eigenvalues --    7.99985   8.17417  14.44914  15.12981  15.92553
  Beta virt. eigenvalues --   16.93547  17.06332  17.41734  17.92364
          Condensed to atoms (all electrons):
               1          2          3          4          5          6
     1  C    5.402605   0.392634   0.365510   0.379337   0.136600  -0.001958
     2  H    0.392634   0.326392   0.003991   0.005936  -0.013486   0.000033
     3  H    0.365510   0.003991   0.319977   0.007907  -0.010910  -0.000355
     4  H    0.379337   0.005936   0.007907   0.337285  -0.011087   0.000513
     5  O    0.136600  -0.013486  -0.010910  -0.011087   8.661594  -0.002284
     6  H   -0.001958   0.000033  -0.000355   0.000513  -0.002284   0.365032
     7  C    0.003891  -0.000353   0.001896   0.000703  -0.014398   0.386976
     8  H    0.000986   0.000023  -0.000390   0.000327   0.001417   0.000003
     9  C   -0.020787  -0.001664  -0.003298  -0.003392  -0.177817   0.046259
    10  C   -0.011848  -0.001437   0.001647   0.001057   0.027574   0.007998
    11  H   -0.000735   0.000060  -0.000038  -0.000175   0.002262  -0.000537
    12  H   -0.000997  -0.000100   0.000281  -0.000172   0.002227  -0.001970
    13  H    0.000053  -0.000055  -0.001164   0.000803   0.002228   0.000919
    14  O    0.005579   0.000026   0.001644  -0.001667   0.010053  -0.007770
    15  O    0.003413   0.001088  -0.000790   0.000954  -0.035961  -0.054372
    16  H   -0.000776  -0.000062   0.001159  -0.000713  -0.007245   0.021844
    17  H    0.000478  -0.004454   0.001407  -0.005179  -0.006764  -0.038596
               7          8          9         10         11         12
     1  C    0.003891   0.000986  -0.020787  -0.011848  -0.000735  -0.000997
     2  H   -0.000353   0.000023  -0.001664  -0.001437   0.000060  -0.000100
     3  H    0.001896  -0.000390  -0.003298   0.001647  -0.000038   0.000281
     4  H    0.000703   0.000327  -0.003392   0.001057  -0.000175  -0.000172
     5  O   -0.014398   0.001417  -0.177817   0.027574   0.002262   0.002227
     6  H    0.386976   0.000003   0.046259   0.007998  -0.000537  -0.001970
     7  C    5.328561   0.344036   0.009485   0.081006  -0.011294  -0.007609
     8  H    0.344036   0.392257  -0.007051  -0.023705   0.002808  -0.016595
     9  C    0.009485  -0.007051   5.810198  -0.017810   0.046293  -0.041552
    10  C    0.081006  -0.023705  -0.017810   5.803665   0.326768   0.418889
    11  H   -0.011294   0.002808   0.046293   0.326768   0.328610  -0.009130
    12  H   -0.007609  -0.016595  -0.041552   0.418889  -0.009130   0.400132
    13  H    0.001625  -0.000287  -0.031821   0.439296  -0.006010  -0.002484
    14  O    0.077807   0.017098  -0.636357   0.032780  -0.010064   0.013031
    15  O    0.018487  -0.020729  -0.034562   0.009479   0.003085   0.001711
    16  H    0.023320  -0.007433   0.016878  -0.001453  -0.002382   0.002155
    17  H   -0.047215   0.000550   0.032192  -0.155391  -0.005100   0.000676
              13         14         15         16         17
     1  C    0.000053   0.005579   0.003413  -0.000776   0.000478
     2  H   -0.000055   0.000026   0.001088  -0.000062  -0.004454
     3  H   -0.001164   0.001644  -0.000790   0.001159   0.001407
     4  H    0.000803  -0.001667   0.000954  -0.000713  -0.005179
     5  O    0.002228   0.010053  -0.035961  -0.007245  -0.006764
     6  H    0.000919  -0.007770  -0.054372   0.021844  -0.038596
     7  C    0.001625   0.077807   0.018487   0.023320  -0.047215
     8  H   -0.000287   0.017098  -0.020729  -0.007433   0.000550
     9  C   -0.031821  -0.636357  -0.034562   0.016878   0.032192
    10  C    0.439296   0.032780   0.009479  -0.001453  -0.155391
    11  H   -0.006010  -0.010064   0.003085  -0.002382  -0.005100
    12  H   -0.002484   0.013031   0.001711   0.002155   0.000676
    13  H    0.389802   0.010059   0.001210  -0.001228  -0.040363
    14  O    0.010059   9.221898   0.010450  -0.003398   0.132495
    15  O    0.001210   0.010450   8.668809   0.092736   0.009568
    16  H   -0.001228  -0.003398   0.092736   0.582300  -0.012652
    17  H   -0.040363   0.132495   0.009568  -0.012652   0.848401
          Atomic-Atomic Spin Densities.
               1          2          3          4          5          6
     1  C   -0.020065   0.018484   0.001887   0.001059  -0.016426  -0.000140
     2  H    0.018484   0.028233   0.000519  -0.000129  -0.009324   0.000072
     3  H    0.001887   0.000519   0.002785  -0.000182  -0.000339  -0.000028
     4  H    0.001059  -0.000129  -0.000182   0.004920   0.000043  -0.000024
     5  O   -0.016426  -0.009324  -0.000339   0.000043   0.694159  -0.002296
     6  H   -0.000140   0.000072  -0.000028  -0.000024  -0.002296   0.000645
     7  C   -0.001726  -0.000201   0.000139   0.000110   0.012482   0.001304
     8  H    0.000105   0.000003   0.000052  -0.000027   0.000358   0.001804
     9  C    0.008699   0.001015  -0.001185   0.001531  -0.127009   0.005952
    10  C   -0.000678   0.000329  -0.000266  -0.000399   0.005135   0.000543
    11  H   -0.000444  -0.000072   0.000071   0.000140   0.000648  -0.000265
    12  H    0.000190   0.000024  -0.000048   0.000026  -0.000440  -0.000176
    13  H    0.000322   0.000145  -0.000134  -0.000120  -0.001562   0.000207
    14  O   -0.000282  -0.000210   0.000158  -0.000303   0.012991  -0.001171
    15  O   -0.000102  -0.000035  -0.000079   0.000132  -0.000136  -0.002069
    16  H    0.000128   0.000043   0.000123   0.000023   0.000482  -0.000419
    17  H   -0.002621  -0.000635  -0.000014  -0.000279  -0.018721  -0.002222
               7          8          9         10         11         12
     1  C   -0.001726   0.000105   0.008699  -0.000678  -0.000444   0.000190
     2  H   -0.000201   0.000003   0.001015   0.000329  -0.000072   0.000024
     3  H    0.000139   0.000052  -0.001185  -0.000266   0.000071  -0.000048
     4  H    0.000110  -0.000027   0.001531  -0.000399   0.000140   0.000026
     5  O    0.012482   0.000358  -0.127009   0.005135   0.000648  -0.000440
     6  H    0.001304   0.001804   0.005952   0.000543  -0.000265  -0.000176
     7  C    0.213526   0.007074  -0.066081   0.006883   0.000148  -0.003553
     8  H    0.007074  -0.002632  -0.008184   0.000481   0.000793  -0.001810
     9  C   -0.066081  -0.008184   0.748745  -0.032942   0.015089  -0.007901
    10  C    0.006883   0.000481  -0.032942   0.126770  -0.016550   0.011201
    11  H    0.000148   0.000793   0.015089  -0.016550   0.008836  -0.007441
    12  H   -0.003553  -0.001810  -0.007901   0.011201  -0.007441   0.010400
    13  H   -0.000081  -0.000192  -0.004347   0.009369  -0.002794   0.003378
    14  O    0.020073   0.004806  -0.282594   0.008956  -0.003788   0.005686
    15  O   -0.026111  -0.001610   0.001464  -0.002099   0.001695  -0.000624
    16  H   -0.000623  -0.000136   0.000853  -0.000515  -0.000218   0.000186
    17  H    0.017817  -0.001130  -0.057049   0.009473   0.001925  -0.000977
              13         14         15         16         17
     1  C    0.000322  -0.000282  -0.000102   0.000128  -0.002621
     2  H    0.000145  -0.000210  -0.000035   0.000043  -0.000635
     3  H   -0.000134   0.000158  -0.000079   0.000123  -0.000014
     4  H   -0.000120  -0.000303   0.000132   0.000023  -0.000279
     5  O   -0.001562   0.012991  -0.000136   0.000482  -0.018721
     6  H    0.000207  -0.001171  -0.002069  -0.000419  -0.002222
     7  C   -0.000081   0.020073  -0.026111  -0.000623   0.017817
     8  H   -0.000192   0.004806  -0.001610  -0.000136  -0.001130
     9  C   -0.004347  -0.282594   0.001464   0.000853  -0.057049
    10  C    0.009369   0.008956  -0.002099  -0.000515   0.009473
    11  H   -0.002794  -0.003788   0.001695  -0.000218   0.001925
    12  H    0.003378   0.005686  -0.000624   0.000186  -0.000977
    13  H    0.001930   0.000491  -0.000339  -0.000153  -0.001211
    14  O    0.000491   1.114849  -0.001886   0.000327   0.021345
    15  O   -0.000339  -0.001886   0.100775   0.002441   0.002006
    16  H   -0.000153   0.000327   0.002441  -0.003198   0.000272
    17  H   -0.001211   0.021345   0.002006   0.000272  -0.042342
 Mulliken charges and spin densities:
               1          2
     1  C   -0.653989  -0.011609
     2  H    0.291428   0.038259
     3  H    0.311526   0.003459
     4  H    0.287566   0.006521
     5  O   -0.564003   0.550044
     6  H    0.278266   0.001716
     7  C   -0.196925   0.181179
     8  H    0.316686  -0.000245
     9  C    1.014804   0.196056
    10  C   -0.938514   0.125691
    11  H    0.335578  -0.002227
    12  H    0.241506   0.008119
    13  H    0.237419   0.004908
    14  O   -0.873664   0.899447
    15  O   -0.674579   0.073426
    16  H    0.296947  -0.000383
    17  H    0.289947  -0.074363
 Sum of Mulliken charges =   0.00000   2.00000
 Mulliken charges and spin densities with hydrogens summed into heavy atoms:
               1          2
     1  C    0.236531   0.036631
     5  O   -0.564003   0.550044
     7  C    0.398027   0.182650
     9  C    1.304752   0.121693
    10  C   -0.124011   0.136492
    14  O   -0.873664   0.899447
    15  O   -0.377632   0.073043
 APT charges:
               1
     1  C    0.311070
     2  H   -0.025501
     3  H   -0.045434
     4  H   -0.038219
     5  O   -0.090377
     6  H   -0.058084
     7  C    0.645249
     8  H   -0.006168
     9  C    0.433234
    10  C    0.131238
    11  H    0.023174
    12  H   -0.004195
    13  H   -0.002412
    14  O   -0.383933
    15  O   -0.609788
    16  H    0.273918
    17  H   -0.553770
 Sum of APT charges =   0.00000
 APT charges with hydrogens summed into heavy atoms:
               1
     1  C    0.201916
     5  O   -0.090377
     7  C    0.580997
     9  C   -0.120536
    10  C    0.147804
    14  O   -0.383933
    15  O   -0.335870
 Electronic spatial extent (au):  <R**2>=            964.5363
 Charge=              0.0000 electrons
 Dipole moment (field-independent basis, Debye):
    X=             -0.1990    Y=             -0.6514    Z=              1.5240  Tot=              1.6692
 Quadrupole moment (field-independent basis, Debye-Ang):
   XX=            -40.0719   YY=            -46.6439   ZZ=            -45.4891
   XY=              2.5236   XZ=              0.1672   YZ=             -4.5642
 Traceless Quadrupole moment (field-independent basis, Debye-Ang):
   XX=              3.9964   YY=             -2.5756   ZZ=             -1.4208
   XY=              2.5236   XZ=              0.1672   YZ=             -4.5642
 Octapole moment (field-independent basis, Debye-Ang**2):
  XXX=             -9.8288  YYY=             -5.2615  ZZZ=             -0.7338  XYY=             -4.4833
  XXY=              5.7689  XXZ=              5.7052  XZZ=              0.7515  YZZ=              2.5360
  YYZ=             -2.3718  XYZ=             -5.9065
 Hexadecapole moment (field-independent basis, Debye-Ang**3):
 XXXX=           -632.1914 YYYY=           -351.7382 ZZZZ=           -207.0383 XXXY=              7.3234
 XXXZ=              8.1268 YYYX=             -7.8859 YYYZ=             -6.3852 ZZZX=             -3.4594
 ZZZY=             -0.0906 XXYY=           -168.0171 XXZZ=           -154.7194 YYZZ=            -93.8578
 XXYZ=             -2.3467 YYXZ=              1.8709 ZZXY=              1.2202
 N-N= 3.254632413937D+02 E-N=-1.550414529854D+03  KE= 3.815449720109D+02
  Exact polarizability: 136.497 -10.846  81.332  -0.153   2.600  67.425
 Approx polarizability: 110.517 -16.247  86.058  -5.789   6.917  73.216
                          Isotropic Fermi Contact Couplings
        Atom                 a.u.       MegaHertz       Gauss      10(-4) cm-1
     1  C(13)             -0.01575      -8.85168      -3.15850      -2.95260
     2  H(1)               0.02029      45.33758      16.17758      15.12299
     3  H(1)               0.00284       6.35232       2.26667       2.11891
     4  H(1)               0.00273       6.11252       2.18110       2.03892
     5  O(17)              0.08462     -25.64897      -9.15219      -8.55557
     6  H(1)               0.00012       0.25862       0.09228       0.08627
     7  C(13)              0.05578      31.35202      11.18718      10.45791
     8  H(1)               0.00194       4.32621       1.54370       1.44307
     9  C(13)              0.00293       1.64896       0.58839       0.55003
    10  C(13)              0.05160      29.00366      10.34923       9.67458
    11  H(1)               0.00035       0.77866       0.27784       0.25973
    12  H(1)               0.00483      10.80164       3.85429       3.60304
    13  H(1)               0.00073       1.64172       0.58581       0.54762
    14  O(17)              0.04334     -13.13558      -4.68710      -4.38156
    15  O(17)             -0.00014       0.04250       0.01517       0.01418
    16  H(1)               0.00000       0.00690       0.00246       0.00230
    17  H(1)               0.01259      28.14312      10.04216       9.38753
 --------------------------------------------------------
       Center         ----  Spin Dipole Couplings  ----
                      3XX-RR        3YY-RR        3ZZ-RR
 --------------------------------------------------------
     1   Atom        0.031069     -0.013399     -0.017670
     2   Atom        0.015814     -0.006909     -0.008905
     3   Atom        0.000255     -0.006971      0.006715
     4   Atom        0.003945      0.005866     -0.009811
     5   Atom        0.892787     -0.028128     -0.864659
     6   Atom       -0.017249      0.010860      0.006389
     7   Atom       -0.121652      0.261932     -0.140280
     8   Atom        0.012764      0.005106     -0.017870
     9   Atom        0.292227     -0.118677     -0.173551
    10   Atom       -0.082720     -0.082971      0.165691
    11   Atom       -0.009425     -0.006590      0.016015
    12   Atom        0.006065     -0.016385      0.010320
    13   Atom       -0.014774      0.005456      0.009318
    14   Atom       -0.766870      1.314288     -0.547418
    15   Atom       -0.194046      0.377759     -0.183713
    16   Atom        0.013224      0.006366     -0.019590
    17   Atom        0.152995     -0.065338     -0.087657
 --------------------------------------------------------
                        XY            XZ            YZ
 --------------------------------------------------------
     1   Atom        0.005306     -0.012615     -0.009449
     2   Atom       -0.000689     -0.003784     -0.002893
     3   Atom        0.002028     -0.010631     -0.005884
     4   Atom        0.010972     -0.000745     -0.001929
     5   Atom       -1.496991      0.744145     -0.546268
     6   Atom        0.001378      0.000998     -0.014217
     7   Atom        0.086299     -0.008978     -0.043760
     8   Atom        0.013954      0.009156      0.003728
     9   Atom        0.054003      0.101347     -0.010026
    10   Atom       -0.006785      0.029643     -0.043646
    11   Atom       -0.008234     -0.004058      0.005695
    12   Atom       -0.001173      0.013807     -0.001716
    13   Atom        0.004051     -0.002615     -0.015040
    14   Atom        0.379103      0.281395     -1.848509
    15   Atom       -0.007326      0.008342     -0.082572
    16   Atom        0.003296      0.011152      0.010235
    17   Atom       -0.059174      0.023652     -0.006455
 --------------------------------------------------------


 ---------------------------------------------------------------------------------
              Anisotropic Spin Dipole Couplings in Principal Axis System
 ---------------------------------------------------------------------------------

       Atom             a.u.   MegaHertz   Gauss  10(-4) cm-1        Axes

              Baa    -0.0261    -3.499    -1.249    -1.167  0.1293  0.5572  0.8202
     1 C(13)  Bbb    -0.0092    -1.236    -0.441    -0.412 -0.2679  0.8161 -0.5121
              Bcc     0.0353     4.735     1.690     1.580  0.9547  0.1535 -0.2548
 
              Baa    -0.0114    -6.092    -2.174    -2.032  0.1286  0.5493  0.8257
     2 H(1)   Bbb    -0.0050    -2.649    -0.945    -0.883 -0.0715  0.8356 -0.5447
              Bcc     0.0164     8.741     3.119     2.916  0.9891 -0.0110 -0.1467
 
              Baa    -0.0099    -5.299    -1.891    -1.767  0.3882  0.7626  0.5175
     3 H(1)   Bbb    -0.0062    -3.308    -1.180    -1.103  0.7315 -0.5965  0.3303
              Bcc     0.0161     8.606     3.071     2.871 -0.5606 -0.2503  0.7894
 
              Baa    -0.0101    -5.387    -1.922    -1.797 -0.0876  0.1786  0.9800
     4 H(1)   Bbb    -0.0060    -3.184    -1.136    -1.062  0.7355 -0.6519  0.1846
              Bcc     0.0161     8.570     3.058     2.859  0.6718  0.7370 -0.0743
 
              Baa    -1.1381    82.352    29.385    27.470 -0.5061 -0.2813  0.8153
     5 O(17)  Bbb    -1.1323    81.929    29.234    27.329  0.3851  0.7722  0.5054
              Bcc     2.2704  -164.281   -58.620   -54.798  0.7717 -0.5698  0.2825
 
              Baa    -0.0175    -9.330    -3.329    -3.112  0.9901 -0.0982 -0.0999
     6 H(1)   Bbb    -0.0055    -2.952    -1.053    -0.985  0.1397  0.6420  0.7539
              Bcc     0.0230    12.282     4.383     4.097  0.0099  0.7604 -0.6494
 
              Baa    -0.1450   -19.458    -6.943    -6.491 -0.0592  0.1191  0.9911
     7 C(13)  Bbb    -0.1401   -18.805    -6.710    -6.273  0.9762 -0.2006  0.0824
              Bcc     0.2851    38.264    13.653    12.763  0.2086  0.9724 -0.1044
 
              Baa    -0.0204   -10.884    -3.884    -3.630 -0.2685  0.0061  0.9633
     8 H(1)   Bbb    -0.0051    -2.729    -0.974    -0.910 -0.5551  0.8162 -0.1599
              Bcc     0.0255    13.613     4.857     4.541  0.7872  0.5777  0.2158
 
              Baa    -0.2003   -26.879    -9.591    -8.966 -0.2220  0.2622  0.9391
     9 C(13)  Bbb    -0.1189   -15.959    -5.695    -5.323 -0.0566  0.9581 -0.2809
              Bcc     0.3192    42.838    15.286    14.289  0.9734  0.1155  0.1978
 
              Baa    -0.0910   -12.214    -4.358    -4.074  0.3346  0.9346  0.1203
    10 C(13)  Bbb    -0.0857   -11.496    -4.102    -3.835  0.9351 -0.3136 -0.1647
              Bcc     0.1767    23.709     8.460     7.909  0.1163 -0.1676  0.9790
 
              Baa    -0.0164    -8.736    -3.117    -2.914  0.7594  0.6503 -0.0192
    11 H(1)   Bbb    -0.0023    -1.228    -0.438    -0.410 -0.6132  0.7055 -0.3552
              Bcc     0.0187     9.964     3.555     3.324 -0.2175  0.2815  0.9346
 
              Baa    -0.0165    -8.804    -3.141    -2.937  0.0187  0.9984  0.0543
    12 H(1)   Bbb    -0.0058    -3.080    -1.099    -1.027  0.7599  0.0211 -0.6497
              Bcc     0.0223    11.884     4.240     3.964  0.6498 -0.0534  0.7582
 
              Baa    -0.0156    -8.302    -2.962    -2.769  0.9790 -0.2028 -0.0197
    13 H(1)   Bbb    -0.0076    -4.033    -1.439    -1.345  0.1634  0.7238  0.6704
              Bcc     0.0231    12.335     4.402     4.115 -0.1217 -0.6595  0.7418
 
              Baa    -1.8628   134.788    48.096    44.961 -0.3735  0.4994  0.7817
    14 O(17)  Bbb    -0.6000    43.413    15.491    14.481  0.9260  0.1508  0.3461
              Bcc     2.4627  -178.201   -63.587   -59.442  0.0549  0.8531 -0.5188
 
              Baa    -0.2021    14.626     5.219     4.879 -0.6711  0.0962  0.7351
    15 O(17)  Bbb    -0.1876    13.577     4.845     4.529  0.7412  0.1064  0.6627
              Bcc     0.3898   -28.204   -10.064    -9.408 -0.0145  0.9897 -0.1427
 
              Baa    -0.0255   -13.620    -4.860    -4.543 -0.2445 -0.2733  0.9303
    16 H(1)   Bbb     0.0056     3.006     1.072     1.003 -0.5266  0.8430  0.1093
              Bcc     0.0199    10.614     3.787     3.541  0.8142  0.4632  0.3500
 
              Baa    -0.0900   -48.023   -17.136   -16.019 -0.0804  0.0675  0.9945
    17 H(1)   Bbb    -0.0803   -42.857   -15.293   -14.296  0.2499  0.9672 -0.0454
              Bcc     0.1703    90.880    32.428    30.314  0.9649 -0.2449  0.0946
 

 ---------------------------------------------------------------------------------

 Calling FoFJK, ICntrl=    100127 FMM=F ISym2X=0 I1Cent= 0 IOpClX= 1 NMat=1 NMatS=1 NMatT=0.
 ***** Axes restored to original set *****
 -------------------------------------------------------------------
 Center     Atomic                   Forces (Hartrees/Bohr)
 Number     Number              X              Y              Z
 -------------------------------------------------------------------
      1        6           0.003163691    0.001441321   -0.001393166
      2        1           0.003692783   -0.001656132    0.000676853
      3        1          -0.000013669    0.000133976   -0.003949887
      4        1           0.000534038    0.003495254    0.001474778
      5        8          -0.000253971   -0.006340853    0.002952179
      6        1           0.000858440   -0.000554545    0.002902467
      7        6          -0.005378604   -0.002113469    0.003180750
      8        1          -0.002682317   -0.001391562   -0.000918817
      9        6           0.008632274    0.000338307   -0.003704393
     10        6          -0.000483360   -0.000682961   -0.001103856
     11        1           0.001353160   -0.001922828   -0.003027791
     12        1          -0.003847957    0.000190238   -0.001457095
     13        1           0.000916983    0.003818403   -0.000774456
     14        8          -0.006201890    0.006498293    0.008634423
     15        8          -0.006433417   -0.005295656   -0.007354388
     16        1           0.012276320    0.001189479    0.003490015
     17        1          -0.006132503    0.002852734    0.000372386
 -------------------------------------------------------------------
 Cartesian Forces:  Max     0.012276320 RMS     0.003960619
 FormGI is forming the generalized inverse of G from B-inverse, IUseBI=4.

 GradGradGradGradGradGradGradGradGradGradGradGradGradGradGradGradGradGrad
 Berny optimization.
 Internal  Forces:  Max     0.012711470 RMS     0.003332262
 Search for a saddle point.
 Step number   1 out of a maximum of   81
 All quantities printed in internal units (Hartrees-Bohrs-Radians)
 Swapping is turned off.
 Second derivative matrix not updated -- analytic derivatives used.
 ITU=  0
     Eigenvalues ---   -0.03894   0.00063   0.00181   0.00189   0.00351
     Eigenvalues ---    0.00836   0.01062   0.02169   0.03865   0.04353
     Eigenvalues ---    0.04453   0.04492   0.05057   0.05338   0.06389
     Eigenvalues ---    0.07549   0.08318   0.08346   0.08594   0.10191
     Eigenvalues ---    0.11841   0.12321   0.12394   0.13836   0.14315
     Eigenvalues ---    0.15234   0.16493   0.16971   0.18075   0.20720
     Eigenvalues ---    0.23932   0.25435   0.30668   0.31159   0.31369
     Eigenvalues ---    0.32034   0.33035   0.33167   0.33580   0.33919
     Eigenvalues ---    0.34033   0.37185   0.42141   0.46115   0.47128
 Eigenvectors required to have negative eigenvalues:
                          R5        R12       R11       A16       R8
   1                   -0.85850   0.39330  -0.11697  -0.10773   0.10395
                          D18       D17       D19       D25       D23
   1                   -0.07615  -0.07590  -0.07468   0.05608   0.05486
 RFO step:  Lambda0=9.709126854D-04 Lambda=-3.69333448D-03.
 Linear search not attempted -- option 19 set.
 Iteration  1 RMS(Cart)=  0.13610707 RMS(Int)=  0.00921354
 Iteration  2 RMS(Cart)=  0.01633966 RMS(Int)=  0.00079651
 Iteration  3 RMS(Cart)=  0.00018818 RMS(Int)=  0.00078948
 Iteration  4 RMS(Cart)=  0.00000005 RMS(Int)=  0.00078948
 Variable       Old X    -DE/DX   Delta X   Delta X   Delta X     New X
                                 (Linear)    (Quad)   (Total)
    R1        2.08297  -0.00409   0.00000  -0.00975  -0.00975   2.07322
    R2        2.08249  -0.00392   0.00000  -0.01094  -0.01094   2.07155
    R3        2.07950  -0.00382   0.00000  -0.01031  -0.01031   2.06919
    R4        2.64969  -0.00853   0.00000  -0.02762  -0.02762   2.62207
    R5        2.74415  -0.00759   0.00000   0.05868   0.05868   2.80282
    R6        2.06789  -0.00305   0.00000  -0.00463  -0.00463   2.06326
    R7        2.06391  -0.00302   0.00000  -0.00521  -0.00521   2.05871
    R8        3.13030  -0.00837   0.00000  -0.20525  -0.20525   2.92505
    R9        2.60819  -0.00801   0.00000   0.02756   0.02756   2.63575
   R10        2.91692  -0.00676   0.00000  -0.01911  -0.01911   2.89780
   R11        2.44260  -0.01246   0.00000   0.04790   0.04790   2.49050
   R12        2.29811  -0.00100   0.00000  -0.07565  -0.07565   2.22246
   R13        2.06560  -0.00370   0.00000  -0.00908  -0.00908   2.05652
   R14        2.07069  -0.00404   0.00000  -0.01164  -0.01164   2.05905
   R15        2.06707  -0.00398   0.00000  -0.01213  -0.01213   2.05494
   R16        1.87005  -0.01271   0.00000  -0.05161  -0.05161   1.81844
    A1        1.87765   0.00039   0.00000  -0.00323  -0.00326   1.87440
    A2        1.87690   0.00040   0.00000  -0.00071  -0.00070   1.87619
    A3        1.86557  -0.00015   0.00000  -0.00778  -0.00779   1.85777
    A4        1.91116   0.00005   0.00000   0.00433   0.00431   1.91547
    A5        1.97114  -0.00067   0.00000  -0.00153  -0.00155   1.96958
    A6        1.95680   0.00005   0.00000   0.00811   0.00810   1.96490
    A7        1.90957  -0.00508   0.00000  -0.07984  -0.07984   1.82973
    A8        1.95094  -0.00004   0.00000  -0.04472  -0.04600   1.90494
    A9        1.83393   0.00004   0.00000   0.05871   0.05838   1.89232
   A10        1.98095   0.00063   0.00000  -0.02401  -0.02566   1.95529
   A11        1.88287  -0.00053   0.00000   0.01890   0.01897   1.90183
   A12        1.91478   0.00040   0.00000  -0.02536  -0.02593   1.88885
   A13        1.89554  -0.00062   0.00000   0.02484   0.02446   1.92000
   A14        1.91477  -0.00040   0.00000   0.03650   0.03698   1.95174
   A15        1.90937  -0.00001   0.00000   0.01751   0.01829   1.92766
   A16        1.69521   0.00087   0.00000   0.07705   0.07698   1.77219
   A17        2.02013   0.00047   0.00000  -0.06090  -0.06217   1.95796
   A18        1.90665  -0.00085   0.00000  -0.02509  -0.02850   1.87815
   A19        1.98972  -0.00005   0.00000  -0.01816  -0.02178   1.96794
   A20        1.89736  -0.00133   0.00000  -0.01776  -0.01776   1.87960
   A21        1.91645  -0.00081   0.00000   0.00062   0.00053   1.91699
   A22        1.91153   0.00002   0.00000   0.01596   0.01594   1.92747
   A23        1.91663   0.00092   0.00000  -0.00162  -0.00169   1.91493
   A24        1.92031   0.00053   0.00000  -0.00245  -0.00237   1.91794
   A25        1.90157   0.00066   0.00000   0.00531   0.00522   1.90679
   A26        1.86346  -0.00227   0.00000   0.00534   0.00534   1.86880
   A27        2.70658   0.00185   0.00000   0.04462   0.04462   2.75121
    D1       -3.07995  -0.00018   0.00000  -0.01071  -0.01069  -3.09064
    D2        1.14171  -0.00018   0.00000  -0.00088  -0.00088   1.14083
    D3       -1.02741   0.00024   0.00000  -0.01188  -0.01190  -1.03931
    D4       -2.43858   0.00153   0.00000   0.20631   0.20631  -2.23227
    D5        3.08894   0.00031   0.00000  -0.03722  -0.03816   3.05078
    D6        0.85538   0.00000   0.00000   0.00186   0.00171   0.85708
    D7       -1.21454  -0.00036   0.00000  -0.01996  -0.01980  -1.23434
    D8        1.00526   0.00059   0.00000  -0.02527  -0.02593   0.97933
    D9       -1.22830   0.00028   0.00000   0.01381   0.01394  -1.21436
   D10        2.98497  -0.00007   0.00000  -0.00801  -0.00757   2.97740
   D11       -1.06905   0.00075   0.00000  -0.01943  -0.01971  -1.08877
   D12        2.98057   0.00044   0.00000   0.01966   0.02015   3.00072
   D13        0.91065   0.00009   0.00000  -0.00217  -0.00135   0.90930
   D14        0.98086   0.00042   0.00000   0.08186   0.08062   1.06148
   D15       -3.10597   0.00118   0.00000  -0.01580  -0.01476  -3.12073
   D16       -1.05185   0.00040   0.00000   0.00699   0.00719  -1.04466
   D17        0.90118   0.00013   0.00000   0.02631   0.02629   0.92747
   D18       -1.19595   0.00031   0.00000   0.03881   0.03876  -1.15719
   D19        2.99984  -0.00002   0.00000   0.02209   0.02198   3.02182
   D20        3.07171   0.00016   0.00000   0.03367   0.03270   3.10441
   D21        0.97459   0.00033   0.00000   0.04617   0.04516   1.01975
   D22       -1.11281   0.00001   0.00000   0.02944   0.02838  -1.08443
   D23       -0.93747  -0.00030   0.00000  -0.06796  -0.06684  -1.00432
   D24       -3.03460  -0.00012   0.00000  -0.05546  -0.05438  -3.08898
   D25        1.16119  -0.00045   0.00000  -0.07218  -0.07116   1.09003
   D26       -0.21320   0.00063   0.00000  -0.02820  -0.02801  -0.24121
   D27        1.77307   0.00033   0.00000   0.03825   0.03781   1.81088
   D28       -2.21976   0.00018   0.00000  -0.08436  -0.08411  -2.30387
         Item               Value     Threshold  Converged?
 Maximum Force            0.012711     0.000450     NO 
 RMS     Force            0.003332     0.000300     NO 
 Maximum Displacement     0.407115     0.001800     NO 
 RMS     Displacement     0.138986     0.001200     NO 
 Predicted change in Energy=-1.618625D-03
 GradGradGradGradGradGradGradGradGradGradGradGradGradGradGradGradGradGrad

                          Input orientation:                          
 ---------------------------------------------------------------------
 Center     Atomic      Atomic             Coordinates (Angstroms)
 Number     Number       Type             X           Y           Z
 ---------------------------------------------------------------------
      1          6           0       -2.551851   -0.549777    0.188695
      2          1           0       -3.567492   -0.172896    0.015303
      3          1           0       -2.322718   -0.398062    1.249909
      4          1           0       -2.554579   -1.620635   -0.039804
      5          8           0       -1.716275    0.172149   -0.651483
      6          1           0        1.097783    1.336844   -1.404872
      7          6           0        1.153336    1.063429   -0.349289
      8          1           0        2.173159    1.210222    0.004618
      9          6           0        0.783552   -0.433301   -0.211570
     10          6           0        0.960358   -0.934238    1.226927
     11          1           0        0.402669   -0.266410    1.880616
     12          1           0        2.015704   -0.916764    1.497425
     13          1           0        0.581901   -1.948971    1.324825
     14          8           0        1.463777   -1.157185   -1.077705
     15          8           0        0.302592    1.839556    0.437648
     16          1           0       -0.593543    1.683154    0.123874
     17          1           0       -0.369543   -0.412915   -0.442037
 ---------------------------------------------------------------------
                    Distance matrix (angstroms):
                    1          2          3          4          5
     1  C    0.000000
     2  H    1.097101   0.000000
     3  H    1.096219   1.767602   0.000000
     4  H    1.094968   1.767761   1.792151   0.000000
     5  O    1.387539   1.997665   2.075622   2.071468   0.000000
     6  H    4.406656   5.104997   4.664502   4.893857   3.137360
     7  C    4.076797   4.893633   4.095893   4.587877   3.019995
     8  H    5.045513   5.904931   4.934595   5.510647   4.078696
     9  C    3.361352   4.364730   3.433085   3.547166   2.609449
    10  C    3.682573   4.748589   3.326649   3.798754   3.452083
    11  H    3.416443   4.387519   2.800510   3.777202   3.330734
    12  H    4.765503   5.824269   4.376325   4.872986   4.441982
    13  H    3.615098   4.699655   3.293591   3.436208   3.699534
    14  O    4.254172   5.241866   4.509057   4.176028   3.472970
    15  O    3.730783   4.382453   3.543861   4.512684   2.835891
    16  H    2.970716   3.507290   2.930778   3.845449   2.035888
    17  H    2.275747   3.239390   2.584142   2.528787   1.483191
                    6          7          8          9         10
     6  H    0.000000
     7  C    1.091832   0.000000
     8  H    1.777394   1.089420   0.000000
     9  C    2.157805   1.547872   2.163080   0.000000
    10  C    3.478946   2.551935   2.750207   1.533451   0.000000
    11  H    3.721295   2.702675   2.972280   2.133112   1.088265
    12  H    3.787434   2.841689   2.603331   2.161619   1.089601
    13  H    4.302784   3.493386   3.775652   2.167585   1.087426
    14  O    2.541883   2.357560   2.698011   1.317917   2.369486
    15  O    2.068798   1.394779   2.020543   2.412195   2.957964
    16  H    2.305987   1.912989   2.809364   2.547213   3.237603
    17  H    2.478255   2.123053   3.049493   1.176077   2.196782
                   11         12         13         14         15
    11  H    0.000000
    12  H    1.780921   0.000000
    13  H    1.781022   1.775115   0.000000
    14  O    3.266664   2.644564   2.678951   0.000000
    15  O    2.554852   3.413968   3.901030   3.553182   0.000000
    16  H    2.807024   3.931207   4.002035   3.707274   0.962276
    17  H    2.452038   3.115249   2.527155   2.078238   2.509828
                   16         17
    16  H    0.000000
    17  H    2.182644   0.000000
 Stoichiometry    C4H10O3(3)
 Framework group  C1[X(C4H10O3)]
 Deg. of freedom    45
 Full point group                 C1      NOp   1
 Largest Abelian subgroup         C1      NOp   1
 Largest concise Abelian subgroup C1      NOp   1
                         Standard orientation:                         
 ---------------------------------------------------------------------
 Center     Atomic      Atomic             Coordinates (Angstroms)
 Number     Number       Type             X           Y           Z
 ---------------------------------------------------------------------
      1          6           0       -2.564029   -0.448367    0.164180
      2          1           0       -3.560350   -0.030340   -0.026166
      3          1           0       -2.346370   -0.304866    1.228946
      4          1           0       -2.606951   -1.518493   -0.063729
      5          8           0       -1.685798    0.237620   -0.662497
      6          1           0        1.185725    1.284922   -1.369988
      7          6           0        1.212615    1.010767   -0.313478
      8          1           0        2.231637    1.116027    0.057133
      9          6           0        0.779483   -0.469355   -0.181038
     10          6           0        0.911860   -0.975342    1.260463
     11          1           0        0.371366   -0.284381    1.904481
     12          1           0        1.962436   -1.000853    1.548335
     13          1           0        0.490506   -1.973567    1.352671
     14          8           0        1.443592   -1.221617   -1.035419
     15          8           0        0.381604    1.822127    0.458872
     16          1           0       -0.514907    1.702241    0.130436
     17          1           0       -0.367850   -0.401954   -0.430519
 ---------------------------------------------------------------------
 Rotational constants (GHZ):           2.8128921           1.7394504           1.4365690
 Standard basis: Aug-CC-pVTZ (5D, 7F)
 There are   635 symmetry adapted cartesian basis functions of A   symmetry.
 There are   552 symmetry adapted basis functions of A   symmetry.
   552 basis functions,   774 primitive gaussians,   635 cartesian basis functions
    30 alpha electrons       28 beta electrons
       nuclear repulsion energy       328.2703647046 Hartrees.
 NAtoms=   17 NActive=   17 NUniq=   17 SFac= 1.00D+00 NAtFMM=   60 NAOKFM=F Big=F
 Integral buffers will be    131072 words long.
 Raffenetti 2 integral format.
 Two-electron integral symmetry is turned on.
 Nuclear repulsion after empirical dispersion term =      328.2615175408 Hartrees.
 One-electron integrals computed using PRISM.
 NBasis=   552 RedAO= T EigKep=  6.64D-06  NBF=   552
 NBsUse=   552 1.00D-06 EigRej= -1.00D+00 NBFU=   552
 ExpMin= 2.53D-02 ExpMax= 1.53D+04 ExpMxC= 5.22D+02 IAcc=3 IRadAn=         7 AccDes= 0.00D+00
 Harris functional with IExCor= 4639 and IRadAn=       7 diagonalized for initial guess.
 HarFok:  IExCor= 4639 AccDes= 0.00D+00 IRadAn=         7 IDoV= 1 UseB2=F ITyADJ=14
 ICtDFT=  3500011 ScaDFX=  1.000000  1.000000  1.000000  1.000000
 FoFCou: FMM=F IPFlag=           0 FMFlag=      100000 FMFlg1=           0
         NFxFlg=           0 DoJE=T BraDBF=F KetDBF=T FulRan=T
         wScrn=  0.000000 ICntrl=       500 IOpCl=  0 I1Cent=   200000004 NGrid=           0
         NMat0=    1 NMatS0=      1 NMatT0=    0 NMatD0=    1 NMtDS0=    0 NMtDT0=    0
 Petite list used in FoFCou.
 Mixing orbitals, IMix= 1 IMixAn=  0 NRI=1 NE=   30 Coef=  7.07106781D-01  7.07106781D-01
 Mixing orbitals, IMix= 1 IMixAn=  0 NRI=1 NE=   28 Coef= -7.07106781D-01  7.07106781D-01
 Initial guess <Sx>= 0.0000 <Sy>= 0.0000 <Sz>= 1.0000 <S**2>= 2.0000 S= 1.0000
 Gradient too large for Newton-Raphson -- use scaled steepest descent instead.
 Gradient too large for Newton-Raphson -- use scaled steepest descent instead.
     Minimum is close to point  3 DX=  2.26D-02 DF= -4.19D-05 DXR=  3.62D-02 DFR=  1.31D-03 which will be used.
 Gradient too large for Newton-Raphson -- use scaled steepest descent instead.
 Gradient too large for Newton-Raphson -- use scaled steepest descent instead.
     Accept linear search using points  1 and  2.
     Minimum is close to point  2 DX= -2.91D-02 DF= -2.52D-06 DXR=  5.10D-02 DFR=  4.46D-04 which will be used.
 Gradient too large for Newton-Raphson -- use scaled steepest descent instead.
 Gradient too large for Newton-Raphson -- use scaled steepest descent instead.
     Accept linear search using points  1 and  2.
 Gradient too large for Newton-Raphson -- use scaled steepest descent instead.
     Minimum is close to point  3 DX=  5.37D-02 DF= -9.05D-06 DXR=  5.10D-02 DFR=  2.36D-03 which will be used.
 Gradient too large for Newton-Raphson -- use scaled steepest descent instead.
 Restarting incremental Fock formation.
     Accept linear search using points  1 and  2.
 Gradient too large for Newton-Raphson -- use scaled steepest descent instead.
 Gradient too large for Newton-Raphson -- use scaled steepest descent instead.
     Accept linear search using points  1 and  2.
 Gradient too large for Newton-Raphson -- use scaled steepest descent instead.
 Gradient too large for Newton-Raphson -- use scaled steepest descent instead.
     Minimum is close to point  3 DX=  4.08D-02 DF= -3.12D-06 DXR=  9.27D-02 DFR=  8.66D-03 which will be used.
 LinEq1:  Iter=  0 NonCon=     1 RMS=8.71D-05 Max=9.74D-03 NDo=     1
 AX will form     1 AO Fock derivatives at one time.
 LinEq1:  Iter=  1 NonCon=     1 RMS=8.25D-06 Max=5.59D-04 NDo=     1
 LinEq1:  Iter=  2 NonCon=     1 RMS=5.19D-06 Max=4.32D-04 NDo=     1
 LinEq1:  Iter=  3 NonCon=     1 RMS=3.00D-06 Max=2.34D-04 NDo=     1
 LinEq1:  Iter=  4 NonCon=     1 RMS=1.03D-06 Max=7.34D-05 NDo=     1
 LinEq1:  Iter=  5 NonCon=     1 RMS=6.70D-07 Max=4.90D-05 NDo=     1
 LinEq1:  Iter=  6 NonCon=     1 RMS=3.31D-07 Max=2.63D-05 NDo=     1
 LinEq1:  Iter=  7 NonCon=     1 RMS=2.07D-07 Max=1.33D-05 NDo=     1
 LinEq1:  Iter=  8 NonCon=     1 RMS=1.27D-07 Max=7.19D-06 NDo=     1
 LinEq1:  Iter=  9 NonCon=     1 RMS=4.72D-08 Max=1.76D-06 NDo=     1
 LinEq1:  Iter= 10 NonCon=     1 RMS=2.19D-08 Max=9.10D-07 NDo=     1
 LinEq1:  Iter= 11 NonCon=     1 RMS=1.23D-08 Max=5.59D-07 NDo=     1
 LinEq1:  Iter= 12 NonCon=     1 RMS=6.68D-09 Max=3.90D-07 NDo=     1
 LinEq1:  Iter= 13 NonCon=     0 RMS=2.79D-09 Max=1.23D-07 NDo=     1
 Linear equations converged to 1.742D-08 1.742D-07 after    13 iterations.
     Accept linear search using points  1 and  2.
     Minimum is close to point  2 DX= -4.14D-02 DF= -7.28D-07 DXR=  4.32D-02 DFR=  1.93D-03 which will be used.
 LinEq1:  Iter=  0 NonCon=     1 RMS=1.30D-05 Max=1.48D-03 NDo=     1
 LinEq1:  Iter=  1 NonCon=     1 RMS=1.16D-05 Max=1.02D-03 NDo=     1
 LinEq1:  Iter=  2 NonCon=     1 RMS=3.01D-06 Max=1.54D-04 NDo=     1
 LinEq1:  Iter=  3 NonCon=     1 RMS=2.17D-06 Max=1.89D-04 NDo=     1
 LinEq1:  Iter=  4 NonCon=     1 RMS=1.04D-06 Max=6.70D-05 NDo=     1
 LinEq1:  Iter=  5 NonCon=     1 RMS=5.09D-07 Max=2.08D-05 NDo=     1
 LinEq1:  Iter=  6 NonCon=     1 RMS=3.19D-07 Max=2.32D-05 NDo=     1
 LinEq1:  Iter=  7 NonCon=     1 RMS=1.58D-07 Max=1.07D-05 NDo=     1
 LinEq1:  Iter=  8 NonCon=     1 RMS=9.61D-08 Max=6.67D-06 NDo=     1
 LinEq1:  Iter=  9 NonCon=     1 RMS=5.03D-08 Max=3.57D-06 NDo=     1
 LinEq1:  Iter= 10 NonCon=     1 RMS=3.04D-08 Max=1.67D-06 NDo=     1
 LinEq1:  Iter= 11 NonCon=     1 RMS=1.88D-08 Max=9.79D-07 NDo=     1
 LinEq1:  Iter= 12 NonCon=     1 RMS=7.28D-09 Max=3.22D-07 NDo=     1
 LinEq1:  Iter= 13 NonCon=     0 RMS=2.82D-09 Max=1.43D-07 NDo=     1
 Linear equations converged to 1.482D-08 1.482D-07 after    13 iterations.
     Minimum is close to point  2 DX=  9.19D-03 DF= -2.27D-10 DXR=  9.10D-03 DFR=  8.28D-05 which will be used.
 LinEq1:  Iter=  0 NonCon=     1 RMS=1.07D-07 Max=1.07D-05 NDo=     1
 LinEq1:  Iter=  1 NonCon=     1 RMS=7.92D-08 Max=6.00D-06 NDo=     1
 LinEq1:  Iter=  2 NonCon=     1 RMS=4.11D-08 Max=2.15D-06 NDo=     1
 LinEq1:  Iter=  3 NonCon=     1 RMS=2.68D-08 Max=2.27D-06 NDo=     1
 LinEq1:  Iter=  4 NonCon=     1 RMS=1.31D-08 Max=5.79D-07 NDo=     1
 LinEq1:  Iter=  5 NonCon=     1 RMS=5.59D-09 Max=2.09D-07 NDo=     1
 LinEq1:  Iter=  6 NonCon=     1 RMS=3.24D-09 Max=2.16D-07 NDo=     1
 LinEq1:  Iter=  7 NonCon=     1 RMS=1.64D-09 Max=9.59D-08 NDo=     1
 LinEq1:  Iter=  8 NonCon=     1 RMS=1.03D-09 Max=7.01D-08 NDo=     1
 LinEq1:  Iter=  9 NonCon=     1 RMS=5.47D-10 Max=4.71D-08 NDo=     1
 LinEq1:  Iter= 10 NonCon=     1 RMS=2.95D-10 Max=1.71D-08 NDo=     1
 LinEq1:  Iter= 11 NonCon=     1 RMS=1.69D-10 Max=8.79D-09 NDo=     1
 LinEq1:  Iter= 12 NonCon=     0 RMS=7.84D-11 Max=1.68D-09 NDo=     1
 Linear equations converged to 1.822D-10 1.822D-09 after    12 iterations.
 SCF Done:  E(UwB97XD) =  -383.981975162     a.u. after   16 cycles
            Convg  =    0.4880D-06                    76 Fock formations.
              S**2 =  2.0133                  -V/T =  2.0057
 <Sx>= 0.0000 <Sy>= 0.0000 <Sz>= 1.0000 <S**2>= 2.0133 S= 1.0044
 <L.S>=  0.00000000000    
 Annihilation of the first spin contaminant:
 S**2 before annihilation     2.0133,   after     2.0001
 DoSCS=F DFT=T ScalE2(SS,OS)=  1.000000  1.000000
 Range of M.O.s used for correlation:     1   552
 NBasis=   552 NAE=    30 NBE=    28 NFC=     0 NFV=     0
 NROrb=    552 NOA=    30 NOB=    28 NVA=   522 NVB=   524

 **** Warning!!: The largest alpha MO coefficient is  0.59286669D+02


 **** Warning!!: The largest beta MO coefficient is  0.53351835D+02

 Symmetrizing basis deriv contribution to polar:
 IMax=3 JMax=2 DiffMx= 0.00D+00
 G2DrvN: will do    18 centers at a time, making    1 passes.
 Calling FoFCou, ICntrl=  3107 FMM=F I1Cent=   0 AccDes= 0.00D+00.
 End of G2Drv F.D. properties file   721 does not exist.
 End of G2Drv F.D. properties file   722 does not exist.
 End of G2Drv F.D. properties file   788 does not exist.
          IDoAtm=11111111111111111
          Differentiating once with respect to electric field.
                with respect to dipole field.
          Differentiating once with respect to nuclear coordinates.
 CalDSu exits because no D1Ps are significant.
          There are    54 degrees of freedom in the 1st order CPHF.  IDoFFX=6 NUNeed=     3.
     51 vectors produced by pass  0 Test12= 5.62D-14 1.85D-09 XBig12= 1.11D+02 7.71D+00.
 AX will form    51 AO Fock derivatives at one time.
     51 vectors produced by pass  1 Test12= 5.62D-14 1.85D-09 XBig12= 1.16D+01 4.64D-01.
     51 vectors produced by pass  2 Test12= 5.62D-14 1.85D-09 XBig12= 5.03D-01 9.14D-02.
     51 vectors produced by pass  3 Test12= 5.62D-14 1.85D-09 XBig12= 1.34D-02 1.81D-02.
     51 vectors produced by pass  4 Test12= 5.62D-14 1.85D-09 XBig12= 1.93D-04 1.30D-03.
     51 vectors produced by pass  5 Test12= 5.62D-14 1.85D-09 XBig12= 2.41D-06 1.09D-04.
     51 vectors produced by pass  6 Test12= 5.62D-14 1.85D-09 XBig12= 2.80D-08 1.06D-05.
     43 vectors produced by pass  7 Test12= 5.62D-14 1.85D-09 XBig12= 3.16D-10 1.33D-06.
      5 vectors produced by pass  8 Test12= 5.62D-14 1.85D-09 XBig12= 2.77D-12 1.06D-07.
      3 vectors produced by pass  9 Test12= 5.62D-14 1.85D-09 XBig12= 2.37D-14 1.19D-08.
 InvSVY:  IOpt=1 It=  1 EMax= 6.22D-15
 Solved reduced A of dimension   408 with    54 vectors.
 Isotropic polarizability for W=    0.000000       87.99 Bohr**3.
 End of Minotr F.D. properties file   721 does not exist.
 End of Minotr F.D. properties file   722 does not exist.
 End of Minotr F.D. properties file   788 does not exist.
 Calling FoFJK, ICntrl=    100127 FMM=F ISym2X=0 I1Cent= 0 IOpClX= 1 NMat=1 NMatS=1 NMatT=0.
 ***** Axes restored to original set *****
 -------------------------------------------------------------------
 Center     Atomic                   Forces (Hartrees/Bohr)
 Number     Number              X              Y              Z
 -------------------------------------------------------------------
      1        6          -0.000555238    0.000464338    0.000128780
      2        1          -0.000103713   -0.000120826    0.000123933
      3        1           0.000022437   -0.000054025    0.000028973
      4        1           0.000050189   -0.000027684   -0.000038135
      5        8           0.000733920   -0.000836261    0.000811337
      6        1          -0.000194465   -0.000726767   -0.000268657
      7        6           0.001520720    0.011943520    0.001314292
      8        1           0.000284400   -0.000100382    0.000174906
      9        6           0.000351412   -0.010186807   -0.000434191
     10        6           0.000555595   -0.000081595    0.000454876
     11        1           0.000077461   -0.000068345    0.000004164
     12        1          -0.000014230    0.000100548    0.000084488
     13        1          -0.000149304   -0.000020197   -0.000202161
     14        8          -0.000979549    0.000032677    0.001348774
     15        8           0.005475310    0.000173051    0.000644650
     16        1          -0.004537625   -0.001187356   -0.001776519
     17        1          -0.002537319    0.000696112   -0.002399512
 -------------------------------------------------------------------
 Cartesian Forces:  Max     0.011943520 RMS     0.002526996
 FormGI is forming the generalized inverse of G from B-inverse, IUseBI=4.

 GradGradGradGradGradGradGradGradGradGradGradGradGradGradGradGradGradGrad
 Berny optimization.
 Internal  Forces:  Max     0.010369107 RMS     0.001456472
 Search for a saddle point.
 Step number   2 out of a maximum of   81
 All quantities printed in internal units (Hartrees-Bohrs-Radians)
 Swapping is turned off.
 Second derivative matrix not updated -- analytic derivatives used.
 ITU=  0  0
     Eigenvalues ---   -0.02611   0.00070   0.00194   0.00242   0.00384
     Eigenvalues ---    0.00676   0.02000   0.03135   0.03786   0.04451
     Eigenvalues ---    0.04555   0.04766   0.04949   0.05315   0.06962
     Eigenvalues ---    0.08173   0.08365   0.08711   0.09544   0.10858
     Eigenvalues ---    0.12162   0.12630   0.13089   0.14191   0.14889
     Eigenvalues ---    0.16203   0.16719   0.18392   0.19623   0.22123
     Eigenvalues ---    0.24025   0.27085   0.31742   0.32123   0.32279
     Eigenvalues ---    0.32520   0.33178   0.34053   0.34282   0.34726
     Eigenvalues ---    0.35066   0.39194   0.41609   0.43257   0.52579
 Eigenvectors required to have negative eigenvalues:
                          R5        R12       A27       R11       A16
   1                   -0.90086   0.31006   0.10414  -0.10192  -0.09429
                          D17       D19       D18       D8        D11
   1                   -0.07279  -0.07108  -0.07094   0.06362   0.06236
 RFO step:  Lambda0=1.523338370D-04 Lambda=-1.04194625D-03.
 Linear search not attempted -- option 19 set.
 Iteration  1 RMS(Cart)=  0.05737328 RMS(Int)=  0.00267704
 Iteration  2 RMS(Cart)=  0.00378480 RMS(Int)=  0.00004893
 Iteration  3 RMS(Cart)=  0.00002237 RMS(Int)=  0.00004729
 Iteration  4 RMS(Cart)=  0.00000000 RMS(Int)=  0.00004729
 Variable       Old X    -DE/DX   Delta X   Delta X   Delta X     New X
                                 (Linear)    (Quad)   (Total)
    R1        2.07322   0.00003   0.00000   0.00107   0.00107   2.07429
    R2        2.07155   0.00003   0.00000  -0.00007  -0.00007   2.07149
    R3        2.06919   0.00003   0.00000  -0.00020  -0.00020   2.06899
    R4        2.62207   0.00036   0.00000  -0.00237  -0.00237   2.61970
    R5        2.80282  -0.00051   0.00000   0.07981   0.07981   2.88263
    R6        2.06326   0.00009   0.00000  -0.00029  -0.00029   2.06297
    R7        2.05871   0.00031   0.00000  -0.00064  -0.00064   2.05806
    R8        2.92505   0.01037   0.00000   0.06287   0.06287   2.98792
    R9        2.63575  -0.00178   0.00000  -0.01417  -0.01417   2.62158
   R10        2.89780   0.00040   0.00000   0.00203   0.00203   2.89983
   R11        2.49050  -0.00141   0.00000  -0.01228  -0.01228   2.47823
   R12        2.22246   0.00261   0.00000  -0.01017  -0.01017   2.21229
   R13        2.05652  -0.00008   0.00000  -0.00003  -0.00003   2.05649
   R14        2.05905   0.00001   0.00000  -0.00040  -0.00040   2.05865
   R15        2.05494   0.00005   0.00000   0.00045   0.00045   2.05539
   R16        1.81844   0.00500   0.00000   0.01173   0.01173   1.83017
    A1        1.87440  -0.00006   0.00000  -0.00058  -0.00058   1.87382
    A2        1.87619  -0.00006   0.00000  -0.00032  -0.00032   1.87588
    A3        1.85777   0.00035   0.00000  -0.00033  -0.00033   1.85745
    A4        1.91547  -0.00004   0.00000   0.00183   0.00183   1.91730
    A5        1.96958   0.00000   0.00000  -0.00010  -0.00010   1.96949
    A6        1.96490  -0.00017   0.00000  -0.00062  -0.00062   1.96427
    A7        1.82973   0.00088   0.00000   0.00809   0.00809   1.83782
    A8        1.90494   0.00028   0.00000   0.01096   0.01079   1.91573
    A9        1.89232  -0.00091   0.00000  -0.01823  -0.01826   1.87406
   A10        1.95529   0.00034   0.00000   0.00969   0.00958   1.96487
   A11        1.90183   0.00015   0.00000  -0.00821  -0.00822   1.89361
   A12        1.88885   0.00022   0.00000   0.01042   0.01038   1.89923
   A13        1.92000  -0.00006   0.00000  -0.00487  -0.00488   1.91512
   A14        1.95174  -0.00037   0.00000  -0.01974  -0.01975   1.93200
   A15        1.92766   0.00074   0.00000  -0.00557  -0.00555   1.92211
   A16        1.77219  -0.00001   0.00000  -0.00116  -0.00109   1.77110
   A17        1.95796  -0.00047   0.00000   0.00948   0.00930   1.96726
   A18        1.87815   0.00019   0.00000   0.00866   0.00857   1.88672
   A19        1.96794  -0.00006   0.00000   0.00723   0.00712   1.97506
   A20        1.87960   0.00011   0.00000   0.00454   0.00454   1.88415
   A21        1.91699   0.00013   0.00000  -0.00003  -0.00003   1.91696
   A22        1.92747  -0.00037   0.00000  -0.00453  -0.00453   1.92295
   A23        1.91493  -0.00010   0.00000  -0.00033  -0.00034   1.91460
   A24        1.91794   0.00007   0.00000  -0.00055  -0.00054   1.91740
   A25        1.90679   0.00016   0.00000   0.00092   0.00092   1.90770
   A26        1.86880  -0.00069   0.00000  -0.00260  -0.00260   1.86620
   A27        2.75121   0.00012   0.00000  -0.02402  -0.02402   2.72718
    D1       -3.09064   0.00001   0.00000  -0.00114  -0.00114  -3.09177
    D2        1.14083  -0.00013   0.00000  -0.00018  -0.00018   1.14065
    D3       -1.03931   0.00006   0.00000  -0.00207  -0.00207  -1.04138
    D4       -2.23227   0.00048   0.00000   0.19813   0.19813  -2.03414
    D5        3.05078  -0.00021   0.00000  -0.01491  -0.01489   3.03589
    D6        0.85708   0.00011   0.00000  -0.00835  -0.00840   0.84868
    D7       -1.23434  -0.00015   0.00000  -0.01358  -0.01356  -1.24790
    D8        0.97933  -0.00010   0.00000  -0.01294  -0.01293   0.96640
    D9       -1.21436   0.00022   0.00000  -0.00638  -0.00645  -1.22081
   D10        2.97740  -0.00004   0.00000  -0.01161  -0.01161   2.96580
   D11       -1.08877  -0.00041   0.00000  -0.01781  -0.01776  -1.10653
   D12        3.00072  -0.00009   0.00000  -0.01125  -0.01128   2.98945
   D13        0.90930  -0.00035   0.00000  -0.01648  -0.01644   0.89287
   D14        1.06148  -0.00045   0.00000  -0.00044  -0.00056   1.06092
   D15       -3.12073   0.00025   0.00000   0.02609   0.02619  -3.09454
   D16       -1.04466   0.00052   0.00000   0.01956   0.01958  -1.02508
   D17        0.92747  -0.00011   0.00000  -0.00268  -0.00267   0.92480
   D18       -1.15719  -0.00013   0.00000  -0.00496  -0.00496  -1.16215
   D19        3.02182  -0.00017   0.00000  -0.00319  -0.00319   3.01862
   D20        3.10441   0.00023   0.00000  -0.01805  -0.01810   3.08631
   D21        1.01975   0.00021   0.00000  -0.02033  -0.02039   0.99936
   D22       -1.08443   0.00017   0.00000  -0.01856  -0.01862  -1.10305
   D23       -1.00432  -0.00002   0.00000   0.00363   0.00369  -1.00063
   D24       -3.08898  -0.00004   0.00000   0.00135   0.00140  -3.08758
   D25        1.09003  -0.00008   0.00000   0.00312   0.00317   1.09320
   D26       -0.24121   0.00024   0.00000  -0.11095  -0.11093  -0.35215
   D27        1.81088  -0.00010   0.00000  -0.13020  -0.13022   1.68066
   D28       -2.30387  -0.00060   0.00000  -0.10702  -0.10701  -2.41088
         Item               Value     Threshold  Converged?
 Maximum Force            0.010369     0.000450     NO 
 RMS     Force            0.001456     0.000300     NO 
 Maximum Displacement     0.151323     0.001800     NO 
 RMS     Displacement     0.057603     0.001200     NO 
 Predicted change in Energy=-4.917379D-04
 GradGradGradGradGradGradGradGradGradGradGradGradGradGradGradGradGradGrad

                          Input orientation:                          
 ---------------------------------------------------------------------
 Center     Atomic      Atomic             Coordinates (Angstroms)
 Number     Number       Type             X           Y           Z
 ---------------------------------------------------------------------
      1          6           0       -2.537969   -0.522717    0.217906
      2          1           0       -3.556048   -0.141387    0.066324
      3          1           0       -2.265672   -0.322786    1.260739
      4          1           0       -2.561507   -1.602819    0.040273
      5          8           0       -1.729627    0.147305   -0.687322
      6          1           0        1.135520    1.355857   -1.388944
      7          6           0        1.149653    1.084537   -0.331616
      8          1           0        2.148312    1.238357    0.074727
      9          6           0        0.800093   -0.454406   -0.234332
     10          6           0        0.945497   -0.953326    1.209516
     11          1           0        0.355288   -0.301536    1.850695
     12          1           0        1.991837   -0.914804    1.510284
     13          1           0        0.585410   -1.976418    1.290963
     14          8           0        1.530854   -1.137673   -1.082246
     15          8           0        0.243143    1.819024    0.418927
     16          1           0       -0.637178    1.629161    0.062626
     17          1           0       -0.338776   -0.452171   -0.505440
 ---------------------------------------------------------------------
                    Distance matrix (angstroms):
                    1          2          3          4          5
     1  C    0.000000
     2  H    1.097668   0.000000
     3  H    1.096183   1.767654   0.000000
     4  H    1.094864   1.767929   1.793192   0.000000
     5  O    1.386284   1.996782   2.074432   2.069868   0.000000
     6  H    4.427812   5.135206   4.626745   4.946153   3.187779
     7  C    4.060024   4.879023   4.022511   4.597052   3.048800
     8  H    5.008305   5.868857   4.829809   5.500534   4.099942
     9  C    3.369250   4.377709   3.413426   3.562951   2.639458
    10  C    3.647362   4.714874   3.272891   3.753405   3.459143
    11  H    3.329543   4.302112   2.686621   3.671329   3.315095
    12  H    4.726850   5.784653   4.305711   4.833967   4.450488
    13  H    3.608350   4.692414   3.296071   3.406888   3.712574
    14  O    4.315540   5.309272   4.535111   4.268938   3.526737
    15  O    3.641256   4.289684   3.404431   4.440546   2.812516
    16  H    2.875360   3.413891   2.810261   3.761547   1.987904
    17  H    2.316173   3.282429   2.617070   2.561704   1.525424
                    6          7          8          9         10
     6  H    0.000000
     7  C    1.091676   0.000000
     8  H    1.783785   1.089080   0.000000
     9  C    2.173175   1.581139   2.186015   0.000000
    10  C    3.481440   2.563133   2.745539   1.534522   0.000000
    11  H    3.721689   2.704569   2.956395   2.137418   1.088250
    12  H    3.780834   2.845915   2.592569   2.162384   1.089391
    13  H    4.311447   3.510068   3.775801   2.165441   1.087664
    14  O    2.543235   2.376336   2.713920   1.311421   2.372509
    15  O    2.068636   1.387280   2.021217   2.430108   2.967197
    16  H    2.307424   1.909138   2.812798   2.548565   3.238743
    17  H    2.494612   2.146416   3.062692   1.170695   2.200360
                   11         12         13         14         15
    11  H    0.000000
    12  H    1.780525   0.000000
    13  H    1.780866   1.775715   0.000000
    14  O    3.268520   2.642610   2.688769   0.000000
    15  O    2.561116   3.423859   3.909345   3.557215   0.000000
    16  H    2.812432   3.934361   4.000467   3.696818   0.968485
    17  H    2.460850   3.115915   2.530714   2.073194   2.520200
                   16         17
    16  H    0.000000
    17  H    2.178000   0.000000
 Stoichiometry    C4H10O3(3)
 Framework group  C1[X(C4H10O3)]
 Deg. of freedom    45
 Full point group                 C1      NOp   1
 Largest Abelian subgroup         C1      NOp   1
 Largest concise Abelian subgroup C1      NOp   1
                         Standard orientation:                         
 ---------------------------------------------------------------------
 Center     Atomic      Atomic             Coordinates (Angstroms)
 Number     Number       Type             X           Y           Z
 ---------------------------------------------------------------------
      1          6           0       -2.540256   -0.488696    0.161504
      2          1           0       -3.547767   -0.090273   -0.014720
      3          1           0       -2.295630   -0.305654    1.214249
      4          1           0       -2.574446   -1.566069   -0.030402
      5          8           0       -1.696073    0.180115   -0.711324
      6          1           0        1.205773    1.353932   -1.314134
      7          6           0        1.185034    1.069518   -0.260362
      8          1           0        2.173549    1.203320    0.176709
      9          6           0        0.810233   -0.465068   -0.192761
     10          6           0        0.906065   -0.983742    1.248264
     11          1           0        0.307010   -0.331041    1.880246
     12          1           0        1.943626   -0.964642    1.579737
     13          1           0        0.528776   -2.002222    1.306263
     14          8           0        1.555342   -1.148826   -1.027694
     15          8           0        0.267867    1.808320    0.472796
     16          1           0       -0.604363    1.636090    0.088720
     17          1           0       -0.320075   -0.442390   -0.496758
 ---------------------------------------------------------------------
 Rotational constants (GHZ):           2.8346541           1.7254895           1.4333892
 Standard basis: Aug-CC-pVTZ (5D, 7F)
 There are   635 symmetry adapted cartesian basis functions of A   symmetry.
 There are   552 symmetry adapted basis functions of A   symmetry.
   552 basis functions,   774 primitive gaussians,   635 cartesian basis functions
    30 alpha electrons       28 beta electrons
       nuclear repulsion energy       327.8704303330 Hartrees.
 NAtoms=   17 NActive=   17 NUniq=   17 SFac= 1.00D+00 NAtFMM=   60 NAOKFM=F Big=F
 Integral buffers will be    131072 words long.
 Raffenetti 2 integral format.
 Two-electron integral symmetry is turned on.
 Nuclear repulsion after empirical dispersion term =      327.8614654118 Hartrees.
 One-electron integrals computed using PRISM.
 NBasis=   552 RedAO= T EigKep=  6.76D-06  NBF=   552
 NBsUse=   552 1.00D-06 EigRej= -1.00D+00 NBFU=   552
 ExpMin= 2.53D-02 ExpMax= 1.53D+04 ExpMxC= 5.22D+02 IAcc=3 IRadAn=         7 AccDes= 0.00D+00
 Harris functional with IExCor= 4639 and IRadAn=       7 diagonalized for initial guess.
 HarFok:  IExCor= 4639 AccDes= 0.00D+00 IRadAn=         7 IDoV= 1 UseB2=F ITyADJ=14
 ICtDFT=  3500011 ScaDFX=  1.000000  1.000000  1.000000  1.000000
 FoFCou: FMM=F IPFlag=           0 FMFlag=      100000 FMFlg1=           0
         NFxFlg=           0 DoJE=T BraDBF=F KetDBF=T FulRan=T
         wScrn=  0.000000 ICntrl=       500 IOpCl=  0 I1Cent=   200000004 NGrid=           0
         NMat0=    1 NMatS0=      1 NMatT0=    0 NMatD0=    1 NMtDS0=    0 NMtDT0=    0
 Petite list used in FoFCou.
 Mixing orbitals, IMix= 1 IMixAn=  0 NRI=1 NE=   30 Coef=  7.07106781D-01  7.07106781D-01
 Mixing orbitals, IMix= 1 IMixAn=  0 NRI=1 NE=   28 Coef= -7.07106781D-01  7.07106781D-01
 Initial guess <Sx>= 0.0000 <Sy>= 0.0000 <Sz>= 1.0000 <S**2>= 2.0000 S= 1.0000
 Gradient too large for Newton-Raphson -- use scaled steepest descent instead.
 Gradient too large for Newton-Raphson -- use scaled steepest descent instead.
     Minimum is close to point  3 DX=  7.42D-03 DF= -4.68D-06 DXR=  1.22D-02 DFR=  1.48D-04 which will be used.
 Gradient too large for Newton-Raphson -- use scaled steepest descent instead.
 Gradient too large for Newton-Raphson -- use scaled steepest descent instead.
     Accept linear search using points  1 and  2.
     Minimum is close to point  2 DX= -4.31D-03 DF= -4.12D-08 DXR=  7.24D-03 DFR=  7.29D-06 which will be used.
 Gradient too large for Newton-Raphson -- use scaled steepest descent instead.
 Gradient too large for Newton-Raphson -- use scaled steepest descent instead.
     Accept linear search using points  1 and  2.
     Minimum is close to point  2 DX= -4.94D-02 DF= -6.39D-06 DXR=  8.98D-02 DFR=  1.60D-03 which will be used.
 Gradient too large for Newton-Raphson -- use scaled steepest descent instead.
 Gradient too large for Newton-Raphson -- use scaled steepest descent instead.
     Accept linear search using points  1 and  2.
     Minimum is close to point  2 DX= -3.86D-02 DF= -2.34D-06 DXR=  6.87D-02 DFR=  8.57D-04 which will be used.
 Gradient too large for Newton-Raphson -- use scaled steepest descent instead.
 Restarting incremental Fock formation.
 Gradient too large for Newton-Raphson -- use scaled steepest descent instead.
     Accept linear search using points  1 and  2.
 Gradient too large for Newton-Raphson -- use scaled steepest descent instead.
 Gradient too large for Newton-Raphson -- use scaled steepest descent instead.
     Accept linear search using points  1 and  2.
 Gradient too large for Newton-Raphson -- use scaled steepest descent instead.
 Gradient too large for Newton-Raphson -- use scaled steepest descent instead.
 LinEq1:  Iter=  0 NonCon=     1 RMS=8.25D-05 Max=8.22D-03 NDo=     1
 AX will form     1 AO Fock derivatives at one time.
 LinEq1:  Iter=  1 NonCon=     1 RMS=4.86D-05 Max=3.97D-03 NDo=     1
 LinEq1:  Iter=  2 NonCon=     1 RMS=1.78D-05 Max=1.64D-03 NDo=     1
 LinEq1:  Iter=  3 NonCon=     1 RMS=3.33D-06 Max=1.86D-04 NDo=     1
 LinEq1:  Iter=  4 NonCon=     1 RMS=2.31D-06 Max=1.49D-04 NDo=     1
 LinEq1:  Iter=  5 NonCon=     1 RMS=1.07D-06 Max=7.60D-05 NDo=     1
 LinEq1:  Iter=  6 NonCon=     1 RMS=8.28D-07 Max=4.75D-05 NDo=     1
 LinEq1:  Iter=  7 NonCon=     1 RMS=4.15D-07 Max=3.88D-05 NDo=     1
 LinEq1:  Iter=  8 NonCon=     1 RMS=1.54D-07 Max=7.87D-06 NDo=     1
 LinEq1:  Iter=  9 NonCon=     1 RMS=9.57D-08 Max=3.77D-06 NDo=     1
 LinEq1:  Iter= 10 NonCon=     1 RMS=4.08D-08 Max=1.83D-06 NDo=     1
 LinEq1:  Iter= 11 NonCon=     1 RMS=1.59D-08 Max=6.24D-07 NDo=     1
 LinEq1:  Iter= 12 NonCon=     1 RMS=7.13D-09 Max=4.42D-07 NDo=     1
 LinEq1:  Iter= 13 NonCon=     0 RMS=2.52D-09 Max=1.28D-07 NDo=     1
 Linear equations converged to 1.742D-08 1.742D-07 after    13 iterations.
     Accept linear search using points  1 and  2.
     Minimum is close to point  2 DX= -4.84D-02 DF= -1.12D-06 DXR=  5.08D-02 DFR=  2.69D-03 which will be used.
 LinEq1:  Iter=  0 NonCon=     1 RMS=1.83D-05 Max=2.11D-03 NDo=     1
 LinEq1:  Iter=  1 NonCon=     1 RMS=1.65D-05 Max=1.60D-03 NDo=     1
 LinEq1:  Iter=  2 NonCon=     1 RMS=4.39D-06 Max=1.86D-04 NDo=     1
 LinEq1:  Iter=  3 NonCon=     1 RMS=3.24D-06 Max=3.08D-04 NDo=     1
 LinEq1:  Iter=  4 NonCon=     1 RMS=1.75D-06 Max=1.01D-04 NDo=     1
 LinEq1:  Iter=  5 NonCon=     1 RMS=1.16D-06 Max=5.70D-05 NDo=     1
 LinEq1:  Iter=  6 NonCon=     1 RMS=4.85D-07 Max=2.65D-05 NDo=     1
 LinEq1:  Iter=  7 NonCon=     1 RMS=2.16D-07 Max=1.52D-05 NDo=     1
 LinEq1:  Iter=  8 NonCon=     1 RMS=1.39D-07 Max=1.18D-05 NDo=     1
 LinEq1:  Iter=  9 NonCon=     1 RMS=7.66D-08 Max=4.79D-06 NDo=     1
 LinEq1:  Iter= 10 NonCon=     1 RMS=4.56D-08 Max=2.05D-06 NDo=     1
 LinEq1:  Iter= 11 NonCon=     1 RMS=2.37D-08 Max=1.28D-06 NDo=     1
 LinEq1:  Iter= 12 NonCon=     1 RMS=8.94D-09 Max=3.93D-07 NDo=     1
 LinEq1:  Iter= 13 NonCon=     0 RMS=3.40D-09 Max=1.42D-07 NDo=     1
 Linear equations converged to 1.742D-08 1.742D-07 after    13 iterations.
 Restarting incremental Fock formation.
     Minimum is close to point  2 DX=  1.19D-02 DF= -7.30D-10 DXR=  1.18D-02 DFR=  1.39D-04 which will be used.
 LinEq1:  Iter=  0 NonCon=     1 RMS=1.82D-07 Max=2.00D-05 NDo=     1
 LinEq1:  Iter=  1 NonCon=     1 RMS=1.66D-07 Max=1.44D-05 NDo=     1
 LinEq1:  Iter=  2 NonCon=     1 RMS=6.04D-08 Max=4.09D-06 NDo=     1
 LinEq1:  Iter=  3 NonCon=     1 RMS=4.28D-08 Max=2.80D-06 NDo=     1
 LinEq1:  Iter=  4 NonCon=     1 RMS=1.94D-08 Max=8.76D-07 NDo=     1
 LinEq1:  Iter=  5 NonCon=     1 RMS=9.28D-09 Max=3.17D-07 NDo=     1
 LinEq1:  Iter=  6 NonCon=     1 RMS=6.76D-09 Max=5.54D-07 NDo=     1
 LinEq1:  Iter=  7 NonCon=     1 RMS=4.19D-09 Max=2.84D-07 NDo=     1
 LinEq1:  Iter=  8 NonCon=     1 RMS=1.78D-09 Max=1.37D-07 NDo=     1
 LinEq1:  Iter=  9 NonCon=     1 RMS=8.76D-10 Max=4.83D-08 NDo=     1
 LinEq1:  Iter= 10 NonCon=     1 RMS=4.74D-10 Max=2.04D-08 NDo=     1
 LinEq1:  Iter= 11 NonCon=     1 RMS=3.03D-10 Max=1.26D-08 NDo=     1
 LinEq1:  Iter= 12 NonCon=     1 RMS=1.38D-10 Max=4.38D-09 NDo=     1
 LinEq1:  Iter= 13 NonCon=     1 RMS=5.57D-11 Max=2.98D-09 NDo=     1
 LinEq1:  Iter= 14 NonCon=     0 RMS=1.40D-11 Max=6.28D-10 NDo=     1
 Linear equations converged to 2.346D-10 2.346D-09 after    14 iterations.
 SCF Done:  E(UwB97XD) =  -383.982492391     a.u. after   18 cycles
            Convg  =    0.1706D-06                    82 Fock formations.
              S**2 =  2.0136                  -V/T =  2.0058
 <Sx>= 0.0000 <Sy>= 0.0000 <Sz>= 1.0000 <S**2>= 2.0136 S= 1.0045
 <L.S>=  0.00000000000    
 Annihilation of the first spin contaminant:
 S**2 before annihilation     2.0136,   after     2.0001
 DoSCS=F DFT=T ScalE2(SS,OS)=  1.000000  1.000000
 Range of M.O.s used for correlation:     1   552
 NBasis=   552 NAE=    30 NBE=    28 NFC=     0 NFV=     0
 NROrb=    552 NOA=    30 NOB=    28 NVA=   522 NVB=   524

 **** Warning!!: The largest alpha MO coefficient is  0.57067340D+02


 **** Warning!!: The largest beta MO coefficient is  0.54873357D+02

 Symmetrizing basis deriv contribution to polar:
 IMax=3 JMax=2 DiffMx= 0.00D+00
 G2DrvN: will do    18 centers at a time, making    1 passes.
 Calling FoFCou, ICntrl=  3107 FMM=F I1Cent=   0 AccDes= 0.00D+00.
 End of G2Drv F.D. properties file   721 does not exist.
 End of G2Drv F.D. properties file   722 does not exist.
 End of G2Drv F.D. properties file   788 does not exist.
          IDoAtm=11111111111111111
          Differentiating once with respect to electric field.
                with respect to dipole field.
          Differentiating once with respect to nuclear coordinates.
 CalDSu exits because no D1Ps are significant.
          There are    54 degrees of freedom in the 1st order CPHF.  IDoFFX=6 NUNeed=     3.
     51 vectors produced by pass  0 Test12= 5.62D-14 1.85D-09 XBig12= 1.18D+02 7.74D+00.
 AX will form    51 AO Fock derivatives at one time.
     51 vectors produced by pass  1 Test12= 5.62D-14 1.85D-09 XBig12= 1.33D+01 4.91D-01.
     51 vectors produced by pass  2 Test12= 5.62D-14 1.85D-09 XBig12= 6.11D-01 1.29D-01.
     51 vectors produced by pass  3 Test12= 5.62D-14 1.85D-09 XBig12= 1.69D-02 1.99D-02.
     51 vectors produced by pass  4 Test12= 5.62D-14 1.85D-09 XBig12= 2.57D-04 1.40D-03.
     51 vectors produced by pass  5 Test12= 5.62D-14 1.85D-09 XBig12= 3.20D-06 1.28D-04.
     51 vectors produced by pass  6 Test12= 5.62D-14 1.85D-09 XBig12= 3.78D-08 1.19D-05.
     43 vectors produced by pass  7 Test12= 5.62D-14 1.85D-09 XBig12= 4.46D-10 1.53D-06.
      5 vectors produced by pass  8 Test12= 5.62D-14 1.85D-09 XBig12= 3.86D-12 1.20D-07.
      3 vectors produced by pass  9 Test12= 5.62D-14 1.85D-09 XBig12= 3.12D-14 1.67D-08.
 InvSVY:  IOpt=1 It=  1 EMax= 1.42D-14
 Solved reduced A of dimension   408 with    54 vectors.
 Isotropic polarizability for W=    0.000000       89.85 Bohr**3.
 End of Minotr F.D. properties file   721 does not exist.
 End of Minotr F.D. properties file   722 does not exist.
 End of Minotr F.D. properties file   788 does not exist.
 Calling FoFJK, ICntrl=    100127 FMM=F ISym2X=0 I1Cent= 0 IOpClX= 1 NMat=1 NMatS=1 NMatT=0.
 ***** Axes restored to original set *****
 -------------------------------------------------------------------
 Center     Atomic                   Forces (Hartrees/Bohr)
 Number     Number              X              Y              Z
 -------------------------------------------------------------------
      1        6          -0.000067455    0.000065503    0.000061629
      2        1          -0.000002485   -0.000015519   -0.000002461
      3        1          -0.000021206    0.000007954   -0.000012527
      4        1           0.000006236    0.000000841   -0.000011016
      5        8          -0.000010817   -0.000145647    0.000413679
      6        1          -0.000001166   -0.000071729   -0.000014540
      7        6           0.000294159    0.001435477   -0.000131931
      8        1           0.000010427   -0.000038977    0.000043217
      9        6           0.000104335   -0.001834736    0.000663937
     10        6          -0.000025785    0.000181155    0.000021912
     11        1           0.000041706   -0.000033298    0.000054513
     12        1           0.000004368   -0.000013657   -0.000004034
     13        1          -0.000019611    0.000001571   -0.000012374
     14        8          -0.000083118    0.000103490    0.000014591
     15        8           0.000158077    0.000022999   -0.000002545
     16        1          -0.000275464   -0.000087641   -0.000052257
     17        1          -0.000112200    0.000422214   -0.001029793
 -------------------------------------------------------------------
 Cartesian Forces:  Max     0.001834736 RMS     0.000386514
 FormGI is forming the generalized inverse of G from B-inverse, IUseBI=4.

 GradGradGradGradGradGradGradGradGradGradGradGradGradGradGradGradGradGrad
 Berny optimization.
 Internal  Forces:  Max     0.001277275 RMS     0.000176741
 Search for a saddle point.
 Step number   3 out of a maximum of   81
 All quantities printed in internal units (Hartrees-Bohrs-Radians)
 Swapping is turned off.
 Second derivative matrix not updated -- analytic derivatives used.
 ITU=  0  0  0
     Eigenvalues ---   -0.02249   0.00099   0.00204   0.00251   0.00382
     Eigenvalues ---    0.00789   0.02198   0.02525   0.03839   0.04447
     Eigenvalues ---    0.04573   0.04870   0.05046   0.05503   0.06888
     Eigenvalues ---    0.08085   0.08304   0.08625   0.09321   0.10951
     Eigenvalues ---    0.12202   0.12601   0.13008   0.14179   0.14878
     Eigenvalues ---    0.16003   0.16799   0.18382   0.19883   0.20563
     Eigenvalues ---    0.24398   0.26972   0.31667   0.32207   0.32241
     Eigenvalues ---    0.32656   0.33252   0.34153   0.34320   0.34676
     Eigenvalues ---    0.35046   0.39165   0.41984   0.44586   0.50478
 Eigenvectors required to have negative eigenvalues:
                          R5        R12       R11       A27       A16
   1                   -0.90698   0.27809  -0.10615   0.10535  -0.09603
                          D17       D19       D18       D8        D5
   1                   -0.07646  -0.07435  -0.07415   0.06167   0.05972
 RFO step:  Lambda0=2.460355315D-06 Lambda=-7.93245502D-05.
 Linear search not attempted -- option 19 set.
 Iteration  1 RMS(Cart)=  0.02166360 RMS(Int)=  0.00053890
 Iteration  2 RMS(Cart)=  0.00145023 RMS(Int)=  0.00000820
 Iteration  3 RMS(Cart)=  0.00000402 RMS(Int)=  0.00000805
 Iteration  4 RMS(Cart)=  0.00000000 RMS(Int)=  0.00000805
 Variable       Old X    -DE/DX   Delta X   Delta X   Delta X     New X
                                 (Linear)    (Quad)   (Total)
    R1        2.07429   0.00000   0.00000   0.00012   0.00012   2.07441
    R2        2.07149  -0.00002   0.00000  -0.00017  -0.00017   2.07131
    R3        2.06899   0.00000   0.00000   0.00001   0.00001   2.06901
    R4        2.61970   0.00004   0.00000  -0.00048  -0.00048   2.61922
    R5        2.88263   0.00000   0.00000   0.01045   0.01045   2.89309
    R6        2.06297   0.00000   0.00000  -0.00025  -0.00025   2.06272
    R7        2.05806   0.00002   0.00000  -0.00023  -0.00023   2.05784
    R8        2.98792   0.00128   0.00000   0.01384   0.01384   3.00176
    R9        2.62158   0.00001   0.00000  -0.00230  -0.00230   2.61928
   R10        2.89983   0.00001   0.00000  -0.00171  -0.00171   2.89811
   R11        2.47823  -0.00011   0.00000  -0.00252  -0.00252   2.47571
   R12        2.21229   0.00034   0.00000  -0.00001  -0.00001   2.21229
   R13        2.05649  -0.00001   0.00000  -0.00018  -0.00018   2.05631
   R14        2.05865   0.00000   0.00000   0.00001   0.00001   2.05866
   R15        2.05539   0.00000   0.00000   0.00021   0.00021   2.05560
   R16        1.83017   0.00029   0.00000   0.00126   0.00126   1.83143
    A1        1.87382  -0.00001   0.00000   0.00084   0.00084   1.87466
    A2        1.87588  -0.00001   0.00000  -0.00104  -0.00104   1.87484
    A3        1.85745   0.00001   0.00000  -0.00049  -0.00049   1.85695
    A4        1.91730   0.00001   0.00000   0.00043   0.00043   1.91773
    A5        1.96949   0.00002   0.00000   0.00076   0.00076   1.97025
    A6        1.96427  -0.00002   0.00000  -0.00056  -0.00056   1.96371
    A7        1.83782   0.00022   0.00000   0.00484   0.00484   1.84266
    A8        1.91573   0.00002   0.00000   0.00262   0.00262   1.91835
    A9        1.87406  -0.00006   0.00000  -0.00321  -0.00321   1.87084
   A10        1.96487   0.00006   0.00000   0.00219   0.00219   1.96705
   A11        1.89361   0.00003   0.00000  -0.00211  -0.00211   1.89150
   A12        1.89923   0.00008   0.00000   0.00156   0.00156   1.90078
   A13        1.91512  -0.00014   0.00000  -0.00127  -0.00127   1.91385
   A14        1.93200   0.00006   0.00000  -0.00332  -0.00330   1.92869
   A15        1.92211  -0.00001   0.00000  -0.00504  -0.00504   1.91707
   A16        1.77110  -0.00024   0.00000  -0.00448  -0.00447   1.76663
   A17        1.96726   0.00002   0.00000   0.00618   0.00616   1.97342
   A18        1.88672   0.00012   0.00000   0.00511   0.00509   1.89181
   A19        1.97506   0.00003   0.00000   0.00045   0.00040   1.97546
   A20        1.88415   0.00012   0.00000   0.00292   0.00292   1.88707
   A21        1.91696  -0.00001   0.00000  -0.00077  -0.00077   1.91618
   A22        1.92295  -0.00004   0.00000  -0.00066  -0.00066   1.92229
   A23        1.91460  -0.00004   0.00000  -0.00039  -0.00039   1.91421
   A24        1.91740  -0.00003   0.00000  -0.00039  -0.00039   1.91701
   A25        1.90770   0.00001   0.00000  -0.00069  -0.00069   1.90701
   A26        1.86620   0.00004   0.00000   0.00154   0.00154   1.86775
   A27        2.72718  -0.00015   0.00000  -0.00503  -0.00503   2.72215
    D1       -3.09177   0.00003   0.00000   0.01918   0.01918  -3.07259
    D2        1.14065   0.00002   0.00000   0.01805   0.01805   1.15870
    D3       -1.04138   0.00001   0.00000   0.01731   0.01731  -1.02407
    D4       -2.03414   0.00010   0.00000   0.11041   0.11041  -1.92373
    D5        3.03589   0.00000   0.00000   0.00418   0.00418   3.04007
    D6        0.84868  -0.00006   0.00000   0.00225   0.00225   0.85093
    D7       -1.24790   0.00003   0.00000   0.00642   0.00641  -1.24149
    D8        0.96640  -0.00001   0.00000   0.00398   0.00398   0.97038
    D9       -1.22081  -0.00007   0.00000   0.00206   0.00206  -1.21875
   D10        2.96580   0.00002   0.00000   0.00622   0.00622   2.97201
   D11       -1.10653  -0.00005   0.00000   0.00408   0.00408  -1.10245
   D12        2.98945  -0.00011   0.00000   0.00215   0.00215   2.99160
   D13        0.89287  -0.00001   0.00000   0.00631   0.00631   0.89918
   D14        1.06092  -0.00005   0.00000   0.00839   0.00839   1.06930
   D15       -3.09454   0.00008   0.00000   0.01426   0.01427  -3.08028
   D16       -1.02508   0.00008   0.00000   0.01189   0.01189  -1.01319
   D17        0.92480  -0.00009   0.00000  -0.01045  -0.01045   0.91434
   D18       -1.16215  -0.00010   0.00000  -0.01128  -0.01128  -1.17343
   D19        3.01862  -0.00008   0.00000  -0.00952  -0.00952   3.00910
   D20        3.08631  -0.00004   0.00000  -0.01503  -0.01505   3.07126
   D21        0.99936  -0.00006   0.00000  -0.01586  -0.01588   0.98349
   D22       -1.10305  -0.00003   0.00000  -0.01410  -0.01411  -1.11716
   D23       -1.00063   0.00010   0.00000  -0.00625  -0.00624  -1.00687
   D24       -3.08758   0.00009   0.00000  -0.00708  -0.00707  -3.09464
   D25        1.09320   0.00011   0.00000  -0.00532  -0.00530   1.08789
   D26       -0.35215  -0.00017   0.00000  -0.10202  -0.10202  -0.45416
   D27        1.68066  -0.00016   0.00000  -0.10584  -0.10584   1.57481
   D28       -2.41088  -0.00003   0.00000  -0.09363  -0.09363  -2.50451
         Item               Value     Threshold  Converged?
 Maximum Force            0.001277     0.000450     NO 
 RMS     Force            0.000177     0.000300     YES
 Maximum Displacement     0.062525     0.001800     NO 
 RMS     Displacement     0.022104     0.001200     NO 
 Predicted change in Energy=-4.024044D-05
 GradGradGradGradGradGradGradGradGradGradGradGradGradGradGradGradGradGrad

                          Input orientation:                          
 ---------------------------------------------------------------------
 Center     Atomic      Atomic             Coordinates (Angstroms)
 Number     Number       Type             X           Y           Z
 ---------------------------------------------------------------------
      1          6           0       -2.522973   -0.524045    0.233828
      2          1           0       -3.547512   -0.157291    0.089524
      3          1           0       -2.241970   -0.312228    1.271898
      4          1           0       -2.535168   -1.605714    0.064759
      5          8           0       -1.733637    0.148019   -0.686154
      6          1           0        1.154044    1.362154   -1.387436
      7          6           0        1.154186    1.090024   -0.330358
      8          1           0        2.147053    1.239859    0.091071
      9          6           0        0.801523   -0.456366   -0.243605
     10          6           0        0.922201   -0.954652    1.201777
     11          1           0        0.330033   -0.298517    1.836522
     12          1           0        1.964903   -0.925875    1.515982
     13          1           0        0.552323   -1.974742    1.278372
     14          8           0        1.548091   -1.130454   -1.082992
     15          8           0        0.237242    1.819581    0.409999
     16          1           0       -0.640050    1.622948    0.048125
     17          1           0       -0.331459   -0.448503   -0.538232
 ---------------------------------------------------------------------
                    Distance matrix (angstroms):
                    1          2          3          4          5
     1  C    0.000000
     2  H    1.097731   0.000000
     3  H    1.096093   1.768178   0.000000
     4  H    1.094870   1.767310   1.793392   0.000000
     5  O    1.386032   1.996255   2.074656   2.069276   0.000000
     6  H    4.439222   5.157010   4.626935   4.952514   3.210082
     7  C    4.055246   4.882424   4.008418   4.586333   3.058347
     8  H    4.994083   5.863455   4.802796   5.479157   4.105599
     9  C    3.359285   4.372017   3.402996   3.542541   2.643515
    10  C    3.604381   4.674529   3.229490   3.697308   3.440006
    11  H    3.280112   4.255268   2.633285   3.613487   3.289685
    12  H    4.684700   5.745627   4.258395   4.776910   4.436424
    13  H    3.557111   4.639519   3.251472   3.337909   3.686610
    14  O    4.321494   5.318554   4.536471   4.268045   3.544251
    15  O    3.625245   4.281949   3.381416   4.420191   2.807140
    16  H    2.861724   3.409444   2.794401   3.743796   1.977502
    17  H    2.324761   3.289663   2.635374   2.561068   1.530955
                    6          7          8          9         10
     6  H    0.000000
     7  C    1.091544   0.000000
     8  H    1.785218   1.088961   0.000000
     9  C    2.177071   1.588465   2.190807   0.000000
    10  C    3.482149   2.565532   2.747691   1.533616   0.000000
    11  H    3.718969   2.702341   2.952078   2.138726   1.088153
    12  H    3.784496   2.851330   2.598837   2.161027   1.089395
    13  H    4.313175   3.513267   3.779749   2.164250   1.087778
    14  O    2.541860   2.377423   2.712113   1.310087   2.375461
    15  O    2.068946   1.386062   2.021180   2.434244   2.965206
    16  H    2.312492   1.909591   2.813635   2.546917   3.227315
    17  H    2.491254   2.148818   3.064247   1.170691   2.203516
                   11         12         13         14         15
    11  H    0.000000
    12  H    1.780204   0.000000
    13  H    1.780639   1.775377   0.000000
    14  O    3.270986   2.640123   2.698225   0.000000
    15  O    2.555370   3.427177   3.905155   3.556691   0.000000
    16  H    2.798474   3.928980   3.984801   3.694402   0.969153
    17  H    2.469722   3.117846   2.531902   2.072325   2.523245
                   16         17
    16  H    0.000000
    17  H    2.174846   0.000000
 Stoichiometry    C4H10O3(3)
 Framework group  C1[X(C4H10O3)]
 Deg. of freedom    45
 Full point group                 C1      NOp   1
 Largest Abelian subgroup         C1      NOp   1
 Largest concise Abelian subgroup C1      NOp   1
                         Standard orientation:                         
 ---------------------------------------------------------------------
 Center     Atomic      Atomic             Coordinates (Angstroms)
 Number     Number       Type             X           Y           Z
 ---------------------------------------------------------------------
      1          6           0       -2.528838   -0.488344    0.152297
      2          1           0       -3.540977   -0.101847   -0.024362
      3          1           0       -2.284747   -0.299844    1.204108
      4          1           0       -2.551981   -1.566466   -0.037064
      5          8           0       -1.693800    0.186612   -0.724192
      6          1           0        1.238062    1.364183   -1.291760
      7          6           0        1.192980    1.073280   -0.240660
      8          1           0        2.171124    1.198808    0.221200
      9          6           0        0.812275   -0.468243   -0.196061
     10          6           0        0.868971   -0.994192    1.243433
     11          1           0        0.263418   -0.339588    1.867031
     12          1           0        1.899091   -0.988614    1.597840
     13          1           0        0.479968   -2.009102    1.286944
     14          8           0        1.579707   -1.139749   -1.018531
     15          8           0        0.260044    1.804878    0.477365
     16          1           0       -0.605682    1.629556    0.078570
     17          1           0       -0.308209   -0.436019   -0.533692
 ---------------------------------------------------------------------
 Rotational constants (GHZ):           2.8401830           1.7304979           1.4360276
 Standard basis: Aug-CC-pVTZ (5D, 7F)
 There are   635 symmetry adapted cartesian basis functions of A   symmetry.
 There are   552 symmetry adapted basis functions of A   symmetry.
   552 basis functions,   774 primitive gaussians,   635 cartesian basis functions
    30 alpha electrons       28 beta electrons
       nuclear repulsion energy       328.0200878248 Hartrees.
 NAtoms=   17 NActive=   17 NUniq=   17 SFac= 1.00D+00 NAtFMM=   60 NAOKFM=F Big=F
 Integral buffers will be    131072 words long.
 Raffenetti 2 integral format.
 Two-electron integral symmetry is turned on.
 Nuclear repulsion after empirical dispersion term =      328.0110475225 Hartrees.
 One-electron integrals computed using PRISM.
 NBasis=   552 RedAO= T EigKep=  6.71D-06  NBF=   552
 NBsUse=   552 1.00D-06 EigRej= -1.00D+00 NBFU=   552
 ExpMin= 2.53D-02 ExpMax= 1.53D+04 ExpMxC= 5.22D+02 IAcc=3 IRadAn=         7 AccDes= 0.00D+00
 Harris functional with IExCor= 4639 and IRadAn=       7 diagonalized for initial guess.
 HarFok:  IExCor= 4639 AccDes= 0.00D+00 IRadAn=         7 IDoV= 1 UseB2=F ITyADJ=14
 ICtDFT=  3500011 ScaDFX=  1.000000  1.000000  1.000000  1.000000
 FoFCou: FMM=F IPFlag=           0 FMFlag=      100000 FMFlg1=           0
         NFxFlg=           0 DoJE=T BraDBF=F KetDBF=T FulRan=T
         wScrn=  0.000000 ICntrl=       500 IOpCl=  0 I1Cent=   200000004 NGrid=           0
         NMat0=    1 NMatS0=      1 NMatT0=    0 NMatD0=    1 NMtDS0=    0 NMtDT0=    0
 Petite list used in FoFCou.
 Mixing orbitals, IMix= 1 IMixAn=  0 NRI=1 NE=   30 Coef=  7.07106781D-01  7.07106781D-01
 Mixing orbitals, IMix= 1 IMixAn=  0 NRI=1 NE=   28 Coef= -7.07106781D-01  7.07106781D-01
 Initial guess <Sx>= 0.0000 <Sy>= 0.0000 <Sz>= 1.0000 <S**2>= 2.0000 S= 1.0000
 Gradient too large for Newton-Raphson -- use scaled steepest descent instead.
 Gradient too large for Newton-Raphson -- use scaled steepest descent instead.
     Minimum is close to point  3 DX=  1.19D-02 DF= -1.18D-05 DXR=  1.94D-02 DFR=  3.75D-04 which will be used.
 Gradient too large for Newton-Raphson -- use scaled steepest descent instead.
 Gradient too large for Newton-Raphson -- use scaled steepest descent instead.
     Minimum is close to point  2 DX=  3.48D-03 DF= -1.89D-07 DXR=  5.77D-03 DFR=  3.33D-05 which will be used.
 Gradient too large for Newton-Raphson -- use scaled steepest descent instead.
 Gradient too large for Newton-Raphson -- use scaled steepest descent instead.
     Accept linear search using points  1 and  2.
 Gradient too large for Newton-Raphson -- use scaled steepest descent instead.
 Restarting incremental Fock formation.
 Gradient too large for Newton-Raphson -- use scaled steepest descent instead.
     Accept linear search using points  1 and  2.
 Gradient too large for Newton-Raphson -- use scaled steepest descent instead.
 Gradient too large for Newton-Raphson -- use scaled steepest descent instead.
     Minimum is close to point  3 DX=  4.22D-02 DF= -1.16D-05 DXR=  9.55D-02 DFR=  9.20D-03 which will be used.
 Gradient too large for Newton-Raphson -- use scaled steepest descent instead.
     Minimum is close to point  4 DX=  1.73D-01 DF= -3.12D-06 DXR=  4.85D-02 DFR=  2.46D-03 which will be used.
 Gradient too large for Newton-Raphson -- use scaled steepest descent instead.
 LinEq1:  Iter=  0 NonCon=     1 RMS=6.57D-05 Max=8.46D-03 NDo=     1
 AX will form     1 AO Fock derivatives at one time.
 LinEq1:  Iter=  1 NonCon=     1 RMS=4.31D-05 Max=3.49D-03 NDo=     1
 LinEq1:  Iter=  2 NonCon=     1 RMS=2.09D-05 Max=2.42D-03 NDo=     1
 LinEq1:  Iter=  3 NonCon=     1 RMS=2.93D-06 Max=1.71D-04 NDo=     1
 LinEq1:  Iter=  4 NonCon=     1 RMS=2.61D-06 Max=1.71D-04 NDo=     1
 LinEq1:  Iter=  5 NonCon=     1 RMS=1.27D-06 Max=9.25D-05 NDo=     1
 LinEq1:  Iter=  6 NonCon=     1 RMS=7.34D-07 Max=4.05D-05 NDo=     1
 LinEq1:  Iter=  7 NonCon=     1 RMS=3.95D-07 Max=2.64D-05 NDo=     1
 LinEq1:  Iter=  8 NonCon=     1 RMS=1.92D-07 Max=1.18D-05 NDo=     1
 LinEq1:  Iter=  9 NonCon=     1 RMS=8.90D-08 Max=3.11D-06 NDo=     1
 LinEq1:  Iter= 10 NonCon=     1 RMS=5.35D-08 Max=1.95D-06 NDo=     1
 LinEq1:  Iter= 11 NonCon=     1 RMS=1.91D-08 Max=6.92D-07 NDo=     1
 LinEq1:  Iter= 12 NonCon=     1 RMS=7.04D-09 Max=2.96D-07 NDo=     1
 LinEq1:  Iter= 13 NonCon=     0 RMS=2.54D-09 Max=7.55D-08 NDo=     1
 Linear equations converged to 1.742D-08 1.742D-07 after    13 iterations.
     Minimum is close to point  2 DX= -3.51D-03 DF= -3.75D-09 DXR=  3.52D-03 DFR=  1.24D-05 which will be used.
 LinEq1:  Iter=  0 NonCon=     1 RMS=1.27D-05 Max=1.50D-03 NDo=     1
 LinEq1:  Iter=  1 NonCon=     1 RMS=1.14D-05 Max=9.92D-04 NDo=     1
 LinEq1:  Iter=  2 NonCon=     1 RMS=2.97D-06 Max=8.38D-05 NDo=     1
 LinEq1:  Iter=  3 NonCon=     1 RMS=1.70D-06 Max=6.19D-05 NDo=     1
 LinEq1:  Iter=  4 NonCon=     1 RMS=8.84D-07 Max=4.78D-05 NDo=     1
 LinEq1:  Iter=  5 NonCon=     1 RMS=6.76D-07 Max=4.28D-05 NDo=     1
 LinEq1:  Iter=  6 NonCon=     1 RMS=2.83D-07 Max=1.88D-05 NDo=     1
 LinEq1:  Iter=  7 NonCon=     1 RMS=1.27D-07 Max=6.41D-06 NDo=     1
 LinEq1:  Iter=  8 NonCon=     1 RMS=7.79D-08 Max=5.41D-06 NDo=     1
 LinEq1:  Iter=  9 NonCon=     1 RMS=4.32D-08 Max=2.53D-06 NDo=     1
 LinEq1:  Iter= 10 NonCon=     1 RMS=2.43D-08 Max=1.20D-06 NDo=     1
 LinEq1:  Iter= 11 NonCon=     1 RMS=1.29D-08 Max=1.07D-06 NDo=     1
 LinEq1:  Iter= 12 NonCon=     1 RMS=5.87D-09 Max=3.99D-07 NDo=     1
 LinEq1:  Iter= 13 NonCon=     0 RMS=2.85D-09 Max=1.34D-07 NDo=     1
 Linear equations converged to 1.613D-08 1.613D-07 after    13 iterations.
 Restarting incremental Fock formation.
     Minimum is close to point  2 DX=  5.51D-03 DF= -8.03D-11 DXR=  5.48D-03 DFR=  3.00D-05 which will be used.
 LinEq1:  Iter=  0 NonCon=     1 RMS=8.43D-08 Max=8.18D-06 NDo=     1
 LinEq1:  Iter=  1 NonCon=     1 RMS=6.94D-08 Max=8.14D-06 NDo=     1
 LinEq1:  Iter=  2 NonCon=     1 RMS=2.21D-08 Max=9.64D-07 NDo=     1
 LinEq1:  Iter=  3 NonCon=     1 RMS=1.27D-08 Max=1.14D-06 NDo=     1
 LinEq1:  Iter=  4 NonCon=     1 RMS=7.62D-09 Max=5.11D-07 NDo=     1
 LinEq1:  Iter=  5 NonCon=     1 RMS=4.74D-09 Max=2.08D-07 NDo=     1
 LinEq1:  Iter=  6 NonCon=     1 RMS=2.32D-09 Max=8.37D-08 NDo=     1
 LinEq1:  Iter=  7 NonCon=     1 RMS=1.40D-09 Max=1.05D-07 NDo=     1
 LinEq1:  Iter=  8 NonCon=     1 RMS=5.67D-10 Max=4.20D-08 NDo=     1
 LinEq1:  Iter=  9 NonCon=     1 RMS=2.80D-10 Max=1.60D-08 NDo=     1
 LinEq1:  Iter= 10 NonCon=     1 RMS=1.26D-10 Max=7.91D-09 NDo=     1
 LinEq1:  Iter= 11 NonCon=     1 RMS=6.27D-11 Max=4.36D-09 NDo=     1
 LinEq1:  Iter= 12 NonCon=     1 RMS=3.45D-11 Max=1.27D-09 NDo=     1
 LinEq1:  Iter= 13 NonCon=     0 RMS=1.93D-11 Max=7.32D-10 NDo=     1
 Linear equations converged to 1.054D-10 1.054D-09 after    13 iterations.
 SCF Done:  E(UwB97XD) =  -383.982532806     a.u. after   16 cycles
            Convg  =    0.1012D-06                    81 Fock formations.
              S**2 =  2.0136                  -V/T =  2.0058
 <Sx>= 0.0000 <Sy>= 0.0000 <Sz>= 1.0000 <S**2>= 2.0136 S= 1.0045
 <L.S>=  0.00000000000    
 Annihilation of the first spin contaminant:
 S**2 before annihilation     2.0136,   after     2.0001
 DoSCS=F DFT=T ScalE2(SS,OS)=  1.000000  1.000000
 Range of M.O.s used for correlation:     1   552
 NBasis=   552 NAE=    30 NBE=    28 NFC=     0 NFV=     0
 NROrb=    552 NOA=    30 NOB=    28 NVA=   522 NVB=   524

 **** Warning!!: The largest alpha MO coefficient is  0.57819692D+02


 **** Warning!!: The largest beta MO coefficient is  0.56719086D+02

 Symmetrizing basis deriv contribution to polar:
 IMax=3 JMax=2 DiffMx= 0.00D+00
 G2DrvN: will do    18 centers at a time, making    1 passes.
 Calling FoFCou, ICntrl=  3107 FMM=F I1Cent=   0 AccDes= 0.00D+00.
 End of G2Drv F.D. properties file   721 does not exist.
 End of G2Drv F.D. properties file   722 does not exist.
 End of G2Drv F.D. properties file   788 does not exist.
          IDoAtm=11111111111111111
          Differentiating once with respect to electric field.
                with respect to dipole field.
          Differentiating once with respect to nuclear coordinates.
 CalDSu exits because no D1Ps are significant.
          There are    54 degrees of freedom in the 1st order CPHF.  IDoFFX=6 NUNeed=     3.
     51 vectors produced by pass  0 Test12= 5.62D-14 1.85D-09 XBig12= 1.19D+02 7.61D+00.
 AX will form    51 AO Fock derivatives at one time.
     51 vectors produced by pass  1 Test12= 5.62D-14 1.85D-09 XBig12= 1.38D+01 4.97D-01.
     51 vectors produced by pass  2 Test12= 5.62D-14 1.85D-09 XBig12= 6.54D-01 1.38D-01.
     51 vectors produced by pass  3 Test12= 5.62D-14 1.85D-09 XBig12= 1.82D-02 2.03D-02.
     51 vectors produced by pass  4 Test12= 5.62D-14 1.85D-09 XBig12= 2.79D-04 1.45D-03.
     51 vectors produced by pass  5 Test12= 5.62D-14 1.85D-09 XBig12= 3.47D-06 1.33D-04.
     51 vectors produced by pass  6 Test12= 5.62D-14 1.85D-09 XBig12= 4.12D-08 1.23D-05.
     43 vectors produced by pass  7 Test12= 5.62D-14 1.85D-09 XBig12= 4.91D-10 1.64D-06.
      5 vectors produced by pass  8 Test12= 5.62D-14 1.85D-09 XBig12= 4.25D-12 1.25D-07.
      3 vectors produced by pass  9 Test12= 5.62D-14 1.85D-09 XBig12= 3.43D-14 1.63D-08.
 InvSVY:  IOpt=1 It=  1 EMax= 1.33D-14
 Solved reduced A of dimension   408 with    54 vectors.
 Isotropic polarizability for W=    0.000000       90.22 Bohr**3.
 End of Minotr F.D. properties file   721 does not exist.
 End of Minotr F.D. properties file   722 does not exist.
 End of Minotr F.D. properties file   788 does not exist.
 Calling FoFJK, ICntrl=    100127 FMM=F ISym2X=0 I1Cent= 0 IOpClX= 1 NMat=1 NMatS=1 NMatT=0.
 ***** Axes restored to original set *****
 -------------------------------------------------------------------
 Center     Atomic                   Forces (Hartrees/Bohr)
 Number     Number              X              Y              Z
 -------------------------------------------------------------------
      1        6           0.000013926    0.000021317   -0.000001540
      2        1          -0.000001578   -0.000002511   -0.000004219
      3        1          -0.000007900    0.000000481   -0.000005864
      4        1          -0.000000745   -0.000003037   -0.000001735
      5        8          -0.000010347   -0.000013657    0.000036294
      6        1           0.000000630    0.000000193    0.000001796
      7        6           0.000039536    0.000009993   -0.000024149
      8        1          -0.000001055    0.000004950    0.000001185
      9        6          -0.000064769   -0.000081839    0.000034007
     10        6           0.000021995    0.000011120    0.000002531
     11        1          -0.000002656   -0.000004213    0.000000431
     12        1           0.000000964   -0.000003903   -0.000001595
     13        1          -0.000003275   -0.000000100    0.000002995
     14        8           0.000025020   -0.000014283   -0.000013966
     15        8          -0.000089476   -0.000017880   -0.000028568
     16        1           0.000023930    0.000027754    0.000035785
     17        1           0.000055800    0.000065615   -0.000033388
 -------------------------------------------------------------------
 Cartesian Forces:  Max     0.000089476 RMS     0.000027556
 FormGI is forming the generalized inverse of G from B-inverse, IUseBI=4.

 GradGradGradGradGradGradGradGradGradGradGradGradGradGradGradGradGradGrad
 Berny optimization.
 Internal  Forces:  Max     0.000064766 RMS     0.000019029
 Search for a saddle point.
 Step number   4 out of a maximum of   81
 All quantities printed in internal units (Hartrees-Bohrs-Radians)
 Swapping is turned off.
 Second derivative matrix not updated -- analytic derivatives used.
 ITU=  0  0  0  0
     Eigenvalues ---   -0.02234   0.00113   0.00201   0.00270   0.00378
     Eigenvalues ---    0.00803   0.02145   0.02475   0.03872   0.04451
     Eigenvalues ---    0.04565   0.04905   0.05067   0.05745   0.06941
     Eigenvalues ---    0.08080   0.08405   0.08862   0.09444   0.11009
     Eigenvalues ---    0.12238   0.12603   0.12969   0.14175   0.14870
     Eigenvalues ---    0.15999   0.16968   0.18404   0.19784   0.20493
     Eigenvalues ---    0.24515   0.27044   0.31777   0.32230   0.32371
     Eigenvalues ---    0.33094   0.33390   0.34185   0.34321   0.34684
     Eigenvalues ---    0.35060   0.39182   0.42063   0.44839   0.50262
 Eigenvectors required to have negative eigenvalues:
                          R5        R12       A27       R11       A16
   1                    0.90746  -0.27519  -0.10841   0.10588   0.09516
                          D17       D19       D18       D8        D5
   1                    0.07711   0.07552   0.07473  -0.05949  -0.05757
 RFO step:  Lambda0=7.767284855D-09 Lambda=-2.77938419D-07.
 Linear search not attempted -- option 19 set.
 Iteration  1 RMS(Cart)=  0.00141713 RMS(Int)=  0.00000190
 Iteration  2 RMS(Cart)=  0.00000312 RMS(Int)=  0.00000003
 Iteration  3 RMS(Cart)=  0.00000000 RMS(Int)=  0.00000003
 Variable       Old X    -DE/DX   Delta X   Delta X   Delta X     New X
                                 (Linear)    (Quad)   (Total)
    R1        2.07441   0.00000   0.00000   0.00001   0.00001   2.07442
    R2        2.07131  -0.00001   0.00000  -0.00003  -0.00003   2.07129
    R3        2.06901   0.00000   0.00000   0.00003   0.00003   2.06903
    R4        2.61922  -0.00002   0.00000  -0.00006  -0.00006   2.61916
    R5        2.89309   0.00001   0.00000  -0.00053  -0.00053   2.89256
    R6        2.06272   0.00000   0.00000  -0.00002  -0.00002   2.06270
    R7        2.05784   0.00000   0.00000  -0.00001  -0.00001   2.05783
    R8        3.00176   0.00002   0.00000   0.00047   0.00047   3.00223
    R9        2.61928   0.00005   0.00000   0.00002   0.00002   2.61929
   R10        2.89811   0.00000   0.00000  -0.00008  -0.00008   2.89804
   R11        2.47571   0.00003   0.00000  -0.00007  -0.00007   2.47564
   R12        2.21229  -0.00004   0.00000  -0.00001  -0.00001   2.21228
   R13        2.05631   0.00000   0.00000  -0.00001  -0.00001   2.05631
   R14        2.05866   0.00000   0.00000  -0.00001  -0.00001   2.05865
   R15        2.05560   0.00000   0.00000   0.00001   0.00001   2.05562
   R16        1.83143  -0.00004   0.00000  -0.00007  -0.00007   1.83136
    A1        1.87466   0.00000   0.00000   0.00015   0.00015   1.87481
    A2        1.87484   0.00000   0.00000  -0.00021  -0.00021   1.87462
    A3        1.85695   0.00000   0.00000  -0.00002  -0.00002   1.85693
    A4        1.91773   0.00000   0.00000  -0.00001  -0.00001   1.91772
    A5        1.97025   0.00001   0.00000   0.00014   0.00014   1.97039
    A6        1.96371   0.00000   0.00000  -0.00007  -0.00007   1.96364
    A7        1.84266   0.00003   0.00000   0.00053   0.00053   1.84319
    A8        1.91835   0.00000   0.00000   0.00009   0.00009   1.91844
    A9        1.87084   0.00001   0.00000  -0.00008  -0.00008   1.87077
   A10        1.96705   0.00000   0.00000   0.00006   0.00006   1.96711
   A11        1.89150   0.00001   0.00000   0.00008   0.00008   1.89158
   A12        1.90078   0.00001   0.00000  -0.00002  -0.00002   1.90077
   A13        1.91385  -0.00003   0.00000  -0.00013  -0.00013   1.91372
   A14        1.92869   0.00002   0.00000  -0.00005  -0.00005   1.92864
   A15        1.91707   0.00001   0.00000  -0.00005  -0.00005   1.91703
   A16        1.76663  -0.00006   0.00000  -0.00073  -0.00073   1.76590
   A17        1.97342  -0.00002   0.00000   0.00015   0.00015   1.97357
   A18        1.89181   0.00003   0.00000   0.00043   0.00043   1.89223
   A19        1.97546   0.00002   0.00000   0.00016   0.00016   1.97562
   A20        1.88707   0.00000   0.00000   0.00008   0.00008   1.88715
   A21        1.91618   0.00000   0.00000  -0.00004  -0.00004   1.91614
   A22        1.92229   0.00000   0.00000   0.00000   0.00000   1.92229
   A23        1.91421   0.00000   0.00000   0.00008   0.00008   1.91429
   A24        1.91701   0.00000   0.00000  -0.00009  -0.00009   1.91693
   A25        1.90701   0.00000   0.00000  -0.00003  -0.00003   1.90698
   A26        1.86775   0.00006   0.00000   0.00033   0.00033   1.86807
   A27        2.72215  -0.00003   0.00000   0.00069   0.00069   2.72284
    D1       -3.07259   0.00001   0.00000   0.00286   0.00286  -3.06973
    D2        1.15870   0.00001   0.00000   0.00261   0.00261   1.16131
    D3       -1.02407   0.00000   0.00000   0.00256   0.00256  -1.02151
    D4       -1.92373   0.00001   0.00000   0.00455   0.00455  -1.91918
    D5        3.04007   0.00000   0.00000  -0.00028  -0.00028   3.03979
    D6        0.85093   0.00000   0.00000  -0.00040  -0.00040   0.85053
    D7       -1.24149   0.00001   0.00000  -0.00018  -0.00018  -1.24167
    D8        0.97038  -0.00001   0.00000  -0.00039  -0.00039   0.96999
    D9       -1.21875  -0.00001   0.00000  -0.00051  -0.00051  -1.21927
   D10        2.97201   0.00000   0.00000  -0.00029  -0.00029   2.97172
   D11       -1.10245  -0.00001   0.00000  -0.00034  -0.00034  -1.10279
   D12        2.99160  -0.00001   0.00000  -0.00046  -0.00046   2.99114
   D13        0.89918   0.00000   0.00000  -0.00024  -0.00024   0.89894
   D14        1.06930   0.00000   0.00000   0.00012   0.00012   1.06943
   D15       -3.08028   0.00000   0.00000   0.00027   0.00027  -3.08001
   D16       -1.01319   0.00000   0.00000   0.00028   0.00028  -1.01291
   D17        0.91434  -0.00002   0.00000  -0.00058  -0.00058   0.91376
   D18       -1.17343  -0.00002   0.00000  -0.00070  -0.00070  -1.17413
   D19        3.00910  -0.00002   0.00000  -0.00064  -0.00064   3.00847
   D20        3.07126   0.00000   0.00000  -0.00057  -0.00057   3.07069
   D21        0.98349  -0.00001   0.00000  -0.00069  -0.00069   0.98280
   D22       -1.11716  -0.00001   0.00000  -0.00063  -0.00063  -1.11779
   D23       -1.00687   0.00003   0.00000   0.00008   0.00008  -1.00679
   D24       -3.09464   0.00003   0.00000  -0.00004  -0.00004  -3.09469
   D25        1.08789   0.00003   0.00000   0.00002   0.00002   1.08791
   D26       -0.45416  -0.00001   0.00000  -0.00361  -0.00361  -0.45777
   D27        1.57481  -0.00001   0.00000  -0.00385  -0.00385   1.57097
   D28       -2.50451   0.00001   0.00000  -0.00320  -0.00320  -2.50771
         Item               Value     Threshold  Converged?
 Maximum Force            0.000065     0.000450     YES
 RMS     Force            0.000019     0.000300     YES
 Maximum Displacement     0.005372     0.001800     NO 
 RMS     Displacement     0.001419     0.001200     NO 
 Predicted change in Energy=-1.350856D-07
 GradGradGradGradGradGradGradGradGradGradGradGradGradGradGradGradGradGrad

                          Input orientation:                          
 ---------------------------------------------------------------------
 Center     Atomic      Atomic             Coordinates (Angstroms)
 Number     Number       Type             X           Y           Z
 ---------------------------------------------------------------------
      1          6           0       -2.522346   -0.523661    0.234575
      2          1           0       -3.547481   -0.159224    0.088614
      3          1           0       -2.242594   -0.309385    1.272464
      4          1           0       -2.532464   -1.605683    0.067545
      5          8           0       -1.733577    0.147991   -0.686146
      6          1           0        1.154808    1.362463   -1.387164
      7          6           0        1.154240    1.090163   -0.330140
      8          1           0        2.146747    1.240040    0.092106
      9          6           0        0.801532   -0.456504   -0.243987
     10          6           0        0.921624   -0.955128    1.201282
     11          1           0        0.329668   -0.298868    1.836090
     12          1           0        1.964295   -0.927043    1.515645
     13          1           0        0.551157   -1.975034    1.277602
     14          8           0        1.548379   -1.130230   -1.083358
     15          8           0        0.236604    1.819356    0.409734
     16          1           0       -0.640499    1.622702    0.047514
     17          1           0       -0.331262   -0.447756   -0.539297
 ---------------------------------------------------------------------
                    Distance matrix (angstroms):
                    1          2          3          4          5
     1  C    0.000000
     2  H    1.097734   0.000000
     3  H    1.096079   1.768270   0.000000
     4  H    1.094885   1.767186   1.793389   0.000000
     5  O    1.386002   1.996217   2.074716   2.069214   0.000000
     6  H    4.439478   5.158001   4.627207   4.951974   3.210785
     7  C    4.054703   4.882878   4.008186   4.584487   3.058417
     8  H    4.993132   5.863632   4.802112   5.476656   4.105504
     9  C    3.358824   4.371832   3.404111   3.540225   2.643425
    10  C    3.603001   4.673798   3.230221   3.693143   3.439382
    11  H    3.278623   4.255051   2.633310   3.609338   3.289125
    12  H    4.683354   5.745053   4.258938   4.772671   4.435971
    13  H    3.555392   4.637854   3.252608   3.333074   3.685587
    14  O    4.321537   5.318286   4.538189   4.266605   3.544413
    15  O    3.623840   4.282195   3.379684   4.417661   2.806426
    16  H    2.860632   3.409911   2.792879   3.741979   1.976829
    17  H    2.324971   3.289618   2.637198   2.560145   1.530675
                    6          7          8          9         10
     6  H    0.000000
     7  C    1.091535   0.000000
     8  H    1.785264   1.088956   0.000000
     9  C    2.177223   1.588711   2.191079   0.000000
    10  C    3.482191   2.565653   2.747720   1.533574   0.000000
    11  H    3.718903   2.702198   2.951524   2.138744   1.088150
    12  H    3.784627   2.851706   2.599231   2.160955   1.089392
    13  H    4.313265   3.513399   3.779948   2.164221   1.087785
    14  O    2.541794   2.377568   2.712553   1.310050   2.375513
    15  O    2.068983   1.386071   2.021173   2.434345   2.965395
    16  H    2.312824   1.909793   2.813744   2.547062   3.227479
    17  H    2.490819   2.148408   3.063961   1.170687   2.203807
                   11         12         13         14         15
    11  H    0.000000
    12  H    1.780251   0.000000
    13  H    1.780589   1.775361   0.000000
    14  O    3.271024   2.639902   2.698569   0.000000
    15  O    2.555392   3.427924   3.905065   3.556703   0.000000
    16  H    2.798689   3.929575   3.984578   3.694414   0.969116
    17  H    2.470113   3.118025   2.532264   2.072396   2.522485
                   16         17
    16  H    0.000000
    17  H    2.174114   0.000000
 Stoichiometry    C4H10O3(3)
 Framework group  C1[X(C4H10O3)]
 Deg. of freedom    45
 Full point group                 C1      NOp   1
 Largest Abelian subgroup         C1      NOp   1
 Largest concise Abelian subgroup C1      NOp   1
                         Standard orientation:                         
 ---------------------------------------------------------------------
 Center     Atomic      Atomic             Coordinates (Angstroms)
 Number     Number       Type             X           Y           Z
 ---------------------------------------------------------------------
      1          6           0       -2.528147   -0.488635    0.152106
      2          1           0       -3.540883   -0.104643   -0.026601
      3          1           0       -2.285707   -0.297752    1.203855
      4          1           0       -2.548956   -1.567158   -0.035319
      5          8           0       -1.693489    0.186276   -0.724730
      6          1           0        1.238991    1.364994   -1.290704
      7          6           0        1.192872    1.073761   -0.239750
      8          1           0        2.170417    1.199499    0.223306
      9          6           0        0.812512   -0.468130   -0.196139
     10          6           0        0.868206   -0.994611    1.243155
     11          1           0        0.262462   -0.340134    1.866696
     12          1           0        1.898140   -0.989522    1.598099
     13          1           0        0.478867   -2.009426    1.286068
     14          8           0        1.580710   -1.138960   -1.018385
     15          8           0        0.258799    1.804672    0.477515
     16          1           0       -0.606529    1.629174    0.078025
     17          1           0       -0.307622   -0.435242   -0.534849
 ---------------------------------------------------------------------
 Rotational constants (GHZ):           2.8404968           1.7308357           1.4362783
 Standard basis: Aug-CC-pVTZ (5D, 7F)
 There are   635 symmetry adapted cartesian basis functions of A   symmetry.
 There are   552 symmetry adapted basis functions of A   symmetry.
   552 basis functions,   774 primitive gaussians,   635 cartesian basis functions
    30 alpha electrons       28 beta electrons
       nuclear repulsion energy       328.0331107378 Hartrees.
 NAtoms=   17 NActive=   17 NUniq=   17 SFac= 1.00D+00 NAtFMM=   60 NAOKFM=F Big=F
 Integral buffers will be    131072 words long.
 Raffenetti 2 integral format.
 Two-electron integral symmetry is turned on.
 Nuclear repulsion after empirical dispersion term =      328.0240684694 Hartrees.
 One-electron integrals computed using PRISM.
 NBasis=   552 RedAO= T EigKep=  6.70D-06  NBF=   552
 NBsUse=   552 1.00D-06 EigRej= -1.00D+00 NBFU=   552
 ExpMin= 2.53D-02 ExpMax= 1.53D+04 ExpMxC= 5.22D+02 IAcc=3 IRadAn=         7 AccDes= 0.00D+00
 Harris functional with IExCor= 4639 and IRadAn=       7 diagonalized for initial guess.
 HarFok:  IExCor= 4639 AccDes= 0.00D+00 IRadAn=         7 IDoV= 1 UseB2=F ITyADJ=14
 ICtDFT=  3500011 ScaDFX=  1.000000  1.000000  1.000000  1.000000
 FoFCou: FMM=F IPFlag=           0 FMFlag=      100000 FMFlg1=           0
         NFxFlg=           0 DoJE=T BraDBF=F KetDBF=T FulRan=T
         wScrn=  0.000000 ICntrl=       500 IOpCl=  0 I1Cent=   200000004 NGrid=           0
         NMat0=    1 NMatS0=      1 NMatT0=    0 NMatD0=    1 NMtDS0=    0 NMtDT0=    0
 Petite list used in FoFCou.
 Mixing orbitals, IMix= 1 IMixAn=  0 NRI=1 NE=   30 Coef=  7.07106781D-01  7.07106781D-01
 Mixing orbitals, IMix= 1 IMixAn=  0 NRI=1 NE=   28 Coef= -7.07106781D-01  7.07106781D-01
 Initial guess <Sx>= 0.0000 <Sy>= 0.0000 <Sz>= 1.0000 <S**2>= 2.0000 S= 1.0000
 Gradient too large for Newton-Raphson -- use scaled steepest descent instead.
 Gradient too large for Newton-Raphson -- use scaled steepest descent instead.
     Minimum is close to point  3 DX=  1.22D-02 DF= -1.25D-05 DXR=  2.00D-02 DFR=  3.97D-04 which will be used.
 Gradient too large for Newton-Raphson -- use scaled steepest descent instead.
 Gradient too large for Newton-Raphson -- use scaled steepest descent instead.
     Minimum is close to point  2 DX=  3.78D-03 DF= -2.23D-07 DXR=  6.27D-03 DFR=  3.93D-05 which will be used.
 Gradient too large for Newton-Raphson -- use scaled steepest descent instead.
 Gradient too large for Newton-Raphson -- use scaled steepest descent instead.
     Accept linear search using points  1 and  2.
 Gradient too large for Newton-Raphson -- use scaled steepest descent instead.
 Restarting incremental Fock formation.
 Gradient too large for Newton-Raphson -- use scaled steepest descent instead.
     Accept linear search using points  1 and  2.
 Gradient too large for Newton-Raphson -- use scaled steepest descent instead.
 Gradient too large for Newton-Raphson -- use scaled steepest descent instead.
     Minimum is close to point  3 DX=  4.14D-02 DF= -1.11D-05 DXR=  9.37D-02 DFR=  8.86D-03 which will be used.
 Gradient too large for Newton-Raphson -- use scaled steepest descent instead.
     Minimum is close to point  4 DX=  1.95D-01 DF= -3.82D-06 DXR=  5.43D-02 DFR=  3.08D-03 which will be used.
 Gradient too large for Newton-Raphson -- use scaled steepest descent instead.
 LinEq1:  Iter=  0 NonCon=     1 RMS=6.49D-05 Max=8.33D-03 NDo=     1
 AX will form     1 AO Fock derivatives at one time.
 LinEq1:  Iter=  1 NonCon=     1 RMS=4.26D-05 Max=3.44D-03 NDo=     1
 LinEq1:  Iter=  2 NonCon=     1 RMS=2.03D-05 Max=2.34D-03 NDo=     1
 LinEq1:  Iter=  3 NonCon=     1 RMS=2.93D-06 Max=1.64D-04 NDo=     1
 LinEq1:  Iter=  4 NonCon=     1 RMS=2.59D-06 Max=1.70D-04 NDo=     1
 LinEq1:  Iter=  5 NonCon=     1 RMS=1.26D-06 Max=9.13D-05 NDo=     1
 LinEq1:  Iter=  6 NonCon=     1 RMS=7.61D-07 Max=4.08D-05 NDo=     1
 LinEq1:  Iter=  7 NonCon=     1 RMS=4.00D-07 Max=2.78D-05 NDo=     1
 LinEq1:  Iter=  8 NonCon=     1 RMS=1.92D-07 Max=1.19D-05 NDo=     1
 LinEq1:  Iter=  9 NonCon=     1 RMS=8.82D-08 Max=2.87D-06 NDo=     1
 LinEq1:  Iter= 10 NonCon=     1 RMS=5.37D-08 Max=1.98D-06 NDo=     1
 LinEq1:  Iter= 11 NonCon=     1 RMS=1.95D-08 Max=6.84D-07 NDo=     1
 LinEq1:  Iter= 12 NonCon=     1 RMS=7.32D-09 Max=3.10D-07 NDo=     1
 LinEq1:  Iter= 13 NonCon=     0 RMS=2.66D-09 Max=7.91D-08 NDo=     1
 Linear equations converged to 1.742D-08 1.742D-07 after    13 iterations.
     Accept linear search using points  1 and  2.
     Minimum is close to point  2 DX= -1.72D-03 DF= -8.86D-10 DXR=  1.72D-03 DFR=  2.97D-06 which will be used.
 LinEq1:  Iter=  0 NonCon=     1 RMS=1.26D-05 Max=1.49D-03 NDo=     1
 LinEq1:  Iter=  1 NonCon=     1 RMS=1.13D-05 Max=9.90D-04 NDo=     1
 LinEq1:  Iter=  2 NonCon=     1 RMS=2.95D-06 Max=8.69D-05 NDo=     1
 LinEq1:  Iter=  3 NonCon=     1 RMS=1.68D-06 Max=6.40D-05 NDo=     1
 LinEq1:  Iter=  4 NonCon=     1 RMS=8.69D-07 Max=4.47D-05 NDo=     1
 LinEq1:  Iter=  5 NonCon=     1 RMS=6.65D-07 Max=4.15D-05 NDo=     1
 LinEq1:  Iter=  6 NonCon=     1 RMS=2.81D-07 Max=1.50D-05 NDo=     1
 LinEq1:  Iter=  7 NonCon=     1 RMS=1.29D-07 Max=6.65D-06 NDo=     1
 LinEq1:  Iter=  8 NonCon=     1 RMS=8.05D-08 Max=5.66D-06 NDo=     1
 LinEq1:  Iter=  9 NonCon=     1 RMS=4.44D-08 Max=2.47D-06 NDo=     1
 LinEq1:  Iter= 10 NonCon=     1 RMS=2.46D-08 Max=9.87D-07 NDo=     1
 LinEq1:  Iter= 11 NonCon=     1 RMS=1.29D-08 Max=8.26D-07 NDo=     1
 LinEq1:  Iter= 12 NonCon=     1 RMS=5.73D-09 Max=3.96D-07 NDo=     1
 LinEq1:  Iter= 13 NonCon=     1 RMS=2.77D-09 Max=1.64D-07 NDo=     1
 LinEq1:  Iter= 14 NonCon=     0 RMS=1.17D-09 Max=7.13D-08 NDo=     1
 Linear equations converged to 1.601D-08 1.601D-07 after    14 iterations.
     Minimum is close to point  2 DX=  5.30D-03 DF= -7.32D-11 DXR=  5.27D-03 DFR=  2.78D-05 which will be used.
 LinEq1:  Iter=  0 NonCon=     1 RMS=8.25D-08 Max=8.22D-06 NDo=     1
 LinEq1:  Iter=  1 NonCon=     1 RMS=6.73D-08 Max=7.95D-06 NDo=     1
 LinEq1:  Iter=  2 NonCon=     1 RMS=1.90D-08 Max=7.79D-07 NDo=     1
 LinEq1:  Iter=  3 NonCon=     1 RMS=1.03D-08 Max=1.07D-06 NDo=     1
 LinEq1:  Iter=  4 NonCon=     1 RMS=5.70D-09 Max=5.35D-07 NDo=     1
 LinEq1:  Iter=  5 NonCon=     1 RMS=3.92D-09 Max=2.59D-07 NDo=     1
 LinEq1:  Iter=  6 NonCon=     1 RMS=1.96D-09 Max=9.96D-08 NDo=     1
 LinEq1:  Iter=  7 NonCon=     1 RMS=9.56D-10 Max=8.25D-08 NDo=     1
 LinEq1:  Iter=  8 NonCon=     1 RMS=4.08D-10 Max=1.77D-08 NDo=     1
 LinEq1:  Iter=  9 NonCon=     1 RMS=1.93D-10 Max=9.86D-09 NDo=     1
 LinEq1:  Iter= 10 NonCon=     1 RMS=1.10D-10 Max=7.96D-09 NDo=     1
 LinEq1:  Iter= 11 NonCon=     1 RMS=7.30D-11 Max=6.01D-09 NDo=     1
 LinEq1:  Iter= 12 NonCon=     1 RMS=4.01D-11 Max=3.31D-09 NDo=     1
 LinEq1:  Iter= 13 NonCon=     0 RMS=1.72D-11 Max=8.60D-10 NDo=     1
 Linear equations converged to 9.648D-11 9.648D-10 after    13 iterations.
 Restarting incremental Fock formation.
 SCF Done:  E(UwB97XD) =  -383.982532949     a.u. after   16 cycles
            Convg  =    0.6044D-07                    81 Fock formations.
              S**2 =  2.0136                  -V/T =  2.0058
 <Sx>= 0.0000 <Sy>= 0.0000 <Sz>= 1.0000 <S**2>= 2.0136 S= 1.0045
 <L.S>=  0.00000000000    
 Annihilation of the first spin contaminant:
 S**2 before annihilation     2.0136,   after     2.0001
 DoSCS=F DFT=T ScalE2(SS,OS)=  1.000000  1.000000
 Range of M.O.s used for correlation:     1   552
 NBasis=   552 NAE=    30 NBE=    28 NFC=     0 NFV=     0
 NROrb=    552 NOA=    30 NOB=    28 NVA=   522 NVB=   524

 **** Warning!!: The largest alpha MO coefficient is  0.57898894D+02


 **** Warning!!: The largest beta MO coefficient is  0.56934155D+02

 Symmetrizing basis deriv contribution to polar:
 IMax=3 JMax=2 DiffMx= 0.00D+00
 G2DrvN: will do    18 centers at a time, making    1 passes.
 Calling FoFCou, ICntrl=  3107 FMM=F I1Cent=   0 AccDes= 0.00D+00.
 End of G2Drv F.D. properties file   721 does not exist.
 End of G2Drv F.D. properties file   722 does not exist.
 End of G2Drv F.D. properties file   788 does not exist.
          IDoAtm=11111111111111111
          Differentiating once with respect to electric field.
                with respect to dipole field.
          Differentiating once with respect to nuclear coordinates.
 CalDSu exits because no D1Ps are significant.
          There are    54 degrees of freedom in the 1st order CPHF.  IDoFFX=6 NUNeed=     3.
     51 vectors produced by pass  0 Test12= 5.62D-14 1.85D-09 XBig12= 1.19D+02 7.60D+00.
 AX will form    51 AO Fock derivatives at one time.
     51 vectors produced by pass  1 Test12= 5.62D-14 1.85D-09 XBig12= 1.38D+01 4.97D-01.
     51 vectors produced by pass  2 Test12= 5.62D-14 1.85D-09 XBig12= 6.55D-01 1.38D-01.
     51 vectors produced by pass  3 Test12= 5.62D-14 1.85D-09 XBig12= 1.83D-02 2.03D-02.
     51 vectors produced by pass  4 Test12= 5.62D-14 1.85D-09 XBig12= 2.80D-04 1.46D-03.
     51 vectors produced by pass  5 Test12= 5.62D-14 1.85D-09 XBig12= 3.48D-06 1.33D-04.
     51 vectors produced by pass  6 Test12= 5.62D-14 1.85D-09 XBig12= 4.13D-08 1.22D-05.
     43 vectors produced by pass  7 Test12= 5.62D-14 1.85D-09 XBig12= 4.93D-10 1.64D-06.
      5 vectors produced by pass  8 Test12= 5.62D-14 1.85D-09 XBig12= 4.27D-12 1.25D-07.
      3 vectors produced by pass  9 Test12= 5.62D-14 1.85D-09 XBig12= 3.44D-14 1.62D-08.
 InvSVY:  IOpt=1 It=  1 EMax= 1.24D-14
 Solved reduced A of dimension   408 with    54 vectors.
 Isotropic polarizability for W=    0.000000       90.23 Bohr**3.
 End of Minotr F.D. properties file   721 does not exist.
 End of Minotr F.D. properties file   722 does not exist.
 End of Minotr F.D. properties file   788 does not exist.
 Calling FoFJK, ICntrl=    100127 FMM=F ISym2X=0 I1Cent= 0 IOpClX= 1 NMat=1 NMatS=1 NMatT=0.
 ***** Axes restored to original set *****
 -------------------------------------------------------------------
 Center     Atomic                   Forces (Hartrees/Bohr)
 Number     Number              X              Y              Z
 -------------------------------------------------------------------
      1        6          -0.000000113   -0.000000097   -0.000000470
      2        1          -0.000000025   -0.000000148   -0.000000603
      3        1          -0.000000011    0.000000072   -0.000000296
      4        1           0.000000069   -0.000000086   -0.000000150
      5        8           0.000000239   -0.000000286   -0.000000226
      6        1           0.000000214   -0.000000027    0.000000175
      7        6           0.000000168    0.000000032    0.000000077
      8        1          -0.000000069    0.000000120    0.000000334
      9        6          -0.000000079   -0.000000113    0.000000213
     10        6          -0.000000175    0.000000121    0.000000203
     11        1          -0.000000186    0.000000119    0.000000136
     12        1          -0.000000176    0.000000195    0.000000411
     13        1          -0.000000064    0.000000110    0.000000250
     14        8           0.000000313   -0.000000018    0.000000329
     15        8          -0.000000274    0.000000029   -0.000000059
     16        1          -0.000000078   -0.000000049   -0.000000225
     17        1           0.000000247    0.000000027   -0.000000100
 -------------------------------------------------------------------
 Cartesian Forces:  Max     0.000000603 RMS     0.000000205
 FormGI is forming the generalized inverse of G from B-inverse, IUseBI=4.

 GradGradGradGradGradGradGradGradGradGradGradGradGradGradGradGradGradGrad
 Berny optimization.
 Internal  Forces:  Max     0.000000761 RMS     0.000000142
 Search for a saddle point.
 Step number   5 out of a maximum of   81
 All quantities printed in internal units (Hartrees-Bohrs-Radians)
 Swapping is turned off.
 Second derivative matrix not updated -- analytic derivatives used.
 ITU=  0  0  0  0  0
     Eigenvalues ---   -0.02237   0.00112   0.00201   0.00272   0.00378
     Eigenvalues ---    0.00804   0.02143   0.02475   0.03874   0.04451
     Eigenvalues ---    0.04565   0.04905   0.05067   0.05756   0.06943
     Eigenvalues ---    0.08081   0.08407   0.08868   0.09452   0.11007
     Eigenvalues ---    0.12238   0.12604   0.12967   0.14175   0.14868
     Eigenvalues ---    0.16001   0.16976   0.18407   0.19774   0.20490
     Eigenvalues ---    0.24523   0.27047   0.31781   0.32230   0.32372
     Eigenvalues ---    0.33111   0.33411   0.34186   0.34321   0.34684
     Eigenvalues ---    0.35060   0.39189   0.42059   0.44841   0.50272
 Eigenvectors required to have negative eigenvalues:
                          R5        R12       A27       R11       A16
   1                    0.90739  -0.27541  -0.10834   0.10592   0.09515
                          D17       D19       D18       D8        D5
   1                    0.07713   0.07557   0.07475  -0.05946  -0.05750
 RFO step:  Lambda0=3.711961294D-14 Lambda= 0.00000000D+00.
 Linear search not attempted -- option 19 set.
 Iteration  1 RMS(Cart)=  0.00005857 RMS(Int)=  0.00000000
 Iteration  2 RMS(Cart)=  0.00000000 RMS(Int)=  0.00000000
 Variable       Old X    -DE/DX   Delta X   Delta X   Delta X     New X
                                 (Linear)    (Quad)   (Total)
    R1        2.07442   0.00000   0.00000   0.00000   0.00000   2.07442
    R2        2.07129   0.00000   0.00000   0.00000   0.00000   2.07129
    R3        2.06903   0.00000   0.00000   0.00000   0.00000   2.06903
    R4        2.61916   0.00000   0.00000   0.00000   0.00000   2.61916
    R5        2.89256   0.00000   0.00000  -0.00001  -0.00001   2.89255
    R6        2.06270   0.00000   0.00000   0.00000   0.00000   2.06270
    R7        2.05783   0.00000   0.00000   0.00000   0.00000   2.05783
    R8        3.00223   0.00000   0.00000   0.00000   0.00000   3.00223
    R9        2.61929   0.00000   0.00000   0.00000   0.00000   2.61929
   R10        2.89804   0.00000   0.00000   0.00000   0.00000   2.89804
   R11        2.47564   0.00000   0.00000   0.00000   0.00000   2.47564
   R12        2.21228   0.00000   0.00000   0.00000   0.00000   2.21228
   R13        2.05631   0.00000   0.00000   0.00000   0.00000   2.05631
   R14        2.05865   0.00000   0.00000   0.00000   0.00000   2.05865
   R15        2.05562   0.00000   0.00000   0.00000   0.00000   2.05562
   R16        1.83136   0.00000   0.00000   0.00000   0.00000   1.83136
    A1        1.87481   0.00000   0.00000   0.00000   0.00000   1.87481
    A2        1.87462   0.00000   0.00000   0.00000   0.00000   1.87462
    A3        1.85693   0.00000   0.00000   0.00000   0.00000   1.85693
    A4        1.91772   0.00000   0.00000   0.00000   0.00000   1.91772
    A5        1.97039   0.00000   0.00000   0.00000   0.00000   1.97039
    A6        1.96364   0.00000   0.00000   0.00000   0.00000   1.96364
    A7        1.84319   0.00000   0.00000   0.00001   0.00001   1.84320
    A8        1.91844   0.00000   0.00000   0.00000   0.00000   1.91844
    A9        1.87077   0.00000   0.00000   0.00000   0.00000   1.87077
   A10        1.96711   0.00000   0.00000   0.00000   0.00000   1.96711
   A11        1.89158   0.00000   0.00000   0.00000   0.00000   1.89158
   A12        1.90077   0.00000   0.00000   0.00000   0.00000   1.90077
   A13        1.91372   0.00000   0.00000   0.00000   0.00000   1.91372
   A14        1.92864   0.00000   0.00000   0.00000   0.00000   1.92864
   A15        1.91703   0.00000   0.00000   0.00000   0.00000   1.91703
   A16        1.76590   0.00000   0.00000   0.00000   0.00000   1.76590
   A17        1.97357   0.00000   0.00000   0.00000   0.00000   1.97357
   A18        1.89223   0.00000   0.00000   0.00000   0.00000   1.89224
   A19        1.97562   0.00000   0.00000   0.00000   0.00000   1.97562
   A20        1.88715   0.00000   0.00000   0.00000   0.00000   1.88715
   A21        1.91614   0.00000   0.00000   0.00000   0.00000   1.91614
   A22        1.92229   0.00000   0.00000   0.00000   0.00000   1.92229
   A23        1.91429   0.00000   0.00000   0.00000   0.00000   1.91429
   A24        1.91693   0.00000   0.00000   0.00000   0.00000   1.91693
   A25        1.90698   0.00000   0.00000   0.00000   0.00000   1.90698
   A26        1.86807   0.00000   0.00000   0.00000   0.00000   1.86807
   A27        2.72284   0.00000   0.00000   0.00001   0.00001   2.72285
    D1       -3.06973   0.00000   0.00000   0.00002   0.00002  -3.06971
    D2        1.16131   0.00000   0.00000   0.00002   0.00002   1.16133
    D3       -1.02151   0.00000   0.00000   0.00002   0.00002  -1.02149
    D4       -1.91918   0.00000   0.00000   0.00010   0.00010  -1.91908
    D5        3.03979   0.00000   0.00000  -0.00002  -0.00002   3.03976
    D6        0.85053   0.00000   0.00000  -0.00002  -0.00002   0.85051
    D7       -1.24167   0.00000   0.00000  -0.00002  -0.00002  -1.24169
    D8        0.96999   0.00000   0.00000  -0.00003  -0.00003   0.96997
    D9       -1.21927   0.00000   0.00000  -0.00002  -0.00002  -1.21929
   D10        2.97172   0.00000   0.00000  -0.00002  -0.00002   2.97170
   D11       -1.10279   0.00000   0.00000  -0.00002  -0.00002  -1.10282
   D12        2.99114   0.00000   0.00000  -0.00002  -0.00002   2.99111
   D13        0.89894   0.00000   0.00000  -0.00002  -0.00002   0.89892
   D14        1.06943   0.00000   0.00000   0.00000   0.00000   1.06943
   D15       -3.08001   0.00000   0.00000   0.00000   0.00000  -3.08001
   D16       -1.01291   0.00000   0.00000  -0.00001  -0.00001  -1.01291
   D17        0.91376   0.00000   0.00000  -0.00001  -0.00001   0.91376
   D18       -1.17413   0.00000   0.00000  -0.00001  -0.00001  -1.17414
   D19        3.00847   0.00000   0.00000  -0.00001  -0.00001   3.00846
   D20        3.07069   0.00000   0.00000  -0.00001  -0.00001   3.07068
   D21        0.98280   0.00000   0.00000  -0.00001  -0.00001   0.98279
   D22       -1.11779   0.00000   0.00000  -0.00001  -0.00001  -1.11780
   D23       -1.00679   0.00000   0.00000  -0.00001  -0.00001  -1.00680
   D24       -3.09469   0.00000   0.00000  -0.00001  -0.00001  -3.09470
   D25        1.08791   0.00000   0.00000  -0.00001  -0.00001   1.08790
   D26       -0.45777   0.00000   0.00000   0.00001   0.00001  -0.45776
   D27        1.57097   0.00000   0.00000   0.00001   0.00001   1.57098
   D28       -2.50771   0.00000   0.00000   0.00001   0.00001  -2.50770
         Item               Value     Threshold  Converged?
 Maximum Force            0.000001     0.000450     YES
 RMS     Force            0.000000     0.000300     YES
 Maximum Displacement     0.000258     0.001800     YES
 RMS     Displacement     0.000059     0.001200     YES
 Predicted change in Energy=-4.709710D-11
 Optimization completed.
    -- Stationary point found.
                           ----------------------------
                           !   Optimized Parameters   !
                           ! (Angstroms and Degrees)  !
 --------------------------                            --------------------------
 ! Name  Definition              Value          Derivative Info.                !
 --------------------------------------------------------------------------------
 ! R1    R(1,2)                  1.0977         -DE/DX =    0.0                 !
 ! R2    R(1,3)                  1.0961         -DE/DX =    0.0                 !
 ! R3    R(1,4)                  1.0949         -DE/DX =    0.0                 !
 ! R4    R(1,5)                  1.386          -DE/DX =    0.0                 !
 ! R5    R(5,17)                 1.5307         -DE/DX =    0.0                 !
 ! R6    R(6,7)                  1.0915         -DE/DX =    0.0                 !
 ! R7    R(7,8)                  1.089          -DE/DX =    0.0                 !
 ! R8    R(7,9)                  1.5887         -DE/DX =    0.0                 !
 ! R9    R(7,15)                 1.3861         -DE/DX =    0.0                 !
 ! R10   R(9,10)                 1.5336         -DE/DX =    0.0                 !
 ! R11   R(9,14)                 1.31           -DE/DX =    0.0                 !
 ! R12   R(9,17)                 1.1707         -DE/DX =    0.0                 !
 ! R13   R(10,11)                1.0882         -DE/DX =    0.0                 !
 ! R14   R(10,12)                1.0894         -DE/DX =    0.0                 !
 ! R15   R(10,13)                1.0878         -DE/DX =    0.0                 !
 ! R16   R(15,16)                0.9691         -DE/DX =    0.0                 !
 ! A1    A(2,1,3)              107.4189         -DE/DX =    0.0                 !
 ! A2    A(2,1,4)              107.4081         -DE/DX =    0.0                 !
 ! A3    A(2,1,5)              106.3945         -DE/DX =    0.0                 !
 ! A4    A(3,1,4)              109.8775         -DE/DX =    0.0                 !
 ! A5    A(3,1,5)              112.8952         -DE/DX =    0.0                 !
 ! A6    A(4,1,5)              112.5085         -DE/DX =    0.0                 !
 ! A7    A(1,5,17)             105.6068         -DE/DX =    0.0                 !
 ! A8    A(6,7,8)              109.9185         -DE/DX =    0.0                 !
 ! A9    A(6,7,9)              107.1871         -DE/DX =    0.0                 !
 ! A10   A(6,7,15)             112.707          -DE/DX =    0.0                 !
 ! A11   A(8,7,9)              108.3795         -DE/DX =    0.0                 !
 ! A12   A(8,7,15)             108.906          -DE/DX =    0.0                 !
 ! A13   A(9,7,15)             109.6479         -DE/DX =    0.0                 !
 ! A14   A(7,9,10)             110.5029         -DE/DX =    0.0                 !
 ! A15   A(7,9,14)             109.8376         -DE/DX =    0.0                 !
 ! A16   A(7,9,17)             101.1787         -DE/DX =    0.0                 !
 ! A17   A(10,9,14)            113.0771         -DE/DX =    0.0                 !
 ! A18   A(10,9,17)            108.4171         -DE/DX =    0.0                 !
 ! A19   A(14,9,17)            113.1948         -DE/DX =    0.0                 !
 ! A20   A(9,10,11)            108.1256         -DE/DX =    0.0                 !
 ! A21   A(9,10,12)            109.7867         -DE/DX =    0.0                 !
 ! A22   A(9,10,13)            110.1391         -DE/DX =    0.0                 !
 ! A23   A(11,10,12)           109.6807         -DE/DX =    0.0                 !
 ! A24   A(11,10,13)           109.8319         -DE/DX =    0.0                 !
 ! A25   A(12,10,13)           109.262          -DE/DX =    0.0                 !
 ! A26   A(7,15,16)            107.0327         -DE/DX =    0.0                 !
 ! A27   A(5,17,9)             156.0073         -DE/DX =    0.0                 !
 ! D1    D(2,1,5,17)          -175.8825         -DE/DX =    0.0                 !
 ! D2    D(3,1,5,17)            66.538          -DE/DX =    0.0                 !
 ! D3    D(4,1,5,17)           -58.5284         -DE/DX =    0.0                 !
 ! D4    D(1,5,17,9)          -109.961          -DE/DX =    0.0                 !
 ! D5    D(6,7,9,10)           174.1669         -DE/DX =    0.0                 !
 ! D6    D(6,7,9,14)            48.7317         -DE/DX =    0.0                 !
 ! D7    D(6,7,9,17)           -71.1424         -DE/DX =    0.0                 !
 ! D8    D(8,7,9,10)            55.5764         -DE/DX =    0.0                 !
 ! D9    D(8,7,9,14)           -69.8588         -DE/DX =    0.0                 !
 ! D10   D(8,7,9,17)           170.2671         -DE/DX =    0.0                 !
 ! D11   D(15,7,9,10)          -63.1853         -DE/DX =    0.0                 !
 ! D12   D(15,7,9,14)          171.3795         -DE/DX =    0.0                 !
 ! D13   D(15,7,9,17)           51.5054         -DE/DX =    0.0                 !
 ! D14   D(6,7,15,16)           61.2738         -DE/DX =    0.0                 !
 ! D15   D(8,7,15,16)         -176.4713         -DE/DX =    0.0                 !
 ! D16   D(9,7,15,16)          -58.0354         -DE/DX =    0.0                 !
 ! D17   D(7,9,10,11)           52.3548         -DE/DX =    0.0                 !
 ! D18   D(7,9,10,12)          -67.2729         -DE/DX =    0.0                 !
 ! D19   D(7,9,10,13)          172.3725         -DE/DX =    0.0                 !
 ! D20   D(14,9,10,11)         175.9377         -DE/DX =    0.0                 !
 ! D21   D(14,9,10,12)          56.31           -DE/DX =    0.0                 !
 ! D22   D(14,9,10,13)         -64.0446         -DE/DX =    0.0                 !
 ! D23   D(17,9,10,11)         -57.6849         -DE/DX =    0.0                 !
 ! D24   D(17,9,10,12)        -177.3126         -DE/DX =    0.0                 !
 ! D25   D(17,9,10,13)          62.3328         -DE/DX =    0.0                 !
 ! D26   D(7,9,17,5)           -26.2284         -DE/DX =    0.0                 !
 ! D27   D(10,9,17,5)           90.0099         -DE/DX =    0.0                 !
 ! D28   D(14,9,17,5)         -143.6811         -DE/DX =    0.0                 !
 --------------------------------------------------------------------------------
 GradGradGradGradGradGradGradGradGradGradGradGradGradGradGradGradGradGrad

                          Input orientation:                          
 ---------------------------------------------------------------------
 Center     Atomic      Atomic             Coordinates (Angstroms)
 Number     Number       Type             X           Y           Z
 ---------------------------------------------------------------------
      1          6           0       -2.522346   -0.523661    0.234575
      2          1           0       -3.547481   -0.159224    0.088614
      3          1           0       -2.242594   -0.309385    1.272464
      4          1           0       -2.532464   -1.605683    0.067545
      5          8           0       -1.733577    0.147991   -0.686146
      6          1           0        1.154808    1.362463   -1.387164
      7          6           0        1.154240    1.090163   -0.330140
      8          1           0        2.146747    1.240040    0.092106
      9          6           0        0.801532   -0.456504   -0.243987
     10          6           0        0.921624   -0.955128    1.201282
     11          1           0        0.329668   -0.298868    1.836090
     12          1           0        1.964295   -0.927043    1.515645
     13          1           0        0.551157   -1.975034    1.277602
     14          8           0        1.548379   -1.130230   -1.083358
     15          8           0        0.236604    1.819356    0.409734
     16          1           0       -0.640499    1.622702    0.047514
     17          1           0       -0.331262   -0.447756   -0.539297
 ---------------------------------------------------------------------
                    Distance matrix (angstroms):
                    1          2          3          4          5
     1  C    0.000000
     2  H    1.097734   0.000000
     3  H    1.096079   1.768270   0.000000
     4  H    1.094885   1.767186   1.793389   0.000000
     5  O    1.386002   1.996217   2.074716   2.069214   0.000000
     6  H    4.439478   5.158001   4.627207   4.951974   3.210785
     7  C    4.054703   4.882878   4.008186   4.584487   3.058417
     8  H    4.993132   5.863632   4.802112   5.476656   4.105504
     9  C    3.358824   4.371832   3.404111   3.540225   2.643425
    10  C    3.603001   4.673798   3.230221   3.693143   3.439382
    11  H    3.278623   4.255051   2.633310   3.609338   3.289125
    12  H    4.683354   5.745053   4.258938   4.772671   4.435971
    13  H    3.555392   4.637854   3.252608   3.333074   3.685587
    14  O    4.321537   5.318286   4.538189   4.266605   3.544413
    15  O    3.623840   4.282195   3.379684   4.417661   2.806426
    16  H    2.860632   3.409911   2.792879   3.741979   1.976829
    17  H    2.324971   3.289618   2.637198   2.560145   1.530675
                    6          7          8          9         10
     6  H    0.000000
     7  C    1.091535   0.000000
     8  H    1.785264   1.088956   0.000000
     9  C    2.177223   1.588711   2.191079   0.000000
    10  C    3.482191   2.565653   2.747720   1.533574   0.000000
    11  H    3.718903   2.702198   2.951524   2.138744   1.088150
    12  H    3.784627   2.851706   2.599231   2.160955   1.089392
    13  H    4.313265   3.513399   3.779948   2.164221   1.087785
    14  O    2.541794   2.377568   2.712553   1.310050   2.375513
    15  O    2.068983   1.386071   2.021173   2.434345   2.965395
    16  H    2.312824   1.909793   2.813744   2.547062   3.227479
    17  H    2.490819   2.148408   3.063961   1.170687   2.203807
                   11         12         13         14         15
    11  H    0.000000
    12  H    1.780251   0.000000
    13  H    1.780589   1.775361   0.000000
    14  O    3.271024   2.639902   2.698569   0.000000
    15  O    2.555392   3.427924   3.905065   3.556703   0.000000
    16  H    2.798689   3.929575   3.984578   3.694414   0.969116
    17  H    2.470113   3.118025   2.532264   2.072396   2.522485
                   16         17
    16  H    0.000000
    17  H    2.174114   0.000000
 Stoichiometry    C4H10O3(3)
 Framework group  C1[X(C4H10O3)]
 Deg. of freedom    45
 Full point group                 C1      NOp   1
 Largest Abelian subgroup         C1      NOp   1
 Largest concise Abelian subgroup C1      NOp   1
                         Standard orientation:                         
 ---------------------------------------------------------------------
 Center     Atomic      Atomic             Coordinates (Angstroms)
 Number     Number       Type             X           Y           Z
 ---------------------------------------------------------------------
      1          6           0       -2.528147   -0.488635    0.152106
      2          1           0       -3.540883   -0.104643   -0.026601
      3          1           0       -2.285707   -0.297752    1.203855
      4          1           0       -2.548956   -1.567158   -0.035319
      5          8           0       -1.693489    0.186276   -0.724730
      6          1           0        1.238991    1.364994   -1.290704
      7          6           0        1.192872    1.073761   -0.239750
      8          1           0        2.170417    1.199499    0.223306
      9          6           0        0.812512   -0.468130   -0.196139
     10          6           0        0.868206   -0.994611    1.243155
     11          1           0        0.262462   -0.340134    1.866696
     12          1           0        1.898140   -0.989522    1.598099
     13          1           0        0.478867   -2.009426    1.286068
     14          8           0        1.580710   -1.138960   -1.018385
     15          8           0        0.258799    1.804672    0.477515
     16          1           0       -0.606529    1.629174    0.078025
     17          1           0       -0.307622   -0.435242   -0.534849
 ---------------------------------------------------------------------
 Rotational constants (GHZ):           2.8404968           1.7308357           1.4362783

 **********************************************************************

            Population analysis using the SCF Density.

 **********************************************************************

 Orbital symmetries:
 Alpha Orbitals:
       Occupied  (A) (A) (A) (A) (A) (A) (A) (A) (A) (A) (A) (A)
                 (A) (A) (A) (A) (A) (A) (A) (A) (A) (A) (A) (A)
                 (A) (A) (A) (A) (A) (A)
       Virtual   (A) (A) (A) (A) (A) (A) (A) (A) (A) (A) (A) (A)
                 (A) (A) (A) (A) (A) (A) (A) (A) (A) (A) (A) (A)
                 (A) (A) (A) (A) (A) (A) (A) (A) (A) (A) (A) (A)
                 (A) (A) (A) (A) (A) (A) (A) (A) (A) (A) (A) (A)
                 (A) (A) (A) (A) (A) (A) (A) (A) (A) (A) (A) (A)
                 (A) (A) (A) (A) (A) (A) (A) (A) (A) (A) (A) (A)
                 (A) (A) (A) (A) (A) (A) (A) (A) (A) (A) (A) (A)
                 (A) (A) (A) (A) (A) (A) (A) (A) (A) (A) (A) (A)
                 (A) (A) (A) (A) (A) (A) (A) (A) (A) (A) (A) (A)
                 (A) (A) (A) (A) (A) (A) (A) (A) (A) (A) (A) (A)
                 (A) (A) (A) (A) (A) (A) (A) (A) (A) (A) (A) (A)
                 (A) (A) (A) (A) (A) (A) (A) (A) (A) (A) (A) (A)
                 (A) (A) (A) (A) (A) (A) (A) (A) (A) (A) (A) (A)
                 (A) (A) (A) (A) (A) (A) (A) (A) (A) (A) (A) (A)
                 (A) (A) (A) (A) (A) (A) (A) (A) (A) (A) (A) (A)
                 (A) (A) (A) (A) (A) (A) (A) (A) (A) (A) (A) (A)
                 (A) (A) (A) (A) (A) (A) (A) (A) (A) (A) (A) (A)
                 (A) (A) (A) (A) (A) (A) (A) (A) (A) (A) (A) (A)
                 (A) (A) (A) (A) (A) (A) (A) (A) (A) (A) (A) (A)
                 (A) (A) (A) (A) (A) (A) (A) (A) (A) (A) (A) (A)
                 (A) (A) (A) (A) (A) (A) (A) (A) (A) (A) (A) (A)
                 (A) (A) (A) (A) (A) (A) (A) (A) (A) (A) (A) (A)
                 (A) (A) (A) (A) (A) (A) (A) (A) (A) (A) (A) (A)
                 (A) (A) (A) (A) (A) (A) (A) (A) (A) (A) (A) (A)
                 (A) (A) (A) (A) (A) (A) (A) (A) (A) (A) (A) (A)
                 (A) (A) (A) (A) (A) (A) (A) (A) (A) (A) (A) (A)
                 (A) (A) (A) (A) (A) (A) (A) (A) (A) (A) (A) (A)
                 (A) (A) (A) (A) (A) (A) (A) (A) (A) (A) (A) (A)
                 (A) (A) (A) (A) (A) (A) (A) (A) (A) (A) (A) (A)
                 (A) (A) (A) (A) (A) (A) (A) (A) (A) (A) (A) (A)
                 (A) (A) (A) (A) (A) (A) (A) (A) (A) (A) (A) (A)
                 (A) (A) (A) (A) (A) (A) (A) (A) (A) (A) (A) (A)
                 (A) (A) (A) (A) (A) (A) (A) (A) (A) (A) (A) (A)
                 (A) (A) (A) (A) (A) (A) (A) (A) (A) (A) (A) (A)
                 (A) (A) (A) (A) (A) (A) (A) (A) (A) (A) (A) (A)
                 (A) (A) (A) (A) (A) (A) (A) (A) (A) (A) (A) (A)
                 (A) (A) (A) (A) (A) (A) (A) (A) (A) (A) (A) (A)
                 (A) (A) (A) (A) (A) (A) (A) (A) (A) (A) (A) (A)
                 (A) (A) (A) (A) (A) (A) (A) (A) (A) (A) (A) (A)
                 (A) (A) (A) (A) (A) (A) (A) (A) (A) (A) (A) (A)
                 (A) (A) (A) (A) (A) (A) (A) (A) (A) (A) (A) (A)
                 (A) (A) (A) (A) (A) (A) (A) (A) (A) (A) (A) (A)
                 (A) (A) (A) (A) (A) (A) (A) (A) (A) (A) (A) (A)
                 (A) (A) (A) (A) (A) (A)
 Beta  Orbitals:
       Occupied  (A) (A) (A) (A) (A) (A) (A) (A) (A) (A) (A) (A)
                 (A) (A) (A) (A) (A) (A) (A) (A) (A) (A) (A) (A)
                 (A) (A) (A) (A)
       Virtual   (A) (A) (A) (A) (A) (A) (A) (A) (A) (A) (A) (A)
                 (A) (A) (A) (A) (A) (A) (A) (A) (A) (A) (A) (A)
                 (A) (A) (A) (A) (A) (A) (A) (A) (A) (A) (A) (A)
                 (A) (A) (A) (A) (A) (A) (A) (A) (A) (A) (A) (A)
                 (A) (A) (A) (A) (A) (A) (A) (A) (A) (A) (A) (A)
                 (A) (A) (A) (A) (A) (A) (A) (A) (A) (A) (A) (A)
                 (A) (A) (A) (A) (A) (A) (A) (A) (A) (A) (A) (A)
                 (A) (A) (A) (A) (A) (A) (A) (A) (A) (A) (A) (A)
                 (A) (A) (A) (A) (A) (A) (A) (A) (A) (A) (A) (A)
                 (A) (A) (A) (A) (A) (A) (A) (A) (A) (A) (A) (A)
                 (A) (A) (A) (A) (A) (A) (A) (A) (A) (A) (A) (A)
                 (A) (A) (A) (A) (A) (A) (A) (A) (A) (A) (A) (A)
                 (A) (A) (A) (A) (A) (A) (A) (A) (A) (A) (A) (A)
                 (A) (A) (A) (A) (A) (A) (A) (A) (A) (A) (A) (A)
                 (A) (A) (A) (A) (A) (A) (A) (A) (A) (A) (A) (A)
                 (A) (A) (A) (A) (A) (A) (A) (A) (A) (A) (A) (A)
                 (A) (A) (A) (A) (A) (A) (A) (A) (A) (A) (A) (A)
                 (A) (A) (A) (A) (A) (A) (A) (A) (A) (A) (A) (A)
                 (A) (A) (A) (A) (A) (A) (A) (A) (A) (A) (A) (A)
                 (A) (A) (A) (A) (A) (A) (A) (A) (A) (A) (A) (A)
                 (A) (A) (A) (A) (A) (A) (A) (A) (A) (A) (A) (A)
                 (A) (A) (A) (A) (A) (A) (A) (A) (A) (A) (A) (A)
                 (A) (A) (A) (A) (A) (A) (A) (A) (A) (A) (A) (A)
                 (A) (A) (A) (A) (A) (A) (A) (A) (A) (A) (A) (A)
                 (A) (A) (A) (A) (A) (A) (A) (A) (A) (A) (A) (A)
                 (A) (A) (A) (A) (A) (A) (A) (A) (A) (A) (A) (A)
                 (A) (A) (A) (A) (A) (A) (A) (A) (A) (A) (A) (A)
                 (A) (A) (A) (A) (A) (A) (A) (A) (A) (A) (A) (A)
                 (A) (A) (A) (A) (A) (A) (A) (A) (A) (A) (A) (A)
                 (A) (A) (A) (A) (A) (A) (A) (A) (A) (A) (A) (A)
                 (A) (A) (A) (A) (A) (A) (A) (A) (A) (A) (A) (A)
                 (A) (A) (A) (A) (A) (A) (A) (A) (A) (A) (A) (A)
                 (A) (A) (A) (A) (A) (A) (A) (A) (A) (A) (A) (A)
                 (A) (A) (A) (A) (A) (A) (A) (A) (A) (A) (A) (A)
                 (A) (A) (A) (A) (A) (A) (A) (A) (A) (A) (A) (A)
                 (A) (A) (A) (A) (A) (A) (A) (A) (A) (A) (A) (A)
                 (A) (A) (A) (A) (A) (A) (A) (A) (A) (A) (A) (A)
                 (A) (A) (A) (A) (A) (A) (A) (A) (A) (A) (A) (A)
                 (A) (A) (A) (A) (A) (A) (A) (A) (A) (A) (A) (A)
                 (A) (A) (A) (A) (A) (A) (A) (A) (A) (A) (A) (A)
                 (A) (A) (A) (A) (A) (A) (A) (A) (A) (A) (A) (A)
                 (A) (A) (A) (A) (A) (A) (A) (A) (A) (A) (A) (A)
                 (A) (A) (A) (A) (A) (A) (A) (A) (A) (A) (A) (A)
                 (A) (A) (A) (A) (A) (A) (A) (A)
 The electronic state is 3-A.
 Alpha  occ. eigenvalues --  -19.31651 -19.28509 -19.26696 -10.36692 -10.36063
 Alpha  occ. eigenvalues --  -10.33542 -10.30409  -1.17758  -1.14899  -1.12150
 Alpha  occ. eigenvalues --   -0.87499  -0.80373  -0.77418  -0.70434  -0.62042
 Alpha  occ. eigenvalues --   -0.61062  -0.58203  -0.55829  -0.55144  -0.54278
 Alpha  occ. eigenvalues --   -0.52622  -0.52404  -0.49003  -0.48476  -0.46739
 Alpha  occ. eigenvalues --   -0.42420  -0.42276  -0.37682  -0.37033  -0.34062
 Alpha virt. eigenvalues --    0.02881   0.03747   0.04093   0.04669   0.05453
 Alpha virt. eigenvalues --    0.05664   0.06538   0.06711   0.07469   0.07983
 Alpha virt. eigenvalues --    0.09866   0.11187   0.11455   0.11953   0.12271
 Alpha virt. eigenvalues --    0.12754   0.13020   0.13119   0.13455   0.13785
 Alpha virt. eigenvalues --    0.14374   0.14688   0.15129   0.16726   0.17145
 Alpha virt. eigenvalues --    0.18068   0.18508   0.19300   0.19697   0.20622
 Alpha virt. eigenvalues --    0.22330   0.22640   0.23349   0.23730   0.24298
 Alpha virt. eigenvalues --    0.25108   0.25312   0.26144   0.26569   0.27139
 Alpha virt. eigenvalues --    0.27409   0.27902   0.28331   0.28997   0.29827
 Alpha virt. eigenvalues --    0.30051   0.30484   0.31178   0.32107   0.32207
 Alpha virt. eigenvalues --    0.32995   0.33480   0.34357   0.34798   0.35044
 Alpha virt. eigenvalues --    0.35336   0.36536   0.36600   0.37261   0.38132
 Alpha virt. eigenvalues --    0.38349   0.38553   0.39587   0.39949   0.40304
 Alpha virt. eigenvalues --    0.41209   0.41349   0.41714   0.42175   0.42984
 Alpha virt. eigenvalues --    0.43687   0.44824   0.44986   0.45109   0.45680
 Alpha virt. eigenvalues --    0.46297   0.47005   0.47736   0.48170   0.49092
 Alpha virt. eigenvalues --    0.49491   0.50036   0.50402   0.50494   0.51257
 Alpha virt. eigenvalues --    0.51926   0.53128   0.53925   0.54613   0.55287
 Alpha virt. eigenvalues --    0.56111   0.56465   0.57528   0.58814   0.58986
 Alpha virt. eigenvalues --    0.59523   0.60104   0.60513   0.61147   0.62845
 Alpha virt. eigenvalues --    0.63287   0.65061   0.65618   0.66507   0.67019
 Alpha virt. eigenvalues --    0.68339   0.68727   0.70338   0.71264   0.72005
 Alpha virt. eigenvalues --    0.72368   0.72867   0.74855   0.75663   0.76157
 Alpha virt. eigenvalues --    0.76595   0.77705   0.78612   0.79339   0.79946
 Alpha virt. eigenvalues --    0.80731   0.81207   0.82757   0.83693   0.84125
 Alpha virt. eigenvalues --    0.84619   0.85329   0.85945   0.86145   0.87499
 Alpha virt. eigenvalues --    0.87563   0.88575   0.89756   0.90171   0.91069
 Alpha virt. eigenvalues --    0.91539   0.93126   0.93406   0.94434   0.94650
 Alpha virt. eigenvalues --    0.95503   0.96866   0.97256   0.98319   0.99452
 Alpha virt. eigenvalues --    0.99755   1.00627   1.00775   1.01068   1.02113
 Alpha virt. eigenvalues --    1.02734   1.02974   1.04141   1.05091   1.06041
 Alpha virt. eigenvalues --    1.06792   1.07341   1.07767   1.08249   1.09133
 Alpha virt. eigenvalues --    1.09686   1.11482   1.12304   1.13075   1.13372
 Alpha virt. eigenvalues --    1.13664   1.15267   1.16098   1.16902   1.17238
 Alpha virt. eigenvalues --    1.17984   1.18139   1.19252   1.20897   1.20997
 Alpha virt. eigenvalues --    1.22842   1.23614   1.24206   1.24992   1.26133
 Alpha virt. eigenvalues --    1.27201   1.27779   1.29051   1.29934   1.31187
 Alpha virt. eigenvalues --    1.32198   1.33398   1.33623   1.35730   1.36209
 Alpha virt. eigenvalues --    1.36800   1.37849   1.39382   1.40005   1.40715
 Alpha virt. eigenvalues --    1.41118   1.42732   1.43345   1.43564   1.45736
 Alpha virt. eigenvalues --    1.46463   1.47003   1.47545   1.48050   1.49000
 Alpha virt. eigenvalues --    1.50253   1.52195   1.52508   1.53069   1.54677
 Alpha virt. eigenvalues --    1.55481   1.55907   1.56946   1.57091   1.57989
 Alpha virt. eigenvalues --    1.59215   1.59743   1.60617   1.61807   1.63035
 Alpha virt. eigenvalues --    1.63511   1.63812   1.64185   1.65165   1.66602
 Alpha virt. eigenvalues --    1.67676   1.68555   1.69765   1.70648   1.70914
 Alpha virt. eigenvalues --    1.72364   1.73573   1.74964   1.75581   1.76317
 Alpha virt. eigenvalues --    1.77078   1.79281   1.79401   1.80705   1.81734
 Alpha virt. eigenvalues --    1.83719   1.84308   1.85442   1.85829   1.86637
 Alpha virt. eigenvalues --    1.87711   1.89059   1.89826   1.91431   1.93130
 Alpha virt. eigenvalues --    1.93942   1.95939   1.96464   1.97972   1.99341
 Alpha virt. eigenvalues --    2.01925   2.02791   2.04521   2.05528   2.06432
 Alpha virt. eigenvalues --    2.08519   2.09429   2.09951   2.11372   2.12584
 Alpha virt. eigenvalues --    2.14408   2.15521   2.15952   2.19077   2.20175
 Alpha virt. eigenvalues --    2.22098   2.22816   2.25124   2.27496   2.29823
 Alpha virt. eigenvalues --    2.31011   2.32964   2.33725   2.34678   2.38026
 Alpha virt. eigenvalues --    2.38958   2.40095   2.43690   2.44846   2.47044
 Alpha virt. eigenvalues --    2.47863   2.51190   2.51636   2.52156   2.53227
 Alpha virt. eigenvalues --    2.54877   2.55613   2.60367   2.61578   2.62622
 Alpha virt. eigenvalues --    2.64210   2.66562   2.68430   2.70622   2.71808
 Alpha virt. eigenvalues --    2.72285   2.74293   2.77609   2.78941   2.82076
 Alpha virt. eigenvalues --    2.83582   2.85950   2.87195   2.88221   2.88762
 Alpha virt. eigenvalues --    2.92956   2.95374   2.96322   2.99022   2.99252
 Alpha virt. eigenvalues --    3.01158   3.04397   3.08542   3.09263   3.10677
 Alpha virt. eigenvalues --    3.15395   3.17184   3.20253   3.22587   3.26064
 Alpha virt. eigenvalues --    3.27710   3.30039   3.30937   3.33942   3.37143
 Alpha virt. eigenvalues --    3.37878   3.38900   3.42275   3.42994   3.43795
 Alpha virt. eigenvalues --    3.44989   3.46333   3.47007   3.48726   3.49288
 Alpha virt. eigenvalues --    3.50823   3.52025   3.53481   3.54429   3.56304
 Alpha virt. eigenvalues --    3.56776   3.58406   3.60325   3.62229   3.64390
 Alpha virt. eigenvalues --    3.66746   3.69202   3.70327   3.71739   3.72842
 Alpha virt. eigenvalues --    3.73633   3.74690   3.75625   3.77359   3.79863
 Alpha virt. eigenvalues --    3.81497   3.81614   3.84573   3.86247   3.86541
 Alpha virt. eigenvalues --    3.88383   3.89456   3.90764   3.92148   3.94922
 Alpha virt. eigenvalues --    3.95586   3.97523   4.00999   4.01360   4.02190
 Alpha virt. eigenvalues --    4.02478   4.04883   4.05911   4.08392   4.09059
 Alpha virt. eigenvalues --    4.11057   4.12625   4.12753   4.16795   4.19290
 Alpha virt. eigenvalues --    4.19994   4.22168   4.22943   4.23663   4.26686
 Alpha virt. eigenvalues --    4.27731   4.30089   4.31842   4.34587   4.36557
 Alpha virt. eigenvalues --    4.38992   4.40498   4.42179   4.42778   4.44830
 Alpha virt. eigenvalues --    4.47562   4.49267   4.50531   4.53830   4.55829
 Alpha virt. eigenvalues --    4.56570   4.58284   4.59856   4.61214   4.62326
 Alpha virt. eigenvalues --    4.63738   4.65037   4.65506   4.67921   4.69250
 Alpha virt. eigenvalues --    4.70360   4.73038   4.77053   4.77843   4.80518
 Alpha virt. eigenvalues --    4.81778   4.83534   4.85201   4.86336   4.87143
 Alpha virt. eigenvalues --    4.88466   4.90734   4.92073   4.93194   4.97916
 Alpha virt. eigenvalues --    5.00008   5.02531   5.04816   5.08273   5.09356
 Alpha virt. eigenvalues --    5.10841   5.12600   5.13699   5.17295   5.18034
 Alpha virt. eigenvalues --    5.19574   5.22558   5.25188   5.26799   5.28682
 Alpha virt. eigenvalues --    5.30659   5.31219   5.33693   5.35606   5.36972
 Alpha virt. eigenvalues --    5.39454   5.39830   5.42166   5.44744   5.47180
 Alpha virt. eigenvalues --    5.50842   5.57729   5.60196   5.69549   5.69816
 Alpha virt. eigenvalues --    5.74063   5.81349   5.83623   5.84991   5.86526
 Alpha virt. eigenvalues --    5.90314   5.92900   5.96049   5.98239   6.02007
 Alpha virt. eigenvalues --    6.07478   6.11240   6.24159   6.28908   6.31538
 Alpha virt. eigenvalues --    6.37025   6.41095   6.45691   6.51141   6.55388
 Alpha virt. eigenvalues --    6.56096   6.59432   6.61832   6.64668   6.65454
 Alpha virt. eigenvalues --    6.67563   6.69927   6.72336   6.77562   6.79514
 Alpha virt. eigenvalues --    6.80606   6.83425   6.88870   6.93894   6.97693
 Alpha virt. eigenvalues --    6.99830   7.00922   7.04250   7.06549   7.08402
 Alpha virt. eigenvalues --    7.13292   7.17453   7.23604   7.25092   7.31763
 Alpha virt. eigenvalues --    7.40153   7.42264   7.45191   7.45813   7.47415
 Alpha virt. eigenvalues --    7.60653   7.62229   7.86523   7.89673   8.19473
 Alpha virt. eigenvalues --   14.50393  15.15150  16.24537  17.18678  17.31431
 Alpha virt. eigenvalues --   17.68497  18.24686
  Beta  occ. eigenvalues --  -19.29564 -19.26927 -19.26581 -10.36409 -10.35837
  Beta  occ. eigenvalues --  -10.33578 -10.30235  -1.14991  -1.11918  -1.08024
  Beta  occ. eigenvalues --   -0.85689  -0.79381  -0.76201  -0.68296  -0.60964
  Beta  occ. eigenvalues --   -0.58893  -0.56409  -0.54099  -0.53453  -0.51494
  Beta  occ. eigenvalues --   -0.50960  -0.50643  -0.47823  -0.46937  -0.43977
  Beta  occ. eigenvalues --   -0.38181  -0.35905  -0.34625
  Beta virt. eigenvalues --   -0.09111  -0.07211   0.03030   0.03953   0.04274
  Beta virt. eigenvalues --    0.04736   0.05610   0.05808   0.06632   0.06834
  Beta virt. eigenvalues --    0.07556   0.08104   0.10038   0.11357   0.11585
  Beta virt. eigenvalues --    0.12109   0.12404   0.12910   0.13161   0.13195
  Beta virt. eigenvalues --    0.13698   0.13940   0.14511   0.14820   0.15260
  Beta virt. eigenvalues --    0.16844   0.17335   0.18298   0.18755   0.19535
  Beta virt. eigenvalues --    0.19904   0.20786   0.22460   0.22858   0.23618
  Beta virt. eigenvalues --    0.24003   0.24448   0.25253   0.25558   0.26366
  Beta virt. eigenvalues --    0.26867   0.27509   0.27605   0.28144   0.28617
  Beta virt. eigenvalues --    0.29522   0.29959   0.30464   0.30806   0.31365
  Beta virt. eigenvalues --    0.32269   0.32401   0.33231   0.33779   0.34536
  Beta virt. eigenvalues --    0.35060   0.35401   0.35498   0.36789   0.37166
  Beta virt. eigenvalues --    0.37527   0.38364   0.38621   0.38867   0.39955
  Beta virt. eigenvalues --    0.40307   0.40572   0.41393   0.41688   0.42180
  Beta virt. eigenvalues --    0.42428   0.43338   0.43895   0.45024   0.45224
  Beta virt. eigenvalues --    0.45471   0.45994   0.46482   0.47239   0.47893
  Beta virt. eigenvalues --    0.48389   0.49247   0.49676   0.50181   0.50565
  Beta virt. eigenvalues --    0.50637   0.51627   0.52060   0.53406   0.54144
  Beta virt. eigenvalues --    0.54907   0.55468   0.56254   0.56629   0.57955
  Beta virt. eigenvalues --    0.59002   0.59180   0.59677   0.60236   0.60813
  Beta virt. eigenvalues --    0.61720   0.63250   0.63481   0.65340   0.65819
  Beta virt. eigenvalues --    0.66794   0.67251   0.68613   0.69049   0.70657
  Beta virt. eigenvalues --    0.71502   0.72217   0.72611   0.73208   0.75069
  Beta virt. eigenvalues --    0.75765   0.76259   0.76727   0.77847   0.78819
  Beta virt. eigenvalues --    0.79480   0.80070   0.80944   0.81508   0.82983
  Beta virt. eigenvalues --    0.83847   0.84248   0.84783   0.85490   0.86125
  Beta virt. eigenvalues --    0.86386   0.87648   0.87770   0.88803   0.89901
  Beta virt. eigenvalues --    0.90333   0.91232   0.91677   0.93285   0.93619
  Beta virt. eigenvalues --    0.94667   0.94811   0.95739   0.97060   0.97500
  Beta virt. eigenvalues --    0.98490   0.99666   0.99976   1.00860   1.00981
  Beta virt. eigenvalues --    1.01166   1.02340   1.02858   1.03099   1.04231
  Beta virt. eigenvalues --    1.05417   1.06266   1.07131   1.07661   1.08027
  Beta virt. eigenvalues --    1.08451   1.09342   1.09907   1.11682   1.12562
  Beta virt. eigenvalues --    1.13320   1.13528   1.13797   1.15396   1.16271
  Beta virt. eigenvalues --    1.17116   1.17429   1.18134   1.18343   1.19434
  Beta virt. eigenvalues --    1.21085   1.21120   1.23069   1.23779   1.24424
  Beta virt. eigenvalues --    1.25099   1.26404   1.27341   1.27923   1.29186
  Beta virt. eigenvalues --    1.30180   1.31301   1.32550   1.33531   1.33985
  Beta virt. eigenvalues --    1.36030   1.36574   1.37071   1.38014   1.39597
  Beta virt. eigenvalues --    1.40380   1.40927   1.41526   1.43168   1.43700
  Beta virt. eigenvalues --    1.43820   1.46006   1.46659   1.47174   1.47669
  Beta virt. eigenvalues --    1.48373   1.49188   1.50431   1.52338   1.52721
  Beta virt. eigenvalues --    1.53331   1.54877   1.55755   1.56097   1.57097
  Beta virt. eigenvalues --    1.57440   1.58223   1.59458   1.59960   1.60814
  Beta virt. eigenvalues --    1.62009   1.63236   1.63770   1.64031   1.64347
  Beta virt. eigenvalues --    1.65465   1.66876   1.67908   1.68737   1.70052
  Beta virt. eigenvalues --    1.70881   1.71393   1.72547   1.73849   1.75390
  Beta virt. eigenvalues --    1.75947   1.76534   1.77242   1.79537   1.79799
  Beta virt. eigenvalues --    1.81106   1.82055   1.84118   1.84596   1.85869
  Beta virt. eigenvalues --    1.86410   1.87001   1.88018   1.89487   1.90065
  Beta virt. eigenvalues --    1.91711   1.93361   1.94350   1.96383   1.96829
  Beta virt. eigenvalues --    1.98331   1.99752   2.02329   2.03291   2.04789
  Beta virt. eigenvalues --    2.05927   2.06643   2.08847   2.09711   2.10222
  Beta virt. eigenvalues --    2.11741   2.12927   2.14659   2.15859   2.16420
  Beta virt. eigenvalues --    2.19527   2.20807   2.22343   2.23313   2.25540
  Beta virt. eigenvalues --    2.28058   2.30917   2.31826   2.33432   2.34300
  Beta virt. eigenvalues --    2.35613   2.38711   2.40063   2.41027   2.44589
  Beta virt. eigenvalues --    2.45855   2.47714   2.49108   2.51861   2.52597
  Beta virt. eigenvalues --    2.52954   2.54457   2.55624   2.56203   2.61284
  Beta virt. eigenvalues --    2.62387   2.63388   2.64956   2.67140   2.69142
  Beta virt. eigenvalues --    2.71329   2.72608   2.73111   2.74792   2.78309
  Beta virt. eigenvalues --    2.79482   2.82484   2.84092   2.86542   2.87795
  Beta virt. eigenvalues --    2.88937   2.89650   2.93578   2.96168   2.96773
  Beta virt. eigenvalues --    2.99676   2.99950   3.02293   3.05363   3.09306
  Beta virt. eigenvalues --    3.09936   3.11192   3.16110   3.18138   3.20746
  Beta virt. eigenvalues --    3.23097   3.26562   3.28398   3.30647   3.31175
  Beta virt. eigenvalues --    3.34356   3.37732   3.38246   3.39242   3.42553
  Beta virt. eigenvalues --    3.43265   3.44325   3.45274   3.46710   3.47344
  Beta virt. eigenvalues --    3.49358   3.49665   3.51065   3.52373   3.53939
  Beta virt. eigenvalues --    3.55197   3.56745   3.57375   3.58669   3.60948
  Beta virt. eigenvalues --    3.62664   3.64546   3.67383   3.69625   3.70950
  Beta virt. eigenvalues --    3.72108   3.73320   3.73976   3.75037   3.75994
  Beta virt. eigenvalues --    3.77942   3.80247   3.81853   3.82077   3.84947
  Beta virt. eigenvalues --    3.86764   3.86974   3.88750   3.89913   3.91152
  Beta virt. eigenvalues --    3.92693   3.95292   3.96017   3.97918   4.01331
  Beta virt. eigenvalues --    4.01776   4.02605   4.02939   4.05426   4.06428
  Beta virt. eigenvalues --    4.09288   4.09709   4.11494   4.13099   4.13313
  Beta virt. eigenvalues --    4.17380   4.19768   4.20490   4.22491   4.23327
  Beta virt. eigenvalues --    4.23987   4.27434   4.28102   4.30677   4.33018
  Beta virt. eigenvalues --    4.35175   4.36891   4.39224   4.40854   4.42546
  Beta virt. eigenvalues --    4.43307   4.45273   4.47882   4.49743   4.50993
  Beta virt. eigenvalues --    4.54021   4.56591   4.56877   4.58768   4.60245
  Beta virt. eigenvalues --    4.61694   4.62690   4.64130   4.65418   4.66072
  Beta virt. eigenvalues --    4.68477   4.69711   4.70946   4.73561   4.77490
  Beta virt. eigenvalues --    4.78628   4.80827   4.82051   4.83841   4.85550
  Beta virt. eigenvalues --    4.87339   4.87997   4.89400   4.91959   4.92690
  Beta virt. eigenvalues --    4.93984   4.98402   5.00447   5.03442   5.05200
  Beta virt. eigenvalues --    5.08794   5.09753   5.11498   5.13100   5.14733
  Beta virt. eigenvalues --    5.17528   5.19004   5.20248   5.23098   5.25719
  Beta virt. eigenvalues --    5.27226   5.29122   5.31000   5.31495   5.34330
  Beta virt. eigenvalues --    5.36104   5.37232   5.39939   5.40346   5.42753
  Beta virt. eigenvalues --    5.45191   5.47598   5.51255   5.58141   5.60531
  Beta virt. eigenvalues --    5.69977   5.70330   5.74625   5.81667   5.83913
  Beta virt. eigenvalues --    5.85515   5.87070   5.90901   5.93176   5.96536
  Beta virt. eigenvalues --    5.98803   6.03698   6.08086   6.12677   6.26001
  Beta virt. eigenvalues --    6.34827   6.37282   6.37716   6.41388   6.46081
  Beta virt. eigenvalues --    6.51778   6.56271   6.56817   6.62059   6.63508
  Beta virt. eigenvalues --    6.66976   6.68277   6.69316   6.73037   6.75524
  Beta virt. eigenvalues --    6.79621   6.81661   6.82170   6.86037   6.91022
  Beta virt. eigenvalues --    6.98517   7.01127   7.02137   7.05298   7.06757
  Beta virt. eigenvalues --    7.10250   7.12403   7.15918   7.20525   7.25730
  Beta virt. eigenvalues --    7.26763   7.32576   7.41741   7.44104   7.47467
  Beta virt. eigenvalues --    7.49208   7.52400   7.62487   7.63619   7.88685
  Beta virt. eigenvalues --    7.93350   8.19691  14.52490  15.17351  16.25703
  Beta virt. eigenvalues --   17.18806  17.31668  17.68942  18.25069
          Condensed to atoms (all electrons):
               1          2          3          4          5          6
     1  C    5.378399   0.422584   0.337313   0.366839   0.100723  -0.001997
     2  H    0.422584   0.364502  -0.002198  -0.000125  -0.026457   0.000533
     3  H    0.337313  -0.002198   0.326480   0.004277   0.003233  -0.000924
     4  H    0.366839  -0.000125   0.004277   0.339823   0.002097   0.000425
     5  O    0.100723  -0.026457   0.003233   0.002097   8.739436  -0.000983
     6  H   -0.001997   0.000533  -0.000924   0.000425  -0.000983   0.390074
     7  C   -0.001821   0.000860   0.000642   0.001064   0.002223   0.413868
     8  H    0.001148   0.000206  -0.000728   0.000112   0.001458  -0.006561
     9  C   -0.027872   0.000511  -0.011654  -0.004880  -0.212980   0.018240
    10  C   -0.015554  -0.001762   0.006958   0.001947   0.021387   0.014142
    11  H    0.006173   0.000359  -0.003861   0.001178   0.004781   0.000325
    12  H   -0.001428  -0.000348   0.001623  -0.000201   0.002080  -0.001297
    13  H   -0.001305  -0.000165  -0.000062  -0.000337  -0.002918   0.001932
    14  O    0.008811  -0.000099   0.002782  -0.002371   0.019910  -0.005649
    15  O    0.001572   0.000335   0.002753   0.000851  -0.016016  -0.066285
    16  H   -0.001293  -0.000145   0.000834   0.000288  -0.007644   0.020432
    17  H    0.006511  -0.003373  -0.001632  -0.005821  -0.073167  -0.048315
               7          8          9         10         11         12
     1  C   -0.001821   0.001148  -0.027872  -0.015554   0.006173  -0.001428
     2  H    0.000860   0.000206   0.000511  -0.001762   0.000359  -0.000348
     3  H    0.000642  -0.000728  -0.011654   0.006958  -0.003861   0.001623
     4  H    0.001064   0.000112  -0.004880   0.001947   0.001178  -0.000201
     5  O    0.002223   0.001458  -0.212980   0.021387   0.004781   0.002080
     6  H    0.413868  -0.006561   0.018240   0.014142   0.000325  -0.001297
     7  C    5.361080   0.352512   0.034488   0.085790  -0.010907  -0.006842
     8  H    0.352512   0.386006  -0.007489  -0.027834   0.005224  -0.017215
     9  C    0.034488  -0.007489   5.822322  -0.040810   0.050842  -0.063102
    10  C    0.085790  -0.027834  -0.040810   5.863897   0.308899   0.447714
    11  H   -0.010907   0.005224   0.050842   0.308899   0.342361  -0.012753
    12  H   -0.006842  -0.017215  -0.063102   0.447714  -0.012753   0.406095
    13  H    0.003861  -0.001857  -0.016790   0.432665  -0.010281   0.002224
    14  O    0.048917   0.020255  -0.660974   0.031717  -0.012603   0.028597
    15  O   -0.008666  -0.003418  -0.027168   0.001410  -0.000603   0.003071
    16  H    0.029593  -0.008498   0.008874   0.002057  -0.001741   0.001710
    17  H   -0.064329   0.003072   0.076972  -0.174747  -0.007008  -0.009862
              13         14         15         16         17
     1  C   -0.001305   0.008811   0.001572  -0.001293   0.006511
     2  H   -0.000165  -0.000099   0.000335  -0.000145  -0.003373
     3  H   -0.000062   0.002782   0.002753   0.000834  -0.001632
     4  H   -0.000337  -0.002371   0.000851   0.000288  -0.005821
     5  O   -0.002918   0.019910  -0.016016  -0.007644  -0.073167
     6  H    0.001932  -0.005649  -0.066285   0.020432  -0.048315
     7  C    0.003861   0.048917  -0.008666   0.029593  -0.064329
     8  H   -0.001857   0.020255  -0.003418  -0.008498   0.003072
     9  C   -0.016790  -0.660974  -0.027168   0.008874   0.076972
    10  C    0.432665   0.031717   0.001410   0.002057  -0.174747
    11  H   -0.010281  -0.012603  -0.000603  -0.001741  -0.007008
    12  H    0.002224   0.028597   0.003071   0.001710  -0.009862
    13  H    0.381341   0.006602   0.000301  -0.000831  -0.046404
    14  O    0.006602   9.253226   0.007541  -0.000997   0.121584
    15  O    0.000301   0.007541   8.647869   0.103907   0.011910
    16  H   -0.000831  -0.000997   0.103907   0.602441  -0.014393
    17  H   -0.046404   0.121584   0.011910  -0.014393   0.954087
          Atomic-Atomic Spin Densities.
               1          2          3          4          5          6
     1  C   -0.023193   0.023756   0.004410   0.002863  -0.027775  -0.000006
     2  H    0.023756   0.038535   0.000019   0.000070  -0.012217   0.000115
     3  H    0.004410   0.000019   0.003965  -0.000466   0.000773  -0.000051
     4  H    0.002863   0.000070  -0.000466   0.007009   0.001142  -0.000012
     5  O   -0.027775  -0.012217   0.000773   0.001142   0.822023  -0.002431
     6  H   -0.000006   0.000115  -0.000051  -0.000012  -0.002431   0.000647
     7  C   -0.001028  -0.000055  -0.000074   0.000229   0.006140   0.002954
     8  H    0.000081   0.000010   0.000068  -0.000030   0.000562   0.002422
     9  C    0.008768   0.003688  -0.002565  -0.000024  -0.118130   0.001275
    10  C   -0.003139  -0.000415   0.000128  -0.000622   0.011169  -0.001052
    11  H   -0.000745  -0.000139  -0.000468   0.000665   0.002346   0.000222
    12  H    0.000361   0.000023  -0.000035   0.000008  -0.000359  -0.000428
    13  H   -0.000004   0.000132  -0.000040  -0.000526  -0.002052   0.000095
    14  O   -0.000132  -0.000370   0.000286  -0.000131   0.012832   0.001930
    15  O    0.000519   0.000020  -0.000188   0.000152  -0.001152  -0.002527
    16  H   -0.000187   0.000052  -0.000015   0.000002   0.001443  -0.000189
    17  H   -0.001788   0.000641  -0.000846  -0.002138  -0.030379  -0.001041
               7          8          9         10         11         12
     1  C   -0.001028   0.000081   0.008768  -0.003139  -0.000745   0.000361
     2  H   -0.000055   0.000010   0.003688  -0.000415  -0.000139   0.000023
     3  H   -0.000074   0.000068  -0.002565   0.000128  -0.000468  -0.000035
     4  H    0.000229  -0.000030  -0.000024  -0.000622   0.000665   0.000008
     5  O    0.006140   0.000562  -0.118130   0.011169   0.002346  -0.000359
     6  H    0.002954   0.002422   0.001275  -0.001052   0.000222  -0.000428
     7  C    0.142141   0.008015  -0.045995   0.006772   0.001652  -0.004168
     8  H    0.008015   0.003720  -0.013793  -0.000336   0.001799  -0.002878
     9  C   -0.045995  -0.013793   0.625458  -0.051431   0.017363  -0.010650
    10  C    0.006772  -0.000336  -0.051431   0.123209  -0.021617   0.010919
    11  H    0.001652   0.001799   0.017363  -0.021617   0.019417  -0.011947
    12  H   -0.004168  -0.002878  -0.010650   0.010919  -0.011947   0.012613
    13  H    0.000282  -0.000399  -0.010635   0.013019  -0.006435   0.004260
    14  O    0.019831   0.007273  -0.262881   0.012656  -0.005168   0.007587
    15  O   -0.016097  -0.002663   0.003041  -0.001520   0.001499  -0.000122
    16  H   -0.000965  -0.000028   0.000705  -0.000080  -0.000498   0.000184
    17  H    0.013531  -0.001106  -0.032937   0.012408  -0.001020   0.000775
              13         14         15         16         17
     1  C   -0.000004  -0.000132   0.000519  -0.000187  -0.001788
     2  H    0.000132  -0.000370   0.000020   0.000052   0.000641
     3  H   -0.000040   0.000286  -0.000188  -0.000015  -0.000846
     4  H   -0.000526  -0.000131   0.000152   0.000002  -0.002138
     5  O   -0.002052   0.012832  -0.001152   0.001443  -0.030379
     6  H    0.000095   0.001930  -0.002527  -0.000189  -0.001041
     7  C    0.000282   0.019831  -0.016097  -0.000965   0.013531
     8  H   -0.000399   0.007273  -0.002663  -0.000028  -0.001106
     9  C   -0.010635  -0.262881   0.003041   0.000705  -0.032937
    10  C    0.013019   0.012656  -0.001520  -0.000080   0.012408
    11  H   -0.006435  -0.005168   0.001499  -0.000498  -0.001020
    12  H    0.004260   0.007587  -0.000122   0.000184   0.000775
    13  H    0.005795   0.002767  -0.000533  -0.000025   0.000080
    14  O    0.002767   1.128481  -0.002315   0.000198   0.014026
    15  O   -0.000533  -0.002315   0.063050   0.001867   0.001735
    16  H   -0.000025   0.000198   0.001867  -0.002060  -0.001400
    17  H    0.000080   0.014026   0.001735  -0.001400  -0.032821
 Mulliken charges and spin densities:
               1          2
     1  C   -0.578802  -0.017239
     2  H    0.244783   0.053867
     3  H    0.334163   0.004900
     4  H    0.294834   0.008191
     5  O   -0.557163   0.663935
     6  H    0.272037   0.001923
     7  C   -0.242335   0.133167
     8  H    0.303607   0.002717
     9  C    1.061470   0.111257
    10  C   -0.957875   0.110068
    11  H    0.339614  -0.003074
    12  H    0.219934   0.006141
    13  H    0.252024   0.005783
    14  O   -0.867249   0.936870
    15  O   -0.659364   0.044767
    16  H    0.265406  -0.000995
    17  H    0.274915  -0.062278
 Sum of Mulliken charges =   0.00000   2.00000
 Mulliken charges and spin densities with hydrogens summed into heavy atoms:
               1          2
     1  C    0.294978   0.049719
     5  O   -0.557163   0.663935
     7  C    0.333310   0.137807
     9  C    1.336385   0.048979
    10  C   -0.146304   0.118919
    14  O   -0.867249   0.936870
    15  O   -0.393957   0.043771
 APT charges:
               1
     1  C    0.230096
     2  H    0.015901
     3  H   -0.022362
     4  H   -0.017972
     5  O   -0.002932
     6  H   -0.053245
     7  C    0.572059
     8  H   -0.014108
     9  C    0.503291
    10  C    0.087768
    11  H    0.022254
    12  H    0.001815
    13  H   -0.001246
    14  O   -0.413615
    15  O   -0.598471
    16  H    0.272674
    17  H   -0.581905
 Sum of APT charges =   0.00000
 APT charges with hydrogens summed into heavy atoms:
               1
     1  C    0.205662
     5  O   -0.002932
     7  C    0.504705
     9  C   -0.078614
    10  C    0.110591
    14  O   -0.413615
    15  O   -0.325798
 Electronic spatial extent (au):  <R**2>=            938.9606
 Charge=              0.0000 electrons
 Dipole moment (field-independent basis, Debye):
    X=             -0.8550    Y=             -0.7760    Z=              1.5646  Tot=              1.9445
 Quadrupole moment (field-independent basis, Debye-Ang):
   XX=            -39.9800   YY=            -46.6545   ZZ=            -46.0378
   XY=              2.7385   XZ=             -0.1269   YZ=             -4.4356
 Traceless Quadrupole moment (field-independent basis, Debye-Ang):
   XX=              4.2441   YY=             -2.4304   ZZ=             -1.8137
   XY=              2.7385   XZ=             -0.1269   YZ=             -4.4356
 Octapole moment (field-independent basis, Debye-Ang**2):
  XXX=            -15.3503  YYY=             -6.3151  ZZZ=             -1.1476  XYY=             -4.9331
  XXY=              6.2915  XXZ=              6.7825  XZZ=              1.5567  YZZ=              2.3420
  YYZ=             -3.3254  XYZ=             -5.0467
 Hexadecapole moment (field-independent basis, Debye-Ang**3):
 XXXX=           -596.8467 YYYY=           -347.7527 ZZZZ=           -205.7781 XXXY=              9.2422
 XXXZ=              8.5322 YYYX=             -6.9039 YYYZ=             -7.0464 ZZZX=             -3.2412
 ZZZY=              0.1504 XXYY=           -162.5333 XXZZ=           -148.2703 YYZZ=            -93.7972
 XXYZ=             -2.4782 YYXZ=              2.1200 ZZXY=              1.1309
 N-N= 3.280240684694D+02 E-N=-1.555647673705D+03  KE= 3.817771308974D+02
  Exact polarizability: 129.349  -9.400  75.549   0.821   0.574  65.804
 Approx polarizability: 107.422 -12.785  78.188  -3.746   3.834  71.314
                          Isotropic Fermi Contact Couplings
        Atom                 a.u.       MegaHertz       Gauss      10(-4) cm-1
     1  C(13)             -0.02003     -11.26087      -4.01816      -3.75622
     2  H(1)               0.02757      61.62579      21.98961      20.55615
     3  H(1)               0.00435       9.73031       3.47202       3.24568
     4  H(1)               0.00437       9.76646       3.48492       3.25774
     5  O(17)              0.05934     -17.98617      -6.41791      -5.99954
     6  H(1)              -0.00063      -1.41450      -0.50473      -0.47183
     7  C(13)              0.05744      32.28865      11.52139      10.77033
     8  H(1)               0.00191       4.26018       1.52014       1.42104
     9  C(13)              0.00204       1.14644       0.40908       0.38241
    10  C(13)              0.05058      28.43123      10.14497       9.48364
    11  H(1)               0.00179       3.99748       1.42640       1.33341
    12  H(1)               0.00344       7.68133       2.74089       2.56222
    13  H(1)               0.00006       0.12686       0.04527       0.04232
    14  O(17)              0.04024     -12.19815      -4.35260      -4.06887
    15  O(17)             -0.00346       1.04919       0.37438       0.34997
    16  H(1)               0.00023       0.51172       0.18259       0.17069
    17  H(1)               0.00966      21.59140       7.70435       7.20212
 --------------------------------------------------------
       Center         ----  Spin Dipole Couplings  ----
                      3XX-RR        3YY-RR        3ZZ-RR
 --------------------------------------------------------
     1   Atom        0.028701     -0.016617     -0.012085
     2   Atom        0.018592     -0.010069     -0.008523
     3   Atom       -0.003287     -0.009549      0.012836
     4   Atom        0.000639      0.008247     -0.008886
     5   Atom        1.473848     -0.480018     -0.993830
     6   Atom       -0.013387      0.014709     -0.001322
     7   Atom       -0.081883      0.188478     -0.106595
     8   Atom        0.006169      0.004604     -0.010773
     9   Atom        0.204415     -0.102337     -0.102077
    10   Atom       -0.075164     -0.071880      0.147044
    11   Atom       -0.006292     -0.006611      0.012903
    12   Atom        0.001270     -0.015599      0.014329
    13   Atom       -0.011684      0.005091      0.006593
    14   Atom       -1.121027      1.586748     -0.465721
    15   Atom       -0.122681      0.248227     -0.125546
    16   Atom        0.006601      0.008056     -0.014656
    17   Atom        0.139091     -0.063927     -0.075163
 --------------------------------------------------------
                        XY            XZ            YZ
 --------------------------------------------------------
     1   Atom        0.001666     -0.015054     -0.017347
     2   Atom       -0.000294     -0.006657     -0.003888
     3   Atom       -0.000107     -0.009768     -0.003925
     4   Atom        0.011061     -0.002937     -0.006347
     5   Atom       -1.592128      1.043789     -0.581784
     6   Atom        0.003260     -0.003763     -0.012101
     7   Atom        0.076350      0.002798      0.010132
     8   Atom        0.011204      0.010928      0.008013
     9   Atom        0.034537      0.124137     -0.000215
    10   Atom       -0.000131     -0.009015     -0.047238
    11   Atom       -0.008222     -0.005913      0.003730
    12   Atom       -0.002111      0.012155     -0.002580
    13   Atom        0.005718     -0.006354     -0.013922
    14   Atom        0.690940     -0.016937     -2.025888
    15   Atom        0.001511      0.004943     -0.002720
    16   Atom        0.003486      0.010997      0.010832
    17   Atom       -0.052847      0.036388     -0.007391
 --------------------------------------------------------


 ---------------------------------------------------------------------------------
              Anisotropic Spin Dipole Couplings in Principal Axis System
 ---------------------------------------------------------------------------------

       Atom             a.u.   MegaHertz   Gauss  10(-4) cm-1        Axes

              Baa    -0.0332    -4.449    -1.587    -1.484  0.1488  0.7086  0.6897
     1 C(13)  Bbb    -0.0016    -0.209    -0.075    -0.070 -0.3526  0.6897 -0.6325
              Bcc     0.0347     4.658     1.662     1.554  0.9239  0.1491 -0.3525
 
              Baa    -0.0139    -7.431    -2.652    -2.479  0.1478  0.7075  0.6911
     2 H(1)   Bbb    -0.0062    -3.320    -1.185    -1.107 -0.1756  0.7064 -0.6857
              Bcc     0.0202    10.751     3.836     3.586  0.9733  0.0200 -0.2287
 
              Baa    -0.0110    -5.864    -2.093    -1.956  0.4004  0.8636  0.3064
     3 H(1)   Bbb    -0.0069    -3.680    -1.313    -1.228  0.8170 -0.4879  0.3074
              Bcc     0.0179     9.545     3.406     3.184 -0.4149 -0.1272  0.9009
 
              Baa    -0.0111    -5.903    -2.106    -1.969 -0.1198  0.3712  0.9208
     4 H(1)   Bbb    -0.0068    -3.652    -1.303    -1.218  0.8251 -0.4785  0.3003
              Bcc     0.0179     9.554     3.409     3.187  0.5521  0.7957 -0.2490
 
              Baa    -1.3763    99.590    35.536    33.220 -0.4193 -0.1654  0.8926
     5 O(17)  Bbb    -1.3703    99.155    35.381    33.074  0.3648  0.8697  0.3326
              Bcc     2.7466  -198.745   -70.917   -66.294  0.8313 -0.4651  0.3043
 
              Baa    -0.0145    -7.719    -2.754    -2.575  0.9586  0.0109  0.2845
     6 H(1)   Bbb    -0.0074    -3.926    -1.401    -1.310 -0.2526  0.4936  0.8322
              Bcc     0.0218    11.645     4.155     3.884  0.1314  0.8696 -0.4760
 
              Baa    -0.1069   -14.351    -5.121    -4.787 -0.0336 -0.0256  0.9991
     7 C(13)  Bbb    -0.1020   -13.681    -4.882    -4.563  0.9666 -0.2550  0.0259
              Bcc     0.2089    28.032    10.003     9.351  0.2541  0.9666  0.0333
 
              Baa    -0.0165    -8.794    -3.138    -2.933 -0.3665 -0.1539  0.9176
     8 H(1)   Bbb    -0.0057    -3.016    -1.076    -1.006 -0.6228  0.7733 -0.1191
              Bcc     0.0221    11.811     4.214     3.940  0.6912  0.6151  0.3793
 
              Baa    -0.1492   -20.017    -7.142    -6.677 -0.3424  0.2567  0.9038
     9 C(13)  Bbb    -0.1022   -13.715    -4.894    -4.575  0.0020  0.9622 -0.2725
              Bcc     0.2514    33.732    12.036    11.252  0.9396  0.0915  0.3299
 
              Baa    -0.0822   -11.031    -3.936    -3.680  0.2791  0.9383  0.2043
    10 C(13)  Bbb    -0.0749   -10.055    -3.588    -3.354  0.9595 -0.2809 -0.0208
              Bcc     0.1571    21.086     7.524     7.034 -0.0379 -0.2018  0.9787
 
              Baa    -0.0148    -7.877    -2.811    -2.627  0.7163  0.6953  0.0594
    11 H(1)   Bbb    -0.0014    -0.771    -0.275    -0.257 -0.6119  0.6667 -0.4255
              Bcc     0.0162     8.648     3.086     2.885 -0.3354  0.2685  0.9030
 
              Baa    -0.0159    -8.490    -3.030    -2.832  0.0868  0.9950  0.0500
    12 H(1)   Bbb    -0.0060    -3.188    -1.137    -1.063  0.8543 -0.0486 -0.5176
              Bcc     0.0219    11.678     4.167     3.895  0.5125 -0.0877  0.8542
 
              Baa    -0.0139    -7.396    -2.639    -2.467  0.9686 -0.1424  0.2039
    13 H(1)   Bbb    -0.0081    -4.318    -1.541    -1.440 -0.0353  0.7328  0.6795
              Bcc     0.0220    11.714     4.180     3.907 -0.2462 -0.6653  0.7048
 
              Baa    -1.8856   136.438    48.684    45.511 -0.4495  0.5152  0.7298
    14 O(17)  Bbb    -1.0349    74.883    26.720    24.978  0.8811  0.1211  0.4572
              Bcc     2.9204  -211.320   -75.404   -70.489  0.1472  0.8485 -0.5084
 
              Baa    -0.1293     9.355     3.338     3.120 -0.6004  0.0082  0.7997
    15 O(17)  Bbb    -0.1190     8.608     3.072     2.871  0.7997  0.0012  0.6004
              Bcc     0.2483   -17.963    -6.410    -5.992  0.0040  1.0000 -0.0072
 
              Baa    -0.0219   -11.706    -4.177    -3.905 -0.3130 -0.2902  0.9043
    16 H(1)   Bbb     0.0038     2.040     0.728     0.680  0.7288 -0.6840  0.0327
              Bcc     0.0181     9.666     3.449     3.224  0.6090  0.6693  0.4256
 
              Baa    -0.0815   -43.496   -15.520   -14.509 -0.2162 -0.2533  0.9429
    17 H(1)   Bbb    -0.0764   -40.768   -14.547   -13.599  0.1806  0.9387  0.2936
              Bcc     0.1579    84.263    30.067    28.107  0.9595 -0.2338  0.1572
 

 ---------------------------------------------------------------------------------

 Rotating derivatives to standard orientation.
 Full mass-weighted force constant matrix:
 Low frequencies --- -394.6952   -1.4269   -0.0011   -0.0010    0.0004    3.4864
 Low frequencies ---    5.9160   56.7892   88.2245
 ******    1 imaginary frequencies (negative Signs) ****** 
 Diagonal vibrational polarizability:
      226.8986617      46.6192672      17.8534342
 Harmonic frequencies (cm**-1), IR intensities (KM/Mole), Raman scattering
 activities (A**4/AMU), depolarization ratios for plane and unpolarized
 incident light, reduced masses (AMU), force constants (mDyne/A),
 and normal coordinates:
                      1                      2                      3
                      A                      A                      A
 Frequencies --   -394.6951                56.7833                88.2237
 Red. masses --      4.5273                 2.7320                 2.5812
 Frc consts  --      0.4155                 0.0052                 0.0118
 IR Inten    --    839.5803                 2.3537                 1.6391
  Atom  AN      X      Y      Z        X      Y      Z        X      Y      Z
     1   6     0.06   0.00  -0.02     0.08   0.19   0.16    -0.13   0.14  -0.08
     2   1     0.12   0.07  -0.11     0.06   0.09   0.06    -0.03   0.42  -0.07
     3   1    -0.03  -0.08   0.02     0.12   0.59   0.08    -0.10   0.03  -0.07
     4   1     0.00  -0.02   0.06     0.11   0.13   0.56    -0.40   0.16  -0.13
     5   8     0.38  -0.13   0.06     0.02  -0.10  -0.12     0.06  -0.02  -0.03
     6   1    -0.07   0.03  -0.03     0.09   0.03   0.08    -0.25  -0.05  -0.05
     7   6    -0.03   0.09  -0.01    -0.02   0.00   0.07    -0.09  -0.01  -0.04
     8   1    -0.02   0.02  -0.02    -0.08   0.01   0.18    -0.05   0.07  -0.15
     9   6    -0.03   0.01  -0.04     0.02  -0.01  -0.02     0.03  -0.06   0.05
    10   6    -0.09   0.00  -0.01    -0.04  -0.08  -0.04     0.23   0.01   0.07
    11   1    -0.07   0.04  -0.06    -0.07  -0.12  -0.04     0.20  -0.05   0.10
    12   1    -0.07  -0.02  -0.04    -0.05  -0.09   0.00     0.26   0.16  -0.03
    13   1    -0.11   0.01  -0.04    -0.03  -0.09  -0.11     0.38  -0.05   0.14
    14   8    -0.23   0.03   0.01     0.07   0.04  -0.02    -0.01   0.01  -0.02
    15   8    -0.02   0.00   0.00    -0.13  -0.05  -0.02    -0.07  -0.07   0.05
    16   1    -0.04  -0.10   0.03    -0.07  -0.05  -0.14    -0.08  -0.09   0.07
    17   1    -0.64   0.51   0.04     0.03  -0.04  -0.07    -0.01  -0.12   0.15
                      4                      5                      6
                      A                      A                      A
 Frequencies --    132.2951               157.3999               184.4045
 Red. masses --      1.2465                 2.3298                 4.0736
 Frc consts  --      0.0129                 0.0340                 0.0816
 IR Inten    --      0.1332                 5.4715                15.5001
  Atom  AN      X      Y      Z        X      Y      Z        X      Y      Z
     1   6     0.04   0.01   0.03    -0.05  -0.03  -0.01    -0.05   0.02  -0.02
     2   1     0.12   0.42   0.45    -0.01   0.17   0.16    -0.08  -0.22  -0.35
     3   1     0.39  -0.40   0.02     0.10  -0.14  -0.03    -0.41   0.03   0.06
     4   1    -0.37   0.07  -0.30    -0.24  -0.01  -0.09     0.24   0.02  -0.07
     5   8     0.02   0.02   0.02    -0.05  -0.08  -0.05     0.08   0.19   0.24
     6   1    -0.01   0.00  -0.01     0.42   0.01   0.15     0.23  -0.08   0.02
     7   6    -0.02   0.00  -0.01     0.12   0.01   0.14     0.01  -0.01   0.03
     8   1    -0.03   0.01   0.01     0.01  -0.05   0.39    -0.10   0.04   0.24
     9   6     0.01  -0.01  -0.02     0.01   0.05   0.07     0.06  -0.05   0.01
    10   6    -0.07   0.00  -0.01     0.10  -0.07   0.02     0.03  -0.12  -0.02
    11   1    -0.06   0.03  -0.04     0.34   0.02   0.16    -0.07  -0.20  -0.02
    12   1    -0.08  -0.04   0.02     0.16  -0.34  -0.14     0.00  -0.06   0.04
    13   1    -0.11   0.01  -0.02    -0.12   0.01   0.01     0.10  -0.15  -0.10
    14   8     0.07   0.01   0.02    -0.11   0.03  -0.04     0.07   0.01   0.00
    15   8    -0.05  -0.02  -0.03    -0.02   0.09  -0.11    -0.18  -0.03  -0.22
    16   1    -0.04  -0.07  -0.03     0.04   0.05  -0.22    -0.13  -0.29  -0.23
    17   1     0.01  -0.03  -0.07    -0.01   0.10   0.14     0.03  -0.02   0.02
                      7                      8                      9
                      A                      A                      A
 Frequencies --    200.4331               224.3025               271.8220
 Red. masses --      2.7069                 1.2622                 4.0971
 Frc consts  --      0.0641                 0.0374                 0.1784
 IR Inten    --      0.4072                 1.1735                11.7459
  Atom  AN      X      Y      Z        X      Y      Z        X      Y      Z
     1   6     0.22  -0.02  -0.02     0.07  -0.02   0.00     0.07  -0.01  -0.01
     2   1     0.12  -0.22   0.11     0.05  -0.01   0.14     0.05  -0.06   0.02
     3   1     0.31  -0.03  -0.05     0.18  -0.07  -0.01     0.10   0.00  -0.02
     4   1     0.41  -0.02  -0.08     0.06  -0.01  -0.05     0.12  -0.01  -0.01
     5   8     0.00   0.16  -0.08    -0.01   0.03  -0.04     0.02   0.02  -0.03
     6   1    -0.09  -0.01   0.01     0.07  -0.01   0.03    -0.33  -0.32  -0.18
     7   6    -0.07  -0.01   0.01     0.01  -0.01   0.03    -0.11  -0.08  -0.11
     8   1    -0.07   0.04   0.01    -0.01  -0.03   0.07    -0.01  -0.06  -0.34
     9   6    -0.03  -0.02   0.03    -0.03   0.01   0.02    -0.09  -0.15   0.17
    10   6     0.08   0.04   0.05     0.03  -0.02   0.01    -0.05  -0.19   0.13
    11   1     0.41   0.26   0.14    -0.38  -0.36  -0.04     0.04  -0.22   0.26
    12   1     0.16  -0.26  -0.18    -0.03   0.49   0.16    -0.03  -0.31   0.08
    13   1    -0.22   0.16   0.20     0.54  -0.22  -0.08    -0.12  -0.16   0.09
    14   8    -0.10  -0.07   0.00    -0.07  -0.02   0.00     0.03   0.26  -0.04
    15   8    -0.11  -0.07   0.02     0.00   0.03  -0.02     0.09   0.11  -0.07
    16   1    -0.09  -0.06  -0.03     0.01   0.05  -0.05     0.03   0.23   0.02
    17   1     0.01   0.01   0.03    -0.02   0.03   0.03    -0.04  -0.16   0.12
                     10                     11                     12
                      A                      A                      A
 Frequencies --    300.9028               441.2372               508.0244
 Red. masses --      3.6700                 2.9167                 3.7391
 Frc consts  --      0.1958                 0.3346                 0.5686
 IR Inten    --      9.7240                24.8970                37.8188
  Atom  AN      X      Y      Z        X      Y      Z        X      Y      Z
     1   6     0.01   0.01  -0.01     0.02   0.00  -0.01    -0.02   0.00   0.01
     2   1     0.01   0.02   0.00     0.04   0.03  -0.09    -0.03  -0.04   0.03
     3   1     0.01   0.01  -0.01    -0.05   0.00   0.01     0.01  -0.02   0.00
     4   1    -0.01   0.01   0.00     0.00   0.00  -0.01     0.03  -0.01   0.01
     5   8     0.01   0.00  -0.01     0.07  -0.02   0.04    -0.01   0.02  -0.01
     6   1    -0.29   0.06  -0.09     0.13  -0.02   0.17     0.20  -0.03  -0.01
     7   6    -0.11   0.09  -0.07    -0.12  -0.11   0.13     0.03  -0.12  -0.04
     8   1    -0.04   0.21  -0.26    -0.17  -0.36   0.29     0.02  -0.34   0.06
     9   6     0.01   0.13  -0.01    -0.14  -0.14  -0.12    -0.21   0.11  -0.04
    10   6     0.07  -0.21  -0.13     0.04   0.07  -0.06     0.06   0.03  -0.12
    11   1     0.15  -0.33   0.08     0.14   0.19  -0.09     0.23  -0.10   0.17
    12   1     0.10  -0.39  -0.21     0.11   0.20  -0.27     0.20   0.08  -0.52
    13   1     0.00  -0.19  -0.39     0.10   0.06   0.25     0.21  -0.03  -0.12
    14   8     0.03  -0.17   0.18     0.08  -0.04  -0.02     0.02   0.16   0.23
    15   8    -0.01   0.18   0.03     0.00   0.18   0.03     0.06  -0.16  -0.05
    16   1    -0.06   0.17   0.15    -0.01   0.41  -0.04     0.05  -0.17  -0.03
    17   1     0.01   0.03  -0.01    -0.07  -0.27  -0.18    -0.30   0.15  -0.12
                     13                     14                     15
                      A                      A                      A
 Frequencies --    645.0505               664.3995               856.0574
 Red. masses --      1.3109                 2.8751                 1.9088
 Frc consts  --      0.3214                 0.7478                 0.8241
 IR Inten    --    305.5033               169.7778               410.1565
  Atom  AN      X      Y      Z        X      Y      Z        X      Y      Z
     1   6    -0.02  -0.01   0.01     0.04   0.00  -0.02     0.08   0.01  -0.03
     2   1    -0.03  -0.03   0.03     0.09   0.11  -0.12     0.15   0.16  -0.21
     3   1    -0.01  -0.03   0.01    -0.05   0.03  -0.01    -0.08   0.07   0.00
     4   1     0.00  -0.01   0.00    -0.04   0.01  -0.05    -0.08   0.02  -0.06
     5   8    -0.01   0.01   0.01     0.05  -0.03   0.06     0.01  -0.04   0.05
     6   1    -0.02   0.08  -0.02    -0.03  -0.12   0.02     0.28   0.37  -0.02
     7   6     0.02   0.10  -0.02    -0.08  -0.25  -0.01     0.04   0.08  -0.10
     8   1     0.01   0.07   0.00    -0.06  -0.10  -0.07    -0.04  -0.09   0.11
     9   6     0.00  -0.08  -0.03     0.05   0.26   0.10    -0.13   0.07  -0.03
    10   6     0.01  -0.02   0.01    -0.01   0.05  -0.04    -0.05  -0.01   0.13
    11   1     0.01  -0.02   0.00    -0.08   0.00  -0.05     0.07  -0.25   0.50
    12   1     0.02  -0.02  -0.03    -0.08  -0.08   0.18     0.04  -0.07  -0.13
    13   1     0.02  -0.03   0.01    -0.12   0.09  -0.24     0.09  -0.08   0.01
    14   8     0.01   0.00   0.03    -0.02  -0.01  -0.06     0.02  -0.04  -0.05
    15   8    -0.01  -0.07   0.02    -0.03  -0.04   0.01    -0.02  -0.02   0.02
    16   1     0.13   0.74  -0.61     0.05   0.61  -0.37     0.00   0.00   0.01
    17   1    -0.09   0.11   0.00     0.24  -0.15   0.19     0.23  -0.37  -0.17
                     16                     17                     18
                      A                      A                      A
 Frequencies --    908.1021               963.9953              1015.1510
 Red. masses --      2.4660                 1.4326                 1.5864
 Frc consts  --      1.1982                 0.7844                 0.9632
 IR Inten    --    337.3279                37.1163                33.0505
  Atom  AN      X      Y      Z        X      Y      Z        X      Y      Z
     1   6    -0.09  -0.02   0.03    -0.02  -0.01   0.02    -0.10  -0.02   0.04
     2   1    -0.16  -0.17   0.23    -0.01   0.00   0.00    -0.16  -0.16   0.20
     3   1     0.08  -0.08   0.01    -0.02  -0.01   0.01     0.08  -0.06   0.00
     4   1     0.10  -0.02   0.07    -0.02  -0.01   0.02     0.09  -0.02   0.05
     5   8     0.02   0.05  -0.05     0.01   0.01  -0.01     0.05   0.03  -0.05
     6   1     0.26   0.23   0.03    -0.30  -0.22   0.01     0.02  -0.04   0.01
     7   6    -0.09  -0.05  -0.06     0.04  -0.06   0.07    -0.04  -0.01   0.01
     8   1    -0.16  -0.35   0.18     0.16   0.29  -0.26    -0.07  -0.07   0.09
     9   6     0.05   0.11  -0.18     0.00   0.08  -0.05     0.05  -0.05   0.04
    10   6     0.06  -0.09   0.20    -0.08  -0.05   0.06    -0.05   0.13   0.02
    11   1    -0.06   0.07  -0.09     0.17   0.03   0.22     0.02  -0.33   0.55
    12   1    -0.02  -0.08   0.41     0.08   0.21  -0.37     0.05  -0.18  -0.24
    13   1    -0.08  -0.04   0.17     0.17  -0.13   0.40     0.12   0.03  -0.51
    14   8     0.04   0.00  -0.01     0.04  -0.02  -0.04     0.03  -0.03  -0.04
    15   8     0.02   0.00   0.00    -0.02   0.01  -0.01     0.01   0.00  -0.01
    16   1    -0.06   0.09   0.12     0.04  -0.01  -0.13    -0.03   0.04   0.06
    17   1    -0.33   0.26   0.01    -0.02   0.34  -0.22    -0.05   0.15  -0.01
                     19                     20                     21
                      A                      A                      A
 Frequencies --   1070.0214              1099.3350              1134.8671
 Red. masses --      1.8615                 1.8301                 2.0258
 Frc consts  --      1.2557                 1.3031                 1.5372
 IR Inten    --      3.8322               122.7511                21.2041
  Atom  AN      X      Y      Z        X      Y      Z        X      Y      Z
     1   6    -0.06  -0.01   0.02     0.11   0.01  -0.04     0.00  -0.15   0.16
     2   1    -0.12  -0.11   0.16     0.22   0.25  -0.26     0.31   0.37  -0.46
     3   1     0.09  -0.01  -0.02    -0.16   0.07   0.02    -0.42  -0.07   0.22
     4   1     0.08  -0.01   0.04    -0.21  -0.01   0.05    -0.41  -0.12   0.12
     5   8     0.04   0.02  -0.02    -0.10  -0.02   0.04     0.04   0.10  -0.11
     6   1     0.42   0.16  -0.07     0.13  -0.09   0.00     0.07   0.00  -0.04
     7   6    -0.01   0.01  -0.13    -0.13   0.02   0.01     0.04  -0.03  -0.05
     8   1    -0.17  -0.03   0.25    -0.27   0.06   0.30     0.03  -0.06  -0.02
     9   6     0.03   0.02   0.17     0.10  -0.02   0.00    -0.02  -0.02   0.02
    10   6    -0.07  -0.06  -0.09    -0.03   0.01   0.01     0.02   0.01  -0.01
    11   1     0.14   0.17  -0.12     0.05  -0.02   0.10    -0.03   0.00  -0.05
    12   1     0.01   0.28  -0.31     0.03   0.04  -0.16    -0.01  -0.04   0.10
    13   1     0.09  -0.09   0.47     0.08  -0.03   0.03    -0.03   0.02  -0.04
    14   8     0.02  -0.02  -0.03     0.00   0.00   0.01     0.00   0.00   0.00
    15   8    -0.02   0.00   0.04     0.08  -0.05  -0.05    -0.04   0.03   0.03
    16   1    -0.09   0.13   0.17    -0.13   0.19   0.30    -0.02   0.00  -0.02
    17   1     0.05   0.04   0.13    -0.06   0.53  -0.04    -0.01   0.12  -0.06
                     22                     23                     24
                      A                      A                      A
 Frequencies --   1151.9605              1173.3750              1233.7874
 Red. masses --      2.9648                 1.3435                 1.1742
 Frc consts  --      2.3180                 1.0899                 1.0531
 IR Inten    --    234.5609                19.9303                87.8761
  Atom  AN      X      Y      Z        X      Y      Z        X      Y      Z
     1   6     0.06   0.04  -0.10    -0.03  -0.11  -0.09    -0.02   0.01   0.01
     2   1     0.02   0.05   0.07     0.04   0.23   0.22    -0.04  -0.05   0.04
     3   1     0.12   0.16  -0.13     0.30   0.50  -0.28     0.03  -0.02   0.00
     4   1    -0.01  -0.01   0.10    -0.25  -0.22   0.58     0.06   0.01  -0.04
     5   8    -0.07  -0.04   0.07     0.02   0.06   0.04     0.02   0.00   0.00
     6   1     0.18  -0.12  -0.13    -0.04   0.02   0.02     0.21  -0.35  -0.11
     7   6     0.17  -0.13  -0.15    -0.01   0.01   0.02     0.04  -0.03  -0.02
     8   1     0.15  -0.23  -0.10     0.00   0.06  -0.01    -0.16   0.72   0.20
     9   6     0.02  -0.09  -0.02    -0.02   0.01   0.00    -0.09   0.00  -0.02
    10   6     0.02   0.03   0.02     0.01   0.00   0.00     0.04   0.01   0.01
    11   1    -0.04  -0.05   0.04    -0.01  -0.01  -0.01    -0.06  -0.04  -0.03
    12   1     0.02  -0.09   0.02    -0.01  -0.01   0.04    -0.02  -0.06   0.17
    13   1     0.01   0.02  -0.18    -0.02   0.01   0.01    -0.08   0.05  -0.06
    14   8     0.03   0.01   0.01     0.00   0.00   0.00     0.01   0.00  -0.01
    15   8    -0.16   0.11   0.12     0.01  -0.01  -0.01     0.00  -0.01   0.01
    16   1    -0.10   0.01   0.02     0.01   0.00   0.00    -0.15   0.22   0.28
    17   1    -0.26   0.69   0.11     0.02  -0.08   0.01     0.01  -0.01  -0.13
                     25                     26                     27
                      A                      A                      A
 Frequencies --   1266.8766              1333.5651              1362.8663
 Red. masses --      2.2114                 1.1193                 1.1930
 Frc consts  --      2.0912                 1.1728                 1.3056
 IR Inten    --     12.2512                30.6874                 5.3732
  Atom  AN      X      Y      Z        X      Y      Z        X      Y      Z
     1   6    -0.01  -0.01   0.00     0.02  -0.01   0.00    -0.01   0.00   0.00
     2   1    -0.03  -0.03   0.03     0.04   0.03  -0.02    -0.02  -0.02   0.02
     3   1     0.01   0.02  -0.01    -0.06  -0.01   0.03     0.01   0.00  -0.01
     4   1    -0.07  -0.03   0.07    -0.04  -0.01   0.01     0.01   0.00  -0.01
     5   8     0.01   0.01   0.00    -0.01   0.01  -0.01     0.01   0.00   0.00
     6   1     0.15  -0.31  -0.11     0.00   0.19   0.06    -0.14   0.78   0.23
     7   6     0.02  -0.04  -0.05     0.02  -0.04   0.00     0.01  -0.10  -0.01
     8   1    -0.06  -0.01   0.10    -0.02   0.30   0.00    -0.01   0.31  -0.05
     9   6     0.19  -0.03  -0.11     0.01  -0.01  -0.05     0.01  -0.05   0.03
    10   6    -0.05  -0.02   0.06    -0.04  -0.01   0.05     0.02   0.00   0.01
    11   1     0.04   0.14  -0.04    -0.03   0.14  -0.10    -0.04   0.04  -0.09
    12   1     0.08   0.06  -0.34     0.08   0.07  -0.32     0.03   0.01  -0.04
    13   1     0.13  -0.09  -0.13     0.05  -0.05  -0.21    -0.03   0.01  -0.10
    14   8    -0.13   0.08   0.09     0.02   0.00   0.00    -0.03   0.02   0.02
    15   8    -0.03   0.03   0.04     0.01   0.00   0.00     0.00   0.01  -0.03
    16   1    -0.05   0.09   0.03    -0.01   0.00   0.03    -0.04   0.06   0.08
    17   1     0.36  -0.52  -0.38    -0.28  -0.23   0.72     0.14   0.14  -0.35
                     28                     29                     30
                      A                      A                      A
 Frequencies --   1396.6149              1429.9602              1444.5381
 Red. masses --      1.3319                 1.1154                 1.0342
 Frc consts  --      1.5306                 1.3437                 1.2714
 IR Inten    --      6.9665                 2.7576                10.8496
  Atom  AN      X      Y      Z        X      Y      Z        X      Y      Z
     1   6     0.00   0.00   0.01    -0.08  -0.02   0.03     0.00   0.03   0.03
     2   1     0.01   0.00  -0.04     0.20   0.43  -0.43    -0.09  -0.46  -0.49
     3   1     0.02  -0.01   0.00     0.49  -0.03  -0.11     0.52  -0.09  -0.10
     4   1    -0.01   0.00   0.00     0.56   0.00  -0.08    -0.48   0.01   0.04
     5   8     0.00   0.00   0.00    -0.01  -0.01   0.01     0.00   0.01   0.01
     6   1    -0.06   0.16   0.06     0.00   0.00   0.00     0.01   0.00   0.00
     7   6     0.02  -0.04   0.00    -0.01   0.00   0.00     0.00   0.00   0.00
     8   1     0.00   0.12   0.01    -0.02   0.01   0.03    -0.01   0.02   0.00
     9   6     0.06  -0.02  -0.08     0.01  -0.01  -0.01     0.00   0.00   0.00
    10   6    -0.03   0.04  -0.11    -0.01   0.00   0.01     0.00  -0.01   0.00
    11   1     0.21  -0.27   0.45     0.03   0.06  -0.02     0.05   0.04   0.01
    12   1    -0.19  -0.17   0.40     0.00   0.00   0.00    -0.01   0.06   0.03
    13   1     0.16  -0.02   0.50     0.04  -0.02  -0.05    -0.01   0.00  -0.06
    14   8    -0.03   0.03   0.04     0.00   0.00   0.00     0.00   0.00   0.00
    15   8    -0.01   0.01   0.00     0.00   0.00   0.00     0.00   0.00   0.00
    16   1    -0.05   0.06   0.07     0.02  -0.03  -0.03     0.02  -0.02  -0.02
    17   1    -0.05  -0.13   0.26     0.01   0.03   0.03    -0.03   0.02   0.01
                     31                     32                     33
                      A                      A                      A
 Frequencies --   1458.7433              1483.5612              1490.0014
 Red. masses --      1.2016                 1.0465                 1.0577
 Frc consts  --      1.5065                 1.3571                 1.3835
 IR Inten    --     98.6922                10.7353                 5.3765
  Atom  AN      X      Y      Z        X      Y      Z        X      Y      Z
     1   6    -0.01   0.01   0.00     0.01   0.00  -0.01     0.00   0.00   0.00
     2   1     0.00   0.00  -0.05     0.00   0.02   0.08    -0.01  -0.03   0.02
     3   1     0.05  -0.07   0.01    -0.09   0.01   0.02    -0.01  -0.03   0.01
     4   1     0.03   0.00   0.04     0.02   0.00   0.00    -0.03   0.00   0.03
     5   8     0.01   0.00   0.00     0.00   0.00   0.00     0.00   0.00   0.00
     6   1    -0.19   0.00   0.03     0.01   0.00   0.00    -0.08  -0.01  -0.01
     7   6     0.08   0.03   0.04     0.00   0.00   0.00     0.01   0.01   0.00
     8   1     0.22  -0.33  -0.15     0.00   0.02   0.00    -0.04   0.00   0.08
     9   6    -0.01   0.01   0.00    -0.01  -0.01   0.00    -0.03   0.01   0.02
    10   6     0.00  -0.01   0.01    -0.03  -0.04  -0.01    -0.04   0.03   0.01
    11   1     0.01   0.05  -0.04     0.58   0.34   0.18     0.05   0.33  -0.23
    12   1     0.01   0.02  -0.03    -0.15   0.40   0.37    -0.05  -0.56   0.09
    13   1     0.01  -0.02  -0.05     0.07  -0.08  -0.41     0.65  -0.24  -0.02
    14   8     0.00   0.00   0.00     0.00   0.00   0.00     0.01  -0.01  -0.01
    15   8    -0.04  -0.03  -0.06     0.00   0.00   0.00     0.00   0.00   0.00
    16   1    -0.40   0.49   0.58     0.01  -0.01  -0.02     0.01  -0.02  -0.02
    17   1     0.06  -0.06   0.07    -0.02   0.02  -0.04     0.00   0.03  -0.06
                     34                     35                     36
                      A                      A                      A
 Frequencies --   1507.6124              1513.2227              1843.2630
 Red. masses --      1.0878                 1.0951                 1.1290
 Frc consts  --      1.4567                 1.4774                 2.2601
 IR Inten    --     82.8077                19.4617              1863.6734
  Atom  AN      X      Y      Z        X      Y      Z        X      Y      Z
     1   6     0.00  -0.04   0.05     0.00  -0.04   0.04    -0.01   0.00   0.00
     2   1    -0.02  -0.06   0.04    -0.01  -0.04   0.03    -0.05  -0.04   0.04
     3   1     0.03   0.51  -0.08     0.03   0.46  -0.08    -0.01  -0.09   0.01
     4   1    -0.08   0.07  -0.51    -0.06   0.07  -0.45     0.00  -0.01   0.08
     5   8     0.01   0.00   0.00     0.01   0.00   0.00     0.03  -0.01  -0.01
     6   1    -0.46  -0.02  -0.04     0.51   0.01   0.05     0.02  -0.01  -0.01
     7   6     0.05   0.00  -0.03    -0.05   0.01   0.04    -0.02   0.00   0.00
     8   1    -0.17  -0.09   0.43     0.20   0.05  -0.48    -0.03  -0.03  -0.01
     9   6     0.00   0.01  -0.01     0.00  -0.02  -0.01    -0.06  -0.02  -0.06
    10   6     0.00  -0.01   0.01    -0.01   0.01   0.00     0.00  -0.01   0.01
    11   1     0.00   0.00  -0.01     0.01   0.04  -0.02    -0.01   0.03  -0.02
    12   1     0.01   0.04  -0.02    -0.01  -0.07   0.01     0.00   0.01  -0.01
    13   1    -0.03   0.01  -0.01     0.08  -0.03  -0.01     0.00  -0.02  -0.01
    14   8     0.00   0.00   0.00     0.00   0.00   0.00    -0.01   0.01   0.02
    15   8     0.00   0.00   0.00     0.00  -0.01   0.00     0.00   0.00   0.00
    16   1     0.00   0.00   0.01    -0.04   0.04   0.06     0.04  -0.05  -0.02
    17   1     0.05   0.05   0.06     0.01   0.06   0.02     0.81   0.37   0.40
                     37                     38                     39
                      A                      A                      A
 Frequencies --   2977.4108              3039.5773              3054.5102
 Red. masses --      1.0279                 1.0996                 1.0587
 Frc consts  --      5.3688                 5.9856                 5.8198
 IR Inten    --     40.7662                18.0209                38.0877
  Atom  AN      X      Y      Z        X      Y      Z        X      Y      Z
     1   6     0.03   0.01  -0.03    -0.07   0.03  -0.05     0.00   0.01   0.01
     2   1    -0.56   0.22  -0.11     0.70  -0.27   0.12     0.03  -0.01   0.01
     3   1     0.15   0.11   0.57     0.13   0.13   0.57    -0.02  -0.01  -0.07
     4   1     0.00  -0.50  -0.10    -0.02  -0.21  -0.06     0.00  -0.12  -0.02
     5   8     0.00   0.00   0.00     0.00   0.00   0.00     0.00   0.00   0.00
     6   1     0.00   0.00   0.00     0.00   0.00   0.00    -0.02  -0.23   0.83
     7   6     0.00   0.00   0.00     0.00   0.00   0.00     0.04   0.02  -0.05
     8   1     0.00   0.00   0.00     0.00   0.00   0.00    -0.43  -0.05  -0.22
     9   6     0.00   0.00   0.00     0.00   0.00   0.00     0.00   0.00   0.00
    10   6     0.00   0.00   0.00     0.00   0.00   0.00     0.00   0.00   0.00
    11   1     0.00   0.00   0.00     0.02  -0.02  -0.02    -0.02   0.03   0.02
    12   1     0.00   0.00   0.00    -0.03   0.00  -0.01     0.05   0.00   0.02
    13   1     0.00   0.00   0.00     0.01   0.03   0.00    -0.02  -0.04   0.00
    14   8     0.00   0.00   0.00     0.00   0.00   0.00     0.00   0.00   0.00
    15   8     0.00   0.00   0.00     0.00   0.00   0.00     0.00   0.00   0.00
    16   1     0.01   0.00   0.00     0.00   0.00   0.00     0.01   0.00   0.01
    17   1     0.00   0.00   0.00     0.02   0.00   0.00     0.00   0.00   0.00
                     40                     41                     42
                      A                      A                      A
 Frequencies --   3055.8858              3059.8824              3129.2912
 Red. masses --      1.1041                 1.0325                 1.1083
 Frc consts  --      6.0750                 5.6955                 6.3945
 IR Inten    --     34.6262                17.2707                14.2168
  Atom  AN      X      Y      Z        X      Y      Z        X      Y      Z
     1   6     0.00  -0.08  -0.05     0.00   0.00   0.00     0.00   0.00   0.00
     2   1    -0.16   0.04  -0.05     0.03  -0.01   0.01     0.00   0.00   0.00
     3   1     0.13   0.08   0.49     0.00   0.00   0.01     0.00   0.00   0.00
     4   1     0.00   0.81   0.15     0.00  -0.04  -0.01     0.00   0.00   0.00
     5   8     0.00   0.00   0.00     0.00   0.00   0.00     0.00   0.00   0.00
     6   1     0.00  -0.03   0.12     0.00   0.02  -0.07    -0.02  -0.13   0.45
     7   6     0.01   0.00  -0.01     0.00   0.00   0.00    -0.06   0.00  -0.07
     8   1    -0.06  -0.01  -0.03     0.03   0.00   0.02     0.78   0.10   0.38
     9   6     0.00   0.00   0.00     0.00   0.00   0.00     0.00   0.00   0.00
    10   6     0.00   0.00   0.00    -0.01   0.01  -0.04     0.01   0.00   0.00
    11   1    -0.01   0.01   0.01    -0.30   0.32   0.30    -0.01   0.01   0.01
    12   1     0.03   0.00   0.01     0.61   0.01   0.20    -0.04   0.00  -0.01
    13   1    -0.01  -0.02   0.00    -0.20  -0.50   0.01    -0.01  -0.04   0.00
    14   8     0.00   0.00   0.00     0.00   0.00   0.00     0.00   0.00   0.00
    15   8     0.00   0.00   0.00     0.00   0.00   0.00     0.00   0.00   0.00
    16   1     0.00   0.00   0.00     0.00   0.00   0.00    -0.01  -0.01  -0.01
    17   1     0.00   0.00   0.00     0.00   0.00   0.00     0.01   0.00   0.00
                     43                     44                     45
                      A                      A                      A
 Frequencies --   3147.9260              3159.3676              3687.7272
 Red. masses --      1.1036                 1.1040                 1.0662
 Frc consts  --      6.4431                 6.4926                 8.5429
 IR Inten    --     12.6711                 2.6884                61.4739
  Atom  AN      X      Y      Z        X      Y      Z        X      Y      Z
     1   6     0.00   0.00   0.00     0.00   0.00   0.00     0.00   0.00   0.00
     2   1     0.00   0.00   0.00     0.00   0.00   0.00     0.00   0.00   0.00
     3   1     0.00   0.00   0.00     0.00   0.00   0.00     0.00   0.00   0.00
     4   1     0.00   0.00   0.00     0.00   0.00   0.00     0.00   0.00   0.00
     5   8     0.00   0.00   0.00     0.00   0.00   0.00     0.00   0.00   0.00
     6   1     0.00  -0.01   0.03     0.00   0.00   0.00     0.00   0.00   0.00
     7   6     0.00   0.00   0.00     0.00   0.00   0.00     0.00   0.00   0.00
     8   1     0.05   0.01   0.02     0.00   0.00   0.00     0.02   0.00   0.01
     9   6     0.00   0.00   0.00     0.00   0.00   0.00     0.00   0.00   0.00
    10   6    -0.09  -0.03   0.00     0.03  -0.08  -0.03     0.00   0.00   0.00
    11   1     0.16  -0.20  -0.18    -0.44   0.46   0.45     0.00   0.00   0.00
    12   1     0.70   0.00   0.24    -0.14  -0.02  -0.05     0.00   0.00   0.00
    13   1     0.20   0.55  -0.02     0.22   0.56  -0.02     0.00   0.00   0.00
    14   8     0.00   0.00   0.00     0.00   0.00   0.00     0.00   0.00   0.00
    15   8     0.00   0.00   0.00     0.00   0.00   0.00    -0.06  -0.01  -0.02
    16   1     0.00   0.00   0.00     0.00   0.00   0.00     0.90   0.14   0.39
    17   1     0.01   0.00   0.00     0.00   0.00   0.00    -0.02   0.00  -0.01

 -------------------
 - Thermochemistry -
 -------------------
 Temperature   298.150 Kelvin.  Pressure   1.00000 Atm.
 Atom     1 has atomic number  6 and mass  12.00000
 Atom     2 has atomic number  1 and mass   1.00783
 Atom     3 has atomic number  1 and mass   1.00783
 Atom     4 has atomic number  1 and mass   1.00783
 Atom     5 has atomic number  8 and mass  15.99491
 Atom     6 has atomic number  1 and mass   1.00783
 Atom     7 has atomic number  6 and mass  12.00000
 Atom     8 has atomic number  1 and mass   1.00783
 Atom     9 has atomic number  6 and mass  12.00000
 Atom    10 has atomic number  6 and mass  12.00000
 Atom    11 has atomic number  1 and mass   1.00783
 Atom    12 has atomic number  1 and mass   1.00783
 Atom    13 has atomic number  1 and mass   1.00783
 Atom    14 has atomic number  8 and mass  15.99491
 Atom    15 has atomic number  8 and mass  15.99491
 Atom    16 has atomic number  1 and mass   1.00783
 Atom    17 has atomic number  1 and mass   1.00783
 Molecular mass:   106.06299 amu.
 Principal axes and moments of inertia in atomic units:
                           1         2         3
     Eigenvalues --   635.361121042.699331256.54006
           X            0.99881   0.04886  -0.00083
           Y           -0.04868   0.99335  -0.10436
           Z           -0.00427   0.10428   0.99454
 This molecule is an asymmetric top.
 Rotational symmetry number  1.
 Warning -- assumption of classical behavior for rotation
           may cause significant error
 Rotational temperatures (Kelvin)      0.13632     0.08307     0.06893
 Rotational constants (GHZ):           2.84050     1.73084     1.43628
    1 imaginary frequencies ignored.
 Zero-point vibrational energy     360819.6 (Joules/Mol)
                                   86.23797 (Kcal/Mol)
 Warning -- explicit consideration of  11 degrees of freedom as
           vibrations may cause significant error
 Vibrational temperatures:     81.70   126.93   190.34   226.46   265.32
          (Kelvin)            288.38   322.72   391.09   432.93   634.84
                              730.93   928.08   955.92  1231.68  1306.56
                             1386.97  1460.58  1539.52  1581.70  1632.82
                             1657.41  1688.22  1775.14  1822.75  1918.70
                             1960.86  2009.42  2057.39  2078.37  2098.81
                             2134.51  2143.78  2169.12  2177.19  2652.04
                             4283.83  4373.27  4394.76  4396.74  4402.49
                             4502.35  4529.16  4545.63  5305.82
 
 Zero-point correction=                           0.137429 (Hartree/Particle)
 Thermal correction to Energy=                    0.146844
 Thermal correction to Enthalpy=                  0.147788
 Thermal correction to Gibbs Free Energy=         0.101901
 Sum of electronic and zero-point Energies=           -383.845104
 Sum of electronic and thermal Energies=              -383.835689
 Sum of electronic and thermal Enthalpies=            -383.834745
 Sum of electronic and thermal Free Energies=         -383.880631
 
                     E (Thermal)             CV                S
                      KCal/Mol        Cal/Mol-Kelvin    Cal/Mol-Kelvin
 Total                   92.146             31.497             96.576
 Electronic               0.000              0.000              2.183
 Translational            0.889              2.981             39.893
 Rotational               0.889              2.981             28.211
 Vibrational             90.368             25.535             26.288
 Vibration     1          0.596              1.975              4.566
 Vibration     2          0.601              1.957              3.699
 Vibration     3          0.612              1.921              2.912
 Vibration     4          0.621              1.894              2.581
 Vibration     5          0.631              1.861              2.283
 Vibration     6          0.638              1.839              2.129
 Vibration     7          0.649              1.804              1.924
 Vibration     8          0.675              1.725              1.585
 Vibration     9          0.693              1.672              1.412
 Vibration    10          0.801              1.380              0.823
 Vibration    11          0.863              1.232              0.638
                       Q            Log10(Q)             Ln(Q)
 Total Bot       0.134471D-46        -46.871373       -107.925324
 Total V=0       0.219532D+17         16.341498         37.627690
 Vib (Bot)       0.319656D-60        -60.495317       -139.295616
 Vib (Bot)    1  0.363800D+01          0.560863          1.291435
 Vib (Bot)    2  0.233121D+01          0.367581          0.846387
 Vib (Bot)    3  0.154009D+01          0.187547          0.431843
 Vib (Bot)    4  0.128542D+01          0.109047          0.251089
 Vib (Bot)    5  0.108751D+01          0.036434          0.083891
 Vib (Bot)    6  0.994656D+00         -0.002327         -0.005358
 Vib (Bot)    7  0.880257D+00         -0.055391         -0.127542
 Vib (Bot)    8  0.710323D+00         -0.148544         -0.342036
 Vib (Bot)    9  0.631698D+00         -0.199490         -0.459344
 Vib (Bot)   10  0.391401D+00         -0.407379         -0.938024
 Vib (Bot)   11  0.321202D+00         -0.493221         -1.135684
 Vib (V=0)       0.521860D+03          2.717554          6.257399
 Vib (V=0)    1  0.417220D+01          0.620365          1.428444
 Vib (V=0)    2  0.288423D+01          0.460029          1.059257
 Vib (V=0)    3  0.211922D+01          0.326177          0.751050
 Vib (V=0)    4  0.187924D+01          0.273983          0.630870
 Vib (V=0)    5  0.169695D+01          0.229668          0.528830
 Vib (V=0)    6  0.161326D+01          0.207704          0.478255
 Vib (V=0)    7  0.151235D+01          0.179652          0.413665
 Vib (V=0)    8  0.136865D+01          0.136293          0.313827
 Vib (V=0)    9  0.130563D+01          0.115821          0.266687
 Vib (V=0)   10  0.113498D+01          0.054987          0.126611
 Vib (V=0)   11  0.109428D+01          0.039129          0.090098
 Electronic      0.300000D+01          0.477121          1.098612
 Translational   0.429338D+08          7.632800         17.575171
 Rotational      0.326606D+06          5.514024         12.696509
 ***** Axes restored to original set *****
 -------------------------------------------------------------------
 Center     Atomic                   Forces (Hartrees/Bohr)
 Number     Number              X              Y              Z
 -------------------------------------------------------------------
      1        6          -0.000000113   -0.000000097   -0.000000470
      2        1          -0.000000025   -0.000000148   -0.000000603
      3        1          -0.000000011    0.000000072   -0.000000296
      4        1           0.000000069   -0.000000086   -0.000000150
      5        8           0.000000239   -0.000000286   -0.000000226
      6        1           0.000000214   -0.000000027    0.000000175
      7        6           0.000000168    0.000000032    0.000000077
      8        1          -0.000000069    0.000000120    0.000000334
      9        6          -0.000000079   -0.000000113    0.000000213
     10        6          -0.000000175    0.000000121    0.000000203
     11        1          -0.000000186    0.000000119    0.000000136
     12        1          -0.000000176    0.000000195    0.000000411
     13        1          -0.000000064    0.000000110    0.000000250
     14        8           0.000000313   -0.000000018    0.000000329
     15        8          -0.000000274    0.000000029   -0.000000059
     16        1          -0.000000078   -0.000000049   -0.000000225
     17        1           0.000000247    0.000000027   -0.000000100
 -------------------------------------------------------------------
 Cartesian Forces:  Max     0.000000603 RMS     0.000000205

 ----------------------------------------------------------------------

 Electric dipole moment (input orientation):
 (Debye = 10**-18 statcoulomb cm , SI units = C m)
                  (au)            (Debye)         (10**-30 SI)
   Tot        0.765044D+00      0.194455D+01      0.648631D+01
   x         -0.307186D+00     -0.780790D+00     -0.260443D+01
   y         -0.299103D+00     -0.760243D+00     -0.253590D+01
   z          0.633613D+00      0.161048D+01      0.537200D+01

 Dipole polarizability, Alpha (input orientation).
 (esu units = cm**3 , SI units = C**2 m**2 J**-1)
 Alpha(0;0):
               (au)            (10**-24 esu)      (10**-40 SI)
   iso        0.902339D+02      0.133713D+02      0.148776D+02
   aniso      0.614959D+02      0.911275D+01      0.101393D+02
   xx         0.129614D+03      0.192067D+02      0.213704D+02
   yx        -0.850069D+01     -0.125967D+01     -0.140158D+01
   yy         0.752826D+02      0.111557D+02      0.124124D+02
   zx        -0.150132D+01     -0.222472D+00     -0.247534D+00
   zy         0.740003D+00      0.109657D+00      0.122010D+00
   zz         0.658057D+02      0.975140D+01      0.108499D+02

 ----------------------------------------------------------------------

 Dipole orientation:
     6         -4.08323290         -0.32424561          2.66791578
     1         -6.01950458          0.36536717          2.94807482
     1         -2.84844063          0.76823249          3.92171752
     1         -4.05183141         -2.31977869          3.21358749
     8         -3.53173125          0.03064712          0.13218769
     1          0.71619405          1.14718476         -4.05386963
     6          1.56144554          1.45666588         -2.19793091
     1          3.56768172          1.86712454         -2.40090519
     6          1.27004275         -1.10086351         -0.65277436
     6          2.65451739         -0.91605330          1.88645517
     1          2.00972391          0.78547031          2.84429213
     1          4.68509288         -0.80435151          1.56655358
     1          2.23957989         -2.56575535          3.04052115
     8          2.02934336         -3.00889877         -2.03539316
     8          0.42336646          3.41495968         -0.88242293
     1         -1.33088242          2.94911941         -0.63850948
     1         -0.90734184         -1.12007941         -0.26188217

 Electric dipole moment (dipole orientation):
 (Debye = 10**-18 statcoulomb cm , SI units = C m)
                  (au)            (Debye)         (10**-30 SI)
   Tot        0.765044D+00      0.194455D+01      0.648631D+01
   x          0.000000D+00      0.000000D+00      0.000000D+00
   y          0.000000D+00      0.000000D+00      0.000000D+00
   z          0.765044D+00      0.194455D+01      0.648631D+01

 Dipole polarizability, Alpha (dipole orientation).
 (esu units = cm**3 , SI units = C**2 m**2 J**-1)
 Alpha(0;0):
               (au)            (10**-24 esu)      (10**-40 SI)
   iso        0.902339D+02      0.133713D+02      0.148776D+02
   aniso      0.614959D+02      0.911275D+01      0.101393D+02
   xx         0.119106D+03      0.176497D+02      0.196380D+02
   yx        -0.131432D+02     -0.194762D+01     -0.216702D+01
   yy         0.762035D+02      0.112922D+02      0.125643D+02
   zx        -0.213663D+02     -0.316616D+01     -0.352282D+01
   zy         0.243814D+01      0.361295D+00      0.401995D+00
   zz         0.753920D+02      0.111719D+02      0.124305D+02

 ----------------------------------------------------------------------
 1\1\GINC-R03C43\Freq\UwB97XD\Aug-CC-pVTZ\C4H10O3(3)\HASANGAL\30-Nov-20
 21\0\\# UWB97XD aug-cc-pVTZ Opt(CalcAll,TS,NoEigenTest) scf=qc Integra
 l(Grid=SuperFineGrid) Guess(mix,always) MaxDisk=32GB\\ts-set2-M0001-co
 pt-TS-opt-TS-wb97-opt\\0,3\C,-2.5223464587,-0.5236607555,0.2345751049\
 H,-3.5474809409,-0.1592237684,0.0886144329\H,-2.242594171,-0.309384726
 3,1.2724641978\H,-2.5324644437,-1.6056827935,0.067545493\O,-1.73357697
 35,0.1479911518,-0.6861461464\H,1.1548083981,1.3624633238,-1.387163775
 1\C,1.1542398528,1.0901626296,-0.3301397624\H,2.1467469158,1.240040210
 5,0.092106121\C,0.8015318576,-0.4565042881,-0.2439872875\C,0.921623768
 9,-0.9551284779,1.2012817474\H,0.3296684616,-0.2988678943,1.8360900427
 \H,1.9642945821,-0.9270434055,1.5156445748\H,0.5511571656,-1.975033645
 7,1.2776019918\O,1.5483790783,-1.1302302065,-1.0833580108\O,0.23660404
 56,1.8193562702,0.4097337327\H,-0.6404987749,1.6227024476,0.0475144809
 \H,-0.3312623638,-0.447756072,-0.5392969375\\Version=ES64L-G16RevB.01\
 State=3-A\HF=-383.9825329\S2=2.013646\S2-1=0.\S2A=2.000102\RMSD=3.470e
 -10\RMSF=2.050e-07\ZeroPoint=0.1374289\Thermal=0.1468437\Dipole=-0.307
 1864,-0.2991028,0.6336133\DipoleDeriv=-0.0233009,0.0743833,-0.0180359,
 0.3465308,0.3384626,-0.0809044,-0.2655049,-0.0762137,0.375125,-0.09560
 62,0.0443215,-0.0112075,-0.0614735,0.0672152,0.031315,0.1061733,0.0262
 643,0.0760935,0.0575179,-0.019505,-0.0858008,-0.1704497,0.0258664,-0.0
 427037,0.1061915,-0.0177034,-0.1504698,0.0717945,0.0241911,0.0061921,-
 0.1512786,-0.1548098,0.0024887,0.1539557,-0.041878,0.029098,0.8456681,
 -0.2685627,0.1034854,-0.3550469,-0.4159306,0.0664482,-0.0197661,0.0591
 517,-0.4385328,0.0326889,-0.0332262,-0.0252906,-0.0009996,-0.0749993,0
 .0099208,0.0570623,0.054603,-0.1174252,0.1178223,-0.0988086,-0.1320187
 ,0.2404117,1.1266412,0.2748945,-0.1584125,0.1326886,0.4717126,-0.08208
 75,-0.0290594,-0.0265537,-0.0952702,0.0056289,-0.0158796,-0.0603946,-0
 .0051793,0.034134,2.4321857,-0.09693,0.1372773,-0.2867823,-0.823408,-0
 .248154,-0.4784773,-0.147641,-0.098906,-0.1039864,0.0016838,0.0385694,
 -0.2879894,0.2373249,0.0027298,0.1466494,0.0061702,0.1299656,0.0276178
 ,0.0354029,0.0498774,0.0709836,0.0349688,-0.0268163,-0.0721451,0.04666
 12,0.0041747,-0.0974764,0.0019825,-0.0693184,0.0023454,0.0698163,0.008
 2148,-0.0871934,0.0194064,0.0331065,0.0609783,-0.0676908,0.0090417,-0.
 037995,-0.0688489,0.0444201,0.005456,-0.0197727,0.0041324,-1.1935939,-
 0.1464953,-0.1212365,0.4550482,0.051056,0.0944978,0.8274574,0.1185616,
 -0.0983068,-0.408665,0.300201,0.2323579,0.0090057,-0.9119516,-0.114321
 2,0.0814761,-0.1505443,-0.4747979,0.18226,0.0670086,-0.0171305,-0.0316
 401,0.4481056,-0.0287591,-0.0351442,-0.032238,0.1876556,-1.8238174,0.2
 111034,-0.0702085,0.3546,0.0448622,0.0226088,-0.3073836,0.0276633,0.03
 32406\Polar=129.6135618,-8.5006937,75.2825596,-1.5013163,0.7400031,65.
 8057206\PG=C01 [X(C4H10O3)]\NImag=1\\0.48527837,-0.02180014,0.54553539
 ,0.04070718,0.02197267,0.52132063,-0.25194085,0.08561043,-0.04135868,0
 .28847368,0.08089379,-0.07315504,0.01577955,-0.08538085,0.07598596,-0.
 03609812,0.01479687,-0.04733858,0.03236953,-0.01753794,0.05176125,-0.0
 6818083,-0.01591693,-0.07269906,-0.00780716,-0.00674709,-0.02723224,0.
 07187205,-0.01905857,-0.06867591,-0.05214298,0.00405824,0.00226692,0.0
 0977995,0.02122692,0.06433280,-0.07009907,-0.05469599,-0.25672588,-0.0
 0223982,-0.00198977,-0.00373676,0.06745671,0.05029486,0.29403154,-0.04
 500438,0.01122153,-0.00303292,-0.00003830,0.02871793,0.00523083,0.0012
 4499,-0.01017858,-0.00323902,0.04953111,0.00805708,-0.28721098,-0.0502
 6825,0.00071003,-0.01029741,-0.00321012,0.00168497,-0.00504481,-0.0018
 3226,0.00048537,0.31964859,0.00080677,-0.05009855,-0.06383353,-0.00126
 722,0.00454159,0.00105618,0.00167795,-0.02888374,-0.00380345,-0.005914
 98,0.04386575,0.06315771,-0.09876672,-0.06029344,0.07361751,-0.0299804
 7,-0.01408520,0.02252480,0.00271633,0.00674868,0.00666459,-0.00654625,
 -0.01007943,0.00194152,0.12517898,-0.04503044,-0.12002044,0.06318120,-
 0.00403920,0.00552839,-0.00290572,-0.00086549,0.00704269,0.00885852,-0
 .02954503,-0.01824128,0.03239810,0.08252766,0.13880198,0.05683790,0.06
 795728,-0.15637303,0.01211114,-0.00050309,-0.00070640,0.03028030,0.021
 80673,-0.02988988,0.00718285,0.01124452,0.00387979,-0.09559094,-0.1036
 4272,0.19657377,-0.00005567,0.00008359,0.00007555,-0.00001015,-0.00004
 796,0.00002776,0.00002720,-0.00000933,-0.00002568,0.00003034,0.0000047
 8,-0.00001181,0.00057974,0.00019583,-0.00042832,0.05510937,-0.00019700
 ,0.00001667,0.00012373,-0.00003213,-0.00008099,0.00003279,-0.00000316,
 -0.00016981,0.00003339,0.00005258,0.00002756,0.00006316,0.00098281,0.0
 0067668,-0.00019676,-0.00682259,0.07570209,-0.00004171,-0.00002910,-0.
 00001919,0.00000708,0.00000036,-0.00000308,-0.00004171,-0.00003330,0.0
 0005756,0.00000327,0.00002340,-0.00000568,0.00018457,0.00023551,0.0003
 0713,0.00156990,-0.06642055,0.31706095,-0.00319464,0.00150314,-0.00026
 428,-0.00020365,-0.00087608,0.00081813,-0.00015034,-0.00114418,0.00065
 417,0.00037021,-0.00003860,0.00055421,0.01264561,0.00042912,0.00063560
 ,-0.05658852,0.00096726,-0.01242721,0.60405401,0.00292553,-0.00222043,
 0.00096573,0.00073855,0.00138456,-0.00125988,0.00014788,0.00176448,-0.
 00117765,-0.00041331,0.00036519,-0.00089684,-0.01426584,-0.00505793,-0
 .00148280,0.00714873,-0.06072969,0.06713808,-0.01123092,0.31338590,0.0
 0081026,0.00083862,-0.00058692,-0.00008324,-0.00007490,-0.00007390,0.0
 0024391,0.00019051,-0.00012827,-0.00019007,-0.00019448,-0.00011312,-0.
 00184427,-0.00328226,-0.00137190,-0.01422045,0.07137245,-0.29016323,0.
 04375869,-0.00999316,0.59789442,0.00018673,0.00000406,-0.00016175,0.00
 002399,0.00003017,0.00002630,0.00000168,0.00004286,0.00001845,-0.00000
 478,-0.00006751,0.00006368,-0.00031266,-0.00025028,-0.00036891,0.00170
 230,-0.00088106,-0.00030782,-0.26208546,-0.03225258,-0.09857443,0.2937
 6040,-0.00065372,0.00039831,-0.00019345,-0.00006973,-0.00024162,0.0002
 1376,0.00000917,-0.00029188,0.00019332,0.00006483,-0.00006299,0.000146
 48,0.00268712,0.00043022,0.00020373,0.00849301,0.00322960,0.00417011,-
 0.04279279,-0.04924436,-0.01650158,0.03344689,0.05858671,0.00005766,0.
 00005806,0.00006745,0.00000468,-0.00000763,-0.00005717,0.00002376,0.00
 000044,-0.00000632,-0.00000626,0.00002945,-0.00008911,-0.00020830,0.00
 020770,0.00036065,-0.02657593,-0.00549938,-0.00964394,-0.10684494,-0.0
 1795798,-0.10170327,0.10177985,0.02006974,0.10053750,0.01085241,-0.006
 53164,0.00428357,0.00063655,0.00436547,-0.00485133,-0.00014404,0.00475
 852,-0.00472059,-0.00023500,0.00292519,-0.00431802,-0.08984128,0.01787
 353,0.00045421,0.00352771,0.00691492,-0.00146629,-0.05756446,-0.072658
 24,-0.01035024,-0.00671087,-0.02265782,0.00070941,0.42093111,-0.001390
 54,0.00436618,-0.00125651,-0.00092553,-0.00184404,0.00068682,0.0001643
 0,-0.00180195,0.00122745,-0.00015300,-0.00032284,0.00005643,0.01896194
 ,0.00027435,0.00192877,-0.01282895,-0.02419022,0.00326376,-0.01011752,
 0.01038638,0.00947111,-0.00620806,-0.01543068,0.00488822,-0.03050240,0
 .21547336,-0.00042057,0.00287615,-0.00063339,-0.00068041,-0.00138491,0
 .00065163,-0.00011253,-0.00146363,0.00113101,-0.00019846,-0.00085206,0
 .00059141,0.00110785,0.00346761,-0.00014555,0.00266532,0.01978492,-0.0
 0060864,-0.00231141,0.05094317,-0.03570582,-0.00242418,-0.01168913,0.0
 0117271,-0.03008409,0.02429028,0.39547860,0.00063857,0.00101395,-0.000
 45667,-0.00009496,-0.00041310,0.00027484,-0.00004902,-0.00066624,0.000
 54554,-0.00011606,-0.00036991,0.00024800,0.00383061,0.00041239,-0.0011
 9845,-0.00016545,-0.00180534,0.00046713,0.00334794,0.00011773,0.002978
 99,0.00027342,-0.00076027,0.00124965,-0.07067537,-0.00900496,0.0008357
 7,0.57472491,-0.00168390,0.00138840,-0.00042324,-0.00012353,-0.0006247
 3,0.00048186,0.00007391,-0.00045021,0.00025090,-0.00009025,-0.00060026
 ,0.00040854,0.00518083,-0.00100465,-0.00027340,0.00037893,-0.00411077,
 -0.00035501,-0.00461292,-0.02974526,0.03244741,0.00147543,0.00249963,0
 .00002586,0.00998133,-0.04332114,0.02071856,0.00626894,0.56301723,0.00
 028611,-0.00080829,0.00107460,0.00001481,0.00037941,-0.00059665,0.0003
 8505,0.00030080,-0.00058878,0.00002783,0.00025356,-0.00032362,-0.00319
 376,-0.00007527,0.00042677,0.00043839,0.00099486,-0.00003909,-0.002624
 16,0.00202081,-0.00924218,-0.00001774,-0.00114579,0.00069781,-0.029912
 77,0.05271465,-0.11567592,-0.01548186,0.04380740,0.43446388,-0.0004160
 5,-0.00000098,-0.00070812,0.00000236,-0.00007491,0.00004950,-0.0005616
 4,0.00002937,0.00015066,0.00006583,0.00001682,0.00016889,0.00020734,-0
 .00006659,0.00037095,-0.00020906,-0.00005419,-0.00004477,-0.00059300,0
 .00046432,0.00104389,-0.00010530,-0.00000855,0.00012891,0.00107152,-0.
 00150288,-0.00392871,-0.12927293,0.08893426,0.08743562,0.13617629,0.00
 062802,-0.00017187,-0.00039272,0.00008521,0.00003061,0.00015744,-0.000
 06903,0.00034857,0.00020294,-0.00006400,-0.00003456,-0.00012678,-0.000
 77617,-0.00017083,-0.00009316,0.00026256,0.00020659,-0.00025536,0.0004
 5366,0.00187425,-0.00084674,-0.00014234,-0.00019941,-0.00005522,-0.008
 22416,0.00093609,0.01173236,0.08990243,-0.14523514,-0.09936855,-0.0989
 1692,0.15545114,-0.00096203,0.00019073,-0.00047454,0.00001873,-0.00023
 447,0.00038099,-0.00041535,-0.00015304,0.00034717,0.00005539,-0.000130
 57,0.00024439,0.00230617,-0.00023460,0.00027027,0.00020699,0.00007254,
 0.00005110,-0.00068655,-0.00548503,0.00113516,0.00023063,0.00035537,-0
 .00006446,0.02178733,-0.00722881,-0.02484050,0.08800050,-0.09979502,-0
 .13639559,-0.09517831,0.10504296,0.15045354,-0.00004947,0.00003748,0.0
 0013505,-0.00005006,0.00001036,-0.00003644,0.00009743,-0.00008327,-0.0
 0009990,0.00005744,0.00000490,0.00004664,0.00005647,0.00015445,0.00000
 498,0.00019703,0.00001804,0.00008826,0.00028113,-0.00013041,0.00058630
 ,0.00014926,0.00058799,-0.00017000,-0.00330171,0.00101964,-0.00179675,
 -0.29666352,-0.00841543,-0.07239500,-0.01361075,-0.00222263,-0.0053726
 4,0.31884252,-0.00008360,-0.00028123,0.00010066,0.00000236,0.00010600,
 -0.00007861,-0.00011417,0.00000681,-0.00010887,0.00009547,0.00012427,0
 .00003072,-0.00049822,0.00002064,0.00011791,-0.00024639,0.00003552,-0.
 00009783,0.00174771,0.00110528,0.00021076,-0.00045470,-0.00033178,0.00
 007204,0.01015722,-0.00174982,0.00362419,-0.00776928,-0.04738290,-0.00
 300894,0.01799572,0.00132881,0.00712856,0.00836239,0.04653537,0.000095
 71,0.00029517,-0.00043031,0.00000893,-0.00022695,0.00025496,-0.0000672
 0,-0.00015936,0.00040921,-0.00003085,-0.00016824,0.00013246,0.00119668
 ,0.00029141,-0.00029467,0.00020347,-0.00026023,0.00017887,-0.00078290,
 -0.00061783,0.00080876,0.00056884,0.00042547,0.00034121,-0.02805805,-0
 .00136792,-0.01390326,-0.07209508,-0.00268204,-0.06452071,0.01830921,0
 .00200172,0.00677735,0.08074287,0.00019540,0.07186768,0.00016319,0.000
 15616,-0.00013091,0.00001661,-0.00010069,0.00008319,0.00003378,0.00013
 147,0.00011636,-0.00008486,-0.00014559,-0.00011239,-0.00008344,-0.0001
 8215,0.00006959,0.00030594,0.00011356,0.00006335,-0.00001436,0.0006987
 4,-0.00029874,0.00027945,0.00032693,-0.00000795,-0.00013471,0.00278266
 ,-0.00006653,-0.08063925,-0.08829295,0.00604732,0.00683459,0.01679171,
 -0.00276972,-0.00861005,-0.02931158,0.00258171,0.08128509,0.00010921,-
 0.00022920,0.00020986,-0.00005351,0.00014638,-0.00013913,0.00002630,-0
 .00013562,-0.00014564,0.00013930,0.00014301,0.00005264,-0.00027447,0.0
 0021442,0.00002998,0.00005545,-0.00034823,-0.00006014,0.00055158,-0.00
 106066,0.00120636,0.00014310,0.00028800,-0.00009042,-0.00393689,-0.006
 29622,0.00212574,-0.08828695,-0.28874621,0.01445010,-0.00732903,-0.015
 07413,0.00220748,0.00097822,0.00097397,-0.00049175,0.09607235,0.310176
 50,-0.00022154,0.00020145,0.00008275,0.00000307,-0.00005941,0.00001392
 ,-0.00005202,-0.00008139,-0.00003677,-0.00007210,-0.00004698,0.0000271
 2,0.00013218,-0.00002367,0.00000061,-0.00005601,0.00114287,0.00015595,
 0.00073084,0.00321679,-0.00496080,-0.00005134,-0.00027146,-0.00010935,
 0.01441077,0.02301050,-0.01070180,0.00558324,0.01431254,-0.04490395,-0
 .00841782,-0.01695358,0.00200476,-0.00217762,-0.00903944,0.00039322,-0
 .00548337,-0.01851259,0.05089709,-0.00479484,0.00358540,-0.00315856,-0
 .00039999,-0.00207426,0.00246822,0.00000873,-0.00190578,0.00204193,0.0
 0031609,-0.00151539,0.00196783,0.02289466,-0.00073476,-0.00155704,-0.0
 0263260,-0.00569066,0.00050930,0.00017670,0.04492782,0.00864911,0.0007
 7523,-0.00219713,0.00093163,-0.14199318,0.04943167,0.08615021,0.003330
 62,0.00237960,0.02524752,0.00041049,0.00085067,-0.00158157,0.00128285,
 -0.00041824,-0.00096220,-0.00020350,0.00157581,-0.00426649,0.16531240,
 0.00178217,-0.00255302,0.00112330,0.00039134,0.00131904,-0.00100438,-0
 .00005002,0.00125532,-0.00108872,0.00012096,0.00069871,-0.00072847,-0.
 01221901,0.00004840,0.00115528,0.00326924,0.00541935,-0.00202075,0.011
 86952,-0.06941707,-0.01862138,0.00164154,0.00454099,-0.00101753,0.0730
 6959,-0.05163272,-0.09373858,0.00376666,-0.00969065,-0.01577636,0.0001
 5113,0.00182402,-0.00213939,-0.00065963,-0.00005049,0.00143100,0.00038
 024,-0.00023033,0.00428866,-0.10472203,0.12160474,0.00421339,-0.003311
 37,0.00164420,0.00049870,0.00189984,-0.00168351,0.00007895,0.00188524,
 -0.00146493,-0.00010047,0.00117051,-0.00148346,-0.01863720,0.00088296,
 0.00113684,0.00299081,0.00680054,0.00103222,0.00779518,-0.04406287,-0.
 02076051,-0.00016487,0.00251968,-0.00061336,0.08351180,-0.07508523,-0.
 13430214,0.01557027,-0.01348826,-0.05429571,0.00175342,-0.00052786,-0.
 00246035,0.00109392,-0.00099458,0.00315765,0.00031246,-0.00165474,0.00
 533814,-0.13088690,0.12337569,0.19176161,0.00341426,-0.00034959,-0.002
 58265,0.00017648,0.00062017,-0.00070355,0.00040432,0.00138399,-0.00022
 847,-0.00074293,-0.00039661,-0.00022272,-0.01717851,-0.01153876,-0.003
 32661,-0.00282562,0.00912382,0.01197398,-0.17711333,0.05561278,0.07827
 540,-0.02782739,0.02676135,0.02405320,-0.02626980,0.03723911,0.0114594
 5,0.00291565,-0.00230273,0.00024210,0.00007195,0.00003481,-0.00182330,
 0.00030180,-0.00064504,0.00071415,0.00038107,-0.00036296,-0.00000802,0
 .01608102,-0.01014885,-0.01118472,0.60428933,-0.00022371,0.00089827,-0
 .00194384,-0.00035876,-0.00047979,0.00043287,0.00034149,-0.00047104,0.
 00060492,0.00014336,-0.00032981,0.00066765,-0.00219645,-0.00197983,-0.
 00262950,0.00007788,0.00307492,-0.00442696,0.05042351,-0.09933730,-0.0
 6853191,0.00096414,0.00112676,0.00208595,0.04005495,-0.05924873,-0.026
 40739,-0.00259057,0.00520549,-0.00025443,0.00031154,-0.00180562,0.0008
 3273,0.00049628,-0.00062625,-0.00037101,0.00011464,0.00019174,-0.00087
 784,-0.01060887,0.00430195,0.00553273,-0.00743795,0.19004107,-0.000312
 09,-0.00078907,-0.00209057,-0.00011026,-0.00018787,0.00031412,-0.00026
 802,-0.00046917,0.00072375,-0.00021268,-0.00029390,0.00065562,-0.00227
 425,-0.00206310,0.00195788,0.03161567,-0.02755289,-0.01866026,0.046800
 31,-0.05480931,-0.14544720,-0.00363602,0.00498891,0.01010967,0.0105084
 4,-0.02011154,-0.00659587,-0.00026701,0.00305291,-0.00069060,-0.000865
 37,-0.00021536,0.00225007,-0.00021509,-0.00000850,0.00000516,-0.000778
 21,0.00067444,0.00080656,-0.00458147,0.00268371,0.00542855,0.06292158,
 0.14884204,0.25559743,-0.00358143,-0.00127354,0.00195166,-0.00017441,-
 0.00037850,0.00054170,0.00012450,-0.00066429,-0.00005486,0.00074545,0.
 00050808,0.00013974,0.00568247,0.00445387,0.00011270,0.00116669,-0.002
 03423,-0.00085518,-0.03757321,0.00843081,-0.00739448,-0.00049724,0.000
 99205,0.00362279,0.01495646,-0.01005512,-0.00509618,-0.00182251,-0.000
 47708,0.00058044,0.00008154,0.00060287,-0.00033497,-0.00010518,0.00016
 384,-0.00044173,0.00013100,-0.00018933,-0.00005374,-0.00739365,0.00450
 388,0.00590337,-0.38839833,-0.06668531,-0.13716907,0.42469401,-0.00287
 693,-0.00071475,0.00279030,0.00022933,-0.00027615,0.00000413,-0.000106
 13,-0.00039478,-0.00028572,0.00026880,0.00061012,-0.00050739,0.0073646
 5,0.00161324,0.00129835,-0.00055773,-0.00027887,-0.00120501,0.02506306
 ,0.00438603,0.00791110,0.00332767,-0.00201514,-0.00257168,0.01057109,-
 0.00099828,-0.00141756,-0.00086712,-0.00151466,0.00047780,0.00024629,0
 .00017337,0.00008028,-0.00031788,0.00032480,-0.00040725,0.00000866,-0.
 00006876,0.00008299,-0.00390446,0.00107689,0.00269758,-0.09368107,-0.0
 4503827,-0.05527149,0.05921002,0.04510543,-0.00040942,0.00182467,0.002
 70204,0.00010256,-0.00004367,0.00011045,0.00027826,0.00041048,-0.00081
 180,0.00062978,0.00041644,-0.00063337,0.00383648,0.00062300,-0.0054160
 2,0.00116440,-0.00025310,0.00008208,0.02567611,0.00827414,0.00929222,0
 .00281087,-0.00318571,-0.00149820,0.00704925,-0.00725570,-0.00247824,-
 0.00095305,0.00041631,0.00056099,-0.00032672,0.00048106,-0.00049480,0.
 00007184,-0.00003380,-0.00039702,0.00009952,-0.00004019,-0.00013446,-0
 .00411421,0.00261127,0.00308000,-0.17236649,-0.05261335,-0.10365632,0.
 14001106,0.04842625,0.09986520,-0.02454864,0.00295053,0.00378307,0.001
 37032,-0.00445926,0.00450688,0.00036203,-0.00466979,0.00305901,0.00041
 109,-0.00178416,0.00423194,0.06891713,-0.01379417,-0.00558994,-0.00015
 926,-0.00065262,0.00031783,-0.02579464,0.00973839,-0.00339063,0.000391
 25,-0.00422935,0.00125184,-0.05510535,-0.02691035,-0.05509878,-0.00956
 264,-0.00867445,0.00292009,-0.00015318,0.00080330,-0.00348132,0.001124
 82,0.00101652,-0.00198356,0.00033946,0.00078184,-0.00000003,-0.0531710
 4,0.02685328,0.03725189,0.01232005,-0.00282615,-0.00115646,-0.00803617
 ,-0.00397825,-0.00356024,0.09129478,-0.00139724,0.00262965,0.00037398,
 -0.00084225,0.00023190,-0.00045071,0.00019708,0.00041841,-0.00034167,-
 0.00086595,0.00052749,-0.00098929,-0.00976547,-0.00817605,0.00307890,0
 .00054297,0.00151958,0.00007278,-0.02219556,-0.01783936,-0.00560190,-0
 .00081932,-0.00328236,-0.00023761,-0.03616067,-0.02459973,-0.00260973,
 0.01105163,0.00031585,0.00503826,-0.00019540,0.00051811,-0.00050972,0.
 00015950,-0.00013901,0.00211240,0.00045583,0.00005533,-0.00038945,0.03
 102062,-0.00851514,-0.00763987,-0.00391247,0.00447644,0.00153020,0.002
 89201,-0.00199021,-0.00005809,0.02983469,0.05384909,0.00474957,-0.0012
 7929,0.00161428,0.00060040,-0.00035013,-0.00034745,0.00046325,-0.00128
 239,0.00049260,-0.00013214,-0.00000675,0.00054066,0.00823638,0.0020813
 4,-0.01071626,0.00035994,-0.00023832,0.00021724,-0.00148177,0.00518461
 ,0.00112656,0.00020843,-0.00029946,0.00049817,-0.02895341,-0.00923229,
 -0.05343424,-0.02530183,0.00109468,-0.00995126,0.00005877,-0.00078315,
 0.00081543,-0.00050641,0.00189033,-0.00478057,0.00027431,0.00017801,0.
 00112699,0.02314270,-0.00053337,0.00448476,0.00280667,-0.00094265,-0.0
 0070799,-0.00146325,-0.00210268,-0.00017275,0.01693840,0.00662151,0.06
 919384\\0.00000011,0.00000010,0.00000047,0.00000003,0.00000015,0.00000
 060,0.00000001,-0.00000007,0.00000030,-0.00000007,0.00000009,0.0000001
 5,-0.00000024,0.00000029,0.00000023,-0.00000021,0.00000003,-0.00000018
 ,-0.00000017,-0.00000003,-0.00000008,0.00000007,-0.00000012,-0.0000003
 3,0.00000008,0.00000011,-0.00000021,0.00000017,-0.00000012,-0.00000020
 ,0.00000019,-0.00000012,-0.00000014,0.00000018,-0.00000019,-0.00000041
 ,0.00000006,-0.00000011,-0.00000025,-0.00000031,0.00000002,-0.00000033
 ,0.00000027,-0.00000003,0.00000006,0.00000008,0.00000005,0.00000023,-0
 .00000025,-0.00000003,0.00000010\\\@


 Just remember, when you're over the hill, you begin to pick up speed.
 -- Charles Schulz
 Job cpu time:      18 days 16 hours 48 minutes 14.6 seconds.
 Elapsed time:       1 days  4 hours 50 minutes 17.1 seconds.
 File lengths (MBytes):  RWF=    609 Int=      0 D2E=      0 Chk=     34 Scr=      1
 Normal termination of Gaussian 16 at Tue Nov 30 19:41:46 2021.
