# Supplementary material for: Computational Investigation of Substituent Effects on the Alcohol + Carbonyl Channel of Peroxy Radical Self- and Cross-Reactions
Source: J Phys Chem A. 2023 Feb 8;127(7):1686–96. doi: 10.1021/acs.jpca.2c08927 (PMC9969516; doi:10.1021/acs.jpca.2c08927)
Supplement: Supplementary file 2 — jp2c08927_si_002.zip [file jp2c08927_si_002.zip › MeO--OiproH/Reverse-IRC-wb-ts1-opt.log]

 Entering Gaussian System, Link 0=/appl/soft/chem/gaussian/G16RevB.01/g16/g16
 Initial command:
 /appl/soft/chem/gaussian/G16RevB.01/g16/l1.exe "/scratch/kurten/scratch_galib/third-paper/MeO-OPrOH/ts-calc/11_9_1604-set2/ts-set1/wb-ts/irc/ts-set1-M0001-copt-TS-opt-IRC/Reverse-b3lyp-opt/Reverse-wb-opt/10662927.GAUSS_SCRDIR/Gau-92293.inp" -scrdir="/scratch/kurten/scratch_galib/third-paper/MeO-OPrOH/ts-calc/11_9_1604-set2/ts-set1/wb-ts/irc/ts-set1-M0001-copt-TS-opt-IRC/Reverse-b3lyp-opt/Reverse-wb-opt/10662927.GAUSS_SCRDIR/"
 Entering Link 1 = /appl/soft/chem/gaussian/G16RevB.01/g16/l1.exe PID=     92298.
  
 Copyright (c) 1988-2017, Gaussian, Inc.  All Rights Reserved.
  
 This is part of the Gaussian(R) 16 program.  It is based on
 the Gaussian(R) 09 system (copyright 2009, Gaussian, Inc.),
 the Gaussian(R) 03 system (copyright 2003, Gaussian, Inc.),
 the Gaussian(R) 98 system (copyright 1998, Gaussian, Inc.),
 the Gaussian(R) 94 system (copyright 1995, Gaussian, Inc.),
 the Gaussian 92(TM) system (copyright 1992, Gaussian, Inc.),
 the Gaussian 90(TM) system (copyright 1990, Gaussian, Inc.),
 the Gaussian 88(TM) system (copyright 1988, Gaussian, Inc.),
 the Gaussian 86(TM) system (copyright 1986, Carnegie Mellon
 University), and the Gaussian 82(TM) system (copyright 1983,
 Carnegie Mellon University). Gaussian is a federally registered
 trademark of Gaussian, Inc.
  
 This software contains proprietary and confidential information,
 including trade secrets, belonging to Gaussian, Inc.
  
 This software is provided under written license and may be
 used, copied, transmitted, or stored only in accord with that
 written license.
  
 The following legend is applicable only to US Government
 contracts under FAR:
  
                    RESTRICTED RIGHTS LEGEND
  
 Use, reproduction and disclosure by the US Government is
 subject to restrictions as set forth in subparagraphs (a)
 and (c) of the Commercial Computer Software - Restricted
 Rights clause in FAR 52.227-19.
  
 Gaussian, Inc.
 340 Quinnipiac St., Bldg. 40, Wallingford CT 06492
  
  
 ---------------------------------------------------------------
 Warning -- This program may not be used in any manner that
 competes with the business of Gaussian, Inc. or will provide
 assistance to any competitor of Gaussian, Inc.  The licensee
 of this program is prohibited from giving any competitor of
 Gaussian, Inc. access to this program.  By using this program,
 the user acknowledges that Gaussian, Inc. is engaged in the
 business of creating and licensing software in the field of
 computational chemistry and represents and warrants to the
 licensee that it is not a competitor of Gaussian, Inc. and that
 it will not use this program in any manner prohibited above.
 ---------------------------------------------------------------
  

 Cite this work as:
 Gaussian 16, Revision B.01,
 M. J. Frisch, G. W. Trucks, H. B. Schlegel, G. E. Scuseria, 
 M. A. Robb, J. R. Cheeseman, G. Scalmani, V. Barone, 
 G. A. Petersson, H. Nakatsuji, X. Li, M. Caricato, A. V. Marenich, 
 J. Bloino, B. G. Janesko, R. Gomperts, B. Mennucci, H. P. Hratchian, 
 J. V. Ortiz, A. F. Izmaylov, J. L. Sonnenberg, D. Williams-Young, 
 F. Ding, F. Lipparini, F. Egidi, J. Goings, B. Peng, A. Petrone, 
 T. Henderson, D. Ranasinghe, V. G. Zakrzewski, J. Gao, N. Rega, 
 G. Zheng, W. Liang, M. Hada, M. Ehara, K. Toyota, R. Fukuda, 
 J. Hasegawa, M. Ishida, T. Nakajima, Y. Honda, O. Kitao, H. Nakai, 
 T. Vreven, K. Throssell, J. A. Montgomery, Jr., J. E. Peralta, 
 F. Ogliaro, M. J. Bearpark, J. J. Heyd, E. N. Brothers, K. N. Kudin, 
 V. N. Staroverov, T. A. Keith, R. Kobayashi, J. Normand, 
 K. Raghavachari, A. P. Rendell, J. C. Burant, S. S. Iyengar, 
 J. Tomasi, M. Cossi, J. M. Millam, M. Klene, C. Adamo, R. Cammi, 
 J. W. Ochterski, R. L. Martin, K. Morokuma, O. Farkas, 
 J. B. Foresman, and D. J. Fox, Gaussian, Inc., Wallingford CT, 2016.
 
 ******************************************
 Gaussian 16:  ES64L-G16RevB.01 20-Dec-2017
                18-Feb-2022 
 ******************************************
 %mem=12GB
 %NprocShared=16
 Will use up to   16 processors via shared memory.
 %chk=Reverse-wb-opt
 ----------------------------------------------------------------------
 #wB97XD Aug-cc-pVTZ Opt Integral(Grid=SuperFineGrid) Freq MaxDisk=32GB
 ----------------------------------------------------------------------
 1/18=20,19=15,26=5,38=1/1,3;
 2/9=110,12=2,17=6,18=5,40=1/2;
 3/5=16,6=1,7=10,11=2,25=1,30=1,71=1,74=-58,75=-7/1,2,3;
 4//1;
 5/5=2,38=5/2;
 6/7=2,8=2,9=2,10=2,28=1/1;
 7//1,2,3,16;
 1/18=20,19=15,26=5/3(2);
 2/9=110/2;
 99//99;
 2/9=110/2;
 3/5=16,6=1,7=10,11=2,25=1,30=1,71=1,74=-58,75=-7/1,2,3;
 4/5=5,16=3,69=1/1;
 5/5=2,38=5/2;
 7//1,2,3,16;
 1/18=20,19=15,26=5/3(-5);
 2/9=110/2;
 6/7=2,8=2,9=2,10=2,19=2,28=1/1;
 99/9=1/99;
 --------------
 Reverse-wb-opt
 --------------
 Symbolic Z-matrix:
 Charge =  0 Multiplicity = 3
 C                    -2.98057  -0.73452   0.17236 
 H                    -3.29257  -0.81188   1.22828 
 H                    -2.9603   -1.70133  -0.35965 
 O                    -3.60176   0.20856  -0.48588 
 H                     2.67036   0.24642   0.94614 
 C                     2.32012   0.0036   -0.07025 
 H                     2.94023   0.54867  -0.78873 
 C                     0.85891   0.42565  -0.20645 
 H                     0.53138   0.19982  -1.23297 
 C                     0.64401   1.90684   0.09854 
 H                     1.21078   2.53594  -0.59984 
 H                     0.96552   2.14      1.12028 
 H                    -0.41506   2.17449   0.00512 
 O                     0.14044  -0.41632   0.71179 
 O                     2.49684  -1.37923  -0.34573 
 H                     1.82376  -1.84596   0.17894 
 H                    -0.81309  -0.39965   0.49579 
 
 Add virtual bond connecting atoms H17        and C1         Dist= 4.19D+00.

 GradGradGradGradGradGradGradGradGradGradGradGradGradGradGradGradGradGrad
 Berny optimization.
 Initialization pass.
                           ----------------------------
                           !    Initial Parameters    !
                           ! (Angstroms and Degrees)  !
 --------------------------                            --------------------------
 ! Name  Definition              Value          Derivative Info.                !
 --------------------------------------------------------------------------------
 ! R1    R(1,2)                  1.1038         estimate D2E/DX2                !
 ! R2    R(1,3)                  1.1037         estimate D2E/DX2                !
 ! R3    R(1,4)                  1.3071         estimate D2E/DX2                !
 ! R4    R(1,17)                 2.2169         estimate D2E/DX2                !
 ! R5    R(5,6)                  1.1021         estimate D2E/DX2                !
 ! R6    R(6,7)                  1.0945         estimate D2E/DX2                !
 ! R7    R(6,8)                  1.527          estimate D2E/DX2                !
 ! R8    R(6,15)                 1.421          estimate D2E/DX2                !
 ! R9    R(8,9)                  1.1009         estimate D2E/DX2                !
 ! R10   R(8,10)                 1.5275         estimate D2E/DX2                !
 ! R11   R(8,14)                 1.4382         estimate D2E/DX2                !
 ! R12   R(10,11)                1.0976         estimate D2E/DX2                !
 ! R13   R(10,12)                1.0962         estimate D2E/DX2                !
 ! R14   R(10,13)                1.0964         estimate D2E/DX2                !
 ! R15   R(14,17)                0.9778         estimate D2E/DX2                !
 ! R16   R(15,16)                0.9727         estimate D2E/DX2                !
 ! A1    A(2,1,3)              113.8864         estimate D2E/DX2                !
 ! A2    A(2,1,4)              113.4523         estimate D2E/DX2                !
 ! A3    A(2,1,17)              98.4754         estimate D2E/DX2                !
 ! A4    A(3,1,4)              113.453          estimate D2E/DX2                !
 ! A5    A(3,1,17)             100.6427         estimate D2E/DX2                !
 ! A6    A(4,1,17)             115.412          estimate D2E/DX2                !
 ! A7    A(5,6,7)              108.3984         estimate D2E/DX2                !
 ! A8    A(5,6,8)              108.9929         estimate D2E/DX2                !
 ! A9    A(5,6,15)             110.7111         estimate D2E/DX2                !
 ! A10   A(7,6,8)              110.2409         estimate D2E/DX2                !
 ! A11   A(7,6,15)             106.6732         estimate D2E/DX2                !
 ! A12   A(8,6,15)             111.7567         estimate D2E/DX2                !
 ! A13   A(6,8,9)              108.1288         estimate D2E/DX2                !
 ! A14   A(6,8,10)             112.6334         estimate D2E/DX2                !
 ! A15   A(6,8,14)             105.0277         estimate D2E/DX2                !
 ! A16   A(9,8,10)             110.0742         estimate D2E/DX2                !
 ! A17   A(9,8,14)             109.0636         estimate D2E/DX2                !
 ! A18   A(10,8,14)            111.7123         estimate D2E/DX2                !
 ! A19   A(8,10,11)            110.861          estimate D2E/DX2                !
 ! A20   A(8,10,12)            110.5544         estimate D2E/DX2                !
 ! A21   A(8,10,13)            110.8318         estimate D2E/DX2                !
 ! A22   A(11,10,12)           108.6445         estimate D2E/DX2                !
 ! A23   A(11,10,13)           107.7383         estimate D2E/DX2                !
 ! A24   A(12,10,13)           108.1082         estimate D2E/DX2                !
 ! A25   A(8,14,17)            109.6421         estimate D2E/DX2                !
 ! A26   A(6,15,16)            106.04           estimate D2E/DX2                !
 ! A27   L(1,17,14,13,-1)      190.3514         estimate D2E/DX2                !
 ! A28   L(1,17,14,13,-2)      177.8603         estimate D2E/DX2                !
 ! D1    D(2,1,14,8)          -146.0567         estimate D2E/DX2                !
 ! D2    D(3,1,14,8)            98.3784         estimate D2E/DX2                !
 ! D3    D(4,1,14,8)           -24.4581         estimate D2E/DX2                !
 ! D4    D(5,6,8,9)            178.6231         estimate D2E/DX2                !
 ! D5    D(5,6,8,10)            56.7654         estimate D2E/DX2                !
 ! D6    D(5,6,8,14)           -65.0337         estimate D2E/DX2                !
 ! D7    D(7,6,8,9)             59.7626         estimate D2E/DX2                !
 ! D8    D(7,6,8,10)           -62.0951         estimate D2E/DX2                !
 ! D9    D(7,6,8,14)           176.1058         estimate D2E/DX2                !
 ! D10   D(15,6,8,9)           -58.6887         estimate D2E/DX2                !
 ! D11   D(15,6,8,10)          179.4536         estimate D2E/DX2                !
 ! D12   D(15,6,8,14)           57.6545         estimate D2E/DX2                !
 ! D13   D(5,6,15,16)           72.5524         estimate D2E/DX2                !
 ! D14   D(7,6,15,16)         -169.7065         estimate D2E/DX2                !
 ! D15   D(8,6,15,16)          -49.1504         estimate D2E/DX2                !
 ! D16   D(6,8,10,11)           61.1632         estimate D2E/DX2                !
 ! D17   D(6,8,10,12)          -59.3859         estimate D2E/DX2                !
 ! D18   D(6,8,10,13)         -179.2429         estimate D2E/DX2                !
 ! D19   D(9,8,10,11)          -59.5866         estimate D2E/DX2                !
 ! D20   D(9,8,10,12)          179.8643         estimate D2E/DX2                !
 ! D21   D(9,8,10,13)           60.0073         estimate D2E/DX2                !
 ! D22   D(14,8,10,11)         179.0936         estimate D2E/DX2                !
 ! D23   D(14,8,10,12)          58.5445         estimate D2E/DX2                !
 ! D24   D(14,8,10,13)         -61.3125         estimate D2E/DX2                !
 ! D25   D(6,8,14,17)         -163.1121         estimate D2E/DX2                !
 ! D26   D(9,8,14,17)          -47.4132         estimate D2E/DX2                !
 ! D27   D(10,8,14,17)          74.4903         estimate D2E/DX2                !
 --------------------------------------------------------------------------------
 Trust Radius=3.00D-01 FncErr=1.00D-07 GrdErr=1.00D-07 EigMax=2.50D+02 EigMin=1.00D-04
 Number of steps in this run=     81 maximum allowed number of steps=    102.
 GradGradGradGradGradGradGradGradGradGradGradGradGradGradGradGradGradGrad

                          Input orientation:                          
 ---------------------------------------------------------------------
 Center     Atomic      Atomic             Coordinates (Angstroms)
 Number     Number       Type             X           Y           Z
 ---------------------------------------------------------------------
      1          6           0       -2.980570   -0.734520    0.172360
      2          1           0       -3.292570   -0.811880    1.228280
      3          1           0       -2.960300   -1.701330   -0.359650
      4          8           0       -3.601760    0.208560   -0.485880
      5          1           0        2.670360    0.246420    0.946140
      6          6           0        2.320120    0.003600   -0.070250
      7          1           0        2.940230    0.548670   -0.788730
      8          6           0        0.858910    0.425650   -0.206450
      9          1           0        0.531380    0.199820   -1.232970
     10          6           0        0.644010    1.906840    0.098540
     11          1           0        1.210780    2.535940   -0.599840
     12          1           0        0.965520    2.140000    1.120280
     13          1           0       -0.415060    2.174490    0.005120
     14          8           0        0.140440   -0.416320    0.711790
     15          8           0        2.496840   -1.379230   -0.345730
     16          1           0        1.823760   -1.845960    0.178940
     17          1           0       -0.813090   -0.399650    0.495790
 ---------------------------------------------------------------------
                    Distance matrix (angstroms):
                    1          2          3          4          5
     1  C    0.000000
     2  H    1.103764   0.000000
     3  H    1.103706   1.850148   0.000000
     4  O    1.307118   2.018723   2.018684   0.000000
     5  H    5.787399   6.062684   6.099438   6.433631   0.000000
     6  C    5.357331   5.818374   5.556381   5.939985   1.102124
     7  H    6.134015   6.690831   6.329523   6.557822   1.781561
     8  C    4.028784   4.563411   4.374229   4.474683   2.154516
     9  H    3.896375   4.658743   4.070490   4.200127   3.053838
    10  C    4.485511   4.915731   5.120535   4.610018   2.753455
    11  H    5.372115   5.901702   5.950635   5.346983   3.124473
    12  H    4.973233   5.182334   5.688416   5.212510   2.553909
    13  H    3.882287   4.323724   4.651159   3.776376   3.758030
    14  O    3.183228   3.494108   3.523326   3.978561   2.625765
    15  O    5.539503   6.026331   5.466655   6.303463   2.083693
    16  H    4.931220   5.324215   4.816454   5.839461   2.383984
    17  H    2.216916   2.618071   2.652670   3.018323   3.571365
                    6          7          8          9         10
     6  C    0.000000
     7  H    1.094464   0.000000
     8  C    1.527027   2.164735   0.000000
     9  H    2.142431   2.474188   1.100917   0.000000
    10  C    2.541684   2.811494   1.527457   2.167838   0.000000
    11  H    2.814933   2.641196   2.175291   2.513940   1.097602
    12  H    2.795802   3.174292   2.170386   3.080675   1.096214
    13  H    3.492800   3.812015   2.173983   2.515539   1.096354
    14  O    2.353492   3.319878   1.438151   2.077150   2.454940
    15  O    1.421034   2.027225   2.441271   2.672756   3.798501
    16  H    1.931150   2.813742   2.497934   2.801598   3.934690
    17  H    3.209364   4.078813   1.992447   2.270589   2.756963
                   11         12         13         14         15
    11  H    0.000000
    12  H    1.782059   0.000000
    13  H    1.771998   1.775042   0.000000
    14  O    3.403210   2.717056   2.742309   0.000000
    15  O    4.128811   4.108419   4.607731   2.756477   0.000000
    16  H    4.492582   4.184564   4.605057   2.271864   0.972704
    17  H    3.730167   3.162794   2.650544   0.977831   3.552938
                   16         17
    16  H    0.000000
    17  H    3.024101   0.000000
 Stoichiometry    C4H10O3(3)
 Framework group  C1[X(C4H10O3)]
 Deg. of freedom    45
 Full point group                 C1      NOp   1
 Largest Abelian subgroup         C1      NOp   1
 Largest concise Abelian subgroup C1      NOp   1
                         Standard orientation:                         
 ---------------------------------------------------------------------
 Center     Atomic      Atomic             Coordinates (Angstroms)
 Number     Number       Type             X           Y           Z
 ---------------------------------------------------------------------
      1          6           0       -2.980570   -0.734518    0.172360
      2          1           0       -3.292570   -0.811878    1.228280
      3          1           0       -2.960301   -1.701328   -0.359650
      4          8           0       -3.601760    0.208562   -0.485880
      5          1           0        2.670360    0.246418    0.946140
      6          6           0        2.320120    0.003598   -0.070250
      7          1           0        2.940231    0.548668   -0.788730
      8          6           0        0.858910    0.425649   -0.206450
      9          1           0        0.531380    0.199819   -1.232970
     10          6           0        0.644012    1.906839    0.098540
     11          1           0        1.210782    2.535939   -0.599840
     12          1           0        0.965522    2.139999    1.120280
     13          1           0       -0.415058    2.174490    0.005120
     14          8           0        0.140440   -0.416320    0.711790
     15          8           0        2.496839   -1.379232   -0.345730
     16          1           0        1.823759   -1.845962    0.178940
     17          1           0       -0.813090   -0.399650    0.495790
 ---------------------------------------------------------------------
 Rotational constants (GHZ):           3.8678406           0.9076759           0.7840233
 Standard basis: Aug-CC-pVTZ (5D, 7F)
 There are   635 symmetry adapted cartesian basis functions of A   symmetry.
 There are   552 symmetry adapted basis functions of A   symmetry.
   552 basis functions,   774 primitive gaussians,   635 cartesian basis functions
    30 alpha electrons       28 beta electrons
       nuclear repulsion energy       300.8367763261 Hartrees.
 NAtoms=   17 NActive=   17 NUniq=   17 SFac= 1.00D+00 NAtFMM=   60 NAOKFM=F Big=F
 Integral buffers will be    131072 words long.
 Raffenetti 2 integral format.
 Two-electron integral symmetry is turned on.
 Nuclear repulsion after empirical dispersion term =      300.8294669623 Hartrees.
 One-electron integrals computed using PRISM.
 NBasis=   552 RedAO= T EigKep=  7.81D-06  NBF=   552
 NBsUse=   552 1.00D-06 EigRej= -1.00D+00 NBFU=   552
 ExpMin= 2.53D-02 ExpMax= 1.53D+04 ExpMxC= 5.22D+02 IAcc=3 IRadAn=         7 AccDes= 0.00D+00
 Harris functional with IExCor= 4639 and IRadAn=       7 diagonalized for initial guess.
 HarFok:  IExCor= 4639 AccDes= 0.00D+00 IRadAn=         7 IDoV= 1 UseB2=F ITyADJ=14
 ICtDFT=  3500011 ScaDFX=  1.000000  1.000000  1.000000  1.000000
 FoFCou: FMM=F IPFlag=           0 FMFlag=      100000 FMFlg1=           0
         NFxFlg=           0 DoJE=T BraDBF=F KetDBF=T FulRan=T
         wScrn=  0.000000 ICntrl=       500 IOpCl=  0 I1Cent=   200000004 NGrid=           0
         NMat0=    1 NMatS0=      1 NMatT0=    0 NMatD0=    1 NMtDS0=    0 NMtDT0=    0
 Petite list used in FoFCou.
 Initial guess <Sx>= 0.0000 <Sy>= 0.0000 <Sz>= 1.0000 <S**2>= 2.0000 S= 1.0000
 Requested convergence on RMS density matrix=1.00D-08 within 128 cycles.
 Requested convergence on MAX density matrix=1.00D-06.
 Requested convergence on             energy=1.00D-06.
 No special actions if energy rises.
 SCF Done:  E(UwB97XD) =  -384.005606633     A.U. after   15 cycles
            NFock= 15  Conv=0.55D-08     -V/T= 2.0064
 <Sx>= 0.0000 <Sy>= 0.0000 <Sz>= 1.0000 <S**2>= 2.0076 S= 1.0025
 <L.S>=  0.00000000000    
 Annihilation of the first spin contaminant:
 S**2 before annihilation     2.0076,   after     2.0000

 **********************************************************************

            Population analysis using the SCF Density.

 **********************************************************************

 Orbital symmetries:
 Alpha Orbitals:
       Occupied  (A) (A) (A) (A) (A) (A) (A) (A) (A) (A) (A) (A)
                 (A) (A) (A) (A) (A) (A) (A) (A) (A) (A) (A) (A)
                 (A) (A) (A) (A) (A) (A)
       Virtual   (A) (A) (A) (A) (A) (A) (A) (A) (A) (A) (A) (A)
                 (A) (A) (A) (A) (A) (A) (A) (A) (A) (A) (A) (A)
                 (A) (A) (A) (A) (A) (A) (A) (A) (A) (A) (A) (A)
                 (A) (A) (A) (A) (A) (A) (A) (A) (A) (A) (A) (A)
                 (A) (A) (A) (A) (A) (A) (A) (A) (A) (A) (A) (A)
                 (A) (A) (A) (A) (A) (A) (A) (A) (A) (A) (A) (A)
                 (A) (A) (A) (A) (A) (A) (A) (A) (A) (A) (A) (A)
                 (A) (A) (A) (A) (A) (A) (A) (A) (A) (A) (A) (A)
                 (A) (A) (A) (A) (A) (A) (A) (A) (A) (A) (A) (A)
                 (A) (A) (A) (A) (A) (A) (A) (A) (A) (A) (A) (A)
                 (A) (A) (A) (A) (A) (A) (A) (A) (A) (A) (A) (A)
                 (A) (A) (A) (A) (A) (A) (A) (A) (A) (A) (A) (A)
                 (A) (A) (A) (A) (A) (A) (A) (A) (A) (A) (A) (A)
                 (A) (A) (A) (A) (A) (A) (A) (A) (A) (A) (A) (A)
                 (A) (A) (A) (A) (A) (A) (A) (A) (A) (A) (A) (A)
                 (A) (A) (A) (A) (A) (A) (A) (A) (A) (A) (A) (A)
                 (A) (A) (A) (A) (A) (A) (A) (A) (A) (A) (A) (A)
                 (A) (A) (A) (A) (A) (A) (A) (A) (A) (A) (A) (A)
                 (A) (A) (A) (A) (A) (A) (A) (A) (A) (A) (A) (A)
                 (A) (A) (A) (A) (A) (A) (A) (A) (A) (A) (A) (A)
                 (A) (A) (A) (A) (A) (A) (A) (A) (A) (A) (A) (A)
                 (A) (A) (A) (A) (A) (A) (A) (A) (A) (A) (A) (A)
                 (A) (A) (A) (A) (A) (A) (A) (A) (A) (A) (A) (A)
                 (A) (A) (A) (A) (A) (A) (A) (A) (A) (A) (A) (A)
                 (A) (A) (A) (A) (A) (A) (A) (A) (A) (A) (A) (A)
                 (A) (A) (A) (A) (A) (A) (A) (A) (A) (A) (A) (A)
                 (A) (A) (A) (A) (A) (A) (A) (A) (A) (A) (A) (A)
                 (A) (A) (A) (A) (A) (A) (A) (A) (A) (A) (A) (A)
                 (A) (A) (A) (A) (A) (A) (A) (A) (A) (A) (A) (A)
                 (A) (A) (A) (A) (A) (A) (A) (A) (A) (A) (A) (A)
                 (A) (A) (A) (A) (A) (A) (A) (A) (A) (A) (A) (A)
                 (A) (A) (A) (A) (A) (A) (A) (A) (A) (A) (A) (A)
                 (A) (A) (A) (A) (A) (A) (A) (A) (A) (A) (A) (A)
                 (A) (A) (A) (A) (A) (A) (A) (A) (A) (A) (A) (A)
                 (A) (A) (A) (A) (A) (A) (A) (A) (A) (A) (A) (A)
                 (A) (A) (A) (A) (A) (A) (A) (A) (A) (A) (A) (A)
                 (A) (A) (A) (A) (A) (A) (A) (A) (A) (A) (A) (A)
                 (A) (A) (A) (A) (A) (A) (A) (A) (A) (A) (A) (A)
                 (A) (A) (A) (A) (A) (A) (A) (A) (A) (A) (A) (A)
                 (A) (A) (A) (A) (A) (A) (A) (A) (A) (A) (A) (A)
                 (A) (A) (A) (A) (A) (A) (A) (A) (A) (A) (A) (A)
                 (A) (A) (A) (A) (A) (A) (A) (A) (A) (A) (A) (A)
                 (A) (A) (A) (A) (A) (A) (A) (A) (A) (A) (A) (A)
                 (A) (A) (A) (A) (A) (A)
 Beta  Orbitals:
       Occupied  (A) (A) (A) (A) (A) (A) (A) (A) (A) (A) (A) (A)
                 (A) (A) (A) (A) (A) (A) (A) (A) (A) (A) (A) (A)
                 (A) (A) (A) (A)
       Virtual   (A) (A) (A) (A) (A) (A) (A) (A) (A) (A) (A) (A)
                 (A) (A) (A) (A) (A) (A) (A) (A) (A) (A) (A) (A)
                 (A) (A) (A) (A) (A) (A) (A) (A) (A) (A) (A) (A)
                 (A) (A) (A) (A) (A) (A) (A) (A) (A) (A) (A) (A)
                 (A) (A) (A) (A) (A) (A) (A) (A) (A) (A) (A) (A)
                 (A) (A) (A) (A) (A) (A) (A) (A) (A) (A) (A) (A)
                 (A) (A) (A) (A) (A) (A) (A) (A) (A) (A) (A) (A)
                 (A) (A) (A) (A) (A) (A) (A) (A) (A) (A) (A) (A)
                 (A) (A) (A) (A) (A) (A) (A) (A) (A) (A) (A) (A)
                 (A) (A) (A) (A) (A) (A) (A) (A) (A) (A) (A) (A)
                 (A) (A) (A) (A) (A) (A) (A) (A) (A) (A) (A) (A)
                 (A) (A) (A) (A) (A) (A) (A) (A) (A) (A) (A) (A)
                 (A) (A) (A) (A) (A) (A) (A) (A) (A) (A) (A) (A)
                 (A) (A) (A) (A) (A) (A) (A) (A) (A) (A) (A) (A)
                 (A) (A) (A) (A) (A) (A) (A) (A) (A) (A) (A) (A)
                 (A) (A) (A) (A) (A) (A) (A) (A) (A) (A) (A) (A)
                 (A) (A) (A) (A) (A) (A) (A) (A) (A) (A) (A) (A)
                 (A) (A) (A) (A) (A) (A) (A) (A) (A) (A) (A) (A)
                 (A) (A) (A) (A) (A) (A) (A) (A) (A) (A) (A) (A)
                 (A) (A) (A) (A) (A) (A) (A) (A) (A) (A) (A) (A)
                 (A) (A) (A) (A) (A) (A) (A) (A) (A) (A) (A) (A)
                 (A) (A) (A) (A) (A) (A) (A) (A) (A) (A) (A) (A)
                 (A) (A) (A) (A) (A) (A) (A) (A) (A) (A) (A) (A)
                 (A) (A) (A) (A) (A) (A) (A) (A) (A) (A) (A) (A)
                 (A) (A) (A) (A) (A) (A) (A) (A) (A) (A) (A) (A)
                 (A) (A) (A) (A) (A) (A) (A) (A) (A) (A) (A) (A)
                 (A) (A) (A) (A) (A) (A) (A) (A) (A) (A) (A) (A)
                 (A) (A) (A) (A) (A) (A) (A) (A) (A) (A) (A) (A)
                 (A) (A) (A) (A) (A) (A) (A) (A) (A) (A) (A) (A)
                 (A) (A) (A) (A) (A) (A) (A) (A) (A) (A) (A) (A)
                 (A) (A) (A) (A) (A) (A) (A) (A) (A) (A) (A) (A)
                 (A) (A) (A) (A) (A) (A) (A) (A) (A) (A) (A) (A)
                 (A) (A) (A) (A) (A) (A) (A) (A) (A) (A) (A) (A)
                 (A) (A) (A) (A) (A) (A) (A) (A) (A) (A) (A) (A)
                 (A) (A) (A) (A) (A) (A) (A) (A) (A) (A) (A) (A)
                 (A) (A) (A) (A) (A) (A) (A) (A) (A) (A) (A) (A)
                 (A) (A) (A) (A) (A) (A) (A) (A) (A) (A) (A) (A)
                 (A) (A) (A) (A) (A) (A) (A) (A) (A) (A) (A) (A)
                 (A) (A) (A) (A) (A) (A) (A) (A) (A) (A) (A) (A)
                 (A) (A) (A) (A) (A) (A) (A) (A) (A) (A) (A) (A)
                 (A) (A) (A) (A) (A) (A) (A) (A) (A) (A) (A) (A)
                 (A) (A) (A) (A) (A) (A) (A) (A) (A) (A) (A) (A)
                 (A) (A) (A) (A) (A) (A) (A) (A) (A) (A) (A) (A)
                 (A) (A) (A) (A) (A) (A) (A) (A)
 The electronic state is 3-A.
 Alpha  occ. eigenvalues --  -19.37240 -19.25285 -19.24108 -10.37177 -10.33832
 Alpha  occ. eigenvalues --  -10.32411 -10.27923  -1.21296  -1.12874  -1.10143
 Alpha  occ. eigenvalues --   -0.86624  -0.78421  -0.77271  -0.68920  -0.63356
 Alpha  occ. eigenvalues --   -0.61987  -0.59361  -0.57472  -0.54810  -0.53642
 Alpha  occ. eigenvalues --   -0.51413  -0.48876  -0.47903  -0.46760  -0.46412
 Alpha  occ. eigenvalues --   -0.42643  -0.40704  -0.36568  -0.35063  -0.30906
 Alpha virt. eigenvalues --    0.02493   0.03720   0.03930   0.04578   0.05311
 Alpha virt. eigenvalues --    0.05673   0.06387   0.06755   0.07118   0.08120
 Alpha virt. eigenvalues --    0.09170   0.10747   0.11122   0.11840   0.12125
 Alpha virt. eigenvalues --    0.12334   0.13313   0.13385   0.13645   0.14255
 Alpha virt. eigenvalues --    0.14556   0.15116   0.15886   0.16330   0.16928
 Alpha virt. eigenvalues --    0.17718   0.18067   0.18603   0.18750   0.19957
 Alpha virt. eigenvalues --    0.20936   0.21441   0.22147   0.22537   0.23047
 Alpha virt. eigenvalues --    0.24116   0.24568   0.24899   0.25688   0.25917
 Alpha virt. eigenvalues --    0.26731   0.27724   0.27958   0.28222   0.28585
 Alpha virt. eigenvalues --    0.29412   0.30661   0.30873   0.31892   0.32282
 Alpha virt. eigenvalues --    0.32393   0.33142   0.33678   0.34374   0.34597
 Alpha virt. eigenvalues --    0.34966   0.35371   0.35809   0.36562   0.37187
 Alpha virt. eigenvalues --    0.37732   0.37987   0.38529   0.39017   0.39057
 Alpha virt. eigenvalues --    0.40294   0.40476   0.40901   0.41424   0.42032
 Alpha virt. eigenvalues --    0.42499   0.42898   0.43897   0.44112   0.44209
 Alpha virt. eigenvalues --    0.44442   0.45626   0.46047   0.46998   0.47280
 Alpha virt. eigenvalues --    0.48083   0.48342   0.49219   0.49742   0.50721
 Alpha virt. eigenvalues --    0.50924   0.52118   0.52968   0.53190   0.53518
 Alpha virt. eigenvalues --    0.55110   0.55521   0.56271   0.56460   0.57526
 Alpha virt. eigenvalues --    0.58335   0.59560   0.60613   0.61056   0.62161
 Alpha virt. eigenvalues --    0.62432   0.63728   0.64430   0.66015   0.66811
 Alpha virt. eigenvalues --    0.67499   0.68332   0.68607   0.70512   0.70959
 Alpha virt. eigenvalues --    0.71081   0.72124   0.72780   0.73899   0.74407
 Alpha virt. eigenvalues --    0.74973   0.76346   0.76796   0.77499   0.77986
 Alpha virt. eigenvalues --    0.79048   0.79454   0.79839   0.80685   0.81973
 Alpha virt. eigenvalues --    0.82683   0.83236   0.83830   0.84788   0.85446
 Alpha virt. eigenvalues --    0.85943   0.86799   0.87045   0.88313   0.89409
 Alpha virt. eigenvalues --    0.89782   0.89949   0.91384   0.91737   0.92166
 Alpha virt. eigenvalues --    0.92978   0.93465   0.94219   0.94506   0.94978
 Alpha virt. eigenvalues --    0.95320   0.96320   0.96944   0.98031   0.98631
 Alpha virt. eigenvalues --    0.99876   1.00969   1.01647   1.02590   1.03160
 Alpha virt. eigenvalues --    1.03736   1.04112   1.05502   1.05647   1.06428
 Alpha virt. eigenvalues --    1.07056   1.07938   1.08589   1.10038   1.10797
 Alpha virt. eigenvalues --    1.11063   1.11840   1.12507   1.13260   1.14380
 Alpha virt. eigenvalues --    1.14585   1.15002   1.15421   1.16669   1.17244
 Alpha virt. eigenvalues --    1.18054   1.19262   1.20141   1.20982   1.22752
 Alpha virt. eigenvalues --    1.23921   1.26110   1.26396   1.27610   1.28344
 Alpha virt. eigenvalues --    1.29520   1.30136   1.30654   1.31303   1.31828
 Alpha virt. eigenvalues --    1.32782   1.33888   1.34277   1.35589   1.35926
 Alpha virt. eigenvalues --    1.37639   1.38091   1.39558   1.40137   1.41312
 Alpha virt. eigenvalues --    1.41818   1.42426   1.42690   1.44496   1.44829
 Alpha virt. eigenvalues --    1.46474   1.47064   1.48311   1.48603   1.49422
 Alpha virt. eigenvalues --    1.50248   1.51499   1.53095   1.53735   1.54365
 Alpha virt. eigenvalues --    1.54642   1.55423   1.56349   1.56973   1.57857
 Alpha virt. eigenvalues --    1.57881   1.58327   1.59202   1.59660   1.61107
 Alpha virt. eigenvalues --    1.62448   1.63519   1.63882   1.65253   1.66468
 Alpha virt. eigenvalues --    1.67265   1.69760   1.70194   1.70756   1.71703
 Alpha virt. eigenvalues --    1.72983   1.75357   1.76179   1.77004   1.77731
 Alpha virt. eigenvalues --    1.78659   1.79104   1.80223   1.80522   1.82609
 Alpha virt. eigenvalues --    1.83616   1.83989   1.84975   1.85847   1.87276
 Alpha virt. eigenvalues --    1.88388   1.90297   1.91574   1.92965   1.95547
 Alpha virt. eigenvalues --    1.96830   1.97421   2.00123   2.01077   2.02503
 Alpha virt. eigenvalues --    2.02968   2.04729   2.05311   2.06379   2.07646
 Alpha virt. eigenvalues --    2.09968   2.11551   2.12768   2.14345   2.15004
 Alpha virt. eigenvalues --    2.17300   2.18690   2.19698   2.20856   2.22203
 Alpha virt. eigenvalues --    2.24115   2.25978   2.27374   2.28487   2.30965
 Alpha virt. eigenvalues --    2.31409   2.32316   2.33086   2.34600   2.35075
 Alpha virt. eigenvalues --    2.38708   2.40206   2.43853   2.46108   2.47413
 Alpha virt. eigenvalues --    2.50954   2.52561   2.53347   2.54795   2.58103
 Alpha virt. eigenvalues --    2.59734   2.61045   2.63341   2.67350   2.67944
 Alpha virt. eigenvalues --    2.68226   2.70050   2.72031   2.73704   2.74835
 Alpha virt. eigenvalues --    2.76158   2.78685   2.81019   2.81520   2.84938
 Alpha virt. eigenvalues --    2.86392   2.88865   2.90916   2.94976   2.95562
 Alpha virt. eigenvalues --    2.96379   3.00888   3.02022   3.04566   3.09134
 Alpha virt. eigenvalues --    3.09614   3.11561   3.13515   3.17065   3.20096
 Alpha virt. eigenvalues --    3.21720   3.22919   3.23435   3.26917   3.27598
 Alpha virt. eigenvalues --    3.29809   3.30962   3.32547   3.34747   3.39563
 Alpha virt. eigenvalues --    3.40718   3.42410   3.43961   3.45235   3.47734
 Alpha virt. eigenvalues --    3.48266   3.49525   3.50852   3.51236   3.52594
 Alpha virt. eigenvalues --    3.53250   3.53659   3.57234   3.59955   3.60782
 Alpha virt. eigenvalues --    3.62672   3.63232   3.63562   3.66571   3.67199
 Alpha virt. eigenvalues --    3.68390   3.69479   3.71986   3.73297   3.73911
 Alpha virt. eigenvalues --    3.76266   3.76681   3.81038   3.81323   3.82338
 Alpha virt. eigenvalues --    3.83328   3.85267   3.85835   3.87602   3.88909
 Alpha virt. eigenvalues --    3.91286   3.92225   3.94609   3.95787   3.98556
 Alpha virt. eigenvalues --    3.98994   4.00491   4.01982   4.03310   4.05213
 Alpha virt. eigenvalues --    4.05432   4.06916   4.09002   4.09797   4.10279
 Alpha virt. eigenvalues --    4.11129   4.14964   4.16246   4.17698   4.20384
 Alpha virt. eigenvalues --    4.22877   4.25150   4.28682   4.29944   4.31386
 Alpha virt. eigenvalues --    4.34546   4.36994   4.40495   4.41023   4.41605
 Alpha virt. eigenvalues --    4.42179   4.43556   4.46482   4.47290   4.49115
 Alpha virt. eigenvalues --    4.50900   4.51654   4.53379   4.56117   4.58437
 Alpha virt. eigenvalues --    4.59206   4.59808   4.60874   4.62454   4.64637
 Alpha virt. eigenvalues --    4.67199   4.69188   4.70900   4.72329   4.73577
 Alpha virt. eigenvalues --    4.75629   4.80103   4.81210   4.84773   4.85943
 Alpha virt. eigenvalues --    4.88095   4.89592   4.92381   4.93981   4.94638
 Alpha virt. eigenvalues --    4.96606   4.99254   5.00946   5.02456   5.05738
 Alpha virt. eigenvalues --    5.07369   5.08380   5.10843   5.12055   5.14333
 Alpha virt. eigenvalues --    5.16474   5.16989   5.19159   5.19574   5.20801
 Alpha virt. eigenvalues --    5.21718   5.24324   5.26533   5.29973   5.30119
 Alpha virt. eigenvalues --    5.35867   5.37951   5.39181   5.39479   5.40499
 Alpha virt. eigenvalues --    5.47686   5.50505   5.55310   5.58138   5.59193
 Alpha virt. eigenvalues --    5.59951   5.67129   5.74885   5.78628   5.81118
 Alpha virt. eigenvalues --    5.86549   5.90884   5.91694   5.91998   5.95920
 Alpha virt. eigenvalues --    6.05741   6.11460   6.14065   6.15491   6.24793
 Alpha virt. eigenvalues --    6.29618   6.36989   6.43768   6.46431   6.46921
 Alpha virt. eigenvalues --    6.50134   6.53908   6.56224   6.60794   6.62028
 Alpha virt. eigenvalues --    6.62666   6.63427   6.65700   6.69841   6.72554
 Alpha virt. eigenvalues --    6.73500   6.75739   6.78192   6.89287   6.94774
 Alpha virt. eigenvalues --    6.98215   7.00258   7.02455   7.08487   7.12366
 Alpha virt. eigenvalues --    7.15514   7.17552   7.20412   7.22052   7.24589
 Alpha virt. eigenvalues --    7.27143   7.29327   7.42234   7.48065   7.60686
 Alpha virt. eigenvalues --    7.65034   7.82598   7.90282   8.17284   8.24158
 Alpha virt. eigenvalues --   12.92356  15.34737  15.47936  16.29955  17.00569
 Alpha virt. eigenvalues --   17.40600  18.25036
  Beta  occ. eigenvalues --  -19.34606 -19.25199 -19.24108 -10.36288 -10.33832
  Beta  occ. eigenvalues --  -10.32408 -10.27923  -1.14104  -1.12737  -1.10053
  Beta  occ. eigenvalues --   -0.86581  -0.77274  -0.73089  -0.68824  -0.61811
  Beta  occ. eigenvalues --   -0.57332  -0.56204  -0.55599  -0.53671  -0.51456
  Beta  occ. eigenvalues --   -0.49020  -0.47974  -0.47128  -0.46383  -0.42529
  Beta  occ. eigenvalues --   -0.40625  -0.36488  -0.35039
  Beta virt. eigenvalues --   -0.11407  -0.01060   0.03158   0.03955   0.04213
  Beta virt. eigenvalues --    0.04671   0.05636   0.06113   0.06508   0.06882
  Beta virt. eigenvalues --    0.07208   0.08471   0.09686   0.11065   0.11700
  Beta virt. eigenvalues --    0.11942   0.12242   0.12526   0.13411   0.13478
  Beta virt. eigenvalues --    0.13862   0.14381   0.14909   0.15372   0.16031
  Beta virt. eigenvalues --    0.16560   0.17176   0.17952   0.18363   0.18951
  Beta virt. eigenvalues --    0.19275   0.20136   0.21377   0.21969   0.22427
  Beta virt. eigenvalues --    0.22857   0.23192   0.24234   0.24843   0.25079
  Beta virt. eigenvalues --    0.25964   0.26235   0.27052   0.27936   0.28219
  Beta virt. eigenvalues --    0.28515   0.28952   0.29454   0.30841   0.31142
  Beta virt. eigenvalues --    0.32022   0.32447   0.32533   0.33705   0.34101
  Beta virt. eigenvalues --    0.34723   0.34922   0.35285   0.35672   0.35969
  Beta virt. eigenvalues --    0.36816   0.37292   0.37812   0.38099   0.38881
  Beta virt. eigenvalues --    0.39136   0.39396   0.40551   0.40849   0.41483
  Beta virt. eigenvalues --    0.41696   0.42385   0.43029   0.43326   0.44012
  Beta virt. eigenvalues --    0.44220   0.44414   0.44827   0.45888   0.46255
  Beta virt. eigenvalues --    0.47350   0.47387   0.48257   0.48714   0.49489
  Beta virt. eigenvalues --    0.49944   0.50832   0.51144   0.52245   0.53016
  Beta virt. eigenvalues --    0.53437   0.53968   0.55220   0.55718   0.56257
  Beta virt. eigenvalues --    0.56635   0.57614   0.58432   0.59678   0.60873
  Beta virt. eigenvalues --    0.61092   0.62357   0.62661   0.63814   0.64876
  Beta virt. eigenvalues --    0.66243   0.66928   0.67843   0.68698   0.69112
  Beta virt. eigenvalues --    0.70666   0.71198   0.71596   0.72225   0.73085
  Beta virt. eigenvalues --    0.74085   0.74634   0.75465   0.76579   0.76845
  Beta virt. eigenvalues --    0.77606   0.78370   0.79163   0.79802   0.80011
  Beta virt. eigenvalues --    0.80811   0.82184   0.82822   0.83668   0.84032
  Beta virt. eigenvalues --    0.84981   0.85761   0.85993   0.87115   0.87202
  Beta virt. eigenvalues --    0.88454   0.89562   0.90141   0.90350   0.91485
  Beta virt. eigenvalues --    0.91936   0.92275   0.93032   0.93695   0.94413
  Beta virt. eigenvalues --    0.94756   0.95203   0.95436   0.96537   0.97312
  Beta virt. eigenvalues --    0.98135   0.98682   1.00205   1.01254   1.01719
  Beta virt. eigenvalues --    1.02823   1.03395   1.04224   1.04965   1.05653
  Beta virt. eigenvalues --    1.05750   1.06559   1.07167   1.08117   1.08602
  Beta virt. eigenvalues --    1.10392   1.10931   1.11180   1.11958   1.12766
  Beta virt. eigenvalues --    1.13401   1.14487   1.14775   1.15080   1.15703
  Beta virt. eigenvalues --    1.16669   1.17357   1.18141   1.19287   1.20257
  Beta virt. eigenvalues --    1.20996   1.22765   1.24032   1.26154   1.26483
  Beta virt. eigenvalues --    1.27741   1.28543   1.29523   1.30324   1.30761
  Beta virt. eigenvalues --    1.31554   1.32395   1.33270   1.33927   1.34535
  Beta virt. eigenvalues --    1.35707   1.36087   1.38008   1.38122   1.39917
  Beta virt. eigenvalues --    1.40228   1.41749   1.42026   1.42616   1.43153
  Beta virt. eigenvalues --    1.44749   1.45019   1.46607   1.47166   1.48525
  Beta virt. eigenvalues --    1.48873   1.49680   1.50462   1.51789   1.53334
  Beta virt. eigenvalues --    1.54420   1.54693   1.54791   1.55822   1.56931
  Beta virt. eigenvalues --    1.57402   1.57994   1.58327   1.58721   1.59397
  Beta virt. eigenvalues --    1.59868   1.61424   1.62639   1.63765   1.64013
  Beta virt. eigenvalues --    1.65416   1.66672   1.67434   1.70039   1.70219
  Beta virt. eigenvalues --    1.70841   1.72105   1.73145   1.75407   1.76523
  Beta virt. eigenvalues --    1.77118   1.78001   1.78840   1.79721   1.80371
  Beta virt. eigenvalues --    1.80692   1.83139   1.83840   1.84535   1.85063
  Beta virt. eigenvalues --    1.86194   1.87436   1.88839   1.90503   1.92022
  Beta virt. eigenvalues --    1.93193   1.95833   1.97118   1.97920   2.00704
  Beta virt. eigenvalues --    2.01475   2.02752   2.03529   2.05192   2.05444
  Beta virt. eigenvalues --    2.06547   2.07829   2.10143   2.12095   2.12966
  Beta virt. eigenvalues --    2.14591   2.15586   2.18283   2.20075   2.21132
  Beta virt. eigenvalues --    2.22010   2.23593   2.25052   2.26462   2.27701
  Beta virt. eigenvalues --    2.28964   2.31662   2.32239   2.33512   2.34092
  Beta virt. eigenvalues --    2.34780   2.35769   2.39565   2.40509   2.44257
  Beta virt. eigenvalues --    2.46980   2.47511   2.51469   2.52963   2.53457
  Beta virt. eigenvalues --    2.54987   2.58257   2.60917   2.61286   2.64397
  Beta virt. eigenvalues --    2.67645   2.68238   2.68783   2.70259   2.73111
  Beta virt. eigenvalues --    2.74909   2.75665   2.77130   2.79015   2.81492
  Beta virt. eigenvalues --    2.81683   2.85345   2.86588   2.89035   2.91130
  Beta virt. eigenvalues --    2.95183   2.95643   2.97039   3.01159   3.02279
  Beta virt. eigenvalues --    3.04780   3.09513   3.10349   3.11887   3.15201
  Beta virt. eigenvalues --    3.18867   3.21036   3.22719   3.23344   3.24803
  Beta virt. eigenvalues --    3.27328   3.27868   3.30039   3.32024   3.32668
  Beta virt. eigenvalues --    3.35341   3.39858   3.40767   3.42684   3.44681
  Beta virt. eigenvalues --    3.45969   3.48543   3.48672   3.50265   3.51276
  Beta virt. eigenvalues --    3.52785   3.53080   3.54228   3.54913   3.58077
  Beta virt. eigenvalues --    3.60361   3.61752   3.63213   3.64747   3.65547
  Beta virt. eigenvalues --    3.67056   3.68244   3.68852   3.70860   3.72301
  Beta virt. eigenvalues --    3.73448   3.74065   3.76408   3.77502   3.81471
  Beta virt. eigenvalues --    3.82434   3.83482   3.84376   3.85545   3.87826
  Beta virt. eigenvalues --    3.88338   3.90769   3.92589   3.93235   3.94957
  Beta virt. eigenvalues --    3.95990   3.99070   3.99648   4.00694   4.02658
  Beta virt. eigenvalues --    4.03785   4.05648   4.06266   4.07332   4.09141
  Beta virt. eigenvalues --    4.10319   4.10634   4.11848   4.15262   4.16283
  Beta virt. eigenvalues --    4.18532   4.20405   4.23039   4.26690   4.29614
  Beta virt. eigenvalues --    4.30083   4.31481   4.34579   4.37060   4.40761
  Beta virt. eigenvalues --    4.41375   4.41901   4.43994   4.46525   4.46767
  Beta virt. eigenvalues --    4.47828   4.49175   4.50977   4.52878   4.54272
  Beta virt. eigenvalues --    4.56500   4.58567   4.59360   4.60232   4.61048
  Beta virt. eigenvalues --    4.64052   4.66607   4.67574   4.69231   4.70981
  Beta virt. eigenvalues --    4.72366   4.75356   4.75711   4.80224   4.81262
  Beta virt. eigenvalues --    4.84780   4.85986   4.89331   4.90410   4.92466
  Beta virt. eigenvalues --    4.94010   4.94785   4.96640   5.01048   5.01275
  Beta virt. eigenvalues --    5.02858   5.06781   5.07483   5.08788   5.10927
  Beta virt. eigenvalues --    5.12095   5.14928   5.16712   5.17372   5.19705
  Beta virt. eigenvalues --    5.20665   5.21983   5.23431   5.24374   5.26815
  Beta virt. eigenvalues --    5.29982   5.30180   5.35925   5.38060   5.39261
  Beta virt. eigenvalues --    5.40326   5.41410   5.47696   5.50532   5.55332
  Beta virt. eigenvalues --    5.58304   5.59363   5.61356   5.67124   5.74898
  Beta virt. eigenvalues --    5.78639   5.81268   5.89189   5.90891   5.91706
  Beta virt. eigenvalues --    5.92095   5.96053   6.05836   6.11961   6.20745
  Beta virt. eigenvalues --    6.22853   6.27794   6.29681   6.37032   6.44100
  Beta virt. eigenvalues --    6.49855   6.51310   6.52179   6.54058   6.56260
  Beta virt. eigenvalues --    6.60895   6.62248   6.63579   6.65590   6.66438
  Beta virt. eigenvalues --    6.75655   6.78033   6.78661   6.79617   6.82191
  Beta virt. eigenvalues --    6.92448   6.94806   6.98361   7.00332   7.02624
  Beta virt. eigenvalues --    7.08588   7.15514   7.16031   7.18371   7.21923
  Beta virt. eigenvalues --    7.24308   7.27302   7.29415   7.31843   7.42245
  Beta virt. eigenvalues --    7.48184   7.60707   7.65189   7.82618   7.90458
  Beta virt. eigenvalues --    8.17285   8.24431  12.97012  15.34818  15.48747
  Beta virt. eigenvalues --   16.30808  17.00572  17.40663  18.25038
          Condensed to atoms (all electrons):
               1          2          3          4          5          6
     1  C    5.536039   0.333383   0.337031   0.061550   0.000202  -0.002773
     2  H    0.333383   0.392257  -0.014631  -0.007665   0.000052   0.000505
     3  H    0.337031  -0.014631   0.383938  -0.013335   0.000026   0.000189
     4  O    0.061550  -0.007665  -0.013335   8.304064  -0.000079  -0.002478
     5  H    0.000202   0.000052   0.000026  -0.000079   0.445044   0.398406
     6  C   -0.002773   0.000505   0.000189  -0.002478   0.398406   5.779763
     7  H   -0.000417   0.000034   0.000015  -0.000238  -0.051210   0.383961
     8  C    0.020692   0.000557   0.002314  -0.004558  -0.013873  -0.148617
     9  H   -0.004206  -0.000786  -0.001822   0.003599   0.002667  -0.083009
    10  C   -0.001108  -0.000913   0.000236   0.003252   0.004094   0.074729
    11  H    0.000950  -0.000050  -0.000024   0.000489  -0.000990  -0.007642
    12  H    0.001204  -0.000193  -0.000037   0.000853  -0.018247  -0.033855
    13  H   -0.002864  -0.000169   0.000241  -0.001551   0.003832   0.022125
    14  O   -0.064560  -0.010006  -0.008551   0.004660  -0.009059   0.014315
    15  O    0.000156   0.000007  -0.000003  -0.000035  -0.017875  -0.148842
    16  H    0.001430   0.000084   0.000202  -0.000054   0.024168   0.056000
    17  H    0.047158  -0.005544  -0.006327   0.014981  -0.007551  -0.013134
               7          8          9         10         11         12
     1  C   -0.000417   0.020692  -0.004206  -0.001108   0.000950   0.001204
     2  H    0.000034   0.000557  -0.000786  -0.000913  -0.000050  -0.000193
     3  H    0.000015   0.002314  -0.001822   0.000236  -0.000024  -0.000037
     4  O   -0.000238  -0.004558   0.003599   0.003252   0.000489   0.000853
     5  H   -0.051210  -0.013873   0.002667   0.004094  -0.000990  -0.018247
     6  C    0.383961  -0.148617  -0.083009   0.074729  -0.007642  -0.033855
     7  H    0.388409  -0.005737  -0.023074  -0.006512  -0.001945   0.000029
     8  C   -0.005737   5.197611   0.421294  -0.016210  -0.017227  -0.009118
     9  H   -0.023074   0.421294   0.496802  -0.058929   0.000257   0.003837
    10  C   -0.006512  -0.016210  -0.058929   5.856944   0.425534   0.380301
    11  H   -0.001945  -0.017227   0.000257   0.425534   0.349730   0.008370
    12  H    0.000029  -0.009118   0.003837   0.380301   0.008370   0.411144
    13  H    0.001467  -0.011791  -0.006957   0.368296  -0.007813  -0.022285
    14  O    0.007625  -0.091063  -0.026014   0.037928   0.000112   0.014986
    15  O    0.021279   0.051584   0.003701  -0.001856   0.000809   0.004132
    16  H   -0.018324  -0.011959   0.006383  -0.000877   0.000364   0.000673
    17  H    0.002774   0.037230  -0.026575   0.002465  -0.002304   0.005291
              13         14         15         16         17
     1  C   -0.002864  -0.064560   0.000156   0.001430   0.047158
     2  H   -0.000169  -0.010006   0.000007   0.000084  -0.005544
     3  H    0.000241  -0.008551  -0.000003   0.000202  -0.006327
     4  O   -0.001551   0.004660  -0.000035  -0.000054   0.014981
     5  H    0.003832  -0.009059  -0.017875   0.024168  -0.007551
     6  C    0.022125   0.014315  -0.148842   0.056000  -0.013134
     7  H    0.001467   0.007625   0.021279  -0.018324   0.002774
     8  C   -0.011791  -0.091063   0.051584  -0.011959   0.037230
     9  H   -0.006957  -0.026014   0.003701   0.006383  -0.026575
    10  C    0.368296   0.037928  -0.001856  -0.000877   0.002465
    11  H   -0.007813   0.000112   0.000809   0.000364  -0.002304
    12  H   -0.022285   0.014986   0.004132   0.000673   0.005291
    13  H    0.360234   0.006809  -0.001707   0.000157  -0.012147
    14  O    0.006809   8.784261  -0.022337   0.007154   0.066284
    15  O   -0.001707  -0.022337   8.551988   0.174352   0.008756
    16  H    0.000157   0.007154   0.174352   0.581497  -0.005617
    17  H   -0.012147   0.066284   0.008756  -0.005617   0.633628
          Atomic-Atomic Spin Densities.
               1          2          3          4          5          6
     1  C    0.929789   0.071962   0.075490  -0.246194   0.000428   0.001526
     2  H    0.071962   0.030482   0.001608  -0.006288   0.000041   0.000079
     3  H    0.075490   0.001608   0.030510  -0.007439   0.000030  -0.000343
     4  O   -0.246194  -0.006288  -0.007439   1.311803  -0.000071   0.000282
     5  H    0.000428   0.000041   0.000030  -0.000071   0.000377  -0.000591
     6  C    0.001526   0.000079  -0.000343   0.000282  -0.000591  -0.007930
     7  H   -0.000019  -0.000008  -0.000049   0.000095  -0.000126   0.000158
     8  C    0.013513   0.001769   0.001779  -0.004698   0.001591   0.013279
     9  H   -0.007264  -0.000307  -0.000180   0.000627  -0.000358  -0.002573
    10  C   -0.001953  -0.000831   0.000277   0.000339  -0.000486  -0.000987
    11  H    0.000497   0.000033   0.000083  -0.000335  -0.000035   0.001253
    12  H    0.000085   0.000026   0.000073  -0.000273   0.000112   0.000728
    13  H   -0.001629  -0.000209  -0.000221   0.001185   0.000008  -0.000814
    14  O   -0.059637  -0.004578  -0.004333   0.009718  -0.000457  -0.005747
    15  O   -0.000321  -0.000044  -0.000011   0.000033  -0.000168  -0.000178
    16  H    0.001332   0.000108   0.000182  -0.000159   0.000126   0.000715
    17  H   -0.015813   0.001069  -0.000065   0.004881  -0.000010   0.002984
               7          8          9         10         11         12
     1  C   -0.000019   0.013513  -0.007264  -0.001953   0.000497   0.000085
     2  H   -0.000008   0.001769  -0.000307  -0.000831   0.000033   0.000026
     3  H   -0.000049   0.001779  -0.000180   0.000277   0.000083   0.000073
     4  O    0.000095  -0.004698   0.000627   0.000339  -0.000335  -0.000273
     5  H   -0.000126   0.001591  -0.000358  -0.000486  -0.000035   0.000112
     6  C    0.000158   0.013279  -0.002573  -0.000987   0.001253   0.000728
     7  H    0.000665   0.000238  -0.000570   0.000262   0.000414   0.000044
     8  C    0.000238   0.008041  -0.008726  -0.009466  -0.001067  -0.000978
     9  H   -0.000570  -0.008726   0.006855   0.002391  -0.000290   0.000455
    10  C    0.000262  -0.009466   0.002391   0.007094   0.000667  -0.000297
    11  H    0.000414  -0.001067  -0.000290   0.000667  -0.001323  -0.000437
    12  H    0.000044  -0.000978   0.000455  -0.000297  -0.000437   0.000062
    13  H   -0.000179   0.001121  -0.000101  -0.001109   0.000768   0.000075
    14  O   -0.000931  -0.003618   0.011005   0.002516   0.000063   0.000649
    15  O    0.000029  -0.001130   0.000335   0.000368  -0.000015   0.000027
    16  H    0.000117   0.000818  -0.000804  -0.000219   0.000023  -0.000033
    17  H    0.000413  -0.002727  -0.004980  -0.000906  -0.000224  -0.000708
              13         14         15         16         17
     1  C   -0.001629  -0.059637  -0.000321   0.001332  -0.015813
     2  H   -0.000209  -0.004578  -0.000044   0.000108   0.001069
     3  H   -0.000221  -0.004333  -0.000011   0.000182  -0.000065
     4  O    0.001185   0.009718   0.000033  -0.000159   0.004881
     5  H    0.000008  -0.000457  -0.000168   0.000126  -0.000010
     6  C   -0.000814  -0.005747  -0.000178   0.000715   0.002984
     7  H   -0.000179  -0.000931   0.000029   0.000117   0.000413
     8  C    0.001121  -0.003618  -0.001130   0.000818  -0.002727
     9  H   -0.000101   0.011005   0.000335  -0.000804  -0.004980
    10  C   -0.001109   0.002516   0.000368  -0.000219  -0.000906
    11  H    0.000768   0.000063  -0.000015   0.000023  -0.000224
    12  H    0.000075   0.000649   0.000027  -0.000033  -0.000708
    13  H    0.000054  -0.000090   0.000019  -0.000041   0.000945
    14  O   -0.000090   0.076981   0.001044  -0.001893  -0.012082
    15  O    0.000019   0.001044   0.000216  -0.000286  -0.000441
    16  H   -0.000041  -0.001893  -0.000286   0.000640   0.000525
    17  H    0.000945  -0.012082  -0.000441   0.000525  -0.004882
 Mulliken charges and spin densities:
               1          2
     1  C   -0.263866   0.761791
     2  H    0.313077   0.094911
     3  H    0.320538   0.097391
     4  O   -0.363455   1.063507
     5  H    0.240394   0.000412
     6  C   -0.289644   0.001841
     7  H    0.301864   0.000552
     8  C    0.598872   0.009740
     9  H    0.292834  -0.004485
    10  C   -1.067374  -0.002341
    11  H    0.251381   0.000075
    12  H    0.252916  -0.000389
    13  H    0.304122  -0.000218
    14  O   -0.712544   0.008610
    15  O   -0.624112  -0.000524
    16  H    0.184366   0.001149
    17  H    0.260631  -0.032020
 Sum of Mulliken charges =   0.00000   2.00000
 Mulliken charges and spin densities with hydrogens summed into heavy atoms:
               1          2
     1  C    0.369750   0.954092
     4  O   -0.363455   1.063507
     6  C    0.252614   0.002805
     8  C    0.891706   0.005255
    10  C   -0.258955  -0.002872
    14  O   -0.451914  -0.023411
    15  O   -0.439745   0.000625
 Electronic spatial extent (au):  <R**2>=           1416.2241
 Charge=              0.0000 electrons
 Dipole moment (field-independent basis, Debye):
    X=             -2.8385    Y=              0.3839    Z=              0.4302  Tot=              2.8965
 Quadrupole moment (field-independent basis, Debye-Ang):
   XX=            -45.9163   YY=            -42.7067   ZZ=            -44.3858
   XY=              9.7836   XZ=             -1.3613   YZ=             -1.2443
 Traceless Quadrupole moment (field-independent basis, Debye-Ang):
   XX=             -1.5800   YY=              1.6296   ZZ=             -0.0495
   XY=              9.7836   XZ=             -1.3613   YZ=             -1.2443
 Octapole moment (field-independent basis, Debye-Ang**2):
  XXX=            -23.0911  YYY=            -11.4392  ZZZ=             -0.7419  XYY=            -11.1564
  XXY=             -0.5446  XXZ=             16.2108  XZZ=             -5.7351  YZZ=             -1.1136
  YYZ=              1.9870  XYZ=             -5.9524
 Hexadecapole moment (field-independent basis, Debye-Ang**3):
 XXXX=          -1412.6301 YYYY=           -341.1426 ZZZZ=           -102.7436 XXXY=             76.5507
 XXXZ=            -29.9263 YYYX=             -2.8417 YYYZ=             -5.4911 ZZZX=              1.2783
 ZZZY=             -1.2054 XXYY=           -284.1681 XXZZ=           -222.5225 YYZZ=            -76.0674
 XXYZ=             -9.3637 YYXZ=              9.5224 ZZXY=              4.4566
 N-N= 3.008294669623D+02 E-N=-1.501422997996D+03  KE= 3.815563755033D+02
                          Isotropic Fermi Contact Couplings
        Atom                 a.u.       MegaHertz       Gauss      10(-4) cm-1
     1  C(13)              0.10858      61.03367      21.77833      20.35864
     2  H(1)               0.05006     111.88667      39.92395      37.32138
     3  H(1)               0.05006     111.88102      39.92193      37.31949
     4  O(17)              0.05787     -17.54096      -6.25905      -5.85104
     5  H(1)               0.00001       0.03146       0.01123       0.01049
     6  C(13)              0.00106       0.59832       0.21350       0.19958
     7  H(1)               0.00020       0.44007       0.15703       0.14679
     8  C(13)             -0.00055      -0.31161      -0.11119      -0.10394
     9  H(1)               0.00001       0.03260       0.01163       0.01087
    10  C(13)             -0.00015      -0.08477      -0.03025      -0.02828
    11  H(1)               0.00004       0.08539       0.03047       0.02848
    12  H(1)               0.00000      -0.00965      -0.00344      -0.00322
    13  H(1)               0.00005       0.10755       0.03838       0.03588
    14  O(17)              0.01555      -4.71231      -1.68147      -1.57186
    15  O(17)              0.00014      -0.04265      -0.01522      -0.01423
    16  H(1)               0.00000       0.00938       0.00335       0.00313
    17  H(1)              -0.00318      -7.10473      -2.53514      -2.36988
 --------------------------------------------------------
       Center         ----  Spin Dipole Couplings  ----
                      3XX-RR        3YY-RR        3ZZ-RR
 --------------------------------------------------------
     1   Atom        0.691108     -0.290162     -0.400946
     2   Atom       -0.019981     -0.054729      0.074710
     3   Atom       -0.020320      0.057868     -0.037548
     4   Atom       -0.632298     -0.865734      1.498032
     5   Atom        0.002991     -0.001592     -0.001398
     6   Atom        0.005059     -0.002569     -0.002490
     7   Atom        0.002336     -0.001151     -0.001185
     8   Atom        0.007683     -0.003962     -0.003721
     9   Atom        0.007138     -0.004595     -0.002543
    10   Atom        0.003605     -0.000219     -0.003386
    11   Atom        0.001986     -0.000049     -0.001937
    12   Atom        0.002221     -0.000122     -0.002098
    13   Atom        0.003240      0.002101     -0.005341
    14   Atom        0.124649     -0.072490     -0.052159
    15   Atom        0.002818     -0.001599     -0.001219
    16   Atom        0.003847     -0.001470     -0.002377
    17   Atom        0.065738     -0.034139     -0.031598
 --------------------------------------------------------
                        XY            XZ            YZ
 --------------------------------------------------------
     1   Atom        0.360995      0.025529      0.015288
     2   Atom        0.017786     -0.021319     -0.015765
     3   Atom       -0.002851     -0.008924      0.053276
     4   Atom        0.244011     -0.872475      2.154786
     5   Atom        0.000638      0.000874      0.000077
     6   Atom       -0.000132     -0.000754      0.000100
     7   Atom        0.000622     -0.000585     -0.000222
     8   Atom        0.003894     -0.002644     -0.001541
     9   Atom        0.002011     -0.004190     -0.001250
    10   Atom        0.004167      0.000180     -0.000068
    11   Atom        0.002629     -0.000456     -0.000449
    12   Atom        0.002966      0.001409      0.000875
    13   Atom        0.007230      0.000581     -0.000021
    14   Atom       -0.004821      0.063924      0.000061
    15   Atom       -0.000857     -0.000593      0.000067
    16   Atom       -0.002143     -0.000002      0.000125
    17   Atom        0.006944      0.018799      0.000979
 --------------------------------------------------------


 ---------------------------------------------------------------------------------
              Anisotropic Spin Dipole Couplings in Principal Axis System
 ---------------------------------------------------------------------------------

       Atom             a.u.   MegaHertz   Gauss  10(-4) cm-1        Axes

              Baa    -0.4126   -55.366   -19.756   -18.468 -0.2559  0.8188 -0.5139
     1 C(13)  Bbb    -0.3977   -53.369   -19.043   -17.802 -0.1799  0.4820  0.8575
              Bcc     0.8103   108.734    38.799    36.270  0.9498  0.3119  0.0240
 
              Baa    -0.0625   -33.365   -11.906   -11.129 -0.3636  0.9302  0.0504
     2 H(1)   Bbb    -0.0195   -10.390    -3.707    -3.466  0.9037  0.3391  0.2613
              Bcc     0.0820    43.755    15.613    14.595 -0.2260 -0.1405  0.9639
 
              Baa    -0.0625   -33.357   -11.903   -11.127  0.1643 -0.3959  0.9035
     3 H(1)   Bbb    -0.0195   -10.425    -3.720    -3.477  0.9845  0.1225 -0.1253
              Bcc     0.0821    43.782    15.622    14.604 -0.0611  0.9101  0.4099
 
              Baa    -2.3954   173.326    61.847    57.815 -0.3613  0.7792 -0.5122
     4 O(17)  Bbb    -0.4927    35.649    12.720    11.891  0.9150  0.4019 -0.0340
              Bcc     2.8880  -208.975   -74.568   -69.707 -0.1794  0.4810  0.8582
 
              Baa    -0.0017    -0.903    -0.322    -0.301 -0.1835  0.9361  0.3002
     5 H(1)   Bbb    -0.0016    -0.827    -0.295    -0.276 -0.1342 -0.3264  0.9357
              Bcc     0.0032     1.730     0.617     0.577  0.9738  0.1314  0.1855
 
              Baa    -0.0027    -0.356    -0.127    -0.119 -0.0552  0.7209 -0.6908
     6 C(13)  Bbb    -0.0025    -0.333    -0.119    -0.111  0.0838  0.6928  0.7163
              Bcc     0.0051     0.689     0.246     0.230  0.9950 -0.0184 -0.0987
 
              Baa    -0.0014    -0.742    -0.265    -0.248  0.0029  0.6754  0.7374
     7 H(1)   Bbb    -0.0012    -0.616    -0.220    -0.205 -0.2376  0.7168 -0.6556
              Bcc     0.0025     1.358     0.484     0.453  0.9713  0.1733 -0.1626
 
              Baa    -0.0056    -0.745    -0.266    -0.249 -0.1513  0.8533  0.4990
     8 C(13)  Bbb    -0.0040    -0.534    -0.191    -0.178  0.3339 -0.4310  0.8383
              Bcc     0.0095     1.280     0.457     0.427  0.9304  0.2935 -0.2197
 
              Baa    -0.0052    -2.767    -0.987    -0.923 -0.0046  0.9068  0.4215
     9 H(1)   Bbb    -0.0039    -2.085    -0.744    -0.695  0.3878 -0.3869  0.8366
              Bcc     0.0091     4.852     1.731     1.618  0.9217  0.1674 -0.3499
 
              Baa    -0.0034    -0.460    -0.164    -0.154 -0.1578  0.2250  0.9615
    10 C(13)  Bbb    -0.0028    -0.382    -0.136    -0.127 -0.5162  0.8113 -0.2745
              Bcc     0.0063     0.843     0.301     0.281  0.8418  0.5397  0.0119
 
              Baa    -0.0021    -1.101    -0.393    -0.367 -0.1847  0.4374  0.8801
    11 H(1)   Bbb    -0.0018    -0.956    -0.341    -0.319 -0.5435  0.7007 -0.4623
              Bcc     0.0039     2.057     0.734     0.686  0.8189  0.5637 -0.1083
 
              Baa    -0.0025    -1.343    -0.479    -0.448 -0.2928  0.0136  0.9561
    12 H(1)   Bbb    -0.0021    -1.136    -0.405    -0.379 -0.5170  0.8389 -0.1703
              Bcc     0.0046     2.479     0.884     0.827  0.8043  0.5442  0.2386
 
              Baa    -0.0055    -2.950    -1.053    -0.984 -0.2873  0.2747  0.9176
    13 H(1)   Bbb    -0.0044    -2.350    -0.839    -0.784 -0.6147  0.6818 -0.3966
              Bcc     0.0099     5.301     1.891     1.768  0.7346  0.6780  0.0270
 
              Baa    -0.0743     5.374     1.918     1.793 -0.2402 -0.6762  0.6965
    14 O(17)  Bbb    -0.0712     5.150     1.838     1.718 -0.1935  0.7364  0.6483
              Bcc     0.1454   -10.524    -3.755    -3.510  0.9512 -0.0210  0.3077
 
              Baa    -0.0018     0.128     0.046     0.043  0.1945  0.9767  0.0913
    15 O(17)  Bbb    -0.0013     0.094     0.034     0.031  0.1179 -0.1157  0.9863
              Bcc     0.0031    -0.221    -0.079    -0.074  0.9738 -0.1810 -0.1377
 
              Baa    -0.0024    -1.302    -0.465    -0.434 -0.1541 -0.4531  0.8781
    16 H(1)   Bbb    -0.0022    -1.154    -0.412    -0.385  0.2951  0.8270  0.4785
              Bcc     0.0046     2.456     0.877     0.819  0.9430 -0.3328 -0.0063
 
              Baa    -0.0353   -18.809    -6.712    -6.274 -0.1936  0.4340  0.8799
    17 H(1)   Bbb    -0.0345   -18.388    -6.561    -6.133  0.0201  0.8984 -0.4387
              Bcc     0.0697    37.197    13.273    12.407  0.9809  0.0673  0.1827
 

 ---------------------------------------------------------------------------------

 Calling FoFJK, ICntrl=      2127 FMM=F ISym2X=0 I1Cent= 0 IOpClX= 1 NMat=1 NMatS=1 NMatT=0.
 ***** Axes restored to original set *****
 -------------------------------------------------------------------
 Center     Atomic                   Forces (Hartrees/Bohr)
 Number     Number              X              Y              Z
 -------------------------------------------------------------------
      1        6          -0.008108631    0.004522949   -0.004210172
      2        1           0.001777265    0.000838874   -0.003358560
      3        1           0.000807576    0.003543754    0.001429709
      4        8           0.006545338   -0.008557246    0.006166693
      5        1          -0.001407744   -0.000490122   -0.002980260
      6        6          -0.000643878   -0.004495340   -0.001163635
      7        1          -0.002223999   -0.000886466    0.002115840
      8        6          -0.002432983   -0.003289862    0.003444039
      9        1           0.001182717    0.000882629    0.003312554
     10        6           0.000393569   -0.000446513   -0.000264677
     11        1          -0.001813773   -0.002824260    0.002486889
     12        1          -0.000850534   -0.001332042   -0.003471636
     13        1           0.003623125   -0.001750131    0.000225939
     14        8          -0.006891259    0.005284477   -0.007066379
     15        8          -0.009209576    0.002350773    0.007898836
     16        1           0.007862521    0.006266524   -0.006420696
     17        1           0.011390264    0.000382003    0.001855514
 -------------------------------------------------------------------
 Cartesian Forces:  Max     0.011390264 RMS     0.004374300

 GradGradGradGradGradGradGradGradGradGradGradGradGradGradGradGradGradGrad
 Berny optimization.
 FormGI is forming the generalized inverse of G from B-inverse, IUseBI=4.
 Internal  Forces:  Max     0.012503627 RMS     0.003449739
 Search for a local minimum.
 Step number   1 out of a maximum of   81
 All quantities printed in internal units (Hartrees-Bohrs-Radians)
 Mixed Optimization -- RFO/linear search
 Second derivative matrix not updated -- first step.
 ITU=  0
     Eigenvalues ---    0.00230   0.00403   0.00408   0.01187   0.01294
     Eigenvalues ---    0.01319   0.01414   0.03069   0.04313   0.04873
     Eigenvalues ---    0.04956   0.05580   0.05607   0.05860   0.07465
     Eigenvalues ---    0.09707   0.11306   0.11574   0.13908   0.16000
     Eigenvalues ---    0.16000   0.16000   0.16000   0.16000   0.16000
     Eigenvalues ---    0.16000   0.16000   0.16553   0.19659   0.22061
     Eigenvalues ---    0.29659   0.29700   0.33269   0.33276   0.33448
     Eigenvalues ---    0.33581   0.33949   0.34088   0.34104   0.34302
     Eigenvalues ---    0.39840   0.42305   0.51808   0.52828   0.65255
 RFO step:  Lambda=-2.16786151D-03 EMin= 2.30000000D-03
 Linear search not attempted -- first point.
 Iteration  1 RMS(Cart)=  0.08344746 RMS(Int)=  0.00164593
 Iteration  2 RMS(Cart)=  0.00332453 RMS(Int)=  0.00002926
 Iteration  3 RMS(Cart)=  0.00000332 RMS(Int)=  0.00002919
 Iteration  4 RMS(Cart)=  0.00000000 RMS(Int)=  0.00002919
 Variable       Old X    -DE/DX   Delta X   Delta X   Delta X     New X
                                 (Linear)    (Quad)   (Total)
    R1        2.08581  -0.00377   0.00000  -0.01127  -0.01127   2.07454
    R2        2.08570  -0.00378   0.00000  -0.01128  -0.01128   2.07442
    R3        2.47009  -0.01239   0.00000  -0.01892  -0.01892   2.45117
    R4        4.18936  -0.00106   0.00000  -0.03213  -0.03213   4.15723
    R5        2.08271  -0.00330   0.00000  -0.00981  -0.00981   2.07290
    R6        2.06824  -0.00309   0.00000  -0.00895  -0.00895   2.05928
    R7        2.88566  -0.00619   0.00000  -0.02068  -0.02068   2.86498
    R8        2.68537  -0.00884   0.00000  -0.02079  -0.02079   2.66458
    R9        2.08043  -0.00362   0.00000  -0.01072  -0.01072   2.06972
   R10        2.88648  -0.00655   0.00000  -0.02193  -0.02193   2.86455
   R11        2.71771  -0.00959   0.00000  -0.02395  -0.02395   2.69376
   R12        2.07417  -0.00414   0.00000  -0.01211  -0.01211   2.06206
   R13        2.07154  -0.00377   0.00000  -0.01098  -0.01098   2.06056
   R14        2.07181  -0.00395   0.00000  -0.01150  -0.01150   2.06031
   R15        1.84783  -0.01250   0.00000  -0.02404  -0.02404   1.82379
   R16        1.83814  -0.01191   0.00000  -0.02245  -0.02245   1.81569
    A1        1.98769   0.00120   0.00000   0.00967   0.00962   1.99732
    A2        1.98012   0.00075   0.00000   0.00408   0.00396   1.98407
    A3        1.71872  -0.00097   0.00000  -0.00583  -0.00591   1.71281
    A4        1.98013   0.00077   0.00000   0.00383   0.00387   1.98400
    A5        1.75655  -0.00102   0.00000  -0.00640  -0.00638   1.75016
    A6        2.01432  -0.00127   0.00000  -0.00842  -0.00845   2.00587
    A7        1.89191   0.00013   0.00000   0.00080   0.00077   1.89268
    A8        1.90228  -0.00028   0.00000  -0.00378  -0.00379   1.89850
    A9        1.93227   0.00053   0.00000   0.00338   0.00337   1.93564
   A10        1.92407  -0.00039   0.00000  -0.00358  -0.00358   1.92049
   A11        1.86180   0.00075   0.00000   0.00645   0.00644   1.86824
   A12        1.95052  -0.00070   0.00000  -0.00300  -0.00300   1.94752
   A13        1.88720   0.00021   0.00000   0.00248   0.00246   1.88966
   A14        1.96582  -0.00106   0.00000  -0.00680  -0.00680   1.95902
   A15        1.83308   0.00106   0.00000   0.00512   0.00509   1.83817
   A16        1.92116   0.00035   0.00000   0.00030   0.00031   1.92147
   A17        1.90352   0.00002   0.00000   0.00421   0.00419   1.90771
   A18        1.94975  -0.00051   0.00000  -0.00465  -0.00464   1.94510
   A19        1.93489  -0.00047   0.00000  -0.00277  -0.00277   1.93211
   A20        1.92954  -0.00056   0.00000  -0.00374  -0.00375   1.92579
   A21        1.93438  -0.00089   0.00000  -0.00532  -0.00533   1.92905
   A22        1.89620   0.00050   0.00000   0.00276   0.00275   1.89896
   A23        1.88039   0.00078   0.00000   0.00539   0.00539   1.88577
   A24        1.88684   0.00072   0.00000   0.00421   0.00420   1.89105
   A25        1.91361  -0.00363   0.00000  -0.02237  -0.02237   1.89124
   A26        1.85075  -0.00112   0.00000  -0.00689  -0.00689   1.84385
   A27        3.32226  -0.00117   0.00000  -0.07777  -0.07777   3.24449
   A28        3.10425   0.00044   0.00000   0.02968   0.02965   3.13390
    D1       -2.54917   0.00044   0.00000   0.00286   0.00280  -2.54637
    D2        1.71703  -0.00052   0.00000  -0.01045  -0.01054   1.70649
    D3       -0.42687   0.00004   0.00000  -0.00233  -0.00220  -0.42907
    D4        3.11756  -0.00026   0.00000   0.00751   0.00750   3.12506
    D5        0.99074  -0.00016   0.00000   0.00979   0.00979   1.00053
    D6       -1.13505   0.00039   0.00000   0.01604   0.01605  -1.11900
    D7        1.04305  -0.00001   0.00000   0.01098   0.01097   1.05402
    D8       -1.08376   0.00009   0.00000   0.01326   0.01326  -1.07051
    D9        3.07363   0.00063   0.00000   0.01951   0.01952   3.09314
   D10       -1.02431  -0.00025   0.00000   0.00716   0.00716  -1.01715
   D11        3.13206  -0.00015   0.00000   0.00945   0.00945   3.14150
   D12        1.00626   0.00040   0.00000   0.01569   0.01571   1.02197
   D13        1.26628  -0.00028   0.00000   0.00640   0.00638   1.27266
   D14       -2.96194   0.00059   0.00000   0.01294   0.01295  -2.94899
   D15       -0.85784   0.00018   0.00000   0.01093   0.01093  -0.84691
   D16        1.06750  -0.00020   0.00000   0.00078   0.00077   1.06827
   D17       -1.03648  -0.00015   0.00000   0.00162   0.00161  -1.03487
   D18       -3.12838  -0.00011   0.00000   0.00225   0.00224  -3.12614
   D19       -1.03998   0.00001   0.00000   0.00199   0.00199  -1.03799
   D20        3.13922   0.00006   0.00000   0.00283   0.00283  -3.14113
   D21        1.04733   0.00009   0.00000   0.00346   0.00346   1.05078
   D22        3.12577   0.00008   0.00000  -0.00044  -0.00043   3.12535
   D23        1.02179   0.00013   0.00000   0.00040   0.00041   1.02221
   D24       -1.07011   0.00017   0.00000   0.00103   0.00104  -1.06907
   D25       -2.84684  -0.00079   0.00000  -0.02055  -0.02057  -2.86741
   D26       -0.82752   0.00001   0.00000  -0.01311  -0.01310  -0.84062
   D27        1.30010   0.00012   0.00000  -0.01290  -0.01290   1.28720
         Item               Value     Threshold  Converged?
 Maximum Force            0.012504     0.000450     NO 
 RMS     Force            0.003450     0.000300     NO 
 Maximum Displacement     0.270016     0.001800     NO 
 RMS     Displacement     0.084172     0.001200     NO 
 Predicted change in Energy=-1.101493D-03
 GradGradGradGradGradGradGradGradGradGradGradGradGradGradGradGradGradGrad

                          Input orientation:                          
 ---------------------------------------------------------------------
 Center     Atomic      Atomic             Coordinates (Angstroms)
 Number     Number       Type             X           Y           Z
 ---------------------------------------------------------------------
      1          6           0       -2.925958   -0.660921    0.158324
      2          1           0       -3.266423   -0.737214    1.199202
      3          1           0       -2.936029   -1.609824   -0.393495
      4          8           0       -3.458874    0.326078   -0.493067
      5          1           0        2.658990    0.281851    0.927017
      6          6           0        2.306787    0.019341   -0.078119
      7          1           0        2.885642    0.587798   -0.805641
      8          6           0        0.837744    0.377168   -0.189358
      9          1           0        0.499190    0.127613   -1.200629
     10          6           0        0.580767    1.843001    0.098921
     11          1           0        1.107913    2.475203   -0.617417
     12          1           0        0.916862    2.096022    1.104903
     13          1           0       -0.484019    2.065894    0.026577
     14          8           0        0.173169   -0.463232    0.750883
     15          8           0        2.529948   -1.346377   -0.348688
     16          1           0        1.884035   -1.823887    0.178529
     17          1           0       -0.770743   -0.457414    0.549798
 ---------------------------------------------------------------------
                    Distance matrix (angstroms):
                    1          2          3          4          5
     1  C    0.000000
     2  H    1.097800   0.000000
     3  H    1.097736   1.845886   0.000000
     4  O    1.297103   2.007836   2.007735   0.000000
     5  H    5.715886   6.018563   6.051977   6.280673   0.000000
     6  C    5.282072   5.767547   5.499160   5.788706   1.096931
     7  H    6.021894   6.604767   6.236285   6.357600   1.774000
     8  C    3.919689   4.473716   4.269798   4.307641   2.138298
     9  H    3.768312   4.548292   3.933304   4.025705   3.035689
    10  C    4.309323   4.761197   4.953012   4.355479   2.727993
    11  H    5.168090   5.723159   5.752483   5.048737   3.098695
    12  H    4.823277   5.053315   5.551870   4.983299   2.521482
    13  H    3.662778   4.119980   4.438437   3.485219   3.724528
    14  O    3.161454   3.479490   3.505908   3.919459   2.601054
    15  O    5.522120   6.030337   5.472505   6.219641   2.072487
    16  H    4.948629   5.361889   4.858606   5.798281   2.365360
    17  H    2.199913   2.593923   2.627987   2.987889   3.528722
                    6          7          8          9         10
     6  C    0.000000
     7  H    1.089726   0.000000
     8  C    1.516081   2.148965   0.000000
     9  H    2.130530   2.462304   1.095247   0.000000
    10  C    2.517186   2.776007   1.515852   2.153611   0.000000
    11  H    2.785570   2.599624   2.158235   2.494366   1.091193
    12  H    2.764785   3.130656   2.153098   3.060157   1.090403
    13  H    3.462360   3.772528   2.155338   2.495930   1.090268
    14  O    2.339326   3.299233   1.425478   2.064894   2.431029
    15  O    1.410033   2.018999   2.420650   2.649986   3.764544
    16  H    1.908423   2.790705   2.464693   2.761925   3.892417
    17  H    3.176911   4.037181   1.957067   2.240308   2.705878
                   11         12         13         14         15
    11  H    0.000000
    12  H    1.773884   0.000000
    13  H    1.765364   1.768095   0.000000
    14  O    3.373484   2.688529   2.711640   0.000000
    15  O    4.086425   4.070022   4.568196   2.746526   0.000000
    16  H    4.440504   4.142376   4.556442   2.259653   0.960821
    17  H    3.673144   3.110657   2.592886   0.965111   3.534415
                   16         17
    16  H    0.000000
    17  H    3.008809   0.000000
 Stoichiometry    C4H10O3(3)
 Framework group  C1[X(C4H10O3)]
 Deg. of freedom    45
 Full point group                 C1      NOp   1
 Largest Abelian subgroup         C1      NOp   1
 Largest concise Abelian subgroup C1      NOp   1
                         Standard orientation:                         
 ---------------------------------------------------------------------
 Center     Atomic      Atomic             Coordinates (Angstroms)
 Number     Number       Type             X           Y           Z
 ---------------------------------------------------------------------
      1          6           0       -2.925677   -0.762218    0.147260
      2          1           0       -3.262963   -0.862395    1.187148
      3          1           0       -2.907437   -1.703686   -0.416948
      4          8           0       -3.488637    0.216660   -0.490980
      5          1           0        2.628745    0.338853    0.926611
      6          6           0        2.283947    0.078997   -0.081777
      7          1           0        2.844850    0.674176   -0.801953
      8          6           0        0.804681    0.393666   -0.187886
      9          1           0        0.473129    0.147252   -1.202242
     10          6           0        0.503706    1.847157    0.119661
     11          1           0        1.011005    2.504336   -0.588482
     12          1           0        0.832691    2.097031    1.128775
     13          1           0       -0.567382    2.038680    0.050557
     14          8           0        0.166464   -0.478685    0.741452
     15          8           0        2.548106   -1.275688   -0.370292
     16          1           0        1.917288   -1.779374    0.150809
     17          1           0       -0.777330   -0.498780    0.540737
 ---------------------------------------------------------------------
 Rotational constants (GHZ):           4.0474382           0.9383674           0.8165830
 Standard basis: Aug-CC-pVTZ (5D, 7F)
 There are   635 symmetry adapted cartesian basis functions of A   symmetry.
 There are   552 symmetry adapted basis functions of A   symmetry.
   552 basis functions,   774 primitive gaussians,   635 cartesian basis functions
    30 alpha electrons       28 beta electrons
       nuclear repulsion energy       304.4377178858 Hartrees.
 NAtoms=   17 NActive=   17 NUniq=   17 SFac= 1.00D+00 NAtFMM=   60 NAOKFM=F Big=F
 Integral buffers will be    131072 words long.
 Raffenetti 2 integral format.
 Two-electron integral symmetry is turned on.
 Nuclear repulsion after empirical dispersion term =      304.4302088051 Hartrees.
 One-electron integrals computed using PRISM.
 NBasis=   552 RedAO= T EigKep=  7.35D-06  NBF=   552
 NBsUse=   552 1.00D-06 EigRej= -1.00D+00 NBFU=   552
 Initial guess from the checkpoint file:  "Reverse-wb-opt.chk"
 B after Tr=     0.000000    0.000000    0.000000
         Rot=    0.999880   -0.010642    0.000922   -0.011221 Ang=  -1.78 deg.
 Initial guess <Sx>= 0.0000 <Sy>= 0.0000 <Sz>= 1.0000 <S**2>= 2.0076 S= 1.0025
 ExpMin= 2.53D-02 ExpMax= 1.53D+04 ExpMxC= 5.22D+02 IAcc=3 IRadAn=         7 AccDes= 0.00D+00
 Harris functional with IExCor= 4639 and IRadAn=       7 diagonalized for initial guess.
 HarFok:  IExCor= 4639 AccDes= 0.00D+00 IRadAn=         7 IDoV= 1 UseB2=F ITyADJ=14
 ICtDFT=  3500011 ScaDFX=  1.000000  1.000000  1.000000  1.000000
 FoFCou: FMM=F IPFlag=           0 FMFlag=      100000 FMFlg1=           0
         NFxFlg=           0 DoJE=T BraDBF=F KetDBF=T FulRan=T
         wScrn=  0.000000 ICntrl=       500 IOpCl=  0 I1Cent=   200000004 NGrid=           0
         NMat0=    1 NMatS0=      1 NMatT0=    0 NMatD0=    1 NMtDS0=    0 NMtDT0=    0
 Petite list used in FoFCou.
 Requested convergence on RMS density matrix=1.00D-08 within 128 cycles.
 Requested convergence on MAX density matrix=1.00D-06.
 Requested convergence on             energy=1.00D-06.
 No special actions if energy rises.
 SCF Done:  E(UwB97XD) =  -384.006763711     A.U. after   15 cycles
            NFock= 15  Conv=0.53D-08     -V/T= 2.0058
 <Sx>= 0.0000 <Sy>= 0.0000 <Sz>= 1.0000 <S**2>= 2.0075 S= 1.0025
 <L.S>=  0.00000000000    
 Annihilation of the first spin contaminant:
 S**2 before annihilation     2.0075,   after     2.0000
 Calling FoFJK, ICntrl=      2127 FMM=F ISym2X=0 I1Cent= 0 IOpClX= 1 NMat=1 NMatS=1 NMatT=0.
 ***** Axes restored to original set *****
 -------------------------------------------------------------------
 Center     Atomic                   Forces (Hartrees/Bohr)
 Number     Number              X              Y              Z
 -------------------------------------------------------------------
      1        6          -0.002125891    0.002140830   -0.001629262
      2        1           0.000494207   -0.000070030    0.000126479
      3        1           0.000519635   -0.000068606    0.000130074
      4        8           0.001783189   -0.001837881    0.001381969
      5        1           0.000137415    0.000387024    0.000220478
      6        6           0.000825909   -0.001717150   -0.001991307
      7        1           0.000099149    0.000545820    0.000160935
      8        6          -0.000022318   -0.000701145    0.002494603
      9        1           0.000139144   -0.000128587   -0.000462496
     10        6          -0.000182570    0.001062867   -0.000578284
     11        1          -0.000140303    0.000193527    0.000109324
     12        1           0.000012550   -0.000005605    0.000008720
     13        1          -0.000026798    0.000178369    0.000054302
     14        8          -0.000417545    0.000633644   -0.001868882
     15        8          -0.000697456    0.000985008    0.001333776
     16        1           0.000468343   -0.000835946   -0.000497207
     17        1          -0.000866661   -0.000762141    0.001006779
 -------------------------------------------------------------------
 Cartesian Forces:  Max     0.002494603 RMS     0.000973276

 GradGradGradGradGradGradGradGradGradGradGradGradGradGradGradGradGradGrad
 Berny optimization.
 Using GEDIIS/GDIIS optimizer.
 FormGI is forming the generalized inverse of G from B-inverse, IUseBI=4.
 Internal  Forces:  Max     0.002825182 RMS     0.000579638
 Search for a local minimum.
 Step number   2 out of a maximum of   81
 All quantities printed in internal units (Hartrees-Bohrs-Radians)
 Mixed Optimization -- En-DIIS/RFO-DIIS
 Update second derivatives using D2CorX and points    1    2
 DE= -1.16D-03 DEPred=-1.10D-03 R= 1.05D+00
 TightC=F SS=  1.41D+00  RLast= 1.27D-01 DXNew= 5.0454D-01 3.8077D-01
 Trust test= 1.05D+00 RLast= 1.27D-01 DXMaxT set to 3.81D-01
 ITU=  1  0
 Use linear search instead of GDIIS.
     Eigenvalues ---    0.00230   0.00403   0.00411   0.01166   0.01230
     Eigenvalues ---    0.01299   0.01414   0.03015   0.04353   0.04940
     Eigenvalues ---    0.04978   0.05616   0.05653   0.05880   0.07409
     Eigenvalues ---    0.09910   0.11310   0.11509   0.13890   0.15446
     Eigenvalues ---    0.16000   0.16000   0.16000   0.16000   0.16000
     Eigenvalues ---    0.16000   0.16454   0.16675   0.19617   0.22102
     Eigenvalues ---    0.29673   0.30854   0.33271   0.33291   0.33499
     Eigenvalues ---    0.33734   0.33995   0.34097   0.34226   0.35000
     Eigenvalues ---    0.39979   0.42311   0.52133   0.53058   0.63143
 RFO step:  Lambda=-2.41933336D-04 EMin= 2.29997462D-03
 Quartic linear search produced a step of  0.05651.
 Iteration  1 RMS(Cart)=  0.06757718 RMS(Int)=  0.00145694
 Iteration  2 RMS(Cart)=  0.00277108 RMS(Int)=  0.00001953
 Iteration  3 RMS(Cart)=  0.00000174 RMS(Int)=  0.00001949
 Iteration  4 RMS(Cart)=  0.00000000 RMS(Int)=  0.00001949
 Variable       Old X    -DE/DX   Delta X   Delta X   Delta X     New X
                                 (Linear)    (Quad)   (Total)
    R1        2.07454  -0.00003  -0.00064  -0.00063  -0.00127   2.07327
    R2        2.07442  -0.00001  -0.00064  -0.00058  -0.00121   2.07321
    R3        2.45117  -0.00283  -0.00107  -0.00549  -0.00656   2.44461
    R4        4.15723  -0.00067  -0.00182  -0.02416  -0.02598   4.13125
    R5        2.07290   0.00034  -0.00055   0.00060   0.00004   2.07294
    R6        2.05928   0.00023  -0.00051   0.00028  -0.00023   2.05905
    R7        2.86498   0.00090  -0.00117   0.00221   0.00104   2.86602
    R8        2.66458  -0.00034  -0.00117  -0.00186  -0.00303   2.66155
    R9        2.06972   0.00041  -0.00061   0.00078   0.00018   2.06989
   R10        2.86455   0.00137  -0.00124   0.00381   0.00257   2.86711
   R11        2.69376  -0.00030  -0.00135  -0.00196  -0.00331   2.69045
   R12        2.06206  -0.00003  -0.00068  -0.00067  -0.00135   2.06070
   R13        2.06056   0.00001  -0.00062  -0.00050  -0.00112   2.05945
   R14        2.06031   0.00006  -0.00065  -0.00037  -0.00102   2.05929
   R15        1.82379  -0.00002  -0.00136  -0.00122  -0.00257   1.82122
   R16        1.81569  -0.00017  -0.00127  -0.00143  -0.00270   1.81299
    A1        1.99732   0.00034   0.00054   0.00307   0.00354   2.00086
    A2        1.98407   0.00073   0.00022   0.00500   0.00516   1.98924
    A3        1.71281  -0.00057  -0.00033  -0.00390  -0.00428   1.70853
    A4        1.98400   0.00075   0.00022   0.00486   0.00511   1.98911
    A5        1.75016  -0.00061  -0.00036  -0.00438  -0.00475   1.74542
    A6        2.00587  -0.00112  -0.00048  -0.00789  -0.00838   1.99749
    A7        1.89268  -0.00008   0.00004  -0.00429  -0.00426   1.88843
    A8        1.89850  -0.00036  -0.00021  -0.00347  -0.00369   1.89481
    A9        1.93564  -0.00022   0.00019  -0.00029  -0.00009   1.93555
   A10        1.92049  -0.00033  -0.00020  -0.00173  -0.00195   1.91853
   A11        1.86824   0.00004   0.00036   0.00418   0.00454   1.87278
   A12        1.94752   0.00092  -0.00017   0.00541   0.00524   1.95276
   A13        1.88966  -0.00026   0.00014  -0.00503  -0.00489   1.88477
   A14        1.95902  -0.00001  -0.00038   0.00136   0.00095   1.95997
   A15        1.83817   0.00038   0.00029   0.00583   0.00611   1.84428
   A16        1.92147  -0.00004   0.00002  -0.00330  -0.00328   1.91819
   A17        1.90771  -0.00017   0.00024  -0.00246  -0.00221   1.90550
   A18        1.94510   0.00010  -0.00026   0.00362   0.00334   1.94844
   A19        1.93211   0.00035  -0.00016   0.00240   0.00224   1.93436
   A20        1.92579  -0.00013  -0.00021  -0.00126  -0.00147   1.92432
   A21        1.92905   0.00021  -0.00030   0.00112   0.00081   1.92986
   A22        1.89896  -0.00012   0.00016  -0.00066  -0.00050   1.89846
   A23        1.88577  -0.00024   0.00030  -0.00084  -0.00054   1.88524
   A24        1.89105  -0.00009   0.00024  -0.00084  -0.00060   1.89044
   A25        1.89124   0.00102  -0.00126   0.00567   0.00441   1.89565
   A26        1.84385   0.00193  -0.00039   0.01242   0.01203   1.85588
   A27        3.24449  -0.00101  -0.00439  -0.08105  -0.08544   3.15905
   A28        3.13390   0.00052   0.00168   0.04193   0.04359   3.17749
    D1       -2.54637   0.00005   0.00016  -0.00034  -0.00016  -2.54653
    D2        1.70649  -0.00011  -0.00060  -0.00832  -0.00900   1.69749
    D3       -0.42907   0.00004  -0.00012  -0.00056  -0.00061  -0.42968
    D4        3.12506  -0.00026   0.00042  -0.01149  -0.01106   3.11401
    D5        1.00053  -0.00002   0.00055  -0.00478  -0.00422   0.99632
    D6       -1.11900  -0.00039   0.00091  -0.01375  -0.01284  -1.13185
    D7        1.05402   0.00025   0.00062  -0.00318  -0.00256   1.05147
    D8       -1.07051   0.00048   0.00075   0.00354   0.00428  -1.06622
    D9        3.09314   0.00012   0.00110  -0.00544  -0.00435   3.08880
   D10       -1.01715  -0.00017   0.00040  -0.01068  -0.01027  -1.02743
   D11        3.14150   0.00006   0.00053  -0.00397  -0.00343   3.13807
   D12        1.02197  -0.00030   0.00089  -0.01294  -0.01206   1.00990
   D13        1.27266   0.00009   0.00036   0.00236   0.00272   1.27538
   D14       -2.94899  -0.00010   0.00073  -0.00047   0.00025  -2.94873
   D15       -0.84691   0.00007   0.00062   0.00326   0.00389  -0.84302
   D16        1.06827  -0.00031   0.00004  -0.00267  -0.00262   1.06565
   D17       -1.03487  -0.00030   0.00009  -0.00258  -0.00249  -1.03736
   D18       -3.12614  -0.00024   0.00013  -0.00144  -0.00131  -3.12745
   D19       -1.03799   0.00006   0.00011   0.00510   0.00521  -1.03278
   D20       -3.14113   0.00006   0.00016   0.00518   0.00534  -3.13579
   D21        1.05078   0.00012   0.00020   0.00632   0.00652   1.05730
   D22        3.12535   0.00023  -0.00002   0.00804   0.00802   3.13337
   D23        1.02221   0.00024   0.00002   0.00813   0.00815   1.03036
   D24       -1.06907   0.00030   0.00006   0.00927   0.00933  -1.05973
   D25       -2.86741  -0.00001  -0.00116  -0.01119  -0.01234  -2.87975
   D26       -0.84062  -0.00020  -0.00074  -0.01515  -0.01589  -0.85651
   D27        1.28720  -0.00030  -0.00073  -0.01860  -0.01934   1.26787
         Item               Value     Threshold  Converged?
 Maximum Force            0.002825     0.000450     NO 
 RMS     Force            0.000580     0.000300     NO 
 Maximum Displacement     0.228254     0.001800     NO 
 RMS     Displacement     0.068056     0.001200     NO 
 Predicted change in Energy=-1.283901D-04
 GradGradGradGradGradGradGradGradGradGradGradGradGradGradGradGradGradGrad

                          Input orientation:                          
 ---------------------------------------------------------------------
 Center     Atomic      Atomic             Coordinates (Angstroms)
 Number     Number       Type             X           Y           Z
 ---------------------------------------------------------------------
      1          6           0       -2.888252   -0.603806    0.144615
      2          1           0       -3.261612   -0.687551    1.172857
      3          1           0       -2.922365   -1.536651   -0.431797
      4          8           0       -3.338087    0.426313   -0.495688
      5          1           0        2.667585    0.318762    0.900399
      6          6           0        2.302736    0.027767   -0.092331
      7          1           0        2.846731    0.606789   -0.838013
      8          6           0        0.821314    0.342323   -0.173625
      9          1           0        0.473247    0.074781   -1.177139
     10          6           0        0.527411    1.805027    0.102139
     11          1           0        1.019983    2.444467   -0.631094
     12          1           0        0.876852    2.078962    1.097399
     13          1           0       -0.544106    1.996634    0.050657
     14          8           0        0.194695   -0.508084    0.780916
     15          8           0        2.565203   -1.332695   -0.345172
     16          1           0        1.950709   -1.831372    0.197183
     17          1           0       -0.753045   -0.520565    0.606435
 ---------------------------------------------------------------------
                    Distance matrix (angstroms):
                    1          2          3          4          5
     1  C    0.000000
     2  H    1.097128   0.000000
     3  H    1.097093   1.846881   0.000000
     4  O    1.293632   2.007631   2.007519   0.000000
     5  H    5.682399   6.020155   6.038612   6.166743   0.000000
     6  C    5.234634   5.751030   5.464826   5.669252   1.096953
     7  H    5.943158   6.559783   6.167805   6.196913   1.771195
     8  C    3.841525   4.420852   4.196704   4.172696   2.136071
     9  H    3.675213   4.478035   3.831766   3.887700   3.031635
    10  C    4.179837   4.660051   4.832479   4.147328   2.725169
    11  H    5.016772   5.603198   5.606347   4.804587   3.094946
    12  H    4.720281   4.978571   5.463071   4.799467   2.518697
    13  H    3.502305   3.981083   4.286371   3.251266   3.721864
    14  O    3.149382   3.483085   3.499241   3.870835   2.610197
    15  O    5.523708   6.055773   5.492041   6.161623   2.071048
    16  H    4.992517   5.424809   4.922330   5.792113   2.373078
    17  H    2.186165   2.577135   2.610806   2.965417   3.534344
                    6          7          8          9         10
     6  C    0.000000
     7  H    1.089604   0.000000
     8  C    1.516630   2.147945   0.000000
     9  H    2.127452   2.455904   1.095340   0.000000
    10  C    2.519574   2.774689   1.517210   2.152496   0.000000
    11  H    2.788577   2.599401   2.160499   2.492488   1.090477
    12  H    2.766948   3.129462   2.152789   3.058294   1.089813
    13  H    3.464302   3.770832   2.156714   2.497200   1.089730
    14  O    2.343828   3.301085   1.423724   2.061868   2.433500
    15  O    1.408429   2.020828   2.424101   2.655078   3.768021
    16  H    1.914194   2.796268   2.477495   2.775802   3.906176
    17  H    3.182254   4.039275   1.957466   2.244853   2.702270
                   11         12         13         14         15
    11  H    0.000000
    12  H    1.772504   0.000000
    13  H    1.764005   1.766796   0.000000
    14  O    3.375267   2.694124   2.711589   0.000000
    15  O    4.091016   4.070742   4.572626   2.750884   0.000000
    16  H    4.453661   4.153825   4.571564   2.274955   0.959391
    17  H    3.669676   3.107274   2.586279   0.963748   3.546248
                   16         17
    16  H    0.000000
    17  H    3.032488   0.000000
 Stoichiometry    C4H10O3(3)
 Framework group  C1[X(C4H10O3)]
 Deg. of freedom    45
 Full point group                 C1      NOp   1
 Largest Abelian subgroup         C1      NOp   1
 Largest concise Abelian subgroup C1      NOp   1
                         Standard orientation:                         
 ---------------------------------------------------------------------
 Center     Atomic      Atomic             Coordinates (Angstroms)
 Number     Number       Type             X           Y           Z
 ---------------------------------------------------------------------
      1          6           0       -2.887934   -0.790615    0.119543
      2          1           0       -3.255029   -0.923477    1.144862
      3          1           0       -2.869609   -1.707785   -0.482185
      4          8           0       -3.396026    0.229457   -0.492650
      5          1           0        2.607320    0.424517    0.903954
      6          6           0        2.258677    0.140550   -0.096604
      7          1           0        2.768300    0.769658   -0.825813
      8          6           0        0.761729    0.372697   -0.170248
      9          1           0        0.428501    0.113383   -1.180934
     10          6           0        0.385604    1.808295    0.145216
     11          1           0        0.840472    2.494444   -0.569931
     12          1           0        0.719834    2.074292    1.147826
     13          1           0       -0.695099    1.940166    0.098282
     14          8           0        0.185190   -0.537653    0.760266
     15          8           0        2.597640   -1.195417   -0.386379
     16          1           0        2.012895   -1.742779    0.141729
     17          1           0       -0.760472   -0.599083    0.584881
 ---------------------------------------------------------------------
 Rotational constants (GHZ):           4.1451536           0.9603469           0.8389273
 Standard basis: Aug-CC-pVTZ (5D, 7F)
 There are   635 symmetry adapted cartesian basis functions of A   symmetry.
 There are   552 symmetry adapted basis functions of A   symmetry.
   552 basis functions,   774 primitive gaussians,   635 cartesian basis functions
    30 alpha electrons       28 beta electrons
       nuclear repulsion energy       305.8729475932 Hartrees.
 NAtoms=   17 NActive=   17 NUniq=   17 SFac= 1.00D+00 NAtFMM=   60 NAOKFM=F Big=F
 Integral buffers will be    131072 words long.
 Raffenetti 2 integral format.
 Two-electron integral symmetry is turned on.
 Nuclear repulsion after empirical dispersion term =      305.8652735103 Hartrees.
 One-electron integrals computed using PRISM.
 NBasis=   552 RedAO= T EigKep=  7.41D-06  NBF=   552
 NBsUse=   552 1.00D-06 EigRej= -1.00D+00 NBFU=   552
 Initial guess from the checkpoint file:  "Reverse-wb-opt.chk"
 B after Tr=     0.000000    0.000000    0.000000
         Rot=    0.999896   -0.010753    0.001153   -0.009578 Ang=  -1.66 deg.
 Initial guess <Sx>= 0.0000 <Sy>= 0.0000 <Sz>= 1.0000 <S**2>= 2.0076 S= 1.0025
 ExpMin= 2.53D-02 ExpMax= 1.53D+04 ExpMxC= 5.22D+02 IAcc=3 IRadAn=         7 AccDes= 0.00D+00
 Harris functional with IExCor= 4639 and IRadAn=       7 diagonalized for initial guess.
 HarFok:  IExCor= 4639 AccDes= 0.00D+00 IRadAn=         7 IDoV= 1 UseB2=F ITyADJ=14
 ICtDFT=  3500011 ScaDFX=  1.000000  1.000000  1.000000  1.000000
 FoFCou: FMM=F IPFlag=           0 FMFlag=      100000 FMFlg1=           0
         NFxFlg=           0 DoJE=T BraDBF=F KetDBF=T FulRan=T
         wScrn=  0.000000 ICntrl=       500 IOpCl=  0 I1Cent=   200000004 NGrid=           0
         NMat0=    1 NMatS0=      1 NMatT0=    0 NMatD0=    1 NMtDS0=    0 NMtDT0=    0
 Petite list used in FoFCou.
 Requested convergence on RMS density matrix=1.00D-08 within 128 cycles.
 Requested convergence on MAX density matrix=1.00D-06.
 Requested convergence on             energy=1.00D-06.
 No special actions if energy rises.
 SCF Done:  E(UwB97XD) =  -384.006929160     A.U. after   15 cycles
            NFock= 15  Conv=0.45D-08     -V/T= 2.0058
 <Sx>= 0.0000 <Sy>= 0.0000 <Sz>= 1.0000 <S**2>= 2.0075 S= 1.0025
 <L.S>=  0.00000000000    
 Annihilation of the first spin contaminant:
 S**2 before annihilation     2.0075,   after     2.0000
 Calling FoFJK, ICntrl=      2127 FMM=F ISym2X=0 I1Cent= 0 IOpClX= 1 NMat=1 NMatS=1 NMatT=0.
 ***** Axes restored to original set *****
 -------------------------------------------------------------------
 Center     Atomic                   Forces (Hartrees/Bohr)
 Number     Number              X              Y              Z
 -------------------------------------------------------------------
      1        6           0.000035500    0.000018481   -0.000007774
      2        1          -0.000042543   -0.000138842    0.000306956
      3        1           0.000115128   -0.000329971   -0.000063531
      4        8           0.000331024    0.000400309   -0.000139228
      5        1           0.000359147    0.000208447    0.000438053
      6        6          -0.000060576   -0.000838198    0.000407482
      7        1           0.000104668    0.000080110   -0.000258100
      8        6          -0.000721646   -0.000497064    0.000167187
      9        1          -0.000160056   -0.000075490   -0.000653437
     10        6           0.000063749    0.000113635   -0.000029489
     11        1           0.000165816    0.000228720   -0.000256355
     12        1           0.000159947    0.000201031    0.000446259
     13        1          -0.000346870    0.000022648   -0.000070026
     14        8           0.001870939    0.000175034   -0.000107338
     15        8           0.000706917    0.000884719   -0.000670448
     16        1          -0.000638188   -0.000440697    0.000499463
     17        1          -0.001942956   -0.000012872   -0.000009672
 -------------------------------------------------------------------
 Cartesian Forces:  Max     0.001942956 RMS     0.000515678

 GradGradGradGradGradGradGradGradGradGradGradGradGradGradGradGradGradGrad
 Berny optimization.
 Using GEDIIS/GDIIS optimizer.
 FormGI is forming the generalized inverse of G from B-inverse, IUseBI=4.
 Internal  Forces:  Max     0.001464208 RMS     0.000324628
 Search for a local minimum.
 Step number   3 out of a maximum of   81
 All quantities printed in internal units (Hartrees-Bohrs-Radians)
 Mixed Optimization -- En-DIIS/RFO-DIIS
 Swapping is turned off.
 Update second derivatives using D2CorX and points    1    2    3
 DE= -1.65D-04 DEPred=-1.28D-04 R= 1.29D+00
 TightC=F SS=  1.41D+00  RLast= 1.11D-01 DXNew= 6.4038D-01 3.3290D-01
 Trust test= 1.29D+00 RLast= 1.11D-01 DXMaxT set to 3.81D-01
 ITU=  1  1  0
     Eigenvalues ---    0.00230   0.00403   0.00416   0.00700   0.01199
     Eigenvalues ---    0.01310   0.01414   0.02884   0.04405   0.04915
     Eigenvalues ---    0.05237   0.05609   0.05662   0.06022   0.07412
     Eigenvalues ---    0.10106   0.11316   0.11571   0.13891   0.14728
     Eigenvalues ---    0.16000   0.16000   0.16000   0.16000   0.16000
     Eigenvalues ---    0.16095   0.16566   0.17932   0.19684   0.22234
     Eigenvalues ---    0.29688   0.30662   0.33272   0.33287   0.33500
     Eigenvalues ---    0.33674   0.34000   0.34103   0.34292   0.35358
     Eigenvalues ---    0.39973   0.42181   0.52357   0.57239   0.67061
 En-DIIS/RFO-DIIS/Sim-DIIS IScMMF=       -3 using points:     3    2
 RFO step:  Lambda=-1.17777190D-04.
 DidBck=F Rises=F RFO-DIIS coefs:    1.95740   -0.95740
 Iteration  1 RMS(Cart)=  0.07434415 RMS(Int)=  0.00169439
 Iteration  2 RMS(Cart)=  0.00324979 RMS(Int)=  0.00002927
 Iteration  3 RMS(Cart)=  0.00000234 RMS(Int)=  0.00002923
 Iteration  4 RMS(Cart)=  0.00000000 RMS(Int)=  0.00002923
 Variable       Old X    -DE/DX   Delta X   Delta X   Delta X     New X
                                 (Linear)    (Quad)   (Total)
    R1        2.07327   0.00031  -0.00122   0.00135   0.00014   2.07341
    R2        2.07321   0.00031  -0.00116   0.00131   0.00014   2.07335
    R3        2.44461   0.00027  -0.00628   0.00346  -0.00282   2.44179
    R4        4.13125  -0.00045  -0.02487  -0.00593  -0.03080   4.10045
    R5        2.07294   0.00057   0.00004   0.00170   0.00174   2.07468
    R6        2.05905   0.00027  -0.00022   0.00064   0.00042   2.05948
    R7        2.86602   0.00051   0.00099   0.00031   0.00130   2.86732
    R8        2.66155  -0.00039  -0.00290  -0.00078  -0.00368   2.65787
    R9        2.06989   0.00067   0.00017   0.00194   0.00211   2.07201
   R10        2.86711   0.00056   0.00246  -0.00051   0.00195   2.86906
   R11        2.69045  -0.00025  -0.00317  -0.00041  -0.00358   2.68687
   R12        2.06070   0.00038  -0.00129   0.00161   0.00031   2.06101
   R13        2.05945   0.00051  -0.00107   0.00205   0.00098   2.06043
   R14        2.05929   0.00035  -0.00097   0.00129   0.00032   2.05961
   R15        1.82122   0.00146  -0.00246   0.00395   0.00149   1.82271
   R16        1.81299   0.00092  -0.00259   0.00262   0.00003   1.81302
    A1        2.00086   0.00003   0.00339  -0.00111   0.00214   2.00300
    A2        1.98924   0.00032   0.00494  -0.00002   0.00493   1.99416
    A3        1.70853   0.00005  -0.00410   0.00289  -0.00125   1.70728
    A4        1.98911   0.00036   0.00489  -0.00012   0.00474   1.99385
    A5        1.74542  -0.00009  -0.00454   0.00165  -0.00295   1.74247
    A6        1.99749  -0.00087  -0.00802  -0.00291  -0.01094   1.98655
    A7        1.88843  -0.00003  -0.00408   0.00202  -0.00206   1.88636
    A8        1.89481   0.00016  -0.00354   0.00527   0.00172   1.89653
    A9        1.93555  -0.00001  -0.00009   0.00232   0.00223   1.93779
   A10        1.91853  -0.00011  -0.00187  -0.00123  -0.00312   1.91541
   A11        1.87278  -0.00014   0.00434  -0.00576  -0.00142   1.87136
   A12        1.95276   0.00012   0.00502  -0.00263   0.00238   1.95514
   A13        1.88477   0.00012  -0.00468   0.00464  -0.00004   1.88473
   A14        1.95997  -0.00011   0.00091  -0.00295  -0.00206   1.95791
   A15        1.84428  -0.00017   0.00584  -0.00579   0.00004   1.84432
   A16        1.91819  -0.00007  -0.00314   0.00173  -0.00141   1.91677
   A17        1.90550   0.00008  -0.00212   0.00455   0.00245   1.90795
   A18        1.94844   0.00014   0.00320  -0.00201   0.00117   1.94962
   A19        1.93436  -0.00001   0.00215  -0.00181   0.00033   1.93469
   A20        1.92432   0.00012  -0.00141   0.00202   0.00061   1.92493
   A21        1.92986  -0.00009   0.00078  -0.00176  -0.00098   1.92888
   A22        1.89846  -0.00005  -0.00048   0.00027  -0.00021   1.89825
   A23        1.88524   0.00001  -0.00052   0.00034  -0.00018   1.88506
   A24        1.89044   0.00000  -0.00058   0.00099   0.00041   1.89086
   A25        1.89565  -0.00012   0.00422  -0.00534  -0.00112   1.89453
   A26        1.85588  -0.00008   0.01151  -0.00881   0.00270   1.85858
   A27        3.15905  -0.00053  -0.08180  -0.00625  -0.08803   3.07102
   A28        3.17749   0.00039   0.04173   0.01587   0.05760   3.23509
    D1       -2.54653   0.00000  -0.00016  -0.00272  -0.00273  -2.54927
    D2        1.69749  -0.00007  -0.00862  -0.00356  -0.01229   1.68520
    D3       -0.42968   0.00005  -0.00059  -0.00035  -0.00096  -0.43065
    D4        3.11401  -0.00008  -0.01058   0.01243   0.00185   3.11586
    D5        0.99632  -0.00001  -0.00404   0.00897   0.00494   1.00126
    D6       -1.13185  -0.00002  -0.01230   0.01698   0.00468  -1.12717
    D7        1.05147  -0.00008  -0.00245   0.00757   0.00512   1.05659
    D8       -1.06622  -0.00001   0.00410   0.00412   0.00821  -1.05801
    D9        3.08880  -0.00001  -0.00416   0.01212   0.00795   3.09675
   D10       -1.02743   0.00009  -0.00984   0.01728   0.00745  -1.01998
   D11        3.13807   0.00017  -0.00329   0.01382   0.01054  -3.13458
   D12        1.00990   0.00016  -0.01155   0.02183   0.01028   1.02018
   D13        1.27538   0.00016   0.00260   0.00403   0.00664   1.28202
   D14       -2.94873   0.00003   0.00024   0.00432   0.00454  -2.94419
   D15       -0.84302  -0.00012   0.00372  -0.00253   0.00120  -0.84182
   D16        1.06565   0.00009  -0.00251   0.00269   0.00018   1.06583
   D17       -1.03736   0.00008  -0.00239   0.00220  -0.00018  -1.03754
   D18       -3.12745   0.00005  -0.00126   0.00080  -0.00046  -3.12792
   D19       -1.03278   0.00006   0.00498  -0.00243   0.00255  -1.03023
   D20       -3.13579   0.00004   0.00511  -0.00292   0.00219  -3.13361
   D21        1.05730   0.00001   0.00624  -0.00433   0.00191   1.05921
   D22        3.13337  -0.00009   0.00768  -0.00804  -0.00036   3.13301
   D23        1.03036  -0.00011   0.00781  -0.00853  -0.00072   1.02964
   D24       -1.05973  -0.00014   0.00893  -0.00994  -0.00100  -1.06073
   D25       -2.87975  -0.00020  -0.01181  -0.00838  -0.02018  -2.89993
   D26       -0.85651  -0.00010  -0.01521  -0.00382  -0.01903  -0.87554
   D27        1.26787  -0.00004  -0.01851   0.00015  -0.01837   1.24950
         Item               Value     Threshold  Converged?
 Maximum Force            0.001464     0.000450     NO 
 RMS     Force            0.000325     0.000300     NO 
 Maximum Displacement     0.286200     0.001800     NO 
 RMS     Displacement     0.075105     0.001200     NO 
 Predicted change in Energy=-5.971649D-05
 GradGradGradGradGradGradGradGradGradGradGradGradGradGradGradGradGradGrad

                          Input orientation:                          
 ---------------------------------------------------------------------
 Center     Atomic      Atomic             Coordinates (Angstroms)
 Number     Number       Type             X           Y           Z
 ---------------------------------------------------------------------
      1          6           0       -2.832379   -0.542568    0.129758
      2          1           0       -3.252861   -0.624142    1.139901
      3          1           0       -2.885680   -1.462426   -0.465894
      4          8           0       -3.186636    0.523801   -0.508194
      5          1           0        2.669379    0.347481    0.878558
      6          6           0        2.290725    0.035778   -0.103676
      7          1           0        2.798275    0.627566   -0.865190
      8          6           0        0.798260    0.304192   -0.156209
      9          1           0        0.436814    0.013965   -1.149862
     10          6           0        0.468674    1.762893    0.105750
     11          1           0        0.925974    2.405517   -0.647517
     12          1           0        0.832131    2.061926    1.089267
     13          1           0       -0.609060    1.922423    0.075369
     14          8           0        0.219788   -0.549580    0.822590
     15          8           0        2.592892   -1.314542   -0.355721
     16          1           0        2.006394   -1.832964    0.199007
     17          1           0       -0.733689   -0.578220    0.679803
 ---------------------------------------------------------------------
                    Distance matrix (angstroms):
                    1          2          3          4          5
     1  C    0.000000
     2  H    1.097201   0.000000
     3  H    1.097169   1.848275   0.000000
     4  O    1.292139   2.009571   2.009343   0.000000
     5  H    5.623365   6.007103   5.995165   6.020556   0.000000
     6  C    5.160928   5.719557   5.401017   5.513918   1.097872
     7  H    5.836386   6.496415   6.069172   5.996447   1.770796
     8  C    3.739027   4.353538   4.097348   4.006435   2.138622
     9  H    3.554543   4.389065   3.699528   3.714978   3.034810
    10  C    4.026498   4.540620   4.688406   3.908142   2.728320
    11  H    4.839481   5.462267   5.433477   4.524801   3.099013
    12  H    4.597030   4.889242   5.353663   4.590011   2.521746
    13  H    3.319983   3.822029   4.114993   2.990082   3.724744
    14  O    3.129823   3.487913   3.483879   3.811411   2.609281
    15  O    5.501382   6.073415   5.481675   6.066770   2.071621
    16  H    5.008358   5.477801   4.950938   5.746481   2.378167
    17  H    2.169867   2.561255   2.593358   2.939853   3.532322
                    6          7          8          9         10
     6  C    0.000000
     7  H    1.089827   0.000000
     8  C    1.517319   2.146458   0.000000
     9  H    2.128842   2.456429   1.096458   0.000000
    10  C    2.519257   2.767442   1.518243   2.153213   0.000000
    11  H    2.788185   2.591140   2.161773   2.492218   1.090642
    12  H    2.766927   3.121380   2.154528   3.060085   1.090333
    13  H    3.464136   3.764471   2.157047   2.497450   1.089901
    14  O    2.342945   3.298919   1.421831   2.062825   2.433790
    15  O    1.406483   2.018297   2.425037   2.654103   3.767740
    16  H    1.914330   2.795318   2.480565   2.773838   3.911965
    17  H    3.184009   4.039269   1.955617   2.251318   2.693701
                   11         12         13         14         15
    11  H    0.000000
    12  H    1.772929   0.000000
    13  H    1.764163   1.767620   0.000000
    14  O    3.375279   2.695560   2.712218   0.000000
    15  O    4.086882   4.072935   4.573432   2.757754   0.000000
    16  H    4.455181   4.164328   4.578081   2.286459   0.959408
    17  H    3.663188   3.096745   2.575673   0.964535   3.560986
                   16         17
    16  H    0.000000
    17  H    3.051820   0.000000
 Stoichiometry    C4H10O3(3)
 Framework group  C1[X(C4H10O3)]
 Deg. of freedom    45
 Full point group                 C1      NOp   1
 Largest Abelian subgroup         C1      NOp   1
 Largest concise Abelian subgroup C1      NOp   1
                         Standard orientation:                         
 ---------------------------------------------------------------------
 Center     Atomic      Atomic             Coordinates (Angstroms)
 Number     Number       Type             X           Y           Z
 ---------------------------------------------------------------------
      1          6           0       -2.835157   -0.815229    0.090932
      2          1           0       -3.246084   -0.974437    1.095741
      3          1           0       -2.811423   -1.710389   -0.543029
      4          8           0       -3.278790    0.243423   -0.502421
      5          1           0        2.572863    0.502950    0.889660
      6          6           0        2.220684    0.202110   -0.105723
      7          1           0        2.675650    0.866125   -0.840444
      8          6           0        0.710844    0.345772   -0.150477
      9          1           0        0.373987    0.068244   -1.156323
     10          6           0        0.259774    1.759172    0.171850
     11          1           0        0.660393    2.469214   -0.552611
     12          1           0        0.597879    2.046063    1.167945
     13          1           0       -0.827607    1.828451    0.145637
     14          8           0        0.207546   -0.594192    0.790141
     15          8           0        2.635308   -1.106118   -0.413649
     16          1           0        2.095249   -1.695033    0.117368
     17          1           0       -0.740289   -0.697039    0.643999
 ---------------------------------------------------------------------
 Rotational constants (GHZ):           4.2460560           0.9916109           0.8706216
 Standard basis: Aug-CC-pVTZ (5D, 7F)
 There are   635 symmetry adapted cartesian basis functions of A   symmetry.
 There are   552 symmetry adapted basis functions of A   symmetry.
   552 basis functions,   774 primitive gaussians,   635 cartesian basis functions
    30 alpha electrons       28 beta electrons
       nuclear repulsion energy       307.8499740782 Hartrees.
 NAtoms=   17 NActive=   17 NUniq=   17 SFac= 1.00D+00 NAtFMM=   60 NAOKFM=F Big=F
 Integral buffers will be    131072 words long.
 Raffenetti 2 integral format.
 Two-electron integral symmetry is turned on.
 Nuclear repulsion after empirical dispersion term =      307.8420603332 Hartrees.
 One-electron integrals computed using PRISM.
 NBasis=   552 RedAO= T EigKep=  7.36D-06  NBF=   552
 NBsUse=   552 1.00D-06 EigRej= -1.00D+00 NBFU=   552
 Initial guess from the checkpoint file:  "Reverse-wb-opt.chk"
 B after Tr=     0.000000    0.000000    0.000000
         Rot=    0.999881   -0.011614    0.001442   -0.010070 Ang=  -1.77 deg.
 Initial guess <Sx>= 0.0000 <Sy>= 0.0000 <Sz>= 1.0000 <S**2>= 2.0076 S= 1.0025
 ExpMin= 2.53D-02 ExpMax= 1.53D+04 ExpMxC= 5.22D+02 IAcc=3 IRadAn=         7 AccDes= 0.00D+00
 Harris functional with IExCor= 4639 and IRadAn=       7 diagonalized for initial guess.
 HarFok:  IExCor= 4639 AccDes= 0.00D+00 IRadAn=         7 IDoV= 1 UseB2=F ITyADJ=14
 ICtDFT=  3500011 ScaDFX=  1.000000  1.000000  1.000000  1.000000
 FoFCou: FMM=F IPFlag=           0 FMFlag=      100000 FMFlg1=           0
         NFxFlg=           0 DoJE=T BraDBF=F KetDBF=T FulRan=T
         wScrn=  0.000000 ICntrl=       500 IOpCl=  0 I1Cent=   200000004 NGrid=           0
         NMat0=    1 NMatS0=      1 NMatT0=    0 NMatD0=    1 NMtDS0=    0 NMtDT0=    0
 Petite list used in FoFCou.
 Requested convergence on RMS density matrix=1.00D-08 within 128 cycles.
 Requested convergence on MAX density matrix=1.00D-06.
 Requested convergence on             energy=1.00D-06.
 No special actions if energy rises.
 SCF Done:  E(UwB97XD) =  -384.006973876     A.U. after   15 cycles
            NFock= 15  Conv=0.55D-08     -V/T= 2.0058
 <Sx>= 0.0000 <Sy>= 0.0000 <Sz>= 1.0000 <S**2>= 2.0075 S= 1.0025
 <L.S>=  0.00000000000    
 Annihilation of the first spin contaminant:
 S**2 before annihilation     2.0075,   after     2.0000
 Calling FoFJK, ICntrl=      2127 FMM=F ISym2X=0 I1Cent= 0 IOpClX= 1 NMat=1 NMatS=1 NMatT=0.
 ***** Axes restored to original set *****
 -------------------------------------------------------------------
 Center     Atomic                   Forces (Hartrees/Bohr)
 Number     Number              X              Y              Z
 -------------------------------------------------------------------
      1        6           0.000814204   -0.001548191    0.001054999
      2        1          -0.000385469    0.000012887   -0.000014030
      3        1          -0.000189597   -0.000052243   -0.000125204
      4        8          -0.000276069    0.001281426   -0.000751938
      5        1          -0.000085292   -0.000084098    0.000072037
      6        6          -0.000111868    0.000775434    0.000169636
      7        1           0.000143600    0.000094952   -0.000203243
      8        6           0.000092852    0.000425936   -0.000277827
      9        1          -0.000019582   -0.000040500   -0.000079513
     10        6          -0.000035735   -0.000052193    0.000164402
     11        1           0.000110360    0.000104208   -0.000201734
     12        1           0.000099352    0.000045838    0.000160204
     13        1          -0.000122035    0.000063572   -0.000069013
     14        8           0.000995745   -0.000579488    0.000429125
     15        8           0.000644722   -0.000427549   -0.000642170
     16        1          -0.000520437   -0.000354265    0.000584608
     17        1          -0.001154751    0.000334275   -0.000270339
 -------------------------------------------------------------------
 Cartesian Forces:  Max     0.001548191 RMS     0.000497115

 GradGradGradGradGradGradGradGradGradGradGradGradGradGradGradGradGradGrad
 Berny optimization.
 Using GEDIIS/GDIIS optimizer.
 FormGI is forming the generalized inverse of G from B-inverse, IUseBI=4.
 Internal  Forces:  Max     0.001504962 RMS     0.000319110
 Search for a local minimum.
 Step number   4 out of a maximum of   81
 All quantities printed in internal units (Hartrees-Bohrs-Radians)
 Mixed Optimization -- En-DIIS/RFO-DIIS
 Swapping is turned off.
 Update second derivatives using D2CorX and points    1    2    3    4
 DE= -4.47D-05 DEPred=-5.97D-05 R= 7.49D-01
 TightC=F SS=  1.41D+00  RLast= 1.19D-01 DXNew= 6.4038D-01 3.5661D-01
 Trust test= 7.49D-01 RLast= 1.19D-01 DXMaxT set to 3.81D-01
 ITU=  1  1  1  0
     Eigenvalues ---    0.00230   0.00404   0.00421   0.00870   0.01197
     Eigenvalues ---    0.01412   0.01534   0.02833   0.04424   0.04931
     Eigenvalues ---    0.05264   0.05607   0.05665   0.06038   0.07426
     Eigenvalues ---    0.10312   0.11297   0.11557   0.13905   0.14454
     Eigenvalues ---    0.16000   0.16000   0.16000   0.16000   0.16009
     Eigenvalues ---    0.16398   0.16730   0.18297   0.19679   0.22389
     Eigenvalues ---    0.29679   0.30742   0.33271   0.33278   0.33491
     Eigenvalues ---    0.33649   0.33984   0.34104   0.34237   0.34418
     Eigenvalues ---    0.40106   0.42944   0.52283   0.54053   0.66762
 En-DIIS/RFO-DIIS/Sim-DIIS IScMMF=       -3 using points:     4    3    2
 RFO step:  Lambda=-3.43715212D-05.
 DidBck=T Rises=F RFO-DIIS coefs:    0.66107    0.53258   -0.19365
 Iteration  1 RMS(Cart)=  0.02004213 RMS(Int)=  0.00010442
 Iteration  2 RMS(Cart)=  0.00018869 RMS(Int)=  0.00000711
 Iteration  3 RMS(Cart)=  0.00000001 RMS(Int)=  0.00000711
 Variable       Old X    -DE/DX   Delta X   Delta X   Delta X     New X
                                 (Linear)    (Quad)   (Total)
    R1        2.07341   0.00013  -0.00029   0.00070   0.00041   2.07382
    R2        2.07335   0.00012  -0.00028   0.00068   0.00039   2.07374
    R3        2.44179   0.00150  -0.00031   0.00200   0.00169   2.44348
    R4        4.10045  -0.00001   0.00541  -0.00378   0.00163   4.10208
    R5        2.07468   0.00001  -0.00058   0.00071   0.00013   2.07481
    R6        2.05948   0.00026  -0.00019   0.00071   0.00052   2.05999
    R7        2.86732   0.00007  -0.00024   0.00064   0.00039   2.86771
    R8        2.65787   0.00079   0.00066   0.00077   0.00143   2.65930
    R9        2.07201   0.00009  -0.00068   0.00093   0.00025   2.07226
   R10        2.86906   0.00015  -0.00016   0.00066   0.00050   2.86956
   R11        2.68687   0.00064   0.00057   0.00079   0.00136   2.68823
   R12        2.06101   0.00025  -0.00037   0.00095   0.00059   2.06160
   R13        2.06043   0.00019  -0.00055   0.00101   0.00046   2.06089
   R14        2.05961   0.00013  -0.00031   0.00070   0.00039   2.06001
   R15        1.82271   0.00119  -0.00100   0.00257   0.00157   1.82428
   R16        1.81302   0.00085  -0.00053   0.00177   0.00123   1.81425
    A1        2.00300  -0.00012  -0.00004  -0.00043  -0.00049   2.00251
    A2        1.99416  -0.00015  -0.00067  -0.00003  -0.00073   1.99344
    A3        1.70728   0.00064  -0.00041   0.00273   0.00231   1.70959
    A4        1.99385  -0.00011  -0.00062  -0.00022  -0.00082   1.99303
    A5        1.74247   0.00032   0.00008   0.00117   0.00126   1.74373
    A6        1.98655  -0.00045   0.00208  -0.00290  -0.00082   1.98573
    A7        1.88636   0.00004  -0.00013   0.00077   0.00063   1.88700
    A8        1.89653  -0.00003  -0.00130   0.00101  -0.00029   1.89623
    A9        1.93779  -0.00001  -0.00077   0.00008  -0.00070   1.93709
   A10        1.91541   0.00009   0.00068   0.00008   0.00075   1.91617
   A11        1.87136   0.00007   0.00136  -0.00107   0.00029   1.87165
   A12        1.95514  -0.00016   0.00021  -0.00083  -0.00062   1.95453
   A13        1.88473   0.00003  -0.00093   0.00080  -0.00013   1.88460
   A14        1.95791  -0.00004   0.00088  -0.00086   0.00002   1.95793
   A15        1.84432  -0.00020   0.00117  -0.00211  -0.00095   1.84337
   A16        1.91677   0.00000  -0.00016   0.00061   0.00045   1.91722
   A17        1.90795  -0.00004  -0.00126   0.00101  -0.00025   1.90770
   A18        1.94962   0.00024   0.00025   0.00053   0.00078   1.95039
   A19        1.93469  -0.00009   0.00032  -0.00075  -0.00043   1.93426
   A20        1.92493  -0.00001  -0.00049   0.00063   0.00014   1.92506
   A21        1.92888   0.00006   0.00049  -0.00016   0.00033   1.92921
   A22        1.89825   0.00003  -0.00003   0.00000  -0.00002   1.89823
   A23        1.88506  -0.00002  -0.00004  -0.00021  -0.00026   1.88480
   A24        1.89086   0.00003  -0.00026   0.00051   0.00026   1.89111
   A25        1.89453   0.00034   0.00123   0.00012   0.00135   1.89588
   A26        1.85858  -0.00022   0.00141  -0.00235  -0.00093   1.85765
   A27        3.07102   0.00051   0.01329   0.01049   0.02378   3.09480
   A28        3.23509   0.00015  -0.01108   0.01432   0.00324   3.23833
    D1       -2.54927   0.00001   0.00089  -0.00196  -0.00107  -2.55034
    D2        1.68520  -0.00009   0.00242  -0.00197   0.00043   1.68562
    D3       -0.43065   0.00008   0.00021   0.00110   0.00134  -0.42930
    D4        3.11586   0.00009  -0.00277   0.00025  -0.00252   3.11335
    D5        1.00126   0.00009  -0.00249  -0.00051  -0.00300   0.99826
    D6       -1.12717  -0.00005  -0.00407   0.00073  -0.00334  -1.13051
    D7        1.05659   0.00000  -0.00223  -0.00131  -0.00354   1.05305
    D8       -1.05801   0.00000  -0.00195  -0.00207  -0.00403  -1.06204
    D9        3.09675  -0.00014  -0.00354  -0.00083  -0.00437   3.09238
   D10       -1.01998  -0.00005  -0.00452   0.00050  -0.00401  -1.02399
   D11       -3.13458  -0.00005  -0.00424  -0.00026  -0.00450  -3.13907
   D12        1.02018  -0.00019  -0.00582   0.00098  -0.00484   1.01534
   D13        1.28202  -0.00012  -0.00172  -0.00054  -0.00226   1.27976
   D14       -2.94419  -0.00003  -0.00149  -0.00021  -0.00171  -2.94590
   D15       -0.84182   0.00003   0.00035  -0.00131  -0.00096  -0.84278
   D16        1.06583   0.00004  -0.00057  -0.00011  -0.00068   1.06515
   D17       -1.03754   0.00007  -0.00042  -0.00003  -0.00045  -1.03800
   D18       -3.12792   0.00000  -0.00010  -0.00097  -0.00107  -3.12899
   D19       -1.03023   0.00003   0.00014  -0.00097  -0.00083  -1.03107
   D20       -3.13361   0.00006   0.00029  -0.00090  -0.00061  -3.13421
   D21        1.05921  -0.00001   0.00062  -0.00184  -0.00122   1.05798
   D22        3.13301  -0.00008   0.00167  -0.00302  -0.00134   3.13167
   D23        1.02964  -0.00005   0.00182  -0.00294  -0.00112   1.02852
   D24       -1.06073  -0.00012   0.00215  -0.00388  -0.00174  -1.06247
   D25       -2.89993   0.00010   0.00445  -0.00007   0.00439  -2.89555
   D26       -0.87554   0.00000   0.00337   0.00024   0.00361  -0.87192
   D27        1.24950   0.00013   0.00248   0.00204   0.00452   1.25402
         Item               Value     Threshold  Converged?
 Maximum Force            0.001505     0.000450     NO 
 RMS     Force            0.000319     0.000300     NO 
 Maximum Displacement     0.055661     0.001800     NO 
 RMS     Displacement     0.020060     0.001200     NO 
 Predicted change in Energy=-1.650185D-05
 GradGradGradGradGradGradGradGradGradGradGradGradGradGradGradGradGradGrad

                          Input orientation:                          
 ---------------------------------------------------------------------
 Center     Atomic      Atomic             Coordinates (Angstroms)
 Number     Number       Type             X           Y           Z
 ---------------------------------------------------------------------
      1          6           0       -2.841009   -0.562372    0.129610
      2          1           0       -3.260730   -0.643703    1.140326
      3          1           0       -2.881219   -1.486987   -0.460055
      4          8           0       -3.213379    0.494346   -0.515851
      5          1           0        2.672334    0.340257    0.876450
      6          6           0        2.290077    0.032127   -0.105595
      7          1           0        2.803855    0.617550   -0.868246
      8          6           0        0.800203    0.315869   -0.157143
      9          1           0        0.435676    0.031497   -1.151509
     10          6           0        0.485402    1.777370    0.108889
     11          1           0        0.949965    2.417226   -0.642736
     12          1           0        0.851636    2.070104    1.093541
     13          1           0       -0.590754    1.948484    0.078121
     14          8           0        0.214102   -0.535903    0.819903
     15          8           0        2.577365   -1.322552   -0.355869
     16          1           0        1.985705   -1.833210    0.201701
     17          1           0       -0.740228   -0.559004    0.676201
 ---------------------------------------------------------------------
                    Distance matrix (angstroms):
                    1          2          3          4          5
     1  C    0.000000
     2  H    1.097419   0.000000
     3  H    1.097376   1.848344   0.000000
     4  O    1.293032   2.010056   2.009758   0.000000
     5  H    5.636440   6.019888   5.997251   6.050113   0.000000
     6  C    5.170763   5.728920   5.401449   5.538049   1.097942
     7  H    5.852556   6.511859   6.075834   6.028803   1.771484
     8  C    3.756589   4.369826   4.110342   4.033531   2.138641
     9  H    3.567998   4.401343   3.712909   3.732813   3.034896
    10  C    4.066919   4.578096   4.723755   3.964522   2.727107
    11  H    4.883237   5.502595   5.473045   4.587701   3.096496
    12  H    4.636239   4.927321   5.385235   4.647311   2.520802
    13  H    3.372046   3.869947   4.163931   3.057039   3.724441
    14  O    3.132237   3.491239   3.481934   3.820116   2.610318
    15  O    5.492935   6.064881   5.462053   6.071197   2.071850
    16  H    4.991733   5.460863   4.923895   5.741331   2.377121
    17  H    2.170727   2.564277   2.595394   2.940581   3.534735
                    6          7          8          9         10
     6  C    0.000000
     7  H    1.090102   0.000000
     8  C    1.517528   2.147393   0.000000
     9  H    2.129023   2.456006   1.096591   0.000000
    10  C    2.519668   2.770415   1.518505   2.153869   0.000000
    11  H    2.788031   2.593569   2.161928   2.493000   1.090952
    12  H    2.767741   3.125649   2.155039   3.060913   1.090577
    13  H    3.464875   3.767010   2.157670   2.498077   1.090109
    14  O    2.342835   3.299563   1.422550   2.063372   2.435237
    15  O    1.407241   2.019362   2.425329   2.655809   3.768531
    16  H    1.914826   2.796494   2.480469   2.776851   3.910986
    17  H    3.184869   4.041054   1.957752   2.252103   2.698640
                   11         12         13         14         15
    11  H    0.000000
    12  H    1.773364   0.000000
    13  H    1.764417   1.768150   0.000000
    14  O    3.376652   2.696776   2.714814   0.000000
    15  O    4.088602   4.072965   4.574385   2.754318   0.000000
    16  H    4.455563   4.161412   4.577622   2.281174   0.960061
    17  H    3.668010   3.101679   2.582158   0.965365   3.557329
                   16         17
    16  H    0.000000
    17  H    3.046221   0.000000
 Stoichiometry    C4H10O3(3)
 Framework group  C1[X(C4H10O3)]
 Deg. of freedom    45
 Full point group                 C1      NOp   1
 Largest Abelian subgroup         C1      NOp   1
 Largest concise Abelian subgroup C1      NOp   1
                         Standard orientation:                         
 ---------------------------------------------------------------------
 Center     Atomic      Atomic             Coordinates (Angstroms)
 Number     Number       Type             X           Y           Z
 ---------------------------------------------------------------------
      1          6           0       -2.843617   -0.809963    0.100084
      2          1           0       -3.253771   -0.959215    1.106973
      3          1           0       -2.814208   -1.713297   -0.522297
      4          8           0       -3.297088    0.237531   -0.507414
      5          1           0        2.586065    0.484701    0.882294
      6          6           0        2.226447    0.183486   -0.110390
      7          1           0        2.692336    0.833368   -0.851284
      8          6           0        0.719128    0.354036   -0.152721
      9          1           0        0.375344    0.078290   -1.156857
     10          6           0        0.293998    1.776726    0.165206
     11          1           0        0.706675    2.476688   -0.562755
     12          1           0        0.638823    2.061282    1.159933
     13          1           0       -0.792157    1.865971    0.139881
     14          8           0        0.201953   -0.574435    0.792859
     15          8           0        2.616005   -1.135432   -0.408766
     16          1           0        2.066314   -1.709455    0.129802
     17          1           0       -0.748112   -0.665356    0.647805
 ---------------------------------------------------------------------
 Rotational constants (GHZ):           4.1927309           0.9881128           0.8659898
 Standard basis: Aug-CC-pVTZ (5D, 7F)
 There are   635 symmetry adapted cartesian basis functions of A   symmetry.
 There are   552 symmetry adapted basis functions of A   symmetry.
   552 basis functions,   774 primitive gaussians,   635 cartesian basis functions
    30 alpha electrons       28 beta electrons
       nuclear repulsion energy       307.4205442790 Hartrees.
 NAtoms=   17 NActive=   17 NUniq=   17 SFac= 1.00D+00 NAtFMM=   60 NAOKFM=F Big=F
 Integral buffers will be    131072 words long.
 Raffenetti 2 integral format.
 Two-electron integral symmetry is turned on.
 Nuclear repulsion after empirical dispersion term =      307.4126845187 Hartrees.
 One-electron integrals computed using PRISM.
 NBasis=   552 RedAO= T EigKep=  7.39D-06  NBF=   552
 NBsUse=   552 1.00D-06 EigRej= -1.00D+00 NBFU=   552
 Initial guess from the checkpoint file:  "Reverse-wb-opt.chk"
 B after Tr=     0.000000    0.000000    0.000000
         Rot=    0.999986    0.004403   -0.000460    0.002938 Ang=   0.61 deg.
 Initial guess <Sx>= 0.0000 <Sy>= 0.0000 <Sz>= 1.0000 <S**2>= 2.0075 S= 1.0025
 ExpMin= 2.53D-02 ExpMax= 1.53D+04 ExpMxC= 5.22D+02 IAcc=3 IRadAn=         7 AccDes= 0.00D+00
 Harris functional with IExCor= 4639 and IRadAn=       7 diagonalized for initial guess.
 HarFok:  IExCor= 4639 AccDes= 0.00D+00 IRadAn=         7 IDoV= 1 UseB2=F ITyADJ=14
 ICtDFT=  3500011 ScaDFX=  1.000000  1.000000  1.000000  1.000000
 FoFCou: FMM=F IPFlag=           0 FMFlag=      100000 FMFlg1=           0
         NFxFlg=           0 DoJE=T BraDBF=F KetDBF=T FulRan=T
         wScrn=  0.000000 ICntrl=       500 IOpCl=  0 I1Cent=   200000004 NGrid=           0
         NMat0=    1 NMatS0=      1 NMatT0=    0 NMatD0=    1 NMtDS0=    0 NMtDT0=    0
 Petite list used in FoFCou.
 Requested convergence on RMS density matrix=1.00D-08 within 128 cycles.
 Requested convergence on MAX density matrix=1.00D-06.
 Requested convergence on             energy=1.00D-06.
 No special actions if energy rises.
 SCF Done:  E(UwB97XD) =  -384.006991660     A.U. after   14 cycles
            NFock= 14  Conv=0.34D-08     -V/T= 2.0058
 <Sx>= 0.0000 <Sy>= 0.0000 <Sz>= 1.0000 <S**2>= 2.0075 S= 1.0025
 <L.S>=  0.00000000000    
 Annihilation of the first spin contaminant:
 S**2 before annihilation     2.0075,   after     2.0000
 Calling FoFJK, ICntrl=      2127 FMM=F ISym2X=0 I1Cent= 0 IOpClX= 1 NMat=1 NMatS=1 NMatT=0.
 ***** Axes restored to original set *****
 -------------------------------------------------------------------
 Center     Atomic                   Forces (Hartrees/Bohr)
 Number     Number              X              Y              Z
 -------------------------------------------------------------------
      1        6           0.000486301   -0.000915403    0.000693047
      2        1          -0.000285033    0.000029239   -0.000123119
      3        1          -0.000106698    0.000058150   -0.000048736
      4        8          -0.000014834    0.000621137   -0.000338076
      5        1          -0.000053283   -0.000055749   -0.000017176
      6        6          -0.000016614    0.000375377    0.000181215
      7        1           0.000038959   -0.000024932   -0.000057599
      8        6          -0.000034944    0.000119979   -0.000180306
      9        1          -0.000030156    0.000015900    0.000045605
     10        6          -0.000022523   -0.000106342    0.000113585
     11        1           0.000037872   -0.000010589   -0.000061932
     12        1           0.000017645   -0.000007474    0.000007457
     13        1          -0.000034085    0.000013736   -0.000029687
     14        8           0.000338206   -0.000169535    0.000143561
     15        8           0.000227290   -0.000241740   -0.000262666
     16        1          -0.000169903    0.000001219    0.000178082
     17        1          -0.000378199    0.000297028   -0.000243255
 -------------------------------------------------------------------
 Cartesian Forces:  Max     0.000915403 RMS     0.000247860

 GradGradGradGradGradGradGradGradGradGradGradGradGradGradGradGradGradGrad
 Berny optimization.
 Using GEDIIS/GDIIS optimizer.
 FormGI is forming the generalized inverse of G from B-inverse, IUseBI=4.
 Internal  Forces:  Max     0.000681162 RMS     0.000147665
 Search for a local minimum.
 Step number   5 out of a maximum of   81
 All quantities printed in internal units (Hartrees-Bohrs-Radians)
 Mixed Optimization -- En-DIIS/RFO-DIIS
 Swapping is turned off.
 Update second derivatives using D2CorX and points    1    2    3    4    5
 DE= -1.78D-05 DEPred=-1.65D-05 R= 1.08D+00
 TightC=F SS=  1.41D+00  RLast= 2.86D-02 DXNew= 6.4038D-01 8.5724D-02
 Trust test= 1.08D+00 RLast= 2.86D-02 DXMaxT set to 3.81D-01
 ITU=  1  1  1  1  0
     Eigenvalues ---    0.00229   0.00401   0.00417   0.00827   0.01195
     Eigenvalues ---    0.01411   0.01533   0.02791   0.04433   0.04963
     Eigenvalues ---    0.05268   0.05610   0.05651   0.06030   0.07517
     Eigenvalues ---    0.10182   0.10979   0.11592   0.13055   0.13909
     Eigenvalues ---    0.15197   0.16000   0.16000   0.16000   0.16024
     Eigenvalues ---    0.16136   0.17035   0.18489   0.19711   0.22260
     Eigenvalues ---    0.29752   0.31136   0.33272   0.33321   0.33508
     Eigenvalues ---    0.33704   0.34001   0.34128   0.34321   0.35216
     Eigenvalues ---    0.40761   0.43188   0.52308   0.55065   0.63475
 En-DIIS/RFO-DIIS/Sim-DIIS IScMMF=       -3 using points:     5    4    3    2
 RFO step:  Lambda=-1.74361402D-05.
 DidBck=F Rises=F RFO-DIIS coefs:    2.63174   -1.19137   -0.43835   -0.00202
 Iteration  1 RMS(Cart)=  0.01907326 RMS(Int)=  0.00014853
 Iteration  2 RMS(Cart)=  0.00025651 RMS(Int)=  0.00001772
 Iteration  3 RMS(Cart)=  0.00000002 RMS(Int)=  0.00001772
 Variable       Old X    -DE/DX   Delta X   Delta X   Delta X     New X
                                 (Linear)    (Quad)   (Total)
    R1        2.07382  -0.00001   0.00073  -0.00069   0.00004   2.07386
    R2        2.07374  -0.00002   0.00070  -0.00073  -0.00003   2.07371
    R3        2.44348   0.00068   0.00150   0.00009   0.00159   2.44507
    R4        4.10208  -0.00012  -0.01096  -0.00288  -0.01385   4.08823
    R5        2.07481  -0.00005   0.00098  -0.00094   0.00004   2.07485
    R6        2.05999   0.00005   0.00103  -0.00061   0.00042   2.06042
    R7        2.86771   0.00002   0.00122  -0.00045   0.00077   2.86848
    R8        2.65930   0.00026   0.00071   0.00026   0.00097   2.66027
    R9        2.07226  -0.00004   0.00134  -0.00116   0.00018   2.07244
   R10        2.86956  -0.00010   0.00167  -0.00160   0.00007   2.86963
   R11        2.68823   0.00009   0.00064  -0.00046   0.00017   2.68840
   R12        2.06160   0.00005   0.00109  -0.00066   0.00042   2.06202
   R13        2.06089   0.00001   0.00118  -0.00095   0.00023   2.06112
   R14        2.06001   0.00004   0.00078  -0.00041   0.00037   2.06038
   R15        1.82428   0.00030   0.00321  -0.00174   0.00147   1.82574
   R16        1.81425   0.00021   0.00202  -0.00109   0.00093   1.81518
    A1        2.00251  -0.00006   0.00015   0.00030   0.00044   2.00295
    A2        1.99344  -0.00009   0.00100  -0.00108  -0.00004   1.99340
    A3        1.70959   0.00058   0.00321   0.00447   0.00770   1.71728
    A4        1.99303  -0.00004   0.00076  -0.00121  -0.00051   1.99252
    A5        1.74373   0.00021   0.00075   0.00123   0.00194   1.74566
    A6        1.98573  -0.00052  -0.00618  -0.00279  -0.00898   1.97676
    A7        1.88700   0.00002   0.00012   0.00046   0.00058   1.88757
    A8        1.89623   0.00000   0.00027  -0.00065  -0.00039   1.89585
    A9        1.93709   0.00002  -0.00015  -0.00025  -0.00041   1.93668
   A10        1.91617   0.00007  -0.00015   0.00096   0.00081   1.91698
   A11        1.87165   0.00001  -0.00014   0.00024   0.00010   1.87175
   A12        1.95453  -0.00012   0.00005  -0.00067  -0.00062   1.95390
   A13        1.88460   0.00003  -0.00024   0.00065   0.00040   1.88500
   A14        1.95793   0.00001  -0.00087   0.00099   0.00012   1.95805
   A15        1.84337  -0.00005  -0.00152   0.00124  -0.00028   1.84310
   A16        1.91722  -0.00001   0.00010  -0.00044  -0.00034   1.91689
   A17        1.90770   0.00000   0.00067  -0.00102  -0.00035   1.90735
   A18        1.95039   0.00003   0.00179  -0.00135   0.00044   1.95083
   A19        1.93426  -0.00008  -0.00056  -0.00042  -0.00098   1.93328
   A20        1.92506   0.00000   0.00049  -0.00040   0.00009   1.92515
   A21        1.92921   0.00002   0.00010   0.00033   0.00043   1.92964
   A22        1.89823   0.00003  -0.00013   0.00026   0.00013   1.89836
   A23        1.88480   0.00002  -0.00050   0.00028  -0.00022   1.88458
   A24        1.89111   0.00002   0.00060  -0.00002   0.00058   1.89169
   A25        1.89588  -0.00012   0.00172  -0.00288  -0.00116   1.89472
   A26        1.85765  -0.00024  -0.00031  -0.00130  -0.00161   1.85604
   A27        3.09480   0.00012  -0.00013  -0.00031  -0.00044   3.09436
   A28        3.23833   0.00012   0.03074   0.00007   0.03082   3.26915
    D1       -2.55034   0.00003  -0.00295  -0.00556  -0.00846  -2.55880
    D2        1.68562  -0.00012  -0.00473  -0.00742  -0.01211   1.67352
    D3       -0.42930   0.00006   0.00177  -0.00541  -0.00374  -0.43304
    D4        3.11335   0.00004  -0.00331   0.00075  -0.00256   3.11079
    D5        0.99826   0.00003  -0.00273   0.00024  -0.00248   0.99578
    D6       -1.13051   0.00002  -0.00342   0.00052  -0.00291  -1.13342
    D7        1.05305  -0.00002  -0.00353   0.00004  -0.00349   1.04956
    D8       -1.06204  -0.00003  -0.00294  -0.00047  -0.00342  -1.06545
    D9        3.09238  -0.00004  -0.00364  -0.00020  -0.00384   3.08854
   D10       -1.02399  -0.00001  -0.00329  -0.00047  -0.00376  -1.02774
   D11       -3.13907  -0.00002  -0.00270  -0.00098  -0.00368   3.14043
   D12        1.01534  -0.00003  -0.00340  -0.00071  -0.00411   1.01124
   D13        1.27976  -0.00004  -0.00076  -0.00034  -0.00110   1.27866
   D14       -2.94590   0.00000  -0.00079   0.00021  -0.00058  -2.94648
   D15       -0.84278   0.00002  -0.00103   0.00115   0.00012  -0.84267
   D16        1.06515   0.00002  -0.00103  -0.00028  -0.00132   1.06383
   D17       -1.03800   0.00004  -0.00083  -0.00007  -0.00090  -1.03890
   D18       -3.12899   0.00000  -0.00195   0.00000  -0.00195  -3.13093
   D19       -1.03107  -0.00001  -0.00022  -0.00145  -0.00167  -1.03274
   D20       -3.13421   0.00000  -0.00002  -0.00124  -0.00126  -3.13547
   D21        1.05798  -0.00003  -0.00114  -0.00116  -0.00231   1.05568
   D22        3.13167  -0.00002  -0.00233   0.00104  -0.00129   3.13038
   D23        1.02852   0.00000  -0.00213   0.00125  -0.00087   1.02765
   D24       -1.06247  -0.00003  -0.00325   0.00133  -0.00192  -1.06439
   D25       -2.89555   0.00001  -0.00176   0.00059  -0.00117  -2.89672
   D26       -0.87192   0.00002  -0.00252   0.00150  -0.00101  -0.87294
   D27        1.25402   0.00002  -0.00075  -0.00064  -0.00139   1.25263
         Item               Value     Threshold  Converged?
 Maximum Force            0.000681     0.000450     NO 
 RMS     Force            0.000148     0.000300     YES
 Maximum Displacement     0.065172     0.001800     NO 
 RMS     Displacement     0.019145     0.001200     NO 
 Predicted change in Energy=-7.401100D-06
 GradGradGradGradGradGradGradGradGradGradGradGradGradGradGradGradGradGrad

                          Input orientation:                          
 ---------------------------------------------------------------------
 Center     Atomic      Atomic             Coordinates (Angstroms)
 Number     Number       Type             X           Y           Z
 ---------------------------------------------------------------------
      1          6           0       -2.823983   -0.564858    0.122625
      2          1           0       -3.269127   -0.648265    1.122258
      3          1           0       -2.850618   -1.487537   -0.470797
      4          8           0       -3.178892    0.494748   -0.529590
      5          1           0        2.677138    0.342718    0.860331
      6          6           0        2.282234    0.029760   -0.115188
      7          1           0        2.788284    0.608844   -0.888095
      8          6           0        0.792014    0.316463   -0.149514
      9          1           0        0.414406    0.029846   -1.138446
     10          6           0        0.483231    1.779450    0.115632
     11          1           0        0.941436    2.415372   -0.643523
     12          1           0        0.861170    2.074498    1.095292
     13          1           0       -0.592921    1.953403    0.095529
     14          8           0        0.216394   -0.531606    0.837072
     15          8           0        2.562694   -1.327868   -0.360058
     16          1           0        1.975984   -1.832046    0.209361
     17          1           0       -0.740444   -0.551823    0.704852
 ---------------------------------------------------------------------
                    Distance matrix (angstroms):
                    1          2          3          4          5
     1  C    0.000000
     2  H    1.097441   0.000000
     3  H    1.097359   1.848608   0.000000
     4  O    1.293873   2.010776   2.010143   0.000000
     5  H    5.624076   6.033963   5.973091   6.020637   0.000000
     6  C    5.146219   5.727878   5.364216   5.496529   1.097966
     7  H    5.822085   6.504926   6.030437   5.979024   1.772052
     8  C    3.731785   4.363595   4.077549   3.993036   2.138730
     9  H    3.525782   4.374818   3.661775   3.674048   3.035284
    10  C    4.053824   4.581188   4.704429   3.934198   2.726170
    11  H    4.862832   5.498426   5.444466   4.547404   3.093563
    12  H    4.636015   4.947071   5.377555   4.632273   2.520319
    13  H    3.364522   3.871036   4.154274   3.034088   3.724583
    14  O    3.123369   3.499114   3.468557   3.801201   2.611559
    15  O    5.461818   6.055514   5.416799   6.026315   2.072029
    16  H    4.965176   5.453981   4.886450   5.703750   2.375916
    17  H    2.163398   2.564715   2.590472   2.926633   3.536134
                    6          7          8          9         10
     6  C    0.000000
     7  H    1.090326   0.000000
     8  C    1.517937   2.148507   0.000000
     9  H    2.129750   2.456259   1.096688   0.000000
    10  C    2.520139   2.773275   1.518545   2.153732   0.000000
    11  H    2.787117   2.595035   2.161432   2.492677   1.091176
    12  H    2.768688   3.129814   2.155228   3.061010   1.090699
    13  H    3.465735   3.769338   2.158162   2.497493   1.090306
    14  O    2.342994   3.300219   1.422642   2.063276   2.435704
    15  O    1.407755   2.020041   2.425585   2.657897   3.769067
    16  H    1.914534   2.796816   2.479248   2.778804   3.908964
    17  H    3.185480   4.041850   1.957623   2.251614   2.698035
                   11         12         13         14         15
    11  H    0.000000
    12  H    1.773729   0.000000
    13  H    1.764615   1.768777   0.000000
    14  O    3.376763   2.697071   2.716643   0.000000
    15  O    4.089092   4.072999   4.575173   2.751777   0.000000
    16  H    4.454016   4.157976   4.576227   2.276252   0.960553
    17  H    3.667571   3.100834   2.582479   0.966142   3.556262
                   16         17
    16  H    0.000000
    17  H    3.043594   0.000000
 Stoichiometry    C4H10O3(3)
 Framework group  C1[X(C4H10O3)]
 Deg. of freedom    45
 Full point group                 C1      NOp   1
 Largest Abelian subgroup         C1      NOp   1
 Largest concise Abelian subgroup C1      NOp   1
                         Standard orientation:                         
 ---------------------------------------------------------------------
 Center     Atomic      Atomic             Coordinates (Angstroms)
 Number     Number       Type             X           Y           Z
 ---------------------------------------------------------------------
      1          6           0       -2.827952   -0.813998    0.098732
      2          1           0       -3.261992   -0.964726    1.095359
      3          1           0       -2.784789   -1.715851   -0.524961
      4          8           0       -3.266223    0.235774   -0.517713
      5          1           0        2.588451    0.493598    0.862284
      6          6           0        2.215850    0.183280   -0.122804
      7          1           0        2.672858    0.825160   -0.876425
      8          6           0        0.707759    0.354251   -0.146551
      9          1           0        0.350313    0.071967   -1.144184
     10          6           0        0.287152    1.779249    0.167211
     11          1           0        0.692090    2.473591   -0.570746
     12          1           0        0.644244    2.070266    1.155857
     13          1           0       -0.799321    1.869591    0.153647
     14          8           0        0.202985   -0.568119    0.811754
     15          8           0        2.600104   -1.139608   -0.412786
     16          1           0        2.056195   -1.706398    0.140001
     17          1           0       -0.749821   -0.658276    0.679608
 ---------------------------------------------------------------------
 Rotational constants (GHZ):           4.1593944           0.9997747           0.8756785
 Standard basis: Aug-CC-pVTZ (5D, 7F)
 There are   635 symmetry adapted cartesian basis functions of A   symmetry.
 There are   552 symmetry adapted basis functions of A   symmetry.
   552 basis functions,   774 primitive gaussians,   635 cartesian basis functions
    30 alpha electrons       28 beta electrons
       nuclear repulsion energy       307.8574626727 Hartrees.
 NAtoms=   17 NActive=   17 NUniq=   17 SFac= 1.00D+00 NAtFMM=   60 NAOKFM=F Big=F
 Integral buffers will be    131072 words long.
 Raffenetti 2 integral format.
 Two-electron integral symmetry is turned on.
 Nuclear repulsion after empirical dispersion term =      307.8495615664 Hartrees.
 One-electron integrals computed using PRISM.
 NBasis=   552 RedAO= T EigKep=  7.36D-06  NBF=   552
 NBsUse=   552 1.00D-06 EigRej= -1.00D+00 NBFU=   552
 Initial guess from the checkpoint file:  "Reverse-wb-opt.chk"
 B after Tr=     0.000000    0.000000    0.000000
         Rot=    0.999999    0.001293    0.000048   -0.000206 Ang=   0.15 deg.
 Initial guess <Sx>= 0.0000 <Sy>= 0.0000 <Sz>= 1.0000 <S**2>= 2.0075 S= 1.0025
 ExpMin= 2.53D-02 ExpMax= 1.53D+04 ExpMxC= 5.22D+02 IAcc=3 IRadAn=         7 AccDes= 0.00D+00
 Harris functional with IExCor= 4639 and IRadAn=       7 diagonalized for initial guess.
 HarFok:  IExCor= 4639 AccDes= 0.00D+00 IRadAn=         7 IDoV= 1 UseB2=F ITyADJ=14
 ICtDFT=  3500011 ScaDFX=  1.000000  1.000000  1.000000  1.000000
 FoFCou: FMM=F IPFlag=           0 FMFlag=      100000 FMFlg1=           0
         NFxFlg=           0 DoJE=T BraDBF=F KetDBF=T FulRan=T
         wScrn=  0.000000 ICntrl=       500 IOpCl=  0 I1Cent=   200000004 NGrid=           0
         NMat0=    1 NMatS0=      1 NMatT0=    0 NMatD0=    1 NMtDS0=    0 NMtDT0=    0
 Petite list used in FoFCou.
 Requested convergence on RMS density matrix=1.00D-08 within 128 cycles.
 Requested convergence on MAX density matrix=1.00D-06.
 Requested convergence on             energy=1.00D-06.
 No special actions if energy rises.
 SCF Done:  E(UwB97XD) =  -384.007005396     A.U. after   14 cycles
            NFock= 14  Conv=0.39D-08     -V/T= 2.0058
 <Sx>= 0.0000 <Sy>= 0.0000 <Sz>= 1.0000 <S**2>= 2.0075 S= 1.0025
 <L.S>=  0.00000000000    
 Annihilation of the first spin contaminant:
 S**2 before annihilation     2.0075,   after     2.0000
 Calling FoFJK, ICntrl=      2127 FMM=F ISym2X=0 I1Cent= 0 IOpClX= 1 NMat=1 NMatS=1 NMatT=0.
 ***** Axes restored to original set *****
 -------------------------------------------------------------------
 Center     Atomic                   Forces (Hartrees/Bohr)
 Number     Number              X              Y              Z
 -------------------------------------------------------------------
      1        6           0.000131648   -0.000336182    0.000396462
      2        1          -0.000276300    0.000047900   -0.000193264
      3        1          -0.000054488    0.000087254   -0.000028229
      4        8           0.000152642    0.000031988    0.000025534
      5        1          -0.000017228   -0.000034535   -0.000070082
      6        6          -0.000067925    0.000150939    0.000102227
      7        1          -0.000070835   -0.000086787    0.000069859
      8        6           0.000033874    0.000037182   -0.000206684
      9        1           0.000017886    0.000017203    0.000072368
     10        6           0.000029752   -0.000047970    0.000023861
     11        1          -0.000026407   -0.000037578    0.000058976
     12        1          -0.000030337   -0.000021738   -0.000072037
     13        1           0.000113652   -0.000035366   -0.000001620
     14        8          -0.000236772    0.000028411    0.000111167
     15        8          -0.000138460   -0.000123266    0.000095578
     16        1           0.000120982    0.000153077   -0.000147655
     17        1           0.000318315    0.000169467   -0.000236461
 -------------------------------------------------------------------
 Cartesian Forces:  Max     0.000396462 RMS     0.000135856

 GradGradGradGradGradGradGradGradGradGradGradGradGradGradGradGradGradGrad
 Berny optimization.
 Using GEDIIS/GDIIS optimizer.
 FormGI is forming the generalized inverse of G from B-inverse, IUseBI=4.
 Internal  Forces:  Max     0.000620044 RMS     0.000114435
 Search for a local minimum.
 Step number   6 out of a maximum of   81
 All quantities printed in internal units (Hartrees-Bohrs-Radians)
 Mixed Optimization -- En-DIIS/RFO-DIIS
 Swapping is turned off.
 Update second derivatives using D2CorX and points    1    2    3    4    5
                                                      6
 DE= -1.37D-05 DEPred=-7.40D-06 R= 1.86D+00
 TightC=F SS=  1.41D+00  RLast= 4.08D-02 DXNew= 6.4038D-01 1.2243D-01
 Trust test= 1.86D+00 RLast= 4.08D-02 DXMaxT set to 3.81D-01
 ITU=  1  1  1  1  1  0
     Eigenvalues ---    0.00210   0.00397   0.00451   0.00609   0.01203
     Eigenvalues ---    0.01331   0.01436   0.02583   0.04438   0.04960
     Eigenvalues ---    0.05358   0.05615   0.05636   0.06032   0.07485
     Eigenvalues ---    0.08249   0.10475   0.11615   0.12011   0.13925
     Eigenvalues ---    0.15307   0.16000   0.16000   0.16020   0.16081
     Eigenvalues ---    0.16206   0.17101   0.18436   0.19756   0.22249
     Eigenvalues ---    0.29814   0.30949   0.33273   0.33321   0.33512
     Eigenvalues ---    0.33696   0.33996   0.34134   0.34380   0.35409
     Eigenvalues ---    0.40473   0.43528   0.52475   0.59566   0.70467
 En-DIIS/RFO-DIIS/Sim-DIIS IScMMF=       -3 using points:     6    5    4    3    2
 RFO step:  Lambda=-1.83409196D-05.
 DidBck=F Rises=F RFO-DIIS coefs:    1.72789   -0.18319   -0.36795   -0.43755    0.26080
 Iteration  1 RMS(Cart)=  0.02012709 RMS(Int)=  0.00013740
 Iteration  2 RMS(Cart)=  0.00024352 RMS(Int)=  0.00001589
 Iteration  3 RMS(Cart)=  0.00000001 RMS(Int)=  0.00001589
 Variable       Old X    -DE/DX   Delta X   Delta X   Delta X     New X
                                 (Linear)    (Quad)   (Total)
    R1        2.07386  -0.00007   0.00061  -0.00067  -0.00006   2.07380
    R2        2.07371  -0.00006   0.00053  -0.00061  -0.00008   2.07363
    R3        2.44507  -0.00003   0.00329  -0.00177   0.00152   2.44658
    R4        4.08823  -0.00001  -0.00786  -0.00080  -0.00866   4.07957
    R5        2.07485  -0.00008   0.00040  -0.00060  -0.00020   2.07466
    R6        2.06042  -0.00013   0.00072  -0.00071   0.00001   2.06043
    R7        2.86848  -0.00018   0.00074  -0.00066   0.00008   2.86857
    R8        2.66027  -0.00002   0.00163  -0.00048   0.00114   2.66141
    R9        2.07244  -0.00008   0.00060  -0.00068  -0.00008   2.07236
   R10        2.86963  -0.00016   0.00000  -0.00030  -0.00030   2.86933
   R11        2.68840   0.00002   0.00110  -0.00040   0.00070   2.68911
   R12        2.06202  -0.00007   0.00104  -0.00082   0.00022   2.06224
   R13        2.06112  -0.00008   0.00088  -0.00088   0.00001   2.06113
   R14        2.06038  -0.00012   0.00081  -0.00080   0.00001   2.06039
   R15        1.82574  -0.00026   0.00286  -0.00205   0.00081   1.82655
   R16        1.81518  -0.00024   0.00206  -0.00157   0.00049   1.81567
    A1        2.00295  -0.00004  -0.00049   0.00071   0.00028   2.00323
    A2        1.99340  -0.00011  -0.00090  -0.00011  -0.00100   1.99239
    A3        1.71728   0.00062   0.00776   0.00256   0.01033   1.72762
    A4        1.99252  -0.00005  -0.00131  -0.00008  -0.00143   1.99109
    A5        1.74566   0.00011   0.00281  -0.00048   0.00233   1.74800
    A6        1.97676  -0.00044  -0.00673  -0.00255  -0.00929   1.96747
    A7        1.88757   0.00000   0.00151  -0.00076   0.00076   1.88833
    A8        1.89585   0.00003   0.00083  -0.00085  -0.00002   1.89583
    A9        1.93668   0.00003  -0.00026   0.00001  -0.00025   1.93643
   A10        1.91698   0.00001   0.00096  -0.00023   0.00074   1.91771
   A11        1.87175   0.00000  -0.00120   0.00101  -0.00019   1.87156
   A12        1.95390  -0.00007  -0.00173   0.00077  -0.00096   1.95295
   A13        1.88500   0.00001   0.00149  -0.00118   0.00032   1.88532
   A14        1.95805  -0.00002  -0.00052   0.00048  -0.00002   1.95803
   A15        1.84310  -0.00003  -0.00230   0.00151  -0.00079   1.84231
   A16        1.91689   0.00002   0.00061  -0.00035   0.00026   1.91714
   A17        1.90735   0.00002   0.00062  -0.00067  -0.00006   1.90730
   A18        1.95083   0.00000   0.00008   0.00018   0.00026   1.95109
   A19        1.93328   0.00001  -0.00147   0.00088  -0.00059   1.93269
   A20        1.92515   0.00000   0.00063  -0.00055   0.00008   1.92523
   A21        1.92964  -0.00003   0.00010   0.00014   0.00024   1.92988
   A22        1.89836  -0.00001   0.00018  -0.00012   0.00005   1.89841
   A23        1.88458   0.00001  -0.00019   0.00001  -0.00018   1.88439
   A24        1.89169   0.00001   0.00079  -0.00038   0.00041   1.89210
   A25        1.89472   0.00002  -0.00146   0.00127  -0.00018   1.89453
   A26        1.85604  -0.00006  -0.00434   0.00281  -0.00153   1.85451
   A27        3.09436   0.00015   0.01935  -0.00125   0.01810   3.11246
   A28        3.26915  -0.00002   0.02301  -0.00343   0.01959   3.28873
    D1       -2.55880   0.00003  -0.00718  -0.00411  -0.01134  -2.57014
    D2        1.67352  -0.00012  -0.00840  -0.00543  -0.01375   1.65977
    D3       -0.43304   0.00006  -0.00200  -0.00447  -0.00650  -0.43954
    D4        3.11079   0.00002  -0.00002   0.00022   0.00019   3.11098
    D5        0.99578   0.00000  -0.00147   0.00114  -0.00033   0.99545
    D6       -1.13342   0.00003   0.00024  -0.00036  -0.00012  -1.13353
    D7        1.04956  -0.00001  -0.00290   0.00176  -0.00113   1.04843
    D8       -1.06545  -0.00003  -0.00434   0.00269  -0.00165  -1.06711
    D9        3.08854   0.00000  -0.00264   0.00119  -0.00144   3.08709
   D10       -1.02774   0.00003  -0.00092   0.00015  -0.00077  -1.02851
   D11        3.14043   0.00001  -0.00237   0.00108  -0.00129   3.13914
   D12        1.01124   0.00004  -0.00066  -0.00042  -0.00108   1.01015
   D13        1.27866   0.00001  -0.00157   0.00124  -0.00033   1.27832
   D14       -2.94648   0.00003  -0.00061   0.00094   0.00033  -2.94615
   D15       -0.84267   0.00000  -0.00124   0.00178   0.00054  -0.84213
   D16        1.06383   0.00002  -0.00061  -0.00089  -0.00150   1.06233
   D17       -1.03890   0.00001  -0.00028  -0.00095  -0.00124  -1.04013
   D18       -3.13093   0.00002  -0.00174  -0.00022  -0.00196  -3.13290
   D19       -1.03274   0.00001  -0.00258   0.00051  -0.00206  -1.03480
   D20       -3.13547   0.00000  -0.00225   0.00045  -0.00180  -3.13726
   D21        1.05568   0.00001  -0.00371   0.00118  -0.00252   1.05316
   D22        3.13038  -0.00003  -0.00383   0.00148  -0.00234   3.12803
   D23        1.02765  -0.00003  -0.00350   0.00142  -0.00208   1.02557
   D24       -1.06439  -0.00003  -0.00496   0.00216  -0.00280  -1.06719
   D25       -2.89672   0.00004   0.00119   0.00391   0.00510  -2.89162
   D26       -0.87294   0.00004   0.00201   0.00301   0.00502  -0.86791
   D27        1.25263   0.00007   0.00325   0.00223   0.00548   1.25812
         Item               Value     Threshold  Converged?
 Maximum Force            0.000620     0.000450     NO 
 RMS     Force            0.000114     0.000300     YES
 Maximum Displacement     0.049266     0.001800     NO 
 RMS     Displacement     0.020127     0.001200     NO 
 Predicted change in Energy=-8.221513D-06
 GradGradGradGradGradGradGradGradGradGradGradGradGradGradGradGradGradGrad

                          Input orientation:                          
 ---------------------------------------------------------------------
 Center     Atomic      Atomic             Coordinates (Angstroms)
 Number     Number       Type             X           Y           Z
 ---------------------------------------------------------------------
      1          6           0       -2.818270   -0.582555    0.119568
      2          1           0       -3.281798   -0.670602    1.110372
      3          1           0       -2.824548   -1.505008   -0.474691
      4          8           0       -3.174241    0.473143   -0.539958
      5          1           0        2.680714    0.336176    0.850915
      6          6           0        2.275667    0.025267   -0.120976
      7          1           0        2.781890    0.596840   -0.899352
      8          6           0        0.787962    0.325986   -0.144734
      9          1           0        0.399958    0.041133   -1.130098
     10          6           0        0.495025    1.792055    0.120445
     11          1           0        0.955150    2.422156   -0.642558
     12          1           0        0.881845    2.084691    1.097361
     13          1           0       -0.579427    1.976788    0.106114
     14          8           0        0.212583   -0.515615    0.848048
     15          8           0        2.540194   -1.336436   -0.364424
     16          1           0        1.951700   -1.831843    0.211254
     17          1           0       -0.745404   -0.531075    0.720452
 ---------------------------------------------------------------------
                    Distance matrix (angstroms):
                    1          2          3          4          5
     1  C    0.000000
     2  H    1.097408   0.000000
     3  H    1.097316   1.848712   0.000000
     4  O    1.294677   2.010799   2.009883   0.000000
     5  H    5.622968   6.052476   5.954419   6.019451   0.000000
     6  C    5.135709   5.734621   5.336577   5.484309   1.097861
     7  H    5.813000   6.512581   6.002520   5.968246   1.772461
     8  C    3.728299   4.373949   4.063452   3.984584   2.138675
     9  H    3.508225   4.368249   3.635595   3.648259   3.035344
    10  C    4.076359   4.616171   4.716394   3.954640   2.725877
    11  H    4.883424   5.530791   5.453157   4.567390   3.091819
    12  H    4.664883   4.992768   5.393944   4.661516   2.520708
    13  H    3.400417   3.914080   4.183397   3.067803   3.724896
    14  O    3.117890   3.507640   3.457268   3.791409   2.610982
    15  O    5.432837   6.042677   5.368522   5.996678   2.072300
    16  H    4.931708   5.435660   4.836309   5.670322   2.375065
    17  H    2.158816   2.569980   2.588387   2.914847   3.536585
                    6          7          8          9         10
     6  C    0.000000
     7  H    1.090333   0.000000
     8  C    1.517980   2.149084   0.000000
     9  H    2.129992   2.456757   1.096646   0.000000
    10  C    2.520021   2.774576   1.518383   2.153746   0.000000
    11  H    2.785837   2.595130   2.160951   2.493031   1.091291
    12  H    2.769172   3.132210   2.155146   3.061032   1.090702
    13  H    3.465770   3.770102   2.158199   2.496833   1.090311
    14  O    2.342622   3.300349   1.423014   2.063526   2.436087
    15  O    1.408360   2.020426   2.425330   2.657925   3.768987
    16  H    1.914207   2.796634   2.477345   2.777619   3.906761
    17  H    3.185026   4.042000   1.958140   2.250291   2.701038
                   11         12         13         14         15
    11  H    0.000000
    12  H    1.773859   0.000000
    13  H    1.764593   1.769047   0.000000
    14  O    3.376953   2.696602   2.718422   0.000000
    15  O    4.088610   4.073211   4.575029   2.749837   0.000000
    16  H    4.451810   4.155600   4.574202   2.272111   0.960811
    17  H    3.670321   3.103584   2.587342   0.966571   3.552565
                   16         17
    16  H    0.000000
    17  H    3.037376   0.000000
 Stoichiometry    C4H10O3(3)
 Framework group  C1[X(C4H10O3)]
 Deg. of freedom    45
 Full point group                 C1      NOp   1
 Largest Abelian subgroup         C1      NOp   1
 Largest concise Abelian subgroup C1      NOp   1
                         Standard orientation:                         
 ---------------------------------------------------------------------
 Center     Atomic      Atomic             Coordinates (Angstroms)
 Number     Number       Type             X           Y           Z
 ---------------------------------------------------------------------
      1          6           0       -2.823448   -0.812958    0.103969
      2          1           0       -3.275285   -0.960363    1.093120
      3          1           0       -2.765656   -1.717452   -0.514621
      4          8           0       -3.257376    0.231317   -0.526414
      5          1           0        2.597955    0.480823    0.847134
      6          6           0        2.212340    0.167235   -0.131775
      7          1           0        2.672773    0.794211   -0.895797
      8          6           0        0.706734    0.360267   -0.144169
      9          1           0        0.336182    0.074244   -1.135892
     10          6           0        0.309931    1.793846    0.160605
     11          1           0        0.720230    2.475443   -0.586387
     12          1           0        0.678705    2.087766    1.144092
     13          1           0       -0.775096    1.900827    0.153616
     14          8           0        0.197694   -0.546591    0.827148
     15          8           0        2.573370   -1.164912   -0.411985
     16          1           0        2.024543   -1.716540    0.151624
     17          1           0       -0.757207   -0.627812    0.701342
 ---------------------------------------------------------------------
 Rotational constants (GHZ):           4.0996662           1.0057829           0.8792311
 Standard basis: Aug-CC-pVTZ (5D, 7F)
 There are   635 symmetry adapted cartesian basis functions of A   symmetry.
 There are   552 symmetry adapted basis functions of A   symmetry.
   552 basis functions,   774 primitive gaussians,   635 cartesian basis functions
    30 alpha electrons       28 beta electrons
       nuclear repulsion energy       307.9062130151 Hartrees.
 NAtoms=   17 NActive=   17 NUniq=   17 SFac= 1.00D+00 NAtFMM=   60 NAOKFM=F Big=F
 Integral buffers will be    131072 words long.
 Raffenetti 2 integral format.
 Two-electron integral symmetry is turned on.
 Nuclear repulsion after empirical dispersion term =      307.8983226928 Hartrees.
 One-electron integrals computed using PRISM.
 NBasis=   552 RedAO= T EigKep=  7.37D-06  NBF=   552
 NBsUse=   552 1.00D-06 EigRej= -1.00D+00 NBFU=   552
 Initial guess from the checkpoint file:  "Reverse-wb-opt.chk"
 B after Tr=     0.000000    0.000000    0.000000
         Rot=    0.999988    0.004344   -0.000228    0.002301 Ang=   0.56 deg.
 Initial guess <Sx>= 0.0000 <Sy>= 0.0000 <Sz>= 1.0000 <S**2>= 2.0075 S= 1.0025
 ExpMin= 2.53D-02 ExpMax= 1.53D+04 ExpMxC= 5.22D+02 IAcc=3 IRadAn=         7 AccDes= 0.00D+00
 Harris functional with IExCor= 4639 and IRadAn=       7 diagonalized for initial guess.
 HarFok:  IExCor= 4639 AccDes= 0.00D+00 IRadAn=         7 IDoV= 1 UseB2=F ITyADJ=14
 ICtDFT=  3500011 ScaDFX=  1.000000  1.000000  1.000000  1.000000
 FoFCou: FMM=F IPFlag=           0 FMFlag=      100000 FMFlg1=           0
         NFxFlg=           0 DoJE=T BraDBF=F KetDBF=T FulRan=T
         wScrn=  0.000000 ICntrl=       500 IOpCl=  0 I1Cent=   200000004 NGrid=           0
         NMat0=    1 NMatS0=      1 NMatT0=    0 NMatD0=    1 NMtDS0=    0 NMtDT0=    0
 Petite list used in FoFCou.
 Requested convergence on RMS density matrix=1.00D-08 within 128 cycles.
 Requested convergence on MAX density matrix=1.00D-06.
 Requested convergence on             energy=1.00D-06.
 No special actions if energy rises.
 SCF Done:  E(UwB97XD) =  -384.007014685     A.U. after   14 cycles
            NFock= 14  Conv=0.28D-08     -V/T= 2.0058
 <Sx>= 0.0000 <Sy>= 0.0000 <Sz>= 1.0000 <S**2>= 2.0075 S= 1.0025
 <L.S>=  0.00000000000    
 Annihilation of the first spin contaminant:
 S**2 before annihilation     2.0075,   after     2.0000
 Calling FoFJK, ICntrl=      2127 FMM=F ISym2X=0 I1Cent= 0 IOpClX= 1 NMat=1 NMatS=1 NMatT=0.
 ***** Axes restored to original set *****
 -------------------------------------------------------------------
 Center     Atomic                   Forces (Hartrees/Bohr)
 Number     Number              X              Y              Z
 -------------------------------------------------------------------
      1        6          -0.000233206    0.000349771   -0.000010777
      2        1          -0.000213715    0.000004155   -0.000167798
      3        1           0.000037253    0.000032974    0.000020139
      4        8           0.000341111   -0.000449944    0.000350931
      5        1           0.000027589    0.000002093   -0.000064974
      6        6          -0.000045087   -0.000242306   -0.000088805
      7        1          -0.000090641   -0.000061006    0.000114006
      8        6           0.000074794   -0.000138523    0.000007695
      9        1           0.000020951    0.000014331    0.000063524
     10        6           0.000037318    0.000011876   -0.000078526
     11        1          -0.000057854   -0.000045816    0.000117360
     12        1          -0.000057858   -0.000022161   -0.000085485
     13        1           0.000102340   -0.000048689    0.000042765
     14        8          -0.000551803    0.000296658   -0.000050506
     15        8          -0.000332922    0.000126154    0.000349479
     16        1           0.000279480    0.000187422   -0.000309913
     17        1           0.000662250   -0.000016991   -0.000209117
 -------------------------------------------------------------------
 Cartesian Forces:  Max     0.000662250 RMS     0.000208268

 GradGradGradGradGradGradGradGradGradGradGradGradGradGradGradGradGradGrad
 Berny optimization.
 Using GEDIIS/GDIIS optimizer.
 FormGI is forming the generalized inverse of G from B-inverse, IUseBI=4.
 Internal  Forces:  Max     0.000639004 RMS     0.000158975
 Search for a local minimum.
 Step number   7 out of a maximum of   81
 All quantities printed in internal units (Hartrees-Bohrs-Radians)
 Mixed Optimization -- En-DIIS/RFO-DIIS
 Swapping is turned off.
 Update second derivatives using D2CorX and points    1    2    3    4    5
                                                      6    7
 DE= -9.29D-06 DEPred=-8.22D-06 R= 1.13D+00
 TightC=F SS=  1.41D+00  RLast= 3.86D-02 DXNew= 6.4038D-01 1.1579D-01
 Trust test= 1.13D+00 RLast= 3.86D-02 DXMaxT set to 3.81D-01
 ITU=  1  1  1  1  1  1  0
     Eigenvalues ---    0.00187   0.00399   0.00442   0.00542   0.01127
     Eigenvalues ---    0.01415   0.01488   0.02517   0.04445   0.04956
     Eigenvalues ---    0.05262   0.05611   0.05647   0.06046   0.07085
     Eigenvalues ---    0.07759   0.10473   0.11629   0.11956   0.13946
     Eigenvalues ---    0.15409   0.16000   0.16003   0.16028   0.16076
     Eigenvalues ---    0.16255   0.17674   0.18811   0.19810   0.22483
     Eigenvalues ---    0.29851   0.30796   0.33274   0.33316   0.33525
     Eigenvalues ---    0.33731   0.34000   0.34142   0.34465   0.34632
     Eigenvalues ---    0.40390   0.43507   0.52562   0.56189   0.71551
 En-DIIS/RFO-DIIS/Sim-DIIS IScMMF=       -3 using points:     7    6    5    4    3    2
 RFO step:  Lambda=-1.28786694D-05.
 DidBck=F Rises=F RFO-DIIS coefs:    1.31012    0.43858   -1.29169    0.47590   -0.10124
                  RFO-DIIS coefs:    0.16834
 Iteration  1 RMS(Cart)=  0.01358441 RMS(Int)=  0.00007086
 Iteration  2 RMS(Cart)=  0.00011711 RMS(Int)=  0.00001178
 Iteration  3 RMS(Cart)=  0.00000001 RMS(Int)=  0.00001178
 Variable       Old X    -DE/DX   Delta X   Delta X   Delta X     New X
                                 (Linear)    (Quad)   (Total)
    R1        2.07380  -0.00006  -0.00001  -0.00019  -0.00020   2.07360
    R2        2.07363  -0.00004  -0.00007  -0.00010  -0.00016   2.07346
    R3        2.44658  -0.00064   0.00204  -0.00158   0.00046   2.44704
    R4        4.07957   0.00001  -0.00750   0.00073  -0.00676   4.07281
    R5        2.07466  -0.00005  -0.00022  -0.00004  -0.00027   2.07439
    R6        2.06043  -0.00016   0.00005  -0.00031  -0.00026   2.06017
    R7        2.86857  -0.00016   0.00013  -0.00054  -0.00041   2.86815
    R8        2.66141  -0.00032   0.00106  -0.00078   0.00028   2.66170
    R9        2.07236  -0.00007  -0.00020   0.00000  -0.00020   2.07216
   R10        2.86933  -0.00010  -0.00087   0.00038  -0.00049   2.86884
   R11        2.68911  -0.00020   0.00041  -0.00030   0.00011   2.68921
   R12        2.06224  -0.00013   0.00027  -0.00039  -0.00011   2.06213
   R13        2.06113  -0.00010   0.00005  -0.00024  -0.00019   2.06093
   R14        2.06039  -0.00011   0.00022  -0.00046  -0.00024   2.06015
   R15        1.82655  -0.00058   0.00083  -0.00090  -0.00007   1.82649
   R16        1.81567  -0.00045   0.00063  -0.00085  -0.00022   1.81545
    A1        2.00323  -0.00003  -0.00006   0.00029   0.00027   2.00351
    A2        1.99239  -0.00003  -0.00115   0.00047  -0.00068   1.99171
    A3        1.72762   0.00053   0.00852   0.00187   0.01040   1.73802
    A4        1.99109   0.00005  -0.00156   0.00056  -0.00104   1.99005
    A5        1.74800  -0.00006   0.00249  -0.00107   0.00141   1.74941
    A6        1.96747  -0.00044  -0.00701  -0.00242  -0.00944   1.95802
    A7        1.88833  -0.00001   0.00118  -0.00078   0.00040   1.88873
    A8        1.89583   0.00003   0.00037  -0.00020   0.00017   1.89600
    A9        1.93643  -0.00001  -0.00014   0.00006  -0.00009   1.93634
   A10        1.91771  -0.00005   0.00096  -0.00074   0.00023   1.91794
   A11        1.87156  -0.00001  -0.00081   0.00067  -0.00014   1.87142
   A12        1.95295   0.00005  -0.00147   0.00093  -0.00054   1.95240
   A13        1.88532  -0.00003   0.00130  -0.00118   0.00012   1.88544
   A14        1.95803   0.00002   0.00005  -0.00009  -0.00004   1.95799
   A15        1.84231   0.00008  -0.00097   0.00065  -0.00031   1.84200
   A16        1.91714   0.00002   0.00023   0.00006   0.00029   1.91744
   A17        1.90730   0.00002   0.00006  -0.00002   0.00004   1.90734
   A18        1.95109  -0.00011  -0.00065   0.00054  -0.00011   1.95098
   A19        1.93269   0.00007  -0.00108   0.00098  -0.00010   1.93259
   A20        1.92523   0.00000   0.00022  -0.00024  -0.00002   1.92522
   A21        1.92988  -0.00004   0.00015  -0.00020  -0.00005   1.92983
   A22        1.89841  -0.00002   0.00023  -0.00021   0.00002   1.89843
   A23        1.88439   0.00001   0.00002   0.00002   0.00004   1.88443
   A24        1.89210  -0.00001   0.00050  -0.00037   0.00012   1.89222
   A25        1.89453  -0.00009  -0.00233   0.00194  -0.00038   1.89415
   A26        1.85451   0.00010  -0.00338   0.00264  -0.00074   1.85377
   A27        3.11246  -0.00012   0.01266  -0.00415   0.00850   3.12096
   A28        3.28873  -0.00009   0.01618  -0.00386   0.01233   3.30106
    D1       -2.57014   0.00001  -0.00906  -0.00283  -0.01193  -2.58207
    D2        1.65977  -0.00009  -0.01122  -0.00363  -0.01478   1.64499
    D3       -0.43954   0.00004  -0.00538  -0.00324  -0.00865  -0.44819
    D4        3.11098  -0.00002   0.00125  -0.00047   0.00078   3.11177
    D5        0.99545  -0.00004   0.00005   0.00031   0.00036   0.99581
    D6       -1.13353   0.00003   0.00145  -0.00072   0.00073  -1.13281
    D7        1.04843   0.00001  -0.00095   0.00102   0.00007   1.04849
    D8       -1.06711  -0.00002  -0.00216   0.00180  -0.00035  -1.06746
    D9        3.08709   0.00005  -0.00075   0.00077   0.00001   3.08711
   D10       -1.02851   0.00002   0.00036   0.00008   0.00044  -1.02808
   D11        3.13914   0.00000  -0.00084   0.00086   0.00001   3.13915
   D12        1.01015   0.00007   0.00056  -0.00018   0.00038   1.01054
   D13        1.27832   0.00005  -0.00060   0.00104   0.00043   1.27876
   D14       -2.94615   0.00002   0.00025   0.00053   0.00078  -2.94537
   D15       -0.84213  -0.00002   0.00004   0.00061   0.00065  -0.84148
   D16        1.06233  -0.00002  -0.00065  -0.00006  -0.00071   1.06162
   D17       -1.04013  -0.00003  -0.00038  -0.00028  -0.00066  -1.04079
   D18       -3.13290   0.00001  -0.00123   0.00047  -0.00076  -3.13366
   D19       -1.03480  -0.00001  -0.00249   0.00145  -0.00104  -1.03584
   D20       -3.13726  -0.00002  -0.00221   0.00122  -0.00099  -3.13825
   D21        1.05316   0.00002  -0.00307   0.00197  -0.00109   1.05207
   D22        3.12803   0.00003  -0.00229   0.00108  -0.00121   3.12682
   D23        1.02557   0.00001  -0.00201   0.00085  -0.00116   1.02441
   D24       -1.06719   0.00005  -0.00287   0.00160  -0.00127  -1.06846
   D25       -2.89162   0.00003   0.00176   0.00409   0.00584  -2.88578
   D26       -0.86791   0.00004   0.00279   0.00305   0.00584  -0.86207
   D27        1.25812   0.00002   0.00269   0.00347   0.00616   1.26428
         Item               Value     Threshold  Converged?
 Maximum Force            0.000639     0.000450     NO 
 RMS     Force            0.000159     0.000300     YES
 Maximum Displacement     0.038257     0.001800     NO 
 RMS     Displacement     0.013592     0.001200     NO 
 Predicted change in Energy=-4.502091D-06
 GradGradGradGradGradGradGradGradGradGradGradGradGradGradGradGradGradGrad

                          Input orientation:                          
 ---------------------------------------------------------------------
 Center     Atomic      Atomic             Coordinates (Angstroms)
 Number     Number       Type             X           Y           Z
 ---------------------------------------------------------------------
      1          6           0       -2.812153   -0.593270    0.117808
      2          1           0       -3.291968   -0.687846    1.100105
      3          1           0       -2.804303   -1.512752   -0.480860
      4          8           0       -3.163800    0.463193   -0.543283
      5          1           0        2.682800    0.332571    0.843802
      6          6           0        2.270238    0.022307   -0.124969
      7          1           0        2.775241    0.588828   -0.907628
      8          6           0        0.784376    0.331446   -0.140676
      9          1           0        0.388801    0.046335   -1.122835
     10          6           0        0.501495    1.799504    0.122929
     11          1           0        0.961365    2.425198   -0.643762
     12          1           0        0.895108    2.091823    1.097108
     13          1           0       -0.571793    1.990467    0.113715
     14          8           0        0.210487   -0.504517    0.857795
     15          8           0        2.524822   -1.341688   -0.367051
     16          1           0        1.936082   -1.831501    0.212953
     17          1           0       -0.747796   -0.518998    0.732590
 ---------------------------------------------------------------------
                    Distance matrix (angstroms):
                    1          2          3          4          5
     1  C    0.000000
     2  H    1.097304   0.000000
     3  H    1.097229   1.848712   0.000000
     4  O    1.294918   2.010484   2.009352   0.000000
     5  H    5.619498   6.066695   5.938708   6.010308   0.000000
     6  C    5.125287   5.739621   5.313570   5.467919   1.097720
     7  H    5.802400   6.517047   5.977464   5.951533   1.772490
     8  C    3.722490   4.381218   4.049125   3.970837   2.138507
     9  H    3.492048   4.362172   3.610928   3.623621   3.035132
    10  C    4.087255   4.640274   4.718464   3.957771   2.725738
    11  H    4.891888   5.551842   5.451077   4.569086   3.091161
    12  H    4.681082   5.025750   5.400795   4.670980   2.520908
    13  H    3.419784   3.942800   4.196446   3.079401   3.724786
    14  O    3.113167   3.515609   3.449274   3.779589   2.610220
    15  O    5.410962   6.034492   5.333084   5.970684   2.072260
    16  H    4.907953   5.424710   4.801481   5.643254   2.374608
    17  H    2.155236   2.576118   2.586354   2.903382   3.536457
                    6          7          8          9         10
     6  C    0.000000
     7  H    1.090197   0.000000
     8  C    1.517762   2.148954   0.000000
     9  H    2.129817   2.456768   1.096542   0.000000
    10  C    2.519591   2.774474   1.518125   2.153655   0.000000
    11  H    2.784992   2.594615   2.160605   2.493257   1.091232
    12  H    2.768998   3.132548   2.154831   3.060803   1.090599
    13  H    3.465223   3.769664   2.157837   2.496287   1.090183
    14  O    2.342209   3.300013   1.423070   2.063524   2.435821
    15  O    1.408509   2.020352   2.424825   2.657142   3.768424
    16  H    1.913754   2.796048   2.475848   2.775730   3.905169
    17  H    3.183857   4.040963   1.957907   2.248123   2.703307
                   11         12         13         14         15
    11  H    0.000000
    12  H    1.773741   0.000000
    13  H    1.764465   1.768936   0.000000
    14  O    3.376643   2.695729   2.718559   0.000000
    15  O    4.087835   4.072925   4.574212   2.749045   0.000000
    16  H    4.450114   4.154254   4.572387   2.270327   0.960696
    17  H    3.672038   3.106186   2.590637   0.966536   3.549092
                   16         17
    16  H    0.000000
    17  H    3.032472   0.000000
 Stoichiometry    C4H10O3(3)
 Framework group  C1[X(C4H10O3)]
 Deg. of freedom    45
 Full point group                 C1      NOp   1
 Largest Abelian subgroup         C1      NOp   1
 Largest concise Abelian subgroup C1      NOp   1
                         Standard orientation:                         
 ---------------------------------------------------------------------
 Center     Atomic      Atomic             Coordinates (Angstroms)
 Number     Number       Type             X           Y           Z
 ---------------------------------------------------------------------
      1          6           0       -2.818411   -0.814050    0.105193
      2          1           0       -3.286226   -0.963954    1.086393
      3          1           0       -2.749528   -1.716938   -0.514452
      4          8           0       -3.245257    0.230237   -0.530479
      5          1           0        2.602364    0.473780    0.836938
      6          6           0        2.208044    0.157749   -0.137549
      7          1           0        2.669179    0.775551   -0.908396
      8          6           0        0.704288    0.363411   -0.142011
      9          1           0        0.325114    0.073947   -1.129352
     10          6           0        0.321584    1.801957    0.156027
     11          1           0        0.733668    2.475282   -0.597371
     12          1           0        0.698267    2.098654    1.135561
     13          1           0       -0.762381    1.918212    0.154193
     14          8           0        0.194033   -0.532793    0.838595
     15          8           0        2.555406   -1.179462   -0.411601
     16          1           0        2.004538   -1.721962    0.158641
     17          1           0       -0.761484   -0.610827    0.715762
 ---------------------------------------------------------------------
 Rotational constants (GHZ):           4.0636664           1.0117947           0.8832391
 Standard basis: Aug-CC-pVTZ (5D, 7F)
 There are   635 symmetry adapted cartesian basis functions of A   symmetry.
 There are   552 symmetry adapted basis functions of A   symmetry.
   552 basis functions,   774 primitive gaussians,   635 cartesian basis functions
    30 alpha electrons       28 beta electrons
       nuclear repulsion energy       308.0657080842 Hartrees.
 NAtoms=   17 NActive=   17 NUniq=   17 SFac= 1.00D+00 NAtFMM=   60 NAOKFM=F Big=F
 Integral buffers will be    131072 words long.
 Raffenetti 2 integral format.
 Two-electron integral symmetry is turned on.
 Nuclear repulsion after empirical dispersion term =      308.0578152715 Hartrees.
 One-electron integrals computed using PRISM.
 NBasis=   552 RedAO= T EigKep=  7.36D-06  NBF=   552
 NBsUse=   552 1.00D-06 EigRej= -1.00D+00 NBFU=   552
 Initial guess from the checkpoint file:  "Reverse-wb-opt.chk"
 B after Tr=     0.000000    0.000000    0.000000
         Rot=    0.999996    0.002488   -0.000047    0.001309 Ang=   0.32 deg.
 Initial guess <Sx>= 0.0000 <Sy>= 0.0000 <Sz>= 1.0000 <S**2>= 2.0075 S= 1.0025
 ExpMin= 2.53D-02 ExpMax= 1.53D+04 ExpMxC= 5.22D+02 IAcc=3 IRadAn=         7 AccDes= 0.00D+00
 Harris functional with IExCor= 4639 and IRadAn=       7 diagonalized for initial guess.
 HarFok:  IExCor= 4639 AccDes= 0.00D+00 IRadAn=         7 IDoV= 1 UseB2=F ITyADJ=14
 ICtDFT=  3500011 ScaDFX=  1.000000  1.000000  1.000000  1.000000
 FoFCou: FMM=F IPFlag=           0 FMFlag=      100000 FMFlg1=           0
         NFxFlg=           0 DoJE=T BraDBF=F KetDBF=T FulRan=T
         wScrn=  0.000000 ICntrl=       500 IOpCl=  0 I1Cent=   200000004 NGrid=           0
         NMat0=    1 NMatS0=      1 NMatT0=    0 NMatD0=    1 NMtDS0=    0 NMtDT0=    0
 Petite list used in FoFCou.
 Requested convergence on RMS density matrix=1.00D-08 within 128 cycles.
 Requested convergence on MAX density matrix=1.00D-06.
 Requested convergence on             energy=1.00D-06.
 No special actions if energy rises.
 SCF Done:  E(UwB97XD) =  -384.007020997     A.U. after   12 cycles
            NFock= 12  Conv=0.91D-08     -V/T= 2.0058
 <Sx>= 0.0000 <Sy>= 0.0000 <Sz>= 1.0000 <S**2>= 2.0075 S= 1.0025
 <L.S>=  0.00000000000    
 Annihilation of the first spin contaminant:
 S**2 before annihilation     2.0075,   after     2.0000
 Calling FoFJK, ICntrl=      2127 FMM=F ISym2X=0 I1Cent= 0 IOpClX= 1 NMat=1 NMatS=1 NMatT=0.
 ***** Axes restored to original set *****
 -------------------------------------------------------------------
 Center     Atomic                   Forces (Hartrees/Bohr)
 Number     Number              X              Y              Z
 -------------------------------------------------------------------
      1        6          -0.000385081    0.000640998   -0.000202065
      2        1          -0.000181345   -0.000045979   -0.000091600
      3        1           0.000089069   -0.000060449    0.000041169
      4        8           0.000373029   -0.000533564    0.000416319
      5        1           0.000059471    0.000041677   -0.000010700
      6        6           0.000004409   -0.000426931   -0.000213117
      7        1          -0.000040190    0.000006952    0.000076430
      8        6           0.000106936   -0.000193936    0.000155996
      9        1           0.000000600    0.000005837    0.000005574
     10        6           0.000019245    0.000069026   -0.000127977
     11        1          -0.000043870   -0.000008553    0.000089594
     12        1          -0.000042618   -0.000005429   -0.000032334
     13        1           0.000020676   -0.000024564    0.000058918
     14        8          -0.000519737    0.000362076   -0.000084628
     15        8          -0.000259296    0.000255440    0.000320353
     16        1           0.000219241    0.000068180   -0.000234456
     17        1           0.000579462   -0.000150781   -0.000167477
 -------------------------------------------------------------------
 Cartesian Forces:  Max     0.000640998 RMS     0.000231980

 GradGradGradGradGradGradGradGradGradGradGradGradGradGradGradGradGradGrad
 Berny optimization.
 Using GEDIIS/GDIIS optimizer.
 FormGI is forming the generalized inverse of G from B-inverse, IUseBI=4.
 Internal  Forces:  Max     0.000748794 RMS     0.000153560
 Search for a local minimum.
 Step number   8 out of a maximum of   81
 All quantities printed in internal units (Hartrees-Bohrs-Radians)
 Mixed Optimization -- En-DIIS/RFO-DIIS
 Swapping is turned off.
 Update second derivatives using D2CorX and points    1    2    3    4    5
                                                      6    7    8
 DE= -6.31D-06 DEPred=-4.50D-06 R= 1.40D+00
 TightC=F SS=  1.41D+00  RLast= 3.21D-02 DXNew= 6.4038D-01 9.6162D-02
 Trust test= 1.40D+00 RLast= 3.21D-02 DXMaxT set to 3.81D-01
 ITU=  1  1  1  1  1  1  1  0
     Eigenvalues ---    0.00163   0.00403   0.00447   0.00528   0.00945
     Eigenvalues ---    0.01429   0.01713   0.02459   0.04443   0.04760
     Eigenvalues ---    0.05176   0.05564   0.05637   0.05896   0.06281
     Eigenvalues ---    0.07644   0.10516   0.11637   0.12015   0.13947
     Eigenvalues ---    0.15393   0.16000   0.16007   0.16040   0.16113
     Eigenvalues ---    0.16241   0.17739   0.19158   0.19837   0.22857
     Eigenvalues ---    0.29854   0.31569   0.33273   0.33353   0.33540
     Eigenvalues ---    0.33906   0.33996   0.34138   0.34431   0.35972
     Eigenvalues ---    0.40973   0.43275   0.52511   0.53794   0.69177
 En-DIIS/RFO-DIIS/Sim-DIIS IScMMF=       -3 using points:     8    7    6    5    4    3    2
 RFO step:  Lambda=-1.65780648D-05.
 DIIS inversion failure, remove point   7.
 DIIS inversion failure, remove point   6.
 RFO-DIIS uses    5 points instead of    7
 DidBck=F Rises=F RFO-DIIS coefs:    1.97974   -2.00000    1.26330   -0.12484   -0.11820
                  RFO-DIIS coefs:    0.00000    0.00000
 Iteration  1 RMS(Cart)=  0.02470950 RMS(Int)=  0.00030899
 Iteration  2 RMS(Cart)=  0.00043714 RMS(Int)=  0.00002942
 Iteration  3 RMS(Cart)=  0.00000012 RMS(Int)=  0.00002942
 Variable       Old X    -DE/DX   Delta X   Delta X   Delta X     New X
                                 (Linear)    (Quad)   (Total)
    R1        2.07360   0.00000  -0.00007  -0.00025  -0.00032   2.07328
    R2        2.07346   0.00003  -0.00004  -0.00015  -0.00019   2.07327
    R3        2.44704  -0.00075  -0.00052   0.00019  -0.00032   2.44672
    R4        4.07281   0.00005  -0.00097  -0.01245  -0.01342   4.05939
    R5        2.07439   0.00002  -0.00003  -0.00022  -0.00025   2.07414
    R6        2.06017  -0.00007  -0.00010  -0.00013  -0.00023   2.05994
    R7        2.86815  -0.00001  -0.00025  -0.00014  -0.00040   2.86776
    R8        2.66170  -0.00034  -0.00048  -0.00001  -0.00049   2.66121
    R9        2.07216  -0.00001  -0.00004  -0.00011  -0.00015   2.07202
   R10        2.86884   0.00004  -0.00009  -0.00035  -0.00044   2.86840
   R11        2.68921  -0.00018  -0.00041  -0.00019  -0.00060   2.68862
   R12        2.06213  -0.00009  -0.00016  -0.00014  -0.00029   2.06184
   R13        2.06093  -0.00005  -0.00008  -0.00020  -0.00028   2.06065
   R14        2.06015  -0.00002  -0.00011  -0.00025  -0.00036   2.05979
   R15        1.82649  -0.00047  -0.00035   0.00010  -0.00025   1.82623
   R16        1.81545  -0.00031  -0.00034  -0.00024  -0.00058   1.81487
    A1        2.00351  -0.00005   0.00003   0.00031   0.00029   2.00380
    A2        1.99171   0.00003   0.00026  -0.00028   0.00007   1.99178
    A3        1.73802   0.00043   0.00179   0.01968   0.02150   1.75952
    A4        1.99005   0.00012   0.00022  -0.00071  -0.00058   1.98947
    A5        1.74941  -0.00016  -0.00038   0.00135   0.00091   1.75032
    A6        1.95802  -0.00040  -0.00205  -0.01934  -0.02138   1.93664
    A7        1.88873  -0.00002  -0.00017   0.00008  -0.00009   1.88864
    A8        1.89600   0.00001   0.00006  -0.00004   0.00002   1.89602
    A9        1.93634  -0.00004  -0.00001  -0.00008  -0.00010   1.93625
   A10        1.91794  -0.00006  -0.00024   0.00015  -0.00009   1.91785
   A11        1.87142  -0.00002   0.00012   0.00014   0.00026   1.87167
   A12        1.95240   0.00013   0.00022  -0.00023   0.00000   1.95240
   A13        1.88544  -0.00005  -0.00012  -0.00017  -0.00029   1.88514
   A14        1.95799   0.00004   0.00002  -0.00001   0.00001   1.95799
   A15        1.84200   0.00014   0.00032   0.00042   0.00073   1.84273
   A16        1.91744   0.00002   0.00000  -0.00009  -0.00010   1.91734
   A17        1.90734   0.00001  -0.00002  -0.00011  -0.00013   1.90720
   A18        1.95098  -0.00014  -0.00018  -0.00002  -0.00020   1.95077
   A19        1.93259   0.00009   0.00022  -0.00005   0.00016   1.93275
   A20        1.92522   0.00000  -0.00006  -0.00023  -0.00029   1.92492
   A21        1.92983  -0.00003  -0.00016  -0.00003  -0.00018   1.92965
   A22        1.89843  -0.00003   0.00000   0.00002   0.00001   1.89845
   A23        1.88443   0.00000   0.00014   0.00014   0.00028   1.88471
   A24        1.89222  -0.00003  -0.00013   0.00016   0.00003   1.89225
   A25        1.89415  -0.00006  -0.00031  -0.00030  -0.00061   1.89353
   A26        1.85377   0.00019   0.00034  -0.00047  -0.00013   1.85364
   A27        3.12096  -0.00025  -0.00743  -0.00180  -0.00922   3.11174
   A28        3.30106  -0.00012  -0.00003   0.02485   0.02484   3.32589
    D1       -2.58207  -0.00001  -0.00229  -0.02027  -0.02245  -2.60452
    D2        1.64499  -0.00005  -0.00335  -0.02676  -0.03008   1.61491
    D3       -0.44819   0.00003  -0.00259  -0.01512  -0.01787  -0.46606
    D4        3.11177  -0.00004  -0.00035  -0.00040  -0.00075   3.11102
    D5        0.99581  -0.00005  -0.00028  -0.00016  -0.00043   0.99538
    D6       -1.13281   0.00001  -0.00027  -0.00040  -0.00067  -1.13348
    D7        1.04849   0.00002  -0.00004  -0.00055  -0.00060   1.04790
    D8       -1.06746   0.00000   0.00003  -0.00032  -0.00028  -1.06774
    D9        3.08711   0.00007   0.00004  -0.00056  -0.00052   3.08659
   D10       -1.02808   0.00001  -0.00017  -0.00068  -0.00086  -1.02893
   D11        3.13915  -0.00001  -0.00010  -0.00044  -0.00054   3.13861
   D12        1.01054   0.00006  -0.00009  -0.00069  -0.00078   1.00976
   D13        1.27876   0.00006   0.00023   0.00043   0.00066   1.27941
   D14       -2.94537  -0.00001   0.00009   0.00056   0.00065  -2.94472
   D15       -0.84148  -0.00002   0.00000   0.00070   0.00070  -0.84078
   D16        1.06162  -0.00004   0.00044  -0.00112  -0.00068   1.06094
   D17       -1.04079  -0.00006   0.00035  -0.00095  -0.00061  -1.04140
   D18       -3.13366  -0.00001   0.00065  -0.00099  -0.00034  -3.13400
   D19       -1.03584  -0.00002   0.00058  -0.00083  -0.00025  -1.03609
   D20       -3.13825  -0.00003   0.00049  -0.00067  -0.00018  -3.13843
   D21        1.05207   0.00002   0.00079  -0.00070   0.00009   1.05216
   D22        3.12682   0.00006   0.00073  -0.00061   0.00012   3.12694
   D23        1.02441   0.00004   0.00063  -0.00044   0.00019   1.02460
   D24       -1.06846   0.00010   0.00094  -0.00048   0.00046  -1.06800
   D25       -2.88578   0.00003   0.00076   0.01040   0.01116  -2.87462
   D26       -0.86207   0.00005   0.00078   0.01036   0.01114  -0.85094
   D27        1.26428  -0.00002   0.00064   0.01015   0.01079   1.27507
         Item               Value     Threshold  Converged?
 Maximum Force            0.000749     0.000450     NO 
 RMS     Force            0.000154     0.000300     YES
 Maximum Displacement     0.097307     0.001800     NO 
 RMS     Displacement     0.024798     0.001200     NO 
 Predicted change in Energy=-7.532636D-06
 GradGradGradGradGradGradGradGradGradGradGradGradGradGradGradGradGradGrad

                          Input orientation:                          
 ---------------------------------------------------------------------
 Center     Atomic      Atomic             Coordinates (Angstroms)
 Number     Number       Type             X           Y           Z
 ---------------------------------------------------------------------
      1          6           0       -2.791977   -0.597297    0.112591
      2          1           0       -3.309824   -0.705054    1.073801
      3          1           0       -2.765920   -1.506590   -0.500758
      4          8           0       -3.112308    0.471592   -0.544091
      5          1           0        2.687085    0.335396    0.825395
      6          6           0        2.259280    0.019089   -0.134620
      7          1           0        2.753823    0.578518   -0.928803
      8          6           0        0.774352    0.332033   -0.130385
      9          1           0        0.363836    0.041324   -1.104653
     10          6           0        0.499226    1.802422    0.127008
     11          1           0        0.949673    2.421603   -0.650269
     12          1           0        0.907570    2.100027    1.093326
     13          1           0       -0.573427    1.996004    0.132046
     14          8           0        0.212399   -0.495036    0.881739
     15          8           0        2.506654   -1.347117   -0.370105
     16          1           0        1.925119   -1.830707    0.221759
     17          1           0       -0.746564   -0.515107    0.763759
 ---------------------------------------------------------------------
                    Distance matrix (angstroms):
                    1          2          3          4          5
     1  C    0.000000
     2  H    1.097134   0.000000
     3  H    1.097128   1.848656   0.000000
     4  O    1.294746   2.010245   2.008748   0.000000
     5  H    5.603403   6.091564   5.906509   5.960453   0.000000
     6  C    5.094727   5.744526   5.264445   5.406143   1.097586
     7  H    5.763934   6.513508   5.915949   5.879704   1.772223
     8  C    3.693426   4.382477   4.006399   3.911107   2.138241
     9  H    3.442191   4.335726   3.543459   3.547244   3.034641
    10  C    4.073190   4.657544   4.690931   3.907001   2.725185
    11  H    4.867819   5.558032   5.409130   4.507050   3.090056
    12  H    4.682312   5.065104   5.389186   4.635984   2.520393
    13  H    3.412851   3.958596   4.180386   3.037583   3.724149
    14  O    3.102954   3.533702   3.435829   3.744468   2.610912
    15  O    5.373148   6.027315   5.276603   5.908528   2.071865
    16  H    4.876906   5.421964   4.757407   5.591313   2.374230
    17  H    2.148136   2.588920   2.580666   2.877636   3.537951
                    6          7          8          9         10
     6  C    0.000000
     7  H    1.090073   0.000000
     8  C    1.517551   2.148611   0.000000
     9  H    2.129358   2.455919   1.096464   0.000000
    10  C    2.519229   2.774146   1.517890   2.153320   0.000000
    11  H    2.784427   2.594128   2.160398   2.493070   1.091076
    12  H    2.768623   3.132514   2.154303   3.060231   1.090451
    13  H    3.464611   3.768986   2.157354   2.495729   1.089993
    14  O    2.342442   3.299912   1.422754   2.063097   2.435201
    15  O    1.408249   2.020224   2.424433   2.656877   3.767822
    16  H    1.913221   2.795516   2.475017   2.775152   3.904071
    17  H    3.182381   4.038996   1.957122   2.243561   2.707099
                   11         12         13         14         15
    11  H    0.000000
    12  H    1.773501   0.000000
    13  H    1.764365   1.768680   0.000000
    14  O    3.376004   2.694881   2.717506   0.000000
    15  O    4.087289   4.072039   4.573347   2.748957   0.000000
    16  H    4.449052   4.152795   4.571049   2.270022   0.960389
    17  H    3.674366   3.111865   2.595133   0.966402   3.544195
                   16         17
    16  H    0.000000
    17  H    3.026955   0.000000
 Stoichiometry    C4H10O3(3)
 Framework group  C1[X(C4H10O3)]
 Deg. of freedom    45
 Full point group                 C1      NOp   1
 Largest Abelian subgroup         C1      NOp   1
 Largest concise Abelian subgroup C1      NOp   1
                         Standard orientation:                         
 ---------------------------------------------------------------------
 Center     Atomic      Atomic             Coordinates (Angstroms)
 Number     Number       Type             X           Y           Z
 ---------------------------------------------------------------------
      1          6           0       -2.800332   -0.823350    0.098015
      2          1           0       -3.305212   -0.987948    1.058070
      3          1           0       -2.712104   -1.715371   -0.534603
      4          8           0       -3.198700    0.233550   -0.534940
      5          1           0        2.601271    0.482454    0.816127
      6          6           0        2.193121    0.156707   -0.149274
      7          1           0        2.643273    0.766552   -0.932672
      8          6           0        0.689704    0.362813   -0.134490
      9          1           0        0.296917    0.064125   -1.113640
     10          6           0        0.311603    1.804103    0.154843
     11          1           0        0.713584    2.470035   -0.610267
     12          1           0        0.701699    2.109680    1.126197
     13          1           0       -0.772085    1.920558    0.166810
     14          8           0        0.192279   -0.523322    0.861284
     15          8           0        2.536211   -1.183128   -0.414414
     16          1           0        1.993051   -1.719293    0.168554
     17          1           0       -0.763297   -0.609234    0.745418
 ---------------------------------------------------------------------
 Rotational constants (GHZ):           4.0304913           1.0288561           0.8968260
 Standard basis: Aug-CC-pVTZ (5D, 7F)
 There are   635 symmetry adapted cartesian basis functions of A   symmetry.
 There are   552 symmetry adapted basis functions of A   symmetry.
   552 basis functions,   774 primitive gaussians,   635 cartesian basis functions
    30 alpha electrons       28 beta electrons
       nuclear repulsion energy       308.7743427714 Hartrees.
 NAtoms=   17 NActive=   17 NUniq=   17 SFac= 1.00D+00 NAtFMM=   60 NAOKFM=F Big=F
 Integral buffers will be    131072 words long.
 Raffenetti 2 integral format.
 Two-electron integral symmetry is turned on.
 Nuclear repulsion after empirical dispersion term =      308.7663920866 Hartrees.
 One-electron integrals computed using PRISM.
 NBasis=   552 RedAO= T EigKep=  7.33D-06  NBF=   552
 NBsUse=   552 1.00D-06 EigRej= -1.00D+00 NBFU=   552
 Initial guess from the checkpoint file:  "Reverse-wb-opt.chk"
 B after Tr=     0.000000    0.000000    0.000000
         Rot=    0.999999    0.001010    0.000350   -0.000241 Ang=   0.13 deg.
 Initial guess <Sx>= 0.0000 <Sy>= 0.0000 <Sz>= 1.0000 <S**2>= 2.0075 S= 1.0025
 ExpMin= 2.53D-02 ExpMax= 1.53D+04 ExpMxC= 5.22D+02 IAcc=3 IRadAn=         7 AccDes= 0.00D+00
 Harris functional with IExCor= 4639 and IRadAn=       7 diagonalized for initial guess.
 HarFok:  IExCor= 4639 AccDes= 0.00D+00 IRadAn=         7 IDoV= 1 UseB2=F ITyADJ=14
 ICtDFT=  3500011 ScaDFX=  1.000000  1.000000  1.000000  1.000000
 FoFCou: FMM=F IPFlag=           0 FMFlag=      100000 FMFlg1=           0
         NFxFlg=           0 DoJE=T BraDBF=F KetDBF=T FulRan=T
         wScrn=  0.000000 ICntrl=       500 IOpCl=  0 I1Cent=   200000004 NGrid=           0
         NMat0=    1 NMatS0=      1 NMatT0=    0 NMatD0=    1 NMtDS0=    0 NMtDT0=    0
 Petite list used in FoFCou.
 Requested convergence on RMS density matrix=1.00D-08 within 128 cycles.
 Requested convergence on MAX density matrix=1.00D-06.
 Requested convergence on             energy=1.00D-06.
 No special actions if energy rises.
 SCF Done:  E(UwB97XD) =  -384.007034158     A.U. after   13 cycles
            NFock= 13  Conv=0.74D-08     -V/T= 2.0058
 <Sx>= 0.0000 <Sy>= 0.0000 <Sz>= 1.0000 <S**2>= 2.0075 S= 1.0025
 <L.S>=  0.00000000000    
 Annihilation of the first spin contaminant:
 S**2 before annihilation     2.0075,   after     2.0000
 Calling FoFJK, ICntrl=      2127 FMM=F ISym2X=0 I1Cent= 0 IOpClX= 1 NMat=1 NMatS=1 NMatT=0.
 ***** Axes restored to original set *****
 -------------------------------------------------------------------
 Center     Atomic                   Forces (Hartrees/Bohr)
 Number     Number              X              Y              Z
 -------------------------------------------------------------------
      1        6          -0.000384280    0.000608533   -0.000210467
      2        1          -0.000178097   -0.000074309   -0.000003139
      3        1           0.000105959   -0.000160318    0.000034452
      4        8           0.000205600   -0.000337230    0.000273090
      5        1           0.000096831    0.000077606    0.000068400
      6        6           0.000026948   -0.000370321   -0.000152222
      7        1           0.000008708    0.000044066    0.000016002
      8        6           0.000077912   -0.000136043    0.000056294
      9        1          -0.000032617   -0.000007156   -0.000080651
     10        6           0.000015913    0.000096359   -0.000102149
     11        1          -0.000002749    0.000055335    0.000013084
     12        1          -0.000005869    0.000033622    0.000053959
     13        1          -0.000055590    0.000005745    0.000047408
     14        8          -0.000288946    0.000252864    0.000078869
     15        8          -0.000040449    0.000244069    0.000070735
     16        1           0.000026501   -0.000103070   -0.000029942
     17        1           0.000424225   -0.000229751   -0.000133723
 -------------------------------------------------------------------
 Cartesian Forces:  Max     0.000608533 RMS     0.000177253

 GradGradGradGradGradGradGradGradGradGradGradGradGradGradGradGradGradGrad
 Berny optimization.
 Using GEDIIS/GDIIS optimizer.
 FormGI is forming the generalized inverse of G from B-inverse, IUseBI=4.
 Internal  Forces:  Max     0.000467449 RMS     0.000107221
 Search for a local minimum.
 Step number   9 out of a maximum of   81
 All quantities printed in internal units (Hartrees-Bohrs-Radians)
 Mixed Optimization -- En-DIIS/RFO-DIIS
 Swapping is turned off.
 Update second derivatives using D2CorX and points    1    2    3    4    5
                                                      6    7    8    9
 DE= -1.32D-05 DEPred=-7.53D-06 R= 1.75D+00
 TightC=F SS=  1.41D+00  RLast= 6.25D-02 DXNew= 6.4038D-01 1.8748D-01
 Trust test= 1.75D+00 RLast= 6.25D-02 DXMaxT set to 3.81D-01
 ITU=  1  1  1  1  1  1  1  1  0
     Eigenvalues ---    0.00155   0.00404   0.00453   0.00537   0.01010
     Eigenvalues ---    0.01431   0.01650   0.02521   0.04077   0.04456
     Eigenvalues ---    0.05030   0.05518   0.05635   0.05706   0.06081
     Eigenvalues ---    0.07583   0.10579   0.11642   0.11973   0.13928
     Eigenvalues ---    0.15328   0.15985   0.16000   0.16044   0.16171
     Eigenvalues ---    0.16285   0.17021   0.19007   0.19847   0.22432
     Eigenvalues ---    0.29855   0.31512   0.33271   0.33343   0.33530
     Eigenvalues ---    0.33805   0.34011   0.34141   0.34441   0.37068
     Eigenvalues ---    0.41604   0.44159   0.52181   0.56815   0.64835
 En-DIIS/RFO-DIIS/Sim-DIIS IScMMF=       -3 using points:     9    8    7    6    5    4    3    2
 RFO step:  Lambda=-1.02144466D-05.
 DIIS inversion failure, remove point   8.
 DIIS inversion failure, remove point   7.
 DIIS inversion failure, remove point   6.
 DIIS inversion failure, remove point   5.
 RFO-DIIS uses    4 points instead of    8
 DidBck=T Rises=F RFO-DIIS coefs:    0.72825    1.47764   -2.00000    0.79411    0.00000
                  RFO-DIIS coefs:    0.00000    0.00000    0.00000
 Iteration  1 RMS(Cart)=  0.01201679 RMS(Int)=  0.00009483
 Iteration  2 RMS(Cart)=  0.00012545 RMS(Int)=  0.00001626
 Iteration  3 RMS(Cart)=  0.00000001 RMS(Int)=  0.00001626
 Variable       Old X    -DE/DX   Delta X   Delta X   Delta X     New X
                                 (Linear)    (Quad)   (Total)
    R1        2.07328   0.00009  -0.00010   0.00002  -0.00008   2.07320
    R2        2.07327   0.00012  -0.00008   0.00016   0.00008   2.07335
    R3        2.44672  -0.00047  -0.00057  -0.00008  -0.00064   2.44607
    R4        4.05939   0.00021   0.00237  -0.00335  -0.00099   4.05840
    R5        2.07414   0.00012  -0.00010   0.00006  -0.00003   2.07410
    R6        2.05994   0.00001  -0.00026   0.00008  -0.00017   2.05977
    R7        2.86776   0.00014  -0.00046   0.00022  -0.00023   2.86752
    R8        2.66121  -0.00015  -0.00043  -0.00009  -0.00052   2.66068
    R9        2.07202   0.00009  -0.00013   0.00008  -0.00005   2.07197
   R10        2.86840   0.00020  -0.00023   0.00018  -0.00005   2.86835
   R11        2.68862   0.00003  -0.00027   0.00005  -0.00022   2.68839
   R12        2.06184   0.00002  -0.00023   0.00002  -0.00021   2.06163
   R13        2.06065   0.00006  -0.00016   0.00002  -0.00014   2.06052
   R14        2.05979   0.00006  -0.00020  -0.00005  -0.00025   2.05953
   R15        1.82623  -0.00016  -0.00066   0.00017  -0.00049   1.82575
   R16        1.81487   0.00002  -0.00049   0.00006  -0.00043   1.81444
    A1        2.00380  -0.00007   0.00003  -0.00043  -0.00046   2.00334
    A2        1.99178   0.00002  -0.00004   0.00003   0.00003   1.99181
    A3        1.75952   0.00032  -0.00151   0.01852   0.01702   1.77654
    A4        1.98947   0.00013   0.00004  -0.00016  -0.00013   1.98935
    A5        1.75032  -0.00023  -0.00040  -0.00005  -0.00047   1.74985
    A6        1.93664  -0.00020   0.00180  -0.01728  -0.01547   1.92117
    A7        1.88864  -0.00003  -0.00010  -0.00029  -0.00039   1.88824
    A8        1.89602   0.00002   0.00022  -0.00003   0.00019   1.89621
    A9        1.93625  -0.00002   0.00012   0.00002   0.00014   1.93639
   A10        1.91785  -0.00005  -0.00029  -0.00005  -0.00034   1.91751
   A11        1.87167  -0.00003  -0.00008   0.00023   0.00014   1.87182
   A12        1.95240   0.00012   0.00011   0.00012   0.00023   1.95263
   A13        1.88514  -0.00004  -0.00002  -0.00036  -0.00038   1.88477
   A14        1.95799   0.00004  -0.00003   0.00009   0.00005   1.95805
   A15        1.84273   0.00006   0.00005   0.00054   0.00059   1.84332
   A16        1.91734   0.00000   0.00018  -0.00014   0.00003   1.91737
   A17        1.90720   0.00001   0.00013  -0.00007   0.00005   1.90726
   A18        1.95077  -0.00008  -0.00029  -0.00005  -0.00034   1.95044
   A19        1.93275   0.00008   0.00030   0.00022   0.00052   1.93327
   A20        1.92492   0.00001   0.00000  -0.00024  -0.00024   1.92468
   A21        1.92965  -0.00001  -0.00021  -0.00005  -0.00026   1.92939
   A22        1.89845  -0.00004  -0.00002  -0.00005  -0.00007   1.89838
   A23        1.88471  -0.00001   0.00011   0.00020   0.00031   1.88502
   A24        1.89225  -0.00004  -0.00019  -0.00007  -0.00026   1.89199
   A25        1.89353   0.00010  -0.00015   0.00063   0.00048   1.89401
   A26        1.85364   0.00020   0.00036   0.00013   0.00049   1.85412
   A27        3.11174  -0.00016  -0.00161  -0.00346  -0.00506   3.10668
   A28        3.32589  -0.00018  -0.00744   0.01118   0.00375   3.32964
    D1       -2.60452  -0.00004   0.00073  -0.01498  -0.01416  -2.61868
    D2        1.61491   0.00001   0.00127  -0.02021  -0.01899   1.59591
    D3       -0.46606   0.00003  -0.00041  -0.01192  -0.01237  -0.47842
    D4        3.11102  -0.00004   0.00099  -0.00068   0.00031   3.11133
    D5        0.99538  -0.00004   0.00081  -0.00031   0.00049   0.99587
    D6       -1.13348  -0.00001   0.00115  -0.00066   0.00049  -1.13298
    D7        1.04790   0.00002   0.00115  -0.00027   0.00087   1.04877
    D8       -1.06774   0.00001   0.00096   0.00009   0.00105  -1.06669
    D9        3.08659   0.00005   0.00131  -0.00026   0.00105   3.08764
   D10       -1.02893   0.00002   0.00137  -0.00060   0.00077  -1.02816
   D11        3.13861   0.00001   0.00119  -0.00024   0.00095   3.13956
   D12        1.00976   0.00005   0.00153  -0.00058   0.00095   1.01071
   D13        1.27941   0.00005   0.00061  -0.00006   0.00055   1.27996
   D14       -2.94472  -0.00001   0.00051  -0.00027   0.00024  -2.94448
   D15       -0.84078  -0.00003   0.00016  -0.00011   0.00005  -0.84073
   D16        1.06094  -0.00002   0.00052  -0.00048   0.00004   1.06098
   D17       -1.04140  -0.00004   0.00035  -0.00040  -0.00005  -1.04145
   D18       -3.13400   0.00000   0.00073  -0.00013   0.00060  -3.13340
   D19       -1.03609  -0.00001   0.00045   0.00001   0.00046  -1.03563
   D20       -3.13843  -0.00002   0.00028   0.00009   0.00037  -3.13806
   D21        1.05216   0.00002   0.00066   0.00036   0.00102   1.05318
   D22        3.12694   0.00003   0.00036   0.00023   0.00060   3.12754
   D23        1.02460   0.00002   0.00019   0.00031   0.00050   1.02510
   D24       -1.06800   0.00006   0.00057   0.00059   0.00116  -1.06685
   D25       -2.87462   0.00006  -0.00003   0.01318   0.01315  -2.86147
   D26       -0.85094   0.00005   0.00003   0.01302   0.01304  -0.83789
   D27        1.27507   0.00001   0.00015   0.01275   0.01290   1.28797
         Item               Value     Threshold  Converged?
 Maximum Force            0.000467     0.000450     NO 
 RMS     Force            0.000107     0.000300     YES
 Maximum Displacement     0.041672     0.001800     NO 
 RMS     Displacement     0.012017     0.001200     NO 
 Predicted change in Energy=-4.980413D-06
 GradGradGradGradGradGradGradGradGradGradGradGradGradGradGradGradGradGrad

                          Input orientation:                          
 ---------------------------------------------------------------------
 Center     Atomic      Atomic             Coordinates (Angstroms)
 Number     Number       Type             X           Y           Z
 ---------------------------------------------------------------------
      1          6           0       -2.786861   -0.603615    0.111905
      2          1           0       -3.325545   -0.720378    1.060480
      3          1           0       -2.750632   -1.506391   -0.510566
      4          8           0       -3.090256    0.472878   -0.539708
      5          1           0        2.689799    0.335429    0.817675
      6          6           0        2.254644    0.017192   -0.138369
      7          1           0        2.745386    0.572969   -0.937333
      8          6           0        0.770826    0.334534   -0.125558
      9          1           0        0.353442    0.041302   -1.096115
     10          6           0        0.501664    1.806686    0.127877
     11          1           0        0.948478    2.421916   -0.654462
     12          1           0        0.917255    2.106585    1.090305
     13          1           0       -0.570300    2.003012    0.139782
     14          8           0        0.212435   -0.486529    0.893241
     15          8           0        2.496731   -1.350115   -0.371290
     16          1           0        1.917932   -1.830634    0.225369
     17          1           0       -0.745998   -0.513742    0.774505
 ---------------------------------------------------------------------
                    Distance matrix (angstroms):
                    1          2          3          4          5
     1  C    0.000000
     2  H    1.097091   0.000000
     3  H    1.097172   1.848385   0.000000
     4  O    1.294405   2.009931   2.008407   0.000000
     5  H    5.601226   6.112123   5.895322   5.938891   0.000000
     6  C    5.085746   5.754976   5.245247   5.379282   1.097568
     7  H    5.752479   6.520752   5.891696   5.850030   1.771882
     8  C    3.686957   4.393151   3.992230   3.885693   2.138258
     9  H    3.425892   4.331974   3.517598   3.514954   3.034414
    10  C    4.077279   4.680099   4.686312   3.889293   2.725501
    11  H    4.867640   5.575151   5.397751   4.485899   3.090762
    12  H    4.692859   5.098427   5.391640   4.624509   2.520562
    13  H    3.421758   3.981949   4.182429   3.025425   3.724059
    14  O    3.101608   3.549642   3.433738   3.725799   2.611257
    15  O    5.357900   6.028717   5.251537   5.879293   2.071708
    16  H    4.863489   5.424401   4.737322   5.565380   2.374539
    17  H    2.147613   2.603563   2.579790   2.862887   3.539444
                    6          7          8          9         10
     6  C    0.000000
     7  H    1.089981   0.000000
     8  C    1.517427   2.148190   0.000000
     9  H    2.128950   2.455459   1.096438   0.000000
    10  C    2.519150   2.773269   1.517864   2.153302   0.000000
    11  H    2.784801   2.593743   2.160663   2.493281   1.090965
    12  H    2.768359   3.131351   2.154050   3.060019   1.090378
    13  H    3.464268   3.768153   2.157045   2.495806   1.089858
    14  O    2.342770   3.299906   1.422637   2.063014   2.434805
    15  O    1.407972   2.020021   2.424288   2.656144   3.767606
    16  H    1.913149   2.795328   2.475268   2.774544   3.904538
    17  H    3.181050   4.037462   1.957151   2.239657   2.712780
                   11         12         13         14         15
    11  H    0.000000
    12  H    1.773308   0.000000
    13  H    1.764367   1.768344   0.000000
    14  O    3.375826   2.694411   2.716283   0.000000
    15  O    4.087235   4.071828   4.572891   2.750060   0.000000
    16  H    4.449508   4.153452   4.571156   2.271869   0.960161
    17  H    3.678490   3.119656   2.601499   0.966143   3.539443
                   16         17
    16  H    0.000000
    17  H    3.021966   0.000000
 Stoichiometry    C4H10O3(3)
 Framework group  C1[X(C4H10O3)]
 Deg. of freedom    45
 Full point group                 C1      NOp   1
 Largest Abelian subgroup         C1      NOp   1
 Largest concise Abelian subgroup C1      NOp   1
                         Standard orientation:                         
 ---------------------------------------------------------------------
 Center     Atomic      Atomic             Coordinates (Angstroms)
 Number     Number       Type             X           Y           Z
 ---------------------------------------------------------------------
      1          6           0       -2.796760   -0.828072    0.094471
      2          1           0       -3.322586   -1.001306    1.041628
      3          1           0       -2.699035   -1.713566   -0.545948
      4          8           0       -3.177634    0.236952   -0.534928
      5          1           0        2.602346    0.481423    0.807642
      6          6           0        2.187450    0.152177   -0.153667
      7          1           0        2.634980    0.756901   -0.942390
      8          6           0        0.684985    0.363582   -0.131502
      9          1           0        0.286002    0.060816   -1.106858
     10          6           0        0.313445    1.807748    0.151784
     11          1           0        0.713016    2.468334   -0.619043
     12          1           0        0.710141    2.117198    1.119150
     13          1           0       -0.769656    1.927578    0.169790
     14          8           0        0.189462   -0.514834    0.871862
     15          8           0        2.524653   -1.189744   -0.414297
     16          1           0        1.983278   -1.721640    0.173843
     17          1           0       -0.765062   -0.607341    0.754564
 ---------------------------------------------------------------------
 Rotational constants (GHZ):           4.0083731           1.0361752           0.9020979
 Standard basis: Aug-CC-pVTZ (5D, 7F)
 There are   635 symmetry adapted cartesian basis functions of A   symmetry.
 There are   552 symmetry adapted basis functions of A   symmetry.
   552 basis functions,   774 primitive gaussians,   635 cartesian basis functions
    30 alpha electrons       28 beta electrons
       nuclear repulsion energy       309.0266520140 Hartrees.
 NAtoms=   17 NActive=   17 NUniq=   17 SFac= 1.00D+00 NAtFMM=   60 NAOKFM=F Big=F
 Integral buffers will be    131072 words long.
 Raffenetti 2 integral format.
 Two-electron integral symmetry is turned on.
 Nuclear repulsion after empirical dispersion term =      309.0186869779 Hartrees.
 One-electron integrals computed using PRISM.
 NBasis=   552 RedAO= T EigKep=  7.33D-06  NBF=   552
 NBsUse=   552 1.00D-06 EigRej= -1.00D+00 NBFU=   552
 Initial guess from the checkpoint file:  "Reverse-wb-opt.chk"
 B after Tr=     0.000000    0.000000    0.000000
         Rot=    0.999999    0.001021    0.000210    0.000563 Ang=   0.14 deg.
 Initial guess <Sx>= 0.0000 <Sy>= 0.0000 <Sz>= 1.0000 <S**2>= 2.0075 S= 1.0025
 ExpMin= 2.53D-02 ExpMax= 1.53D+04 ExpMxC= 5.22D+02 IAcc=3 IRadAn=         7 AccDes= 0.00D+00
 Harris functional with IExCor= 4639 and IRadAn=       7 diagonalized for initial guess.
 HarFok:  IExCor= 4639 AccDes= 0.00D+00 IRadAn=         7 IDoV= 1 UseB2=F ITyADJ=14
 ICtDFT=  3500011 ScaDFX=  1.000000  1.000000  1.000000  1.000000
 FoFCou: FMM=F IPFlag=           0 FMFlag=      100000 FMFlg1=           0
         NFxFlg=           0 DoJE=T BraDBF=F KetDBF=T FulRan=T
         wScrn=  0.000000 ICntrl=       500 IOpCl=  0 I1Cent=   200000004 NGrid=           0
         NMat0=    1 NMatS0=      1 NMatT0=    0 NMatD0=    1 NMtDS0=    0 NMtDT0=    0
 Petite list used in FoFCou.
 Requested convergence on RMS density matrix=1.00D-08 within 128 cycles.
 Requested convergence on MAX density matrix=1.00D-06.
 Requested convergence on             energy=1.00D-06.
 No special actions if energy rises.
 SCF Done:  E(UwB97XD) =  -384.007042261     A.U. after   12 cycles
            NFock= 12  Conv=0.91D-08     -V/T= 2.0058
 <Sx>= 0.0000 <Sy>= 0.0000 <Sz>= 1.0000 <S**2>= 2.0075 S= 1.0025
 <L.S>=  0.00000000000    
 Annihilation of the first spin contaminant:
 S**2 before annihilation     2.0075,   after     2.0000
 Calling FoFJK, ICntrl=      2127 FMM=F ISym2X=0 I1Cent= 0 IOpClX= 1 NMat=1 NMatS=1 NMatT=0.
 ***** Axes restored to original set *****
 -------------------------------------------------------------------
 Center     Atomic                   Forces (Hartrees/Bohr)
 Number     Number              X              Y              Z
 -------------------------------------------------------------------
      1        6          -0.000289062    0.000382553   -0.000142189
      2        1          -0.000133939   -0.000074941    0.000054100
      3        1           0.000104234   -0.000178551    0.000029641
      4        8           0.000063931   -0.000067997    0.000084347
      5        1           0.000083037    0.000069164    0.000101994
      6        6           0.000046547   -0.000234877   -0.000081052
      7        1           0.000052799    0.000059165   -0.000044608
      8        6           0.000015849   -0.000078436    0.000007534
      9        1          -0.000052761   -0.000007680   -0.000099811
     10        6           0.000005422    0.000070624   -0.000044443
     11        1           0.000030095    0.000072441   -0.000052694
     12        1           0.000021940    0.000049032    0.000097492
     13        1          -0.000115273    0.000025258    0.000029074
     14        8          -0.000036606    0.000118605    0.000118960
     15        8           0.000129754    0.000176219   -0.000132850
     16        1          -0.000117908   -0.000170931    0.000142545
     17        1           0.000191940   -0.000209647   -0.000068041
 -------------------------------------------------------------------
 Cartesian Forces:  Max     0.000382553 RMS     0.000120181

 GradGradGradGradGradGradGradGradGradGradGradGradGradGradGradGradGradGrad
 Berny optimization.
 Using GEDIIS/GDIIS optimizer.
 FormGI is forming the generalized inverse of G from B-inverse, IUseBI=4.
 Internal  Forces:  Max     0.000245275 RMS     0.000086327
 Search for a local minimum.
 Step number  10 out of a maximum of   81
 All quantities printed in internal units (Hartrees-Bohrs-Radians)
 Mixed Optimization -- En-DIIS/RFO-DIIS
 Swapping is turned off.
 Update second derivatives using D2CorX and points    1    2    3    4    5
                                                      6    7    8    9   10
 DE= -8.10D-06 DEPred=-4.98D-06 R= 1.63D+00
 TightC=F SS=  1.41D+00  RLast= 4.25D-02 DXNew= 6.4038D-01 1.2753D-01
 Trust test= 1.63D+00 RLast= 4.25D-02 DXMaxT set to 3.81D-01
 ITU=  1  1  1  1  1  1  1  1  1  0
     Eigenvalues ---    0.00171   0.00402   0.00453   0.00488   0.00836
     Eigenvalues ---    0.01435   0.01475   0.02762   0.03065   0.04464
     Eigenvalues ---    0.04987   0.05472   0.05630   0.05660   0.06073
     Eigenvalues ---    0.07561   0.10527   0.11643   0.11701   0.13922
     Eigenvalues ---    0.15441   0.15804   0.16000   0.16048   0.16071
     Eigenvalues ---    0.16206   0.16945   0.18965   0.19880   0.22311
     Eigenvalues ---    0.29871   0.31240   0.33271   0.33338   0.33516
     Eigenvalues ---    0.33768   0.34008   0.34143   0.34463   0.36375
     Eigenvalues ---    0.40855   0.43702   0.52188   0.57994   0.65040
 En-DIIS/RFO-DIIS/Sim-DIIS IScMMF=       -3 using points:    10    9    8    7    6    5    4    3    2
 RFO step:  Lambda=-8.19644609D-06.
 DIIS inversion failure, remove point   9.
 DIIS inversion failure, remove point   8.
 DIIS inversion failure, remove point   7.
 DIIS inversion failure, remove point   6.
 RFO-DIIS uses    5 points instead of    9
 DidBck=F Rises=F RFO-DIIS coefs:    2.63409   -1.95011   -1.88167    3.00000   -0.80232
                  RFO-DIIS coefs:    0.00000    0.00000    0.00000    0.00000
 Iteration  1 RMS(Cart)=  0.00617234 RMS(Int)=  0.00006670
 Iteration  2 RMS(Cart)=  0.00006129 RMS(Int)=  0.00005629
 Iteration  3 RMS(Cart)=  0.00000000 RMS(Int)=  0.00005629
 Variable       Old X    -DE/DX   Delta X   Delta X   Delta X     New X
                                 (Linear)    (Quad)   (Total)
    R1        2.07320   0.00012   0.00035  -0.00002   0.00034   2.07354
    R2        2.07335   0.00013   0.00049  -0.00001   0.00048   2.07384
    R3        2.44607  -0.00011  -0.00073   0.00004  -0.00070   2.44537
    R4        4.05840   0.00023   0.01054   0.00450   0.01504   4.07344
    R5        2.07410   0.00014   0.00045  -0.00001   0.00044   2.07454
    R6        2.05977   0.00009   0.00037  -0.00014   0.00023   2.05999
    R7        2.86752   0.00021   0.00072  -0.00022   0.00050   2.86802
    R8        2.66068   0.00000  -0.00040  -0.00012  -0.00052   2.66016
    R9        2.07197   0.00011   0.00033  -0.00008   0.00025   2.07222
   R10        2.86835   0.00023   0.00089  -0.00016   0.00073   2.86908
   R11        2.68839   0.00011   0.00016  -0.00011   0.00005   2.68844
   R12        2.06163   0.00009   0.00017  -0.00001   0.00016   2.06179
   R13        2.06052   0.00011   0.00029  -0.00002   0.00028   2.06079
   R14        2.05953   0.00012   0.00024  -0.00006   0.00018   2.05972
   R15        1.82575   0.00007   0.00008  -0.00044  -0.00037   1.82538
   R16        1.81444   0.00025   0.00035  -0.00007   0.00028   1.81472
    A1        2.00334  -0.00006  -0.00122  -0.00014  -0.00129   2.00205
    A2        1.99181   0.00002   0.00071  -0.00024   0.00033   1.99214
    A3        1.77654   0.00018   0.00644   0.00582   0.01221   1.78875
    A4        1.98935   0.00012   0.00111  -0.00006   0.00126   1.99060
    A5        1.74985  -0.00023  -0.00229  -0.00082  -0.00299   1.74685
    A6        1.92117  -0.00007  -0.00522  -0.00435  -0.00957   1.91160
    A7        1.88824  -0.00002  -0.00087   0.00020  -0.00067   1.88757
    A8        1.89621   0.00001  -0.00010   0.00020   0.00011   1.89631
    A9        1.93639  -0.00002   0.00025   0.00001   0.00026   1.93664
   A10        1.91751  -0.00002  -0.00043   0.00008  -0.00035   1.91716
   A11        1.87182  -0.00002   0.00030  -0.00010   0.00020   1.87201
   A12        1.95263   0.00007   0.00079  -0.00037   0.00042   1.95304
   A13        1.88477  -0.00002  -0.00054   0.00032  -0.00023   1.88454
   A14        1.95805   0.00004   0.00016  -0.00005   0.00010   1.95815
   A15        1.84332   0.00002   0.00079  -0.00041   0.00038   1.84369
   A16        1.91737  -0.00001  -0.00035   0.00025  -0.00010   1.91727
   A17        1.90726   0.00001   0.00000   0.00019   0.00019   1.90745
   A18        1.95044  -0.00004  -0.00003  -0.00029  -0.00032   1.95011
   A19        1.93327   0.00004   0.00055  -0.00006   0.00049   1.93376
   A20        1.92468   0.00002  -0.00021   0.00019  -0.00001   1.92467
   A21        1.92939   0.00000  -0.00005  -0.00023  -0.00028   1.92911
   A22        1.89838  -0.00002  -0.00012   0.00003  -0.00009   1.89829
   A23        1.88502  -0.00001   0.00019   0.00012   0.00032   1.88534
   A24        1.89199  -0.00003  -0.00037  -0.00006  -0.00044   1.89155
   A25        1.89401   0.00007   0.00168  -0.00077   0.00090   1.89492
   A26        1.85412   0.00010   0.00124  -0.00056   0.00068   1.85480
   A27        3.10668  -0.00014  -0.00953  -0.00321  -0.01276   3.09392
   A28        3.32964  -0.00011  -0.01310   0.00238  -0.01076   3.31887
    D1       -2.61868  -0.00004   0.00106   0.00152   0.00239  -2.61629
    D2        1.59591   0.00004  -0.00008  -0.00022  -0.00041   1.59550
    D3       -0.47842   0.00003  -0.00078   0.00211   0.00164  -0.47679
    D4        3.11133  -0.00002  -0.00081   0.00016  -0.00065   3.11068
    D5        0.99587  -0.00003  -0.00010  -0.00034  -0.00044   0.99543
    D6       -1.13298  -0.00001  -0.00067   0.00032  -0.00035  -1.13333
    D7        1.04877   0.00001   0.00055  -0.00025   0.00030   1.04907
    D8       -1.06669   0.00001   0.00126  -0.00075   0.00051  -1.06618
    D9        3.08764   0.00002   0.00069  -0.00009   0.00060   3.08824
   D10       -1.02816   0.00001  -0.00004   0.00007   0.00002  -1.02814
   D11        3.13956   0.00000   0.00066  -0.00043   0.00023   3.13980
   D12        1.01071   0.00002   0.00009   0.00023   0.00032   1.01103
   D13        1.27996   0.00002  -0.00053  -0.00037  -0.00090   1.27907
   D14       -2.94448  -0.00002  -0.00127  -0.00018  -0.00145  -2.94593
   D15       -0.84073  -0.00002  -0.00113  -0.00037  -0.00150  -0.84223
   D16        1.06098  -0.00001   0.00064   0.00036   0.00099   1.06198
   D17       -1.04145  -0.00002   0.00057   0.00023   0.00079  -1.04066
   D18       -3.13340   0.00001   0.00120   0.00033   0.00152  -3.13187
   D19       -1.03563  -0.00001   0.00146  -0.00018   0.00128  -1.03435
   D20       -3.13806  -0.00001   0.00139  -0.00031   0.00108  -3.13698
   D21        1.05318   0.00001   0.00202  -0.00021   0.00181   1.05499
   D22        3.12754   0.00002   0.00172  -0.00040   0.00133   3.12886
   D23        1.02510   0.00001   0.00166  -0.00053   0.00113   1.02623
   D24       -1.06685   0.00003   0.00229  -0.00043   0.00186  -1.06499
   D25       -2.86147   0.00004   0.00921   0.00440   0.01360  -2.84787
   D26       -0.83789   0.00004   0.00899   0.00464   0.01363  -0.82426
   D27        1.28797   0.00000   0.00852   0.00490   0.01342   1.30139
         Item               Value     Threshold  Converged?
 Maximum Force            0.000245     0.000450     YES
 RMS     Force            0.000086     0.000300     YES
 Maximum Displacement     0.029416     0.001800     NO 
 RMS     Displacement     0.006139     0.001200     NO 
 Predicted change in Energy=-1.748251D-06
 GradGradGradGradGradGradGradGradGradGradGradGradGradGradGradGradGradGrad

                          Input orientation:                          
 ---------------------------------------------------------------------
 Center     Atomic      Atomic             Coordinates (Angstroms)
 Number     Number       Type             X           Y           Z
 ---------------------------------------------------------------------
      1          6           0       -2.792109   -0.604594    0.112631
      2          1           0       -3.341111   -0.717769    1.055916
      3          1           0       -2.758003   -1.507980   -0.509527
      4          8           0       -3.079029    0.475071   -0.540463
      5          1           0        2.693108    0.337930    0.815053
      6          6           0        2.255781    0.017977   -0.139694
      7          1           0        2.744286    0.573785   -0.940169
      8          6           0        0.771557    0.334552   -0.124009
      9          1           0        0.352453    0.040132   -1.093617
     10          6           0        0.501887    1.807173    0.128482
     11          1           0        0.945606    2.422277   -0.655836
     12          1           0        0.920105    2.108603    1.089459
     13          1           0       -0.570356    2.002253    0.143959
     14          8           0        0.215357   -0.485452    0.896874
     15          8           0        2.498675   -1.349025   -0.371892
     16          1           0        1.922700   -1.830221    0.227188
     17          1           0       -0.741907   -0.523612    0.773386
 ---------------------------------------------------------------------
                    Distance matrix (angstroms):
                    1          2          3          4          5
     1  C    0.000000
     2  H    1.097269   0.000000
     3  H    1.097428   1.847988   0.000000
     4  O    1.294037   2.009970   2.009105   0.000000
     5  H    5.609755   6.130604   5.905632   5.930750   0.000000
     6  C    5.092392   5.770269   5.253888   5.369334   1.097800
     7  H    5.757485   6.533340   5.898676   5.837852   1.771736
     8  C    3.692927   4.406091   4.000167   3.875590   2.138739
     9  H    3.429137   4.340199   3.523173   3.502888   3.034858
    10  C    4.082558   4.690853   4.692992   3.878782   2.726078
    11  H    4.870627   5.582645   5.402318   4.472428   3.092212
    12  H    4.700656   5.113459   5.400454   4.617158   2.520738
    13  H    3.425321   3.988392   4.187431   3.015653   3.724317
    14  O    3.110319   3.567594   3.444473   3.720420   2.612260
    15  O    5.364824   6.044851   5.260881   5.870820   2.071825
    16  H    4.872854   5.443532   4.749270   5.560661   2.374866
    17  H    2.155571   2.621714   2.584471   2.861068   3.541654
                    6          7          8          9         10
     6  C    0.000000
     7  H    1.090101   0.000000
     8  C    1.517691   2.148258   0.000000
     9  H    2.129111   2.455442   1.096572   0.000000
    10  C    2.519778   2.773376   1.518250   2.153668   0.000000
    11  H    2.786327   2.594806   2.161418   2.493611   1.091052
    12  H    2.768675   3.130925   2.154490   3.060493   1.090524
    13  H    3.464804   3.768648   2.157259   2.496616   1.089955
    14  O    2.343340   3.300332   1.422661   2.063271   2.434882
    15  O    1.407696   2.020016   2.424627   2.656485   3.768172
    16  H    1.913473   2.795884   2.476835   2.776404   3.906287
    17  H    3.180120   4.036594   1.957635   2.236321   2.719463
                   11         12         13         14         15
    11  H    0.000000
    12  H    1.773442   0.000000
    13  H    1.764719   1.768264   0.000000
    14  O    3.376249   2.694972   2.715309   0.000000
    15  O    4.088443   4.072177   4.573415   2.751194   0.000000
    16  H    4.451762   4.154881   4.572758   2.274182   0.960309
    17  H    3.683563   3.129015   2.608755   0.965950   3.534733
                   16         17
    16  H    0.000000
    17  H    3.017563   0.000000
 Stoichiometry    C4H10O3(3)
 Framework group  C1[X(C4H10O3)]
 Deg. of freedom    45
 Full point group                 C1      NOp   1
 Largest Abelian subgroup         C1      NOp   1
 Largest concise Abelian subgroup C1      NOp   1
                         Standard orientation:                         
 ---------------------------------------------------------------------
 Center     Atomic      Atomic             Coordinates (Angstroms)
 Number     Number       Type             X           Y           Z
 ---------------------------------------------------------------------
      1          6           0       -2.803769   -0.829455    0.093937
      2          1           0       -3.340391   -0.999909    1.035734
      3          1           0       -2.708199   -1.715530   -0.546442
      4          8           0       -3.168055    0.240215   -0.536644
      5          1           0        2.603784    0.482661    0.805330
      6          6           0        2.186964    0.151931   -0.154902
      7          1           0        2.632559    0.756706   -0.944847
      8          6           0        0.684203    0.362838   -0.130115
      9          1           0        0.283717    0.059155   -1.104722
     10          6           0        0.312409    1.807452    0.152625
     11          1           0        0.709208    2.467886   -0.619885
     12          1           0        0.711490    2.118238    1.118746
     13          1           0       -0.770848    1.926202    0.173995
     14          8           0        0.190384   -0.514612    0.874967
     15          8           0        2.524685   -1.189641   -0.415166
     16          1           0        1.985936   -1.722120    0.175095
     17          1           0       -0.762217   -0.617593    0.752471
 ---------------------------------------------------------------------
 Rotational constants (GHZ):           4.0035323           1.0367195           0.9026297
 Standard basis: Aug-CC-pVTZ (5D, 7F)
 There are   635 symmetry adapted cartesian basis functions of A   symmetry.
 There are   552 symmetry adapted basis functions of A   symmetry.
   552 basis functions,   774 primitive gaussians,   635 cartesian basis functions
    30 alpha electrons       28 beta electrons
       nuclear repulsion energy       308.9988195270 Hartrees.
 NAtoms=   17 NActive=   17 NUniq=   17 SFac= 1.00D+00 NAtFMM=   60 NAOKFM=F Big=F
 Integral buffers will be    131072 words long.
 Raffenetti 2 integral format.
 Two-electron integral symmetry is turned on.
 Nuclear repulsion after empirical dispersion term =      308.9908593916 Hartrees.
 One-electron integrals computed using PRISM.
 NBasis=   552 RedAO= T EigKep=  7.34D-06  NBF=   552
 NBsUse=   552 1.00D-06 EigRej= -1.00D+00 NBFU=   552
 Initial guess from the checkpoint file:  "Reverse-wb-opt.chk"
 B after Tr=     0.000000    0.000000    0.000000
         Rot=    1.000000   -0.000182    0.000150    0.000170 Ang=  -0.03 deg.
 Initial guess <Sx>= 0.0000 <Sy>= 0.0000 <Sz>= 1.0000 <S**2>= 2.0075 S= 1.0025
 ExpMin= 2.53D-02 ExpMax= 1.53D+04 ExpMxC= 5.22D+02 IAcc=3 IRadAn=         7 AccDes= 0.00D+00
 Harris functional with IExCor= 4639 and IRadAn=       7 diagonalized for initial guess.
 HarFok:  IExCor= 4639 AccDes= 0.00D+00 IRadAn=         7 IDoV= 1 UseB2=F ITyADJ=14
 ICtDFT=  3500011 ScaDFX=  1.000000  1.000000  1.000000  1.000000
 FoFCou: FMM=F IPFlag=           0 FMFlag=      100000 FMFlg1=           0
         NFxFlg=           0 DoJE=T BraDBF=F KetDBF=T FulRan=T
         wScrn=  0.000000 ICntrl=       500 IOpCl=  0 I1Cent=   200000004 NGrid=           0
         NMat0=    1 NMatS0=      1 NMatT0=    0 NMatD0=    1 NMtDS0=    0 NMtDT0=    0
 Petite list used in FoFCou.
 Requested convergence on RMS density matrix=1.00D-08 within 128 cycles.
 Requested convergence on MAX density matrix=1.00D-06.
 Requested convergence on             energy=1.00D-06.
 No special actions if energy rises.
 SCF Done:  E(UwB97XD) =  -384.007049956     A.U. after   13 cycles
            NFock= 13  Conv=0.73D-08     -V/T= 2.0058
 <Sx>= 0.0000 <Sy>= 0.0000 <Sz>= 1.0000 <S**2>= 2.0075 S= 1.0025
 <L.S>=  0.00000000000    
 Annihilation of the first spin contaminant:
 S**2 before annihilation     2.0075,   after     2.0000
 Calling FoFJK, ICntrl=      2127 FMM=F ISym2X=0 I1Cent= 0 IOpClX= 1 NMat=1 NMatS=1 NMatT=0.
 ***** Axes restored to original set *****
 -------------------------------------------------------------------
 Center     Atomic                   Forces (Hartrees/Bohr)
 Number     Number              X              Y              Z
 -------------------------------------------------------------------
      1        6          -0.000096876   -0.000050161    0.000053769
      2        1          -0.000042614    0.000000618   -0.000003091
      3        1           0.000056084   -0.000011018    0.000012817
      4        8          -0.000040010    0.000095791   -0.000079308
      5        1          -0.000000422    0.000001289    0.000015150
      6        6           0.000022140    0.000054954    0.000036614
      7        1           0.000021507   -0.000006565   -0.000018542
      8        6          -0.000001133    0.000043974   -0.000075849
      9        1          -0.000019988    0.000010602    0.000005431
     10        6          -0.000003713   -0.000018421    0.000024211
     11        1           0.000011755    0.000008948   -0.000024887
     12        1           0.000008215    0.000004145    0.000015385
     13        1          -0.000028131    0.000006465   -0.000008387
     14        8          -0.000004110   -0.000043606    0.000057147
     15        8           0.000076428   -0.000030053   -0.000099022
     16        1          -0.000054257   -0.000021196    0.000063002
     17        1           0.000095126   -0.000045767    0.000025559
 -------------------------------------------------------------------
 Cartesian Forces:  Max     0.000099022 RMS     0.000043198

 GradGradGradGradGradGradGradGradGradGradGradGradGradGradGradGradGradGrad
 Berny optimization.
 Using GEDIIS/GDIIS optimizer.
 FormGI is forming the generalized inverse of G from B-inverse, IUseBI=4.
 Internal  Forces:  Max     0.000128878 RMS     0.000035329
 Search for a local minimum.
 Step number  11 out of a maximum of   81
 All quantities printed in internal units (Hartrees-Bohrs-Radians)
 Mixed Optimization -- En-DIIS/RFO-DIIS
 Swapping is turned off.
 Update second derivatives using D2CorX and points    1    2    3    4    5
                                                      6    7    8    9   10
                                                     11
 DE= -7.70D-06 DEPred=-1.75D-06 R= 4.40D+00
 TightC=F SS=  1.41D+00  RLast= 3.67D-02 DXNew= 6.4038D-01 1.1008D-01
 Trust test= 4.40D+00 RLast= 3.67D-02 DXMaxT set to 3.81D-01
 ITU=  1  1  1  1  1  1  1  1  1  1  0
     Eigenvalues ---    0.00195   0.00349   0.00403   0.00456   0.00779
     Eigenvalues ---    0.01253   0.01439   0.02364   0.03116   0.04467
     Eigenvalues ---    0.04992   0.05491   0.05626   0.05696   0.06086
     Eigenvalues ---    0.07551   0.10421   0.11526   0.11664   0.13957
     Eigenvalues ---    0.15295   0.15596   0.16000   0.16011   0.16075
     Eigenvalues ---    0.16214   0.17122   0.19297   0.19914   0.22429
     Eigenvalues ---    0.29941   0.31022   0.33275   0.33345   0.33506
     Eigenvalues ---    0.33830   0.34005   0.34150   0.34482   0.35199
     Eigenvalues ---    0.40540   0.43217   0.52260   0.54920   0.65951
 En-DIIS/RFO-DIIS/Sim-DIIS IScMMF=       -3 using points:    11   10    9    8    7    6    5    4    3    2
 RFO step:  Lambda=-2.44606033D-06.
 DIIS inversion failure, remove point  10.
 DIIS inversion failure, remove point   9.
 DIIS inversion failure, remove point   8.
 DIIS inversion failure, remove point   7.
 DIIS inversion failure, remove point   6.
 RFO-DIIS uses    5 points instead of   10
 DidBck=F Rises=F RFO-DIIS coefs:    1.14934    0.31376   -0.47155   -0.35700    0.36545
                  RFO-DIIS coefs:    0.00000    0.00000    0.00000    0.00000    0.00000
 Iteration  1 RMS(Cart)=  0.00602448 RMS(Int)=  0.00002582
 Iteration  2 RMS(Cart)=  0.00002945 RMS(Int)=  0.00000927
 Iteration  3 RMS(Cart)=  0.00000000 RMS(Int)=  0.00000927
 Variable       Old X    -DE/DX   Delta X   Delta X   Delta X     New X
                                 (Linear)    (Quad)   (Total)
    R1        2.07354   0.00002   0.00009   0.00002   0.00010   2.07364
    R2        2.07384   0.00000   0.00017  -0.00004   0.00013   2.07397
    R3        2.44537   0.00013  -0.00057   0.00051  -0.00006   2.44532
    R4        4.07344   0.00012   0.00437   0.00234   0.00671   4.08015
    R5        2.07454   0.00001   0.00015  -0.00003   0.00012   2.07466
    R6        2.05999   0.00002   0.00005   0.00003   0.00007   2.06007
    R7        2.86802   0.00006   0.00012   0.00014   0.00026   2.86828
    R8        2.66016   0.00006  -0.00042   0.00036  -0.00006   2.66010
    R9        2.07222   0.00000   0.00009  -0.00004   0.00004   2.07227
   R10        2.86908   0.00000   0.00027  -0.00010   0.00016   2.86924
   R11        2.68844   0.00009  -0.00013   0.00034   0.00021   2.68865
   R12        2.06179   0.00003  -0.00003   0.00011   0.00008   2.06187
   R13        2.06079   0.00002   0.00005   0.00003   0.00008   2.06088
   R14        2.05972   0.00003   0.00000   0.00006   0.00006   2.05978
   R15        1.82538   0.00003  -0.00025   0.00015  -0.00010   1.82528
   R16        1.81472   0.00008  -0.00007   0.00021   0.00014   1.81486
    A1        2.00205   0.00000  -0.00051   0.00010  -0.00043   2.00162
    A2        1.99214  -0.00001   0.00031  -0.00019   0.00012   1.99226
    A3        1.78875   0.00008   0.00572   0.00150   0.00722   1.79597
    A4        1.99060   0.00001   0.00051  -0.00039   0.00017   1.99077
    A5        1.74685  -0.00012  -0.00119  -0.00028  -0.00146   1.74539
    A6        1.91160   0.00004  -0.00496  -0.00059  -0.00554   1.90607
    A7        1.88757   0.00000  -0.00043   0.00027  -0.00016   1.88742
    A8        1.89631  -0.00001   0.00004  -0.00001   0.00003   1.89635
    A9        1.93664   0.00001   0.00014  -0.00002   0.00012   1.93676
   A10        1.91716   0.00002  -0.00029   0.00029   0.00000   1.91716
   A11        1.87201  -0.00002   0.00014  -0.00022  -0.00007   1.87194
   A12        1.95304   0.00000   0.00036  -0.00029   0.00007   1.95312
   A13        1.88454   0.00001  -0.00025   0.00026   0.00001   1.88455
   A14        1.95815   0.00000   0.00006  -0.00003   0.00002   1.95818
   A15        1.84369   0.00001   0.00044  -0.00021   0.00022   1.84392
   A16        1.91727  -0.00001  -0.00011   0.00000  -0.00011   1.91716
   A17        1.90745   0.00000   0.00004   0.00001   0.00005   1.90750
   A18        1.95011  -0.00001  -0.00016  -0.00002  -0.00018   1.94993
   A19        1.93376  -0.00001   0.00035  -0.00026   0.00009   1.93385
   A20        1.92467   0.00000  -0.00011   0.00008  -0.00002   1.92464
   A21        1.92911   0.00000  -0.00014   0.00005  -0.00009   1.92902
   A22        1.89829   0.00001  -0.00005   0.00004  -0.00001   1.89828
   A23        1.88534   0.00000   0.00018  -0.00008   0.00010   1.88544
   A24        1.89155   0.00000  -0.00023   0.00017  -0.00007   1.89149
   A25        1.89492  -0.00003   0.00050  -0.00029   0.00021   1.89513
   A26        1.85480  -0.00004   0.00060  -0.00063  -0.00003   1.85478
   A27        3.09392  -0.00004  -0.00728   0.00183  -0.00545   3.08847
   A28        3.31887   0.00004  -0.00459   0.00680   0.00221   3.32108
    D1       -2.61629  -0.00001  -0.00165   0.00507   0.00344  -2.61285
    D2        1.59550   0.00001  -0.00320   0.00469   0.00144   1.59694
    D3       -0.47679   0.00005  -0.00217   0.00627   0.00414  -0.47265
    D4        3.11068   0.00000  -0.00023   0.00055   0.00032   3.11100
    D5        0.99543   0.00000   0.00004   0.00039   0.00043   0.99586
    D6       -1.13333   0.00001  -0.00008   0.00058   0.00049  -1.13284
    D7        1.04907  -0.00001   0.00043   0.00006   0.00049   1.04955
    D8       -1.06618  -0.00001   0.00070  -0.00010   0.00060  -1.06558
    D9        3.08824   0.00000   0.00057   0.00009   0.00066   3.08890
   D10       -1.02814   0.00000   0.00021   0.00032   0.00053  -1.02761
   D11        3.13980   0.00001   0.00048   0.00017   0.00065   3.14044
   D12        1.01103   0.00001   0.00036   0.00036   0.00071   1.01174
   D13        1.27907   0.00000  -0.00004  -0.00028  -0.00032   1.27874
   D14       -2.94593  -0.00001  -0.00040  -0.00009  -0.00049  -2.94642
   D15       -0.84223   0.00000  -0.00044  -0.00005  -0.00050  -0.84273
   D16        1.06198   0.00000   0.00043  -0.00045  -0.00001   1.06196
   D17       -1.04066   0.00000   0.00034  -0.00039  -0.00005  -1.04070
   D18       -3.13187   0.00000   0.00079  -0.00068   0.00011  -3.13177
   D19       -1.03435  -0.00001   0.00079  -0.00076   0.00003  -1.03432
   D20       -3.13698  -0.00001   0.00070  -0.00070  -0.00001  -3.13699
   D21        1.05499  -0.00001   0.00114  -0.00099   0.00015   1.05514
   D22        3.12886   0.00001   0.00092  -0.00076   0.00016   3.12902
   D23        1.02623   0.00001   0.00083  -0.00070   0.00013   1.02636
   D24       -1.06499   0.00000   0.00127  -0.00099   0.00028  -1.06471
   D25       -2.84787   0.00000   0.00589   0.00056   0.00645  -2.84142
   D26       -0.82426   0.00002   0.00585   0.00076   0.00660  -0.81766
   D27        1.30139   0.00000   0.00563   0.00075   0.00638   1.30777
         Item               Value     Threshold  Converged?
 Maximum Force            0.000129     0.000450     YES
 RMS     Force            0.000035     0.000300     YES
 Maximum Displacement     0.023056     0.001800     NO 
 RMS     Displacement     0.006028     0.001200     NO 
 Predicted change in Energy=-1.124698D-06
 GradGradGradGradGradGradGradGradGradGradGradGradGradGradGradGradGradGrad

                          Input orientation:                          
 ---------------------------------------------------------------------
 Center     Atomic      Atomic             Coordinates (Angstroms)
 Number     Number       Type             X           Y           Z
 ---------------------------------------------------------------------
      1          6           0       -2.791324   -0.606241    0.111258
      2          1           0       -3.350545   -0.714044    1.049219
      3          1           0       -2.754904   -1.512054   -0.507350
      4          8           0       -3.066829    0.472403   -0.548345
      5          1           0        2.695510    0.338155    0.810618
      6          6           0        2.254341    0.017808   -0.142300
      7          1           0        2.740156    0.572983   -0.944903
      8          6           0        0.770225    0.335224   -0.121199
      9          1           0        0.347209    0.040095   -1.088918
     10          6           0        0.502268    1.808337    0.130767
     11          1           0        0.943252    2.422481   -0.655899
     12          1           0        0.924341    2.110558    1.089858
     13          1           0       -0.569858    2.003873    0.150278
     14          8           0        0.217236   -0.483265    0.902790
     15          8           0        2.495721   -1.349382   -0.374791
     16          1           0        1.922034   -1.830050    0.227020
     17          1           0       -0.739834   -0.525780    0.779636
 ---------------------------------------------------------------------
                    Distance matrix (angstroms):
                    1          2          3          4          5
     1  C    0.000000
     2  H    1.097324   0.000000
     3  H    1.097497   1.847841   0.000000
     4  O    1.294006   2.010064   2.009240   0.000000
     5  H    5.611269   6.141566   5.904856   5.921938   0.000000
     6  C    5.090429   5.776683   5.250359   5.355966   1.097864
     7  H    5.753548   6.536788   5.893600   5.821379   1.771720
     8  C    3.691209   4.410395   3.998510   3.863192   2.138929
     9  H    3.421778   4.337481   3.517171   3.483499   3.035061
    10  C    4.083910   4.695756   4.694823   3.870964   2.726526
    11  H    4.869163   5.584076   5.401758   4.460394   3.092815
    12  H    4.705829   5.123932   5.404742   4.614835   2.521196
    13  H    3.427700   3.990912   4.191496   3.011368   3.724687
    14  O    3.113371   3.578234   3.446813   3.715397   2.612484
    15  O    5.361096   6.050643   5.254817   5.855850   2.071929
    16  H    4.871022   5.451749   4.744910   5.548985   2.374861
    17  H    2.159124   2.631336   2.586422   2.859162   3.542447
                    6          7          8          9         10
     6  C    0.000000
     7  H    1.090141   0.000000
     8  C    1.517827   2.148406   0.000000
     9  H    2.129256   2.455790   1.096596   0.000000
    10  C    2.519983   2.773321   1.518337   2.153683   0.000000
    11  H    2.786609   2.594809   2.161593   2.493699   1.091093
    12  H    2.768884   3.130747   2.154582   3.060550   1.090569
    13  H    3.464990   3.768695   2.157293   2.496606   1.089986
    14  O    2.343733   3.300721   1.422770   2.063420   2.434893
    15  O    1.407667   2.019966   2.424777   2.656450   3.768372
    16  H    1.913480   2.795943   2.477163   2.776547   3.906771
    17  H    3.179707   4.036291   1.957833   2.234585   2.722490
                   11         12         13         14         15
    11  H    0.000000
    12  H    1.773506   0.000000
    13  H    1.764839   1.768283   0.000000
    14  O    3.376385   2.694979   2.715077   0.000000
    15  O    4.088537   4.072545   4.573597   2.752066   0.000000
    16  H    4.452144   4.155512   4.573225   2.275265   0.960383
    17  H    3.685890   3.133049   2.612303   0.965896   3.532681
                   16         17
    16  H    0.000000
    17  H    3.015302   0.000000
 Stoichiometry    C4H10O3(3)
 Framework group  C1[X(C4H10O3)]
 Deg. of freedom    45
 Full point group                 C1      NOp   1
 Largest Abelian subgroup         C1      NOp   1
 Largest concise Abelian subgroup C1      NOp   1
                         Standard orientation:                         
 ---------------------------------------------------------------------
 Center     Atomic      Atomic             Coordinates (Angstroms)
 Number     Number       Type             X           Y           Z
 ---------------------------------------------------------------------
      1          6           0       -2.804506   -0.829272    0.095672
      2          1           0       -3.351324   -0.993326    1.032793
      3          1           0       -2.707286   -1.718644   -0.539989
      4          8           0       -3.157075    0.239602   -0.542807
      5          1           0        2.605636    0.482805    0.799346
      6          6           0        2.184329    0.150244   -0.158365
      7          1           0        2.627211    0.752851   -0.951540
      8          6           0        0.681771    0.362790   -0.127669
      9          1           0        0.276759    0.056925   -1.099747
     10          6           0        0.312621    1.808641    0.152674
     11          1           0        0.706725    2.466636   -0.623347
     12          1           0        0.716166    2.121676    1.116262
     13          1           0       -0.770456    1.928428    0.178479
     14          8           0        0.191083   -0.511259    0.882052
     15          8           0        2.519650   -1.192180   -0.417175
     16          1           0        1.983160   -1.722871    0.176863
     17          1           0       -0.761142   -0.618207    0.760450
 ---------------------------------------------------------------------
 Rotational constants (GHZ):           3.9901620           1.0394249           0.9050740
 Standard basis: Aug-CC-pVTZ (5D, 7F)
 There are   635 symmetry adapted cartesian basis functions of A   symmetry.
 There are   552 symmetry adapted basis functions of A   symmetry.
   552 basis functions,   774 primitive gaussians,   635 cartesian basis functions
    30 alpha electrons       28 beta electrons
       nuclear repulsion energy       309.0640693755 Hartrees.
 NAtoms=   17 NActive=   17 NUniq=   17 SFac= 1.00D+00 NAtFMM=   60 NAOKFM=F Big=F
 Integral buffers will be    131072 words long.
 Raffenetti 2 integral format.
 Two-electron integral symmetry is turned on.
 Nuclear repulsion after empirical dispersion term =      309.0561042384 Hartrees.
 One-electron integrals computed using PRISM.
 NBasis=   552 RedAO= T EigKep=  7.34D-06  NBF=   552
 NBsUse=   552 1.00D-06 EigRej= -1.00D+00 NBFU=   552
 Initial guess from the checkpoint file:  "Reverse-wb-opt.chk"
 B after Tr=     0.000000    0.000000    0.000000
         Rot=    1.000000    0.000729    0.000045    0.000255 Ang=   0.09 deg.
 Initial guess <Sx>= 0.0000 <Sy>= 0.0000 <Sz>= 1.0000 <S**2>= 2.0075 S= 1.0025
 ExpMin= 2.53D-02 ExpMax= 1.53D+04 ExpMxC= 5.22D+02 IAcc=3 IRadAn=         7 AccDes= 0.00D+00
 Harris functional with IExCor= 4639 and IRadAn=       7 diagonalized for initial guess.
 HarFok:  IExCor= 4639 AccDes= 0.00D+00 IRadAn=         7 IDoV= 1 UseB2=F ITyADJ=14
 ICtDFT=  3500011 ScaDFX=  1.000000  1.000000  1.000000  1.000000
 FoFCou: FMM=F IPFlag=           0 FMFlag=      100000 FMFlg1=           0
         NFxFlg=           0 DoJE=T BraDBF=F KetDBF=T FulRan=T
         wScrn=  0.000000 ICntrl=       500 IOpCl=  0 I1Cent=   200000004 NGrid=           0
         NMat0=    1 NMatS0=      1 NMatT0=    0 NMatD0=    1 NMtDS0=    0 NMtDT0=    0
 Petite list used in FoFCou.
 Requested convergence on RMS density matrix=1.00D-08 within 128 cycles.
 Requested convergence on MAX density matrix=1.00D-06.
 Requested convergence on             energy=1.00D-06.
 No special actions if energy rises.
 SCF Done:  E(UwB97XD) =  -384.007051289     A.U. after   13 cycles
            NFock= 13  Conv=0.56D-08     -V/T= 2.0058
 <Sx>= 0.0000 <Sy>= 0.0000 <Sz>= 1.0000 <S**2>= 2.0075 S= 1.0025
 <L.S>=  0.00000000000    
 Annihilation of the first spin contaminant:
 S**2 before annihilation     2.0075,   after     2.0000
 Calling FoFJK, ICntrl=      2127 FMM=F ISym2X=0 I1Cent= 0 IOpClX= 1 NMat=1 NMatS=1 NMatT=0.
 ***** Axes restored to original set *****
 -------------------------------------------------------------------
 Center     Atomic                   Forces (Hartrees/Bohr)
 Number     Number              X              Y              Z
 -------------------------------------------------------------------
      1        6          -0.000066829   -0.000125573    0.000080223
      2        1          -0.000004478    0.000028474   -0.000021827
      3        1           0.000052389    0.000029464    0.000008627
      4        8          -0.000061418    0.000099382   -0.000093504
      5        1          -0.000024147   -0.000020898   -0.000011771
      6        6          -0.000006575    0.000115710    0.000045342
      7        1          -0.000000327   -0.000014851   -0.000003940
      8        6          -0.000007122    0.000071574   -0.000069493
      9        1          -0.000002640    0.000005892    0.000033378
     10        6          -0.000002040   -0.000030831    0.000041757
     11        1           0.000000963   -0.000011631   -0.000008360
     12        1           0.000001437   -0.000006088   -0.000010499
     13        1           0.000005415   -0.000001060   -0.000016724
     14        8           0.000006363   -0.000081915   -0.000001214
     15        8           0.000020035   -0.000079038   -0.000039332
     16        1          -0.000010757    0.000017094    0.000022285
     17        1           0.000099731    0.000004296    0.000045053
 -------------------------------------------------------------------
 Cartesian Forces:  Max     0.000125573 RMS     0.000047135

 GradGradGradGradGradGradGradGradGradGradGradGradGradGradGradGradGradGrad
 Berny optimization.
 Using GEDIIS/GDIIS optimizer.
 FormGI is forming the generalized inverse of G from B-inverse, IUseBI=4.
 Internal  Forces:  Max     0.000143589 RMS     0.000032254
 Search for a local minimum.
 Step number  12 out of a maximum of   81
 All quantities printed in internal units (Hartrees-Bohrs-Radians)
 Mixed Optimization -- En-DIIS/RFO-DIIS
 Swapping is turned off.
 Update second derivatives using D2CorX and points    1    2    3    4    5
                                                      6    7    8    9   10
                                                     11   12
 DE= -1.33D-06 DEPred=-1.12D-06 R= 1.19D+00
 TightC=F SS=  1.41D+00  RLast= 1.80D-02 DXNew= 6.4038D-01 5.4128D-02
 Trust test= 1.19D+00 RLast= 1.80D-02 DXMaxT set to 3.81D-01
 ITU=  1  1  1  1  1  1  1  1  1  1  1  0
     Eigenvalues ---    0.00162   0.00280   0.00405   0.00461   0.00904
     Eigenvalues ---    0.01215   0.01452   0.02022   0.03017   0.04482
     Eigenvalues ---    0.05009   0.05522   0.05628   0.05713   0.06090
     Eigenvalues ---    0.07589   0.10286   0.11632   0.11718   0.13952
     Eigenvalues ---    0.14999   0.15509   0.16000   0.16008   0.16089
     Eigenvalues ---    0.16276   0.17239   0.19227   0.19938   0.22410
     Eigenvalues ---    0.29943   0.31363   0.33275   0.33357   0.33521
     Eigenvalues ---    0.33841   0.34014   0.34155   0.34487   0.35828
     Eigenvalues ---    0.40739   0.42975   0.52272   0.55088   0.65576
 En-DIIS/RFO-DIIS/Sim-DIIS IScMMF=       -3 using points:    12   11   10    9    8    7    6    5    4    3
 RFO step:  Lambda=-1.75698247D-06.
 DIIS inversion failure, remove point  10.
 DIIS inversion failure, remove point   9.
 DIIS inversion failure, remove point   8.
 DIIS inversion failure, remove point   7.
 RFO-DIIS uses    6 points instead of   10
 DidBck=F Rises=F RFO-DIIS coefs:    3.00000   -1.81953   -1.73514    1.86611    0.20289
                  RFO-DIIS coefs:   -0.51433    0.00000    0.00000    0.00000    0.00000
 Iteration  1 RMS(Cart)=  0.01548981 RMS(Int)=  0.00016593
 Iteration  2 RMS(Cart)=  0.00019450 RMS(Int)=  0.00002810
 Iteration  3 RMS(Cart)=  0.00000002 RMS(Int)=  0.00002810
 Variable       Old X    -DE/DX   Delta X   Delta X   Delta X     New X
                                 (Linear)    (Quad)   (Total)
    R1        2.07364  -0.00002   0.00019  -0.00022  -0.00003   2.07362
    R2        2.07397  -0.00003   0.00007  -0.00011  -0.00004   2.07393
    R3        2.44532   0.00014   0.00089  -0.00052   0.00038   2.44569
    R4        4.08015   0.00008   0.01002   0.00431   0.01433   4.09448
    R5        2.07466  -0.00003   0.00016  -0.00017  -0.00002   2.07465
    R6        2.06007   0.00000   0.00026  -0.00027  -0.00001   2.06006
    R7        2.86828  -0.00003   0.00063  -0.00058   0.00005   2.86833
    R8        2.66010   0.00006   0.00060  -0.00026   0.00034   2.66045
    R9        2.07227  -0.00003   0.00006  -0.00019  -0.00013   2.07214
   R10        2.86924  -0.00005   0.00015  -0.00025  -0.00010   2.86914
   R11        2.68865   0.00003   0.00063  -0.00027   0.00037   2.68901
   R12        2.06187   0.00000   0.00036  -0.00029   0.00007   2.06194
   R13        2.06088  -0.00001   0.00024  -0.00023   0.00002   2.06089
   R14        2.05978  -0.00001   0.00031  -0.00028   0.00003   2.05980
   R15        1.82528  -0.00002   0.00038  -0.00070  -0.00032   1.82496
   R16        1.81486   0.00001   0.00071  -0.00054   0.00017   1.81503
    A1        2.00162   0.00003  -0.00014   0.00030   0.00019   2.00181
    A2        1.99226  -0.00002  -0.00007  -0.00002  -0.00005   1.99221
    A3        1.79597   0.00003   0.00223   0.00407   0.00633   1.80230
    A4        1.99077  -0.00002   0.00004  -0.00019  -0.00027   1.99050
    A5        1.74539  -0.00010  -0.00171  -0.00158  -0.00332   1.74207
    A6        1.90607   0.00008  -0.00027  -0.00256  -0.00285   1.90322
    A7        1.88742   0.00001   0.00035  -0.00014   0.00022   1.88763
    A8        1.89635   0.00000  -0.00011   0.00009  -0.00003   1.89632
    A9        1.93676   0.00000  -0.00001  -0.00004  -0.00005   1.93671
   A10        1.91716   0.00001   0.00055  -0.00036   0.00018   1.91734
   A11        1.87194   0.00000  -0.00032   0.00025  -0.00008   1.87186
   A12        1.95312  -0.00003  -0.00041   0.00019  -0.00022   1.95289
   A13        1.88455   0.00001   0.00054  -0.00013   0.00041   1.88497
   A14        1.95818   0.00000  -0.00004   0.00013   0.00009   1.95827
   A15        1.84392  -0.00002  -0.00033   0.00004  -0.00029   1.84363
   A16        1.91716   0.00000  -0.00017   0.00021   0.00005   1.91721
   A17        1.90750   0.00000   0.00003  -0.00012  -0.00009   1.90740
   A18        1.94993   0.00001  -0.00002  -0.00014  -0.00016   1.94977
   A19        1.93385  -0.00002  -0.00053   0.00030  -0.00023   1.93362
   A20        1.92464   0.00000   0.00023  -0.00009   0.00014   1.92478
   A21        1.92902   0.00000   0.00008  -0.00017  -0.00009   1.92893
   A22        1.89828   0.00001   0.00009  -0.00002   0.00007   1.89835
   A23        1.88544   0.00000  -0.00013   0.00003  -0.00010   1.88534
   A24        1.89149   0.00001   0.00027  -0.00006   0.00021   1.89170
   A25        1.89513  -0.00006  -0.00055  -0.00013  -0.00068   1.89445
   A26        1.85478  -0.00005  -0.00112   0.00073  -0.00039   1.85439
   A27        3.08847   0.00000  -0.00382  -0.00245  -0.00627   3.08220
   A28        3.32108   0.00007   0.01072   0.00241   0.01315   3.33424
    D1       -2.61285   0.00000   0.01620   0.00624   0.02245  -2.59040
    D2        1.59694   0.00000   0.01536   0.00482   0.02031   1.61725
    D3       -0.47265   0.00004   0.01779   0.00690   0.02454  -0.44811
    D4        3.11100   0.00001   0.00020   0.00001   0.00021   3.11120
    D5        0.99586   0.00001   0.00006  -0.00025  -0.00019   0.99567
    D6       -1.13284   0.00001   0.00032  -0.00017   0.00015  -1.13269
    D7        1.04955   0.00000  -0.00048   0.00034  -0.00014   1.04941
    D8       -1.06558  -0.00001  -0.00062   0.00008  -0.00054  -1.06612
    D9        3.08890  -0.00001  -0.00035   0.00015  -0.00020   3.08870
   D10       -1.02761   0.00000  -0.00017   0.00015  -0.00002  -1.02763
   D11        3.14044  -0.00001  -0.00031  -0.00011  -0.00042   3.14002
   D12        1.01174  -0.00001  -0.00004  -0.00004  -0.00008   1.01166
   D13        1.27874  -0.00002  -0.00123   0.00001  -0.00122   1.27753
   D14       -2.94642   0.00000  -0.00101  -0.00002  -0.00103  -2.94745
   D15       -0.84273   0.00000  -0.00079  -0.00020  -0.00099  -0.84372
   D16        1.06196   0.00001  -0.00049   0.00002  -0.00048   1.06149
   D17       -1.04070   0.00001  -0.00041  -0.00010  -0.00051  -1.04121
   D18       -3.13177   0.00000  -0.00094   0.00014  -0.00080  -3.13257
   D19       -1.03432   0.00000  -0.00104  -0.00005  -0.00109  -1.03541
   D20       -3.13699   0.00000  -0.00096  -0.00016  -0.00112  -3.13811
   D21        1.05514  -0.00001  -0.00149   0.00008  -0.00141   1.05372
   D22        3.12902   0.00000  -0.00095   0.00006  -0.00089   3.12813
   D23        1.02636   0.00000  -0.00087  -0.00006  -0.00093   1.02543
   D24       -1.06471  -0.00001  -0.00140   0.00018  -0.00122  -1.06592
   D25       -2.84142  -0.00001   0.00139   0.00319   0.00458  -2.83684
   D26       -0.81766   0.00000   0.00187   0.00300   0.00486  -0.81279
   D27        1.30777   0.00000   0.00166   0.00309   0.00475   1.31252
         Item               Value     Threshold  Converged?
 Maximum Force            0.000144     0.000450     YES
 RMS     Force            0.000032     0.000300     YES
 Maximum Displacement     0.062480     0.001800     NO 
 RMS     Displacement     0.015546     0.001200     NO 
 Predicted change in Energy=-8.704417D-07
 GradGradGradGradGradGradGradGradGradGradGradGradGradGradGradGradGradGrad

                          Input orientation:                          
 ---------------------------------------------------------------------
 Center     Atomic      Atomic             Coordinates (Angstroms)
 Number     Number       Type             X           Y           Z
 ---------------------------------------------------------------------
      1          6           0       -2.787663   -0.607363    0.105956
      2          1           0       -3.362715   -0.690531    1.036810
      3          1           0       -2.748332   -1.526544   -0.492386
      4          8           0       -3.044312    0.458765   -0.581408
      5          1           0        2.699966    0.337936    0.800362
      6          6           0        2.250830    0.017922   -0.148930
      7          1           0        2.730484    0.572512   -0.955624
      8          6           0        0.767100    0.336230   -0.115630
      9          1           0        0.335560    0.041392   -1.079590
     10          6           0        0.501973    1.809362    0.138876
     11          1           0        0.937360    2.423328   -0.651093
     12          1           0        0.931513    2.111142    1.094798
     13          1           0       -0.569885    2.005493    0.166354
     14          8           0        0.222377   -0.482128    0.913153
     15          8           0        2.489190   -1.349674   -0.383242
     16          1           0        1.920603   -1.829503    0.224196
     17          1           0       -0.735048   -0.527240    0.795136
 ---------------------------------------------------------------------
                    Distance matrix (angstroms):
                    1          2          3          4          5
     1  C    0.000000
     2  H    1.097311   0.000000
     3  H    1.097476   1.847925   0.000000
     4  O    1.294206   2.010196   2.009224   0.000000
     5  H    5.611582   6.153841   5.901816   5.909367   0.000000
     6  C    5.083537   5.780984   5.243563   5.331032   1.097856
     7  H    5.741864   6.533923   5.885411   5.788027   1.771848
     8  C    3.684536   4.408824   3.996265   3.841722   2.138928
     9  H    3.403075   4.323436   3.509077   3.441790   3.035222
    10  C    4.082076   4.689516   4.700132   3.862519   2.726505
    11  H    4.861482   5.570977   5.404721   4.440504   3.092307
    12  H    4.711724   5.127682   5.412317   4.620303   2.521583
    13  H    3.427711   3.978208   4.201768   3.012359   3.724867
    14  O    3.118908   3.593273   3.448399   3.713522   2.612217
    15  O    5.351216   6.057707   5.241644   5.824892   2.072045
    16  H    4.865734   5.465441   4.733310   5.525898   2.374271
    17  H    2.166706   2.643806   2.590297   2.863526   3.542298
                    6          7          8          9         10
     6  C    0.000000
     7  H    1.090135   0.000000
     8  C    1.517854   2.148557   0.000000
     9  H    2.129539   2.456241   1.096529   0.000000
    10  C    2.520038   2.773804   1.518283   2.153618   0.000000
    11  H    2.786279   2.594909   2.161409   2.493871   1.091132
    12  H    2.769301   3.131758   2.154641   3.060553   1.090579
    13  H    3.465007   3.768913   2.157193   2.495976   1.090000
    14  O    2.343649   3.300788   1.422965   2.063470   2.434872
    15  O    1.407847   2.020061   2.424764   2.656706   3.768440
    16  H    1.913439   2.795990   2.477186   2.777133   3.906549
    17  H    3.178667   4.035409   1.957428   2.232519   2.724078
                   11         12         13         14         15
    11  H    0.000000
    12  H    1.773592   0.000000
    13  H    1.764821   1.768435   0.000000
    14  O    3.376351   2.694609   2.715445   0.000000
    15  O    4.088455   4.072862   4.573525   2.751675   0.000000
    16  H    4.451906   4.155109   4.573080   2.274654   0.960472
    17  H    3.687056   3.135009   2.614839   0.965725   3.529969
                   16         17
    16  H    0.000000
    17  H    3.012365   0.000000
 Stoichiometry    C4H10O3(3)
 Framework group  C1[X(C4H10O3)]
 Deg. of freedom    45
 Full point group                 C1      NOp   1
 Largest Abelian subgroup         C1      NOp   1
 Largest concise Abelian subgroup C1      NOp   1
                         Standard orientation:                         
 ---------------------------------------------------------------------
 Center     Atomic      Atomic             Coordinates (Angstroms)
 Number     Number       Type             X           Y           Z
 ---------------------------------------------------------------------
      1          6           0       -2.804230   -0.823707    0.105766
      2          1           0       -3.366232   -0.958710    1.038514
      3          1           0       -2.706288   -1.729731   -0.505774
      4          8           0       -3.137332    0.231820   -0.564961
      5          1           0        2.610688    0.483844    0.783135
      6          6           0        2.178233    0.147074   -0.168104
      7          1           0        2.613767    0.744143   -0.969486
      8          6           0        0.676520    0.363000   -0.122075
      9          1           0        0.259810    0.052746   -1.087721
     10          6           0        0.313360    1.810980    0.154783
     11          1           0        0.700796    2.464033   -0.628788
     12          1           0        0.727550    2.128134    1.112500
     13          1           0       -0.769163    1.933184    0.190976
     14          8           0        0.195471   -0.504696    0.897985
     15          8           0        2.507634   -1.197729   -0.423123
     16          1           0        1.976992   -1.723534    0.180579
     17          1           0       -0.757405   -0.613343    0.784641
 ---------------------------------------------------------------------
 Rotational constants (GHZ):           3.9591026           1.0444716           0.9104690
 Standard basis: Aug-CC-pVTZ (5D, 7F)
 There are   635 symmetry adapted cartesian basis functions of A   symmetry.
 There are   552 symmetry adapted basis functions of A   symmetry.
   552 basis functions,   774 primitive gaussians,   635 cartesian basis functions
    30 alpha electrons       28 beta electrons
       nuclear repulsion energy       309.2015999514 Hartrees.
 NAtoms=   17 NActive=   17 NUniq=   17 SFac= 1.00D+00 NAtFMM=   60 NAOKFM=F Big=F
 Integral buffers will be    131072 words long.
 Raffenetti 2 integral format.
 Two-electron integral symmetry is turned on.
 Nuclear repulsion after empirical dispersion term =      309.1936226515 Hartrees.
 One-electron integrals computed using PRISM.
 NBasis=   552 RedAO= T EigKep=  7.28D-06  NBF=   552
 NBsUse=   552 1.00D-06 EigRej= -1.00D+00 NBFU=   552
 Initial guess from the checkpoint file:  "Reverse-wb-opt.chk"
 B after Tr=     0.000000    0.000000    0.000000
         Rot=    0.999997    0.002269   -0.000124    0.000482 Ang=   0.27 deg.
 Initial guess <Sx>= 0.0000 <Sy>= 0.0000 <Sz>= 1.0000 <S**2>= 2.0075 S= 1.0025
 ExpMin= 2.53D-02 ExpMax= 1.53D+04 ExpMxC= 5.22D+02 IAcc=3 IRadAn=         7 AccDes= 0.00D+00
 Harris functional with IExCor= 4639 and IRadAn=       7 diagonalized for initial guess.
 HarFok:  IExCor= 4639 AccDes= 0.00D+00 IRadAn=         7 IDoV= 1 UseB2=F ITyADJ=14
 ICtDFT=  3500011 ScaDFX=  1.000000  1.000000  1.000000  1.000000
 FoFCou: FMM=F IPFlag=           0 FMFlag=      100000 FMFlg1=           0
         NFxFlg=           0 DoJE=T BraDBF=F KetDBF=T FulRan=T
         wScrn=  0.000000 ICntrl=       500 IOpCl=  0 I1Cent=   200000004 NGrid=           0
         NMat0=    1 NMatS0=      1 NMatT0=    0 NMatD0=    1 NMtDS0=    0 NMtDT0=    0
 Petite list used in FoFCou.
 Requested convergence on RMS density matrix=1.00D-08 within 128 cycles.
 Requested convergence on MAX density matrix=1.00D-06.
 Requested convergence on             energy=1.00D-06.
 No special actions if energy rises.
 SCF Done:  E(UwB97XD) =  -384.007053935     A.U. after   11 cycles
            NFock= 11  Conv=0.67D-08     -V/T= 2.0058
 <Sx>= 0.0000 <Sy>= 0.0000 <Sz>= 1.0000 <S**2>= 2.0075 S= 1.0025
 <L.S>=  0.00000000000    
 Annihilation of the first spin contaminant:
 S**2 before annihilation     2.0075,   after     2.0000
 Calling FoFJK, ICntrl=      2127 FMM=F ISym2X=0 I1Cent= 0 IOpClX= 1 NMat=1 NMatS=1 NMatT=0.
 ***** Axes restored to original set *****
 -------------------------------------------------------------------
 Center     Atomic                   Forces (Hartrees/Bohr)
 Number     Number              X              Y              Z
 -------------------------------------------------------------------
      1        6          -0.000062999   -0.000009916    0.000027495
      2        1           0.000007341    0.000030423   -0.000030418
      3        1           0.000060068    0.000021886    0.000012059
      4        8          -0.000016600   -0.000017976   -0.000002361
      5        1          -0.000014814   -0.000014936   -0.000024691
      6        6          -0.000008631    0.000011582   -0.000013994
      7        1          -0.000000513   -0.000008007    0.000007553
      8        6           0.000032845    0.000030260    0.000041499
      9        1           0.000013745    0.000001294    0.000018454
     10        6          -0.000000237   -0.000011001   -0.000003444
     11        1          -0.000013005   -0.000010125    0.000015040
     12        1          -0.000004938   -0.000015161   -0.000021651
     13        1           0.000021816   -0.000002196   -0.000010105
     14        8          -0.000058899   -0.000044676   -0.000060483
     15        8          -0.000038643   -0.000005181    0.000052235
     16        1           0.000037596    0.000039785   -0.000044093
     17        1           0.000045869    0.000003945    0.000036905
 -------------------------------------------------------------------
 Cartesian Forces:  Max     0.000062999 RMS     0.000028395

 GradGradGradGradGradGradGradGradGradGradGradGradGradGradGradGradGradGrad
 Berny optimization.
 Using GEDIIS/GDIIS optimizer.
 FormGI is forming the generalized inverse of G from B-inverse, IUseBI=4.
 Internal  Forces:  Max     0.000105829 RMS     0.000022754
 Search for a local minimum.
 Step number  13 out of a maximum of   81
 All quantities printed in internal units (Hartrees-Bohrs-Radians)
 Mixed Optimization -- En-DIIS/RFO-DIIS
 Swapping is turned off.
 Update second derivatives using D2CorX and points    1    2    3    4    5
                                                      6    7    8    9   10
                                                     11   12   13
 DE= -2.65D-06 DEPred=-8.70D-07 R= 3.04D+00
 TightC=F SS=  1.41D+00  RLast= 4.56D-02 DXNew= 6.4038D-01 1.3674D-01
 Trust test= 3.04D+00 RLast= 4.56D-02 DXMaxT set to 3.81D-01
 ITU=  1  1  1  1  1  1  1  1  1  1  1  1  0
     Eigenvalues ---    0.00078   0.00275   0.00407   0.00463   0.00850
     Eigenvalues ---    0.01411   0.01486   0.01622   0.02831   0.04477
     Eigenvalues ---    0.05003   0.05508   0.05633   0.05663   0.06082
     Eigenvalues ---    0.07593   0.10175   0.11554   0.11678   0.13944
     Eigenvalues ---    0.14478   0.15438   0.16003   0.16014   0.16057
     Eigenvalues ---    0.16310   0.17094   0.19242   0.20005   0.22347
     Eigenvalues ---    0.29976   0.31065   0.33279   0.33344   0.33527
     Eigenvalues ---    0.33756   0.34009   0.34158   0.34480   0.35586
     Eigenvalues ---    0.40720   0.43291   0.52265   0.55492   0.64590
 En-DIIS/RFO-DIIS/Sim-DIIS IScMMF=       -3 using points:    13   12   11   10    9    8    7    6    5    4
 RFO step:  Lambda=-1.46047256D-06.
 DIIS inversion failure, remove point  10.
 DIIS inversion failure, remove point   9.
 DIIS inversion failure, remove point   8.
 DIIS inversion failure, remove point   7.
 RFO-DIIS uses    6 points instead of   10
 DidBck=F Rises=F RFO-DIIS coefs:    1.56021    0.29906   -1.13823    0.08415    0.11583
                  RFO-DIIS coefs:    0.07899    0.00000    0.00000    0.00000    0.00000
 Iteration  1 RMS(Cart)=  0.01096250 RMS(Int)=  0.00009820
 Iteration  2 RMS(Cart)=  0.00010389 RMS(Int)=  0.00001294
 Iteration  3 RMS(Cart)=  0.00000001 RMS(Int)=  0.00001294
 Variable       Old X    -DE/DX   Delta X   Delta X   Delta X     New X
                                 (Linear)    (Quad)   (Total)
    R1        2.07362  -0.00003   0.00002  -0.00013  -0.00010   2.07351
    R2        2.07393  -0.00002  -0.00005  -0.00002  -0.00007   2.07386
    R3        2.44569  -0.00001   0.00051  -0.00035   0.00015   2.44585
    R4        4.09448   0.00001   0.01085  -0.00184   0.00901   4.10350
    R5        2.07465  -0.00003   0.00000  -0.00008  -0.00009   2.07456
    R6        2.06006  -0.00001   0.00005  -0.00009  -0.00004   2.06002
    R7        2.86833  -0.00003   0.00019  -0.00024  -0.00006   2.86827
    R8        2.66045  -0.00004   0.00043  -0.00037   0.00006   2.66051
    R9        2.07214  -0.00002  -0.00008  -0.00003  -0.00012   2.07202
   R10        2.86914  -0.00004  -0.00008  -0.00010  -0.00018   2.86896
   R11        2.68901   0.00001   0.00046  -0.00023   0.00023   2.68925
   R12        2.06194  -0.00002   0.00013  -0.00015  -0.00002   2.06192
   R13        2.06089  -0.00003   0.00005  -0.00011  -0.00005   2.06084
   R14        2.05980  -0.00002   0.00009  -0.00012  -0.00003   2.05977
   R15        1.82496  -0.00004  -0.00005  -0.00024  -0.00029   1.82466
   R16        1.81503  -0.00007   0.00027  -0.00033  -0.00006   1.81497
    A1        2.00181   0.00004   0.00017   0.00024   0.00044   2.00226
    A2        1.99221  -0.00002  -0.00003  -0.00003  -0.00010   1.99212
    A3        1.80230   0.00002   0.00132   0.00127   0.00259   1.80488
    A4        1.99050   0.00000  -0.00029   0.00015  -0.00011   1.99039
    A5        1.74207  -0.00011  -0.00226  -0.00065  -0.00289   1.73918
    A6        1.90322   0.00005   0.00102  -0.00105  -0.00004   1.90318
    A7        1.88763   0.00000   0.00026  -0.00014   0.00012   1.88775
    A8        1.89632   0.00000  -0.00005   0.00007   0.00002   1.89634
    A9        1.93671   0.00000  -0.00002  -0.00007  -0.00009   1.93662
   A10        1.91734   0.00001   0.00027  -0.00013   0.00015   1.91749
   A11        1.87186   0.00000  -0.00021   0.00010  -0.00011   1.87175
   A12        1.95289   0.00000  -0.00022   0.00015  -0.00007   1.95282
   A13        1.88497   0.00000   0.00040  -0.00026   0.00015   1.88511
   A14        1.95827  -0.00001   0.00003   0.00002   0.00005   1.95832
   A15        1.84363   0.00002  -0.00025   0.00034   0.00009   1.84371
   A16        1.91721   0.00000  -0.00004  -0.00002  -0.00006   1.91715
   A17        1.90740  -0.00001  -0.00006  -0.00006  -0.00012   1.90728
   A18        1.94977   0.00000  -0.00008  -0.00002  -0.00010   1.94967
   A19        1.93362   0.00001  -0.00030   0.00025  -0.00005   1.93357
   A20        1.92478  -0.00001   0.00013  -0.00011   0.00002   1.92480
   A21        1.92893   0.00000   0.00001  -0.00007  -0.00005   1.92888
   A22        1.89835   0.00000   0.00007  -0.00001   0.00006   1.89841
   A23        1.88534  -0.00001  -0.00014   0.00000  -0.00014   1.88521
   A24        1.89170   0.00001   0.00023  -0.00007   0.00016   1.89186
   A25        1.89445   0.00003  -0.00050   0.00029  -0.00021   1.89424
   A26        1.85439  -0.00001  -0.00052   0.00030  -0.00021   1.85418
   A27        3.08220   0.00002  -0.00292   0.00084  -0.00209   3.08011
   A28        3.33424   0.00003   0.00958  -0.00071   0.00886   3.34309
    D1       -2.59040   0.00000   0.01939   0.00064   0.01997  -2.57043
    D2        1.61725   0.00000   0.01880   0.00034   0.01914   1.63639
    D3       -0.44811   0.00003   0.02066   0.00072   0.02144  -0.42667
    D4        3.11120   0.00000   0.00057  -0.00024   0.00033   3.11153
    D5        0.99567   0.00001   0.00032  -0.00005   0.00027   0.99595
    D6       -1.13269   0.00000   0.00056  -0.00026   0.00030  -1.13239
    D7        1.04941   0.00000   0.00013  -0.00003   0.00010   1.04951
    D8       -1.06612   0.00000  -0.00011   0.00015   0.00004  -1.06608
    D9        3.08870   0.00000   0.00013  -0.00006   0.00007   3.08877
   D10       -1.02763  -0.00001   0.00036  -0.00017   0.00018  -1.02745
   D11        3.14002   0.00000   0.00011   0.00002   0.00013   3.14015
   D12        1.01166   0.00000   0.00035  -0.00019   0.00016   1.01182
   D13        1.27753   0.00000  -0.00087   0.00040  -0.00047   1.27706
   D14       -2.94745   0.00000  -0.00069   0.00025  -0.00044  -2.94790
   D15       -0.84372   0.00001  -0.00063   0.00025  -0.00038  -0.84410
   D16        1.06149  -0.00001  -0.00051  -0.00012  -0.00063   1.06086
   D17       -1.04121  -0.00001  -0.00049  -0.00020  -0.00069  -1.04190
   D18       -3.13257  -0.00001  -0.00087   0.00000  -0.00087  -3.13343
   D19       -1.03541   0.00000  -0.00101   0.00021  -0.00081  -1.03621
   D20       -3.13811   0.00000  -0.00099   0.00013  -0.00086  -3.13897
   D21        1.05372   0.00000  -0.00137   0.00033  -0.00104   1.05268
   D22        3.12813   0.00001  -0.00086   0.00031  -0.00055   3.12758
   D23        1.02543   0.00001  -0.00084   0.00023  -0.00060   1.02483
   D24       -1.06592   0.00001  -0.00122   0.00043  -0.00078  -1.06671
   D25       -2.83684  -0.00001   0.00087  -0.00038   0.00049  -2.83635
   D26       -0.81279  -0.00001   0.00118  -0.00053   0.00064  -0.81215
   D27        1.31252  -0.00001   0.00104  -0.00061   0.00042   1.31294
         Item               Value     Threshold  Converged?
 Maximum Force            0.000106     0.000450     YES
 RMS     Force            0.000023     0.000300     YES
 Maximum Displacement     0.048050     0.001800     NO 
 RMS     Displacement     0.010975     0.001200     NO 
 Predicted change in Energy=-7.086009D-07
 GradGradGradGradGradGradGradGradGradGradGradGradGradGradGradGradGradGrad

                          Input orientation:                          
 ---------------------------------------------------------------------
 Center     Atomic      Atomic             Coordinates (Angstroms)
 Number     Number       Type             X           Y           Z
 ---------------------------------------------------------------------
      1          6           0       -2.786101   -0.607633    0.102785
      2          1           0       -3.369378   -0.670185    1.030064
      3          1           0       -2.746015   -1.538032   -0.477841
      4          8           0       -3.031545    0.446585   -0.606835
      5          1           0        2.702500    0.337050    0.794761
      6          6           0        2.249045    0.018274   -0.152841
      7          1           0        2.725257    0.573492   -0.961114
      8          6           0        0.765566    0.336794   -0.112492
      9          1           0        0.329462    0.042940   -1.074627
     10          6           0        0.501788    1.809627    0.144572
     11          1           0        0.934216    2.424270   -0.646478
     12          1           0        0.935083    2.110314    1.099109
     13          1           0       -0.569903    2.005947    0.176219
     14          8           0        0.225238   -0.482427    0.918092
     15          8           0        2.486014   -1.349161   -0.389683
     16          1           0        1.920275   -1.829303    0.220112
     17          1           0       -0.732502   -0.527451    0.803935
 ---------------------------------------------------------------------
                    Distance matrix (angstroms):
                    1          2          3          4          5
     1  C    0.000000
     2  H    1.097256   0.000000
     3  H    1.097440   1.848112   0.000000
     4  O    1.294287   2.010161   2.009197   0.000000
     5  H    5.612130   6.159351   5.900996   5.903875   0.000000
     6  C    5.080335   5.782726   5.241978   5.317348   1.097811
     7  H    5.736027   6.531164   5.884462   5.769089   1.771868
     8  C    3.681389   4.406496   3.997455   3.830728   2.138883
     9  H    3.393565   4.315055   3.509157   3.417328   3.035196
    10  C    4.081067   4.681826   4.705575   3.860950   2.726603
    11  H    4.857426   5.559440   5.410395   4.431711   3.092003
    12  H    4.714564   5.124874   5.417350   4.627351   2.522073
    13  H    3.427496   3.965829   4.209874   3.017360   3.725109
    14  O    3.122269   3.601258   3.448372   3.714176   2.612199
    15  O    5.346736   6.063193   5.236178   5.806489   2.071975
    16  H    4.863766   5.475400   4.727180   5.512171   2.373854
    17  H    2.171477   2.650401   2.591999   2.867859   3.542130
                    6          7          8          9         10
     6  C    0.000000
     7  H    1.090115   0.000000
     8  C    1.517825   2.148621   0.000000
     9  H    2.129576   2.456461   1.096467   0.000000
    10  C    2.519982   2.773875   1.518189   2.153445   0.000000
    11  H    2.785906   2.594649   2.161282   2.493947   1.091119
    12  H    2.769568   3.132261   2.154550   3.060382   1.090550
    13  H    3.464909   3.768758   2.157059   2.495370   1.089984
    14  O    2.343799   3.300981   1.423089   2.063444   2.434815
    15  O    1.407880   2.019991   2.424710   2.656653   3.768358
    16  H    1.913302   2.795839   2.477086   2.777108   3.906357
    17  H    3.178499   4.035290   1.957285   2.232064   2.723998
                   11         12         13         14         15
    11  H    0.000000
    12  H    1.773597   0.000000
    13  H    1.764709   1.768503   0.000000
    14  O    3.376302   2.694244   2.715628   0.000000
    15  O    4.088129   4.073064   4.573360   2.751838   0.000000
    16  H    4.451536   4.154975   4.572971   2.274731   0.960441
    17  H    3.687046   3.134609   2.615067   0.965569   3.529699
                   16         17
    16  H    0.000000
    17  H    3.012124   0.000000
 Stoichiometry    C4H10O3(3)
 Framework group  C1[X(C4H10O3)]
 Deg. of freedom    45
 Full point group                 C1      NOp   1
 Largest Abelian subgroup         C1      NOp   1
 Largest concise Abelian subgroup C1      NOp   1
                         Standard orientation:                         
 ---------------------------------------------------------------------
 Center     Atomic      Atomic             Coordinates (Angstroms)
 Number     Number       Type             X           Y           Z
 ---------------------------------------------------------------------
      1          6           0       -2.805102   -0.817911    0.114580
      2          1           0       -3.374980   -0.928519    1.045696
      3          1           0       -2.708154   -1.737679   -0.476185
      4          8           0       -3.126206    0.224702   -0.581860
      5          1           0        2.614183    0.483355    0.773413
      6          6           0        2.174866    0.144631   -0.173928
      7          1           0        2.606153    0.738454   -0.979977
      8          6           0        0.673879    0.363179   -0.118549
      9          1           0        0.250092    0.050622   -1.080294
     10          6           0        0.314884    1.812501    0.156197
     11          1           0        0.698678    2.462523   -0.631657
     12          1           0        0.735349    2.131764    1.110439
     13          1           0       -0.767187    1.936651    0.198342
     14          8           0        0.198087   -0.500557    0.907493
     15          8           0        2.500271   -1.201523   -0.427125
     16          1           0        1.972967   -1.724407    0.181965
     17          1           0       -0.755474   -0.608142    0.800391
 ---------------------------------------------------------------------
 Rotational constants (GHZ):           3.9395393           1.0469087           0.9135201
 Standard basis: Aug-CC-pVTZ (5D, 7F)
 There are   635 symmetry adapted cartesian basis functions of A   symmetry.
 There are   552 symmetry adapted basis functions of A   symmetry.
   552 basis functions,   774 primitive gaussians,   635 cartesian basis functions
    30 alpha electrons       28 beta electrons
       nuclear repulsion energy       309.2634764479 Hartrees.
 NAtoms=   17 NActive=   17 NUniq=   17 SFac= 1.00D+00 NAtFMM=   60 NAOKFM=F Big=F
 Integral buffers will be    131072 words long.
 Raffenetti 2 integral format.
 Two-electron integral symmetry is turned on.
 Nuclear repulsion after empirical dispersion term =      309.2554936172 Hartrees.
 One-electron integrals computed using PRISM.
 NBasis=   552 RedAO= T EigKep=  7.22D-06  NBF=   552
 NBsUse=   552 1.00D-06 EigRej= -1.00D+00 NBFU=   552
 Initial guess from the checkpoint file:  "Reverse-wb-opt.chk"
 B after Tr=     0.000000    0.000000    0.000000
         Rot=    0.999998    0.001728   -0.000086    0.000392 Ang=   0.20 deg.
 Initial guess <Sx>= 0.0000 <Sy>= 0.0000 <Sz>= 1.0000 <S**2>= 2.0075 S= 1.0025
 ExpMin= 2.53D-02 ExpMax= 1.53D+04 ExpMxC= 5.22D+02 IAcc=3 IRadAn=         7 AccDes= 0.00D+00
 Harris functional with IExCor= 4639 and IRadAn=       7 diagonalized for initial guess.
 HarFok:  IExCor= 4639 AccDes= 0.00D+00 IRadAn=         7 IDoV= 1 UseB2=F ITyADJ=14
 ICtDFT=  3500011 ScaDFX=  1.000000  1.000000  1.000000  1.000000
 FoFCou: FMM=F IPFlag=           0 FMFlag=      100000 FMFlg1=           0
         NFxFlg=           0 DoJE=T BraDBF=F KetDBF=T FulRan=T
         wScrn=  0.000000 ICntrl=       500 IOpCl=  0 I1Cent=   200000004 NGrid=           0
         NMat0=    1 NMatS0=      1 NMatT0=    0 NMatD0=    1 NMtDS0=    0 NMtDT0=    0
 Petite list used in FoFCou.
 Requested convergence on RMS density matrix=1.00D-08 within 128 cycles.
 Requested convergence on MAX density matrix=1.00D-06.
 Requested convergence on             energy=1.00D-06.
 No special actions if energy rises.
 SCF Done:  E(UwB97XD) =  -384.007054882     A.U. after   13 cycles
            NFock= 13  Conv=0.50D-08     -V/T= 2.0058
 <Sx>= 0.0000 <Sy>= 0.0000 <Sz>= 1.0000 <S**2>= 2.0075 S= 1.0025
 <L.S>=  0.00000000000    
 Annihilation of the first spin contaminant:
 S**2 before annihilation     2.0075,   after     2.0000
 Calling FoFJK, ICntrl=      2127 FMM=F ISym2X=0 I1Cent= 0 IOpClX= 1 NMat=1 NMatS=1 NMatT=0.
 ***** Axes restored to original set *****
 -------------------------------------------------------------------
 Center     Atomic                   Forces (Hartrees/Bohr)
 Number     Number              X              Y              Z
 -------------------------------------------------------------------
      1        6          -0.000026161    0.000045432    0.000009741
      2        1          -0.000008062    0.000012188   -0.000020408
      3        1           0.000055136    0.000007503    0.000018558
      4        8           0.000008024   -0.000044280    0.000028024
      5        1           0.000001425    0.000004699   -0.000007627
      6        6          -0.000009090   -0.000037895   -0.000021901
      7        1          -0.000008771    0.000012578    0.000006322
      8        6           0.000001767   -0.000001449    0.000062615
      9        1           0.000014569   -0.000006860   -0.000005092
     10        6           0.000002745    0.000007611   -0.000016983
     11        1          -0.000009687   -0.000002426    0.000011953
     12        1          -0.000003723   -0.000004637   -0.000007354
     13        1           0.000008573    0.000000741   -0.000000365
     14        8           0.000013548   -0.000016536   -0.000068203
     15        8          -0.000034751    0.000019947    0.000055561
     16        1           0.000024169   -0.000000433   -0.000033326
     17        1          -0.000029709    0.000003815   -0.000011515
 -------------------------------------------------------------------
 Cartesian Forces:  Max     0.000068203 RMS     0.000024082

 GradGradGradGradGradGradGradGradGradGradGradGradGradGradGradGradGradGrad
 Berny optimization.
 Using GEDIIS/GDIIS optimizer.
 FormGI is forming the generalized inverse of G from B-inverse, IUseBI=4.
 Internal  Forces:  Max     0.000101154 RMS     0.000019384
 Search for a local minimum.
 Step number  14 out of a maximum of   81
 All quantities printed in internal units (Hartrees-Bohrs-Radians)
 Mixed Optimization -- En-DIIS/RFO-DIIS
 Swapping is turned off.
 Update second derivatives using D2CorX and points    1    2    3    4    5
                                                      6    7    8    9   10
                                                     11   12   13   14
 DE= -9.47D-07 DEPred=-7.09D-07 R= 1.34D+00
 Trust test= 1.34D+00 RLast= 3.76D-02 DXMaxT set to 3.81D-01
 ITU=  0  1  1  1  1  1  1  1  1  1  1  1  1  0
     Eigenvalues ---    0.00059   0.00284   0.00402   0.00463   0.00753
     Eigenvalues ---    0.01335   0.01435   0.01777   0.03051   0.04489
     Eigenvalues ---    0.05007   0.05506   0.05639   0.05661   0.06089
     Eigenvalues ---    0.07602   0.10098   0.11426   0.11695   0.13810
     Eigenvalues ---    0.14066   0.15455   0.16001   0.16005   0.16060
     Eigenvalues ---    0.16392   0.17045   0.19537   0.20062   0.22413
     Eigenvalues ---    0.30097   0.30823   0.33282   0.33337   0.33509
     Eigenvalues ---    0.33757   0.33996   0.34160   0.34468   0.34786
     Eigenvalues ---    0.40796   0.43246   0.52281   0.53781   0.64765
 En-DIIS/RFO-DIIS/Sim-DIIS IScMMF=       -3 using points:    14   13   12   11   10    9    8    7    6    5
 RFO step:  Lambda=-4.65189154D-07.
 DIIS inversion failure, remove point  10.
 DIIS inversion failure, remove point   9.
 DIIS inversion failure, remove point   8.
 DIIS inversion failure, remove point   7.
 RFO-DIIS uses    6 points instead of   10
 DidBck=F Rises=F RFO-DIIS coefs:    1.30555   -0.20168   -0.01724   -0.14009   -0.02897
                  RFO-DIIS coefs:    0.08243    0.00000    0.00000    0.00000    0.00000
 Iteration  1 RMS(Cart)=  0.00493640 RMS(Int)=  0.00002173
 Iteration  2 RMS(Cart)=  0.00002220 RMS(Int)=  0.00000263
 Iteration  3 RMS(Cart)=  0.00000000 RMS(Int)=  0.00000263
 Variable       Old X    -DE/DX   Delta X   Delta X   Delta X     New X
                                 (Linear)    (Quad)   (Total)
    R1        2.07351  -0.00001  -0.00004  -0.00002  -0.00006   2.07345
    R2        2.07386  -0.00001  -0.00005  -0.00002  -0.00006   2.07380
    R3        2.44585  -0.00005   0.00017  -0.00017   0.00001   2.44585
    R4        4.10350  -0.00004   0.00410  -0.00176   0.00235   4.10584
    R5        2.07456   0.00000  -0.00004   0.00002  -0.00002   2.07454
    R6        2.06002   0.00000   0.00000  -0.00001  -0.00001   2.06000
    R7        2.86827  -0.00003   0.00000  -0.00008  -0.00008   2.86820
    R8        2.66051  -0.00002   0.00012  -0.00013  -0.00001   2.66050
    R9        2.07202   0.00000  -0.00005   0.00003  -0.00003   2.07199
   R10        2.86896   0.00000  -0.00009   0.00003  -0.00005   2.86891
   R11        2.68925  -0.00004   0.00014  -0.00017  -0.00003   2.68922
   R12        2.06192  -0.00001   0.00002  -0.00005  -0.00003   2.06188
   R13        2.06084  -0.00001  -0.00001  -0.00002  -0.00003   2.06081
   R14        2.05977  -0.00001   0.00001  -0.00002  -0.00001   2.05976
   R15        1.82466   0.00000  -0.00007  -0.00003  -0.00010   1.82456
   R16        1.81497  -0.00004   0.00003  -0.00008  -0.00005   1.81492
    A1        2.00226   0.00003   0.00023   0.00005   0.00028   2.00254
    A2        1.99212   0.00000  -0.00004   0.00007   0.00002   1.99213
    A3        1.80488   0.00004   0.00002   0.00126   0.00128   1.80616
    A4        1.99039   0.00002  -0.00010   0.00012   0.00003   1.99042
    A5        1.73918  -0.00010  -0.00115  -0.00057  -0.00172   1.73746
    A6        1.90318   0.00001   0.00100  -0.00100   0.00000   1.90318
    A7        1.88775   0.00000   0.00011  -0.00013  -0.00002   1.88773
    A8        1.89634   0.00000  -0.00002   0.00002   0.00000   1.89634
    A9        1.93662   0.00000  -0.00005   0.00005   0.00000   1.93662
   A10        1.91749  -0.00001   0.00011  -0.00017  -0.00006   1.91742
   A11        1.87175   0.00001  -0.00007   0.00012   0.00005   1.87180
   A12        1.95282   0.00001  -0.00008   0.00010   0.00002   1.95285
   A13        1.88511  -0.00001   0.00013  -0.00011   0.00002   1.88513
   A14        1.95832   0.00000   0.00002   0.00001   0.00003   1.95835
   A15        1.84371   0.00000  -0.00005   0.00002  -0.00003   1.84368
   A16        1.91715   0.00000  -0.00002   0.00001  -0.00001   1.91714
   A17        1.90728   0.00000  -0.00006   0.00005  -0.00001   1.90728
   A18        1.94967   0.00000  -0.00002   0.00002   0.00000   1.94967
   A19        1.93357   0.00001  -0.00010   0.00012   0.00002   1.93359
   A20        1.92480  -0.00001   0.00004  -0.00004   0.00000   1.92480
   A21        1.92888   0.00000   0.00000  -0.00002  -0.00002   1.92886
   A22        1.89841   0.00000   0.00004  -0.00001   0.00003   1.89844
   A23        1.88521  -0.00001  -0.00009   0.00001  -0.00007   1.88513
   A24        1.89186   0.00000   0.00011  -0.00006   0.00005   1.89191
   A25        1.89424   0.00002  -0.00020   0.00011  -0.00009   1.89414
   A26        1.85418   0.00004  -0.00018   0.00031   0.00012   1.85430
   A27        3.08011   0.00002  -0.00066   0.00003  -0.00063   3.07948
   A28        3.34309   0.00000   0.00453  -0.00083   0.00370   3.34679
    D1       -2.57043   0.00000   0.00977   0.00037   0.01013  -2.56030
    D2        1.63639   0.00000   0.00967   0.00015   0.00983   1.64622
    D3       -0.42667   0.00002   0.01039   0.00050   0.01090  -0.41576
    D4        3.11153   0.00000   0.00016  -0.00021  -0.00005   3.11149
    D5        0.99595   0.00000   0.00008  -0.00015  -0.00007   0.99588
    D6       -1.13239  -0.00001   0.00013  -0.00019  -0.00006  -1.13245
    D7        1.04951   0.00001  -0.00003   0.00004   0.00001   1.04952
    D8       -1.06608   0.00001  -0.00011   0.00010  -0.00001  -1.06608
    D9        3.08877   0.00000  -0.00006   0.00006   0.00000   3.08877
   D10       -1.02745   0.00000   0.00004  -0.00006  -0.00003  -1.02748
   D11        3.14015   0.00000  -0.00004  -0.00001  -0.00005   3.14011
   D12        1.01182  -0.00001   0.00001  -0.00005  -0.00004   1.01177
   D13        1.27706   0.00000  -0.00029   0.00032   0.00003   1.27709
   D14       -2.94790   0.00001  -0.00023   0.00026   0.00003  -2.94786
   D15       -0.84410   0.00000  -0.00019   0.00019   0.00000  -0.84410
   D16        1.06086   0.00000  -0.00030   0.00009  -0.00021   1.06065
   D17       -1.04190   0.00000  -0.00030   0.00005  -0.00025  -1.04215
   D18       -3.13343   0.00000  -0.00047   0.00017  -0.00030  -3.13373
   D19       -1.03621   0.00000  -0.00046   0.00022  -0.00024  -1.03645
   D20       -3.13897   0.00000  -0.00047   0.00018  -0.00029  -3.13926
   D21        1.05268   0.00000  -0.00063   0.00030  -0.00033   1.05235
   D22        3.12758   0.00000  -0.00037   0.00014  -0.00023   3.12736
   D23        1.02483   0.00000  -0.00037   0.00010  -0.00027   1.02455
   D24       -1.06671   0.00000  -0.00054   0.00022  -0.00032  -1.06703
   D25       -2.83635  -0.00001  -0.00063  -0.00045  -0.00108  -2.83743
   D26       -0.81215  -0.00002  -0.00053  -0.00055  -0.00108  -0.81323
   D27        1.31294  -0.00002  -0.00061  -0.00049  -0.00109   1.31184
         Item               Value     Threshold  Converged?
 Maximum Force            0.000101     0.000450     YES
 RMS     Force            0.000019     0.000300     YES
 Maximum Displacement     0.021235     0.001800     NO 
 RMS     Displacement     0.004937     0.001200     NO 
 Predicted change in Energy=-2.282615D-07
 GradGradGradGradGradGradGradGradGradGradGradGradGradGradGradGradGradGrad

                          Input orientation:                          
 ---------------------------------------------------------------------
 Center     Atomic      Atomic             Coordinates (Angstroms)
 Number     Number       Type             X           Y           Z
 ---------------------------------------------------------------------
      1          6           0       -2.785160   -0.607008    0.101857
      2          1           0       -3.371740   -0.659586    1.027633
      3          1           0       -2.745241   -1.542640   -0.470245
      4          8           0       -3.025223    0.441448   -0.618072
      5          1           0        2.703158    0.336834    0.792823
      6          6           0        2.248377    0.018560   -0.154300
      7          1           0        2.723191    0.574496   -0.962892
      8          6           0        0.764918    0.336662   -0.111540
      9          1           0        0.327458    0.043375   -1.073214
     10          6           0        0.501107    1.809210    0.146956
     11          1           0        0.932365    2.424562   -0.644159
     12          1           0        0.935492    2.109275    1.101177
     13          1           0       -0.570589    2.005232    0.180012
     14          8           0        0.226364   -0.483435    0.919254
     15          8           0        2.485377   -1.348647   -0.392404
     16          1           0        1.920728   -1.829446    0.217845
     17          1           0       -0.731580   -0.527792    0.807009
 ---------------------------------------------------------------------
                    Distance matrix (angstroms):
                    1          2          3          4          5
     1  C    0.000000
     2  H    1.097225   0.000000
     3  H    1.097407   1.848223   0.000000
     4  O    1.294290   2.010148   2.009191   0.000000
     5  H    5.611587   6.160550   5.900239   5.900501   0.000000
     6  C    5.078725   5.782955   5.241507   5.310817   1.097800
     7  H    5.733374   6.529421   5.884617   5.760284   1.771840
     8  C    3.679553   4.404789   3.997708   3.825275   2.138842
     9  H    3.390012   4.311819   3.510056   3.406771   3.035154
    10  C    4.079178   4.676483   4.706869   3.858891   2.726548
    11  H    4.854580   5.552673   5.412368   4.426729   3.091801
    12  H    4.713819   5.120962   5.417901   4.628685   2.522157
    13  H    3.425526   3.958051   4.211810   3.017878   3.725119
    14  O    3.122929   3.604043   3.447181   3.713704   2.612152
    15  O    5.345361   6.066064   5.234793   5.798455   2.071965
    16  H    4.863455   5.480379   4.725145   5.506192   2.373935
    17  H    2.172718   2.652638   2.591549   2.868985   3.541921
                    6          7          8          9         10
     6  C    0.000000
     7  H    1.090107   0.000000
     8  C    1.517784   2.148534   0.000000
     9  H    2.129542   2.456379   1.096452   0.000000
    10  C    2.519948   2.773795   1.518162   2.153402   0.000000
    11  H    2.785803   2.594493   2.161261   2.494003   1.091102
    12  H    2.769654   3.132379   2.154515   3.060331   1.090536
    13  H    3.464853   3.768584   2.157014   2.495185   1.089977
    14  O    2.343727   3.300884   1.423073   2.063414   2.434780
    15  O    1.407877   2.020022   2.424692   2.656660   3.768329
    16  H    1.913366   2.795893   2.477179   2.777193   3.906427
    17  H    3.178484   4.035224   1.957171   2.232270   2.723374
                   11         12         13         14         15
    11  H    0.000000
    12  H    1.773588   0.000000
    13  H    1.764644   1.768516   0.000000
    14  O    3.376262   2.694087   2.715710   0.000000
    15  O    4.088072   4.073102   4.573302   2.751759   0.000000
    16  H    4.451572   4.155056   4.573057   2.274772   0.960416
    17  H    3.686597   3.133654   2.614432   0.965517   3.530044
                   16         17
    16  H    0.000000
    17  H    3.012666   0.000000
 Stoichiometry    C4H10O3(3)
 Framework group  C1[X(C4H10O3)]
 Deg. of freedom    45
 Full point group                 C1      NOp   1
 Largest Abelian subgroup         C1      NOp   1
 Largest concise Abelian subgroup C1      NOp   1
                         Standard orientation:                         
 ---------------------------------------------------------------------
 Center     Atomic      Atomic             Coordinates (Angstroms)
 Number     Number       Type             X           Y           Z
 ---------------------------------------------------------------------
      1          6           0       -2.805255   -0.815152    0.118667
      2          1           0       -3.378366   -0.914411    1.049040
      3          1           0       -2.708978   -1.741118   -0.462384
      4          8           0       -3.120809    0.221306   -0.589405
      5          1           0        2.614955    0.483671    0.770040
      6          6           0        2.173328    0.144202   -0.175947
      7          1           0        2.602766    0.737293   -0.983512
      8          6           0        0.672561    0.363096   -0.117208
      9          1           0        0.246428    0.049831   -1.077668
     10          6           0        0.314474    1.812680    0.157191
     11          1           0        0.696691    2.462022   -0.631966
     12          1           0        0.737020    2.132569    1.110288
     13          1           0       -0.767474    1.937087    0.201479
     14          8           0        0.199063   -0.499703    0.910660
     15          8           0        2.497895   -1.202224   -0.428748
     16          1           0        1.971996   -1.724575    0.181974
     17          1           0       -0.754869   -0.606359    0.806437
 ---------------------------------------------------------------------
 Rotational constants (GHZ):           3.9333314           1.0480708           0.9149811
 Standard basis: Aug-CC-pVTZ (5D, 7F)
 There are   635 symmetry adapted cartesian basis functions of A   symmetry.
 There are   552 symmetry adapted basis functions of A   symmetry.
   552 basis functions,   774 primitive gaussians,   635 cartesian basis functions
    30 alpha electrons       28 beta electrons
       nuclear repulsion energy       309.3083917158 Hartrees.
 NAtoms=   17 NActive=   17 NUniq=   17 SFac= 1.00D+00 NAtFMM=   60 NAOKFM=F Big=F
 Integral buffers will be    131072 words long.
 Raffenetti 2 integral format.
 Two-electron integral symmetry is turned on.
 Nuclear repulsion after empirical dispersion term =      309.3004046477 Hartrees.
 One-electron integrals computed using PRISM.
 NBasis=   552 RedAO= T EigKep=  7.19D-06  NBF=   552
 NBsUse=   552 1.00D-06 EigRej= -1.00D+00 NBFU=   552
 Initial guess from the checkpoint file:  "Reverse-wb-opt.chk"
 B after Tr=     0.000000    0.000000    0.000000
         Rot=    1.000000    0.000616    0.000000    0.000073 Ang=   0.07 deg.
 Initial guess <Sx>= 0.0000 <Sy>= 0.0000 <Sz>= 1.0000 <S**2>= 2.0075 S= 1.0025
 ExpMin= 2.53D-02 ExpMax= 1.53D+04 ExpMxC= 5.22D+02 IAcc=3 IRadAn=         7 AccDes= 0.00D+00
 Harris functional with IExCor= 4639 and IRadAn=       7 diagonalized for initial guess.
 HarFok:  IExCor= 4639 AccDes= 0.00D+00 IRadAn=         7 IDoV= 1 UseB2=F ITyADJ=14
 ICtDFT=  3500011 ScaDFX=  1.000000  1.000000  1.000000  1.000000
 FoFCou: FMM=F IPFlag=           0 FMFlag=      100000 FMFlg1=           0
         NFxFlg=           0 DoJE=T BraDBF=F KetDBF=T FulRan=T
         wScrn=  0.000000 ICntrl=       500 IOpCl=  0 I1Cent=   200000004 NGrid=           0
         NMat0=    1 NMatS0=      1 NMatT0=    0 NMatD0=    1 NMtDS0=    0 NMtDT0=    0
 Petite list used in FoFCou.
 Requested convergence on RMS density matrix=1.00D-08 within 128 cycles.
 Requested convergence on MAX density matrix=1.00D-06.
 Requested convergence on             energy=1.00D-06.
 No special actions if energy rises.
 SCF Done:  E(UwB97XD) =  -384.007055210     A.U. after   12 cycles
            NFock= 12  Conv=0.97D-08     -V/T= 2.0058
 <Sx>= 0.0000 <Sy>= 0.0000 <Sz>= 1.0000 <S**2>= 2.0075 S= 1.0025
 <L.S>=  0.00000000000    
 Annihilation of the first spin contaminant:
 S**2 before annihilation     2.0075,   after     2.0000
 Calling FoFJK, ICntrl=      2127 FMM=F ISym2X=0 I1Cent= 0 IOpClX= 1 NMat=1 NMatS=1 NMatT=0.
 ***** Axes restored to original set *****
 -------------------------------------------------------------------
 Center     Atomic                   Forces (Hartrees/Bohr)
 Number     Number              X              Y              Z
 -------------------------------------------------------------------
      1        6           0.000001346    0.000052794    0.000022276
      2        1          -0.000020144    0.000002936   -0.000016478
      3        1           0.000046318   -0.000005590    0.000015644
      4        8           0.000006907   -0.000032531    0.000022833
      5        1           0.000005767    0.000004887   -0.000000798
      6        6          -0.000001762   -0.000038743   -0.000015497
      7        1          -0.000001776    0.000006919    0.000000173
      8        6          -0.000003619   -0.000008664    0.000055371
      9        1           0.000009711   -0.000006712   -0.000011858
     10        6           0.000002612    0.000009357   -0.000017647
     11        1          -0.000005251    0.000001851    0.000004936
     12        1          -0.000000968   -0.000000225    0.000000300
     13        1           0.000001652    0.000001945    0.000001992
     14        8           0.000023389   -0.000014302   -0.000046032
     15        8          -0.000013079    0.000028948    0.000030372
     16        1           0.000008790   -0.000001487   -0.000017017
     17        1          -0.000059893   -0.000001383   -0.000028572
 -------------------------------------------------------------------
 Cartesian Forces:  Max     0.000059893 RMS     0.000021400

 GradGradGradGradGradGradGradGradGradGradGradGradGradGradGradGradGradGrad
 Berny optimization.
 Using GEDIIS/GDIIS optimizer.
 FormGI is forming the generalized inverse of G from B-inverse, IUseBI=4.
 Internal  Forces:  Max     0.000089675 RMS     0.000017377
 Search for a local minimum.
 Step number  15 out of a maximum of   81
 All quantities printed in internal units (Hartrees-Bohrs-Radians)
 Mixed Optimization -- En-DIIS/RFO-DIIS
 Swapping is turned off.
 Update second derivatives using D2CorX and points    1    2    3    4    5
                                                      6    7    8    9   10
                                                     11   12   13   14   15
 DE= -3.28D-07 DEPred=-2.28D-07 R= 1.44D+00
 Trust test= 1.44D+00 RLast= 1.86D-02 DXMaxT set to 3.81D-01
 ITU=  0  0  1  1  1  1  1  1  1  1  1  1  1  1  0
     Eigenvalues ---    0.00040   0.00267   0.00401   0.00463   0.00656
     Eigenvalues ---    0.01300   0.01434   0.01749   0.03383   0.04486
     Eigenvalues ---    0.05005   0.05525   0.05643   0.05664   0.06088
     Eigenvalues ---    0.07590   0.09474   0.11520   0.11712   0.12479
     Eigenvalues ---    0.13993   0.15584   0.16005   0.16012   0.16103
     Eigenvalues ---    0.16515   0.17045   0.19289   0.20039   0.22318
     Eigenvalues ---    0.30082   0.31034   0.33284   0.33335   0.33503
     Eigenvalues ---    0.33787   0.34008   0.34167   0.34477   0.35102
     Eigenvalues ---    0.40847   0.43177   0.52374   0.54508   0.64410
 En-DIIS/RFO-DIIS/Sim-DIIS IScMMF=       -3 using points:    15   14   13   12   11   10    9    8    7    6
 RFO step:  Lambda=-6.81157531D-07.
 DIIS inversion failure, remove point  10.
 DIIS inversion failure, remove point   9.
 DIIS inversion failure, remove point   8.
 DIIS inversion failure, remove point   7.
 DIIS inversion failure, remove point   6.
 RFO-DIIS uses    5 points instead of   10
 DidBck=F Rises=F RFO-DIIS coefs:    2.75280   -1.43546   -0.63685    0.32069   -0.00118
                  RFO-DIIS coefs:    0.00000    0.00000    0.00000    0.00000    0.00000
 Iteration  1 RMS(Cart)=  0.00739113 RMS(Int)=  0.00005378
 Iteration  2 RMS(Cart)=  0.00005479 RMS(Int)=  0.00000335
 Iteration  3 RMS(Cart)=  0.00000000 RMS(Int)=  0.00000335
 Variable       Old X    -DE/DX   Delta X   Delta X   Delta X     New X
                                 (Linear)    (Quad)   (Total)
    R1        2.07345   0.00000  -0.00013   0.00004  -0.00009   2.07336
    R2        2.07380   0.00000  -0.00012   0.00003  -0.00009   2.07371
    R3        2.44585  -0.00004  -0.00006   0.00004  -0.00002   2.44583
    R4        4.10584  -0.00005   0.00240  -0.00148   0.00093   4.10677
    R5        2.07454   0.00000  -0.00006   0.00004  -0.00002   2.07452
    R6        2.06000   0.00000  -0.00003   0.00003  -0.00001   2.06000
    R7        2.86820   0.00000  -0.00017   0.00009  -0.00008   2.86811
    R8        2.66050  -0.00003  -0.00010   0.00000  -0.00010   2.66040
    R9        2.07199   0.00001  -0.00005   0.00004  -0.00001   2.07198
   R10        2.86891   0.00001  -0.00011   0.00007  -0.00004   2.86887
   R11        2.68922  -0.00002  -0.00009  -0.00001  -0.00010   2.68912
   R12        2.06188   0.00000  -0.00008   0.00004  -0.00005   2.06183
   R13        2.06081   0.00000  -0.00007   0.00004  -0.00003   2.06078
   R14        2.05976   0.00000  -0.00004   0.00003  -0.00001   2.05974
   R15        1.82456   0.00002  -0.00016   0.00012  -0.00005   1.82452
   R16        1.81492  -0.00002  -0.00015   0.00007  -0.00009   1.81484
    A1        2.00254   0.00001   0.00057  -0.00013   0.00045   2.00299
    A2        1.99213  -0.00001   0.00001   0.00002   0.00002   1.99215
    A3        1.80616   0.00005   0.00105   0.00164   0.00269   1.80886
    A4        1.99042   0.00002   0.00010   0.00000   0.00011   1.99053
    A5        1.73746  -0.00009  -0.00287  -0.00049  -0.00335   1.73412
    A6        1.90318   0.00000   0.00089  -0.00103  -0.00014   1.90305
    A7        1.88773   0.00000  -0.00007   0.00001  -0.00006   1.88767
    A8        1.89634   0.00000   0.00002   0.00001   0.00003   1.89638
    A9        1.93662   0.00000  -0.00001   0.00000  -0.00001   1.93661
   A10        1.91742  -0.00001  -0.00012   0.00002  -0.00010   1.91732
   A11        1.87180   0.00000   0.00008  -0.00003   0.00005   1.87185
   A12        1.95285   0.00001   0.00009  -0.00001   0.00008   1.95293
   A13        1.88513   0.00000  -0.00005   0.00001  -0.00004   1.88509
   A14        1.95835   0.00000   0.00004  -0.00004  -0.00001   1.95834
   A15        1.84368   0.00000   0.00007  -0.00005   0.00002   1.84370
   A16        1.91714   0.00000  -0.00005   0.00001  -0.00004   1.91710
   A17        1.90728   0.00000  -0.00002   0.00003   0.00001   1.90728
   A18        1.94967   0.00000   0.00002   0.00005   0.00007   1.94974
   A19        1.93359   0.00001   0.00010  -0.00002   0.00007   1.93367
   A20        1.92480   0.00000  -0.00004   0.00003  -0.00001   1.92479
   A21        1.92886   0.00000  -0.00003   0.00001  -0.00002   1.92883
   A22        1.89844   0.00000   0.00004   0.00000   0.00004   1.89848
   A23        1.88513   0.00000  -0.00014   0.00001  -0.00013   1.88501
   A24        1.89191   0.00000   0.00007  -0.00003   0.00004   1.89195
   A25        1.89414   0.00003  -0.00001   0.00010   0.00009   1.89423
   A26        1.85430   0.00002   0.00028  -0.00009   0.00018   1.85448
   A27        3.07948   0.00002   0.00023   0.00109   0.00131   3.08080
   A28        3.34679  -0.00002   0.00510  -0.00117   0.00393   3.35072
    D1       -2.56030  -0.00001   0.01693   0.00008   0.01699  -2.54331
    D2        1.64622   0.00000   0.01681   0.00002   0.01682   1.66304
    D3       -0.41576   0.00002   0.01808   0.00043   0.01853  -0.39724
    D4        3.11149   0.00000  -0.00005  -0.00018  -0.00022   3.11126
    D5        0.99588   0.00000   0.00003  -0.00017  -0.00013   0.99575
    D6       -1.13245  -0.00001  -0.00006  -0.00017  -0.00023  -1.13268
    D7        1.04952   0.00000   0.00010  -0.00021  -0.00011   1.04941
    D8       -1.06608   0.00001   0.00017  -0.00020  -0.00002  -1.06611
    D9        3.08877   0.00000   0.00008  -0.00020  -0.00011   3.08865
   D10       -1.02748   0.00000   0.00002  -0.00017  -0.00016  -1.02763
   D11        3.14011   0.00000   0.00009  -0.00016  -0.00007   3.14004
   D12        1.01177   0.00000   0.00000  -0.00016  -0.00016   1.01161
   D13        1.27709   0.00001   0.00029   0.00010   0.00039   1.27747
   D14       -2.94786   0.00000   0.00025   0.00009   0.00034  -2.94753
   D15       -0.84410   0.00000   0.00020   0.00009   0.00030  -0.84380
   D16        1.06065   0.00000  -0.00041   0.00017  -0.00024   1.06041
   D17       -1.04215   0.00000  -0.00050   0.00017  -0.00033  -1.04248
   D18       -3.13373   0.00000  -0.00054   0.00017  -0.00037  -3.13410
   D19       -1.03645   0.00000  -0.00033   0.00018  -0.00015  -1.03661
   D20       -3.13926   0.00000  -0.00042   0.00018  -0.00024  -3.13950
   D21        1.05235   0.00000  -0.00046   0.00019  -0.00028   1.05207
   D22        3.12736   0.00000  -0.00029   0.00011  -0.00018   3.12718
   D23        1.02455   0.00000  -0.00037   0.00010  -0.00027   1.02428
   D24       -1.06703   0.00000  -0.00042   0.00011  -0.00030  -1.06733
   D25       -2.83743  -0.00001  -0.00319  -0.00011  -0.00330  -2.84073
   D26       -0.81323  -0.00002  -0.00323  -0.00011  -0.00334  -0.81657
   D27        1.31184  -0.00001  -0.00329  -0.00005  -0.00334   1.30850
         Item               Value     Threshold  Converged?
 Maximum Force            0.000090     0.000450     YES
 RMS     Force            0.000017     0.000300     YES
 Maximum Displacement     0.031464     0.001800     NO 
 RMS     Displacement     0.007391     0.001200     NO 
 Predicted change in Energy=-3.272308D-07
 GradGradGradGradGradGradGradGradGradGradGradGradGradGradGradGradGradGrad

                          Input orientation:                          
 ---------------------------------------------------------------------
 Center     Atomic      Atomic             Coordinates (Angstroms)
 Number     Number       Type             X           Y           Z
 ---------------------------------------------------------------------
      1          6           0       -2.784729   -0.606258    0.101768
      2          1           0       -3.375268   -0.642936    1.025734
      3          1           0       -2.745272   -1.550296   -0.456294
      4          8           0       -3.017753    0.432358   -0.634530
      5          1           0        2.703502    0.335975    0.791528
      6          6           0        2.247993    0.019110   -0.155706
      7          1           0        2.721842    0.576669   -0.963743
      8          6           0        0.764504    0.336613   -0.111156
      9          1           0        0.326411    0.044948   -1.073030
     10          6           0        0.500412    1.808588    0.150164
     11          1           0        0.930980    2.425553   -0.640033
     12          1           0        0.935194    2.107014    1.104701
     13          1           0       -0.571319    2.004227    0.184084
     14          8           0        0.227065   -0.485548    0.918501
     15          8           0        2.485368   -1.347536   -0.396325
     16          1           0        1.921318   -1.829742    0.213294
     17          1           0       -0.731249   -0.527640    0.808782
 ---------------------------------------------------------------------
                    Distance matrix (angstroms):
                    1          2          3          4          5
     1  C    0.000000
     2  H    1.097176   0.000000
     3  H    1.097359   1.848406   0.000000
     4  O    1.294279   2.010113   2.009211   0.000000
     5  H    5.611083   6.161539   5.899510   5.897092   0.000000
     6  C    5.077960   5.784044   5.242718   5.303596   1.097790
     7  H    5.732099   6.528415   5.888193   5.750840   1.771791
     8  C    3.678505   4.403379   3.999759   3.819497   2.138820
     9  H    3.388718   4.310501   3.515737   3.394967   3.035100
    10  C    4.077497   4.668778   4.710027   3.858399   2.726452
    11  H    4.852695   5.543841   5.418115   4.423274   3.091527
    12  H    4.712277   5.113564   5.418344   4.631975   2.522216
    13  H    3.423536   3.946894   4.215541   3.020918   3.725118
    14  O    3.122904   3.607363   3.443623   3.712587   2.612233
    15  O    5.345233   6.071719   5.234913   5.788706   2.071903
    16  H    4.863768   5.488387   4.722659   5.498212   2.374131
    17  H    2.173208   2.655409   2.588925   2.869294   3.541701
                    6          7          8          9         10
     6  C    0.000000
     7  H    1.090105   0.000000
     8  C    1.517739   2.148419   0.000000
     9  H    2.129467   2.456168   1.096447   0.000000
    10  C    2.519886   2.773655   1.518138   2.153347   0.000000
    11  H    2.785689   2.594291   2.161272   2.494047   1.091076
    12  H    2.769731   3.132496   2.154475   3.060269   1.090520
    13  H    3.464775   3.768333   2.156972   2.495000   1.089969
    14  O    2.343662   3.300767   1.423019   2.063369   2.434773
    15  O    1.407823   2.020012   2.424676   2.656697   3.768265
    16  H    1.913409   2.795902   2.477212   2.777197   3.906457
    17  H    3.178845   4.035490   1.957165   2.233320   2.721898
                   11         12         13         14         15
    11  H    0.000000
    12  H    1.773579   0.000000
    13  H    1.764536   1.768525   0.000000
    14  O    3.376246   2.693974   2.715836   0.000000
    15  O    4.087997   4.073087   4.573240   2.751677   0.000000
    16  H    4.451570   4.155129   4.573119   2.274790   0.960370
    17  H    3.685570   3.131454   2.612696   0.965493   3.531450
                   16         17
    16  H    0.000000
    17  H    3.014331   0.000000
 Stoichiometry    C4H10O3(3)
 Framework group  C1[X(C4H10O3)]
 Deg. of freedom    45
 Full point group                 C1      NOp   1
 Largest Abelian subgroup         C1      NOp   1
 Largest concise Abelian subgroup C1      NOp   1
                         Standard orientation:                         
 ---------------------------------------------------------------------
 Center     Atomic      Atomic             Coordinates (Angstroms)
 Number     Number       Type             X           Y           Z
 ---------------------------------------------------------------------
      1          6           0       -2.806518   -0.810165    0.125717
      2          1           0       -3.383715   -0.891290    1.055264
      3          1           0       -2.711591   -1.745940   -0.439536
      4          8           0       -3.114294    0.215895   -0.600666
      5          1           0        2.615733    0.482845    0.767263
      6          6           0        2.171905    0.143231   -0.177630
      7          1           0        2.600002    0.735761   -0.986314
      8          6           0        0.671454    0.363172   -0.115920
      9          1           0        0.243212    0.049935   -1.075444
     10          6           0        0.314937    1.813079    0.158689
     11          1           0        0.696171    2.461952   -0.631292
     12          1           0        0.739359    2.132896    1.110959
     13          1           0       -0.766835    1.938296    0.204761
     14          8           0        0.199434   -0.498990    0.913088
     15          8           0        2.495129   -1.203447   -0.430509
     16          1           0        1.970048   -1.725354    0.181222
     17          1           0       -0.755209   -0.602665    0.812673
 ---------------------------------------------------------------------
 Rotational constants (GHZ):           3.9262878           1.0491623           0.9165519
 Standard basis: Aug-CC-pVTZ (5D, 7F)
 There are   635 symmetry adapted cartesian basis functions of A   symmetry.
 There are   552 symmetry adapted basis functions of A   symmetry.
   552 basis functions,   774 primitive gaussians,   635 cartesian basis functions
    30 alpha electrons       28 beta electrons
       nuclear repulsion energy       309.3536895814 Hartrees.
 NAtoms=   17 NActive=   17 NUniq=   17 SFac= 1.00D+00 NAtFMM=   60 NAOKFM=F Big=F
 Integral buffers will be    131072 words long.
 Raffenetti 2 integral format.
 Two-electron integral symmetry is turned on.
 Nuclear repulsion after empirical dispersion term =      309.3456990037 Hartrees.
 One-electron integrals computed using PRISM.
 NBasis=   552 RedAO= T EigKep=  7.16D-06  NBF=   552
 NBsUse=   552 1.00D-06 EigRej= -1.00D+00 NBFU=   552
 Initial guess from the checkpoint file:  "Reverse-wb-opt.chk"
 B after Tr=     0.000000    0.000000    0.000000
         Rot=    1.000000    0.000901    0.000047    0.000196 Ang=   0.11 deg.
 Initial guess <Sx>= 0.0000 <Sy>= 0.0000 <Sz>= 1.0000 <S**2>= 2.0075 S= 1.0025
 ExpMin= 2.53D-02 ExpMax= 1.53D+04 ExpMxC= 5.22D+02 IAcc=3 IRadAn=         7 AccDes= 0.00D+00
 Harris functional with IExCor= 4639 and IRadAn=       7 diagonalized for initial guess.
 HarFok:  IExCor= 4639 AccDes= 0.00D+00 IRadAn=         7 IDoV= 1 UseB2=F ITyADJ=14
 ICtDFT=  3500011 ScaDFX=  1.000000  1.000000  1.000000  1.000000
 FoFCou: FMM=F IPFlag=           0 FMFlag=      100000 FMFlg1=           0
         NFxFlg=           0 DoJE=T BraDBF=F KetDBF=T FulRan=T
         wScrn=  0.000000 ICntrl=       500 IOpCl=  0 I1Cent=   200000004 NGrid=           0
         NMat0=    1 NMatS0=      1 NMatT0=    0 NMatD0=    1 NMtDS0=    0 NMtDT0=    0
 Petite list used in FoFCou.
 Requested convergence on RMS density matrix=1.00D-08 within 128 cycles.
 Requested convergence on MAX density matrix=1.00D-06.
 Requested convergence on             energy=1.00D-06.
 No special actions if energy rises.
 SCF Done:  E(UwB97XD) =  -384.007055780     A.U. after   13 cycles
            NFock= 13  Conv=0.19D-08     -V/T= 2.0058
 <Sx>= 0.0000 <Sy>= 0.0000 <Sz>= 1.0000 <S**2>= 2.0075 S= 1.0025
 <L.S>=  0.00000000000    
 Annihilation of the first spin contaminant:
 S**2 before annihilation     2.0075,   after     2.0000
 Calling FoFJK, ICntrl=      2127 FMM=F ISym2X=0 I1Cent= 0 IOpClX= 1 NMat=1 NMatS=1 NMatT=0.
 ***** Axes restored to original set *****
 -------------------------------------------------------------------
 Center     Atomic                   Forces (Hartrees/Bohr)
 Number     Number              X              Y              Z
 -------------------------------------------------------------------
      1        6           0.000044176    0.000057819    0.000041793
      2        1          -0.000036339   -0.000012749   -0.000008705
      3        1           0.000026726   -0.000023528    0.000009986
      4        8          -0.000000126   -0.000004858    0.000003933
      5        1           0.000007548    0.000006238    0.000009788
      6        6           0.000009490   -0.000012146    0.000004132
      7        1           0.000001870    0.000002027   -0.000005891
      8        6          -0.000020668   -0.000011435    0.000015015
      9        1           0.000000663   -0.000004266   -0.000014502
     10        6           0.000001256    0.000005575   -0.000007888
     11        1           0.000003166    0.000004828   -0.000006581
     12        1           0.000002212    0.000006926    0.000009380
     13        1          -0.000010855    0.000003117    0.000004765
     14        8           0.000042660   -0.000008602   -0.000000289
     15        8           0.000017935    0.000015273   -0.000013602
     16        1          -0.000015890   -0.000013890    0.000012595
     17        1          -0.000073825   -0.000010329   -0.000053929
 -------------------------------------------------------------------
 Cartesian Forces:  Max     0.000073825 RMS     0.000021545

 GradGradGradGradGradGradGradGradGradGradGradGradGradGradGradGradGradGrad
 Berny optimization.
 Using GEDIIS/GDIIS optimizer.
 FormGI is forming the generalized inverse of G from B-inverse, IUseBI=4.
 Internal  Forces:  Max     0.000067458 RMS     0.000015813
 Search for a local minimum.
 Step number  16 out of a maximum of   81
 All quantities printed in internal units (Hartrees-Bohrs-Radians)
 Mixed Optimization -- En-DIIS/RFO-DIIS
 Swapping is turned off.
 Update second derivatives using D2CorX and points    1    2    3    4    5
                                                      6    7    8    9   10
                                                     11   12   13   14   15
                                                     16
 DE= -5.70D-07 DEPred=-3.27D-07 R= 1.74D+00
 Trust test= 1.74D+00 RLast= 3.14D-02 DXMaxT set to 3.81D-01
 ITU=  0  0  0  1  1  1  1  1  1  1  1  1  1  1  1  0
     Eigenvalues ---    0.00034   0.00242   0.00403   0.00460   0.00611
     Eigenvalues ---    0.01135   0.01436   0.01770   0.03020   0.04505
     Eigenvalues ---    0.05012   0.05532   0.05638   0.05663   0.06102
     Eigenvalues ---    0.07603   0.08720   0.11596   0.11721   0.12045
     Eigenvalues ---    0.14001   0.15594   0.16005   0.16043   0.16081
     Eigenvalues ---    0.16532   0.17109   0.19279   0.20084   0.22317
     Eigenvalues ---    0.30074   0.31031   0.33285   0.33364   0.33520
     Eigenvalues ---    0.33774   0.34011   0.34168   0.34482   0.35374
     Eigenvalues ---    0.40748   0.43445   0.52181   0.54997   0.64705
 En-DIIS/RFO-DIIS/Sim-DIIS IScMMF=       -3 using points:    16   15   14   13   12   11   10    9    8    7
 RFO step:  Lambda=-6.52004880D-07.
 DIIS inversion failure, remove point  10.
 DIIS inversion failure, remove point   9.
 DIIS inversion failure, remove point   8.
 DIIS inversion failure, remove point   7.
 DIIS inversion failure, remove point   6.
 DIIS inversion failure, remove point   5.
 DIIS inversion failure, remove point   4.
 RFO-DIIS uses    3 points instead of   10
 DidBck=F Rises=F RFO-DIIS coefs:    1.91157   -2.00000    1.08843    0.00000    0.00000
                  RFO-DIIS coefs:    0.00000    0.00000    0.00000    0.00000    0.00000
 Iteration  1 RMS(Cart)=  0.00585753 RMS(Int)=  0.00003205
 Iteration  2 RMS(Cart)=  0.00003469 RMS(Int)=  0.00000132
 Iteration  3 RMS(Cart)=  0.00000000 RMS(Int)=  0.00000132
 Variable       Old X    -DE/DX   Delta X   Delta X   Delta X     New X
                                 (Linear)    (Quad)   (Total)
    R1        2.07336   0.00001  -0.00002  -0.00003  -0.00005   2.07331
    R2        2.07371   0.00002  -0.00001  -0.00002  -0.00003   2.07367
    R3        2.44583  -0.00001  -0.00003   0.00001  -0.00002   2.44582
    R4        4.10677  -0.00005  -0.00171  -0.00149  -0.00320   4.10357
    R5        2.07452   0.00001   0.00001   0.00001   0.00002   2.07454
    R6        2.06000   0.00001   0.00001   0.00001   0.00002   2.06002
    R7        2.86811   0.00002   0.00001  -0.00003  -0.00003   2.86809
    R8        2.66040   0.00000  -0.00009   0.00002  -0.00007   2.66033
    R9        2.07198   0.00001   0.00002   0.00001   0.00004   2.07202
   R10        2.86887   0.00002   0.00002   0.00001   0.00002   2.86889
   R11        2.68912  -0.00001  -0.00006  -0.00011  -0.00017   2.68894
   R12        2.06183   0.00001  -0.00001  -0.00001  -0.00002   2.06181
   R13        2.06078   0.00001   0.00000   0.00000   0.00000   2.06079
   R14        2.05974   0.00001   0.00000   0.00001   0.00002   2.05976
   R15        1.82452   0.00004   0.00006   0.00004   0.00011   1.82462
   R16        1.81484   0.00002  -0.00003   0.00000  -0.00002   1.81481
    A1        2.00299  -0.00001   0.00010   0.00013   0.00023   2.00322
    A2        1.99215  -0.00001   0.00000   0.00004   0.00004   1.99219
    A3        1.80886   0.00007   0.00106   0.00273   0.00378   1.81264
    A4        1.99053   0.00001   0.00007   0.00006   0.00013   1.99065
    A5        1.73412  -0.00006  -0.00118  -0.00239  -0.00357   1.73055
    A6        1.90305   0.00000  -0.00013  -0.00068  -0.00081   1.90224
    A7        1.88767   0.00000  -0.00003  -0.00002  -0.00006   1.88761
    A8        1.89638   0.00000   0.00003  -0.00003  -0.00001   1.89637
    A9        1.93661   0.00000  -0.00001   0.00002   0.00001   1.93662
   A10        1.91732   0.00000  -0.00002  -0.00010  -0.00012   1.91720
   A11        1.87185   0.00000  -0.00001   0.00010   0.00009   1.87195
   A12        1.95293   0.00000   0.00005   0.00003   0.00008   1.95301
   A13        1.88509   0.00000  -0.00006   0.00001  -0.00005   1.88503
   A14        1.95834   0.00000  -0.00004  -0.00002  -0.00006   1.95828
   A15        1.84370   0.00000   0.00005  -0.00011  -0.00006   1.84364
   A16        1.91710   0.00000  -0.00003  -0.00001  -0.00004   1.91705
   A17        1.90728   0.00000   0.00001   0.00005   0.00007   1.90735
   A18        1.94974   0.00000   0.00006   0.00009   0.00015   1.94989
   A19        1.93367   0.00000   0.00004  -0.00001   0.00003   1.93370
   A20        1.92479   0.00001  -0.00001   0.00003   0.00002   1.92481
   A21        1.92883   0.00000   0.00000   0.00001   0.00001   1.92884
   A22        1.89848   0.00000   0.00001   0.00002   0.00003   1.89851
   A23        1.88501   0.00000  -0.00004  -0.00006  -0.00009   1.88491
   A24        1.89195   0.00000  -0.00001   0.00002   0.00001   1.89196
   A25        1.89423   0.00001   0.00018  -0.00004   0.00014   1.89438
   A26        1.85448   0.00000   0.00003   0.00020   0.00022   1.85471
   A27        3.08080   0.00000   0.00189   0.00027   0.00216   3.08295
   A28        3.35072  -0.00004  -0.00045   0.00129   0.00085   3.35157
    D1       -2.54331  -0.00002   0.00446   0.00971   0.01417  -2.52914
    D2        1.66304   0.00000   0.00464   0.00953   0.01418   1.67722
    D3       -0.39724   0.00001   0.00502   0.01079   0.01582  -0.38142
    D4        3.11126   0.00000  -0.00015  -0.00029  -0.00044   3.11083
    D5        0.99575   0.00000  -0.00005  -0.00026  -0.00031   0.99544
    D6       -1.13268   0.00000  -0.00014  -0.00028  -0.00042  -1.13309
    D7        1.04941   0.00000  -0.00011  -0.00018  -0.00030   1.04911
    D8       -1.06611   0.00000  -0.00001  -0.00016  -0.00017  -1.06628
    D9        3.08865   0.00000  -0.00010  -0.00017  -0.00028   3.08838
   D10       -1.02763   0.00000  -0.00011  -0.00027  -0.00038  -1.02801
   D11        3.14004   0.00000  -0.00001  -0.00024  -0.00025   3.13978
   D12        1.01161   0.00000  -0.00010  -0.00026  -0.00036   1.01125
   D13        1.27747   0.00000   0.00032   0.00026   0.00058   1.27805
   D14       -2.94753   0.00000   0.00027   0.00030   0.00058  -2.94695
   D15       -0.84380   0.00000   0.00026   0.00027   0.00053  -0.84327
   D16        1.06041   0.00000   0.00000   0.00005   0.00005   1.06046
   D17       -1.04248   0.00000  -0.00003   0.00002  -0.00001  -1.04249
   D18       -3.13410   0.00000  -0.00001  -0.00003  -0.00004  -3.13414
   D19       -1.03661   0.00000   0.00012   0.00006   0.00019  -1.03642
   D20       -3.13950   0.00000   0.00009   0.00003   0.00012  -3.13938
   D21        1.05207   0.00000   0.00011  -0.00001   0.00010   1.05217
   D22        3.12718   0.00000   0.00008  -0.00005   0.00003   3.12721
   D23        1.02428   0.00000   0.00005  -0.00008  -0.00003   1.02425
   D24       -1.06733   0.00000   0.00007  -0.00013  -0.00006  -1.06739
   D25       -2.84073  -0.00001  -0.00183  -0.00259  -0.00442  -2.84515
   D26       -0.81657  -0.00001  -0.00187  -0.00261  -0.00448  -0.82105
   D27        1.30850  -0.00001  -0.00186  -0.00254  -0.00439   1.30411
         Item               Value     Threshold  Converged?
 Maximum Force            0.000067     0.000450     YES
 RMS     Force            0.000016     0.000300     YES
 Maximum Displacement     0.025807     0.001800     NO 
 RMS     Displacement     0.005857     0.001200     NO 
 Predicted change in Energy=-2.889059D-07
 GradGradGradGradGradGradGradGradGradGradGradGradGradGradGradGradGradGrad

                          Input orientation:                          
 ---------------------------------------------------------------------
 Center     Atomic      Atomic             Coordinates (Angstroms)
 Number     Number       Type             X           Y           Z
 ---------------------------------------------------------------------
      1          6           0       -2.784699   -0.604916    0.103395
      2          1           0       -3.377979   -0.629279    1.025978
      3          1           0       -2.746125   -1.555324   -0.443776
      4          8           0       -3.012243    0.426027   -0.645280
      5          1           0        2.702792    0.335356    0.792238
      6          6           0        2.248308    0.019792   -0.155932
      7          1           0        2.722365    0.579231   -0.962560
      8          6           0        0.764574    0.336188   -0.112095
      9          1           0        0.327627    0.046261   -1.075038
     10          6           0        0.499322    1.807480    0.151954
     11          1           0        0.930154    2.426324   -0.636612
     12          1           0        0.933041    2.104267    1.107487
     13          1           0       -0.572568    2.002400    0.185264
     14          8           0        0.226852   -0.488499    0.915265
     15          8           0        2.486937   -1.346208   -0.398750
     16          1           0        1.922452   -1.830106    0.209104
     17          1           0       -0.731810   -0.527895    0.807096
 ---------------------------------------------------------------------
                    Distance matrix (angstroms):
                    1          2          3          4          5
     1  C    0.000000
     2  H    1.097148   0.000000
     3  H    1.097341   1.848507   0.000000
     4  O    1.294270   2.010109   2.009272   0.000000
     5  H    5.609918   6.161244   5.898567   5.893751   0.000000
     6  C    5.078255   5.785612   5.244826   5.298857   1.097798
     7  H    5.732907   6.529087   5.893203   5.745422   1.771771
     8  C    3.678241   4.403190   4.001605   3.815325   2.138809
     9  H    3.391063   4.313019   3.522998   3.388753   3.035078
    10  C    4.075146   4.662100   4.711292   3.856823   2.726241
    11  H    4.851409   5.537231   5.422705   4.420833   3.091279
    12  H    4.708447   5.105273   5.416206   4.631840   2.521993
    13  H    3.420282   3.937368   4.216330   3.021054   3.724975
    14  O    3.121238   3.609277   3.438560   3.709905   2.612308
    15  O    5.347132   6.077917   5.237432   5.782956   2.071883
    16  H    4.865135   5.495801   4.722009   5.492843   2.374489
    17  H    2.171516   2.657141   2.584135   2.867009   3.541456
                    6          7          8          9         10
     6  C    0.000000
     7  H    1.090116   0.000000
     8  C    1.517726   2.148326   0.000000
     9  H    2.129430   2.455907   1.096467   0.000000
    10  C    2.519836   2.773564   1.518150   2.153342   0.000000
    11  H    2.785673   2.594227   2.161296   2.493984   1.091064
    12  H    2.769691   3.132493   2.154499   3.060283   1.090522
    13  H    3.464749   3.768222   2.156997   2.495034   1.089978
    14  O    2.343525   3.300585   1.422928   2.063354   2.434832
    15  O    1.407786   2.020055   2.424698   2.656869   3.768240
    16  H    1.913519   2.795991   2.477232   2.777272   3.906481
    17  H    3.179384   4.035931   1.957222   2.234835   2.720087
                   11         12         13         14         15
    11  H    0.000000
    12  H    1.773586   0.000000
    13  H    1.764473   1.768539   0.000000
    14  O    3.376263   2.694084   2.715981   0.000000
    15  O    4.088049   4.072974   4.573273   2.751415   0.000000
    16  H    4.451638   4.155155   4.573160   2.274562   0.960358
    17  H    3.684268   3.128936   2.610446   0.965549   3.533275
                   16         17
    16  H    0.000000
    17  H    3.016364   0.000000
 Stoichiometry    C4H10O3(3)
 Framework group  C1[X(C4H10O3)]
 Deg. of freedom    45
 Full point group                 C1      NOp   1
 Largest Abelian subgroup         C1      NOp   1
 Largest concise Abelian subgroup C1      NOp   1
                         Standard orientation:                         
 ---------------------------------------------------------------------
 Center     Atomic      Atomic             Coordinates (Angstroms)
 Number     Number       Type             X           Y           Z
 ---------------------------------------------------------------------
      1          6           0       -2.807773   -0.806232    0.131257
      2          1           0       -3.388116   -0.874031    1.059879
      3          1           0       -2.714010   -1.749066   -0.422305
      4          8           0       -3.109475    0.212092   -0.608423
      5          1           0        2.614910    0.482236    0.768071
      6          6           0        2.171361    0.143364   -0.177229
      7          1           0        2.599516    0.736768   -0.985254
      8          6           0        0.670888    0.363116   -0.115724
      9          1           0        0.243024    0.051041   -1.075819
     10          6           0        0.314259    1.812714    0.160432
     11          1           0        0.695650    2.462508   -0.628699
     12          1           0        0.738378    2.131467    1.113195
     13          1           0       -0.767537    1.937877    0.206292
     14          8           0        0.198716   -0.500334    0.912007
     15          8           0        2.494870   -1.203001   -0.431207
     16          1           0        1.969435   -1.725735    0.179493
     17          1           0       -0.756539   -0.600891    0.813718
 ---------------------------------------------------------------------
 Rotational constants (GHZ):           3.9260020           1.0497788           0.9174940
 Standard basis: Aug-CC-pVTZ (5D, 7F)
 There are   635 symmetry adapted cartesian basis functions of A   symmetry.
 There are   552 symmetry adapted basis functions of A   symmetry.
   552 basis functions,   774 primitive gaussians,   635 cartesian basis functions
    30 alpha electrons       28 beta electrons
       nuclear repulsion energy       309.3972527894 Hartrees.
 NAtoms=   17 NActive=   17 NUniq=   17 SFac= 1.00D+00 NAtFMM=   60 NAOKFM=F Big=F
 Integral buffers will be    131072 words long.
 Raffenetti 2 integral format.
 Two-electron integral symmetry is turned on.
 Nuclear repulsion after empirical dispersion term =      309.3892588803 Hartrees.
 One-electron integrals computed using PRISM.
 NBasis=   552 RedAO= T EigKep=  7.14D-06  NBF=   552
 NBsUse=   552 1.00D-06 EigRej= -1.00D+00 NBFU=   552
 Initial guess from the checkpoint file:  "Reverse-wb-opt.chk"
 B after Tr=     0.000000    0.000000    0.000000
         Rot=    1.000000    0.000329    0.000129    0.000049 Ang=   0.04 deg.
 Initial guess <Sx>= 0.0000 <Sy>= 0.0000 <Sz>= 1.0000 <S**2>= 2.0075 S= 1.0025
 ExpMin= 2.53D-02 ExpMax= 1.53D+04 ExpMxC= 5.22D+02 IAcc=3 IRadAn=         7 AccDes= 0.00D+00
 Harris functional with IExCor= 4639 and IRadAn=       7 diagonalized for initial guess.
 HarFok:  IExCor= 4639 AccDes= 0.00D+00 IRadAn=         7 IDoV= 1 UseB2=F ITyADJ=14
 ICtDFT=  3500011 ScaDFX=  1.000000  1.000000  1.000000  1.000000
 FoFCou: FMM=F IPFlag=           0 FMFlag=      100000 FMFlg1=           0
         NFxFlg=           0 DoJE=T BraDBF=F KetDBF=T FulRan=T
         wScrn=  0.000000 ICntrl=       500 IOpCl=  0 I1Cent=   200000004 NGrid=           0
         NMat0=    1 NMatS0=      1 NMatT0=    0 NMatD0=    1 NMtDS0=    0 NMtDT0=    0
 Petite list used in FoFCou.
 Requested convergence on RMS density matrix=1.00D-08 within 128 cycles.
 Requested convergence on MAX density matrix=1.00D-06.
 Requested convergence on             energy=1.00D-06.
 No special actions if energy rises.
 SCF Done:  E(UwB97XD) =  -384.007056335     A.U. after   13 cycles
            NFock= 13  Conv=0.16D-08     -V/T= 2.0058
 <Sx>= 0.0000 <Sy>= 0.0000 <Sz>= 1.0000 <S**2>= 2.0075 S= 1.0025
 <L.S>=  0.00000000000    
 Annihilation of the first spin contaminant:
 S**2 before annihilation     2.0075,   after     2.0000
 Calling FoFJK, ICntrl=      2127 FMM=F ISym2X=0 I1Cent= 0 IOpClX= 1 NMat=1 NMatS=1 NMatT=0.
 ***** Axes restored to original set *****
 -------------------------------------------------------------------
 Center     Atomic                   Forces (Hartrees/Bohr)
 Number     Number              X              Y              Z
 -------------------------------------------------------------------
      1        6           0.000059925    0.000052967    0.000041906
      2        1          -0.000038749   -0.000018834   -0.000003210
      3        1           0.000006486   -0.000027734    0.000003019
      4        8          -0.000012477    0.000008007   -0.000010482
      5        1           0.000005630    0.000000957    0.000010501
      6        6           0.000012077    0.000014050    0.000023407
      7        1           0.000005822   -0.000011897   -0.000006730
      8        6          -0.000016041   -0.000005038   -0.000027733
      9        1          -0.000007419   -0.000000248   -0.000006690
     10        6          -0.000002185   -0.000002360    0.000003543
     11        1           0.000007066    0.000004262   -0.000010929
     12        1           0.000002914    0.000008014    0.000009556
     13        1          -0.000011537    0.000002052    0.000003875
     14        8           0.000020834   -0.000002336    0.000039399
     15        8           0.000033725    0.000000178   -0.000042421
     16        1          -0.000022667   -0.000002229    0.000023175
     17        1          -0.000043403   -0.000019812   -0.000050184
 -------------------------------------------------------------------
 Cartesian Forces:  Max     0.000059925 RMS     0.000022088

 GradGradGradGradGradGradGradGradGradGradGradGradGradGradGradGradGradGrad
 Berny optimization.
 Using GEDIIS/GDIIS optimizer.
 FormGI is forming the generalized inverse of G from B-inverse, IUseBI=4.
 Internal  Forces:  Max     0.000059222 RMS     0.000014472
 Search for a local minimum.
 Step number  17 out of a maximum of   81
 All quantities printed in internal units (Hartrees-Bohrs-Radians)
 Mixed Optimization -- En-DIIS/RFO-DIIS
 Swapping is turned off.
 Update second derivatives using D2CorX and points    1    2    3    4    5
                                                      6    7    8    9   10
                                                     11   12   13   14   15
                                                     16   17
 DE= -5.56D-07 DEPred=-2.89D-07 R= 1.92D+00
 Trust test= 1.92D+00 RLast= 2.75D-02 DXMaxT set to 3.81D-01
 ITU=  0  0  0  0  1  1  1  1  1  1  1  1  1  1  1  1  0
     Eigenvalues ---    0.00034   0.00234   0.00405   0.00464   0.00635
     Eigenvalues ---    0.00972   0.01436   0.01653   0.02255   0.04508
     Eigenvalues ---    0.05012   0.05521   0.05634   0.05664   0.06124
     Eigenvalues ---    0.07620   0.08184   0.11464   0.11729   0.12099
     Eigenvalues ---    0.14034   0.15751   0.16006   0.16055   0.16075
     Eigenvalues ---    0.16531   0.17110   0.19775   0.20198   0.22386
     Eigenvalues ---    0.30208   0.30897   0.33286   0.33398   0.33540
     Eigenvalues ---    0.33753   0.34009   0.34170   0.34484   0.35134
     Eigenvalues ---    0.40902   0.43411   0.52136   0.54250   0.64788
 En-DIIS/RFO-DIIS/Sim-DIIS IScMMF=       -3 using points:    17   16   15   14   13   12   11   10    9    8
 RFO step:  Lambda=-4.00137536D-07.
 DIIS inversion failure, remove point  10.
 DIIS inversion failure, remove point   9.
 DIIS inversion failure, remove point   8.
 DIIS inversion failure, remove point   7.
 DIIS inversion failure, remove point   6.
 DIIS inversion failure, remove point   5.
 DIIS inversion failure, remove point   4.
 RFO-DIIS uses    3 points instead of   10
 DidBck=F Rises=F RFO-DIIS coefs:    2.06148   -1.58249    0.52102    0.00000    0.00000
                  RFO-DIIS coefs:    0.00000    0.00000    0.00000    0.00000    0.00000
 Iteration  1 RMS(Cart)=  0.00378107 RMS(Int)=  0.00000697
 Iteration  2 RMS(Cart)=  0.00001174 RMS(Int)=  0.00000089
 Iteration  3 RMS(Cart)=  0.00000000 RMS(Int)=  0.00000089
 Variable       Old X    -DE/DX   Delta X   Delta X   Delta X     New X
                                 (Linear)    (Quad)   (Total)
    R1        2.07331   0.00002  -0.00001   0.00003   0.00003   2.07334
    R2        2.07367   0.00002   0.00001   0.00004   0.00006   2.07373
    R3        2.44582   0.00001  -0.00001   0.00001   0.00000   2.44582
    R4        4.10357  -0.00002  -0.00387   0.00024  -0.00363   4.09994
    R5        2.07454   0.00001   0.00003  -0.00001   0.00002   2.07456
    R6        2.06002   0.00000   0.00002  -0.00001   0.00001   2.06003
    R7        2.86809   0.00003   0.00002   0.00006   0.00008   2.86816
    R8        2.66033   0.00001  -0.00002   0.00001  -0.00001   2.66032
    R9        2.07202   0.00001   0.00004  -0.00001   0.00003   2.07205
   R10        2.86889   0.00001   0.00005  -0.00001   0.00004   2.86893
   R11        2.68894   0.00002  -0.00013   0.00010  -0.00003   2.68892
   R12        2.06181   0.00001   0.00000   0.00001   0.00001   2.06183
   R13        2.06079   0.00001   0.00002   0.00000   0.00002   2.06081
   R14        2.05976   0.00001   0.00003   0.00000   0.00003   2.05979
   R15        1.82462   0.00003   0.00014   0.00001   0.00014   1.82477
   R16        1.81481   0.00003   0.00002   0.00000   0.00002   1.81484
    A1        2.00322  -0.00003   0.00002  -0.00019  -0.00018   2.00304
    A2        1.99219  -0.00001   0.00003  -0.00006  -0.00003   1.99216
    A3        1.81264   0.00006   0.00261   0.00004   0.00265   1.81529
    A4        1.99065   0.00000   0.00008  -0.00008   0.00000   1.99066
    A5        1.73055  -0.00003  -0.00204  -0.00018  -0.00222   1.72833
    A6        1.90224   0.00002  -0.00079   0.00055  -0.00023   1.90200
    A7        1.88761   0.00000  -0.00003   0.00005   0.00003   1.88764
    A8        1.89637   0.00000  -0.00002   0.00004   0.00001   1.89638
    A9        1.93662   0.00000   0.00001   0.00000   0.00001   1.93663
   A10        1.91720   0.00001  -0.00008   0.00009   0.00001   1.91721
   A11        1.87195  -0.00001   0.00007  -0.00016  -0.00009   1.87186
   A12        1.95301   0.00000   0.00004  -0.00001   0.00003   1.95304
   A13        1.88503   0.00001  -0.00003   0.00004   0.00001   1.88504
   A14        1.95828   0.00000  -0.00006  -0.00001  -0.00007   1.95822
   A15        1.84364   0.00000  -0.00008   0.00004  -0.00003   1.84361
   A16        1.91705   0.00000  -0.00002   0.00000  -0.00003   1.91703
   A17        1.90735   0.00000   0.00007  -0.00002   0.00005   1.90740
   A18        1.94989   0.00000   0.00012  -0.00005   0.00007   1.94996
   A19        1.93370  -0.00001   0.00000  -0.00002  -0.00002   1.93367
   A20        1.92481   0.00001   0.00002   0.00001   0.00003   1.92484
   A21        1.92884   0.00000   0.00002   0.00001   0.00004   1.92888
   A22        1.89851   0.00000   0.00001  -0.00001   0.00000   1.89851
   A23        1.88491   0.00000  -0.00003   0.00001  -0.00002   1.88489
   A24        1.89196   0.00000  -0.00001  -0.00001  -0.00002   1.89194
   A25        1.89438   0.00000   0.00011   0.00011   0.00022   1.89460
   A26        1.85471  -0.00003   0.00014  -0.00020  -0.00005   1.85465
   A27        3.08295   0.00000   0.00160   0.00116   0.00277   3.08572
   A28        3.35157  -0.00004  -0.00115  -0.00260  -0.00375   3.34782
    D1       -2.52914  -0.00002   0.00619  -0.00007   0.00611  -2.52303
    D2        1.67722   0.00000   0.00628   0.00035   0.00663   1.68385
    D3       -0.38142   0.00001   0.00714   0.00003   0.00718  -0.37424
    D4        3.11083   0.00000  -0.00035   0.00040   0.00005   3.11087
    D5        0.99544   0.00000  -0.00026   0.00038   0.00012   0.99556
    D6       -1.13309   0.00001  -0.00033   0.00041   0.00009  -1.13300
    D7        1.04911  -0.00001  -0.00026   0.00026   0.00000   1.04912
    D8       -1.06628  -0.00001  -0.00017   0.00024   0.00007  -1.06620
    D9        3.08838   0.00000  -0.00023   0.00028   0.00004   3.08842
   D10       -1.02801   0.00000  -0.00032   0.00041   0.00009  -1.02792
   D11        3.13978   0.00000  -0.00023   0.00039   0.00016   3.13994
   D12        1.01125   0.00001  -0.00030   0.00043   0.00013   1.01138
   D13        1.27805   0.00000   0.00042  -0.00001   0.00041   1.27846
   D14       -2.94695   0.00000   0.00043  -0.00004   0.00039  -2.94656
   D15       -0.84327   0.00000   0.00041  -0.00005   0.00036  -0.84291
   D16        1.06046   0.00000   0.00018   0.00008   0.00026   1.06072
   D17       -1.04249   0.00000   0.00016   0.00009   0.00025  -1.04224
   D18       -3.13414   0.00000   0.00015   0.00009   0.00024  -3.13390
   D19       -1.03642   0.00000   0.00028   0.00004   0.00031  -1.03611
   D20       -3.13938   0.00000   0.00026   0.00005   0.00031  -3.13907
   D21        1.05217   0.00000   0.00025   0.00004   0.00029   1.05246
   D22        3.12721   0.00000   0.00013   0.00010   0.00022   3.12743
   D23        1.02425   0.00000   0.00011   0.00011   0.00022   1.02447
   D24       -1.06739   0.00000   0.00010   0.00011   0.00020  -1.06719
   D25       -2.84515  -0.00001  -0.00297   0.00020  -0.00277  -2.84792
   D26       -0.82105   0.00000  -0.00302   0.00026  -0.00275  -0.82380
   D27        1.30411   0.00000  -0.00292   0.00021  -0.00271   1.30140
         Item               Value     Threshold  Converged?
 Maximum Force            0.000059     0.000450     YES
 RMS     Force            0.000014     0.000300     YES
 Maximum Displacement     0.012961     0.001800     NO 
 RMS     Displacement     0.003779     0.001200     NO 
 Predicted change in Energy=-1.867754D-07
 GradGradGradGradGradGradGradGradGradGradGradGradGradGradGradGradGradGrad

                          Input orientation:                          
 ---------------------------------------------------------------------
 Center     Atomic      Atomic             Coordinates (Angstroms)
 Number     Number       Type             X           Y           Z
 ---------------------------------------------------------------------
      1          6           0       -2.786587   -0.604484    0.105987
      2          1           0       -3.379222   -0.624482    1.029106
      3          1           0       -2.749026   -1.557409   -0.436917
      4          8           0       -3.014336    0.423172   -0.647133
      5          1           0        2.701649    0.334479    0.795207
      6          6           0        2.249635    0.020327   -0.154622
      7          1           0        2.725528    0.581216   -0.959168
      8          6           0        0.765650    0.336161   -0.113987
      9          1           0        0.331196    0.047625   -1.078494
     10          6           0        0.499336    1.806996    0.151661
     11          1           0        0.931731    2.427130   -0.635044
     12          1           0        0.930822    2.102537    1.108603
     13          1           0       -0.572695    2.001571    0.182864
     14          8           0        0.225698   -0.490318    0.910741
     15          8           0        2.489377   -1.345168   -0.399140
     16          1           0        1.923268   -1.830259    0.206268
     17          1           0       -0.733022   -0.527993    0.801807
 ---------------------------------------------------------------------
                    Distance matrix (angstroms):
                    1          2          3          4          5
     1  C    0.000000
     2  H    1.097162   0.000000
     3  H    1.097371   1.848439   0.000000
     4  O    1.294271   2.010099   2.009299   0.000000
     5  H    5.610473   6.160464   5.899765   5.895821   0.000000
     6  C    5.081519   5.788007   5.249338   5.302287   1.097809
     7  H    5.737931   6.532604   5.900611   5.750512   1.771801
     8  C    3.681248   4.405617   4.005351   3.818391   2.138862
     9  H    3.398354   4.319827   3.532070   3.394067   3.035142
    10  C    4.076102   4.661030   4.713544   3.859913   2.726287
    11  H    4.854451   5.537694   5.428055   4.425770   3.091506
    12  H    4.706626   5.100925   5.415267   4.633265   2.521919
    13  H    3.420343   3.935591   4.217450   3.023549   3.724982
    14  O    3.120019   3.609357   3.435673   3.709347   2.612274
    15  O    5.351594   6.082740   5.242837   5.786137   2.071892
    16  H    4.867784   5.499760   4.724242   5.494196   2.374620
    17  H    2.169595   2.657696   2.580389   2.865054   3.541309
                    6          7          8          9         10
     6  C    0.000000
     7  H    1.090121   0.000000
     8  C    1.517766   2.148373   0.000000
     9  H    2.129482   2.455969   1.096484   0.000000
    10  C    2.519830   2.773520   1.518173   2.153355   0.000000
    11  H    2.785745   2.594256   2.161304   2.493859   1.091072
    12  H    2.769586   3.132263   2.154552   3.060328   1.090533
    13  H    3.464790   3.768279   2.157054   2.495185   1.089992
    14  O    2.343519   3.300591   1.422914   2.063388   2.434899
    15  O    1.407779   2.019988   2.424750   2.656904   3.768260
    16  H    1.913485   2.795902   2.477099   2.777005   3.906429
    17  H    3.179883   4.036452   1.957411   2.235940   2.719112
                   11         12         13         14         15
    11  H    0.000000
    12  H    1.773603   0.000000
    13  H    1.764475   1.768545   0.000000
    14  O    3.376306   2.694299   2.716017   0.000000
    15  O    4.088049   4.072966   4.573366   2.751509   0.000000
    16  H    4.451552   4.155243   4.573106   2.274526   0.960370
    17  H    3.683571   3.127649   2.609117   0.965624   3.534671
                   16         17
    16  H    0.000000
    17  H    3.017688   0.000000
 Stoichiometry    C4H10O3(3)
 Framework group  C1[X(C4H10O3)]
 Deg. of freedom    45
 Full point group                 C1      NOp   1
 Largest Abelian subgroup         C1      NOp   1
 Largest concise Abelian subgroup C1      NOp   1
                         Standard orientation:                         
 ---------------------------------------------------------------------
 Center     Atomic      Atomic             Coordinates (Angstroms)
 Number     Number       Type             X           Y           Z
 ---------------------------------------------------------------------
      1          6           0       -2.810033   -0.804209    0.133931
      2          1           0       -3.390197   -0.867489    1.063000
      3          1           0       -2.717433   -1.749599   -0.415511
      4          8           0       -3.111162    0.211114   -0.610097
      5          1           0        2.613992    0.480284    0.772241
      6          6           0        2.172797    0.143357   -0.174865
      7          1           0        2.603138    0.738241   -0.980647
      8          6           0        0.672170    0.363262   -0.116783
      9          1           0        0.246702    0.053110   -1.078582
     10          6           0        0.315178    1.812453    0.161160
     11          1           0        0.698514    2.463571   -0.625946
     12          1           0        0.737155    2.129451    1.115472
     13          1           0       -0.766707    1.937788    0.204749
     14          8           0        0.197270   -0.502045    0.908106
     15          8           0        2.496761   -1.202535   -0.430719
     16          1           0        1.969402   -1.726399    0.177368
     17          1           0       -0.758193   -0.600408    0.808884
 ---------------------------------------------------------------------
 Rotational constants (GHZ):           3.9304015           1.0486269           0.9165636
 Standard basis: Aug-CC-pVTZ (5D, 7F)
 There are   635 symmetry adapted cartesian basis functions of A   symmetry.
 There are   552 symmetry adapted basis functions of A   symmetry.
   552 basis functions,   774 primitive gaussians,   635 cartesian basis functions
    30 alpha electrons       28 beta electrons
       nuclear repulsion energy       309.3613692254 Hartrees.
 NAtoms=   17 NActive=   17 NUniq=   17 SFac= 1.00D+00 NAtFMM=   60 NAOKFM=F Big=F
 Integral buffers will be    131072 words long.
 Raffenetti 2 integral format.
 Two-electron integral symmetry is turned on.
 Nuclear repulsion after empirical dispersion term =      309.3533795763 Hartrees.
 One-electron integrals computed using PRISM.
 NBasis=   552 RedAO= T EigKep=  7.16D-06  NBF=   552
 NBsUse=   552 1.00D-06 EigRej= -1.00D+00 NBFU=   552
 Initial guess from the checkpoint file:  "Reverse-wb-opt.chk"
 B after Tr=     0.000000    0.000000    0.000000
         Rot=    1.000000   -0.000111    0.000097    0.000088 Ang=  -0.02 deg.
 Initial guess <Sx>= 0.0000 <Sy>= 0.0000 <Sz>= 1.0000 <S**2>= 2.0075 S= 1.0025
 Requested convergence on RMS density matrix=1.00D-08 within 128 cycles.
 Requested convergence on MAX density matrix=1.00D-06.
 Requested convergence on             energy=1.00D-06.
 No special actions if energy rises.
 SCF Done:  E(UwB97XD) =  -384.007056599     A.U. after   12 cycles
            NFock= 12  Conv=0.75D-08     -V/T= 2.0058
 <Sx>= 0.0000 <Sy>= 0.0000 <Sz>= 1.0000 <S**2>= 2.0075 S= 1.0025
 <L.S>=  0.00000000000    
 Annihilation of the first spin contaminant:
 S**2 before annihilation     2.0075,   after     2.0000
 Calling FoFJK, ICntrl=      2127 FMM=F ISym2X=0 I1Cent= 0 IOpClX= 1 NMat=1 NMatS=1 NMatT=0.
 ***** Axes restored to original set *****
 -------------------------------------------------------------------
 Center     Atomic                   Forces (Hartrees/Bohr)
 Number     Number              X              Y              Z
 -------------------------------------------------------------------
      1        6           0.000039769    0.000044216    0.000013460
      2        1          -0.000021042   -0.000013262    0.000000476
      3        1          -0.000000029   -0.000017590    0.000000855
      4        8          -0.000010925    0.000000470   -0.000004907
      5        1          -0.000000507   -0.000000581    0.000005716
      6        6           0.000002807    0.000023467    0.000011935
      7        1           0.000000017   -0.000003582   -0.000001465
      8        6          -0.000008963    0.000000240   -0.000030830
      9        1          -0.000005006    0.000000542    0.000000885
     10        6          -0.000001010   -0.000003990    0.000006729
     11        1           0.000004627    0.000001078   -0.000005951
     12        1           0.000000617    0.000004886    0.000003956
     13        1          -0.000007905   -0.000000624    0.000002051
     14        8           0.000010932    0.000003268    0.000029782
     15        8           0.000012178   -0.000013528   -0.000021724
     16        1          -0.000009697   -0.000006745    0.000015079
     17        1          -0.000005863   -0.000018266   -0.000026047
 -------------------------------------------------------------------
 Cartesian Forces:  Max     0.000044216 RMS     0.000014043

 GradGradGradGradGradGradGradGradGradGradGradGradGradGradGradGradGradGrad
 Berny optimization.
 Using GEDIIS/GDIIS optimizer.
 FormGI is forming the generalized inverse of G from B-inverse, IUseBI=4.
 Internal  Forces:  Max     0.000033628 RMS     0.000009073
 Search for a local minimum.
 Step number  18 out of a maximum of   81
 All quantities printed in internal units (Hartrees-Bohrs-Radians)
 Mixed Optimization -- En-DIIS/RFO-DIIS
 Swapping is turned off.
 Update second derivatives using D2CorX and points    1    2    3    4    5
                                                      6    7    8    9   10
                                                     11   12   13   14   15
                                                     16   17   18
 DE= -2.63D-07 DEPred=-1.87D-07 R= 1.41D+00
 Trust test= 1.41D+00 RLast= 1.43D-02 DXMaxT set to 3.81D-01
 ITU=  0  0  0  0  0  1  1  1  1  1  1  1  1  1  1  1  1  0
     Eigenvalues ---    0.00031   0.00240   0.00404   0.00461   0.00640
     Eigenvalues ---    0.00903   0.01440   0.01576   0.02024   0.04522
     Eigenvalues ---    0.05018   0.05519   0.05635   0.05660   0.06094
     Eigenvalues ---    0.07620   0.07775   0.11392   0.11730   0.12077
     Eigenvalues ---    0.14030   0.15407   0.16007   0.16014   0.16088
     Eigenvalues ---    0.16756   0.17091   0.19676   0.20361   0.22426
     Eigenvalues ---    0.30199   0.30971   0.33286   0.33350   0.33516
     Eigenvalues ---    0.33763   0.34000   0.34177   0.34486   0.34778
     Eigenvalues ---    0.40870   0.43394   0.52288   0.53674   0.64698
 En-DIIS/RFO-DIIS/Sim-DIIS IScMMF=       -3 using points:    18   17   16   15   14   13   12   11   10    9
 RFO step:  Lambda=-9.18473748D-08.
 DIIS inversion failure, remove point  10.
 DIIS inversion failure, remove point   9.
 DIIS inversion failure, remove point   8.
 DIIS inversion failure, remove point   7.
 DIIS inversion failure, remove point   6.
 DIIS inversion failure, remove point   5.
 RFO-DIIS uses    4 points instead of   10
 DidBck=F Rises=F RFO-DIIS coefs:    0.89347    0.54957   -0.77275    0.32971    0.00000
                  RFO-DIIS coefs:    0.00000    0.00000    0.00000    0.00000    0.00000
 Iteration  1 RMS(Cart)=  0.00091917 RMS(Int)=  0.00000050
 Iteration  2 RMS(Cart)=  0.00000057 RMS(Int)=  0.00000040
 Variable       Old X    -DE/DX   Delta X   Delta X   Delta X     New X
                                 (Linear)    (Quad)   (Total)
    R1        2.07334   0.00001   0.00000   0.00002   0.00003   2.07336
    R2        2.07373   0.00001   0.00001   0.00003   0.00004   2.07377
    R3        2.44582   0.00001   0.00000  -0.00002  -0.00002   2.44580
    R4        4.09994  -0.00001  -0.00133   0.00007  -0.00127   4.09867
    R5        2.07456   0.00000   0.00001   0.00000   0.00001   2.07457
    R6        2.06003   0.00000   0.00001  -0.00001   0.00000   2.06003
    R7        2.86816   0.00000   0.00001   0.00000   0.00001   2.86817
    R8        2.66032   0.00002   0.00000   0.00002   0.00002   2.66034
    R9        2.07205   0.00000   0.00002  -0.00001   0.00001   2.07206
   R10        2.86893   0.00000   0.00002   0.00000   0.00002   2.86895
   R11        2.68892   0.00000  -0.00004   0.00003  -0.00001   2.68891
   R12        2.06183   0.00001   0.00000   0.00001   0.00001   2.06184
   R13        2.06081   0.00001   0.00001   0.00000   0.00001   2.06082
   R14        2.05979   0.00001   0.00001   0.00000   0.00001   2.05980
   R15        1.82477   0.00000   0.00005  -0.00001   0.00003   1.82480
   R16        1.81484   0.00002   0.00002   0.00001   0.00002   1.81486
    A1        2.00304  -0.00002  -0.00002  -0.00015  -0.00017   2.00287
    A2        1.99216  -0.00001   0.00001  -0.00002   0.00000   1.99216
    A3        1.81529   0.00003   0.00051   0.00045   0.00095   1.81625
    A4        1.99066   0.00000   0.00002  -0.00003  -0.00001   1.99065
    A5        1.72833  -0.00001  -0.00024  -0.00025  -0.00049   1.72785
    A6        1.90200   0.00002  -0.00029   0.00003  -0.00026   1.90174
    A7        1.88764   0.00000  -0.00001   0.00003   0.00002   1.88766
    A8        1.89638   0.00000  -0.00002   0.00000  -0.00002   1.89637
    A9        1.93663   0.00000   0.00001  -0.00001   0.00000   1.93663
   A10        1.91721   0.00000  -0.00002   0.00003   0.00001   1.91722
   A11        1.87186   0.00000   0.00003  -0.00003   0.00001   1.87186
   A12        1.95304   0.00000   0.00001  -0.00002  -0.00001   1.95302
   A13        1.88504   0.00000  -0.00001   0.00003   0.00002   1.88506
   A14        1.95822   0.00001  -0.00002   0.00000  -0.00001   1.95820
   A15        1.84361  -0.00001  -0.00003  -0.00001  -0.00004   1.84356
   A16        1.91703   0.00000   0.00000   0.00001   0.00001   1.91703
   A17        1.90740   0.00000   0.00002  -0.00001   0.00002   1.90741
   A18        1.94996   0.00000   0.00004  -0.00002   0.00001   1.94997
   A19        1.93367  -0.00001  -0.00001  -0.00001  -0.00002   1.93365
   A20        1.92484   0.00001   0.00001   0.00002   0.00002   1.92486
   A21        1.92888   0.00000   0.00001  -0.00001   0.00000   1.92888
   A22        1.89851   0.00000   0.00000   0.00000  -0.00001   1.89850
   A23        1.88489   0.00000   0.00000   0.00001   0.00002   1.88491
   A24        1.89194   0.00000  -0.00001   0.00000  -0.00001   1.89192
   A25        1.89460  -0.00003   0.00001  -0.00006  -0.00005   1.89455
   A26        1.85465  -0.00001   0.00005  -0.00004   0.00000   1.85466
   A27        3.08572  -0.00003   0.00023  -0.00089  -0.00066   3.08506
   A28        3.34782  -0.00001  -0.00052  -0.00063  -0.00115   3.34667
    D1       -2.52303  -0.00001   0.00002   0.00003   0.00005  -2.52297
    D2        1.68385   0.00000   0.00003   0.00005   0.00007   1.68392
    D3       -0.37424   0.00000   0.00014   0.00010   0.00024  -0.37400
    D4        3.11087   0.00000  -0.00013   0.00008  -0.00004   3.11083
    D5        0.99556   0.00000  -0.00011   0.00005  -0.00006   0.99550
    D6       -1.13300   0.00000  -0.00012   0.00008  -0.00004  -1.13304
    D7        1.04912   0.00000  -0.00009   0.00003  -0.00006   1.04905
    D8       -1.06620   0.00000  -0.00008   0.00000  -0.00008  -1.06628
    D9        3.08842   0.00000  -0.00009   0.00003  -0.00006   3.08837
   D10       -1.02792   0.00000  -0.00013   0.00006  -0.00007  -1.02799
   D11        3.13994   0.00000  -0.00011   0.00003  -0.00008   3.13986
   D12        1.01138   0.00000  -0.00012   0.00006  -0.00006   1.01132
   D13        1.27846   0.00000   0.00009  -0.00014  -0.00005   1.27841
   D14       -2.94656   0.00000   0.00010  -0.00012  -0.00002  -2.94658
   D15       -0.84291   0.00000   0.00010  -0.00012  -0.00002  -0.84292
   D16        1.06072   0.00000   0.00007   0.00008   0.00016   1.06088
   D17       -1.04224   0.00000   0.00008   0.00009   0.00016  -1.04208
   D18       -3.13390   0.00000   0.00008   0.00009   0.00016  -3.13374
   D19       -1.03611   0.00000   0.00010   0.00003   0.00013  -1.03597
   D20       -3.13907   0.00000   0.00010   0.00004   0.00014  -3.13893
   D21        1.05246   0.00000   0.00010   0.00004   0.00014   1.05260
   D22        3.12743   0.00000   0.00005   0.00005   0.00010   3.12753
   D23        1.02447   0.00000   0.00005   0.00006   0.00011   1.02458
   D24       -1.06719   0.00000   0.00005   0.00005   0.00011  -1.06708
   D25       -2.84792   0.00000  -0.00057   0.00030  -0.00027  -2.84819
   D26       -0.82380   0.00000  -0.00059   0.00033  -0.00026  -0.82407
   D27        1.30140   0.00000  -0.00056   0.00032  -0.00024   1.30117
         Item               Value     Threshold  Converged?
 Maximum Force            0.000034     0.000450     YES
 RMS     Force            0.000009     0.000300     YES
 Maximum Displacement     0.002368     0.001800     NO 
 RMS     Displacement     0.000919     0.001200     YES
 Predicted change in Energy=-4.419738D-08
 GradGradGradGradGradGradGradGradGradGradGradGradGradGradGradGradGradGrad

                          Input orientation:                          
 ---------------------------------------------------------------------
 Center     Atomic      Atomic             Coordinates (Angstroms)
 Number     Number       Type             X           Y           Z
 ---------------------------------------------------------------------
      1          6           0       -2.786434   -0.603680    0.106584
      2          1           0       -3.379351   -0.623924    1.029534
      3          1           0       -2.749329   -1.556397   -0.436765
      4          8           0       -3.013596    0.424425   -0.646083
      5          1           0        2.701318    0.334793    0.795674
      6          6           0        2.249848    0.020507   -0.154376
      7          1           0        2.725862    0.581617   -0.958698
      8          6           0        0.765714    0.335746   -0.114352
      9          1           0        0.331770    0.047140   -1.079073
     10          6           0        0.498713    1.806459    0.151353
     11          1           0        0.931084    2.426826   -0.635191
     12          1           0        0.929807    2.102122    1.108442
     13          1           0       -0.573413    2.000586    0.182277
     14          8           0        0.225709   -0.491067    0.910073
     15          8           0        2.490227   -1.344897   -0.398845
     16          1           0        1.924061   -1.830240    0.206325
     17          1           0       -0.732991   -0.528915    0.800858
 ---------------------------------------------------------------------
                    Distance matrix (angstroms):
                    1          2          3          4          5
     1  C    0.000000
     2  H    1.097177   0.000000
     3  H    1.097394   1.848368   0.000000
     4  O    1.294261   2.010101   2.009306   0.000000
     5  H    5.609902   6.160224   5.899581   5.894654   0.000000
     6  C    5.081520   5.788334   5.249585   5.301771   1.097814
     7  H    5.738045   6.532994   5.900952   5.750114   1.771820
     8  C    3.680909   4.405792   4.004957   3.817563   2.138857
     9  H    3.398904   4.320760   3.532289   3.394304   3.035157
    10  C    4.074674   4.660187   4.712162   3.857751   2.726246
    11  H    4.853261   5.536988   5.426867   4.423826   3.091553
    12  H    4.704842   5.099647   5.413730   4.630708   2.521810
    13  H    3.418391   3.934360   4.215443   3.020755   3.724914
    14  O    3.119500   3.609484   3.435077   3.708483   2.612235
    15  O    5.352384   6.083750   5.243961   5.786511   2.071906
    16  H    4.868589   5.500822   4.725371   5.494595   2.374622
    17  H    2.168925   2.657920   2.579351   2.864203   3.541256
                    6          7          8          9         10
     6  C    0.000000
     7  H    1.090123   0.000000
     8  C    1.517772   2.148384   0.000000
     9  H    2.129506   2.455979   1.096489   0.000000
    10  C    2.519835   2.773561   1.518185   2.153375   0.000000
    11  H    2.785802   2.594355   2.161304   2.493815   1.091078
    12  H    2.769538   3.132222   2.154585   3.060363   1.090540
    13  H    3.464802   3.768356   2.157068   2.495258   1.089998
    14  O    2.343480   3.300564   1.422910   2.063400   2.434916
    15  O    1.407791   2.020004   2.424756   2.656956   3.768275
    16  H    1.913507   2.795929   2.477115   2.777084   3.906433
    17  H    3.179884   4.036456   1.957386   2.236000   2.718993
                   11         12         13         14         15
    11  H    0.000000
    12  H    1.773609   0.000000
    13  H    1.764496   1.768548   0.000000
    14  O    3.376314   2.694390   2.715993   0.000000
    15  O    4.088114   4.072931   4.573385   2.751424   0.000000
    16  H    4.451602   4.155217   4.573094   2.274433   0.960382
    17  H    3.683447   3.127596   2.608924   0.965642   3.534720
                   16         17
    16  H    0.000000
    17  H    3.017754   0.000000
 Stoichiometry    C4H10O3(3)
 Framework group  C1[X(C4H10O3)]
 Deg. of freedom    45
 Full point group                 C1      NOp   1
 Largest Abelian subgroup         C1      NOp   1
 Largest concise Abelian subgroup C1      NOp   1
                         Standard orientation:                         
 ---------------------------------------------------------------------
 Center     Atomic      Atomic             Coordinates (Angstroms)
 Number     Number       Type             X           Y           Z
 ---------------------------------------------------------------------
      1          6           0       -2.809850   -0.804509    0.133599
      2          1           0       -3.390412   -0.868678    1.062376
      3          1           0       -2.717318   -1.749430   -0.416707
      4          8           0       -3.110634    0.211545   -0.609555
      5          1           0        2.613187    0.480978    0.773274
      6          6           0        2.172811    0.144249   -0.174291
      7          1           0        2.603193    0.739881   -0.979500
      8          6           0        0.671984    0.363027   -0.116966
      9          1           0        0.247288    0.053145   -1.079200
     10          6           0        0.313785    1.811802    0.161657
     11          1           0        0.696995    2.463644   -0.624920
     12          1           0        0.735102    2.128591    1.116337
     13          1           0       -0.768217    1.936304    0.204845
     14          8           0        0.197169   -0.503253    0.907135
     15          8           0        2.497897   -1.201284   -0.430677
     16          1           0        1.970568   -1.725861    0.176840
     17          1           0       -0.758216   -0.602057    0.807428
 ---------------------------------------------------------------------
 Rotational constants (GHZ):           3.9332521           1.0486932           0.9166305
 Standard basis: Aug-CC-pVTZ (5D, 7F)
 There are   635 symmetry adapted cartesian basis functions of A   symmetry.
 There are   552 symmetry adapted basis functions of A   symmetry.
   552 basis functions,   774 primitive gaussians,   635 cartesian basis functions
    30 alpha electrons       28 beta electrons
       nuclear repulsion energy       309.3756521104 Hartrees.
 NAtoms=   17 NActive=   17 NUniq=   17 SFac= 1.00D+00 NAtFMM=   60 NAOKFM=F Big=F
 Integral buffers will be    131072 words long.
 Raffenetti 2 integral format.
 Two-electron integral symmetry is turned on.
 Nuclear repulsion after empirical dispersion term =      309.3676607905 Hartrees.
 One-electron integrals computed using PRISM.
 NBasis=   552 RedAO= T EigKep=  7.16D-06  NBF=   552
 NBsUse=   552 1.00D-06 EigRej= -1.00D+00 NBFU=   552
 Initial guess from the checkpoint file:  "Reverse-wb-opt.chk"
 B after Tr=     0.000000    0.000000    0.000000
         Rot=    1.000000   -0.000277    0.000043   -0.000129 Ang=  -0.04 deg.
 Initial guess <Sx>= 0.0000 <Sy>= 0.0000 <Sz>= 1.0000 <S**2>= 2.0075 S= 1.0025
 Requested convergence on RMS density matrix=1.00D-08 within 128 cycles.
 Requested convergence on MAX density matrix=1.00D-06.
 Requested convergence on             energy=1.00D-06.
 No special actions if energy rises.
 SCF Done:  E(UwB97XD) =  -384.007056650     A.U. after    7 cycles
            NFock=  7  Conv=0.98D-08     -V/T= 2.0058
 <Sx>= 0.0000 <Sy>= 0.0000 <Sz>= 1.0000 <S**2>= 2.0075 S= 1.0025
 <L.S>=  0.00000000000    
 Annihilation of the first spin contaminant:
 S**2 before annihilation     2.0075,   after     2.0000
 Calling FoFJK, ICntrl=      2127 FMM=F ISym2X=0 I1Cent= 0 IOpClX= 1 NMat=1 NMatS=1 NMatT=0.
 ***** Axes restored to original set *****
 -------------------------------------------------------------------
 Center     Atomic                   Forces (Hartrees/Bohr)
 Number     Number              X              Y              Z
 -------------------------------------------------------------------
      1        6           0.000023631    0.000026306    0.000006967
      2        1          -0.000011098   -0.000006946    0.000000516
      3        1           0.000000063   -0.000008742   -0.000000562
      4        8          -0.000012283   -0.000001931   -0.000005504
      5        1          -0.000001080   -0.000001506    0.000001338
      6        6           0.000000805    0.000017121    0.000009500
      7        1           0.000001186   -0.000004825   -0.000000083
      8        6           0.000000763    0.000004114   -0.000023130
      9        1          -0.000003706    0.000001388    0.000003110
     10        6          -0.000001881   -0.000004264    0.000005363
     11        1           0.000002083   -0.000000077   -0.000002685
     12        1           0.000000245    0.000001289    0.000000529
     13        1          -0.000001814   -0.000000491   -0.000000129
     14        8          -0.000000726    0.000002284    0.000021462
     15        8           0.000007457   -0.000010973   -0.000014890
     16        1          -0.000003976    0.000001191    0.000007325
     17        1           0.000000330   -0.000013936   -0.000009128
 -------------------------------------------------------------------
 Cartesian Forces:  Max     0.000026306 RMS     0.000008861

 GradGradGradGradGradGradGradGradGradGradGradGradGradGradGradGradGradGrad
 Berny optimization.
 Using GEDIIS/GDIIS optimizer.
 FormGI is forming the generalized inverse of G from B-inverse, IUseBI=4.
 Internal  Forces:  Max     0.000025890 RMS     0.000005417
 Search for a local minimum.
 Step number  19 out of a maximum of   81
 All quantities printed in internal units (Hartrees-Bohrs-Radians)
 Mixed Optimization -- En-DIIS/RFO-DIIS
 Swapping is turned off.
 Update second derivatives using D2CorX and points    1    2    3    4    5
                                                      6    7    8    9   10
                                                     11   12   13   14   15
                                                     16   17   18   19
 DE= -5.15D-08 DEPred=-4.42D-08 R= 1.17D+00
 Trust test= 1.17D+00 RLast= 2.26D-03 DXMaxT set to 3.81D-01
 ITU=  0  0  0  0  0  0  1  1  1  1  1  1  1  1  1  1  1  1  0
     Eigenvalues ---    0.00031   0.00230   0.00401   0.00474   0.00641
     Eigenvalues ---    0.00847   0.01439   0.01593   0.02023   0.04492
     Eigenvalues ---    0.05020   0.05521   0.05635   0.05665   0.06032
     Eigenvalues ---    0.07016   0.07627   0.11369   0.11747   0.12070
     Eigenvalues ---    0.14004   0.14901   0.16008   0.16019   0.16093
     Eigenvalues ---    0.16941   0.17152   0.19088   0.20166   0.22294
     Eigenvalues ---    0.30196   0.30997   0.33195   0.33287   0.33499
     Eigenvalues ---    0.33779   0.34000   0.34181   0.34473   0.34788
     Eigenvalues ---    0.41011   0.43313   0.52271   0.53788   0.64727
 En-DIIS/RFO-DIIS/Sim-DIIS IScMMF=       -3 using points:    19   18   17   16   15   14   13   12   11   10
 RFO step:  Lambda=-2.97555659D-08.
 DIIS inversion failure, remove point  10.
 DIIS inversion failure, remove point   9.
 DIIS inversion failure, remove point   8.
 DIIS inversion failure, remove point   7.
 DIIS inversion failure, remove point   6.
 DIIS inversion failure, remove point   5.
 RFO-DIIS uses    4 points instead of   10
 DidBck=F Rises=F RFO-DIIS coefs:    1.12830   -0.01807   -0.14701    0.03678    0.00000
                  RFO-DIIS coefs:    0.00000    0.00000    0.00000    0.00000    0.00000
 Iteration  1 RMS(Cart)=  0.00044583 RMS(Int)=  0.00000010
 Iteration  2 RMS(Cart)=  0.00000019 RMS(Int)=  0.00000002
 Variable       Old X    -DE/DX   Delta X   Delta X   Delta X     New X
                                 (Linear)    (Quad)   (Total)
    R1        2.07336   0.00001   0.00001   0.00002   0.00003   2.07339
    R2        2.07377   0.00001   0.00001   0.00002   0.00004   2.07381
    R3        2.44580   0.00000   0.00000  -0.00001  -0.00001   2.44579
    R4        4.09867   0.00000  -0.00045   0.00030  -0.00014   4.09853
    R5        2.07457   0.00000   0.00000   0.00000   0.00000   2.07457
    R6        2.06003   0.00000   0.00000  -0.00001   0.00000   2.06003
    R7        2.86817   0.00000   0.00001   0.00000   0.00001   2.86818
    R8        2.66034   0.00001   0.00000   0.00003   0.00003   2.66037
    R9        2.07206   0.00000   0.00000  -0.00001  -0.00001   2.07206
   R10        2.86895   0.00000   0.00001  -0.00001   0.00000   2.86895
   R11        2.68891   0.00001   0.00000   0.00003   0.00003   2.68894
   R12        2.06184   0.00000   0.00000   0.00000   0.00001   2.06185
   R13        2.06082   0.00000   0.00000   0.00000   0.00000   2.06083
   R14        2.05980   0.00000   0.00000   0.00000   0.00000   2.05980
   R15        1.82480   0.00000   0.00002  -0.00001   0.00000   1.82480
   R16        1.81486   0.00001   0.00001   0.00001   0.00001   1.81487
    A1        2.00287  -0.00001  -0.00005  -0.00010  -0.00016   2.00272
    A2        1.99216  -0.00001  -0.00001  -0.00001  -0.00002   1.99214
    A3        1.81625   0.00001   0.00028  -0.00005   0.00022   1.81647
    A4        1.99065  -0.00001  -0.00001  -0.00004  -0.00004   1.99061
    A5        1.72785  -0.00001  -0.00018  -0.00012  -0.00029   1.72755
    A6        1.90174   0.00003  -0.00003   0.00036   0.00033   1.90208
    A7        1.88766   0.00000   0.00001   0.00002   0.00002   1.88768
    A8        1.89637   0.00000   0.00000   0.00000   0.00000   1.89636
    A9        1.93663   0.00000   0.00000   0.00000   0.00000   1.93663
   A10        1.91722   0.00000   0.00001   0.00002   0.00002   1.91724
   A11        1.87186   0.00000  -0.00001  -0.00002  -0.00003   1.87183
   A12        1.95302   0.00000   0.00000  -0.00001  -0.00002   1.95301
   A13        1.88506   0.00000   0.00001   0.00003   0.00003   1.88510
   A14        1.95820   0.00000  -0.00001   0.00001   0.00000   1.95821
   A15        1.84356   0.00000  -0.00001  -0.00002  -0.00002   1.84354
   A16        1.91703   0.00000   0.00000   0.00001   0.00001   1.91704
   A17        1.90741   0.00000   0.00000   0.00000   0.00000   1.90742
   A18        1.94997   0.00000   0.00000  -0.00003  -0.00003   1.94995
   A19        1.93365   0.00000  -0.00001  -0.00001  -0.00002   1.93363
   A20        1.92486   0.00000   0.00001   0.00001   0.00001   1.92488
   A21        1.92888   0.00000   0.00000   0.00000   0.00000   1.92888
   A22        1.89850   0.00000   0.00000   0.00000   0.00000   1.89850
   A23        1.88491   0.00000   0.00000   0.00001   0.00001   1.88492
   A24        1.89192   0.00000   0.00000   0.00000   0.00000   1.89192
   A25        1.89455  -0.00001   0.00001  -0.00005  -0.00004   1.89451
   A26        1.85466  -0.00001  -0.00001  -0.00002  -0.00003   1.85462
   A27        3.08506  -0.00001   0.00014  -0.00048  -0.00034   3.08471
   A28        3.34667   0.00000  -0.00059  -0.00031  -0.00090   3.34577
    D1       -2.52297  -0.00001   0.00016   0.00006   0.00022  -2.52275
    D2        1.68392   0.00000   0.00022   0.00018   0.00040   1.68432
    D3       -0.37400   0.00000   0.00024   0.00012   0.00036  -0.37364
    D4        3.11083   0.00000   0.00002   0.00012   0.00013   3.11096
    D5        0.99550   0.00000   0.00002   0.00008   0.00010   0.99559
    D6       -1.13304   0.00000   0.00002   0.00012   0.00014  -1.13290
    D7        1.04905   0.00000   0.00000   0.00009   0.00009   1.04915
    D8       -1.06628   0.00000   0.00000   0.00005   0.00005  -1.06623
    D9        3.08837   0.00000   0.00001   0.00009   0.00010   3.08847
   D10       -1.02799   0.00000   0.00002   0.00011   0.00012  -1.02787
   D11        3.13986   0.00000   0.00002   0.00007   0.00009   3.13995
   D12        1.01132   0.00000   0.00002   0.00011   0.00013   1.01145
   D13        1.27841   0.00000   0.00002  -0.00013  -0.00011   1.27830
   D14       -2.94658   0.00000   0.00002  -0.00012  -0.00010  -2.94668
   D15       -0.84292   0.00000   0.00002  -0.00011  -0.00010  -0.84302
   D16        1.06088   0.00000   0.00005   0.00003   0.00008   1.06096
   D17       -1.04208   0.00000   0.00005   0.00004   0.00009  -1.04199
   D18       -3.13374   0.00000   0.00005   0.00003   0.00008  -3.13366
   D19       -1.03597   0.00000   0.00004  -0.00002   0.00003  -1.03595
   D20       -3.13893   0.00000   0.00005  -0.00001   0.00003  -3.13890
   D21        1.05260   0.00000   0.00005  -0.00002   0.00003   1.05262
   D22        3.12753   0.00000   0.00004   0.00000   0.00003   3.12757
   D23        1.02458   0.00000   0.00004   0.00000   0.00004   1.02462
   D24       -1.06708   0.00000   0.00004   0.00000   0.00003  -1.06705
   D25       -2.84819   0.00000  -0.00018   0.00031   0.00013  -2.84806
   D26       -0.82407   0.00000  -0.00017   0.00033   0.00016  -0.82391
   D27        1.30117   0.00000  -0.00017   0.00032   0.00015   1.30132
         Item               Value     Threshold  Converged?
 Maximum Force            0.000026     0.000450     YES
 RMS     Force            0.000005     0.000300     YES
 Maximum Displacement     0.001283     0.001800     YES
 RMS     Displacement     0.000446     0.001200     YES
 Predicted change in Energy=-1.467514D-08
 Optimization completed.
    -- Stationary point found.
                           ----------------------------
                           !   Optimized Parameters   !
                           ! (Angstroms and Degrees)  !
 --------------------------                            --------------------------
 ! Name  Definition              Value          Derivative Info.                !
 --------------------------------------------------------------------------------
 ! R1    R(1,2)                  1.0972         -DE/DX =    0.0                 !
 ! R2    R(1,3)                  1.0974         -DE/DX =    0.0                 !
 ! R3    R(1,4)                  1.2943         -DE/DX =    0.0                 !
 ! R4    R(1,17)                 2.1689         -DE/DX =    0.0                 !
 ! R5    R(5,6)                  1.0978         -DE/DX =    0.0                 !
 ! R6    R(6,7)                  1.0901         -DE/DX =    0.0                 !
 ! R7    R(6,8)                  1.5178         -DE/DX =    0.0                 !
 ! R8    R(6,15)                 1.4078         -DE/DX =    0.0                 !
 ! R9    R(8,9)                  1.0965         -DE/DX =    0.0                 !
 ! R10   R(8,10)                 1.5182         -DE/DX =    0.0                 !
 ! R11   R(8,14)                 1.4229         -DE/DX =    0.0                 !
 ! R12   R(10,11)                1.0911         -DE/DX =    0.0                 !
 ! R13   R(10,12)                1.0905         -DE/DX =    0.0                 !
 ! R14   R(10,13)                1.09           -DE/DX =    0.0                 !
 ! R15   R(14,17)                0.9656         -DE/DX =    0.0                 !
 ! R16   R(15,16)                0.9604         -DE/DX =    0.0                 !
 ! A1    A(2,1,3)              114.7561         -DE/DX =    0.0                 !
 ! A2    A(2,1,4)              114.1423         -DE/DX =    0.0                 !
 ! A3    A(2,1,17)             104.0634         -DE/DX =    0.0                 !
 ! A4    A(3,1,4)              114.056          -DE/DX =    0.0                 !
 ! A5    A(3,1,17)              98.9983         -DE/DX =    0.0                 !
 ! A6    A(4,1,17)             108.9619         -DE/DX =    0.0                 !
 ! A7    A(5,6,7)              108.1548         -DE/DX =    0.0                 !
 ! A8    A(5,6,8)              108.6538         -DE/DX =    0.0                 !
 ! A9    A(5,6,15)             110.9606         -DE/DX =    0.0                 !
 ! A10   A(7,6,8)              109.8484         -DE/DX =    0.0                 !
 ! A11   A(7,6,15)             107.2498         -DE/DX =    0.0                 !
 ! A12   A(8,6,15)             111.9001         -DE/DX =    0.0                 !
 ! A13   A(6,8,9)              108.006          -DE/DX =    0.0                 !
 ! A14   A(6,8,10)             112.1968         -DE/DX =    0.0                 !
 ! A15   A(6,8,14)             105.6282         -DE/DX =    0.0                 !
 ! A16   A(9,8,10)             109.8379         -DE/DX =    0.0                 !
 ! A17   A(9,8,14)             109.2867         -DE/DX =    0.0                 !
 ! A18   A(10,8,14)            111.7253         -DE/DX =    0.0                 !
 ! A19   A(8,10,11)            110.79           -DE/DX =    0.0                 !
 ! A20   A(8,10,12)            110.2866         -DE/DX =    0.0                 !
 ! A21   A(8,10,13)            110.5166         -DE/DX =    0.0                 !
 ! A22   A(11,10,12)           108.776          -DE/DX =    0.0                 !
 ! A23   A(11,10,13)           107.9971         -DE/DX =    0.0                 !
 ! A24   A(12,10,13)           108.3993         -DE/DX =    0.0                 !
 ! A25   A(8,14,17)            108.5496         -DE/DX =    0.0                 !
 ! A26   A(6,15,16)            106.2639         -DE/DX =    0.0                 !
 ! A27   L(1,17,14,13,-1)      176.7607         -DE/DX =    0.0                 !
 ! A28   L(1,17,14,13,-2)      191.7501         -DE/DX =    0.0                 !
 ! D1    D(2,1,14,8)          -144.5558         -DE/DX =    0.0                 !
 ! D2    D(3,1,14,8)            96.4815         -DE/DX =    0.0                 !
 ! D3    D(4,1,14,8)           -21.4288         -DE/DX =    0.0                 !
 ! D4    D(5,6,8,9)            178.2375         -DE/DX =    0.0                 !
 ! D5    D(5,6,8,10)            57.0378         -DE/DX =    0.0                 !
 ! D6    D(5,6,8,14)           -64.9185         -DE/DX =    0.0                 !
 ! D7    D(7,6,8,9)             60.1064         -DE/DX =    0.0                 !
 ! D8    D(7,6,8,10)           -61.0933         -DE/DX =    0.0                 !
 ! D9    D(7,6,8,14)           176.9504         -DE/DX =    0.0                 !
 ! D10   D(15,6,8,9)           -58.8995         -DE/DX =    0.0                 !
 ! D11   D(15,6,8,10)          179.9008         -DE/DX =    0.0                 !
 ! D12   D(15,6,8,14)           57.9445         -DE/DX =    0.0                 !
 ! D13   D(5,6,15,16)           73.2477         -DE/DX =    0.0                 !
 ! D14   D(7,6,15,16)         -168.8266         -DE/DX =    0.0                 !
 ! D15   D(8,6,15,16)          -48.296          -DE/DX =    0.0                 !
 ! D16   D(6,8,10,11)           60.7838         -DE/DX =    0.0                 !
 ! D17   D(6,8,10,12)          -59.7067         -DE/DX =    0.0                 !
 ! D18   D(6,8,10,13)         -179.5499         -DE/DX =    0.0                 !
 ! D19   D(9,8,10,11)          -59.3569         -DE/DX =    0.0                 !
 ! D20   D(9,8,10,12)         -179.8474         -DE/DX =    0.0                 !
 ! D21   D(9,8,10,13)           60.3094         -DE/DX =    0.0                 !
 ! D22   D(14,8,10,11)         179.1944         -DE/DX =    0.0                 !
 ! D23   D(14,8,10,12)          58.7039         -DE/DX =    0.0                 !
 ! D24   D(14,8,10,13)         -61.1393         -DE/DX =    0.0                 !
 ! D25   D(6,8,14,17)         -163.1893         -DE/DX =    0.0                 !
 ! D26   D(9,8,14,17)          -47.2156         -DE/DX =    0.0                 !
 ! D27   D(10,8,14,17)          74.5514         -DE/DX =    0.0                 !
 --------------------------------------------------------------------------------
 GradGradGradGradGradGradGradGradGradGradGradGradGradGradGradGradGradGrad

                          Input orientation:                          
 ---------------------------------------------------------------------
 Center     Atomic      Atomic             Coordinates (Angstroms)
 Number     Number       Type             X           Y           Z
 ---------------------------------------------------------------------
      1          6           0       -2.786434   -0.603680    0.106584
      2          1           0       -3.379351   -0.623924    1.029534
      3          1           0       -2.749329   -1.556397   -0.436765
      4          8           0       -3.013596    0.424425   -0.646083
      5          1           0        2.701318    0.334793    0.795674
      6          6           0        2.249848    0.020507   -0.154376
      7          1           0        2.725862    0.581617   -0.958698
      8          6           0        0.765714    0.335746   -0.114352
      9          1           0        0.331770    0.047140   -1.079073
     10          6           0        0.498713    1.806459    0.151353
     11          1           0        0.931084    2.426826   -0.635191
     12          1           0        0.929807    2.102122    1.108442
     13          1           0       -0.573413    2.000586    0.182277
     14          8           0        0.225709   -0.491067    0.910073
     15          8           0        2.490227   -1.344897   -0.398845
     16          1           0        1.924061   -1.830240    0.206325
     17          1           0       -0.732991   -0.528915    0.800858
 ---------------------------------------------------------------------
                    Distance matrix (angstroms):
                    1          2          3          4          5
     1  C    0.000000
     2  H    1.097177   0.000000
     3  H    1.097394   1.848368   0.000000
     4  O    1.294261   2.010101   2.009306   0.000000
     5  H    5.609902   6.160224   5.899581   5.894654   0.000000
     6  C    5.081520   5.788334   5.249585   5.301771   1.097814
     7  H    5.738045   6.532994   5.900952   5.750114   1.771820
     8  C    3.680909   4.405792   4.004957   3.817563   2.138857
     9  H    3.398904   4.320760   3.532289   3.394304   3.035157
    10  C    4.074674   4.660187   4.712162   3.857751   2.726246
    11  H    4.853261   5.536988   5.426867   4.423826   3.091553
    12  H    4.704842   5.099647   5.413730   4.630708   2.521810
    13  H    3.418391   3.934360   4.215443   3.020755   3.724914
    14  O    3.119500   3.609484   3.435077   3.708483   2.612235
    15  O    5.352384   6.083750   5.243961   5.786511   2.071906
    16  H    4.868589   5.500822   4.725371   5.494595   2.374622
    17  H    2.168925   2.657920   2.579351   2.864203   3.541256
                    6          7          8          9         10
     6  C    0.000000
     7  H    1.090123   0.000000
     8  C    1.517772   2.148384   0.000000
     9  H    2.129506   2.455979   1.096489   0.000000
    10  C    2.519835   2.773561   1.518185   2.153375   0.000000
    11  H    2.785802   2.594355   2.161304   2.493815   1.091078
    12  H    2.769538   3.132222   2.154585   3.060363   1.090540
    13  H    3.464802   3.768356   2.157068   2.495258   1.089998
    14  O    2.343480   3.300564   1.422910   2.063400   2.434916
    15  O    1.407791   2.020004   2.424756   2.656956   3.768275
    16  H    1.913507   2.795929   2.477115   2.777084   3.906433
    17  H    3.179884   4.036456   1.957386   2.236000   2.718993
                   11         12         13         14         15
    11  H    0.000000
    12  H    1.773609   0.000000
    13  H    1.764496   1.768548   0.000000
    14  O    3.376314   2.694390   2.715993   0.000000
    15  O    4.088114   4.072931   4.573385   2.751424   0.000000
    16  H    4.451602   4.155217   4.573094   2.274433   0.960382
[truncated: 182,200 more chars]
