# Supplementary material for: Computational Investigation of Substituent Effects on the Alcohol + Carbonyl Channel of Peroxy Radical Self- and Cross-Reactions
Source: J Phys Chem A. 2023 Feb 8;127(7):1686–96. doi: 10.1021/acs.jpca.2c08927 (PMC9969516; doi:10.1021/acs.jpca.2c08927)
Supplement: Supplementary file 2 — jp2c08927_si_002.zip [file jp2c08927_si_002.zip › MeO--OiproH/CH3-OH-sing-molpro.out]

 Primary working directories    : -I
 Secondary working directories  : -I
 Wavefunction directory         : /wrk/hasangal/DONOTREMOVE/alkoxy/monomerinput/final-product/methylalkoxy/sing/ccsdt/CH3-OH-sing-molpro/
 Main file repository           : /wrk/hasangal/DONOTREMOVE/alkoxy/monomerinput/final-product/methylalkoxy/sing/ccsdt/CH3-OH-sing-molpro/-I/

 SHA1      : 1b9ee24a8c5e024cf7fb6ed92c8d2aa976a4c587
 NAME      : 2015.1.31
 ARCHNAME  : linux/x86_64
 FC        : /appl/opt/cluster_studio_xe2016/compilers_and_libraries_2016.0.109/linux/mpi/intel64/bin/mpiifort
 BLASLIB   : -L/appl/opt/cluster_studio_xe2016/compilers_and_libraries_2016.0.109/linux/mkl/lib/intel64 -lmkl_intel_ilp64 -lmkl_intel_thread -lmkl_core
 id        : cs

 Nodes     nprocs
 c619         7
 Number of processes for MPI-2 version of Molpro:   nprocs(total)=    8   nprocs(compute)=    7   nprocs(helper)=    1

 Using customized tuning parameters: mindgm=1; mindgv=20; mindgc=4; mindgr=1; noblas=0; minvec=7
 default implementation of scratch files=sf  

 ***,SCI
 memory,2800,m
 geomtyp=xyz
 NOSYM
 geometry={
 6
 CH3-OH-sing.log,Energy:  -72624.9114337
 C          0.66146       -0.02027        0.00000
 O         -0.74406        0.12178        0.00000
 H          1.08224        0.98308        0.00000
 H          1.02222       -0.54424        0.89023
 H          1.02222       -0.54424       -0.89023
 H         -1.14300       -0.74721        0.00000
 }
 BASIS=MINAO
 END
 {rhf;
 wf,charge=0,spin=0}
 BASIS=VDZ-F12
 END
 {rhf;
 wf,charge=0,spin=0}
 rccsd(t)-f12a,gem_beta=0.9
 
 

 Variables initialized (889), CPU time= 0.01 sec
 Commands  initialized (702), CPU time= 0.01 sec, 572 directives.
 Default parameters read. Elapsed time= 0.09 sec

 Checking input...
 Passed
1


                                         ***  PROGRAM SYSTEM MOLPRO  ***
                                       Copyright, TTI GmbH Stuttgart, 2015
                                    Version 2015.1 linked Mar 22 2018 22:11:11


 **********************************************************************************************************************************
 LABEL *   SCI                                                                           
  64 bit mpp version                                                                     DATE: 25-Jul-19          TIME: 12:57:14  
 **********************************************************************************************************************************

 SHA1:             1b9ee24a8c5e024cf7fb6ed92c8d2aa976a4c587
 **********************************************************************************************************************************
 SETTING GEOMTYP        =    XYZ

 Variable memory set to 2800000000 words,  buffer space   230000 words

 ZSYMEL=NOSYM
 
 SETTING BASIS          =    MINAO


 Recomputing integrals since basis changed


 Using spherical harmonics

 Library entry C      S MINAO                selected for orbital group  1
 Library entry C      P MINAO                selected for orbital group  1
 Library entry O      S MINAO                selected for orbital group  2
 Library entry O      P MINAO                selected for orbital group  2
 Library entry H      S MINAO                selected for orbital group  3


 PROGRAM * SEWARD (Integral evaluation for generally contracted gaussian basis sets)     Author: Roland Lindh, 1990

 Geometry written to block  1 of record 700


 Point group  C1  


 ATOMIC COORDINATES

 NR  ATOM    CHARGE       X              Y              Z

   1  C       6.00    1.249978242   -0.038304749    0.000000000
   2  O       8.00   -1.406069620    0.230130847    0.000000000
   3  H       1.00    2.045137201    1.857751959    0.000000000
   4  H       1.00    1.931715839   -1.028464546    1.682290888
   5  H       1.00    1.931715839   -1.028464546   -1.682290888
   6  H       1.00   -2.159956960   -1.412022258    0.000000000

 Bond lengths in Bohr (Angstrom)

 1-2  2.669578228  1-3  2.056042024  1-4  2.067676282  1-5  2.067676282  2-6  1.806934681
     ( 1.412679961)     ( 1.088010584)     ( 1.094167168)     ( 1.094167168)     ( 0.956188655)

 Bond angles

  1-2-6  108.88808268   2-1-3  106.98091545   2-1-4  112.09809841   2-1-5  112.09809841

  3-1-4  108.30646512   3-1-5  108.30646512   4-1-5  108.90114329

 NUCLEAR CHARGE:                   18
 NUMBER OF PRIMITIVE AOS:          70
 NUMBER OF SYMMETRY AOS:           70
 NUMBER OF CONTRACTIONS:           14   (  14A   )
 NUMBER OF CORE ORBITALS:           2   (   2A   )
 NUMBER OF VALENCE ORBITALS:       12   (  12A   )


 NUCLEAR REPULSION ENERGY   40.44875351


 Eigenvalues of metric

         1 0.194E+00 0.256E+00 0.256E+00 0.326E+00 0.376E+00 0.913E+00 0.934E+00 0.998E+00


 Contracted 2-electron integrals neglected if value below      1.0D-11
 AO integral compression algorithm  1   Integral accuracy      1.0D-11

     1.835 MB (compressed) written to integral file (100.0%)

     Node minimum: 0.262 MB, node maximum: 0.262 MB


 NUMBER OF SORTED TWO-ELECTRON INTEGRALS:        840.     BUFFER LENGTH:  32768
 NUMBER OF SEGMENTS:   1  SEGMENT LENGTH:        840      RECORD LENGTH: 524288

 Memory used in sort:       0.56 MW

 SORT1 READ        7104. AND WROTE         677. INTEGRALS IN      1 RECORDS. CPU TIME:     0.00 SEC, REAL TIME:     0.02 SEC
 SORT2 READ        4299. AND WROTE        5565. INTEGRALS IN      7 RECORDS. CPU TIME:     0.01 SEC, REAL TIME:     0.02 SEC

 Node minimum:         750.  Node maximum:         840. integrals

 OPERATOR DM      FOR CENTER  0  COORDINATES:    0.000000    0.000000    0.000000


 **********************************************************************************************************************************
 DATASETS  * FILE   NREC   LENGTH (MB)   RECORD NAMES
              1      18       19.96       500      610      700      900      950      970     1000      129      960     1100   
                                          VAR    BASINP    GEOM    SYMINP    ZMAT    AOBASIS   BASIS     P2S    ABASIS      S 
                                         1400     1410     1200     1210     1080     1600     1650     1700   
                                           T        V       H0       H01     AOSYM     SMH    MOLCAS    OPER   

 PROGRAMS   *        TOTAL       INT
 CPU TIMES  *         0.52      0.41
 REAL TIME  *         4.72 SEC
 DISK USED  *        29.40 MB      
 GA USED    *         0.00 MB       (max)       0.00 MB       (current)
 **********************************************************************************************************************************


 PROGRAM * RHF-SCF (CLOSED SHELL)       Authors: W. Meyer, H.-J. Werner


 NUMBER OF ELECTRONS:       9+    9-    SPACE SYMMETRY=1    SPIN SYMMETRY: Singlet 
 CONVERGENCE THRESHOLDS:    1.00E-05 (Density)    1.00E-07 (Energy)
 MAX. NUMBER OF ITERATIONS:       60
 INTERPOLATION TYPE:            DIIS
 INTERPOLATION STEPS:              2 (START)      1 (STEP)
 LEVEL SHIFTS:                  0.00 (CLOSED)  0.00 (OPEN) 


 Orbital guess generated from atomic densities. Full valence occupancy:    9

 Molecular orbital dump at record        2100.2

 Initial occupancy:   9

 ITERATION    DDIFF          GRAD             ENERGY        2-EL.EN.            DIPOLE MOMENTS         DIIS   ORB.
    1      0.000D+00      0.000D+00      -114.77368775    162.209042    0.41673   -1.02838   -0.00000    0    start
    2      0.000D+00      0.242D-01      -114.81043290    160.740824    0.15120   -0.62108   -0.00000    1    diag
    3      0.525D-01      0.628D-02      -114.81274876    160.894626    0.20835   -0.65887   -0.00000    2    diag
    4      0.989D-02      0.133D-02      -114.81292164    160.884183    0.20660   -0.64763   -0.00000    3    diag
    5      0.387D-02      0.115D-03      -114.81292291    160.878123    0.20521   -0.64841    0.00000    4    diag
    6      0.274D-03      0.278D-04      -114.81292300    160.878566    0.20463   -0.64886    0.00000    5    diag
    7      0.855D-04      0.523D-05      -114.81292301    160.878431    0.20447   -0.64886    0.00000    6    diag
    8      0.163D-04      0.983D-06      -114.81292301    160.878454    0.20445   -0.64886    0.00000    7    diag
    9      0.300D-05      0.203D-06      -114.81292301    160.878453    0.20445   -0.64886    0.00000    0    orth

 Final occupancy:   9

 !RHF STATE 1.1 Energy               -114.812923006147
 Nuclear energy                        40.44875351
 One-electron energy                 -235.70090290
 Two-electron energy                   80.43922638
 Virial quotient                       -1.00225809
 !RHF STATE 1.1 Dipole moment           0.20444907    -0.64886172     0.00000000
 Dipole moment /Debye                   0.51962366    -1.64913396     0.00000000

 Orbital energies:

         1.1          2.1          3.1          4.1          5.1          6.1          7.1          8.1          9.1         10.1
    -20.544213   -11.453273    -1.395902    -0.977214    -0.714077    -0.673214    -0.638288    -0.526847    -0.488198     0.347201

        11.1
      0.444134

 HOMO      9.1    -0.488198 =     -13.2845eV
 LUMO     10.1     0.347201 =       9.4478eV
 LUMO-HOMO         0.835398 =      22.7323eV


 **********************************************************************************************************************************
 DATASETS  * FILE   NREC   LENGTH (MB)   RECORD NAMES
              1      18       19.96       500      610      700      900      950      970     1000      129      960     1100   
                                          VAR    BASINP    GEOM    SYMINP    ZMAT    AOBASIS   BASIS     P2S    ABASIS      S 
                                         1400     1410     1200     1210     1080     1600     1650     1700   
                                           T        V       H0       H01     AOSYM     SMH    MOLCAS    OPER   

              2       4        2.83       700     1000      520     2100   
                                         GEOM     BASIS   MCVARS     RHF  

 PROGRAMS   *        TOTAL       RHF       INT
 CPU TIMES  *         0.61      0.09      0.41
 REAL TIME  *         4.93 SEC
 DISK USED  *       189.33 MB      
 SF USED    *         0.00 MB      
 GA USED    *         0.00 MB       (max)       0.00 MB       (current)
 **********************************************************************************************************************************
 SETTING BASIS          =    VDZ-F12


 Recomputing integrals since basis changed


 Using spherical harmonics

 Library entry C      S cc-pVDZ-F12          selected for orbital group  1
 Library entry C      P cc-pVDZ-F12          selected for orbital group  1
 Library entry C      D cc-pVDZ-F12          selected for orbital group  1
 Library entry O      S cc-pVDZ-F12          selected for orbital group  2
 Library entry O      P cc-pVDZ-F12          selected for orbital group  2
 Library entry O      D cc-pVDZ-F12          selected for orbital group  2
 Library entry H      S cc-pVDZ-F12          selected for orbital group  3
 Library entry H      P cc-pVDZ-F12          selected for orbital group  3


 PROGRAM * SEWARD (Integral evaluation for generally contracted gaussian basis sets)     Author: Roland Lindh, 1990

 Geometry written to block  1 of record 700


 Point group  C1  


 ATOMIC COORDINATES

 NR  ATOM    CHARGE       X              Y              Z

   1  C       6.00    1.249978242   -0.038304749    0.000000000
   2  O       8.00   -1.406069620    0.230130847    0.000000000
   3  H       1.00    2.045137201    1.857751959    0.000000000
   4  H       1.00    1.931715839   -1.028464546    1.682290888
   5  H       1.00    1.931715839   -1.028464546   -1.682290888
   6  H       1.00   -2.159956960   -1.412022258    0.000000000

 Bond lengths in Bohr (Angstrom)

 1-2  2.669578228  1-3  2.056042024  1-4  2.067676282  1-5  2.067676282  2-6  1.806934681
     ( 1.412679961)     ( 1.088010584)     ( 1.094167168)     ( 1.094167168)     ( 0.956188655)

 Bond angles

  1-2-6  108.88808268   2-1-3  106.98091545   2-1-4  112.09809841   2-1-5  112.09809841

  3-1-4  108.30646512   3-1-5  108.30646512   4-1-5  108.90114329

 NUCLEAR CHARGE:                   18
 NUMBER OF PRIMITIVE AOS:         126
 NUMBER OF SYMMETRY AOS:          122
 NUMBER OF CONTRACTIONS:           96   (  96A   )
 NUMBER OF CORE ORBITALS:           2   (   2A   )
 NUMBER OF VALENCE ORBITALS:       12   (  12A   )


 NUCLEAR REPULSION ENERGY   40.44875351


 Eigenvalues of metric

         1 0.100E-02 0.153E-02 0.273E-02 0.313E-02 0.317E-02 0.322E-02 0.342E-02 0.344E-02


 Contracted 2-electron integrals neglected if value below      1.0D-11
 AO integral compression algorithm  1   Integral accuracy      1.0D-11

     49.021 MB (compressed) written to integral file ( 44.6%)

     Node minimum: 5.505 MB, node maximum: 8.126 MB


 NUMBER OF SORTED TWO-ELECTRON INTEGRALS:    1550115.     BUFFER LENGTH:  32768
 NUMBER OF SEGMENTS:   1  SEGMENT LENGTH:    1550115      RECORD LENGTH: 524288

 Memory used in sort:       2.11 MW

 SORT1 READ    13645448. AND WROTE     1205569. INTEGRALS IN      4 RECORDS. CPU TIME:     0.19 SEC, REAL TIME:     0.22 SEC
 SORT2 READ     8451421. AND WROTE    10841496. INTEGRALS IN    182 RECORDS. CPU TIME:     0.09 SEC, REAL TIME:     0.25 SEC

 Node minimum:     1546790.  Node maximum:     1550781. integrals

 OPERATOR DM      FOR CENTER  0  COORDINATES:    0.000000    0.000000    0.000000


 **********************************************************************************************************************************
 DATASETS  * FILE   NREC   LENGTH (MB)   RECORD NAMES
              1      18       20.31       500      610      700      900      950      970     1001      129      960     1100   
                                          VAR    BASINP    GEOM    SYMINP    ZMAT    AOBASIS   BASIS     P2S    ABASIS      S 
                                         1400     1410     1200     1210     1080     1600     1650     1700   
                                           T        V       H0       H01     AOSYM     SMH    MOLCAS    OPER   

              2       5        2.86       700     1000      520     2100     1001   
                                         GEOM     BASIS   MCVARS     RHF     BASIS   

 PROGRAMS   *        TOTAL       INT       RHF       INT
 CPU TIMES  *         1.93      1.31      0.09      0.41
 REAL TIME  *         6.68 SEC
 DISK USED  *       317.36 MB      
 SF USED    *         0.00 MB      
 GA USED    *         0.00 MB       (max)       0.00 MB       (current)
 **********************************************************************************************************************************


 PROGRAM * RHF-SCF (CLOSED SHELL)       Authors: W. Meyer, H.-J. Werner


 NUMBER OF ELECTRONS:       9+    9-    SPACE SYMMETRY=1    SPIN SYMMETRY: Singlet 
 CONVERGENCE THRESHOLDS:    1.00E-05 (Density)    1.00E-07 (Energy)
 MAX. NUMBER OF ITERATIONS:       60
 INTERPOLATION TYPE:            DIIS
 INTERPOLATION STEPS:              2 (START)      1 (STEP)
 LEVEL SHIFTS:                  0.00 (CLOSED)  0.00 (OPEN) 


 Molecular orbitals read from record     2100.2  Type=RHF/CANONICAL (state 1.1)
 
 Present basis size:      96
 Previous basis size:     14
 Previous occupation:      9
 Previous closed-shells:   9
 Previous core-orbitals:   2
 Present occupation:       9
 Present closed-shells:    9
 Present core-orbitals:    2
 Wavefunction symmetry:    1   Singlet 

 Orbital overlap <old|new>:  < 1.1| 1.1> = 1.000000   < 2.1| 2.1> = 1.000000   < 3.1| 3.1> = 1.000000   < 4.1| 4.1> = 1.000000
                             < 5.1| 5.1> = 1.000000   < 6.1| 6.1> = 1.000000   < 7.1| 7.1> = 1.000000   < 8.1| 8.1> = 1.000000
                             < 9.1| 9.1> = 1.000000

 Molecular orbital dump at record        2101.2

 ITERATION    DDIFF          GRAD             ENERGY        2-EL.EN.            DIPOLE MOMENTS         DIIS   ORB.
    1      0.000D+00      0.000D+00      -114.81292301    160.878453    0.20445   -0.64886    0.00000    0    start
    2      0.000D+00      0.186D-01      -115.06637414    163.652193    0.17321   -0.44017    0.00000    1    diag
    3      0.335D-01      0.471D-02      -115.08500034    163.045600    0.32044   -0.59630    0.00000    2    diag
    4      0.652D-02      0.193D-02      -115.08819072    163.059420    0.31892   -0.59448    0.00000    3    diag
    5      0.234D-02      0.527D-03      -115.08856860    163.202185    0.34776   -0.60796    0.00000    4    diag
    6      0.708D-03      0.213D-03      -115.08862750    163.125807    0.35443   -0.60934    0.00000    5    diag
    7      0.325D-03      0.568D-04      -115.08863200    163.141772    0.35769   -0.61149    0.00000    6    diag
    8      0.949D-04      0.128D-04      -115.08863228    163.139723    0.35848   -0.61121   -0.00000    7    orth
    9      0.253D-04      0.227D-05      -115.08863229    163.139972    0.35857   -0.61121    0.00000    8    diag
   10      0.508D-05      0.505D-06      -115.08863229    163.139962    0.35858   -0.61119    0.00000    0    orth

 Final occupancy:   9

 !RHF STATE 1.1 Energy               -115.088632290208
 Nuclear energy                        40.44875351
 One-electron energy                 -237.10736687
 Two-electron energy                   81.56998107
 Virial quotient                       -1.00127326
 !RHF STATE 1.1 Dipole moment           0.35857836    -0.61119405     0.00000000
 Dipole moment /Debye                   0.91135559    -1.55339857     0.00000000

 Orbital energies:

         1.1          2.1          3.1          4.1          5.1          6.1          7.1          8.1          9.1         10.1
    -20.558534   -11.271779    -1.361543    -0.926598    -0.694259    -0.621025    -0.596579    -0.503222    -0.450163     0.064037

        11.1
      0.074299

 HOMO      9.1    -0.450163 =     -12.2495eV
 LUMO     10.1     0.064037 =       1.7425eV
 LUMO-HOMO         0.514200 =      13.9921eV


 **********************************************************************************************************************************
 DATASETS  * FILE   NREC   LENGTH (MB)   RECORD NAMES
              1      18       20.31       500      610      700      900      950      970     1001      129      960     1100   
                                          VAR    BASINP    GEOM    SYMINP    ZMAT    AOBASIS   BASIS     P2S    ABASIS      S 
                                         1400     1410     1200     1210     1080     1600     1650     1700   
                                           T        V       H0       H01     AOSYM     SMH    MOLCAS    OPER   

              2       6        5.53       700     1000      520     2100     1001     2101   
                                         GEOM     BASIS   MCVARS     RHF     BASIS     RHF  

 PROGRAMS   *        TOTAL       RHF       INT       RHF       INT
 CPU TIMES  *         2.29      0.36      1.31      0.09      0.41
 REAL TIME  *         8.04 SEC
 DISK USED  *       343.11 MB      
 SF USED    *         0.04 MB      
 GA USED    *         0.00 MB       (max)       0.00 MB       (current)
 **********************************************************************************************************************************


 PROGRAM * CCSD (Restricted open-shell coupled cluster)     Authors: C. Hampel, H.-J. Werner, 1991, M. Deegan, P.J. Knowles, 1992

                   Density fitting integral evaluation by F.R. Manby, 2003,2007, G. Knizia, 2010

 Basis set CC-PVDZ/JKFIT generated.      Number of basis functions:   232 
 Basis set CC-PVDZ-F12/OPTRI generated.  Number of basis functions:   220 
 Basis set AUG-CC-PVDZ/MP2FIT generated. Number of basis functions:   236 

 Convergence thresholds:  THRVAR = 1.00D-08  THRDEN = 1.00D-06

 CCSD(T)     terms to be evaluated (factor= 1.000)


 Number of core orbitals:           2 (   2 )
 Number of closed-shell orbitals:   7 (   7 )
 Number of external orbitals:      87 (  87 )

 Memory could be reduced to 11.21 Mwords without degradation in triples

 Number of N-1 electron functions:              14
 Number of N-2 electron functions:              91
 Number of singly external CSFs:              1218
 Number of doubly external CSFs:            528003
 Total number of CSFs:                      529221

 Molecular orbitals read from record     2101.2  Type=RHF/CANONICAL (state 1.1)

 Integral transformation finished. Total CPU:   0.25 sec, npass=  1  Memory used:   4.22 MW
 
 Geminal basis:    OPTFULL  GEM_TYPE=SLATER  BETA=0.9  NGEM=6

 Optimizing Gaussian exponents for each gem_beta

 Geminal optimization for beta= 0.9000
 Weight function:   m=0, omega= 1.3652

 Augmented Hessian optimization of geminal fit. Trust ratio= 0.40000
 Convergence reached after  14 iterations. Final gradient= 2.53D-17, Step= 1.17D-08, Delta= 1.32D-09
 
 Alpha:                 0.16713     0.72638     2.57315     8.59263    32.33955   179.26007
 Coeff:                 0.29008     0.30523     0.17630     0.10448     0.06448     0.03994
 
 
 WFN_F12=FIX,EG    DECOUPLE_EXPL=F   HYBRID=0    NOX=F   SEMIINT_F12=T   CORE_SINGLES=F
 
 AO(A)-basis ORBITAL           loaded. Number of functions:      96
 RI(R)-basis CC-PVDZ-F12/OPTRI loaded. Number of functions:     220
 DF-basis CC-PVDZ/JKFIT        loaded. Number of functions:     232

 Screening thresholds:   THRAO=  1.00D-10  THRMO=  1.00D-09  THRPROD=  1.00D-09
                         THRSW=  1.00D-05  THROV=  1.00D-12  THRAOF12=   1.00D-08

 CPU time for one-electron matrices               0.66 sec
 
 Construction of ABS:
 Pseudo-inverse stability          1.23E-12
 Smallest eigenvalue of S          1.53E-03  (threshold= 1.00E-08)
 Ratio eigmin/eigmax               2.63E-04  (threshold= 1.00E-09)
 Smallest eigenvalue of S kept     1.53E-03  (threshold= 1.53E-03, 0 functions deleted, 220 kept)
 
 Construction of CABS:
 Pseudo-inverse stability          1.48E-11
 Smallest eigenvalue of S          1.21E-05  (threshold= 1.00E-08)
 Ratio eigmin/eigmax               1.21E-05  (threshold= 1.00E-09)
 Smallest eigenvalue of S kept     1.21E-05  (threshold= 1.21E-05, 0 functions deleted, 220 kept)
 
 CPU time for basis constructions                 0.03 sec
 Fock operators(MO) rebuilt from dump record.
 CPU time for fock operators                      0.02 sec
 
                                      TOTAL          ALPHA          BETA    
  Singles Contributions MO        -0.000000000   -0.000000000   -0.000000000
  Singles Contributions CABS      -0.005327335   -0.002663668   -0.002663668
  Pure DF-RHF relaxation          -0.005327335
 
 CPU time for singles                             0.06 sec
 
 AO(A)-basis ORBITAL           loaded. Number of functions:      96
 RI(R)-basis CC-PVDZ-F12/OPTRI loaded. Number of functions:     220
 DF-basis AUG-CC-PVDZ/MP2FIT   loaded. Number of functions:     236

 Screening thresholds:   THRAO=  1.00D-10  THRMO=  1.00D-09  THRPROD=  1.00D-09
                         THRSW=  1.00D-05  THROV=  1.00D-12  THRAOF12=   1.00D-08

 CPU time for transformed integrals               0.64 sec
 CPU time for F12 matrices                        0.18 sec

 Diagonal F12 ansatz with fixed amplitudes:   TS= 0.5000  TT= 0.2500  TN= 0.3750
 
 ITER.     SQ.NORM      CORR.ENERGY   TOTAL ENERGY  ENERGY CHANGE      VAR         CPU   MICRO    DIIS
   1      1.10828572    -0.47630776  -115.57026739    -4.8164E-01   1.08E-01      0.00  1  1  1   0  0
   2      1.10828572    -0.47630776  -115.57026739     1.7764E-15   8.02E-29      0.03  0  0  0   0  0
 
 - - Continuing with F12/conv. amplitude coupling turned on.
 
   3      1.10893269    -0.47857277  -115.57253239    -2.2650E-03   9.53E-05      0.07  1  1  1   1  1
   4      1.10893269    -0.47857277  -115.57253239     0.0000E+00   5.98E-30      0.10  1  1  1   0  1
 
 CPU time for iterative RMP2-F12                  0.10 sec
 
 
 DF-RMP2-F12 doubles corrections:
 - - - - - - - - - - - - - - - - 
  Approx.                             TOTAL           A-B            A-A            B-B    
  RMP2-F12/3C(FIX)                -0.084701631   -0.074536281   -0.005082675   -0.005082675
  RMP2-F12/3*C(FIX)               -0.082436622   -0.072910552   -0.004763035   -0.004763035
  RMP2-F12/3*C(DX)                -0.083490427   -0.073937749   -0.004776339   -0.004776339
  RMP2-F12/3*C(FIX,DX)            -0.092155024   -0.082189744   -0.004982640   -0.004982640
 
 DF-RMP2-F12 doubles energies:
 - - - - - - - - - - - - - - -
  Approx.                             TOTAL           A-B            A-A            B-B    
  RMP2                            -0.393871138   -0.300336945   -0.046767096   -0.046767096
  RMP2-F12/3C(FIX)                -0.478572769   -0.374873226   -0.051849771   -0.051849771
  RMP2-F12/3*C(FIX)               -0.476307760   -0.373247497   -0.051530131   -0.051530131
  RMP2-F12/3*C(DX)                -0.477361564   -0.374274694   -0.051543435   -0.051543435
  RMP2-F12/3*C(FIX,DX)            -0.486026161   -0.382526689   -0.051749736   -0.051749736
 
 
  Reference energy                   -115.088632290208
  CABS relaxation correction to RHF    -0.005327335427
  New reference energy               -115.093959625635
 
  RMP2-F12 singles (MO) energy         -0.000000000059
  RMP2-F12 pair energy                 -0.478572768504
  RMP2-F12 correlation energy          -0.478572768563
 
 !RMP2-F12/3C(FIX) energy            -115.572532394199

 Starting RMP2 calculation

 Wavefunction is spin-projected

 ITER.      SQ.NORM     CORR.ENERGY   TOTAL ENERGY   ENERGY CHANGE        DEN1      VAR(S)    VAR(P)  DIIS     TIME
   1      1.10733894    -0.39276825  -115.48140054    -0.39276825    -0.00117249  0.76D-12  0.41D-03  1  1     2.14
   2      1.10828571    -0.39401713  -115.48264942    -0.00124888    -0.00000075  0.72D-14  0.33D-06  2  2     2.18
   3      1.10830293    -0.39402989  -115.48266218    -0.00001276    -0.00000000  0.83D-16  0.45D-09  3  3     2.22
   4      1.10830310    -0.39402992  -115.48266221    -0.00000003    -0.00000000  0.99D-18  0.66D-12  4  4     2.26

 Norm of t1 vector:      0.00000741      S-energy:    -0.00000000      T1 diagnostic:  0.00000140
 Norm of t2 vector:      0.32909436      P-energy:    -0.39402992
                                         Alpha-Beta:  -0.30067249
                                         Alpha-Alpha: -0.04667872
                                         Beta-Beta:   -0.04667872

 Spin contamination <S**2-Sz**2-Sz>     0.00000000
  Reference energy                   -115.093959625635
  RHF-RMP2 correlation energy          -0.394029921216
 !RHF-RMP2 energy                    -115.487989546851
 (NB above energy spin projected)

 Starting RCCSD calculation

 ITER.      SQ.NORM     CORR.ENERGY   TOTAL ENERGY   ENERGY CHANGE        DEN1      VAR(S)    VAR(P)  DIIS     TIME
   1      1.10958080    -0.39192333  -115.48055562    -0.39192333    -0.01004643  0.13D-02  0.19D-02  1  1     2.65
   2      1.11763406    -0.40130615  -115.48993844    -0.00938282    -0.00069005  0.42D-04  0.20D-03  2  2     3.01
   3      1.12051456    -0.40336650  -115.49199879    -0.00206035    -0.00004802  0.85D-05  0.12D-04  3  3     3.38
   4      1.12133554    -0.40381992  -115.49245221    -0.00045342    -0.00000283  0.62D-06  0.76D-06  4  4     3.77
   5      1.12143531    -0.40383543  -115.49246772    -0.00001550    -0.00000030  0.13D-06  0.66D-07  5  5     4.15
   6      1.12145976    -0.40384033  -115.49247262    -0.00000490    -0.00000004  0.22D-07  0.74D-08  6  6     4.53
   7      1.12146480    -0.40384008  -115.49247237     0.00000024    -0.00000000  0.27D-08  0.93D-09  6  2     4.93

 Norm of t1 vector:      0.04864973      S-energy:     0.00000002      T1 diagnostic:  0.00919394
                                                                       D1 diagnostic:  0.01832949
 Norm of t2 vector:      0.34510578      P-energy:    -0.40384010
                                         Alpha-Beta:  -0.31940110
                                         Alpha-Alpha: -0.04221950
                                         Beta-Beta:   -0.04221950

 Spin contamination <S**2-Sz**2-Sz>     0.00000000

 Memory could be reduced to 11.90 Mwords without degradation in triples
 

 RESULTS
 =======

  Reference energy                   -115.088632290208
  CABS relaxation correction to RHF    -0.005327335427
  New reference energy               -115.093959625635
 
  F12 corrections for ansatz 3C(FIX) added to RCCSD energy. Coupling mode:  7
 
  RCCSD-F12a singles energy             0.000000018505
  RCCSD-F12a pair energy               -0.486029306764
  RCCSD-F12a correlation energy        -0.486029288259
  Triples (T) contribution             -0.012865970985
  Total correlation energy             -0.498895259244
 
  RHF-RCCSD-F12a energy              -115.579988913895
  RHF-RCCSD[T]-F12a energy           -115.593365412933
  RHF-RCCSD-T-F12a energy            -115.592635553641
 !RHF-RCCSD(T)-F12a energy           -115.592854884879

 Program statistics:

 Available memory in ccsd:              2799999438
 Min. memory needed in ccsd:               1675371
 Max. memory used in ccsd:                 2300856
 Max. memory used in cckext:               1890861 ( 7 integral passes)
 Max. memory used in cckint:               4218640 ( 1 integral passes)


 **********************************************************************************************************************************
 DATASETS  * FILE   NREC   LENGTH (MB)   RECORD NAMES
              1      18       20.31       500      610      700      900      950      970     1001      129      960     1100   
                                          VAR    BASINP    GEOM    SYMINP    ZMAT    AOBASIS   BASIS     P2S    ABASIS      S 
                                         1400     1410     1200     1210     1080     1600     1650     1700   
                                           T        V       H0       H01     AOSYM     SMH    MOLCAS    OPER   

              2       7        5.72       700     1000      520     2100     1001     2101     7360   
                                         GEOM     BASIS   MCVARS     RHF     BASIS     RHF    F12ABS    

 PROGRAMS   *        TOTAL      F12A       RHF       INT       RHF       INT
 CPU TIMES  *        10.01      7.71      0.36      1.31      0.09      0.41
 REAL TIME  *        28.67 SEC
 DISK USED  *       803.68 MB      
 SF USED    *       499.09 MB      
 GA USED    *         2.47 MB       (max)       0.00 MB       (current)
 **********************************************************************************************************************************

 RCCSD(T)-F12A/cc-pVDZ-F12 energy=   -115.592854884879

   RCCSD(T)-F12A        RHF-SCF         RHF-SCF 
   -115.59285488   -115.08863229   -114.81292301
 **********************************************************************************************************************************
 Molpro calculation terminated
 Variable memory released
