# Supplementary material for: Computational Investigation of Substituent Effects on the Alcohol + Carbonyl Channel of Peroxy Radical Self- and Cross-Reactions
Source: J Phys Chem A. 2023 Feb 8;127(7):1686–96. doi: 10.1021/acs.jpca.2c08927 (PMC9969516; doi:10.1021/acs.jpca.2c08927)
Supplement: Supplementary file 2 — jp2c08927_si_002.zip [file jp2c08927_si_002.zip › MeO--OiproH/CH3-OH-sing.log]

 Entering Gaussian System, Link 0=/appl/chem/G09RevD.01/g09/g09
 Initial command:
 /appl/chem/G09RevD.01/g09/l1.exe "/wrk/hasangal/43921170.GAUSS_SCRDIR/Gau-26466.inp" -scrdir="/wrk/hasangal/43921170.GAUSS_SCRDIR/"
 Entering Link 1 = /appl/chem/G09RevD.01/g09/l1.exe PID=     26468.
  
 Copyright (c) 1988,1990,1992,1993,1995,1998,2003,2009,2013,
            Gaussian, Inc.  All Rights Reserved.
  
 This is part of the Gaussian(R) 09 program.  It is based on
 the Gaussian(R) 03 system (copyright 2003, Gaussian, Inc.),
 the Gaussian(R) 98 system (copyright 1998, Gaussian, Inc.),
 the Gaussian(R) 94 system (copyright 1995, Gaussian, Inc.),
 the Gaussian 92(TM) system (copyright 1992, Gaussian, Inc.),
 the Gaussian 90(TM) system (copyright 1990, Gaussian, Inc.),
 the Gaussian 88(TM) system (copyright 1988, Gaussian, Inc.),
 the Gaussian 86(TM) system (copyright 1986, Carnegie Mellon
 University), and the Gaussian 82(TM) system (copyright 1983,
 Carnegie Mellon University). Gaussian is a federally registered
 trademark of Gaussian, Inc.
  
 This software contains proprietary and confidential information,
 including trade secrets, belonging to Gaussian, Inc.
  
 This software is provided under written license and may be
 used, copied, transmitted, or stored only in accord with that
 written license.
  
 The following legend is applicable only to US Government
 contracts under FAR:
  
                    RESTRICTED RIGHTS LEGEND
  
 Use, reproduction and disclosure by the US Government is
 subject to restrictions as set forth in subparagraphs (a)
 and (c) of the Commercial Computer Software - Restricted
 Rights clause in FAR 52.227-19.
  
 Gaussian, Inc.
 340 Quinnipiac St., Bldg. 40, Wallingford CT 06492
  
  
 ---------------------------------------------------------------
 Warning -- This program may not be used in any manner that
 competes with the business of Gaussian, Inc. or will provide
 assistance to any competitor of Gaussian, Inc.  The licensee
 of this program is prohibited from giving any competitor of
 Gaussian, Inc. access to this program.  By using this program,
 the user acknowledges that Gaussian, Inc. is engaged in the
 business of creating and licensing software in the field of
 computational chemistry and represents and warrants to the
 licensee that it is not a competitor of Gaussian, Inc. and that
 it will not use this program in any manner prohibited above.
 ---------------------------------------------------------------
  

 Cite this work as:
 Gaussian 09, Revision D.01,
 M. J. Frisch, G. W. Trucks, H. B. Schlegel, G. E. Scuseria, 
 M. A. Robb, J. R. Cheeseman, G. Scalmani, V. Barone, B. Mennucci, 
 G. A. Petersson, H. Nakatsuji, M. Caricato, X. Li, H. P. Hratchian, 
 A. F. Izmaylov, J. Bloino, G. Zheng, J. L. Sonnenberg, M. Hada, 
 M. Ehara, K. Toyota, R. Fukuda, J. Hasegawa, M. Ishida, T. Nakajima, 
 Y. Honda, O. Kitao, H. Nakai, T. Vreven, J. A. Montgomery, Jr., 
 J. E. Peralta, F. Ogliaro, M. Bearpark, J. J. Heyd, E. Brothers, 
 K. N. Kudin, V. N. Staroverov, T. Keith, R. Kobayashi, J. Normand, 
 K. Raghavachari, A. Rendell, J. C. Burant, S. S. Iyengar, J. Tomasi, 
 M. Cossi, N. Rega, J. M. Millam, M. Klene, J. E. Knox, J. B. Cross, 
 V. Bakken, C. Adamo, J. Jaramillo, R. Gomperts, R. E. Stratmann, 
 O. Yazyev, A. J. Austin, R. Cammi, C. Pomelli, J. W. Ochterski, 
 R. L. Martin, K. Morokuma, V. G. Zakrzewski, G. A. Voth, 
 P. Salvador, J. J. Dannenberg, S. Dapprich, A. D. Daniels, 
 O. Farkas, J. B. Foresman, J. V. Ortiz, J. Cioslowski, 
 and D. J. Fox, Gaussian, Inc., Wallingford CT, 2013.
 
 ******************************************
 Gaussian 09:  ES64L-G09RevD.01 24-Apr-2013
                25-Jun-2019 
 ******************************************
 %mem=8GB
 %NProcShared=8
 Will use up to    8 processors via shared memory.
 %chk=CH3-OH
 ----------------------------------------------------------------------
 #wB97XD aug-cc-pVTZ Opt=verytight SCF=QC Integral(Grid=SuperFineGrid) 
 Freq MaxDisk=32GB
 ----------------------------------------------------------------------
 1/7=1,14=-1,18=20,19=15,26=5,38=1/1,3;
 2/9=110,12=2,17=6,18=5,40=1/2;
 3/5=16,6=1,7=10,11=2,16=1,25=1,30=1,71=1,74=-58,75=-7/1,2,3;
 4//1;
 5/5=2,8=3,38=5/8;
 6/7=2,8=2,9=2,10=2,28=1/1;
 7//1,2,3,16;
 1/7=1,14=-1,18=20,19=15,26=5/3(2);
 2/9=110/2;
 99//99;
 2/9=110/2;
 3/5=16,6=1,7=10,11=2,16=1,25=1,30=1,71=1,74=-58,75=-7/1,2,3;
 4/5=5,16=3,69=1/1;
 5/5=2,8=3,38=5/8;
 7//1,2,3,16;
 1/7=1,14=-1,18=20,19=15,26=5/3(-5);
 2/9=110/2;
 6/7=2,8=2,9=2,10=2,19=2,28=1/1;
 99/9=1/99;
 -----
 Title
 -----
 Symbolic Z-matrix:
 Charge =  0 Multiplicity = 1
 C                    -0.3275    0.15018   0.00008 
 O                     1.0745    0.15018   0.00008 
 H                    -0.69903   1.19934   0.00008 
 H                    -0.69797  -0.37402  -0.90918 
 H                    -0.69833  -0.37453   0.90888 
 H                     1.34834  -0.75114   0.00008 
 

 GradGradGradGradGradGradGradGradGradGradGradGradGradGradGradGradGradGrad
 Berny optimization.
 Initialization pass.
                           ----------------------------
                           !    Initial Parameters    !
                           ! (Angstroms and Degrees)  !
 --------------------------                            --------------------------
 ! Name  Definition              Value          Derivative Info.                !
 --------------------------------------------------------------------------------
 ! R1    R(1,2)                  1.402          estimate D2E/DX2                !
 ! R2    R(1,3)                  1.113          estimate D2E/DX2                !
 ! R3    R(1,4)                  1.113          estimate D2E/DX2                !
 ! R4    R(1,5)                  1.113          estimate D2E/DX2                !
 ! R5    R(2,6)                  0.942          estimate D2E/DX2                !
 ! A1    A(2,1,3)              109.5            estimate D2E/DX2                !
 ! A2    A(2,1,4)              109.4418         estimate D2E/DX2                !
 ! A3    A(2,1,5)              109.4618         estimate D2E/DX2                !
 ! A4    A(3,1,4)              109.4419         estimate D2E/DX2                !
 ! A5    A(3,1,5)              109.4619         estimate D2E/DX2                !
 ! A6    A(4,1,5)              109.5199         estimate D2E/DX2                !
 ! A7    A(1,2,6)              106.9            estimate D2E/DX2                !
 ! D1    D(3,1,2,6)            180.0            estimate D2E/DX2                !
 ! D2    D(4,1,2,6)            -60.0364         estimate D2E/DX2                !
 ! D3    D(5,1,2,6)             59.9996         estimate D2E/DX2                !
 --------------------------------------------------------------------------------
 Trust Radius=3.00D-01 FncErr=1.00D-07 GrdErr=1.00D-07
 Number of steps in this run=     25 maximum allowed number of steps=    100.
 GradGradGradGradGradGradGradGradGradGradGradGradGradGradGradGradGradGrad

                          Input orientation:                          
 ---------------------------------------------------------------------
 Center     Atomic      Atomic             Coordinates (Angstroms)
 Number     Number       Type             X           Y           Z
 ---------------------------------------------------------------------
      1          6           0       -0.327504    0.150177    0.000075
      2          8           0        1.074496    0.150177    0.000075
      3          1           0       -0.699031    1.199337    0.000075
      4          1           0       -0.697966   -0.374015   -0.909184
      5          1           0       -0.698332   -0.374533    0.908884
      6          1           0        1.348337   -0.751142    0.000075
 ---------------------------------------------------------------------
                    Distance matrix (angstroms):
                    1          2          3          4          5
     1  C    0.000000
     2  O    1.402000   0.000000
     3  H    1.113000   2.060615   0.000000
     4  H    1.113001   2.059891   1.817193   0.000000
     5  H    1.112999   2.060139   1.817416   1.818068   0.000000
     6  H    1.902845   0.942000   2.827735   2.270756   2.270820
                    6
     6  H    0.000000
 Stoichiometry    CH4O
 Framework group  C1[X(CH4O)]
 Deg. of freedom    12
 Full point group                 C1      NOp   1
 Largest Abelian subgroup         C1      NOp   1
 Largest concise Abelian subgroup C1      NOp   1
                         Standard orientation:                         
 ---------------------------------------------------------------------
 Center     Atomic      Atomic             Coordinates (Angstroms)
 Number     Number       Type             X           Y           Z
 ---------------------------------------------------------------------
      1          6           0        0.656068   -0.017512   -0.000029
      2          8           0       -0.738496    0.126687   -0.000059
      3          1           0        1.133534    0.987871   -0.000401
      4          1           0        0.970666   -0.576698    0.909428
      5          1           0        0.970947   -0.577910   -0.908640
      6          1           0       -1.103588   -0.741686    0.000261
 ---------------------------------------------------------------------
 Rotational constants (GHZ):    124.0434535     25.4046023     24.4899492
 Standard basis: Aug-CC-pVTZ (5D, 7F)
 There are   210 symmetry adapted cartesian basis functions of A   symmetry.
 There are   184 symmetry adapted basis functions of A   symmetry.
   184 basis functions,   252 primitive gaussians,   210 cartesian basis functions
     9 alpha electrons        9 beta electrons
       nuclear repulsion energy        40.5292980449 Hartrees.
 NAtoms=    6 NActive=    6 NUniq=    6 SFac= 1.00D+00 NAtFMM=   60 NAOKFM=F Big=F
 Integral buffers will be    131072 words long.
 Raffenetti 2 integral format.
 Two-electron integral symmetry is turned on.
 Nuclear repulsion after empirical dispersion term =       40.5284489747 Hartrees.
 One-electron integrals computed using PRISM.
 NBasis=   184 RedAO= T EigKep=  6.74D-05  NBF=   184
 NBsUse=   184 1.00D-06 EigRej= -1.00D+00 NBFU=   184
 ExpMin= 2.53D-02 ExpMax= 1.53D+04 ExpMxC= 5.22D+02 IAcc=3 IRadAn=         7 AccDes= 0.00D+00
 Harris functional with IExCor= 4639 and IRadAn=       7 diagonalized for initial guess.
 HarFok:  IExCor= 4639 AccDes= 0.00D+00 IRadAn=         7 IDoV= 1 UseB2=F ITyADJ=14
 ICtDFT=  3500011 ScaDFX=  1.000000  1.000000  1.000000  1.000000
 FoFCou: FMM=F IPFlag=           0 FMFlag=      100000 FMFlg1=           0
         NFxFlg=           0 DoJE=T BraDBF=F KetDBF=T FulRan=T
         wScrn=  0.000000 ICntrl=     500 IOpCl=  0 I1Cent=   200000004 NGrid=           0
         NMat0=    1 NMatS0=      1 NMatT0=    0 NMatD0=    1 NMtDS0=    0 NMtDT0=    0
 Petite list used in FoFCou.
 Keep R1 ints in memory in canonical form, NReq=294749238.
 Gradient too large for Newton-Raphson -- use scaled steepest descent instead.
     Minimum is close to point  3 DX=  3.03D-02 DF= -5.59D-05 DXR=  4.81D-02 DFR=  2.30D-03 which will be used.
 Gradient too large for Newton-Raphson -- use scaled steepest descent instead.
     Accept linear search using points  2 and  3.
 Gradient too large for Newton-Raphson -- use scaled steepest descent instead.
     Minimum is close to point  2 DX=  9.63D-03 DF= -1.23D-07 DXR=  1.58D-02 DFR=  2.50D-04 which will be used.
 Gradient too large for Newton-Raphson -- use scaled steepest descent instead.
 LinEq1:  Iter=  0 NonCon=     1 RMS=9.40D-05 Max=1.39D-03 NDo=     1
 AX will form     1 AO Fock derivatives at one time.
 LinEq1:  Iter=  1 NonCon=     1 RMS=6.00D-05 Max=5.78D-04 NDo=     1
 LinEq1:  Iter=  2 NonCon=     1 RMS=6.01D-06 Max=9.06D-05 NDo=     1
 LinEq1:  Iter=  3 NonCon=     1 RMS=1.25D-06 Max=1.33D-05 NDo=     1
 LinEq1:  Iter=  4 NonCon=     1 RMS=4.44D-07 Max=3.98D-06 NDo=     1
 LinEq1:  Iter=  5 NonCon=     1 RMS=9.31D-08 Max=8.71D-07 NDo=     1
 LinEq1:  Iter=  6 NonCon=     1 RMS=1.15D-08 Max=1.14D-07 NDo=     1
 LinEq1:  Iter=  7 NonCon=     0 RMS=1.59D-09 Max=1.32D-08 NDo=     1
 Linear equations converged to 5.612D-09 5.612D-08 after     7 iterations.
     Minimum is close to point  2 DX=  1.78D-03 DF= -6.83D-11 DXR=  1.77D-03 DFR=  3.14D-06 which will be used.
 LinEq1:  Iter=  0 NonCon=     1 RMS=2.27D-07 Max=4.15D-06 NDo=     1
 LinEq1:  Iter=  1 NonCon=     1 RMS=1.24D-07 Max=1.54D-06 NDo=     1
 LinEq1:  Iter=  2 NonCon=     1 RMS=3.19D-08 Max=2.90D-07 NDo=     1
 LinEq1:  Iter=  3 NonCon=     1 RMS=1.42D-08 Max=1.52D-07 NDo=     1
 LinEq1:  Iter=  4 NonCon=     1 RMS=3.11D-09 Max=3.01D-08 NDo=     1
 LinEq1:  Iter=  5 NonCon=     1 RMS=5.55D-10 Max=4.96D-09 NDo=     1
 LinEq1:  Iter=  6 NonCon=     1 RMS=1.26D-10 Max=1.17D-09 NDo=     1
 LinEq1:  Iter=  7 NonCon=     0 RMS=2.57D-11 Max=2.31D-10 NDo=     1
 Linear equations converged to 9.732D-11 9.732D-10 after     7 iterations.
 SCF Done:  E(RwB97XD) =  -115.733212250     a.u. after    7 cycles
            Convg  =    0.1603D-08                    29 Fock formations.
              S**2 =  0.0000                  -V/T =  2.0062

 **********************************************************************

            Population analysis using the SCF density.

 **********************************************************************

 Orbital symmetries:
       Occupied  (A) (A) (A) (A) (A) (A) (A) (A) (A)
       Virtual   (A) (A) (A) (A) (A) (A) (A) (A) (A) (A) (A) (A)
                 (A) (A) (A) (A) (A) (A) (A) (A) (A) (A) (A) (A)
                 (A) (A) (A) (A) (A) (A) (A) (A) (A) (A) (A) (A)
                 (A) (A) (A) (A) (A) (A) (A) (A) (A) (A) (A) (A)
                 (A) (A) (A) (A) (A) (A) (A) (A) (A) (A) (A) (A)
                 (A) (A) (A) (A) (A) (A) (A) (A) (A) (A) (A) (A)
                 (A) (A) (A) (A) (A) (A) (A) (A) (A) (A) (A) (A)
                 (A) (A) (A) (A) (A) (A) (A) (A) (A) (A) (A) (A)
                 (A) (A) (A) (A) (A) (A) (A) (A) (A) (A) (A) (A)
                 (A) (A) (A) (A) (A) (A) (A) (A) (A) (A) (A) (A)
                 (A) (A) (A) (A) (A) (A) (A) (A) (A) (A) (A) (A)
                 (A) (A) (A) (A) (A) (A) (A) (A) (A) (A) (A) (A)
                 (A) (A) (A) (A) (A) (A) (A) (A) (A) (A) (A) (A)
                 (A) (A) (A) (A) (A) (A) (A) (A) (A) (A) (A) (A)
                 (A) (A) (A) (A) (A) (A) (A)
 The electronic state is 1-A.
 Alpha  occ. eigenvalues --  -19.25266 -10.33148  -1.13394  -0.77637  -0.60140
 Alpha  occ. eigenvalues --   -0.53129  -0.51803  -0.42397  -0.36263
 Alpha virt. eigenvalues --    0.03016   0.04504   0.05003   0.05605   0.09797
 Alpha virt. eigenvalues --    0.11473   0.12973   0.13275   0.15972   0.16960
 Alpha virt. eigenvalues --    0.17775   0.19105   0.19598   0.23422   0.25451
 Alpha virt. eigenvalues --    0.28874   0.29156   0.30201   0.31527   0.32110
 Alpha virt. eigenvalues --    0.32932   0.34868   0.35170   0.37074   0.38476
 Alpha virt. eigenvalues --    0.39252   0.40286   0.42008   0.42392   0.43747
 Alpha virt. eigenvalues --    0.44831   0.47527   0.48644   0.48848   0.60420
 Alpha virt. eigenvalues --    0.61862   0.62488   0.66431   0.70733   0.71412
 Alpha virt. eigenvalues --    0.72370   0.73839   0.78073   0.78339   0.82743
 Alpha virt. eigenvalues --    0.83117   0.87199   0.87884   0.88644   0.89341
 Alpha virt. eigenvalues --    0.90896   0.93229   0.93496   0.96209   0.97737
 Alpha virt. eigenvalues --    1.00026   1.00356   1.04182   1.06353   1.07635
 Alpha virt. eigenvalues --    1.07841   1.08162   1.12572   1.14626   1.15382
 Alpha virt. eigenvalues --    1.19753   1.25713   1.26146   1.28170   1.33141
 Alpha virt. eigenvalues --    1.33924   1.43816   1.46139   1.46423   1.48990
 Alpha virt. eigenvalues --    1.49194   1.50055   1.53216   1.54627   1.55323
 Alpha virt. eigenvalues --    1.58945   1.62481   1.63371   1.74293   1.77473
 Alpha virt. eigenvalues --    1.80304   1.84472   1.90127   1.92928   1.93378
 Alpha virt. eigenvalues --    1.96216   2.00855   2.03025   2.20138   2.29892
 Alpha virt. eigenvalues --    2.29940   2.33876   2.35168   2.37293   2.56371
 Alpha virt. eigenvalues --    2.58876   2.61273   2.63872   2.70647   2.77729
 Alpha virt. eigenvalues --    2.83741   2.86514   2.97784   3.08636   3.11876
 Alpha virt. eigenvalues --    3.26431   3.31907   3.33840   3.37557   3.42380
 Alpha virt. eigenvalues --    3.46579   3.55675   3.58735   3.61464   3.66613
 Alpha virt. eigenvalues --    3.71378   3.77346   3.78841   3.83890   3.85076
 Alpha virt. eigenvalues --    3.90420   3.92458   3.98941   4.02357   4.03948
 Alpha virt. eigenvalues --    4.20539   4.25105   4.26359   4.26431   4.34274
 Alpha virt. eigenvalues --    4.40921   4.47001   4.47633   4.56087   4.63117
 Alpha virt. eigenvalues --    4.71912   4.75172   4.79002   4.83317   4.87188
 Alpha virt. eigenvalues --    4.96177   4.97409   5.07635   5.16880   5.21936
 Alpha virt. eigenvalues --    5.26071   5.31370   5.37216   5.43377   5.71810
 Alpha virt. eigenvalues --    5.71844   5.78517   5.84788   6.18296   6.31744
 Alpha virt. eigenvalues --    6.33394   6.50937   6.53365   6.68421   6.87790
 Alpha virt. eigenvalues --    6.93863   6.98106   7.10312   7.16036   7.33864
 Alpha virt. eigenvalues --    7.44780   7.71943   8.13328  15.29926  16.59099
          Condensed to atoms (all electrons):
               1          2          3          4          5          6
     1  C    5.355181   0.020850   0.388396   0.372514   0.372499   0.037557
     2  O    0.020850   8.265989  -0.019816  -0.003944  -0.003985   0.164948
     3  H    0.388396  -0.019816   0.335505   0.006922   0.006929  -0.006189
     4  H    0.372514  -0.003944   0.006922   0.354671  -0.004890   0.001906
     5  H    0.372499  -0.003985   0.006929  -0.004890   0.354682   0.001907
     6  H    0.037557   0.164948  -0.006189   0.001906   0.001907   0.662763
 Mulliken charges:
               1
     1  C   -0.546997
     2  O   -0.424042
     3  H    0.288253
     4  H    0.272820
     5  H    0.272858
     6  H    0.137107
 Sum of Mulliken charges =   0.00000
 Mulliken charges with hydrogens summed into heavy atoms:
               1
     1  C    0.286934
     2  O   -0.286934
 Electronic spatial extent (au):  <R**2>=             83.8233
 Charge=              0.0000 electrons
 Dipole moment (field-independent basis, Debye):
    X=              0.7725    Y=             -1.4453    Z=              0.0006  Tot=              1.6388
 Quadrupole moment (field-independent basis, Debye-Ang):
   XX=            -13.2474   YY=            -12.1827   ZZ=            -13.7840
   XY=              2.2898   XZ=             -0.0011   YZ=             -0.0001
 Traceless Quadrupole moment (field-independent basis, Debye-Ang):
   XX=             -0.1760   YY=              0.8886   ZZ=             -0.7126
   XY=              2.2898   XZ=             -0.0011   YZ=             -0.0001
 Octapole moment (field-independent basis, Debye-Ang**2):
  XXX=             -4.4959  YYY=             -0.4149  ZZZ=              0.0013  XYY=             -1.6809
  XXY=             -1.9776  XXZ=              0.0005  XZZ=             -0.3671  YZZ=             -0.7282
  YYZ=             -0.0008  XYZ=              0.0011
 Hexadecapole moment (field-independent basis, Debye-Ang**3):
 XXXX=            -62.2608 YYYY=            -20.9026 ZZZZ=            -20.8378 XXXY=              4.1841
 XXXZ=             -0.0023 YYYX=              3.1948 YYYZ=              0.0002 ZZZX=              0.0001
 ZZZY=             -0.0002 XXYY=            -12.6875 XXZZ=            -14.8468 YYZZ=             -7.0573
 XXYZ=             -0.0001 YYXZ=             -0.0019 ZZXY=             -0.1524
 N-N= 4.052844897471D+01 E-N=-3.524611883983D+02  KE= 1.150204916371D+02
 Calling FoFJK, ICntrl=      2127 FMM=F ISym2X=0 I1Cent= 0 IOpClX= 0 NMat=1 NMatS=1 NMatT=0.
 ***** Axes restored to original set *****
 -------------------------------------------------------------------
 Center     Atomic                   Forces (Hartrees/Bohr)
 Number     Number              X              Y              Z
 -------------------------------------------------------------------
      1        6          -0.013252758   -0.004123680   -0.000060310
      2        8           0.002909752    0.018124475    0.000027731
      3        1           0.006937814   -0.014759890    0.000020002
      4        1          -0.002288096    0.007236300    0.010161526
      5        1          -0.002257264    0.007261789   -0.010148239
      6        1           0.007950552   -0.013738994   -0.000000710
 -------------------------------------------------------------------
 Cartesian Forces:  Max     0.018124475 RMS     0.008721744

 GradGradGradGradGradGradGradGradGradGradGradGradGradGradGradGradGradGrad
 Berny optimization.
 FormGI is forming the generalized inverse of G from B-inverse, IUseBI=4.
 Internal  Forces:  Max     0.016229194 RMS     0.008883174
 Search for a local minimum.
 Step number   1 out of a maximum of   25
 All quantities printed in internal units (Hartrees-Bohrs-Radians)
 Mixed Optimization -- RFO/linear search
 Second derivative matrix not updated -- first step.
 The second derivative matrix:
                          R1        R2        R3        R4        R5
           R1           0.45291
           R2           0.00000   0.32284
           R3           0.00000   0.00000   0.32284
           R4           0.00000   0.00000   0.00000   0.32285
           R5           0.00000   0.00000   0.00000   0.00000   0.59532
           A1           0.00000   0.00000   0.00000   0.00000   0.00000
           A2           0.00000   0.00000   0.00000   0.00000   0.00000
           A3           0.00000   0.00000   0.00000   0.00000   0.00000
           A4           0.00000   0.00000   0.00000   0.00000   0.00000
           A5           0.00000   0.00000   0.00000   0.00000   0.00000
           A6           0.00000   0.00000   0.00000   0.00000   0.00000
           A7           0.00000   0.00000   0.00000   0.00000   0.00000
           D1           0.00000   0.00000   0.00000   0.00000   0.00000
           D2           0.00000   0.00000   0.00000   0.00000   0.00000
           D3           0.00000   0.00000   0.00000   0.00000   0.00000
                          A1        A2        A3        A4        A5
           A1           0.16000
           A2           0.00000   0.16000
           A3           0.00000   0.00000   0.16000
           A4           0.00000   0.00000   0.00000   0.16000
           A5           0.00000   0.00000   0.00000   0.00000   0.16000
           A6           0.00000   0.00000   0.00000   0.00000   0.00000
           A7           0.00000   0.00000   0.00000   0.00000   0.00000
           D1           0.00000   0.00000   0.00000   0.00000   0.00000
           D2           0.00000   0.00000   0.00000   0.00000   0.00000
           D3           0.00000   0.00000   0.00000   0.00000   0.00000
                          A6        A7        D1        D2        D3
           A6           0.16000
           A7           0.00000   0.16000
           D1           0.00000   0.00000   0.01665
           D2           0.00000   0.00000   0.00000   0.01665
           D3           0.00000   0.00000   0.00000   0.00000   0.01665
 ITU=  0
     Eigenvalues ---    0.01665   0.10486   0.10489   0.16000   0.16000
     Eigenvalues ---    0.16000   0.16000   0.32284   0.32284   0.32285
     Eigenvalues ---    0.45291   0.59532
 RFO step:  Lambda=-4.30766630D-03 EMin= 1.66532414D-02
 Linear search not attempted -- first point.
 Iteration  1 RMS(Cart)=  0.05681696 RMS(Int)=  0.00189817
 Iteration  2 RMS(Cart)=  0.00142536 RMS(Int)=  0.00107200
 Iteration  3 RMS(Cart)=  0.00000176 RMS(Int)=  0.00107200
 Iteration  4 RMS(Cart)=  0.00000000 RMS(Int)=  0.00107200
 Variable       Old X    -DE/DX   Delta X   Delta X   Delta X     New X
                                 (Linear)    (Quad)   (Total)
    R1        2.64940   0.01086   0.00000   0.02375   0.02375   2.67315
    R2        2.10327  -0.01623   0.00000  -0.04961  -0.04961   2.05366
    R3        2.10327  -0.01095   0.00000  -0.03346  -0.03346   2.06980
    R4        2.10326  -0.01096   0.00000  -0.03349  -0.03349   2.06977
    R5        1.78012   0.01546   0.00000   0.02578   0.02578   1.80590
    A1        1.91114  -0.00698   0.00000  -0.04849  -0.04814   1.86299
    A2        1.91012   0.00927   0.00000   0.05949   0.05827   1.96839
    A3        1.91047   0.00921   0.00000   0.05903   0.05780   1.96827
    A4        1.91012  -0.00358   0.00000  -0.02772  -0.02739   1.88273
    A5        1.91047  -0.00360   0.00000  -0.02800  -0.02767   1.88280
    A6        1.91148  -0.00434   0.00000  -0.01435  -0.01671   1.89477
    A7        1.86576   0.00643   0.00000   0.03915   0.03915   1.90490
    D1        3.14159  -0.00002   0.00000  -0.00019  -0.00019   3.14140
    D2       -1.04783  -0.00299   0.00000  -0.02737  -0.02941  -1.07724
    D3        1.04719   0.00301   0.00000   0.02762   0.02965   1.07684
         Item               Value     Threshold  Converged?
 Maximum Force            0.016229     0.000002     NO 
 RMS     Force            0.008883     0.000001     NO 
 Maximum Displacement     0.120559     0.000006     NO 
 RMS     Displacement     0.056380     0.000004     NO 
 Predicted change in Energy=-2.212989D-03
 GradGradGradGradGradGradGradGradGradGradGradGradGradGradGradGradGradGrad

                          Input orientation:                          
 ---------------------------------------------------------------------
 Center     Atomic      Atomic             Coordinates (Angstroms)
 Number     Number       Type             X           Y           Z
 ---------------------------------------------------------------------
      1          6           0       -0.332789    0.130207   -0.000046
      2          8           0        1.081521    0.157299    0.000146
      3          1           0       -0.665707    1.164706    0.000147
      4          1           0       -0.747524   -0.356223   -0.889454
      5          1           0       -0.747635   -0.356658    0.889051
      6          1           0        1.412134   -0.739330    0.000155
 ---------------------------------------------------------------------
                    Distance matrix (angstroms):
                    1          2          3          4          5
     1  C    0.000000
     2  O    1.414570   0.000000
     3  H    1.086749   2.016848   0.000000
     4  H    1.095292   2.097737   1.763890   0.000000
     5  H    1.095275   2.097645   1.763919   1.778505   0.000000
     6  H    1.949577   0.955641   2.818294   2.366917   2.366680
                    6
     6  H    0.000000
 Stoichiometry    CH4O
 Framework group  C1[X(CH4O)]
 Deg. of freedom    12
 Full point group                 C1      NOp   1
 Largest Abelian subgroup         C1      NOp   1
 Largest concise Abelian subgroup C1      NOp   1
                         Standard orientation:                         
 ---------------------------------------------------------------------
 Center     Atomic      Atomic             Coordinates (Angstroms)
 Number     Number       Type             X           Y           Z
 ---------------------------------------------------------------------
      1          6           0        0.661440   -0.020456    0.000090
      2          8           0       -0.746098    0.120422   -0.000102
      3          1           0        1.076570    0.983880   -0.000102
      4          1           0        1.035663   -0.538698    0.889498
      5          1           0        1.035739   -0.539141   -0.889007
      6          1           0       -1.147829   -0.746678   -0.000111
 ---------------------------------------------------------------------
 Rotational constants (GHZ):    129.6335337     24.8749223     24.0341963
 Standard basis: Aug-CC-pVTZ (5D, 7F)
 There are   210 symmetry adapted cartesian basis functions of A   symmetry.
 There are   184 symmetry adapted basis functions of A   symmetry.
   184 basis functions,   252 primitive gaussians,   210 cartesian basis functions
     9 alpha electrons        9 beta electrons
       nuclear repulsion energy        40.4019495864 Hartrees.
 NAtoms=    6 NActive=    6 NUniq=    6 SFac= 1.00D+00 NAtFMM=   60 NAOKFM=F Big=F
 Integral buffers will be    131072 words long.
 Raffenetti 2 integral format.
 Two-electron integral symmetry is turned on.
 Nuclear repulsion after empirical dispersion term =       40.4011183854 Hartrees.
 One-electron integrals computed using PRISM.
 NBasis=   184 RedAO= T EigKep=  6.22D-05  NBF=   184
 NBsUse=   184 1.00D-06 EigRej= -1.00D+00 NBFU=   184
 Initial guess from the checkpoint file:  "CH3-OH.chk"
 B after Tr=     0.000000    0.000000    0.000000
         Rot=    0.999972   -0.000172    0.000036   -0.007531 Ang=  -0.86 deg.
 ExpMin= 2.53D-02 ExpMax= 1.53D+04 ExpMxC= 5.22D+02 IAcc=3 IRadAn=         5 AccDes= 0.00D+00
 Harris functional with IExCor= 4639 and IRadAn=       5 diagonalized for initial guess.
 HarFok:  IExCor= 4639 AccDes= 0.00D+00 IRadAn=         5 IDoV= 1 UseB2=F ITyADJ=14
 ICtDFT=  3500011 ScaDFX=  1.000000  1.000000  1.000000  1.000000
 FoFCou: FMM=F IPFlag=           0 FMFlag=      100000 FMFlg1=           0
         NFxFlg=           0 DoJE=T BraDBF=F KetDBF=T FulRan=T
         wScrn=  0.000000 ICntrl=     500 IOpCl=  0 I1Cent=   200000004 NGrid=           0
         NMat0=    1 NMatS0=      1 NMatT0=    0 NMatD0=    1 NMtDS0=    0 NMtDT0=    0
 Petite list used in FoFCou.
 Keep R1 ints in memory in canonical form, NReq=294749238.
 Gradient too large for Newton-Raphson -- use scaled steepest descent instead.
 Gradient too large for Newton-Raphson -- use scaled steepest descent instead.
     Accept linear search using points  1 and  2.
 Gradient too large for Newton-Raphson -- use scaled steepest descent instead.
     Accept linear search using points  1 and  2.
 Gradient too large for Newton-Raphson -- use scaled steepest descent instead.
 Gradient too large for Newton-Raphson -- use scaled steepest descent instead.
     Accept linear search using points  1 and  2.
 LinEq1:  Iter=  0 NonCon=     1 RMS=1.46D-04 Max=2.18D-03 NDo=     1
 AX will form     1 AO Fock derivatives at one time.
 LinEq1:  Iter=  1 NonCon=     1 RMS=1.72D-05 Max=1.66D-04 NDo=     1
 LinEq1:  Iter=  2 NonCon=     1 RMS=1.03D-05 Max=1.01D-04 NDo=     1
 LinEq1:  Iter=  3 NonCon=     1 RMS=3.35D-06 Max=2.72D-05 NDo=     1
 LinEq1:  Iter=  4 NonCon=     1 RMS=1.31D-06 Max=1.13D-05 NDo=     1
 LinEq1:  Iter=  5 NonCon=     1 RMS=4.29D-07 Max=3.82D-06 NDo=     1
 LinEq1:  Iter=  6 NonCon=     1 RMS=8.61D-08 Max=7.35D-07 NDo=     1
 LinEq1:  Iter=  7 NonCon=     1 RMS=1.77D-08 Max=1.36D-07 NDo=     1
 LinEq1:  Iter=  8 NonCon=     0 RMS=2.61D-09 Max=2.29D-08 NDo=     1
 Linear equations converged to 5.612D-09 5.612D-08 after     8 iterations.
     Minimum is close to point  2 DX=  1.12D-04 DF= -1.05D-12 DXR=  1.12D-04 DFR=  1.25D-08 which will be used.
 LinEq1:  Iter=  0 NonCon=     1 RMS=2.19D-07 Max=1.99D-06 NDo=     1
 LinEq1:  Iter=  1 NonCon=     1 RMS=1.01D-07 Max=9.01D-07 NDo=     1
 LinEq1:  Iter=  2 NonCon=     1 RMS=2.52D-08 Max=2.34D-07 NDo=     1
 LinEq1:  Iter=  3 NonCon=     1 RMS=8.75D-09 Max=7.59D-08 NDo=     1
 LinEq1:  Iter=  4 NonCon=     1 RMS=2.89D-09 Max=2.45D-08 NDo=     1
 LinEq1:  Iter=  5 NonCon=     1 RMS=6.48D-10 Max=8.06D-09 NDo=     1
 LinEq1:  Iter=  6 NonCon=     0 RMS=1.16D-10 Max=1.18D-09 NDo=     1
 Linear equations converged to 1.586D-10 1.586D-09 after     6 iterations.
 SCF Done:  E(RwB97XD) =  -115.735112767     a.u. after    8 cycles
            Convg  =    0.5369D-08                    31 Fock formations.
              S**2 =  0.0000                  -V/T =  2.0060
 Calling FoFJK, ICntrl=      2127 FMM=F ISym2X=0 I1Cent= 0 IOpClX= 0 NMat=1 NMatS=1 NMatT=0.
 ***** Axes restored to original set *****
 -------------------------------------------------------------------
 Center     Atomic                   Forces (Hartrees/Bohr)
 Number     Number              X              Y              Z
 -------------------------------------------------------------------
      1        6          -0.000709468    0.000437077   -0.000001122
      2        8          -0.002448121   -0.000222223   -0.000006802
      3        1          -0.000136991    0.001027362    0.000003353
      4        1           0.001756189   -0.000253226    0.000144849
      5        1           0.001740660   -0.000251607   -0.000139226
      6        1          -0.000202269   -0.000737382   -0.000001052
 -------------------------------------------------------------------
 Cartesian Forces:  Max     0.002448121 RMS     0.000903016

 GradGradGradGradGradGradGradGradGradGradGradGradGradGradGradGradGradGrad
 Berny optimization.
 Using GEDIIS/GDIIS optimizer.
 FormGI is forming the generalized inverse of G from B-inverse, IUseBI=4.
 Internal  Forces:  Max     0.002668310 RMS     0.001271391
 Search for a local minimum.
 Step number   2 out of a maximum of   25
 All quantities printed in internal units (Hartrees-Bohrs-Radians)
 Mixed Optimization -- RFO/linear search
 Update second derivatives using D2CorX and points    1    2
 DE= -1.90D-03 DEPred=-2.21D-03 R= 8.59D-01
 TightC=F SS=  1.41D+00  RLast= 1.42D-01 DXNew= 5.0454D-01 4.2487D-01
 Trust test= 8.59D-01 RLast= 1.42D-01 DXMaxT set to 4.25D-01
 The second derivative matrix:
                          R1        R2        R3        R4        R5
           R1           0.46345
           R2          -0.00753   0.32363
           R3          -0.00124  -0.00436   0.31698
           R4          -0.00127  -0.00433  -0.00584   0.31702
           R5           0.00243   0.00535   0.00782   0.00779   0.58495
           A1          -0.00210  -0.00156  -0.00325  -0.00324   0.00424
           A2           0.00801  -0.00509  -0.00022  -0.00024   0.00087
           A3           0.00796  -0.00506  -0.00023  -0.00025   0.00088
           A4          -0.00198   0.00011  -0.00125  -0.00125   0.00155
           A5          -0.00190  -0.00001  -0.00134  -0.00133   0.00167
           A6          -0.00915   0.01020   0.00527   0.00528  -0.00776
           A7           0.00433  -0.00207   0.00066   0.00064  -0.00057
           D1          -0.00006   0.00007   0.00004   0.00004  -0.00006
           D2          -0.00917   0.01142   0.00666   0.00667  -0.00964
           D3           0.00922  -0.01149  -0.00670  -0.00671   0.00970
                          A1        A2        A3        A4        A5
           A1           0.15838
           A2          -0.00117   0.16600
           A3          -0.00117   0.00596   0.16593
           A4          -0.00047  -0.00133  -0.00132   0.16000
           A5          -0.00053  -0.00126  -0.00125  -0.00003   0.15994
           A6           0.00427  -0.00746  -0.00740   0.00276   0.00274
           A7          -0.00018   0.00315   0.00313  -0.00052  -0.00048
           D1           0.00003  -0.00005  -0.00005   0.00002   0.00002
           D2           0.00508  -0.00764  -0.00758   0.00310   0.00311
           D3          -0.00511   0.00769   0.00763  -0.00312  -0.00313
                          A6        A7        D1        D2        D3
           A6           0.16501
           A7          -0.00457   0.16155
           D1           0.00003  -0.00003   0.01665
           D2           0.00406  -0.00484   0.00002   0.01944
           D3          -0.00409   0.00487  -0.00002  -0.00281   0.01948
 ITU=  1  0
 Use linear search instead of GDIIS.
     Eigenvalues ---    0.01665   0.10283   0.10586   0.15921   0.16000
     Eigenvalues ---    0.16000   0.18254   0.30856   0.32284   0.32652
     Eigenvalues ---    0.46499   0.58561
 RFO step:  Lambda=-5.24424256D-05 EMin= 1.66532412D-02
 Quartic linear search produced a step of -0.10214.
 Iteration  1 RMS(Cart)=  0.00899944 RMS(Int)=  0.00008768
 Iteration  2 RMS(Cart)=  0.00004595 RMS(Int)=  0.00007185
 Iteration  3 RMS(Cart)=  0.00000000 RMS(Int)=  0.00007185
 Variable       Old X    -DE/DX   Delta X   Delta X   Delta X     New X
                                 (Linear)    (Quad)   (Total)
    R1        2.67315  -0.00267  -0.00243  -0.00252  -0.00494   2.66821
    R2        2.05366   0.00102   0.00507  -0.00296   0.00211   2.05577
    R3        2.06980  -0.00067   0.00342  -0.00577  -0.00235   2.06745
    R4        2.06977  -0.00066   0.00342  -0.00575  -0.00232   2.06745
    R5        1.80590   0.00062  -0.00263   0.00394   0.00131   1.80721
    A1        1.86299   0.00078   0.00492   0.00008   0.00496   1.86796
    A2        1.96839  -0.00205  -0.00595  -0.00544  -0.01132   1.95707
    A3        1.96827  -0.00203  -0.00590  -0.00537  -0.01120   1.95707
    A4        1.88273   0.00112   0.00280   0.00436   0.00713   1.88986
    A5        1.88280   0.00111   0.00283   0.00428   0.00708   1.88988
    A6        1.89477   0.00133   0.00171   0.00292   0.00479   1.89956
    A7        1.90490  -0.00080  -0.00400   0.00009  -0.00391   1.90099
    D1        3.14140   0.00000   0.00002   0.00001   0.00003   3.14144
    D2       -1.07724   0.00070   0.00300   0.00231   0.00545  -1.07179
    D3        1.07684  -0.00070  -0.00303  -0.00222  -0.00539   1.07145
         Item               Value     Threshold  Converged?
 Maximum Force            0.002668     0.000002     NO 
 RMS     Force            0.001271     0.000001     NO 
 Maximum Displacement     0.017860     0.000006     NO 
 RMS     Displacement     0.009021     0.000004     NO 
 Predicted change in Energy=-5.073239D-05
 GradGradGradGradGradGradGradGradGradGradGradGradGradGradGradGradGradGrad

                          Input orientation:                          
 ---------------------------------------------------------------------
 Center     Atomic      Atomic             Coordinates (Angstroms)
 Number     Number       Type             X           Y           Z
 ---------------------------------------------------------------------
      1          6           0       -0.334114    0.133599   -0.000029
      2          8           0        1.077645    0.157031    0.000135
      3          1           0       -0.669866    1.168357    0.000155
      4          1           0       -0.738073   -0.358108   -0.889964
      5          1           0       -0.738280   -0.358511    0.889584
      6          1           0        1.402687   -0.742368    0.000119
 ---------------------------------------------------------------------
                    Distance matrix (angstroms):
                    1          2          3          4          5
     1  C    0.000000
     2  O    1.411953   0.000000
     3  H    1.087866   2.019053   0.000000
     4  H    1.094048   2.086738   1.768349   0.000000
     5  H    1.094045   2.086741   1.768357   1.779548   0.000000
     6  H    1.945198   0.956332   2.818926   2.350054   2.349943
                    6
     6  H    0.000000
 Stoichiometry    CH4O
 Framework group  C1[X(CH4O)]
 Deg. of freedom    12
 Full point group                 C1      NOp   1
 Largest Abelian subgroup         C1      NOp   1
 Largest concise Abelian subgroup C1      NOp   1
                         Standard orientation:                         
 ---------------------------------------------------------------------
 Center     Atomic      Atomic             Coordinates (Angstroms)
 Number     Number       Type             X           Y           Z
 ---------------------------------------------------------------------
      1          6           0        0.661029   -0.020216    0.000074
      2          8           0       -0.743764    0.121804   -0.000091
      3          1           0        1.082573    0.982656   -0.000111
      4          1           0        1.022226   -0.544139    0.890009
      5          1           0        1.022398   -0.544558   -0.889539
      6          1           0       -1.143258   -0.747090   -0.000074
 ---------------------------------------------------------------------
 Rotational constants (GHZ):    129.1094757     25.0111142     24.1473641
 Standard basis: Aug-CC-pVTZ (5D, 7F)
 There are   210 symmetry adapted cartesian basis functions of A   symmetry.
 There are   184 symmetry adapted basis functions of A   symmetry.
   184 basis functions,   252 primitive gaussians,   210 cartesian basis functions
     9 alpha electrons        9 beta electrons
       nuclear repulsion energy        40.4596034676 Hartrees.
 NAtoms=    6 NActive=    6 NUniq=    6 SFac= 1.00D+00 NAtFMM=   60 NAOKFM=F Big=F
 Integral buffers will be    131072 words long.
 Raffenetti 2 integral format.
 Two-electron integral symmetry is turned on.
 Nuclear repulsion after empirical dispersion term =       40.4587727271 Hartrees.
 One-electron integrals computed using PRISM.
 NBasis=   184 RedAO= T EigKep=  6.22D-05  NBF=   184
 NBsUse=   184 1.00D-06 EigRej= -1.00D+00 NBFU=   184
 Initial guess from the checkpoint file:  "CH3-OH.chk"
 B after Tr=     0.000000    0.000000    0.000000
         Rot=    0.999999   -0.000001   -0.000004    0.001390 Ang=  -0.16 deg.
 Keep R1 ints in memory in canonical form, NReq=294749238.
 LinEq1:  Iter=  0 NonCon=     1 RMS=7.02D-05 Max=9.54D-04 NDo=     1
 AX will form     1 AO Fock derivatives at one time.
 LinEq1:  Iter=  1 NonCon=     1 RMS=2.32D-05 Max=2.12D-04 NDo=     1
 LinEq1:  Iter=  2 NonCon=     1 RMS=1.03D-05 Max=1.06D-04 NDo=     1
 LinEq1:  Iter=  3 NonCon=     1 RMS=4.09D-06 Max=3.61D-05 NDo=     1
 LinEq1:  Iter=  4 NonCon=     1 RMS=1.57D-06 Max=1.64D-05 NDo=     1
 LinEq1:  Iter=  5 NonCon=     1 RMS=3.49D-07 Max=3.17D-06 NDo=     1
 LinEq1:  Iter=  6 NonCon=     1 RMS=7.29D-08 Max=6.99D-07 NDo=     1
 LinEq1:  Iter=  7 NonCon=     1 RMS=1.60D-08 Max=1.78D-07 NDo=     1
 LinEq1:  Iter=  8 NonCon=     0 RMS=2.58D-09 Max=2.20D-08 NDo=     1
 Linear equations converged to 5.612D-09 5.612D-08 after     8 iterations.
     Minimum is close to point  2 DX=  1.83D-04 DF= -7.67D-13 DXR=  1.83D-04 DFR=  3.34D-08 which will be used.
 LinEq1:  Iter=  0 NonCon=     1 RMS=4.77D-08 Max=5.83D-07 NDo=     1
 LinEq1:  Iter=  1 NonCon=     1 RMS=2.85D-08 Max=2.27D-07 NDo=     1
 LinEq1:  Iter=  2 NonCon=     1 RMS=6.56D-09 Max=5.08D-08 NDo=     1
 LinEq1:  Iter=  3 NonCon=     1 RMS=2.39D-09 Max=2.22D-08 NDo=     1
 LinEq1:  Iter=  4 NonCon=     1 RMS=7.67D-10 Max=6.83D-09 NDo=     1
 LinEq1:  Iter=  5 NonCon=     1 RMS=1.48D-10 Max=1.47D-09 NDo=     1
 LinEq1:  Iter=  6 NonCon=     0 RMS=2.85D-11 Max=2.32D-10 NDo=     1
 Linear equations converged to 2.907D-11 2.907D-10 after     6 iterations.
 SCF Done:  E(RwB97XD) =  -115.735163708     a.u. after    3 cycles
            Convg  =    0.1388D-08                    18 Fock formations.
              S**2 =  0.0000                  -V/T =  2.0060
 Calling FoFJK, ICntrl=      2127 FMM=F ISym2X=0 I1Cent= 0 IOpClX= 0 NMat=1 NMatS=1 NMatT=0.
 ***** Axes restored to original set *****
 -------------------------------------------------------------------
 Center     Atomic                   Forces (Hartrees/Bohr)
 Number     Number              X              Y              Z
 -------------------------------------------------------------------
      1        6          -0.000444157   -0.000106915   -0.000003277
      2        8           0.000454785   -0.000099882    0.000001201
      3        1           0.000034671    0.000125708    0.000000940
      4        1           0.000017930   -0.000033517   -0.000136300
      5        1           0.000017205   -0.000032830    0.000138122
      6        1          -0.000080433    0.000147437   -0.000000686
 -------------------------------------------------------------------
 Cartesian Forces:  Max     0.000454785 RMS     0.000168525

 GradGradGradGradGradGradGradGradGradGradGradGradGradGradGradGradGradGrad
 Berny optimization.
 Using GEDIIS/GDIIS optimizer.
 FormGI is forming the generalized inverse of G from B-inverse, IUseBI=4.
 Internal  Forces:  Max     0.000375093 RMS     0.000127634
 Search for a local minimum.
 Step number   3 out of a maximum of   25
 All quantities printed in internal units (Hartrees-Bohrs-Radians)
 Mixed Optimization -- En-DIIS/RFO-DIIS
 Update second derivatives using D2CorX and points    1    2    3
 DE= -5.09D-05 DEPred=-5.07D-05 R= 1.00D+00
 TightC=F SS=  1.41D+00  RLast= 2.28D-02 DXNew= 7.1454D-01 6.8256D-02
 Trust test= 1.00D+00 RLast= 2.28D-02 DXMaxT set to 4.25D-01
 The second derivative matrix:
                          R1        R2        R3        R4        R5
           R1           0.48378
           R2          -0.00637   0.32183
           R3           0.00624  -0.00411   0.31946
           R4           0.00622  -0.00410  -0.00336   0.31951
           R5          -0.00665   0.00536   0.00482   0.00480   0.58851
           A1          -0.00403  -0.00282  -0.00399  -0.00399   0.00532
           A2           0.01110  -0.00161   0.00080   0.00082  -0.00094
           A3           0.01093  -0.00160   0.00075   0.00077  -0.00088
           A4          -0.00147  -0.00239  -0.00094  -0.00097   0.00161
           A5          -0.00145  -0.00248  -0.00105  -0.00108   0.00176
           A6          -0.01653   0.00951   0.00256   0.00257  -0.00443
           A7           0.00523  -0.00080   0.00101   0.00101  -0.00121
           D1          -0.00003   0.00006   0.00005   0.00005  -0.00007
           D2          -0.01950   0.01266   0.00276   0.00280  -0.00523
           D3           0.01955  -0.01273  -0.00280  -0.00283   0.00528
                          A1        A2        A3        A4        A5
           A1           0.15783
           A2           0.00070   0.15993
           A3           0.00070  -0.00010   0.15987
           A4          -0.00219   0.00382   0.00381   0.15608
           A5          -0.00222   0.00381   0.00379  -0.00390   0.15613
           A6           0.00480  -0.00806  -0.00796   0.00217   0.00218
           A7           0.00051   0.00097   0.00095   0.00129   0.00131
           D1           0.00002  -0.00002  -0.00002   0.00000   0.00000
           D2           0.00727  -0.01289  -0.01276   0.00570   0.00569
           D3          -0.00730   0.01293   0.01280  -0.00572  -0.00571
                          A6        A7        D1        D2        D3
           A6           0.16765
           A7          -0.00471   0.16076
           D1           0.00001  -0.00002   0.01665
           D2           0.00810  -0.00660   0.00002   0.02261
           D3          -0.00813   0.00663  -0.00002  -0.00598   0.02265
 ITU=  1  1  0
 Use linear search instead of GDIIS.
     Eigenvalues ---    0.01665   0.10522   0.10594   0.15716   0.15991
     Eigenvalues ---    0.16000   0.17313   0.31229   0.32284   0.32502
     Eigenvalues ---    0.48656   0.58923
 RFO step:  Lambda=-7.12674827D-07 EMin= 1.66532277D-02
 Quartic linear search produced a step of -0.00537.
 Iteration  1 RMS(Cart)=  0.00037854 RMS(Int)=  0.00000028
 Iteration  2 RMS(Cart)=  0.00000015 RMS(Int)=  0.00000023
 Variable       Old X    -DE/DX   Delta X   Delta X   Delta X     New X
                                 (Linear)    (Quad)   (Total)
    R1        2.66821   0.00038   0.00003   0.00076   0.00079   2.66899
    R2        2.05577   0.00011  -0.00001   0.00037   0.00036   2.05613
    R3        2.06745   0.00012   0.00001   0.00035   0.00037   2.06782
    R4        2.06745   0.00012   0.00001   0.00036   0.00037   2.06782
    R5        1.80721  -0.00017  -0.00001  -0.00027  -0.00028   1.80693
    A1        1.86796  -0.00010  -0.00003  -0.00061  -0.00063   1.86732
    A2        1.95707  -0.00005   0.00006  -0.00042  -0.00036   1.95671
    A3        1.95707  -0.00005   0.00006  -0.00043  -0.00036   1.95671
    A4        1.88986   0.00005  -0.00004   0.00032   0.00029   1.89015
    A5        1.88988   0.00005  -0.00004   0.00031   0.00027   1.89015
    A6        1.89956   0.00011  -0.00003   0.00084   0.00082   1.90038
    A7        1.90099  -0.00005   0.00002  -0.00034  -0.00031   1.90068
    D1        3.14144   0.00000   0.00000   0.00002   0.00002   3.14145
    D2       -1.07179  -0.00003  -0.00003  -0.00021  -0.00024  -1.07203
    D3        1.07145   0.00003   0.00003   0.00027   0.00029   1.07175
         Item               Value     Threshold  Converged?
 Maximum Force            0.000375     0.000002     NO 
 RMS     Force            0.000128     0.000001     NO 
 Maximum Displacement     0.000793     0.000006     NO 
 RMS     Displacement     0.000379     0.000004     NO 
 Predicted change in Energy=-3.576857D-07
 GradGradGradGradGradGradGradGradGradGradGradGradGradGradGradGradGradGrad

                          Input orientation:                          
 ---------------------------------------------------------------------
 Center     Atomic      Atomic             Coordinates (Angstroms)
 Number     Number       Type             X           Y           Z
 ---------------------------------------------------------------------
      1          6           0       -0.334410    0.133459   -0.000031
      2          8           0        1.077764    0.157061    0.000143
      3          1           0       -0.669685    1.168570    0.000157
      4          1           0       -0.738015   -0.358215   -0.890382
      5          1           0       -0.738230   -0.358609    0.890004
      6          1           0        1.402577   -0.742264    0.000110
 ---------------------------------------------------------------------
                    Distance matrix (angstroms):
                    1          2          3          4          5
     1  C    0.000000
     2  O    1.412371   0.000000
     3  H    1.088056   2.019091   0.000000
     4  H    1.094242   2.087007   1.768842   0.000000
     5  H    1.094241   2.087008   1.768842   1.780386   0.000000
     6  H    1.945255   0.956185   2.818787   2.350022   2.349927
                    6
     6  H    0.000000
 Stoichiometry    CH4O
 Framework group  C1[X(CH4O)]
 Deg. of freedom    12
 Full point group                 C1      NOp   1
 Largest Abelian subgroup         C1      NOp   1
 Largest concise Abelian subgroup C1      NOp   1
                         Standard orientation:                         
 ---------------------------------------------------------------------
 Center     Atomic      Atomic             Coordinates (Angstroms)
 Number     Number       Type             X           Y           Z
 ---------------------------------------------------------------------
      1          6           0        0.661281   -0.020261    0.000078
      2          8           0       -0.743930    0.121772   -0.000096
      3          1           0        1.082243    0.983062   -0.000110
      4          1           0        1.022200   -0.544072    0.890429
      5          1           0        1.022381   -0.544482   -0.889957
      6          1           0       -1.143072   -0.747121   -0.000063
 ---------------------------------------------------------------------
 Rotational constants (GHZ):    129.0397141     25.0009049     24.1388735
 Standard basis: Aug-CC-pVTZ (5D, 7F)
 There are   210 symmetry adapted cartesian basis functions of A   symmetry.
 There are   184 symmetry adapted basis functions of A   symmetry.
   184 basis functions,   252 primitive gaussians,   210 cartesian basis functions
     9 alpha electrons        9 beta electrons
       nuclear repulsion energy        40.4525247128 Hartrees.
 NAtoms=    6 NActive=    6 NUniq=    6 SFac= 1.00D+00 NAtFMM=   60 NAOKFM=F Big=F
 Integral buffers will be    131072 words long.
 Raffenetti 2 integral format.
 Two-electron integral symmetry is turned on.
 Nuclear repulsion after empirical dispersion term =       40.4516934820 Hartrees.
 One-electron integrals computed using PRISM.
 NBasis=   184 RedAO= T EigKep=  6.22D-05  NBF=   184
 NBsUse=   184 1.00D-06 EigRej= -1.00D+00 NBFU=   184
 Initial guess from the checkpoint file:  "CH3-OH.chk"
 B after Tr=     0.000000    0.000000    0.000000
         Rot=    1.000000    0.000001    0.000002   -0.000046 Ang=   0.01 deg.
 Keep R1 ints in memory in canonical form, NReq=294749238.
 LinEq1:  Iter=  0 NonCon=     1 RMS=5.32D-06 Max=5.54D-05 NDo=     1
 AX will form     1 AO Fock derivatives at one time.
 LinEq1:  Iter=  1 NonCon=     1 RMS=2.24D-06 Max=2.08D-05 NDo=     1
 LinEq1:  Iter=  2 NonCon=     1 RMS=6.30D-07 Max=4.92D-06 NDo=     1
 LinEq1:  Iter=  3 NonCon=     1 RMS=3.64D-07 Max=3.35D-06 NDo=     1
 LinEq1:  Iter=  4 NonCon=     1 RMS=1.20D-07 Max=1.35D-06 NDo=     1
 LinEq1:  Iter=  5 NonCon=     1 RMS=1.82D-08 Max=1.64D-07 NDo=     1
 LinEq1:  Iter=  6 NonCon=     0 RMS=2.61D-09 Max=2.91D-08 NDo=     1
 Linear equations converged to 5.521D-09 5.521D-08 after     6 iterations.
     Minimum is close to point  2 DX=  9.60D-06 DF=  0.00D+00 DXR=  9.60D-06 DFR=  0.00D+00 which will be used.
 SCF Done:  E(RwB97XD) =  -115.735164139     a.u. after    2 cycles
            Convg  =    0.1606D-06                     9 Fock formations.
              S**2 =  0.0000                  -V/T =  2.0060
 Calling FoFJK, ICntrl=      2127 FMM=F ISym2X=0 I1Cent= 0 IOpClX= 0 NMat=1 NMatS=1 NMatT=0.
 ***** Axes restored to original set *****
 -------------------------------------------------------------------
 Center     Atomic                   Forces (Hartrees/Bohr)
 Number     Number              X              Y              Z
 -------------------------------------------------------------------
      1        6          -0.000233940   -0.000016038   -0.000000776
      2        8           0.000168433    0.000003685    0.000000757
      3        1           0.000016423   -0.000019659    0.000000045
      4        1           0.000028495    0.000015625    0.000016172
      5        1           0.000028253    0.000015983   -0.000015612
      6        1          -0.000007664    0.000000404   -0.000000586
 -------------------------------------------------------------------
 Cartesian Forces:  Max     0.000233940 RMS     0.000069402

 GradGradGradGradGradGradGradGradGradGradGradGradGradGradGradGradGradGrad
 Berny optimization.
 Using GEDIIS/GDIIS optimizer.
 FormGI is forming the generalized inverse of G from B-inverse, IUseBI=4.
 Internal  Forces:  Max     0.000160818 RMS     0.000044807
 Search for a local minimum.
 Step number   4 out of a maximum of   25
 All quantities printed in internal units (Hartrees-Bohrs-Radians)
 Mixed Optimization -- En-DIIS/RFO-DIIS
 Swapping is turned off.
 Update second derivatives using D2CorX and points    1    2    3    4
 DE= -4.31D-07 DEPred=-3.58D-07 R= 1.21D+00
 Trust test= 1.21D+00 RLast= 1.68D-03 DXMaxT set to 4.25D-01
 The second derivative matrix:
                          R1        R2        R3        R4        R5
           R1           0.37143
           R2          -0.01429   0.33587
           R3           0.00074   0.01160   0.33695
           R4           0.00035   0.01165   0.01417   0.33709
           R5           0.01740  -0.00568  -0.00807  -0.00807   0.59394
           A1           0.01956  -0.00536  -0.00745  -0.00740   0.00351
           A2           0.02500  -0.00456  -0.00283  -0.00278   0.00028
           A3           0.02508  -0.00453  -0.00286  -0.00281   0.00028
           A4          -0.00867   0.00334   0.00554   0.00550  -0.00359
           A5          -0.00778   0.00331   0.00547   0.00544  -0.00362
           A6          -0.05304   0.00686   0.00071   0.00063   0.00521
           A7           0.01722  -0.00167  -0.00031  -0.00027  -0.00240
           D1          -0.00042  -0.00012  -0.00014  -0.00014   0.00016
           D2          -0.02754   0.00286  -0.00775  -0.00775   0.00729
           D3           0.02744  -0.00288   0.00777   0.00777  -0.00725
                          A1        A2        A3        A4        A5
           A1           0.15567
           A2          -0.00172   0.15897
           A3          -0.00177  -0.00109   0.15885
           A4          -0.00183   0.00382   0.00382   0.15658
           A5          -0.00204   0.00369   0.00368  -0.00332   0.15676
           A6           0.01039  -0.00378  -0.00360   0.00100   0.00128
           A7          -0.00166   0.00016   0.00011   0.00098   0.00091
           D1           0.00017   0.00005   0.00005  -0.00007  -0.00006
           D2           0.00965  -0.01066  -0.01050   0.00427   0.00430
           D3          -0.00967   0.01071   0.01056  -0.00428  -0.00431
                          A6        A7        D1        D2        D3
           A6           0.15641
           A7          -0.00032   0.15965
           D1          -0.00015   0.00004   0.01665
           D2           0.00413  -0.00393   0.00004   0.02286
           D3          -0.00419   0.00396  -0.00004  -0.00626   0.02295
 ITU=  0  1  1  0
     Eigenvalues ---    0.01665   0.10395   0.10600   0.13621   0.15957
     Eigenvalues ---    0.16000   0.16746   0.32272   0.32287   0.35986
     Eigenvalues ---    0.39342   0.59624
 En-DIIS/RFO-DIIS IScMMF=        0 using points:     4    3
 RFO step:  Lambda=-5.64790634D-08.
 DidBck=F Rises=F RFO-DIIS coefs:    1.25874   -0.25874
 Iteration  1 RMS(Cart)=  0.00011956 RMS(Int)=  0.00000004
 Iteration  2 RMS(Cart)=  0.00000002 RMS(Int)=  0.00000003
 Variable       Old X    -DE/DX   Delta X   Delta X   Delta X     New X
                                 (Linear)    (Quad)   (Total)
    R1        2.66899   0.00016   0.00020   0.00032   0.00052   2.66951
    R2        2.05613  -0.00002   0.00009  -0.00015  -0.00006   2.05607
    R3        2.06782  -0.00003   0.00009  -0.00019  -0.00010   2.06772
    R4        2.06782  -0.00003   0.00010  -0.00019  -0.00010   2.06772
    R5        1.80693   0.00000  -0.00007   0.00005  -0.00002   1.80690
    A1        1.86732  -0.00001  -0.00016   0.00004  -0.00013   1.86720
    A2        1.95671  -0.00002  -0.00009  -0.00013  -0.00022   1.95648
    A3        1.95671  -0.00002  -0.00009  -0.00013  -0.00022   1.95649
    A4        1.89015   0.00001   0.00007   0.00007   0.00014   1.89029
    A5        1.89015   0.00001   0.00007   0.00007   0.00014   1.89028
    A6        1.90038   0.00002   0.00021   0.00009   0.00031   1.90068
    A7        1.90068  -0.00001  -0.00008  -0.00006  -0.00014   1.90054
    D1        3.14145   0.00000   0.00000   0.00002   0.00003   3.14148
    D2       -1.07203   0.00000  -0.00006   0.00006  -0.00001  -1.07203
    D3        1.07175   0.00000   0.00008  -0.00001   0.00007   1.07181
         Item               Value     Threshold  Converged?
 Maximum Force            0.000161     0.000002     NO 
 RMS     Force            0.000045     0.000001     NO 
 Maximum Displacement     0.000330     0.000006     NO 
 RMS     Displacement     0.000120     0.000004     NO 
 Predicted change in Energy=-5.658881D-08
 GradGradGradGradGradGradGradGradGradGradGradGradGradGradGradGradGradGrad

                          Input orientation:                          
 ---------------------------------------------------------------------
 Center     Atomic      Atomic             Coordinates (Angstroms)
 Number     Number       Type             X           Y           Z
 ---------------------------------------------------------------------
      1          6           0       -0.334585    0.133456   -0.000030
      2          8           0        1.077864    0.157061    0.000152
      3          1           0       -0.669718    1.168580    0.000155
      4          1           0       -0.737941   -0.358206   -0.890435
      5          1           0       -0.738166   -0.358592    0.890060
      6          1           0        1.402546   -0.742298    0.000098
 ---------------------------------------------------------------------
                    Distance matrix (angstroms):
                    1          2          3          4          5
     1  C    0.000000
     2  O    1.412646   0.000000
     3  H    1.088025   2.019211   0.000000
     4  H    1.094189   2.087054   1.768864   0.000000
     5  H    1.094189   2.087056   1.768862   1.780495   0.000000
     6  H    1.945396   0.956173   2.818818   2.349949   2.349875
                    6
     6  H    0.000000
 Stoichiometry    CH4O
 Framework group  C1[X(CH4O)]
 Deg. of freedom    12
 Full point group                 C1      NOp   1
 Largest Abelian subgroup         C1      NOp   1
 Largest concise Abelian subgroup C1      NOp   1
                         Standard orientation:                         
 ---------------------------------------------------------------------
 Center     Atomic      Atomic             Coordinates (Angstroms)
 Number     Number       Type             X           Y           Z
 ---------------------------------------------------------------------
      1          6           0        0.661446   -0.020272    0.000080
      2          8           0       -0.744040    0.121777   -0.000101
      3          1           0        1.082260    0.983079   -0.000104
      4          1           0        1.022122   -0.544047    0.890486
      5          1           0        1.022313   -0.544451   -0.890009
      6          1           0       -1.143047   -0.747165   -0.000047
 ---------------------------------------------------------------------
 Rotational constants (GHZ):    129.0314283     24.9945561     24.1331185
 Standard basis: Aug-CC-pVTZ (5D, 7F)
 There are   210 symmetry adapted cartesian basis functions of A   symmetry.
 There are   184 symmetry adapted basis functions of A   symmetry.
   184 basis functions,   252 primitive gaussians,   210 cartesian basis functions
     9 alpha electrons        9 beta electrons
       nuclear repulsion energy        40.4490905216 Hartrees.
 NAtoms=    6 NActive=    6 NUniq=    6 SFac= 1.00D+00 NAtFMM=   60 NAOKFM=F Big=F
 Integral buffers will be    131072 words long.
 Raffenetti 2 integral format.
 Two-electron integral symmetry is turned on.
 Nuclear repulsion after empirical dispersion term =       40.4482592140 Hartrees.
 One-electron integrals computed using PRISM.
 NBasis=   184 RedAO= T EigKep=  6.22D-05  NBF=   184
 NBsUse=   184 1.00D-06 EigRej= -1.00D+00 NBFU=   184
 Initial guess from the checkpoint file:  "CH3-OH.chk"
 B after Tr=     0.000000    0.000000    0.000000
         Rot=    1.000000    0.000001    0.000002   -0.000004 Ang=   0.00 deg.
 Keep R1 ints in memory in canonical form, NReq=294749238.
 LinEq1:  Iter=  0 NonCon=     1 RMS=3.02D-06 Max=3.38D-05 NDo=     1
 AX will form     1 AO Fock derivatives at one time.
 LinEq1:  Iter=  1 NonCon=     1 RMS=4.21D-07 Max=3.16D-06 NDo=     1
 LinEq1:  Iter=  2 NonCon=     1 RMS=2.20D-07 Max=2.05D-06 NDo=     1
 LinEq1:  Iter=  3 NonCon=     1 RMS=9.92D-08 Max=1.36D-06 NDo=     1
 LinEq1:  Iter=  4 NonCon=     1 RMS=2.48D-08 Max=2.07D-07 NDo=     1
 LinEq1:  Iter=  5 NonCon=     1 RMS=1.05D-08 Max=9.32D-08 NDo=     1
 LinEq1:  Iter=  6 NonCon=     0 RMS=2.51D-09 Max=2.36D-08 NDo=     1
 Linear equations converged to 2.762D-09 2.762D-08 after     6 iterations.
     Accept linear search using points  2 and  3.
     Minimum is close to point  2 DX=  6.73D-05 DF=  0.00D+00 DXR=  6.73D-05 DFR=  0.00D+00 which will be used.
 SCF Done:  E(RwB97XD) =  -115.735164201     a.u. after    2 cycles
            Convg  =    0.1041D-06                     9 Fock formations.
              S**2 =  0.0000                  -V/T =  2.0060
 Calling FoFJK, ICntrl=      2127 FMM=F ISym2X=0 I1Cent= 0 IOpClX= 0 NMat=1 NMatS=1 NMatT=0.
 ***** Axes restored to original set *****
 -------------------------------------------------------------------
 Center     Atomic                   Forces (Hartrees/Bohr)
 Number     Number              X              Y              Z
 -------------------------------------------------------------------
      1        6          -0.000026304   -0.000004809    0.000000106
      2        8           0.000014709    0.000019829    0.000000603
      3        1           0.000005927   -0.000008312   -0.000000263
      4        1           0.000003424    0.000003418    0.000009981
      5        1           0.000003554    0.000003582   -0.000009960
      6        1          -0.000001311   -0.000013708   -0.000000467
 -------------------------------------------------------------------
 Cartesian Forces:  Max     0.000026304 RMS     0.000010184

 GradGradGradGradGradGradGradGradGradGradGradGradGradGradGradGradGradGrad
 Berny optimization.
 Using GEDIIS/GDIIS optimizer.
 FormGI is forming the generalized inverse of G from B-inverse, IUseBI=4.
 Internal  Forces:  Max     0.000013503 RMS     0.000007386
 Search for a local minimum.
 Step number   5 out of a maximum of   25
 All quantities printed in internal units (Hartrees-Bohrs-Radians)
 Mixed Optimization -- En-DIIS/RFO-DIIS
 Swapping is turned off.
 Update second derivatives using D2CorX and points    1    2    3    4    5
 DE= -6.21D-08 DEPred=-5.66D-08 R= 1.10D+00
 Trust test= 1.10D+00 RLast= 7.52D-04 DXMaxT set to 4.25D-01
 The second derivative matrix:
                          R1        R2        R3        R4        R5
           R1           0.35571
           R2          -0.00117   0.32909
           R3           0.01536   0.00374   0.32786
           R4           0.01512   0.00382   0.00511   0.32806
           R5          -0.00080  -0.00016  -0.00137  -0.00145   0.59282
           A1           0.02217  -0.00609  -0.00830  -0.00827   0.00297
           A2           0.02460  -0.00553  -0.00385  -0.00382   0.00228
           A3           0.02476  -0.00552  -0.00390  -0.00387   0.00229
           A4          -0.01554   0.00353   0.00596   0.00593  -0.00257
           A5          -0.01511   0.00339   0.00579   0.00576  -0.00237
           A6          -0.04408   0.00890   0.00256   0.00255   0.00080
           A7           0.03180  -0.00141  -0.00050  -0.00043  -0.00448
           D1          -0.00075  -0.00005  -0.00005  -0.00005   0.00009
           D2          -0.01988   0.00375  -0.00704  -0.00703   0.00459
           D3           0.01902  -0.00377   0.00708   0.00707  -0.00442
                          A1        A2        A3        A4        A5
           A1           0.15711
           A2          -0.00182   0.15929
           A3          -0.00189  -0.00077   0.15916
           A4          -0.00193   0.00472   0.00473   0.15555
           A5          -0.00212   0.00468   0.00469  -0.00439   0.15566
           A6           0.00913  -0.00570  -0.00549   0.00112   0.00126
           A7          -0.00342  -0.00211  -0.00214   0.00320   0.00312
           D1           0.00023   0.00010   0.00010  -0.00010  -0.00010
           D2           0.00967  -0.01191  -0.01176   0.00512   0.00515
           D3          -0.00965   0.01208   0.01192  -0.00523  -0.00526
                          A6        A7        D1        D2        D3
           A6           0.16106
           A7           0.00219   0.15779
           D1          -0.00024   0.00003   0.01665
           D2           0.00503  -0.00535   0.00005   0.02236
           D3          -0.00519   0.00550  -0.00005  -0.00570   0.02234
 ITU=  0  0  1  1  0
     Eigenvalues ---    0.01664   0.10444   0.10601   0.12686   0.16000
     Eigenvalues ---    0.16128   0.17176   0.32201   0.32285   0.33784
     Eigenvalues ---    0.38336   0.59296
 En-DIIS/RFO-DIIS IScMMF=        0 using points:     5    4    3
 RFO step:  Lambda= 0.00000000D+00.
 DidBck=F Rises=F RFO-DIIS coefs:    1.16123   -0.19855    0.03732
 Iteration  1 RMS(Cart)=  0.00003019 RMS(Int)=  0.00000000
 Iteration  2 RMS(Cart)=  0.00000000 RMS(Int)=  0.00000000
 Variable       Old X    -DE/DX   Delta X   Delta X   Delta X     New X
                                 (Linear)    (Quad)   (Total)
    R1        2.66951   0.00001   0.00005   0.00000   0.00006   2.66957
    R2        2.05607  -0.00001  -0.00002  -0.00001  -0.00003   2.05604
    R3        2.06772  -0.00001  -0.00003  -0.00001  -0.00004   2.06768
    R4        2.06772  -0.00001  -0.00003  -0.00001  -0.00004   2.06768
    R5        1.80690   0.00001   0.00001   0.00001   0.00002   1.80693
    A1        1.86720   0.00000   0.00000  -0.00005  -0.00004   1.86715
    A2        1.95648   0.00000  -0.00002   0.00002  -0.00001   1.95648
    A3        1.95649   0.00000  -0.00002   0.00001  -0.00001   1.95648
    A4        1.89029   0.00000   0.00001   0.00001   0.00003   1.89031
    A5        1.89028   0.00000   0.00001   0.00001   0.00003   1.89031
    A6        1.90068   0.00000   0.00002  -0.00001   0.00001   1.90069
    A7        1.90054  -0.00001  -0.00001  -0.00007  -0.00009   1.90045
    D1        3.14148   0.00000   0.00000   0.00002   0.00002   3.14150
    D2       -1.07203   0.00000   0.00001   0.00001   0.00002  -1.07201
    D3        1.07181   0.00000   0.00000   0.00002   0.00002   1.07183
         Item               Value     Threshold  Converged?
 Maximum Force            0.000014     0.000002     NO 
 RMS     Force            0.000007     0.000001     NO 
 Maximum Displacement     0.000073     0.000006     NO 
 RMS     Displacement     0.000030     0.000004     NO 
 Predicted change in Energy=-1.614805D-09
 GradGradGradGradGradGradGradGradGradGradGradGradGradGradGradGradGradGrad

                          Input orientation:                          
 ---------------------------------------------------------------------
 Center     Atomic      Atomic             Coordinates (Angstroms)
 Number     Number       Type             X           Y           Z
 ---------------------------------------------------------------------
      1          6           0       -0.334598    0.133453   -0.000028
      2          8           0        1.077880    0.157088    0.000158
      3          1           0       -0.669704    1.168569    0.000152
      4          1           0       -0.737927   -0.358212   -0.890420
      5          1           0       -0.738158   -0.358595    0.890047
      6          1           0        1.402507   -0.742303    0.000090
 ---------------------------------------------------------------------
                    Distance matrix (angstroms):
                    1          2          3          4          5
     1  C    0.000000
     2  O    1.412675   0.000000
     3  H    1.088008   2.019193   0.000000
     4  H    1.094169   2.087060   1.768851   0.000000
     5  H    1.094169   2.087061   1.768849   1.780467   0.000000
     6  H    1.945375   0.956184   2.818775   2.349892   2.349830
                    6
     6  H    0.000000
 Stoichiometry    CH4O
 Framework group  C1[X(CH4O)]
 Deg. of freedom    12
 Full point group                 C1      NOp   1
 Largest Abelian subgroup         C1      NOp   1
 Largest concise Abelian subgroup C1      NOp   1
                         Standard orientation:                         
 ---------------------------------------------------------------------
 Center     Atomic      Atomic             Coordinates (Angstroms)
 Number     Number       Type             X           Y           Z
 ---------------------------------------------------------------------
      1          6           0        0.661461   -0.020269    0.000082
      2          8           0       -0.744055    0.121777   -0.000104
      3          1           0        1.082221    0.983086   -0.000099
      4          1           0        1.022123   -0.544036    0.890473
      5          1           0        1.022320   -0.544437   -0.889994
      6          1           0       -1.142989   -0.747211   -0.000036
 ---------------------------------------------------------------------
 Rotational constants (GHZ):    129.0313231     24.9941461     24.1326145
 Standard basis: Aug-CC-pVTZ (5D, 7F)
 There are   210 symmetry adapted cartesian basis functions of A   symmetry.
 There are   184 symmetry adapted basis functions of A   symmetry.
   184 basis functions,   252 primitive gaussians,   210 cartesian basis functions
     9 alpha electrons        9 beta electrons
       nuclear repulsion energy        40.4488629314 Hartrees.
 NAtoms=    6 NActive=    6 NUniq=    6 SFac= 1.00D+00 NAtFMM=   60 NAOKFM=F Big=F
 Integral buffers will be    131072 words long.
 Raffenetti 2 integral format.
 Two-electron integral symmetry is turned on.
 Nuclear repulsion after empirical dispersion term =       40.4480316277 Hartrees.
 One-electron integrals computed using PRISM.
 NBasis=   184 RedAO= T EigKep=  6.22D-05  NBF=   184
 NBsUse=   184 1.00D-06 EigRej= -1.00D+00 NBFU=   184
 Initial guess from the checkpoint file:  "CH3-OH.chk"
 B after Tr=     0.000000    0.000000    0.000000
         Rot=    1.000000    0.000001    0.000001   -0.000007 Ang=   0.00 deg.
 Keep R1 ints in memory in canonical form, NReq=294749238.
 LinEq1:  Iter=  0 NonCon=     1 RMS=5.97D-07 Max=5.01D-06 NDo=     1
 AX will form     1 AO Fock derivatives at one time.
 LinEq1:  Iter=  1 NonCon=     1 RMS=1.54D-07 Max=1.58D-06 NDo=     1
 LinEq1:  Iter=  2 NonCon=     1 RMS=4.92D-08 Max=4.13D-07 NDo=     1
 LinEq1:  Iter=  3 NonCon=     1 RMS=1.83D-08 Max=1.73D-07 NDo=     1
 LinEq1:  Iter=  4 NonCon=     1 RMS=8.97D-09 Max=7.29D-08 NDo=     1
 LinEq1:  Iter=  5 NonCon=     1 RMS=3.19D-09 Max=2.96D-08 NDo=     1
 LinEq1:  Iter=  6 NonCon=     1 RMS=6.25D-10 Max=7.22D-09 NDo=     1
 LinEq1:  Iter=  7 NonCon=     0 RMS=1.31D-10 Max=9.84D-10 NDo=     1
 Linear equations converged to 5.613D-10 5.613D-09 after     7 iterations.
 SCF Done:  E(RwB97XD) =  -115.735164203     a.u. after    2 cycles
            Convg  =    0.8334D-08                     9 Fock formations.
              S**2 =  0.0000                  -V/T =  2.0060
 Calling FoFJK, ICntrl=      2127 FMM=F ISym2X=0 I1Cent= 0 IOpClX= 0 NMat=1 NMatS=1 NMatT=0.
 ***** Axes restored to original set *****
 -------------------------------------------------------------------
 Center     Atomic                   Forces (Hartrees/Bohr)
 Number     Number              X              Y              Z
 -------------------------------------------------------------------
      1        6          -0.000000026    0.000003779   -0.000000032
      2        8           0.000000154   -0.000000702    0.000000494
      3        1          -0.000001765    0.000000065   -0.000000166
      4        1          -0.000000350   -0.000000756    0.000000056
      5        1          -0.000000304   -0.000000605    0.000000034
      6        1           0.000002291   -0.000001782   -0.000000386
 -------------------------------------------------------------------
 Cartesian Forces:  Max     0.000003779 RMS     0.000001245

 GradGradGradGradGradGradGradGradGradGradGradGradGradGradGradGradGradGrad
 Berny optimization.
 Using GEDIIS/GDIIS optimizer.
 FormGI is forming the generalized inverse of G from B-inverse, IUseBI=4.
 Internal  Forces:  Max     0.000002859 RMS     0.000001464
 Search for a local minimum.
 Step number   6 out of a maximum of   25
 All quantities printed in internal units (Hartrees-Bohrs-Radians)
 Mixed Optimization -- En-DIIS/RFO-DIIS
 Swapping is turned off.
 Update second derivatives using D2CorX and points    1    2    3    4    5
                                                      6
 DE= -1.54D-09 DEPred=-1.61D-09 R= 9.56D-01
 Trust test= 9.56D-01 RLast= 1.38D-04 DXMaxT set to 4.25D-01
 The second derivative matrix:
                          R1        R2        R3        R4        R5
           R1           0.33081
           R2           0.00268   0.33054
           R3           0.02097   0.00480   0.32839
           R4           0.02086   0.00480   0.00556   0.32841
           R5          -0.02023   0.00757   0.00788   0.00796   0.57651
           A1           0.01701   0.00230   0.00057   0.00064  -0.00146
           A2           0.02583  -0.00606  -0.00443  -0.00440   0.00217
           A3           0.02613  -0.00612  -0.00457  -0.00454   0.00231
           A4          -0.01685   0.00296   0.00544   0.00542  -0.00364
           A5          -0.01747   0.00340   0.00594   0.00592  -0.00420
           A6          -0.03953   0.00329  -0.00349  -0.00355   0.00731
           A7           0.03277   0.00317   0.00401   0.00406   0.00171
           D1          -0.00169   0.00049   0.00056   0.00056  -0.00062
           D2          -0.02316   0.00488  -0.00566  -0.00564   0.00298
           D3           0.01978  -0.00350   0.00729   0.00728  -0.00449
                          A1        A2        A3        A4        A5
           A1           0.16629
           A2          -0.00317   0.15928
           A3          -0.00325  -0.00079   0.15915
           A4          -0.00495   0.00495   0.00497   0.15644
           A5          -0.00497   0.00487   0.00489  -0.00363   0.15628
           A6           0.00832  -0.00484  -0.00464   0.00201   0.00230
           A7           0.00881  -0.00312  -0.00319   0.00041   0.00093
           D1           0.00044   0.00006   0.00007  -0.00023  -0.00024
           D2           0.01230  -0.01186  -0.01169   0.00407   0.00409
           D3          -0.01167   0.01193   0.01178  -0.00451  -0.00456
                          A6        A7        D1        D2        D3
           A6           0.15873
           A7          -0.00204   0.17163
           D1          -0.00015   0.00055   0.01664
           D2           0.00429  -0.00226   0.00003   0.02264
           D3          -0.00424   0.00399  -0.00007  -0.00601   0.02260
 ITU=  0  0  0  1  1  0
     Eigenvalues ---    0.01651   0.10597   0.10603   0.13201   0.15999
     Eigenvalues ---    0.16350   0.18447   0.31421   0.32284   0.33263
     Eigenvalues ---    0.37393   0.57879
 En-DIIS/RFO-DIIS IScMMF=        0 using points:     6    5    4    3
 RFO step:  Lambda= 0.00000000D+00.
 DidBck=F Rises=F RFO-DIIS coefs:    0.81302    0.22870   -0.05522    0.01351
 Iteration  1 RMS(Cart)=  0.00000823 RMS(Int)=  0.00000000
 Iteration  2 RMS(Cart)=  0.00000000 RMS(Int)=  0.00000000
 Variable       Old X    -DE/DX   Delta X   Delta X   Delta X     New X
                                 (Linear)    (Quad)   (Total)
    R1        2.66957   0.00000   0.00000   0.00000   0.00000   2.66957
    R2        2.05604   0.00000   0.00000   0.00000   0.00000   2.05604
    R3        2.06768   0.00000   0.00000   0.00000   0.00000   2.06768
    R4        2.06768   0.00000   0.00000   0.00000   0.00000   2.06768
    R5        1.80693   0.00000   0.00000   0.00000   0.00000   1.80693
    A1        1.86715   0.00000   0.00001   0.00000   0.00001   1.86717
    A2        1.95648   0.00000   0.00000   0.00000   0.00000   1.95648
    A3        1.95648   0.00000   0.00000   0.00000   0.00000   1.95648
    A4        1.89031   0.00000   0.00000   0.00000   0.00000   1.89031
    A5        1.89031   0.00000   0.00000   0.00000   0.00000   1.89031
    A6        1.90069   0.00000   0.00000  -0.00001  -0.00001   1.90068
    A7        1.90045   0.00000   0.00001   0.00000   0.00001   1.90047
    D1        3.14150   0.00000   0.00000   0.00001   0.00001   3.14151
    D2       -1.07201   0.00000   0.00000   0.00002   0.00002  -1.07200
    D3        1.07183   0.00000   0.00000   0.00001   0.00000   1.07183
         Item               Value     Threshold  Converged?
 Maximum Force            0.000003     0.000002     NO 
 RMS     Force            0.000001     0.000001     NO 
 Maximum Displacement     0.000016     0.000006     NO 
 RMS     Displacement     0.000008     0.000004     NO 
 Predicted change in Energy=-7.268914D-11
 GradGradGradGradGradGradGradGradGradGradGradGradGradGradGradGradGradGrad

                          Input orientation:                          
 ---------------------------------------------------------------------
 Center     Atomic      Atomic             Coordinates (Angstroms)
 Number     Number       Type             X           Y           Z
 ---------------------------------------------------------------------
      1          6           0       -0.334598    0.133458   -0.000027
      2          8           0        1.077882    0.157084    0.000162
      3          1           0       -0.669712    1.168572    0.000151
      4          1           0       -0.737927   -0.358213   -0.890417
      5          1           0       -0.738161   -0.358593    0.890046
      6          1           0        1.402516   -0.742307    0.000086
 ---------------------------------------------------------------------
                    Distance matrix (angstroms):
                    1          2          3          4          5
     1  C    0.000000
     2  O    1.412678   0.000000
     3  H    1.088009   2.019206   0.000000
     4  H    1.094170   2.087061   1.768851   0.000000
     5  H    1.094169   2.087062   1.768850   1.780462   0.000000
     6  H    1.945386   0.956186   2.818792   2.349897   2.349843
                    6
     6  H    0.000000
 Stoichiometry    CH4O
 Framework group  C1[X(CH4O)]
 Deg. of freedom    12
 Full point group                 C1      NOp   1
 Largest Abelian subgroup         C1      NOp   1
 Largest concise Abelian subgroup C1      NOp   1
                         Standard orientation:                         
 ---------------------------------------------------------------------
 Center     Atomic      Atomic             Coordinates (Angstroms)
 Number     Number       Type             X           Y           Z
 ---------------------------------------------------------------------
      1          6           0        0.661462   -0.020268    0.000083
      2          8           0       -0.744056    0.121778   -0.000106
      3          1           0        1.082238    0.983081   -0.000096
      4          1           0        1.022119   -0.544043    0.890472
      5          1           0        1.022320   -0.544442   -0.889990
      6          1           0       -1.143001   -0.747207   -0.000030
 ---------------------------------------------------------------------
 Rotational constants (GHZ):    129.0316014     24.9940307     24.1324980
 Standard basis: Aug-CC-pVTZ (5D, 7F)
 There are   210 symmetry adapted cartesian basis functions of A   symmetry.
 There are   184 symmetry adapted basis functions of A   symmetry.
   184 basis functions,   252 primitive gaussians,   210 cartesian basis functions
     9 alpha electrons        9 beta electrons
       nuclear repulsion energy        40.4487943197 Hartrees.
 NAtoms=    6 NActive=    6 NUniq=    6 SFac= 1.00D+00 NAtFMM=   60 NAOKFM=F Big=F
 Integral buffers will be    131072 words long.
 Raffenetti 2 integral format.
 Two-electron integral symmetry is turned on.
 Nuclear repulsion after empirical dispersion term =       40.4479630169 Hartrees.
 One-electron integrals computed using PRISM.
 NBasis=   184 RedAO= T EigKep=  6.22D-05  NBF=   184
 NBsUse=   184 1.00D-06 EigRej= -1.00D+00 NBFU=   184
 Initial guess from the checkpoint file:  "CH3-OH.chk"
 B after Tr=     0.000000    0.000000    0.000000
         Rot=    1.000000    0.000000    0.000001    0.000002 Ang=   0.00 deg.
 Keep R1 ints in memory in canonical form, NReq=294749238.
 LinEq1:  Iter=  0 NonCon=     1 RMS=8.37D-08 Max=6.29D-07 NDo=     1
 AX will form     1 AO Fock derivatives at one time.
 LinEq1:  Iter=  1 NonCon=     1 RMS=3.23D-08 Max=3.07D-07 NDo=     1
 LinEq1:  Iter=  2 NonCon=     1 RMS=1.17D-08 Max=8.79D-08 NDo=     1
 LinEq1:  Iter=  3 NonCon=     1 RMS=3.99D-09 Max=3.54D-08 NDo=     1
 LinEq1:  Iter=  4 NonCon=     1 RMS=1.48D-09 Max=1.08D-08 NDo=     1
 LinEq1:  Iter=  5 NonCon=     1 RMS=4.23D-10 Max=4.41D-09 NDo=     1
 LinEq1:  Iter=  6 NonCon=     1 RMS=9.97D-11 Max=1.20D-09 NDo=     1
 LinEq1:  Iter=  7 NonCon=     0 RMS=2.36D-11 Max=2.95D-10 NDo=     1
 Linear equations converged to 8.777D-11 8.777D-10 after     7 iterations.
 SCF Done:  E(RwB97XD) =  -115.735164203     a.u. after    2 cycles
            Convg  =    0.1569D-08                     9 Fock formations.
              S**2 =  0.0000                  -V/T =  2.0060
 Calling FoFJK, ICntrl=      2127 FMM=F ISym2X=0 I1Cent= 0 IOpClX= 0 NMat=1 NMatS=1 NMatT=0.
 ***** Axes restored to original set *****
 -------------------------------------------------------------------
 Center     Atomic                   Forces (Hartrees/Bohr)
 Number     Number              X              Y              Z
 -------------------------------------------------------------------
      1        6           0.000000455    0.000000311   -0.000000077
      2        8          -0.000000335    0.000000174    0.000000437
      3        1           0.000000146   -0.000000054   -0.000000126
      4        1          -0.000000122   -0.000000240   -0.000000034
      5        1          -0.000000099   -0.000000098    0.000000141
      6        1          -0.000000045   -0.000000092   -0.000000340
 -------------------------------------------------------------------
 Cartesian Forces:  Max     0.000000455 RMS     0.000000226

 GradGradGradGradGradGradGradGradGradGradGradGradGradGradGradGradGradGrad
 Berny optimization.
 Using GEDIIS/GDIIS optimizer.
 FormGI is forming the generalized inverse of G from B-inverse, IUseBI=4.
 Internal  Forces:  Max     0.000000374 RMS     0.000000167
 Search for a local minimum.
 Step number   7 out of a maximum of   25
 All quantities printed in internal units (Hartrees-Bohrs-Radians)
 Mixed Optimization -- En-DIIS/RFO-DIIS
 Swapping is turned off.
 Update second derivatives using D2CorX and points    1    2    3    4    5
                                                      6    7
 DE= -6.50D-11 DEPred=-7.27D-11 R= 8.94D-01
 Trust test= 8.94D-01 RLast= 3.11D-05 DXMaxT set to 4.25D-01
 The second derivative matrix:
                          R1        R2        R3        R4        R5
           R1           0.36991
           R2           0.00667   0.33126
           R3           0.01498   0.00447   0.32882
           R4           0.01436   0.00442   0.00603   0.32892
           R5           0.00181   0.01045   0.00340   0.00316   0.58440
           A1           0.03530   0.00388  -0.00511  -0.00539   0.00360
           A2           0.02364  -0.00623  -0.00354  -0.00345   0.00101
           A3           0.02459  -0.00622  -0.00362  -0.00353   0.00180
           A4          -0.02731   0.00209   0.00656   0.00664  -0.01043
           A5          -0.02893   0.00246   0.00696   0.00706  -0.01253
           A6          -0.03206   0.00398  -0.00166  -0.00171   0.01879
           A7           0.05449   0.00522  -0.00098  -0.00132   0.01475
           D1          -0.00498   0.00014   0.00035   0.00037  -0.00406
           D2          -0.00841   0.00629  -0.00716  -0.00727   0.01119
           D3          -0.00233  -0.00563   0.00852   0.00869  -0.02050
                          A1        A2        A3        A4        A5
           A1           0.16899
           A2          -0.00293   0.15892
           A3          -0.00230  -0.00127   0.15853
           A4          -0.01298   0.00608   0.00606   0.15884
           A5          -0.01465   0.00617   0.00619  -0.00117   0.15867
           A6           0.02104  -0.00671  -0.00691   0.00311   0.00463
           A7           0.01788  -0.00336  -0.00286  -0.00688  -0.00728
           D1          -0.00329   0.00065   0.00073   0.00000  -0.00022
           D2           0.02197  -0.01349  -0.01323   0.00091   0.00076
           D3          -0.02981   0.01478   0.01467  -0.00063  -0.00093
                          A6        A7        D1        D2        D3
           A6           0.14771
           A7           0.00441   0.18277
           D1           0.00197  -0.00228   0.01628
           D2           0.00422   0.00744  -0.00050   0.02688
           D3           0.00051  -0.01196  -0.00027  -0.01164   0.02819
 ITU=  0  0  0  0  1  1  0
     Eigenvalues ---    0.01485   0.10394   0.10604   0.13136   0.15995
     Eigenvalues ---    0.16269   0.20230   0.32284   0.32795   0.33798
     Eigenvalues ---    0.40893   0.58633
 En-DIIS/RFO-DIIS IScMMF=        0 using points:     7    6    5    4    3
 RFO step:  Lambda= 0.00000000D+00.
 DidBck=F Rises=F RFO-DIIS coefs:    1.11641   -0.08894   -0.03482    0.00903   -0.00169
 Iteration  1 RMS(Cart)=  0.00000415 RMS(Int)=  0.00000000
 Iteration  2 RMS(Cart)=  0.00000000 RMS(Int)=  0.00000000
 Variable       Old X    -DE/DX   Delta X   Delta X   Delta X     New X
                                 (Linear)    (Quad)   (Total)
    R1        2.66957   0.00000   0.00000   0.00000   0.00000   2.66957
    R2        2.05604   0.00000   0.00000   0.00000   0.00000   2.05604
    R3        2.06768   0.00000   0.00000   0.00000   0.00000   2.06768
    R4        2.06768   0.00000   0.00000   0.00000   0.00000   2.06768
    R5        1.80693   0.00000   0.00000   0.00000   0.00000   1.80693
    A1        1.86717   0.00000   0.00000   0.00000   0.00000   1.86717
    A2        1.95648   0.00000   0.00000   0.00000   0.00000   1.95648
    A3        1.95648   0.00000   0.00000   0.00000   0.00000   1.95648
    A4        1.89031   0.00000   0.00000   0.00000   0.00000   1.89031
    A5        1.89031   0.00000   0.00000   0.00000   0.00000   1.89031
    A6        1.90068   0.00000   0.00000   0.00000   0.00000   1.90068
    A7        1.90047   0.00000   0.00000   0.00000   0.00000   1.90047
    D1        3.14151   0.00000   0.00000   0.00001   0.00001   3.14152
    D2       -1.07200   0.00000   0.00000   0.00001   0.00001  -1.07198
    D3        1.07183   0.00000   0.00000   0.00001   0.00001   1.07185
         Item               Value     Threshold  Converged?
 Maximum Force            0.000000     0.000002     YES
 RMS     Force            0.000000     0.000001     YES
 Maximum Displacement     0.000011     0.000006     NO 
 RMS     Displacement     0.000004     0.000004     NO 
 Predicted change in Energy=-4.144574D-12
 GradGradGradGradGradGradGradGradGradGradGradGradGradGradGradGradGradGrad

                          Input orientation:                          
 ---------------------------------------------------------------------
 Center     Atomic      Atomic             Coordinates (Angstroms)
 Number     Number       Type             X           Y           Z
 ---------------------------------------------------------------------
      1          6           0       -0.334598    0.133458   -0.000026
      2          8           0        1.077882    0.157084    0.000166
      3          1           0       -0.669712    1.168572    0.000149
      4          1           0       -0.737925   -0.358214   -0.890415
      5          1           0       -0.738163   -0.358592    0.890046
      6          1           0        1.402516   -0.742307    0.000080
 ---------------------------------------------------------------------
                    Distance matrix (angstroms):
                    1          2          3          4          5
     1  C    0.000000
     2  O    1.412677   0.000000
     3  H    1.088009   2.019206   0.000000
     4  H    1.094170   2.087061   1.768852   0.000000
     5  H    1.094170   2.087062   1.768851   1.780462   0.000000
     6  H    1.945386   0.956186   2.818792   2.349893   2.349847
                    6
     6  H    0.000000
 Stoichiometry    CH4O
 Framework group  C1[X(CH4O)]
 Deg. of freedom    12
 Full point group                 C1      NOp   1
 Largest Abelian subgroup         C1      NOp   1
 Largest concise Abelian subgroup C1      NOp   1
                         Standard orientation:                         
 ---------------------------------------------------------------------
 Center     Atomic      Atomic             Coordinates (Angstroms)
 Number     Number       Type             X           Y           Z
 ---------------------------------------------------------------------
      1          6           0        0.661462   -0.020268    0.000000
      2          8           0       -0.744056    0.121778    0.000000
      3          1           0        1.082238    0.983082   -0.000072
      4          1           0        1.022225   -0.544182    0.890265
      5          1           0        1.022215   -0.544304   -0.890197
      6          1           0       -1.143001   -0.747207    0.000001
 ---------------------------------------------------------------------
 Rotational constants (GHZ):    129.0315777     24.9940398     24.1325029
 Standard basis: Aug-CC-pVTZ (5D, 7F)
 There are   210 symmetry adapted cartesian basis functions of A   symmetry.
 There are   184 symmetry adapted basis functions of A   symmetry.
   184 basis functions,   252 primitive gaussians,   210 cartesian basis functions
     9 alpha electrons        9 beta electrons
       nuclear repulsion energy        40.4487965554 Hartrees.
 NAtoms=    6 NActive=    6 NUniq=    6 SFac= 1.00D+00 NAtFMM=   60 NAOKFM=F Big=F
 Integral buffers will be    131072 words long.
 Raffenetti 2 integral format.
 Two-electron integral symmetry is turned on.
 Nuclear repulsion after empirical dispersion term =       40.4479652525 Hartrees.
 One-electron integrals computed using PRISM.
 NBasis=   184 RedAO= T EigKep=  6.22D-05  NBF=   184
 NBsUse=   184 1.00D-06 EigRej= -1.00D+00 NBFU=   184
 Initial guess from the checkpoint file:  "CH3-OH.chk"
 B after Tr=     0.000000    0.000000    0.000000
         Rot=    1.000000   -0.000076   -0.000060    0.000000 Ang=  -0.01 deg.
 Keep R1 ints in memory in canonical form, NReq=294749238.
 LinEq1:  Iter=  0 NonCon=     1 RMS=6.24D-08 Max=7.04D-07 NDo=     1
 AX will form     1 AO Fock derivatives at one time.
 LinEq1:  Iter=  1 NonCon=     1 RMS=8.53D-09 Max=8.11D-08 NDo=     1
 LinEq1:  Iter=  2 NonCon=     1 RMS=2.35D-09 Max=2.77D-08 NDo=     1
 LinEq1:  Iter=  3 NonCon=     1 RMS=5.62D-10 Max=5.20D-09 NDo=     1
 LinEq1:  Iter=  4 NonCon=     1 RMS=2.53D-10 Max=2.97D-09 NDo=     1
 LinEq1:  Iter=  5 NonCon=     1 RMS=7.78D-11 Max=9.57D-10 NDo=     1
 LinEq1:  Iter=  6 NonCon=     0 RMS=3.89D-11 Max=3.53D-10 NDo=     1
 Linear equations converged to 6.105D-11 6.105D-10 after     6 iterations.
 SCF Done:  E(RwB97XD) =  -115.735164203     a.u. after    2 cycles
            Convg  =    0.3157D-08                     8 Fock formations.
              S**2 =  0.0000                  -V/T =  2.0060
 Calling FoFJK, ICntrl=      2127 FMM=F ISym2X=0 I1Cent= 0 IOpClX= 0 NMat=1 NMatS=1 NMatT=0.
 ***** Axes restored to original set *****
 -------------------------------------------------------------------
 Center     Atomic                   Forces (Hartrees/Bohr)
 Number     Number              X              Y              Z
 -------------------------------------------------------------------
      1        6           0.000000129   -0.000000141   -0.000000084
      2        8          -0.000000083   -0.000000076    0.000000364
      3        1           0.000000079    0.000000041   -0.000000096
      4        1          -0.000000014   -0.000000050    0.000000017
      5        1           0.000000001    0.000000073    0.000000082
      6        1          -0.000000113    0.000000152   -0.000000282
 -------------------------------------------------------------------
 Cartesian Forces:  Max     0.000000364 RMS     0.000000137

 GradGradGradGradGradGradGradGradGradGradGradGradGradGradGradGradGradGrad
 Berny optimization.
 Using GEDIIS/GDIIS optimizer.
 FormGI is forming the generalized inverse of G from B-inverse, IUseBI=4.
 Internal  Forces:  Max     0.000000197 RMS     0.000000111
 Search for a local minimum.
 Step number   8 out of a maximum of   25
 All quantities printed in internal units (Hartrees-Bohrs-Radians)
 Mixed Optimization -- En-DIIS/RFO-DIIS
 Swapping is turned off.
 Update second derivatives using D2CorX and points    1    2    3    4    5
                                                      6    7    8
 DE= -8.16D-12 DEPred=-4.14D-12 R= 1.97D+00
 Trust test= 1.97D+00 RLast= 2.42D-05 DXMaxT set to 4.25D-01
 The second derivative matrix:
                          R1        R2        R3        R4        R5
           R1           0.36412
           R2           0.00816   0.33472
           R3           0.01339  -0.00053   0.33632
           R4           0.01354  -0.00015   0.01287   0.33511
           R5          -0.00800  -0.00215   0.02097   0.01979   0.62655
           A1           0.02938   0.00089  -0.00013  -0.00033   0.00923
           A2           0.02519  -0.00724  -0.00341  -0.00350   0.00486
           A3           0.02478  -0.00750  -0.00293  -0.00293   0.00549
           A4          -0.02795   0.00178   0.00832   0.00825  -0.00744
           A5          -0.02847   0.00180   0.00890   0.00869  -0.00746
           A6          -0.02787   0.00999  -0.01077  -0.01018  -0.00102
           A7           0.05104   0.00485   0.00255   0.00229   0.01729
           D1           0.00032   0.00064  -0.00111  -0.00153  -0.00149
           D2          -0.00386   0.00223  -0.00506  -0.00591   0.02639
           D3           0.00441   0.00034   0.00203   0.00213  -0.03368
                          A1        A2        A3        A4        A5
           A1           0.16851
           A2          -0.00180   0.15894
           A3          -0.00178  -0.00100   0.15883
           A4          -0.01199   0.00604   0.00624   0.15879
           A5          -0.01266   0.00596   0.00647  -0.00136   0.15810
           A6           0.01678  -0.00786  -0.00842   0.00239   0.00350
           A7           0.01803  -0.00317  -0.00302  -0.00475  -0.00429
           D1          -0.00031  -0.00030   0.00072  -0.00079  -0.00205
           D2           0.02695  -0.01337  -0.01222   0.00120   0.00063
           D3          -0.02945   0.01248   0.01338  -0.00277  -0.00492
                          A6        A7        D1        D2        D3
           A6           0.15635
           A7          -0.00018   0.18080
           D1           0.00252  -0.00045   0.01230
           D2          -0.00196   0.00768  -0.00374   0.02764
           D3           0.00962  -0.00833  -0.00519  -0.01998   0.02766
 ITU=  0  0  0  0  0  1  1  0
     Eigenvalues ---    0.00294   0.10601   0.11878   0.13707   0.15978
     Eigenvalues ---    0.16224   0.20048   0.32282   0.33533   0.34294
     Eigenvalues ---    0.40200   0.63216
 En-DIIS/RFO-DIIS IScMMF=        0 using points:     8    7    6    5    4
 RFO step:  Lambda= 0.00000000D+00.
 DidBck=F Rises=F RFO-DIIS coefs:    4.29718   -3.39941    0.08145    0.02731   -0.00653
 Iteration  1 RMS(Cart)=  0.00001682 RMS(Int)=  0.00000000
 Iteration  2 RMS(Cart)=  0.00000000 RMS(Int)=  0.00000000
 Variable       Old X    -DE/DX   Delta X   Delta X   Delta X     New X
                                 (Linear)    (Quad)   (Total)
    R1        2.66957   0.00000   0.00000   0.00000   0.00000   2.66957
    R2        2.05604   0.00000   0.00000   0.00000   0.00000   2.05604
    R3        2.06768   0.00000   0.00000   0.00000   0.00000   2.06768
    R4        2.06768   0.00000   0.00000   0.00000   0.00000   2.06768
    R5        1.80693   0.00000   0.00000   0.00000   0.00000   1.80693
    A1        1.86717   0.00000   0.00000   0.00000   0.00000   1.86717
    A2        1.95648   0.00000   0.00000   0.00000   0.00000   1.95648
    A3        1.95648   0.00000   0.00000   0.00000   0.00000   1.95648
    A4        1.89031   0.00000   0.00000   0.00000   0.00000   1.89031
    A5        1.89031   0.00000   0.00000   0.00000   0.00000   1.89031
    A6        1.90068   0.00000   0.00000   0.00000   0.00000   1.90068
    A7        1.90047   0.00000   0.00000   0.00000   0.00000   1.90047
    D1        3.14152   0.00000   0.00004   0.00001   0.00006   3.14158
    D2       -1.07198   0.00000   0.00005   0.00001   0.00006  -1.07192
    D3        1.07185   0.00000   0.00004   0.00001   0.00006   1.07190
         Item               Value     Threshold  Converged?
 Maximum Force            0.000000     0.000002     YES
 RMS     Force            0.000000     0.000001     YES
 Maximum Displacement     0.000044     0.000006     NO 
 RMS     Displacement     0.000017     0.000004     NO 
 Predicted change in Energy=-1.307312D-11
 GradGradGradGradGradGradGradGradGradGradGradGradGradGradGradGradGradGrad

                          Input orientation:                          
 ---------------------------------------------------------------------
 Center     Atomic      Atomic             Coordinates (Angstroms)
 Number     Number       Type             X           Y           Z
 ---------------------------------------------------------------------
      1          6           0       -0.334597    0.133458   -0.000022
      2          8           0        1.077882    0.157085    0.000185
      3          1           0       -0.669711    1.168573    0.000143
      4          1           0       -0.737917   -0.358221   -0.890411
      5          1           0       -0.738172   -0.358587    0.890049
      6          1           0        1.402515   -0.742307    0.000057
 ---------------------------------------------------------------------
                    Distance matrix (angstroms):
                    1          2          3          4          5
     1  C    0.000000
     2  O    1.412677   0.000000
     3  H    1.088009   2.019205   0.000000
     4  H    1.094170   2.087062   1.768852   0.000000
     5  H    1.094170   2.087062   1.768852   1.780461   0.000000
     6  H    1.945386   0.956186   2.818791   2.349874   2.349866
                    6
     6  H    0.000000
 Stoichiometry    CH4O
 Framework group  C1[X(CH4O)]
 Deg. of freedom    12
 Full point group                 C1      NOp   1
 Largest Abelian subgroup         C1      NOp   1
 Largest concise Abelian subgroup C1      NOp   1
                         Standard orientation:                         
 ---------------------------------------------------------------------
 Center     Atomic      Atomic             Coordinates (Angstroms)
 Number     Number       Type             X           Y           Z
 ---------------------------------------------------------------------
      1          6           0        0.661462   -0.020268    0.000000
      2          8           0       -0.744056    0.121777    0.000000
      3          1           0        1.082237    0.983082   -0.000012
      4          1           0        1.022221   -0.544234    0.890236
      5          1           0        1.022219   -0.544254   -0.890225
      6          1           0       -1.143001   -0.747207    0.000000
 ---------------------------------------------------------------------
 Rotational constants (GHZ):    129.0315485     24.9940509     24.1325091
 Standard basis: Aug-CC-pVTZ (5D, 7F)
 There are   210 symmetry adapted cartesian basis functions of A   symmetry.
 There are   184 symmetry adapted basis functions of A   symmetry.
   184 basis functions,   252 primitive gaussians,   210 cartesian basis functions
     9 alpha electrons        9 beta electrons
       nuclear repulsion energy        40.4488001481 Hartrees.
 NAtoms=    6 NActive=    6 NUniq=    6 SFac= 1.00D+00 NAtFMM=   60 NAOKFM=F Big=F
 Integral buffers will be    131072 words long.
 Raffenetti 2 integral format.
 Two-electron integral symmetry is turned on.
 Nuclear repulsion after empirical dispersion term =       40.4479688450 Hartrees.
 One-electron integrals computed using PRISM.
 NBasis=   184 RedAO= T EigKep=  6.22D-05  NBF=   184
 NBsUse=   184 1.00D-06 EigRej= -1.00D+00 NBFU=   184
 Initial guess from the checkpoint file:  "CH3-OH.chk"
 B after Tr=     0.000000    0.000000    0.000000
         Rot=    1.000000   -0.000024    0.000001    0.000000 Ang=   0.00 deg.
 Keep R1 ints in memory in canonical form, NReq=294749238.
 LinEq1:  Iter=  0 NonCon=     1 RMS=2.54D-07 Max=2.88D-06 NDo=     1
 AX will form     1 AO Fock derivatives at one time.
 LinEq1:  Iter=  1 NonCon=     1 RMS=3.45D-08 Max=3.30D-07 NDo=     1
 LinEq1:  Iter=  2 NonCon=     1 RMS=9.28D-09 Max=1.11D-07 NDo=     1
 LinEq1:  Iter=  3 NonCon=     1 RMS=1.73D-09 Max=1.96D-08 NDo=     1
 LinEq1:  Iter=  4 NonCon=     1 RMS=6.86D-10 Max=7.10D-09 NDo=     1
 LinEq1:  Iter=  5 NonCon=     1 RMS=3.62D-10 Max=4.23D-09 NDo=     1
 LinEq1:  Iter=  6 NonCon=     0 RMS=1.45D-10 Max=1.44D-09 NDo=     1
 Linear equations converged to 2.483D-10 2.483D-09 after     6 iterations.
 SCF Done:  E(RwB97XD) =  -115.735164203     a.u. after    2 cycles
            Convg  =    0.1240D-07                     8 Fock formations.
              S**2 =  0.0000                  -V/T =  2.0060
 Calling FoFJK, ICntrl=      2127 FMM=F ISym2X=0 I1Cent= 0 IOpClX= 0 NMat=1 NMatS=1 NMatT=0.
 ***** Axes restored to original set *****
 -------------------------------------------------------------------
 Center     Atomic                   Forces (Hartrees/Bohr)
 Number     Number              X              Y              Z
 -------------------------------------------------------------------
      1        6          -0.000000160   -0.000000523   -0.000000053
      2        8           0.000000131   -0.000000194    0.000000056
      3        1          -0.000000051    0.000000082    0.000000000
      4        1           0.000000105    0.000000199    0.000000034
      5        1           0.000000081    0.000000223    0.000000010
      6        1          -0.000000107    0.000000214   -0.000000047
 -------------------------------------------------------------------
 Cartesian Forces:  Max     0.000000523 RMS     0.000000173

 GradGradGradGradGradGradGradGradGradGradGradGradGradGradGradGradGradGrad
 Berny optimization.
 Using GEDIIS/GDIIS optimizer.
 FormGI is forming the generalized inverse of G from B-inverse, IUseBI=4.
 Internal  Forces:  Max     0.000000246 RMS     0.000000113
 Search for a local minimum.
 Step number   9 out of a maximum of   25
 All quantities printed in internal units (Hartrees-Bohrs-Radians)
 Mixed Optimization -- En-DIIS/RFO-DIIS
 Swapping is turned off.
 Update second derivatives using D2CorX and points    1    2    3    4    5
                                                      6    7    8    9
 DE= -1.60D-11 DEPred=-1.31D-11 R= 1.22D+00
 Trust test= 1.22D+00 RLast= 9.84D-05 DXMaxT set to 4.25D-01
 The second derivative matrix:
                          R1        R2        R3        R4        R5
           R1           0.36597
           R2           0.00455   0.33264
           R3           0.02179  -0.00090   0.34414
           R4           0.02126  -0.00059   0.02037   0.34229
           R5           0.00486   0.00411   0.02413   0.02286   0.60957
           A1           0.03136   0.00295  -0.00311  -0.00326  -0.00010
           A2           0.02488  -0.00654  -0.00414  -0.00420   0.00233
           A3           0.02453  -0.00649  -0.00419  -0.00408   0.00185
           A4          -0.02429   0.00099   0.01134   0.01117  -0.00270
           A5          -0.02396   0.00080   0.01263   0.01225  -0.00174
           A6          -0.03684   0.00796  -0.01222  -0.01159   0.00484
           A7           0.05152   0.00591   0.00250   0.00205   0.01514
           D1           0.00011  -0.00005   0.00039  -0.00028   0.00052
           D2          -0.00244   0.00309  -0.00166  -0.00291   0.02277
           D3           0.00180  -0.00235   0.00078   0.00085  -0.02453
                          A1        A2        A3        A4        A5
           A1           0.16627
           A2          -0.00270   0.15900
           A3          -0.00308  -0.00095   0.15888
           A4          -0.01154   0.00589   0.00581   0.15943
           A5          -0.01199   0.00575   0.00586  -0.00040   0.15957
           A6           0.01988  -0.00680  -0.00633   0.00118   0.00155
           A7           0.01850  -0.00408  -0.00408  -0.00267  -0.00167
           D1           0.00016  -0.00040   0.00064   0.00024  -0.00075
           D2           0.02434  -0.01395  -0.01287   0.00413   0.00409
           D3          -0.02483   0.01306   0.01409  -0.00426  -0.00645
                          A6        A7        D1        D2        D3
           A6           0.15323
           A7          -0.00273   0.18091
           D1           0.00005  -0.00052   0.01196
           D2          -0.00436   0.00393  -0.00427   0.02481
           D3           0.00689  -0.00371  -0.00521  -0.01760   0.02471
 ITU=  0  0  0  0  0  0  1  1  0
     Eigenvalues ---    0.00240   0.10601   0.11993   0.13120   0.15983
     Eigenvalues ---    0.16291   0.19894   0.32282   0.33329   0.35103
     Eigenvalues ---    0.41045   0.61591
 En-DIIS/RFO-DIIS IScMMF=        0 using points:     9    8    7    6    5
 RFO step:  Lambda=-4.08188759D-13.
 DidBck=F Rises=F RFO-DIIS coefs:    1.54183   -1.95643    1.40300    0.00982    0.00177
 Iteration  1 RMS(Cart)=  0.00000345 RMS(Int)=  0.00000000
 Iteration  2 RMS(Cart)=  0.00000000 RMS(Int)=  0.00000000
 Variable       Old X    -DE/DX   Delta X   Delta X   Delta X     New X
                                 (Linear)    (Quad)   (Total)
    R1        2.66957   0.00000   0.00000   0.00000   0.00000   2.66957
    R2        2.05604   0.00000   0.00000   0.00000   0.00000   2.05604
    R3        2.06768   0.00000   0.00000   0.00000   0.00000   2.06768
    R4        2.06768   0.00000   0.00000   0.00000   0.00000   2.06768
    R5        1.80693   0.00000   0.00000   0.00000   0.00000   1.80693
    A1        1.86717   0.00000   0.00000   0.00000   0.00000   1.86717
    A2        1.95648   0.00000   0.00000   0.00000   0.00000   1.95648
    A3        1.95648   0.00000   0.00000   0.00000   0.00000   1.95648
    A4        1.89031   0.00000   0.00000   0.00000   0.00000   1.89031
    A5        1.89031   0.00000   0.00000   0.00000   0.00000   1.89031
    A6        1.90068   0.00000   0.00000   0.00000   0.00000   1.90068
    A7        1.90047   0.00000   0.00000   0.00000   0.00000   1.90047
    D1        3.14158   0.00000   0.00001   0.00000   0.00001  -3.14159
    D2       -1.07192   0.00000   0.00001   0.00000   0.00001  -1.07191
    D3        1.07190   0.00000   0.00001   0.00000   0.00001   1.07191
         Item               Value     Threshold  Converged?
 Maximum Force            0.000000     0.000002     YES
 RMS     Force            0.000000     0.000001     YES
 Maximum Displacement     0.000009     0.000006     NO 
 RMS     Displacement     0.000003     0.000004     YES
 Predicted change in Energy=-7.077200D-13
 GradGradGradGradGradGradGradGradGradGradGradGradGradGradGradGradGradGrad

                          Input orientation:                          
 ---------------------------------------------------------------------
 Center     Atomic      Atomic             Coordinates (Angstroms)
 Number     Number       Type             X           Y           Z
 ---------------------------------------------------------------------
      1          6           0       -0.334598    0.133458   -0.000021
      2          8           0        1.077882    0.157084    0.000188
      3          1           0       -0.669712    1.168572    0.000141
      4          1           0       -0.737915   -0.358222   -0.890411
      5          1           0       -0.738173   -0.358585    0.890051
      6          1           0        1.402515   -0.742307    0.000052
 ---------------------------------------------------------------------
                    Distance matrix (angstroms):
                    1          2          3          4          5
     1  C    0.000000
     2  O    1.412677   0.000000
     3  H    1.088009   2.019205   0.000000
     4  H    1.094170   2.087061   1.768851   0.000000
     5  H    1.094170   2.087061   1.768851   1.780462   0.000000
     6  H    1.945386   0.956186   2.818791   2.349870   2.349870
                    6
     6  H    0.000000
 Stoichiometry    CH4O
 Framework group  C1[X(CH4O)]
 Deg. of freedom    12
 Full point group                 C1      NOp   1
 Largest Abelian subgroup         C1      NOp   1
 Largest concise Abelian subgroup C1      NOp   1
                         Standard orientation:                         
 ---------------------------------------------------------------------
 Center     Atomic      Atomic             Coordinates (Angstroms)
 Number     Number       Type             X           Y           Z
 ---------------------------------------------------------------------
      1          6           0        0.661462   -0.020268    0.000000
      2          8           0       -0.744056    0.121778    0.000000
      3          1           0        1.082237    0.983082    0.000000
      4          1           0        1.022220   -0.544243    0.890231
      5          1           0        1.022220   -0.544243   -0.890231
      6          1           0       -1.143001   -0.747207    0.000000
 ---------------------------------------------------------------------
 Rotational constants (GHZ):    129.0315663     24.9940477     24.1325105
 Standard basis: Aug-CC-pVTZ (5D, 7F)
 There are   210 symmetry adapted cartesian basis functions of A   symmetry.
 There are   184 symmetry adapted basis functions of A   symmetry.
   184 basis functions,   252 primitive gaussians,   210 cartesian basis functions
     9 alpha electrons        9 beta electrons
       nuclear repulsion energy        40.4488011099 Hartrees.
 NAtoms=    6 NActive=    6 NUniq=    6 SFac= 1.00D+00 NAtFMM=   60 NAOKFM=F Big=F
 Integral buffers will be    131072 words long.
 Raffenetti 2 integral format.
 Two-electron integral symmetry is turned on.
 Nuclear repulsion after empirical dispersion term =       40.4479698069 Hartrees.
 One-electron integrals computed using PRISM.
 NBasis=   184 RedAO= T EigKep=  6.22D-05  NBF=   184
 NBsUse=   184 1.00D-06 EigRej= -1.00D+00 NBFU=   184
 Initial guess from the checkpoint file:  "CH3-OH.chk"
 B after Tr=     0.000000    0.000000    0.000000
         Rot=    1.000000   -0.000005    0.000000    0.000000 Ang=   0.00 deg.
 Keep R1 ints in memory in canonical form, NReq=294749238.
 LinEq1:  Iter=  0 NonCon=     1 RMS=5.12D-08 Max=5.79D-07 NDo=     1
 AX will form     1 AO Fock derivatives at one time.
 LinEq1:  Iter=  1 NonCon=     1 RMS=7.10D-09 Max=6.71D-08 NDo=     1
 LinEq1:  Iter=  2 NonCon=     1 RMS=2.24D-09 Max=2.43D-08 NDo=     1
 LinEq1:  Iter=  3 NonCon=     1 RMS=1.12D-09 Max=8.81D-09 NDo=     1
 LinEq1:  Iter=  4 NonCon=     1 RMS=4.26D-10 Max=5.14D-09 NDo=     1
 LinEq1:  Iter=  5 NonCon=     1 RMS=1.69D-10 Max=1.90D-09 NDo=     1
 LinEq1:  Iter=  6 NonCon=     1 RMS=6.25D-11 Max=7.68D-10 NDo=     1
 LinEq1:  Iter=  7 NonCon=     0 RMS=1.51D-11 Max=1.50D-10 NDo=     1
 Linear equations converged to 5.009D-11 5.009D-10 after     7 iterations.
 SCF Done:  E(RwB97XD) =  -115.735164203     a.u. after    2 cycles
            Convg  =    0.1074D-08                     9 Fock formations.
              S**2 =  0.0000                  -V/T =  2.0060
 Calling FoFJK, ICntrl=      2127 FMM=F ISym2X=0 I1Cent= 0 IOpClX= 0 NMat=1 NMatS=1 NMatT=0.
 ***** Axes restored to original set *****
 -------------------------------------------------------------------
 Center     Atomic                   Forces (Hartrees/Bohr)
 Number     Number              X              Y              Z
 -------------------------------------------------------------------
      1        6           0.000000005   -0.000000052   -0.000000004
      2        8           0.000000000   -0.000000003    0.000000004
      3        1          -0.000000004    0.000000016    0.000000002
      4        1           0.000000000    0.000000024    0.000000000
      5        1           0.000000008    0.000000028   -0.000000003
      6        1          -0.000000009   -0.000000012    0.000000000
 -------------------------------------------------------------------
 Cartesian Forces:  Max     0.000000052 RMS     0.000000016

 GradGradGradGradGradGradGradGradGradGradGradGradGradGradGradGradGradGrad
 Berny optimization.
 Using GEDIIS/GDIIS optimizer.
 FormGI is forming the generalized inverse of G from B-inverse, IUseBI=4.
 Internal  Forces:  Max     0.000000017 RMS     0.000000010
 Search for a local minimum.
 Step number  10 out of a maximum of   25
 All quantities printed in internal units (Hartrees-Bohrs-Radians)
 Mixed Optimization -- En-DIIS/RFO-DIIS
 Swapping is turned off.
 Update second derivatives using D2CorX and points    1    2    3    4    5
                                                      6    7    8    9   10
 Trust test= 0.00D+00 RLast= 1.99D-05 DXMaxT set to 4.25D-01
 The second derivative matrix:
                          R1        R2        R3        R4        R5
           R1           0.36393
           R2           0.00597   0.33053
           R3           0.01697   0.00378   0.33302
           R4           0.01713   0.00323   0.01099   0.33447
           R5          -0.00277   0.01001   0.00829   0.00879   0.59347
           A1           0.03007   0.00426  -0.00887  -0.00856  -0.00549
           A2           0.02450  -0.00704  -0.00275  -0.00320   0.00512
           A3           0.02462  -0.00691  -0.00306  -0.00318   0.00405
           A4          -0.02550   0.00450   0.00414   0.00542  -0.01342
           A5          -0.02566   0.00544   0.00310   0.00459  -0.01576
           A6          -0.03256  -0.00002   0.00656   0.00426   0.02873
           A7           0.05110   0.00743  -0.00065  -0.00059   0.01297
           D1           0.00032  -0.00054   0.00136   0.00065   0.00095
           D2          -0.00490   0.00272  -0.00145  -0.00322   0.02444
           D3           0.00509  -0.00293   0.00279   0.00332  -0.02545
                          A1        A2        A3        A4        A5
           A1           0.16648
           A2          -0.00243   0.15958
           A3          -0.00269  -0.00068   0.15901
           A4          -0.01465   0.00591   0.00597   0.15529
           A5          -0.01587   0.00587   0.00613  -0.00599   0.15205
           A6           0.02533  -0.00806  -0.00752   0.01323   0.01731
           A7           0.01916  -0.00406  -0.00387  -0.00459  -0.00425
           D1           0.00012  -0.00070   0.00051   0.00124   0.00051
           D2           0.02457  -0.01274  -0.01208   0.00334   0.00325
           D3          -0.02515   0.01104   0.01288  -0.00116  -0.00273
                          A6        A7        D1        D2        D3
           A6           0.12448
           A7           0.00085   0.18064
           D1          -0.00159  -0.00039   0.01198
           D2          -0.00514   0.00371  -0.00488   0.02610
           D3           0.00411  -0.00334  -0.00453  -0.02034   0.02918
 ITU=  0  0  0  0  0  0  0  1  1  0
     Eigenvalues ---    0.00255   0.09467   0.10605   0.13261   0.15984
     Eigenvalues ---    0.16109   0.20024   0.32271   0.33029   0.34249
     Eigenvalues ---    0.40231   0.59518
 En-DIIS/RFO-DIIS IScMMF=        0 using points:    10    9    8    7    6
 RFO step:  Lambda= 0.00000000D+00.
 DidBck=F Rises=F RFO-DIIS coefs:    1.14745   -0.20680    0.17384   -0.11395   -0.00055
 Iteration  1 RMS(Cart)=  0.00000008 RMS(Int)=  0.00000000
 Variable       Old X    -DE/DX   Delta X   Delta X   Delta X     New X
                                 (Linear)    (Quad)   (Total)
    R1        2.66957   0.00000   0.00000   0.00000   0.00000   2.66957
    R2        2.05604   0.00000   0.00000   0.00000   0.00000   2.05604
    R3        2.06768   0.00000   0.00000   0.00000   0.00000   2.06768
    R4        2.06768   0.00000   0.00000   0.00000   0.00000   2.06768
    R5        1.80693   0.00000   0.00000   0.00000   0.00000   1.80693
    A1        1.86717   0.00000   0.00000   0.00000   0.00000   1.86717
    A2        1.95648   0.00000   0.00000   0.00000   0.00000   1.95648
    A3        1.95648   0.00000   0.00000   0.00000   0.00000   1.95648
    A4        1.89031   0.00000   0.00000   0.00000   0.00000   1.89031
    A5        1.89031   0.00000   0.00000   0.00000   0.00000   1.89031
    A6        1.90068   0.00000   0.00000   0.00000   0.00000   1.90068
    A7        1.90047   0.00000   0.00000   0.00000   0.00000   1.90047
    D1       -3.14159   0.00000   0.00000   0.00000   0.00000   3.14159
    D2       -1.07191   0.00000   0.00000   0.00000   0.00000  -1.07191
    D3        1.07191   0.00000   0.00000   0.00000   0.00000   1.07191
         Item               Value     Threshold  Converged?
 Maximum Force            0.000000     0.000002     YES
 RMS     Force            0.000000     0.000001     YES
 Maximum Displacement     0.000000     0.000006     YES
 RMS     Displacement     0.000000     0.000004     YES
 Predicted change in Energy=-5.407270D-15
 Optimization completed.
    -- Stationary point found.
                           ----------------------------
                           !   Optimized Parameters   !
                           ! (Angstroms and Degrees)  !
 --------------------------                            --------------------------
 ! Name  Definition              Value          Derivative Info.                !
 --------------------------------------------------------------------------------
 ! R1    R(1,2)                  1.4127         -DE/DX =    0.0                 !
 ! R2    R(1,3)                  1.088          -DE/DX =    0.0                 !
 ! R3    R(1,4)                  1.0942         -DE/DX =    0.0                 !
 ! R4    R(1,5)                  1.0942         -DE/DX =    0.0                 !
 ! R5    R(2,6)                  0.9562         -DE/DX =    0.0                 !
 ! A1    A(2,1,3)              106.9809         -DE/DX =    0.0                 !
 ! A2    A(2,1,4)              112.0979         -DE/DX =    0.0                 !
 ! A3    A(2,1,5)              112.0979         -DE/DX =    0.0                 !
 ! A4    A(3,1,4)              108.3068         -DE/DX =    0.0                 !
 ! A5    A(3,1,5)              108.3068         -DE/DX =    0.0                 !
 ! A6    A(4,1,5)              108.9009         -DE/DX =    0.0                 !
 ! A7    A(1,2,6)              108.8887         -DE/DX =    0.0                 !
 ! D1    D(3,1,2,6)            180.0            -DE/DX =    0.0                 !
 ! D2    D(4,1,2,6)            -61.4161         -DE/DX =    0.0                 !
 ! D3    D(5,1,2,6)             61.4161         -DE/DX =    0.0                 !
 --------------------------------------------------------------------------------
 GradGradGradGradGradGradGradGradGradGradGradGradGradGradGradGradGradGrad

                          Input orientation:                          
 ---------------------------------------------------------------------
 Center     Atomic      Atomic             Coordinates (Angstroms)
 Number     Number       Type             X           Y           Z
 ---------------------------------------------------------------------
      1          6           0       -0.334598    0.133458   -0.000021
      2          8           0        1.077882    0.157084    0.000188
      3          1           0       -0.669712    1.168572    0.000141
      4          1           0       -0.737915   -0.358222   -0.890411
      5          1           0       -0.738173   -0.358585    0.890051
      6          1           0        1.402515   -0.742307    0.000052
 ---------------------------------------------------------------------
                    Distance matrix (angstroms):
                    1          2          3          4          5
     1  C    0.000000
     2  O    1.412677   0.000000
     3  H    1.088009   2.019205   0.000000
     4  H    1.094170   2.087061   1.768851   0.000000
     5  H    1.094170   2.087061   1.768851   1.780462   0.000000
     6  H    1.945386   0.956186   2.818791   2.349870   2.349870
                    6
     6  H    0.000000
 Stoichiometry    CH4O
 Framework group  C1[X(CH4O)]
 Deg. of freedom    12
 Full point group                 C1      NOp   1
 Largest Abelian subgroup         C1      NOp   1
 Largest concise Abelian subgroup C1      NOp   1
                         Standard orientation:                         
 ---------------------------------------------------------------------
 Center     Atomic      Atomic             Coordinates (Angstroms)
 Number     Number       Type             X           Y           Z
 ---------------------------------------------------------------------
      1          6           0        0.661462   -0.020268    0.000000
      2          8           0       -0.744056    0.121778    0.000000
      3          1           0        1.082237    0.983082    0.000000
      4          1           0        1.022220   -0.544243    0.890231
      5          1           0        1.022220   -0.544243   -0.890231
      6          1           0       -1.143001   -0.747207    0.000000
 ---------------------------------------------------------------------
 Rotational constants (GHZ):    129.0315663     24.9940477     24.1325105

 **********************************************************************

            Population analysis using the SCF density.

 **********************************************************************

 Orbital symmetries:
       Occupied  (A) (A) (A) (A) (A) (A) (A) (A) (A)
       Virtual   (A) (A) (A) (A) (A) (A) (A) (A) (A) (A) (A) (A)
                 (A) (A) (A) (A) (A) (A) (A) (A) (A) (A) (A) (A)
                 (A) (A) (A) (A) (A) (A) (A) (A) (A) (A) (A) (A)
                 (A) (A) (A) (A) (A) (A) (A) (A) (A) (A) (A) (A)
                 (A) (A) (A) (A) (A) (A) (A) (A) (A) (A) (A) (A)
                 (A) (A) (A) (A) (A) (A) (A) (A) (A) (A) (A) (A)
                 (A) (A) (A) (A) (A) (A) (A) (A) (A) (A) (A) (A)
                 (A) (A) (A) (A) (A) (A) (A) (A) (A) (A) (A) (A)
                 (A) (A) (A) (A) (A) (A) (A) (A) (A) (A) (A) (A)
                 (A) (A) (A) (A) (A) (A) (A) (A) (A) (A) (A) (A)
                 (A) (A) (A) (A) (A) (A) (A) (A) (A) (A) (A) (A)
                 (A) (A) (A) (A) (A) (A) (A) (A) (A) (A) (A) (A)
                 (A) (A) (A) (A) (A) (A) (A) (A) (A) (A) (A) (A)
                 (A) (A) (A) (A) (A) (A) (A) (A) (A) (A) (A) (A)
                 (A) (A) (A) (A) (A) (A) (A)
 The electronic state is 1-A.
 Alpha  occ. eigenvalues --  -19.25419 -10.32503  -1.12608  -0.78192  -0.60084
 Alpha  occ. eigenvalues --   -0.53037  -0.51583  -0.42468  -0.36488
 Alpha virt. eigenvalues --    0.03025   0.04497   0.04994   0.05569   0.09834
 Alpha virt. eigenvalues --    0.11539   0.13092   0.13272   0.15738   0.16959
 Alpha virt. eigenvalues --    0.18095   0.19238   0.19824   0.23572   0.25521
 Alpha virt. eigenvalues --    0.28601   0.29235   0.30503   0.31495   0.32054
 Alpha virt. eigenvalues --    0.33150   0.34755   0.35042   0.37022   0.38709
 Alpha virt. eigenvalues --    0.39817   0.40084   0.41960   0.42066   0.43898
 Alpha virt. eigenvalues --    0.45252   0.46690   0.48872   0.49229   0.61238
 Alpha virt. eigenvalues --    0.61297   0.62970   0.67234   0.70858   0.71457
 Alpha virt. eigenvalues --    0.72617   0.74532   0.77903   0.78788   0.82572
 Alpha virt. eigenvalues --    0.83372   0.87631   0.87656   0.88557   0.89241
 Alpha virt. eigenvalues --    0.91604   0.92901   0.93261   0.96079   0.98412
 Alpha virt. eigenvalues --    1.00233   1.00506   1.03741   1.06219   1.07925
 Alpha virt. eigenvalues --    1.07976   1.08210   1.13206   1.15378   1.15681
 Alpha virt. eigenvalues --    1.20955   1.24827   1.25827   1.29169   1.32566
 Alpha virt. eigenvalues --    1.33200   1.43337   1.46659   1.46955   1.49301
 Alpha virt. eigenvalues --    1.49460   1.50580   1.53760   1.55844   1.56471
 Alpha virt. eigenvalues --    1.59836   1.60876   1.63738   1.74980   1.79307
 Alpha virt. eigenvalues --    1.81629   1.85014   1.91003   1.92130   1.92443
 Alpha virt. eigenvalues --    1.94636   2.02913   2.03644   2.19924   2.30492
 Alpha virt. eigenvalues --    2.30510   2.32887   2.37657   2.39471   2.55754
 Alpha virt. eigenvalues --    2.57798   2.60205   2.64481   2.70147   2.76890
 Alpha virt. eigenvalues --    2.79444   2.84422   2.97752   3.08772   3.14965
 Alpha virt. eigenvalues --    3.27032   3.31726   3.35003   3.39054   3.39679
 Alpha virt. eigenvalues --    3.47096   3.54308   3.60984   3.64538   3.67749
 Alpha virt. eigenvalues --    3.70524   3.77166   3.82127   3.86101   3.86157
 Alpha virt. eigenvalues --    3.91507   3.96463   3.99314   4.02091   4.04347
 Alpha virt. eigenvalues --    4.22554   4.26391   4.27980   4.30151   4.34853
 Alpha virt. eigenvalues --    4.41801   4.49816   4.50271   4.52600   4.65593
 Alpha virt. eigenvalues --    4.72992   4.79168   4.80453   4.81321   4.88298
 Alpha virt. eigenvalues --    4.98420   5.00253   5.08425   5.18411   5.25818
 Alpha virt. eigenvalues --    5.32812   5.33354   5.37312   5.43997   5.78426
 Alpha virt. eigenvalues --    5.82227   5.83132   5.86318   6.20091   6.32823
 Alpha virt. eigenvalues --    6.34254   6.50511   6.51866   6.69212   6.87907
 Alpha virt. eigenvalues --    6.93815   6.94805   7.09228   7.12241   7.31608
 Alpha virt. eigenvalues --    7.43104   7.72903   8.09903  14.98326  16.93850
          Condensed to atoms (all electrons):
               1          2          3          4          5          6
     1  C    5.337155   0.027314   0.391031   0.374556   0.374556   0.036717
     2  O    0.027314   8.270714  -0.020674  -0.004655  -0.004655   0.170517
     3  H    0.391031  -0.020674   0.331603   0.006905   0.006905  -0.005537
     4  H    0.374556  -0.004655   0.006905   0.356013  -0.006990   0.004156
     5  H    0.374556  -0.004655   0.006905  -0.006990   0.356013   0.004156
     6  H    0.036717   0.170517  -0.005537   0.004156   0.004156   0.639904
 Mulliken charges:
               1
     1  C   -0.541328
     2  O   -0.438559
     3  H    0.289768
     4  H    0.270016
     5  H    0.270016
     6  H    0.150087
 Sum of Mulliken charges =   0.00000
 Mulliken charges with hydrogens summed into heavy atoms:
               1
     1  C    0.288472
     2  O   -0.288472
 Electronic spatial extent (au):  <R**2>=             84.1024
 Charge=              0.0000 electrons
 Dipole moment (field-independent basis, Debye):
    X=              0.7913    Y=             -1.4478    Z=              0.0000  Tot=              1.6499
 Quadrupole moment (field-independent basis, Debye-Ang):
   XX=            -12.9658   YY=            -12.1973   ZZ=            -13.7721
   XY=              2.2322   XZ=              0.0000   YZ=              0.0000
 Traceless Quadrupole moment (field-independent basis, Debye-Ang):
   XX=              0.0126   YY=              0.7811   ZZ=             -0.7937
   XY=              2.2322   XZ=              0.0000   YZ=              0.0000
 Octapole moment (field-independent basis, Debye-Ang**2):
  XXX=             -4.4229  YYY=             -0.4316  ZZZ=              0.0000  XYY=             -1.7155
  XXY=             -2.2828  XXZ=              0.0000  XZZ=             -0.1968  YZZ=             -0.6709
  YYZ=              0.0000  XYZ=              0.0000
 Hexadecapole moment (field-independent basis, Debye-Ang**3):
 XXXX=            -62.3806 YYYY=            -20.3804 ZZZZ=            -20.3816 XXXY=              4.0742
 XXXZ=              0.0000 YYYX=              3.1140 YYYZ=              0.0000 ZZZX=              0.0000
 ZZZY=              0.0000 XXYY=            -12.7306 XXZZ=            -14.7160 YYZZ=             -6.9472
 XXYZ=              0.0000 YYXZ=              0.0000 ZZXY=             -0.1759
 N-N= 4.044796980687D+01 E-N=-3.523413626256D+02  KE= 1.150459514159D+02
 1\1\GINC-C666\FOpt\RwB97XD\Aug-CC-pVTZ\C1H4O1\ROOT\25-Jun-2019\0\\#wB9
 7XD aug-cc-pVTZ Opt=verytight SCF=QC Integral(Grid=SuperFineGrid) Freq
  MaxDisk=32GB\\Title\\0,1\C,-0.3345975999,0.1334579097,-0.0000212624\O
 ,1.0778818108,0.1570843711,0.0001883858\H,-0.6697115852,1.1685721899,0
 .0001413936\H,-0.7379149003,-0.3582215721,-0.8904110215\H,-0.738173166
 9,-0.3585849964,0.8900506722\H,1.4025154414,-0.7423069022,0.0000518098
 \\Version=ES64L-G09RevD.01\State=1-A\HF=-115.7351642\RMSD=0.000e+00\RM
 SF=1.630e-08\Dipole=-0.3580143,-0.5414695,-0.0001625\Quadrupole=-0.264
 0805,0.8541738,-0.5900932,-1.5884789,-0.0002771,0.0000645\PG=C01 [X(C1
 H4O1)]\\@


 GOD DOES NOT PLAY WITH DICE.
               -- A. EINSTEIN
 Job cpu time:       0 days  0 hours 59 minutes  9.3 seconds.
 File lengths (MBytes):  RWF=     11 Int=      0 D2E=      0 Chk=      3 Scr=      1
 Normal termination of Gaussian 09 at Tue Jun 25 21:19:30 2019.
 Link1:  Proceeding to internal job step number  2.
 ----------------------------------------------------------------------
 #N Geom=AllCheck Guess=TCheck SCRF=Check GenChk RwB97XD/Aug-CC-pVTZ Fr
 eq
 ----------------------------------------------------------------------
 1/7=1,10=4,29=7,30=1,38=1,40=1/1,3;
 2/12=2,40=1/2;
 3/5=16,6=1,7=10,11=2,14=-4,16=1,25=1,30=1,70=2,71=2,74=-58,75=-7,116=1,140=1/1,2,3;
 4/5=101/1;
 5/5=2,8=3,98=1/8;
 8/6=4,10=90,11=11/1;
 11/6=1,8=1,9=11,15=111,16=1/1,2,10;
 10/6=1/2;
 6/7=2,8=2,9=2,10=2,18=1,28=1/1;
 7/8=1,10=1,25=1/1,2,3,16;
 1/7=1,10=4,30=1/3;
 99//99;
 Structure from the checkpoint file:  "CH3-OH.chk"
 -----
 Title
 -----
 Charge =  0 Multiplicity = 1
 Redundant internal coordinates found in file.
 C,0,-0.3345975999,0.1334579097,-0.0000212624
 O,0,1.0778818108,0.1570843711,0.0001883858
 H,0,-0.6697115852,1.1685721899,0.0001413936
 H,0,-0.7379149003,-0.3582215721,-0.8904110215
 H,0,-0.7381731669,-0.3585849964,0.8900506722
 H,0,1.4025154414,-0.7423069022,0.0000518098
 Recover connectivity data from disk.

 GradGradGradGradGradGradGradGradGradGradGradGradGradGradGradGradGradGrad
 Berny optimization.
 Initialization pass.
                           ----------------------------
                           !    Initial Parameters    !
                           ! (Angstroms and Degrees)  !
 --------------------------                            --------------------------
 ! Name  Definition              Value          Derivative Info.                !
 --------------------------------------------------------------------------------
 ! R1    R(1,2)                  1.4127         calculate D2E/DX2 analytically  !
 ! R2    R(1,3)                  1.088          calculate D2E/DX2 analytically  !
 ! R3    R(1,4)                  1.0942         calculate D2E/DX2 analytically  !
 ! R4    R(1,5)                  1.0942         calculate D2E/DX2 analytically  !
 ! R5    R(2,6)                  0.9562         calculate D2E/DX2 analytically  !
 ! A1    A(2,1,3)              106.9809         calculate D2E/DX2 analytically  !
 ! A2    A(2,1,4)              112.0979         calculate D2E/DX2 analytically  !
 ! A3    A(2,1,5)              112.0979         calculate D2E/DX2 analytically  !
 ! A4    A(3,1,4)              108.3068         calculate D2E/DX2 analytically  !
 ! A5    A(3,1,5)              108.3068         calculate D2E/DX2 analytically  !
 ! A6    A(4,1,5)              108.9009         calculate D2E/DX2 analytically  !
 ! A7    A(1,2,6)              108.8887         calculate D2E/DX2 analytically  !
 ! D1    D(3,1,2,6)           -180.0            calculate D2E/DX2 analytically  !
 ! D2    D(4,1,2,6)            -61.4161         calculate D2E/DX2 analytically  !
 ! D3    D(5,1,2,6)             61.4161         calculate D2E/DX2 analytically  !
 --------------------------------------------------------------------------------
 Trust Radius=3.00D-01 FncErr=1.00D-07 GrdErr=1.00D-07
 Number of steps in this run=      2 maximum allowed number of steps=      2.
 GradGradGradGradGradGradGradGradGradGradGradGradGradGradGradGradGradGrad

                          Input orientation:                          
 ---------------------------------------------------------------------
 Center     Atomic      Atomic             Coordinates (Angstroms)
 Number     Number       Type             X           Y           Z
 ---------------------------------------------------------------------
      1          6           0       -0.334598    0.133458   -0.000021
      2          8           0        1.077882    0.157084    0.000188
      3          1           0       -0.669712    1.168572    0.000141
      4          1           0       -0.737915   -0.358222   -0.890411
      5          1           0       -0.738173   -0.358585    0.890051
      6          1           0        1.402515   -0.742307    0.000052
 ---------------------------------------------------------------------
                    Distance matrix (angstroms):
                    1          2          3          4          5
     1  C    0.000000
     2  O    1.412677   0.000000
     3  H    1.088009   2.019205   0.000000
     4  H    1.094170   2.087061   1.768851   0.000000
     5  H    1.094170   2.087061   1.768851   1.780462   0.000000
     6  H    1.945386   0.956186   2.818791   2.349870   2.349870
                    6
     6  H    0.000000
 Stoichiometry    CH4O
 Framework group  C1[X(CH4O)]
 Deg. of freedom    12
 Full point group                 C1      NOp   1
 Largest Abelian subgroup         C1      NOp   1
 Largest concise Abelian subgroup C1      NOp   1
                         Standard orientation:                         
 ---------------------------------------------------------------------
 Center     Atomic      Atomic             Coordinates (Angstroms)
 Number     Number       Type             X           Y           Z
 ---------------------------------------------------------------------
      1          6           0        0.661462   -0.020268    0.000000
      2          8           0       -0.744056    0.121778    0.000000
      3          1           0        1.082237    0.983082    0.000000
      4          1           0        1.022220   -0.544243    0.890231
      5          1           0        1.022220   -0.544243   -0.890231
      6          1           0       -1.143001   -0.747207    0.000000
 ---------------------------------------------------------------------
 Rotational constants (GHZ):    129.0315663     24.9940477     24.1325105
 Standard basis: Aug-CC-pVTZ (5D, 7F)
 There are   210 symmetry adapted cartesian basis functions of A   symmetry.
 There are   184 symmetry adapted basis functions of A   symmetry.
   184 basis functions,   252 primitive gaussians,   210 cartesian basis functions
     9 alpha electrons        9 beta electrons
       nuclear repulsion energy        40.4488011099 Hartrees.
 NAtoms=    6 NActive=    6 NUniq=    6 SFac= 1.00D+00 NAtFMM=   60 NAOKFM=F Big=F
 Integral buffers will be    131072 words long.
 Raffenetti 2 integral format.
 Two-electron integral symmetry is turned on.
 Nuclear repulsion after empirical dispersion term =       40.4479698069 Hartrees.
 One-electron integrals computed using PRISM.
 NBasis=   184 RedAO= T EigKep=  6.22D-05  NBF=   184
 NBsUse=   184 1.00D-06 EigRej= -1.00D+00 NBFU=   184
 Initial guess from the checkpoint file:  "CH3-OH.chk"
 B after Tr=     0.000000    0.000000    0.000000
         Rot=    1.000000    0.000000    0.000000    0.000000 Ang=   0.00 deg.
 Keep R1 ints in memory in canonical form, NReq=294749238.
 SCF Done:  E(RwB97XD) =  -115.735164203     a.u. after    1 cycles
            Convg  =    0.1163D-07                     1 Fock formations.
              S**2 =  0.0000                  -V/T =  2.0060
 DoSCS=F DFT=T ScalE2(SS,OS)=  1.000000  1.000000
 Range of M.O.s used for correlation:     1   184
 NBasis=   184 NAE=     9 NBE=     9 NFC=     0 NFV=     0
 NROrb=    184 NOA=     9 NOB=     9 NVA=   175 NVB=   175

 **** Warning!!: The largest alpha MO coefficient is  0.36468348D+02

 Symmetrizing basis deriv contribution to polar:
 IMax=3 JMax=2 DiffMx= 0.00D+00
 G2DrvN: will do     7 centers at a time, making    1 passes.
 Calling FoFCou, ICntrl=  3107 FMM=F I1Cent=   0 AccDes= 0.00D+00.
 End of G2Drv F.D. properties file   721 does not exist.
 End of G2Drv F.D. properties file   722 does not exist.
 End of G2Drv F.D. properties file   788 does not exist.
          IDoAtm=111111
          Differentiating once with respect to electric field.
                with respect to dipole field.
          Differentiating once with respect to nuclear coordinates.
 Keep R1 ints in memory in canonical form, NReq=294398532.
          There are    21 degrees of freedom in the 1st order CPHF.  IDoFFX=6 NUNeed=     3.
     18 vectors produced by pass  0 Test12= 7.50D-15 4.76D-09 XBig12= 7.06D+00 8.59D-01.
 AX will form    18 AO Fock derivatives at one time.
     18 vectors produced by pass  1 Test12= 7.50D-15 4.76D-09 XBig12= 4.33D-01 1.27D-01.
     18 vectors produced by pass  2 Test12= 7.50D-15 4.76D-09 XBig12= 1.05D-02 1.86D-02.
     18 vectors produced by pass  3 Test12= 7.50D-15 4.76D-09 XBig12= 8.07D-05 2.15D-03.
     18 vectors produced by pass  4 Test12= 7.50D-15 4.76D-09 XBig12= 5.32D-07 2.07D-04.
     18 vectors produced by pass  5 Test12= 7.50D-15 4.76D-09 XBig12= 3.51D-09 1.28D-05.
     14 vectors produced by pass  6 Test12= 7.50D-15 4.76D-09 XBig12= 2.40D-11 1.19D-06.
      4 vectors produced by pass  7 Test12= 7.50D-15 4.76D-09 XBig12= 1.21D-13 1.04D-07.
 InvSVY:  IOpt=1 It=  1 EMax= 1.33D-15
 Solved reduced A of dimension   126 with    21 vectors.
 Isotropic polarizability for W=    0.000000       21.21 Bohr**3.
 End of Minotr F.D. properties file   721 does not exist.
 End of Minotr F.D. properties file   722 does not exist.
 End of Minotr F.D. properties file   788 does not exist.

 **********************************************************************

            Population analysis using the SCF density.

 **********************************************************************

 Orbital symmetries:
       Occupied  (A) (A) (A) (A) (A) (A) (A) (A) (A)
       Virtual   (A) (A) (A) (A) (A) (A) (A) (A) (A) (A) (A) (A)
                 (A) (A) (A) (A) (A) (A) (A) (A) (A) (A) (A) (A)
                 (A) (A) (A) (A) (A) (A) (A) (A) (A) (A) (A) (A)
                 (A) (A) (A) (A) (A) (A) (A) (A) (A) (A) (A) (A)
                 (A) (A) (A) (A) (A) (A) (A) (A) (A) (A) (A) (A)
                 (A) (A) (A) (A) (A) (A) (A) (A) (A) (A) (A) (A)
                 (A) (A) (A) (A) (A) (A) (A) (A) (A) (A) (A) (A)
                 (A) (A) (A) (A) (A) (A) (A) (A) (A) (A) (A) (A)
                 (A) (A) (A) (A) (A) (A) (A) (A) (A) (A) (A) (A)
                 (A) (A) (A) (A) (A) (A) (A) (A) (A) (A) (A) (A)
                 (A) (A) (A) (A) (A) (A) (A) (A) (A) (A) (A) (A)
                 (A) (A) (A) (A) (A) (A) (A) (A) (A) (A) (A) (A)
                 (A) (A) (A) (A) (A) (A) (A) (A) (A) (A) (A) (A)
                 (A) (A) (A) (A) (A) (A) (A) (A) (A) (A) (A) (A)
                 (A) (A) (A) (A) (A) (A) (A)
 The electronic state is 1-A.
 Alpha  occ. eigenvalues --  -19.25419 -10.32503  -1.12608  -0.78192  -0.60084
 Alpha  occ. eigenvalues --   -0.53037  -0.51583  -0.42468  -0.36488
 Alpha virt. eigenvalues --    0.03025   0.04497   0.04994   0.05569   0.09834
 Alpha virt. eigenvalues --    0.11539   0.13092   0.13272   0.15738   0.16959
 Alpha virt. eigenvalues --    0.18095   0.19238   0.19824   0.23572   0.25521
 Alpha virt. eigenvalues --    0.28601   0.29235   0.30503   0.31495   0.32054
 Alpha virt. eigenvalues --    0.33150   0.34755   0.35042   0.37022   0.38709
 Alpha virt. eigenvalues --    0.39817   0.40084   0.41960   0.42066   0.43898
 Alpha virt. eigenvalues --    0.45252   0.46690   0.48872   0.49229   0.61238
 Alpha virt. eigenvalues --    0.61297   0.62970   0.67234   0.70858   0.71457
 Alpha virt. eigenvalues --    0.72617   0.74532   0.77903   0.78788   0.82572
 Alpha virt. eigenvalues --    0.83372   0.87631   0.87656   0.88557   0.89241
 Alpha virt. eigenvalues --    0.91604   0.92901   0.93261   0.96079   0.98412
 Alpha virt. eigenvalues --    1.00233   1.00506   1.03741   1.06219   1.07925
 Alpha virt. eigenvalues --    1.07976   1.08210   1.13206   1.15378   1.15681
 Alpha virt. eigenvalues --    1.20955   1.24827   1.25827   1.29169   1.32566
 Alpha virt. eigenvalues --    1.33200   1.43337   1.46659   1.46955   1.49301
 Alpha virt. eigenvalues --    1.49460   1.50580   1.53760   1.55844   1.56471
 Alpha virt. eigenvalues --    1.59836   1.60876   1.63738   1.74980   1.79307
 Alpha virt. eigenvalues --    1.81629   1.85014   1.91003   1.92130   1.92443
 Alpha virt. eigenvalues --    1.94636   2.02913   2.03644   2.19924   2.30492
 Alpha virt. eigenvalues --    2.30510   2.32887   2.37657   2.39471   2.55754
 Alpha virt. eigenvalues --    2.57798   2.60205   2.64481   2.70147   2.76890
 Alpha virt. eigenvalues --    2.79444   2.84422   2.97752   3.08772   3.14965
 Alpha virt. eigenvalues --    3.27032   3.31726   3.35003   3.39054   3.39679
 Alpha virt. eigenvalues --    3.47096   3.54308   3.60984   3.64538   3.67749
 Alpha virt. eigenvalues --    3.70524   3.77166   3.82127   3.86101   3.86157
 Alpha virt. eigenvalues --    3.91507   3.96463   3.99314   4.02091   4.04347
 Alpha virt. eigenvalues --    4.22554   4.26391   4.27980   4.30151   4.34853
 Alpha virt. eigenvalues --    4.41801   4.49816   4.50271   4.52600   4.65593
 Alpha virt. eigenvalues --    4.72992   4.79168   4.80453   4.81321   4.88298
 Alpha virt. eigenvalues --    4.98420   5.00253   5.08425   5.18411   5.25818
 Alpha virt. eigenvalues --    5.32812   5.33354   5.37312   5.43997   5.78426
 Alpha virt. eigenvalues --    5.82227   5.83132   5.86318   6.20091   6.32823
 Alpha virt. eigenvalues --    6.34254   6.50511   6.51866   6.69212   6.87907
 Alpha virt. eigenvalues --    6.93815   6.94805   7.09228   7.12241   7.31608
 Alpha virt. eigenvalues --    7.43104   7.72903   8.09903  14.98326  16.93850
          Condensed to atoms (all electrons):
               1          2          3          4          5          6
     1  C    5.337155   0.027314   0.391031   0.374556   0.374556   0.036717
     2  O    0.027314   8.270714  -0.020674  -0.004655  -0.004655   0.170517
     3  H    0.391031  -0.020674   0.331603   0.006905   0.006905  -0.005537
     4  H    0.374556  -0.004655   0.006905   0.356013  -0.006990   0.004156
     5  H    0.374556  -0.004655   0.006905  -0.006990   0.356013   0.004156
     6  H    0.036717   0.170517  -0.005537   0.004156   0.004156   0.639904
 Mulliken charges:
               1
     1  C   -0.541328
     2  O   -0.438559
     3  H    0.289768
     4  H    0.270016
     5  H    0.270016
     6  H    0.150087
 Sum of Mulliken charges =   0.00000
 Mulliken charges with hydrogens summed into heavy atoms:
               1
     1  C    0.288472
     2  O   -0.288472
 APT charges:
               1
     1  C    0.472538
     2  O   -0.603206
     3  H   -0.009171
     4  H   -0.053014
     5  H   -0.053014
     6  H    0.245867
 Sum of APT charges =   0.00000
 APT charges with hydrogens summed into heavy atoms:
               1
     1  C    0.357338
     2  O   -0.357338
 Electronic spatial extent (au):  <R**2>=             84.1024
 Charge=              0.0000 electrons
 Dipole moment (field-independent basis, Debye):
    X=              0.7913    Y=             -1.4478    Z=              0.0000  Tot=              1.6499
 Quadrupole moment (field-independent basis, Debye-Ang):
   XX=            -12.9658   YY=            -12.1973   ZZ=            -13.7721
   XY=              2.2322   XZ=              0.0000   YZ=              0.0000
 Traceless Quadrupole moment (field-independent basis, Debye-Ang):
   XX=              0.0126   YY=              0.7811   ZZ=             -0.7937
   XY=              2.2322   XZ=              0.0000   YZ=              0.0000
 Octapole moment (field-independent basis, Debye-Ang**2):
  XXX=             -4.4229  YYY=             -0.4316  ZZZ=              0.0000  XYY=             -1.7155
  XXY=             -2.2828  XXZ=              0.0000  XZZ=             -0.1968  YZZ=             -0.6709
  YYZ=              0.0000  XYZ=              0.0000
 Hexadecapole moment (field-independent basis, Debye-Ang**3):
 XXXX=            -62.3806 YYYY=            -20.3804 ZZZZ=            -20.3816 XXXY=              4.0742
 XXXZ=              0.0000 YYYX=              3.1140 YYYZ=              0.0000 ZZZX=              0.0000
 ZZZY=              0.0000 XXYY=            -12.7306 XXZZ=            -14.7160 YYZZ=             -6.9472
 XXYZ=              0.0000 YYXZ=              0.0000 ZZXY=             -0.1759
 N-N= 4.044796980687D+01 E-N=-3.523413626256D+02  KE= 1.150459514159D+02
  Exact polarizability:  23.194   0.289  20.446   0.000   0.000  20.000
 Approx polarizability:  21.793   0.415  20.771   0.000   0.000  19.288
 Calling FoFJK, ICntrl=    100127 FMM=F ISym2X=0 I1Cent= 0 IOpClX= 0 NMat=1 NMatS=1 NMatT=0.
 Full mass-weighted force constant matrix:
 Low frequencies ---   -9.9360   -0.0017   -0.0015    0.0004    3.9909    4.8206
 Low frequencies ---  293.7536 1070.4997 1102.9375
 Diagonal vibrational polarizability:
        3.4119063       0.2780823      33.6804029
 Harmonic frequencies (cm**-1), IR intensities (KM/Mole), Raman scattering
 activities (A**4/AMU), depolarization ratios for plane and unpolarized
 incident light, reduced masses (AMU), force constants (mDyne/A),
 and normal coordinates:
                      1                      2                      3
                      A                      A                      A
 Frequencies --    293.7536              1070.4997              1102.9375
 Red. masses --      1.0715                 1.6229                 2.2707
 Frc consts  --      0.0545                 1.0957                 1.6275
 IR Inten    --    107.3537               108.5956                15.9984
  Atom  AN      X      Y      Z        X      Y      Z        X      Y      Z
     1   6     0.00   0.00   0.00    -0.14  -0.06   0.00     0.24  -0.09   0.00
     2   8     0.00   0.00   0.07     0.16  -0.01   0.00    -0.18   0.03   0.00
     3   1     0.00   0.00  -0.29    -0.63   0.16   0.00    -0.32   0.14   0.00
     4   1     0.06   0.22   0.10     0.18   0.21   0.03     0.44   0.15   0.05
     5   1    -0.06  -0.22   0.10     0.18   0.21  -0.03     0.44   0.15  -0.05
     6   1     0.00   0.00  -0.89    -0.53   0.32   0.00    -0.55   0.19   0.00
                      4                      5                      6
                      A                      A                      A
 Frequencies --   1183.7695              1377.8087              1488.0945
 Red. masses --      1.2719                 1.2921                 1.1406
 Frc consts  --      1.0502                 1.4452                 1.4881
 IR Inten    --      0.4209                25.8583                 3.0620
  Atom  AN      X      Y      Z        X      Y      Z        X      Y      Z
     1   6     0.00   0.00   0.14     0.03   0.12   0.00     0.11   0.00   0.00
     2   8     0.00   0.00  -0.06     0.02  -0.08   0.00     0.02   0.00   0.00
     3   1     0.00   0.00  -0.29     0.41  -0.03   0.00    -0.58   0.28   0.00
     4   1     0.63  -0.12  -0.19    -0.17  -0.20  -0.11    -0.49  -0.18   0.11
     5   1    -0.63   0.12  -0.19    -0.17  -0.20   0.11    -0.49  -0.18  -0.11
     6   1     0.00   0.00  -0.01    -0.75   0.29   0.00     0.03   0.00   0.00
                      7                      8                      9
                      A                      A                      A
 Frequencies --   1506.5031              1516.2749              3010.9834
 Red. masses --      1.0454                 1.0413                 1.0353
 Frc consts  --      1.3979                 1.4106                 5.5301
 IR Inten    --      3.5717                 6.0192                61.8553
  Atom  AN      X      Y      Z        X      Y      Z        X      Y      Z
     1   6     0.00   0.00  -0.06     0.02  -0.04   0.00    -0.04   0.03   0.00
     2   8     0.00   0.00  -0.01     0.00  -0.02   0.00     0.00   0.00   0.00
     3   1     0.00   0.00   0.72     0.29  -0.13   0.00     0.11   0.29   0.00
     4   1     0.32   0.36   0.06    -0.26   0.47   0.39     0.21  -0.32   0.56
     5   1    -0.32  -0.36   0.06    -0.26   0.47  -0.39     0.21  -0.32  -0.56
     6   1     0.00   0.00  -0.01    -0.11   0.04   0.00    -0.01   0.00   0.00
                     10                     11                     12
                      A                      A                      A
 Frequencies --   3065.0984              3132.8059              3917.4830
 Red. masses --      1.1054                 1.0988                 1.0667
 Frc consts  --      6.1187                 6.3538                 9.6447
 IR Inten    --     52.4010                24.9592                33.9854
  Atom  AN      X      Y      Z        X      Y      Z        X      Y      Z
     1   6     0.00   0.00   0.09    -0.02  -0.09   0.00     0.00   0.00   0.00
     2   8     0.00   0.00   0.00     0.00   0.00   0.00     0.03   0.06   0.00
     3   1     0.00   0.00   0.03     0.36   0.88   0.00     0.00  -0.01   0.00
     4   1    -0.22   0.35  -0.57    -0.06   0.08  -0.17     0.00   0.00   0.00
     5   1     0.22  -0.35  -0.57    -0.06   0.08   0.17     0.00   0.00   0.00
     6   1     0.00   0.00   0.00     0.00  -0.02   0.00    -0.43  -0.90   0.00

 -------------------
 - Thermochemistry -
 -------------------
 Temperature   298.150 Kelvin.  Pressure   1.00000 Atm.
 Atom     1 has atomic number  6 and mass  12.00000
 Atom     2 has atomic number  8 and mass  15.99491
 Atom     3 has atomic number  1 and mass   1.00783
 Atom     4 has atomic number  1 and mass   1.00783
 Atom     5 has atomic number  1 and mass   1.00783
 Atom     6 has atomic number  1 and mass   1.00783
 Molecular mass:    32.02621 amu.
 Principal axes and moments of inertia in atomic units:
                           1         2         3
     Eigenvalues --    13.98682  72.20684  74.78464
           X            0.99895   0.04585   0.00000
           Y           -0.04585   0.99895   0.00000
           Z            0.00000   0.00000   1.00000
 This molecule is an asymmetric top.
 Rotational symmetry number  1.
 Rotational temperatures (Kelvin)      6.19253     1.19952     1.15818
 Rotational constants (GHZ):         129.03157    24.99405    24.13251
 Zero-point vibrational energy     135572.9 (Joules/Mol)
                                   32.40269 (Kcal/Mol)
 Warning -- explicit consideration of   1 degrees of freedom as
           vibrations may cause significant error
 Vibrational temperatures:    422.65  1540.21  1586.88  1703.18  1982.36
          (Kelvin)           2141.03  2167.52  2181.58  4332.13  4409.99
                             4507.40  5636.38
 
 Zero-point correction=                           0.051637 (Hartree/Particle)
 Thermal correction to Energy=                    0.054991
 Thermal correction to Enthalpy=                  0.055935
 Thermal correction to Gibbs Free Energy=         0.028867
 Sum of electronic and zero-point Energies=           -115.683527
 Sum of electronic and thermal Energies=              -115.680173
 Sum of electronic and thermal Enthalpies=            -115.679229
 Sum of electronic and thermal Free Energies=         -115.706298
 
                     E (Thermal)             CV                S
                      KCal/Mol        Cal/Mol-Kelvin    Cal/Mol-Kelvin
 Total                   34.507              8.783             56.970
 Electronic               0.000              0.000              0.000
 Translational            0.889              2.981             36.324
 Rotational               0.889              2.981             18.963
 Vibrational             32.730              2.821              1.683
 Vibration     1          0.689              1.685              1.452
                       Q            Log10(Q)             Ln(Q)
 Total Bot       0.527648D-13        -13.277655        -30.572931
 Total V=0       0.297614D+11         10.473654         24.116479
 Vib (Bot)       0.238084D-23        -23.623270        -54.394590
 Vib (Bot)    1  0.649660D+00         -0.187314         -0.431306
 Vib (V=0)       0.134289D+01          0.128039          0.294820
 Vib (V=0)    1  0.131979D+01          0.120505          0.277474
 Electronic      0.100000D+01          0.000000          0.000000
 Translational   0.712383D+07          6.852714         15.778956
 Rotational      0.311101D+04          3.492901          8.042702
 ***** Axes restored to original set *****
 -------------------------------------------------------------------
 Center     Atomic                   Forces (Hartrees/Bohr)
 Number     Number              X              Y              Z
 -------------------------------------------------------------------
      1        6           0.000000005   -0.000000052   -0.000000001
      2        8           0.000000000   -0.000000003    0.000000009
      3        1          -0.000000004    0.000000016    0.000000001
      4        1          -0.000000002    0.000000023   -0.000000001
      5        1           0.000000010    0.000000029   -0.000000005
      6        1          -0.000000009   -0.000000012   -0.000000003
 -------------------------------------------------------------------
 Cartesian Forces:  Max     0.000000052 RMS     0.000000017
 FormGI is forming the generalized inverse of G from B-inverse, IUseBI=4.

 GradGradGradGradGradGradGradGradGradGradGradGradGradGradGradGradGradGrad
 Berny optimization.
 Internal  Forces:  Max     0.000000019 RMS     0.000000011
 Search for a local minimum.
 Step number   1 out of a maximum of    2
 All quantities printed in internal units (Hartrees-Bohrs-Radians)
 Second derivative matrix not updated -- analytic derivatives used.
 The second derivative matrix:
                          R1        R2        R3        R4        R5
           R1           0.36656
           R2           0.01109   0.34531
           R3           0.01680   0.00310   0.32848
           R4           0.01680   0.00310   0.00402   0.32848
           R5          -0.00225  -0.00187  -0.00005  -0.00005   0.55110
           A1           0.02968   0.00274  -0.00467  -0.00467   0.00642
           A2           0.02691  -0.00485  -0.00095  -0.00499  -0.00332
           A3           0.02691  -0.00485  -0.00499  -0.00095  -0.00332
           A4          -0.02884   0.00628   0.00788  -0.00537  -0.00037
           A5          -0.02884   0.00628  -0.00537   0.00788  -0.00037
           A6          -0.02873  -0.00460   0.00810   0.00810   0.00117
           A7           0.04981   0.00298   0.00078   0.00078   0.01667
           D1           0.00000   0.00000  -0.00578   0.00578   0.00000
           D2          -0.00121   0.00663   0.00036  -0.00656   0.00170
           D3           0.00121  -0.00663   0.00656  -0.00036  -0.00170
                          A1        A2        A3        A4        A5
           A1           0.13914
           A2          -0.03036   0.13848
           A3          -0.03036  -0.03447   0.13848
           A4          -0.03867  -0.03632  -0.00113   0.07148
           A5          -0.03867  -0.00113  -0.03632   0.00387   0.07148
           A6          -0.00064  -0.04027  -0.04027   0.00450   0.00450
           A7           0.02021  -0.00483  -0.00483  -0.00577  -0.00577
           D1           0.00000  -0.01916   0.01916  -0.02047   0.02047
           D2           0.02304  -0.00377  -0.02092   0.02176   0.00024
           D3          -0.02304   0.02092   0.00377  -0.00024  -0.02176
                          A6        A7        D1        D2        D3
           A6           0.07294
           A7           0.00104   0.17994
           D1           0.00000   0.00000   0.02469
           D2          -0.01782   0.00292  -0.01119   0.02770
           D3           0.01782  -0.00292  -0.01119  -0.01407   0.02770
 ITU=  0
     Eigenvalues ---    0.00237   0.08859   0.08860   0.13169   0.15607
     Eigenvalues ---    0.18660   0.19982   0.32578   0.32930   0.34498
     Eigenvalues ---    0.40605   0.55210
 Angle between quadratic step and forces=  90.00 degrees.
 Linear search not attempted -- first point.
 Iteration  1 RMS(Cart)=  0.00000018 RMS(Int)=  0.00000000
 Variable       Old X    -DE/DX   Delta X   Delta X   Delta X     New X
                                 (Linear)    (Quad)   (Total)
    R1        2.66957   0.00000   0.00000   0.00000   0.00000   2.66957
    R2        2.05604   0.00000   0.00000   0.00000   0.00000   2.05604
    R3        2.06768   0.00000   0.00000   0.00000   0.00000   2.06768
    R4        2.06768   0.00000   0.00000   0.00000   0.00000   2.06768
    R5        1.80693   0.00000   0.00000   0.00000   0.00000   1.80693
    A1        1.86717   0.00000   0.00000   0.00000   0.00000   1.86717
    A2        1.95648   0.00000   0.00000   0.00000   0.00000   1.95648
    A3        1.95648   0.00000   0.00000   0.00000   0.00000   1.95648
    A4        1.89031   0.00000   0.00000   0.00000   0.00000   1.89031
    A5        1.89031   0.00000   0.00000   0.00000   0.00000   1.89031
    A6        1.90068   0.00000   0.00000   0.00000   0.00000   1.90068
    A7        1.90047   0.00000   0.00000   0.00000   0.00000   1.90047
    D1       -3.14159   0.00000   0.00000   0.00000   0.00000  -3.14159
    D2       -1.07191   0.00000   0.00000   0.00000   0.00000  -1.07191
    D3        1.07191   0.00000   0.00000   0.00000   0.00000   1.07191
         Item               Value     Threshold  Converged?
 Maximum Force            0.000000     0.000002     YES
 RMS     Force            0.000000     0.000001     YES
 Maximum Displacement     0.000000     0.000006     YES
 RMS     Displacement     0.000000     0.000004     YES
 Predicted change in Energy=-7.584007D-15
 Optimization completed.
    -- Stationary point found.
                           ----------------------------
                           !   Optimized Parameters   !
                           ! (Angstroms and Degrees)  !
 --------------------------                            --------------------------
 ! Name  Definition              Value          Derivative Info.                !
 --------------------------------------------------------------------------------
 ! R1    R(1,2)                  1.4127         -DE/DX =    0.0                 !
 ! R2    R(1,3)                  1.088          -DE/DX =    0.0                 !
 ! R3    R(1,4)                  1.0942         -DE/DX =    0.0                 !
 ! R4    R(1,5)                  1.0942         -DE/DX =    0.0                 !
 ! R5    R(2,6)                  0.9562         -DE/DX =    0.0                 !
 ! A1    A(2,1,3)              106.9809         -DE/DX =    0.0                 !
 ! A2    A(2,1,4)              112.0979         -DE/DX =    0.0                 !
 ! A3    A(2,1,5)              112.0979         -DE/DX =    0.0                 !
 ! A4    A(3,1,4)              108.3068         -DE/DX =    0.0                 !
 ! A5    A(3,1,5)              108.3068         -DE/DX =    0.0                 !
 ! A6    A(4,1,5)              108.9009         -DE/DX =    0.0                 !
 ! A7    A(1,2,6)              108.8887         -DE/DX =    0.0                 !
 ! D1    D(3,1,2,6)           -180.0            -DE/DX =    0.0                 !
 ! D2    D(4,1,2,6)            -61.4161         -DE/DX =    0.0                 !
 ! D3    D(5,1,2,6)             61.4161         -DE/DX =    0.0                 !
 --------------------------------------------------------------------------------
 GradGradGradGradGradGradGradGradGradGradGradGradGradGradGradGradGradGrad

 1\1\GINC-C666\Freq\RwB97XD\Aug-CC-pVTZ\C1H4O1\ROOT\25-Jun-2019\0\\#N G
 eom=AllCheck Guess=TCheck SCRF=Check GenChk RwB97XD/Aug-CC-pVTZ Freq\\
 Title\\0,1\C,-0.3345975999,0.1334579097,-0.000021264\O,1.0778818108,0.
 1570843711,0.0001883765\H,-0.6697115852,1.1685721899,0.0001413936\H,-0
 .7379149003,-0.3582215721,-0.8904110215\H,-0.7381731669,-0.3585849964,
 0.8900506722\H,1.4025154414,-0.7423069022,0.0000518098\\Version=ES64L-
 G09RevD.01\State=1-A\HF=-115.7351642\RMSD=0.000e+00\RMSF=1.650e-08\Zer
 oPoint=0.051637\Thermal=0.0549908\Dipole=-0.3580143,-0.5414695,-0.0001
 625\DipoleDeriv=0.8325375,-0.011064,0.0000682,-0.0117619,0.2385478,-0.
 0000238,0.0000681,-0.0000236,0.3465281,-0.9841461,0.0288344,-0.0000592
 ,0.066574,-0.2905276,0.0000596,-0.0000515,0.0000541,-0.5349434,0.01219
 31,0.0217333,-0.0000042,0.0872914,-0.1116819,-0.0000248,0.0000091,-0.0
 000343,0.071975,-0.0613021,-0.0162894,-0.0482526,-0.0673793,0.0130148,
 -0.0907507,-0.105914,-0.0933117,-0.1107547,-0.0613468,-0.0163362,0.048
 2603,-0.0674488,0.0129396,0.0907816,0.1059008,0.0933574,-0.1106348,0.2
 620645,-0.0068782,-0.0000124,-0.0072754,0.1377073,-0.0000419,-0.000012
 5,-0.0000419,0.3378298\Polar=23.126651,-0.5149924,20.5138606,0.0003481
 ,0.0000302,19.999836\PG=C01 [X(C1H4O1)]\NImag=0\\0.48370445,-0.0116942
 5,0.60817541,-0.00001405,0.00000730,0.56413246,-0.25237454,-0.02764178
 ,-0.00003341,0.43352151,0.01919753,-0.09406237,-0.00000398,-0.14857252
 ,0.57244608,-0.00002384,-0.00001077,-0.06093120,0.00002605,0.00008622,
 0.04467923,-0.06473043,0.06109615,0.00001055,-0.02392869,0.04008857,0.
 00000441,0.08712392,0.07453314,-0.30184835,-0.00004028,0.00304758,0.00
 479190,0.00000100,-0.08176742,0.31942683,0.00001329,-0.00004223,-0.051
 50935,-0.00000315,0.00000637,0.00207827,-0.00001090,0.00004370,0.04722
 614,-0.07309178,-0.03316229,-0.06254643,-0.03246564,-0.01639256,-0.029
 12602,0.00459184,0.00284850,0.00753917,0.09402794,-0.03668608,-0.10662
 282,-0.09420462,-0.00193794,0.00477087,0.00163034,-0.00969096,-0.01239
 182,-0.02684625,0.04322151,0.10565665,-0.06555609,-0.09545159,-0.22542
 857,-0.00436394,0.00317462,0.00821889,0.00105553,0.00083969,0.00101039
 ,0.07723074,0.10472517,0.23729087,-0.07312895,-0.03321552,0.06257705,-
 0.03247535,-0.01640353,0.02910752,0.00459433,0.00285182,-0.00753697,0.
 00586911,0.00494232,-0.00731966,0.09407275,-0.03674018,-0.10670025,0.0
 9424242,-0.00193924,0.00477284,-0.00163231,-0.00969832,-0.01240243,0.0
 2683796,0.00494321,0.00798666,-0.01338383,0.04328343,0.10574217,0.0655
 8526,0.09549042,-0.22531394,0.00435134,-0.00318078,0.00822663,-0.00105
 845,-0.00084434,0.00101851,0.00732958,0.01339726,-0.02138647,-0.077254
 61,-0.10476630,0.23716051,-0.02037875,0.04461768,0.00000629,-0.0922772
 9,0.12208251,0.00001188,-0.00765097,-0.00151362,-0.00000144,0.00106853
 ,0.00015115,-0.00104659,0.00106810,0.00015110,0.00104688,0.11817039,-0
 .00861017,0.00105838,-0.00000084,0.17704390,-0.49271932,-0.00007447,-0
 .00002803,0.00242387,0.00000045,-0.00145837,0.00060045,0.00009595,-0.0
 0145851,0.00060102,-0.00009625,-0.16548882,0.48803561,-0.00000458,0.00
 000688,-0.00094939,0.00002310,-0.00008244,-0.00227182,-0.00000114,0.00
 000024,0.00017603,-0.00042704,0.00129811,0.00029490,0.00042666,-0.0012
 9794,0.00029475,-0.00001701,0.00007515,0.00245553\\0.,0.00000005,0.,0.
 ,0.,0.,0.,-0.00000002,0.,0.,-0.00000002,0.,0.,-0.00000003,0.,0.,0.0000
 0001,0.\\\@


 GETTING A SIMPLE ANSWER FROM A PROFESSOR IS LIKE
 GETTING A THIMBLE OF WATER FROM A FIRE HYDRANT.
     -- PROF. LEN SHAPIRO, NDSU
 Job cpu time:       0 days  0 hours 24 minutes 44.6 seconds.
 File lengths (MBytes):  RWF=     18 Int=      0 D2E=      0 Chk=      3 Scr=      1
 Normal termination of Gaussian 09 at Tue Jun 25 21:22:58 2019.
