# Supplementary material for: Computational Investigation of Substituent Effects on the Alcohol + Carbonyl Channel of Peroxy Radical Self- and Cross-Reactions
Source: J Phys Chem A. 2023 Feb 8;127(7):1686–96. doi: 10.1021/acs.jpca.2c08927 (PMC9969516; doi:10.1021/acs.jpca.2c08927)
Supplement: Supplementary file 2 — jp2c08927_si_002.zip [file jp2c08927_si_002.zip › MeO--OiproH/hcho-sing.log]

 Entering Gaussian System, Link 0=/appl/chem/G09RevD.01/g09/g09
 Initial command:
 /appl/chem/G09RevD.01/g09/l1.exe "/wrk/hasangal/43921207.GAUSS_SCRDIR/Gau-9506.inp" -scrdir="/wrk/hasangal/43921207.GAUSS_SCRDIR/"
 Entering Link 1 = /appl/chem/G09RevD.01/g09/l1.exe PID=      9508.
  
 Copyright (c) 1988,1990,1992,1993,1995,1998,2003,2009,2013,
            Gaussian, Inc.  All Rights Reserved.
  
 This is part of the Gaussian(R) 09 program.  It is based on
 the Gaussian(R) 03 system (copyright 2003, Gaussian, Inc.),
 the Gaussian(R) 98 system (copyright 1998, Gaussian, Inc.),
 the Gaussian(R) 94 system (copyright 1995, Gaussian, Inc.),
 the Gaussian 92(TM) system (copyright 1992, Gaussian, Inc.),
 the Gaussian 90(TM) system (copyright 1990, Gaussian, Inc.),
 the Gaussian 88(TM) system (copyright 1988, Gaussian, Inc.),
 the Gaussian 86(TM) system (copyright 1986, Carnegie Mellon
 University), and the Gaussian 82(TM) system (copyright 1983,
 Carnegie Mellon University). Gaussian is a federally registered
 trademark of Gaussian, Inc.
  
 This software contains proprietary and confidential information,
 including trade secrets, belonging to Gaussian, Inc.
  
 This software is provided under written license and may be
 used, copied, transmitted, or stored only in accord with that
 written license.
  
 The following legend is applicable only to US Government
 contracts under FAR:
  
                    RESTRICTED RIGHTS LEGEND
  
 Use, reproduction and disclosure by the US Government is
 subject to restrictions as set forth in subparagraphs (a)
 and (c) of the Commercial Computer Software - Restricted
 Rights clause in FAR 52.227-19.
  
 Gaussian, Inc.
 340 Quinnipiac St., Bldg. 40, Wallingford CT 06492
  
  
 ---------------------------------------------------------------
 Warning -- This program may not be used in any manner that
 competes with the business of Gaussian, Inc. or will provide
 assistance to any competitor of Gaussian, Inc.  The licensee
 of this program is prohibited from giving any competitor of
 Gaussian, Inc. access to this program.  By using this program,
 the user acknowledges that Gaussian, Inc. is engaged in the
 business of creating and licensing software in the field of
 computational chemistry and represents and warrants to the
 licensee that it is not a competitor of Gaussian, Inc. and that
 it will not use this program in any manner prohibited above.
 ---------------------------------------------------------------
  

 Cite this work as:
 Gaussian 09, Revision D.01,
 M. J. Frisch, G. W. Trucks, H. B. Schlegel, G. E. Scuseria, 
 M. A. Robb, J. R. Cheeseman, G. Scalmani, V. Barone, B. Mennucci, 
 G. A. Petersson, H. Nakatsuji, M. Caricato, X. Li, H. P. Hratchian, 
 A. F. Izmaylov, J. Bloino, G. Zheng, J. L. Sonnenberg, M. Hada, 
 M. Ehara, K. Toyota, R. Fukuda, J. Hasegawa, M. Ishida, T. Nakajima, 
 Y. Honda, O. Kitao, H. Nakai, T. Vreven, J. A. Montgomery, Jr., 
 J. E. Peralta, F. Ogliaro, M. Bearpark, J. J. Heyd, E. Brothers, 
 K. N. Kudin, V. N. Staroverov, T. Keith, R. Kobayashi, J. Normand, 
 K. Raghavachari, A. Rendell, J. C. Burant, S. S. Iyengar, J. Tomasi, 
 M. Cossi, N. Rega, J. M. Millam, M. Klene, J. E. Knox, J. B. Cross, 
 V. Bakken, C. Adamo, J. Jaramillo, R. Gomperts, R. E. Stratmann, 
 O. Yazyev, A. J. Austin, R. Cammi, C. Pomelli, J. W. Ochterski, 
 R. L. Martin, K. Morokuma, V. G. Zakrzewski, G. A. Voth, 
 P. Salvador, J. J. Dannenberg, S. Dapprich, A. D. Daniels, 
 O. Farkas, J. B. Foresman, J. V. Ortiz, J. Cioslowski, 
 and D. J. Fox, Gaussian, Inc., Wallingford CT, 2013.
 
 ******************************************
 Gaussian 09:  ES64L-G09RevD.01 24-Apr-2013
                25-Jun-2019 
 ******************************************
 %mem=8GB
 %NProcShared=8
 Will use up to    8 processors via shared memory.
 %chk=hcho
 ----------------------------------------------------------------------
 #wB97XD aug-cc-pVTZ Opt=verytight SCF=QC Integral(Grid=SuperFineGrid) 
 Freq MaxDisk=32GB
 ----------------------------------------------------------------------
 1/7=1,14=-1,18=20,19=15,26=5,38=1/1,3;
 2/9=110,12=2,17=6,18=5,40=1/2;
 3/5=16,6=1,7=10,11=2,16=1,25=1,30=1,71=1,74=-58,75=-7/1,2,3;
 4//1;
 5/5=2,8=3,38=5/8;
 6/7=2,8=2,9=2,10=2,28=1/1;
 7//1,2,3,16;
 1/7=1,14=-1,18=20,19=15,26=5/3(2);
 2/9=110/2;
 99//99;
 2/9=110/2;
 3/5=16,6=1,7=10,11=2,16=1,25=1,30=1,71=1,74=-58,75=-7/1,2,3;
 4/5=5,16=3,69=1/1;
 5/5=2,8=3,38=5/8;
 7//1,2,3,16;
 1/7=1,14=-1,18=20,19=15,26=5/3(-5);
 2/9=110/2;
 6/7=2,8=2,9=2,10=2,19=2,28=1/1;
 99/9=1/99;
 -----
 Title
 -----
 Symbolic Z-matrix:
 Charge =  0 Multiplicity = 1
 C                    -0.67658  -0.03696   0. 
 O                     0.72542  -0.03696   0. 
 H                    -1.04811   1.0122    0. 
 H                     0.99926  -0.93828   0. 
 

 GradGradGradGradGradGradGradGradGradGradGradGradGradGradGradGradGradGrad
 Berny optimization.
 Initialization pass.
                           ----------------------------
                           !    Initial Parameters    !
                           ! (Angstroms and Degrees)  !
 --------------------------                            --------------------------
 ! Name  Definition              Value          Derivative Info.                !
 --------------------------------------------------------------------------------
 ! R1    R(1,2)                  1.402          estimate D2E/DX2                !
 ! R2    R(1,3)                  1.113          estimate D2E/DX2                !
 ! R3    R(2,4)                  0.942          estimate D2E/DX2                !
 ! A1    A(2,1,3)              109.5            estimate D2E/DX2                !
 ! A2    A(1,2,4)              106.9            estimate D2E/DX2                !
 ! D1    D(3,1,2,4)            180.0            estimate D2E/DX2                !
 --------------------------------------------------------------------------------
 Trust Radius=3.00D-01 FncErr=1.00D-07 GrdErr=1.00D-07
 Number of steps in this run=     20 maximum allowed number of steps=    100.
 GradGradGradGradGradGradGradGradGradGradGradGradGradGradGradGradGradGrad

                          Input orientation:                          
 ---------------------------------------------------------------------
 Center     Atomic      Atomic             Coordinates (Angstroms)
 Number     Number       Type             X           Y           Z
 ---------------------------------------------------------------------
      1          6           0       -0.676579   -0.036960    0.000000
      2          8           0        0.725421   -0.036960    0.000000
      3          1           0       -1.048106    1.012200    0.000000
      4          1           0        0.999263   -0.938279    0.000000
 ---------------------------------------------------------------------
                    Distance matrix (angstroms):
                    1          2          3          4
     1  C    0.000000
     2  O    1.402000   0.000000
     3  H    1.113000   2.060615   0.000000
     4  H    1.902846   0.942001   2.827736   0.000000
 Stoichiometry    CH2O
 Framework group  CS[SG(CH2O)]
 Deg. of freedom     5
 Full point group                 CS      NOp   2
 Largest Abelian subgroup         CS      NOp   2
 Largest concise Abelian subgroup C1      NOp   1
                         Standard orientation:                         
 ---------------------------------------------------------------------
 Center     Atomic      Atomic             Coordinates (Angstroms)
 Number     Number       Type             X           Y           Z
 ---------------------------------------------------------------------
      1          6           0        0.009240    0.782520    0.000000
      2          8           0        0.009240   -0.619480    0.000000
      3          1           0       -1.039920    1.154047    0.000000
      4          1           0        0.910559   -0.893322    0.000000
 ---------------------------------------------------------------------
 Rotational constants (GHZ):    309.6510798     31.7333971     28.7836189
 Standard basis: Aug-CC-pVTZ (5D, 7F)
 There are   110 symmetry adapted cartesian basis functions of A'  symmetry.
 There are    50 symmetry adapted cartesian basis functions of A"  symmetry.
 There are    92 symmetry adapted basis functions of A'  symmetry.
 There are    46 symmetry adapted basis functions of A"  symmetry.
   138 basis functions,   198 primitive gaussians,   160 cartesian basis functions
     8 alpha electrons        8 beta electrons
       nuclear repulsion energy        29.3742829210 Hartrees.
 NAtoms=    4 NActive=    4 NUniq=    4 SFac= 1.00D+00 NAtFMM=   60 NAOKFM=F Big=F
 Integral buffers will be    131072 words long.
 Raffenetti 2 integral format.
 Two-electron integral symmetry is turned on.
 Nuclear repulsion after empirical dispersion term =       29.3740987125 Hartrees.
 One-electron integrals computed using PRISM.
 NBasis=   138 RedAO= T EigKep=  2.18D-04  NBF=    92    46
 NBsUse=   138 1.00D-06 EigRej= -1.00D+00 NBFU=    92    46
 ExpMin= 2.53D-02 ExpMax= 1.53D+04 ExpMxC= 5.22D+02 IAcc=3 IRadAn=         7 AccDes= 0.00D+00
 Harris functional with IExCor= 4639 and IRadAn=       7 diagonalized for initial guess.
 HarFok:  IExCor= 4639 AccDes= 0.00D+00 IRadAn=         7 IDoV= 1 UseB2=F ITyADJ=14
 ICtDFT=  3500011 ScaDFX=  1.000000  1.000000  1.000000  1.000000
 FoFCou: FMM=F IPFlag=           0 FMFlag=      100000 FMFlg1=           0
         NFxFlg=           0 DoJE=T BraDBF=F KetDBF=T FulRan=T
         wScrn=  0.000000 ICntrl=     500 IOpCl=  0 I1Cent=   200000004 NGrid=           0
         NMat0=    1 NMatS0=      1 NMatT0=    0 NMatD0=    1 NMtDS0=    0 NMtDT0=    0
 Petite list used in FoFCou.
 Initial guess orbital symmetries:
       Occupied  (A') (A') (A') (A') (A') (A') (A") (A')
       Virtual   (A") (A') (A') (A') (A") (A') (A') (A') (A') (A")
                 (A') (A") (A') (A') (A') (A") (A') (A') (A") (A')
                 (A") (A') (A') (A') (A') (A") (A') (A') (A') (A')
                 (A") (A') (A") (A') (A") (A") (A') (A') (A") (A')
                 (A') (A") (A') (A') (A') (A") (A') (A') (A") (A')
                 (A") (A') (A") (A') (A') (A") (A') (A") (A') (A')
                 (A") (A') (A") (A') (A') (A') (A') (A') (A") (A")
                 (A') (A') (A") (A') (A") (A') (A') (A") (A') (A')
                 (A') (A") (A') (A") (A') (A') (A") (A') (A") (A')
                 (A") (A') (A") (A') (A') (A') (A') (A") (A') (A")
                 (A") (A") (A') (A") (A') (A') (A') (A") (A') (A')
                 (A') (A") (A') (A') (A') (A') (A") (A') (A") (A')
                 (A") (A") (A') (A") (A') (A') (A') (A') (A') (A')
 The electronic state of the initial guess is 1-A'.
 Keep R1 ints in memory in symmetry-blocked form, NReq=138862876.
 Gradient too large for Newton-Raphson -- use scaled steepest descent instead.
 Gradient too large for Newton-Raphson -- use scaled steepest descent instead.
     Accept linear search using points  2 and  3.
 Gradient too large for Newton-Raphson -- use scaled steepest descent instead.
 Gradient too large for Newton-Raphson -- use scaled steepest descent instead.
     Accept linear search using points  1 and  2.
 Gradient too large for Newton-Raphson -- use scaled steepest descent instead.
     Accept linear search using points  2 and  3.
 LinEq1:  Iter=  0 NonCon=     1 RMS=1.45D-04 Max=1.64D-03 NDo=     1
 AX will form     1 AO Fock derivatives at one time.
 LinEq1:  Iter=  1 NonCon=     1 RMS=1.54D-04 Max=3.94D-03 NDo=     1
 LinEq1:  Iter=  2 NonCon=     1 RMS=1.15D-05 Max=1.10D-04 NDo=     1
 LinEq1:  Iter=  3 NonCon=     1 RMS=1.23D-06 Max=1.47D-05 NDo=     1
 LinEq1:  Iter=  4 NonCon=     1 RMS=4.01D-07 Max=4.22D-06 NDo=     1
 LinEq1:  Iter=  5 NonCon=     1 RMS=1.08D-07 Max=7.22D-07 NDo=     1
 LinEq1:  Iter=  6 NonCon=     1 RMS=1.84D-08 Max=1.36D-07 NDo=     1
 LinEq1:  Iter=  7 NonCon=     0 RMS=2.64D-09 Max=3.05D-08 NDo=     1
 Linear equations converged to 4.561D-09 4.561D-08 after     7 iterations.
     Accept linear search using points  1 and  2.
     Minimum is close to point  2 DX= -4.20D-04 DF= -5.26D-12 DXR=  4.20D-04 DFR=  1.77D-07 which will be used.
 LinEq1:  Iter=  0 NonCon=     1 RMS=4.16D-07 Max=7.82D-06 NDo=     1
 LinEq1:  Iter=  1 NonCon=     1 RMS=1.58D-07 Max=1.66D-06 NDo=     1
 LinEq1:  Iter=  2 NonCon=     1 RMS=2.76D-08 Max=2.90D-07 NDo=     1
 LinEq1:  Iter=  3 NonCon=     1 RMS=6.97D-09 Max=5.48D-08 NDo=     1
 LinEq1:  Iter=  4 NonCon=     1 RMS=5.48D-09 Max=6.87D-08 NDo=     1
 LinEq1:  Iter=  5 NonCon=     1 RMS=1.49D-09 Max=1.41D-08 NDo=     1
 LinEq1:  Iter=  6 NonCon=     1 RMS=2.92D-10 Max=2.96D-09 NDo=     1
 LinEq1:  Iter=  7 NonCon=     0 RMS=4.64D-11 Max=4.31D-10 NDo=     1
 Linear equations converged to 1.410D-10 1.410D-09 after     7 iterations.
 SCF Done:  E(RwB97XD) =  -114.415699829     a.u. after    8 cycles
            Convg  =    0.4025D-08                    32 Fock formations.
              S**2 =  0.0000                  -V/T =  2.0072

 **********************************************************************

            Population analysis using the SCF density.

 **********************************************************************

 Orbital symmetries:
       Occupied  (A') (A') (A') (A') (A') (A') (A") (A')
       Virtual   (A") (A') (A') (A') (A") (A') (A') (A') (A') (A")
                 (A') (A') (A") (A') (A') (A") (A') (A') (A') (A")
                 (A') (A") (A') (A') (A') (A") (A') (A') (A') (A")
                 (A') (A') (A") (A') (A") (A") (A') (A') (A') (A")
                 (A') (A") (A') (A') (A') (A") (A') (A') (A") (A')
                 (A") (A') (A") (A') (A') (A") (A') (A") (A') (A')
                 (A") (A') (A") (A') (A') (A') (A') (A') (A") (A")
                 (A') (A') (A") (A') (A") (A') (A') (A") (A') (A')
                 (A') (A") (A') (A") (A') (A') (A") (A") (A') (A')
                 (A") (A') (A") (A') (A') (A') (A') (A") (A") (A')
                 (A") (A") (A') (A") (A') (A') (A') (A") (A') (A')
                 (A') (A") (A') (A') (A') (A') (A") (A') (A") (A')
                 (A") (A") (A') (A") (A') (A') (A') (A') (A') (A')
 The electronic state is 1-A'.
 Alpha  occ. eigenvalues --  -19.33537 -10.37964  -1.18902  -0.76780  -0.58049
 Alpha  occ. eigenvalues --   -0.55329  -0.49506  -0.31730
 Alpha virt. eigenvalues --   -0.00673   0.03105   0.04329   0.08525   0.09905
 Alpha virt. eigenvalues --    0.11179   0.13960   0.14550   0.16739   0.18436
 Alpha virt. eigenvalues --    0.21141   0.23639   0.23731   0.26015   0.30125
 Alpha virt. eigenvalues --    0.31138   0.32279   0.36241   0.37528   0.38339
 Alpha virt. eigenvalues --    0.39071   0.39440   0.40556   0.43689   0.44149
 Alpha virt. eigenvalues --    0.53789   0.56053   0.60854   0.63420   0.64417
 Alpha virt. eigenvalues --    0.64712   0.71412   0.72793   0.80221   0.83108
 Alpha virt. eigenvalues --    0.84373   0.86234   0.87833   0.91614   0.91640
 Alpha virt. eigenvalues --    0.93479   0.95164   0.97612   0.98691   1.02428
 Alpha virt. eigenvalues --    1.02782   1.07008   1.08803   1.10946   1.15674
 Alpha virt. eigenvalues --    1.17204   1.24553   1.27296   1.29130   1.35089
 Alpha virt. eigenvalues --    1.35867   1.40867   1.41143   1.46453   1.51397
 Alpha virt. eigenvalues --    1.52123   1.60058   1.72351   1.75313   1.87592
 Alpha virt. eigenvalues --    1.88524   1.96606   2.03366   2.09959   2.14090
 Alpha virt. eigenvalues --    2.16359   2.23276   2.32900   2.36638   2.38525
 Alpha virt. eigenvalues --    2.44786   2.53785   2.59122   2.63075   2.70123
 Alpha virt. eigenvalues --    2.84060   2.87722   3.02304   3.07774   3.22151
 Alpha virt. eigenvalues --    3.30713   3.32938   3.38076   3.38838   3.43931
 Alpha virt. eigenvalues --    3.46013   3.52262   3.58234   3.64252   3.72009
 Alpha virt. eigenvalues --    3.77466   3.89875   3.90979   4.10133   4.11318
 Alpha virt. eigenvalues --    4.13376   4.25403   4.29237   4.44561   4.49857
 Alpha virt. eigenvalues --    4.54244   4.59793   4.83609   4.88288   4.97708
 Alpha virt. eigenvalues --    5.04743   5.10083   5.16545   5.49707   5.74687
 Alpha virt. eigenvalues --    6.05336   6.34695   6.39508   6.43877   6.72043
 Alpha virt. eigenvalues --    6.76938   6.87818   6.95279   7.00284   7.05344
 Alpha virt. eigenvalues --    7.28550   7.48835   7.87022  12.71593  14.69736
          Condensed to atoms (all electrons):
               1          2          3          4
     1  C    6.032283   0.151451   0.234705  -0.048182
     2  O    0.151451   7.867480  -0.021568   0.195338
     3  H    0.234705  -0.021568   0.426685   0.009097
     4  H   -0.048182   0.195338   0.009097   0.631869
 Mulliken charges:
               1
     1  C   -0.370258
     2  O   -0.192702
     3  H    0.351081
     4  H    0.211879
 Sum of Mulliken charges =   0.00000
 Mulliken charges with hydrogens summed into heavy atoms:
               1
     1  C   -0.019177
     2  O    0.019177
 Electronic spatial extent (au):  <R**2>=             66.2446
 Charge=              0.0000 electrons
 Dipole moment (field-independent basis, Debye):
    X=             -0.0549    Y=             -1.0999    Z=              0.0000  Tot=              1.1013
 Quadrupole moment (field-independent basis, Debye-Ang):
   XX=            -11.4880   YY=            -13.4445   ZZ=            -12.3630
   XY=             -4.2214   XZ=              0.0000   YZ=              0.0000
 Traceless Quadrupole moment (field-independent basis, Debye-Ang):
   XX=              0.9438   YY=             -1.0127   ZZ=              0.0689
   XY=             -4.2214   XZ=              0.0000   YZ=              0.0000
 Octapole moment (field-independent basis, Debye-Ang**2):
  XXX=              0.1253  YYY=             -9.0537  ZZZ=              0.0000  XYY=             -1.3691
  XXY=             -4.2881  XXZ=              0.0000  XZZ=             -0.5089  YZZ=             -1.5694
  YYZ=              0.0000  XYZ=              0.0000
 Hexadecapole moment (field-independent basis, Debye-Ang**3):
 XXXX=            -20.0287 YYYY=            -60.2700 ZZZZ=            -12.3093 XXXY=             -1.6515
 XXXZ=              0.0000 YYYX=             -4.1021 YYYZ=              0.0000 ZZZX=              0.0000
 ZZZY=              0.0000 XXYY=            -12.3810 XXZZ=             -5.8609 YYZZ=            -11.7537
 XXYZ=              0.0000 YYXZ=              0.0000 ZZXY=              0.1620
 N-N= 2.937409871247D+01 E-N=-3.270540962348D+02  KE= 1.136004822482D+02
 Symmetry A'   KE= 1.094412305083D+02
 Symmetry A"   KE= 4.159251739971D+00
 Calling FoFJK, ICntrl=      2127 FMM=F ISym2X=1 I1Cent= 0 IOpClX= 0 NMat=1 NMatS=1 NMatT=0.
 ***** Axes restored to original set *****
 -------------------------------------------------------------------
 Center     Atomic                   Forces (Hartrees/Bohr)
 Number     Number              X              Y              Z
 -------------------------------------------------------------------
      1        6           0.056542735   -0.020908141    0.000000001
      2        8          -0.077713526    0.038595089    0.000000000
      3        1           0.019452026    0.002740442    0.000000000
      4        1           0.001718766   -0.020427389    0.000000000
 -------------------------------------------------------------------
 Cartesian Forces:  Max     0.077713526 RMS     0.031582337

 GradGradGradGradGradGradGradGradGradGradGradGradGradGradGradGradGradGrad
 Berny optimization.
 FormGI is forming the generalized inverse of G from B-inverse, IUseBI=4.
 Internal  Forces:  Max     0.075994753 RMS     0.036263282
 Search for a local minimum.
 Step number   1 out of a maximum of   20
 All quantities printed in internal units (Hartrees-Bohrs-Radians)
 Mixed Optimization -- RFO/linear search
 Second derivative matrix not updated -- first step.
 The second derivative matrix:
                          R1        R2        R3        A1        A2
           R1           0.45291
           R2           0.00000   0.32284
           R3           0.00000   0.00000   0.59532
           A1           0.00000   0.00000   0.00000   0.16000
           A2           0.00000   0.00000   0.00000   0.00000   0.16000
           D1           0.00000   0.00000   0.00000   0.00000   0.00000
                          D1
           D1           0.01665
 ITU=  0
     Eigenvalues ---    0.01665   0.16000   0.16000   0.32284   0.45291
     Eigenvalues ---    0.59532
 RFO step:  Lambda=-2.21714687D-02 EMin= 1.66532414D-02
 Linear search not attempted -- first point.
 Iteration  1 RMS(Cart)=  0.14274887 RMS(Int)=  0.01017488
 Iteration  2 RMS(Cart)=  0.01419874 RMS(Int)=  0.00009494
 Iteration  3 RMS(Cart)=  0.00007223 RMS(Int)=  0.00000000
 Iteration  4 RMS(Cart)=  0.00000001 RMS(Int)=  0.00000000
 ClnCor:  largest displacement from symmetrization is 4.08D-09 for atom     4.
 Variable       Old X    -DE/DX   Delta X   Delta X   Delta X     New X
                                 (Linear)    (Quad)   (Total)
    R1        2.64940  -0.07599   0.00000  -0.15996  -0.15996   2.48943
    R2        2.10327  -0.00391   0.00000  -0.01133  -0.01133   2.09193
    R3        1.78012   0.02004   0.00000   0.03246   0.03246   1.81259
    A1        1.91114  -0.04049   0.00000  -0.22226  -0.22226   1.68887
    A2        1.86576  -0.00764   0.00000  -0.04196  -0.04196   1.82380
    D1        3.14159   0.00000   0.00000   0.00000   0.00000   3.14159
         Item               Value     Threshold  Converged?
 Maximum Force            0.075995     0.000002     NO 
 RMS     Force            0.036263     0.000001     NO 
 Maximum Displacement     0.256350     0.000006     NO 
 RMS     Displacement     0.155728     0.000004     NO 
 Predicted change in Energy=-1.194967D-02
 GradGradGradGradGradGradGradGradGradGradGradGradGradGradGradGradGradGrad

                          Input orientation:                          
 ---------------------------------------------------------------------
 Center     Atomic      Atomic             Coordinates (Angstroms)
 Number     Number       Type             X           Y           Z
 ---------------------------------------------------------------------
      1          6           0       -0.679024   -0.107133    0.000000
      2          8           0        0.632464    0.017019    0.000000
      3          1           0       -0.912451    0.974979    0.000000
      4          1           0        0.959010   -0.884864    0.000000
 ---------------------------------------------------------------------
                    Distance matrix (angstroms):
                    1          2          3          4
     1  C    0.000000
     2  O    1.317351   0.000000
     3  H    1.107003   1.817815   0.000000
     4  H    1.813289   0.959179   2.638443   0.000000
 Stoichiometry    CH2O
 Framework group  CS[SG(CH2O)]
 Deg. of freedom     5
 Full point group                 CS      NOp   2
 Largest Abelian subgroup         CS      NOp   2
 Largest concise Abelian subgroup C1      NOp   1
                         Standard orientation:                         
 ---------------------------------------------------------------------
 Center     Atomic      Atomic             Coordinates (Angstroms)
 Number     Number       Type             X           Y           Z
 ---------------------------------------------------------------------
      1          6           0        0.010666    0.747866    0.000000
      2          8           0        0.010666   -0.569486    0.000000
      3          1           0       -1.088629    0.878272    0.000000
      4          1           0        0.939309   -0.809581    0.000000
 ---------------------------------------------------------------------
 Rotational constants (GHZ):    276.8117952     37.1680047     32.7681657
 Standard basis: Aug-CC-pVTZ (5D, 7F)
 There are   110 symmetry adapted cartesian basis functions of A'  symmetry.
 There are    50 symmetry adapted cartesian basis functions of A"  symmetry.
 There are    92 symmetry adapted basis functions of A'  symmetry.
 There are    46 symmetry adapted basis functions of A"  symmetry.
   138 basis functions,   198 primitive gaussians,   160 cartesian basis functions
     8 alpha electrons        8 beta electrons
       nuclear repulsion energy        30.8436523515 Hartrees.
 NAtoms=    4 NActive=    4 NUniq=    4 SFac= 1.00D+00 NAtFMM=   60 NAOKFM=F Big=F
 Integral buffers will be    131072 words long.
 Raffenetti 2 integral format.
 Two-electron integral symmetry is turned on.
 Nuclear repulsion after empirical dispersion term =       30.8434698109 Hartrees.
 One-electron integrals computed using PRISM.
 NBasis=   138 RedAO= T EigKep=  2.18D-04  NBF=    92    46
 NBsUse=   138 1.00D-06 EigRej= -1.00D+00 NBFU=    92    46
 Initial guess from the checkpoint file:  "hcho.chk"
 B after Tr=     0.000000    0.000000    0.000000
         Rot=    0.999753    0.000000    0.000000   -0.022206 Ang=  -2.54 deg.
 Initial guess orbital symmetries:
       Occupied  (A') (A') (A') (A') (A') (A') (A") (A')
       Virtual   (A') (A') (A') (A') (A') (A') (A') (A') (A') (A')
                 (A') (A') (A') (A') (A') (A') (A') (A') (A') (A')
                 (A') (A') (A') (A') (A') (A') (A') (A') (A') (A')
                 (A') (A') (A') (A') (A') (A') (A') (A') (A') (A')
                 (A') (A') (A') (A') (A') (A') (A') (A') (A') (A')
                 (A') (A') (A') (A') (A') (A') (A') (A') (A') (A')
                 (A') (A') (A') (A') (A') (A') (A') (A') (A') (A')
                 (A') (A') (A') (A') (A') (A') (A') (A') (A') (A')
                 (A') (A') (A') (A') (A') (A") (A") (A") (A") (A")
                 (A") (A") (A") (A") (A") (A") (A") (A") (A") (A")
                 (A") (A") (A") (A") (A") (A") (A") (A") (A") (A")
                 (A") (A") (A") (A") (A") (A") (A") (A") (A") (A")
                 (A") (A") (A") (A") (A") (A") (A") (A") (A") (A")
 ExpMin= 2.53D-02 ExpMax= 1.53D+04 ExpMxC= 5.22D+02 IAcc=3 IRadAn=         5 AccDes= 0.00D+00
 Harris functional with IExCor= 4639 and IRadAn=       5 diagonalized for initial guess.
 HarFok:  IExCor= 4639 AccDes= 0.00D+00 IRadAn=         5 IDoV= 1 UseB2=F ITyADJ=14
 ICtDFT=  3500011 ScaDFX=  1.000000  1.000000  1.000000  1.000000
 FoFCou: FMM=F IPFlag=           0 FMFlag=      100000 FMFlg1=           0
         NFxFlg=           0 DoJE=T BraDBF=F KetDBF=T FulRan=T
         wScrn=  0.000000 ICntrl=     500 IOpCl=  0 I1Cent=   200000004 NGrid=           0
         NMat0=    1 NMatS0=      1 NMatT0=    0 NMatD0=    1 NMtDS0=    0 NMtDT0=    0
 Petite list used in FoFCou.
 Keep R1 ints in memory in symmetry-blocked form, NReq=138862876.
 Gradient too large for Newton-Raphson -- use scaled steepest descent instead.
 Gradient too large for Newton-Raphson -- use scaled steepest descent instead.
     Accept linear search using points  1 and  2.
 Gradient too large for Newton-Raphson -- use scaled steepest descent instead.
     Minimum is close to point  2 DX=  2.73D-02 DF= -3.87D-07 DXR=  2.95D-02 DFR=  8.70D-04 which will be used.
 Gradient too large for Newton-Raphson -- use scaled steepest descent instead.
     Accept linear search using points  1 and  2.
 Gradient too large for Newton-Raphson -- use scaled steepest descent instead.
 Gradient too large for Newton-Raphson -- use scaled steepest descent instead.
     Accept linear search using points  1 and  2.
 Gradient too large for Newton-Raphson -- use scaled steepest descent instead.
     Accept linear search using points  1 and  2.
     Minimum is close to point  2 DX= -5.03D-02 DF= -1.40D-07 DXR=  5.29D-02 DFR=  2.81D-03 which will be used.
 Gradient too large for Newton-Raphson -- use scaled steepest descent instead.
     Accept linear search using points  1 and  2.
 LinEq1:  Iter=  0 NonCon=     1 RMS=1.76D-04 Max=2.02D-03 NDo=     1
 AX will form     1 AO Fock derivatives at one time.
 LinEq1:  Iter=  1 NonCon=     1 RMS=3.68D-05 Max=4.89D-04 NDo=     1
 LinEq1:  Iter=  2 NonCon=     1 RMS=2.24D-05 Max=3.30D-04 NDo=     1
 LinEq1:  Iter=  3 NonCon=     1 RMS=8.34D-06 Max=7.66D-05 NDo=     1
 LinEq1:  Iter=  4 NonCon=     1 RMS=2.19D-06 Max=2.46D-05 NDo=     1
 LinEq1:  Iter=  5 NonCon=     1 RMS=7.83D-07 Max=1.00D-05 NDo=     1
 LinEq1:  Iter=  6 NonCon=     1 RMS=1.70D-07 Max=1.53D-06 NDo=     1
 LinEq1:  Iter=  7 NonCon=     1 RMS=3.99D-08 Max=4.74D-07 NDo=     1
 LinEq1:  Iter=  8 NonCon=     1 RMS=5.57D-09 Max=4.95D-08 NDo=     1
 LinEq1:  Iter=  9 NonCon=     0 RMS=8.72D-10 Max=7.91D-09 NDo=     1
 Linear equations converged to 4.561D-09 4.561D-08 after     9 iterations.
     Accept linear search using points  1 and  2.
     Minimum is close to point  2 DX= -3.39D-04 DF= -8.07D-12 DXR=  3.39D-04 DFR=  1.15D-07 which will be used.
 LinEq1:  Iter=  0 NonCon=     1 RMS=4.61D-07 Max=1.06D-05 NDo=     1
 LinEq1:  Iter=  1 NonCon=     1 RMS=2.90D-07 Max=2.58D-06 NDo=     1
 LinEq1:  Iter=  2 NonCon=     1 RMS=5.01D-08 Max=5.43D-07 NDo=     1
 LinEq1:  Iter=  3 NonCon=     1 RMS=2.16D-08 Max=1.59D-07 NDo=     1
 LinEq1:  Iter=  4 NonCon=     1 RMS=5.06D-09 Max=4.85D-08 NDo=     1
 LinEq1:  Iter=  5 NonCon=     1 RMS=1.43D-09 Max=1.26D-08 NDo=     1
 LinEq1:  Iter=  6 NonCon=     1 RMS=3.11D-10 Max=2.74D-09 NDo=     1
 LinEq1:  Iter=  7 NonCon=     0 RMS=5.52D-11 Max=4.16D-10 NDo=     1
 Linear equations converged to 1.949D-10 1.949D-09 after     7 iterations.
 SCF Done:  E(RwB97XD) =  -114.424119134     a.u. after   11 cycles
            Convg  =    0.4621D-08                    37 Fock formations.
              S**2 =  0.0000                  -V/T =  2.0055
 Calling FoFJK, ICntrl=      2127 FMM=F ISym2X=1 I1Cent= 0 IOpClX= 0 NMat=1 NMatS=1 NMatT=0.
 ***** Axes restored to original set *****
 -------------------------------------------------------------------
 Center     Atomic                   Forces (Hartrees/Bohr)
 Number     Number              X              Y              Z
 -------------------------------------------------------------------
      1        6           0.013947714    0.018204222    0.000000000
      2        8          -0.008663150   -0.017164951    0.000000000
      3        1          -0.016012937    0.001352656    0.000000000
      4        1           0.010728374   -0.002391927    0.000000000
 -------------------------------------------------------------------
 Cartesian Forces:  Max     0.018204222 RMS     0.010306476

 GradGradGradGradGradGradGradGradGradGradGradGradGradGradGradGradGradGrad
 Berny optimization.
 Using GEDIIS/GDIIS optimizer.
 FormGI is forming the generalized inverse of G from B-inverse, IUseBI=4.
 Internal  Forces:  Max     0.032147183 RMS     0.015126659
 Search for a local minimum.
 Step number   2 out of a maximum of   20
 All quantities printed in internal units (Hartrees-Bohrs-Radians)
 Mixed Optimization -- RFO/linear search
 Update second derivatives using D2CorX and points    1    2
 DE= -8.42D-03 DEPred=-1.19D-02 R= 7.05D-01
 TightC=F SS=  1.41D+00  RLast= 2.79D-01 DXNew= 5.0454D-01 8.3749D-01
 Trust test= 7.05D-01 RLast= 2.79D-01 DXMaxT set to 5.05D-01
 The second derivative matrix:
                          R1        R2        R3        A1        A2
           R1           0.39028
           R2           0.00896   0.32467
           R3           0.03246  -0.00061   0.58374
           A1           0.05900   0.01454  -0.00072   0.27450
           A2           0.03849   0.00583  -0.00521   0.04769   0.17778
           D1           0.00000   0.00000   0.00000   0.00000   0.00000
                          D1
           D1           0.01665
 ITU=  1  0
 Use linear search instead of GDIIS.
     Eigenvalues ---    0.01665   0.15723   0.25600   0.32370   0.42471
     Eigenvalues ---    0.58933
 RFO step:  Lambda=-2.69066660D-03 EMin= 1.66532414D-02
 Quartic linear search produced a step of -0.21687.
 Iteration  1 RMS(Cart)=  0.05988073 RMS(Int)=  0.00162264
 Iteration  2 RMS(Cart)=  0.00165776 RMS(Int)=  0.00000002
 Iteration  3 RMS(Cart)=  0.00000002 RMS(Int)=  0.00000000
 ClnCor:  largest displacement from symmetrization is 5.27D-09 for atom     2.
 Variable       Old X    -DE/DX   Delta X   Delta X   Delta X     New X
                                 (Linear)    (Quad)   (Total)
    R1        2.48943   0.00021   0.03469  -0.06322  -0.02853   2.46090
    R2        2.09193   0.00470   0.00246   0.00660   0.00906   2.10099
    R3        1.81259   0.00590  -0.00704   0.02030   0.01326   1.82584
    A1        1.68887   0.03215   0.04820   0.04888   0.09709   1.78596
    A2        1.82380   0.01681   0.00910   0.06094   0.07004   1.89384
    D1        3.14159   0.00000   0.00000   0.00000   0.00000   3.14159
         Item               Value     Threshold  Converged?
 Maximum Force            0.032147     0.000002     NO 
 RMS     Force            0.015127     0.000001     NO 
 Maximum Displacement     0.089787     0.000006     NO 
 RMS     Displacement     0.058825     0.000004     NO 
 Predicted change in Energy=-2.379841D-03
 GradGradGradGradGradGradGradGradGradGradGradGradGradGradGradGradGradGrad

                          Input orientation:                          
 ---------------------------------------------------------------------
 Center     Atomic      Atomic             Coordinates (Angstroms)
 Number     Number       Type             X           Y           Z
 ---------------------------------------------------------------------
      1          6           0       -0.665266   -0.077912    0.000000
      2          8           0        0.635152   -0.008782    0.000000
      3          1           0       -0.959965    0.994118    0.000000
      4          1           0        0.990077   -0.907424    0.000000
 ---------------------------------------------------------------------
                    Distance matrix (angstroms):
                    1          2          3          4
     1  C    0.000000
     2  O    1.302254   0.000000
     3  H    1.111798   1.884199   0.000000
     4  H    1.851554   0.966193   2.723697   0.000000
 Stoichiometry    CH2O
 Framework group  CS[SG(CH2O)]
 Deg. of freedom     5
 Full point group                 CS      NOp   2
 Largest Abelian subgroup         CS      NOp   2
 Largest concise Abelian subgroup C1      NOp   1
                         Standard orientation:                         
 ---------------------------------------------------------------------
 Center     Atomic      Atomic             Coordinates (Angstroms)
 Number     Number       Type             X           Y           Z
 ---------------------------------------------------------------------
      1          6           0        0.010622    0.736852    0.000000
      2          8           0        0.010622   -0.565402    0.000000
      3          1           0       -1.075541    0.974227    0.000000
      4          1           0        0.926838   -0.872122    0.000000
 ---------------------------------------------------------------------
 Rotational constants (GHZ):    291.7357925     37.0155856     32.8478355
 Standard basis: Aug-CC-pVTZ (5D, 7F)
 There are   110 symmetry adapted cartesian basis functions of A'  symmetry.
 There are    50 symmetry adapted cartesian basis functions of A"  symmetry.
 There are    92 symmetry adapted basis functions of A'  symmetry.
 There are    46 symmetry adapted basis functions of A"  symmetry.
   138 basis functions,   198 primitive gaussians,   160 cartesian basis functions
     8 alpha electrons        8 beta electrons
       nuclear repulsion energy        30.8982554135 Hartrees.
 NAtoms=    4 NActive=    4 NUniq=    4 SFac= 1.00D+00 NAtFMM=   60 NAOKFM=F Big=F
 Integral buffers will be    131072 words long.
 Raffenetti 2 integral format.
 Two-electron integral symmetry is turned on.
 Nuclear repulsion after empirical dispersion term =       30.8980797907 Hartrees.
 One-electron integrals computed using PRISM.
 NBasis=   138 RedAO= T EigKep=  2.18D-04  NBF=    92    46
 NBsUse=   138 1.00D-06 EigRej= -1.00D+00 NBFU=    92    46
 Initial guess from the checkpoint file:  "hcho.chk"
 B after Tr=     0.000000    0.000000    0.000000
         Rot=    0.999952    0.000000    0.000000    0.009757 Ang=   1.12 deg.
 Initial guess orbital symmetries:
       Occupied  (A') (A') (A') (A') (A') (A') (A") (A')
       Virtual   (A') (A') (A') (A') (A') (A') (A') (A') (A') (A')
                 (A') (A') (A') (A') (A') (A') (A') (A') (A') (A')
                 (A') (A') (A') (A') (A') (A') (A') (A') (A') (A')
                 (A') (A') (A') (A') (A') (A') (A') (A') (A') (A')
                 (A') (A') (A') (A') (A') (A') (A') (A') (A') (A')
                 (A') (A') (A') (A') (A') (A') (A') (A') (A') (A')
                 (A') (A') (A') (A') (A') (A') (A') (A') (A') (A')
                 (A') (A') (A') (A') (A') (A') (A') (A') (A') (A')
                 (A') (A') (A') (A') (A') (A") (A") (A") (A") (A")
                 (A") (A") (A") (A") (A") (A") (A") (A") (A") (A")
                 (A") (A") (A") (A") (A") (A") (A") (A") (A") (A")
                 (A") (A") (A") (A") (A") (A") (A") (A") (A") (A")
                 (A") (A") (A") (A") (A") (A") (A") (A") (A") (A")
 ExpMin= 2.53D-02 ExpMax= 1.53D+04 ExpMxC= 5.22D+02 IAcc=3 IRadAn=         5 AccDes= 0.00D+00
 Harris functional with IExCor= 4639 and IRadAn=       5 diagonalized for initial guess.
 HarFok:  IExCor= 4639 AccDes= 0.00D+00 IRadAn=         5 IDoV= 1 UseB2=F ITyADJ=14
 ICtDFT=  3500011 ScaDFX=  1.000000  1.000000  1.000000  1.000000
 FoFCou: FMM=F IPFlag=           0 FMFlag=      100000 FMFlg1=           0
         NFxFlg=           0 DoJE=T BraDBF=F KetDBF=T FulRan=T
         wScrn=  0.000000 ICntrl=     500 IOpCl=  0 I1Cent=   200000004 NGrid=           0
         NMat0=    1 NMatS0=      1 NMatT0=    0 NMatD0=    1 NMtDS0=    0 NMtDT0=    0
 Petite list used in FoFCou.
 Keep R1 ints in memory in symmetry-blocked form, NReq=138862876.
 Gradient too large for Newton-Raphson -- use scaled steepest descent instead.
     Accept linear search using points  3 and  4.
 Gradient too large for Newton-Raphson -- use scaled steepest descent instead.
     Accept linear search using points  1 and  2.
 Gradient too large for Newton-Raphson -- use scaled steepest descent instead.
     Minimum is close to point  2 DX=  8.56D-02 DF= -6.39D-07 DXR=  8.69D-02 DFR=  7.61D-03 which will be used.
 Gradient too large for Newton-Raphson -- use scaled steepest descent instead.
     Accept linear search using points  1 and  2.
 LinEq1:  Iter=  0 NonCon=     1 RMS=1.62D-04 Max=1.70D-03 NDo=     1
 AX will form     1 AO Fock derivatives at one time.
 LinEq1:  Iter=  1 NonCon=     1 RMS=1.69D-05 Max=1.51D-04 NDo=     1
 LinEq1:  Iter=  2 NonCon=     1 RMS=1.08D-05 Max=1.65D-04 NDo=     1
 LinEq1:  Iter=  3 NonCon=     1 RMS=4.30D-06 Max=4.93D-05 NDo=     1
 LinEq1:  Iter=  4 NonCon=     1 RMS=1.64D-06 Max=1.64D-05 NDo=     1
 LinEq1:  Iter=  5 NonCon=     1 RMS=2.99D-07 Max=2.95D-06 NDo=     1
 LinEq1:  Iter=  6 NonCon=     1 RMS=5.75D-08 Max=5.96D-07 NDo=     1
 LinEq1:  Iter=  7 NonCon=     1 RMS=1.18D-08 Max=9.23D-08 NDo=     1
 LinEq1:  Iter=  8 NonCon=     0 RMS=2.64D-09 Max=3.34D-08 NDo=     1
 Linear equations converged to 4.561D-09 4.561D-08 after     8 iterations.
     Accept linear search using points  1 and  2.
     Minimum is close to point  2 DX= -5.32D-04 DF= -1.80D-11 DXR=  5.33D-04 DFR=  2.84D-07 which will be used.
 LinEq1:  Iter=  0 NonCon=     1 RMS=4.32D-07 Max=3.70D-06 NDo=     1
 LinEq1:  Iter=  1 NonCon=     1 RMS=1.26D-07 Max=1.13D-06 NDo=     1
 LinEq1:  Iter=  2 NonCon=     1 RMS=2.51D-08 Max=2.13D-07 NDo=     1
 LinEq1:  Iter=  3 NonCon=     1 RMS=6.49D-09 Max=7.46D-08 NDo=     1
 LinEq1:  Iter=  4 NonCon=     1 RMS=1.56D-09 Max=2.29D-08 NDo=     1
 LinEq1:  Iter=  5 NonCon=     1 RMS=1.07D-09 Max=1.29D-08 NDo=     1
 LinEq1:  Iter=  6 NonCon=     1 RMS=3.43D-10 Max=3.67D-09 NDo=     1
 LinEq1:  Iter=  7 NonCon=     0 RMS=6.15D-11 Max=5.93D-10 NDo=     1
 Linear equations converged to 1.850D-10 1.850D-09 after     7 iterations.
 SCF Done:  E(RwB97XD) =  -114.426403438     a.u. after    7 cycles
            Convg  =    0.3543D-08                    28 Fock formations.
              S**2 =  0.0000                  -V/T =  2.0057
 Calling FoFJK, ICntrl=      2127 FMM=F ISym2X=1 I1Cent= 0 IOpClX= 0 NMat=1 NMatS=1 NMatT=0.
 ***** Axes restored to original set *****
 -------------------------------------------------------------------
 Center     Atomic                   Forces (Hartrees/Bohr)
 Number     Number              X              Y              Z
 -------------------------------------------------------------------
      1        6          -0.000327570    0.001257621    0.000000000
      2        8           0.001591587   -0.003632091    0.000000000
      3        1          -0.000992484   -0.000033330    0.000000000
      4        1          -0.000271533    0.002407800    0.000000000
 -------------------------------------------------------------------
 Cartesian Forces:  Max     0.003632091 RMS     0.001422191

 GradGradGradGradGradGradGradGradGradGradGradGradGradGradGradGradGradGrad
 Berny optimization.
 Using GEDIIS/GDIIS optimizer.
 FormGI is forming the generalized inverse of G from B-inverse, IUseBI=4.
 Internal  Forces:  Max     0.002339074 RMS     0.001445684
 Search for a local minimum.
 Step number   3 out of a maximum of   20
 All quantities printed in internal units (Hartrees-Bohrs-Radians)
 Mixed Optimization -- RFO/linear search
 Update second derivatives using D2CorX and points    1    2    3
 DE= -2.28D-03 DEPred=-2.38D-03 R= 9.60D-01
 TightC=F SS=  1.41D+00  RLast= 1.24D-01 DXNew= 8.4853D-01 3.7232D-01
 Trust test= 9.60D-01 RLast= 1.24D-01 DXMaxT set to 5.05D-01
 The second derivative matrix:
                          R1        R2        R3        A1        A2
           R1           0.38504
           R2           0.01098   0.32447
           R3           0.02742   0.00074   0.59444
           A1           0.06416   0.01534   0.01204   0.29036
           A2           0.04643   0.00488  -0.00046   0.04942   0.17338
           D1           0.00000   0.00000   0.00000   0.00000   0.00000
                          D1
           D1           0.01665
 ITU=  1  1  0
 Use linear search instead of GDIIS.
     Eigenvalues ---    0.01665   0.15280   0.26148   0.32269   0.43106
     Eigenvalues ---    0.59965
 RFO step:  Lambda=-1.86189630D-05 EMin= 1.66532414D-02
 Quartic linear search produced a step of  0.05300.
 Iteration  1 RMS(Cart)=  0.00377330 RMS(Int)=  0.00000691
 Iteration  2 RMS(Cart)=  0.00000607 RMS(Int)=  0.00000000
 Iteration  3 RMS(Cart)=  0.00000000 RMS(Int)=  0.00000000
 ClnCor:  largest displacement from symmetrization is 1.14D-08 for atom     2.
 Variable       Old X    -DE/DX   Delta X   Delta X   Delta X     New X
                                 (Linear)    (Quad)   (Total)
    R1        2.46090   0.00125  -0.00151   0.00343   0.00191   2.46282
    R2        2.10099   0.00023   0.00048  -0.00017   0.00031   2.10131
    R3        1.82584  -0.00234   0.00070  -0.00483  -0.00413   1.82171
    A1        1.78596   0.00203   0.00515   0.00099   0.00614   1.79210
    A2        1.89384   0.00115   0.00371   0.00091   0.00462   1.89846
    D1        3.14159   0.00000   0.00000   0.00000   0.00000   3.14159
         Item               Value     Threshold  Converged?
 Maximum Force            0.002339     0.000002     NO 
 RMS     Force            0.001446     0.000001     NO 
 Maximum Displacement     0.005399     0.000006     NO 
 RMS     Displacement     0.003770     0.000004     NO 
 Predicted change in Energy=-1.470528D-05
 GradGradGradGradGradGradGradGradGradGradGradGradGradGradGradGradGradGrad

                          Input orientation:                          
 ---------------------------------------------------------------------
 Center     Atomic      Atomic             Coordinates (Angstroms)
 Number     Number       Type             X           Y           Z
 ---------------------------------------------------------------------
      1          6           0       -0.665218   -0.076133    0.000000
      2          8           0        0.636443   -0.011466    0.000000
      3          1           0       -0.962822    0.995267    0.000000
      4          1           0        0.991595   -0.907668    0.000000
 ---------------------------------------------------------------------
                    Distance matrix (angstroms):
                    1          2          3          4
     1  C    0.000000
     2  O    1.303267   0.000000
     3  H    1.111965   1.889751   0.000000
     4  H    1.853775   0.964007   2.727803   0.000000
 Stoichiometry    CH2O
 Framework group  CS[SG(CH2O)]
 Deg. of freedom     5
 Full point group                 CS      NOp   2
 Largest Abelian subgroup         CS      NOp   2
 Largest concise Abelian subgroup C1      NOp   1
                         Standard orientation:                         
 ---------------------------------------------------------------------
 Center     Atomic      Atomic             Coordinates (Angstroms)
 Number     Number       Type             X           Y           Z
 ---------------------------------------------------------------------
      1          6           0        0.010758    0.737223    0.000000
      2          8           0        0.010758   -0.566044    0.000000
      3          1           0       -1.074089    0.981298    0.000000
      4          1           0        0.923478   -0.876289    0.000000
 ---------------------------------------------------------------------
 Rotational constants (GHZ):    293.4948307     36.9062025     32.7837342
 Standard basis: Aug-CC-pVTZ (5D, 7F)
 There are   110 symmetry adapted cartesian basis functions of A'  symmetry.
 There are    50 symmetry adapted cartesian basis functions of A"  symmetry.
 There are    92 symmetry adapted basis functions of A'  symmetry.
 There are    46 symmetry adapted basis functions of A"  symmetry.
   138 basis functions,   198 primitive gaussians,   160 cartesian basis functions
     8 alpha electrons        8 beta electrons
       nuclear repulsion energy        30.8836624044 Hartrees.
 NAtoms=    4 NActive=    4 NUniq=    4 SFac= 1.00D+00 NAtFMM=   60 NAOKFM=F Big=F
 Integral buffers will be    131072 words long.
 Raffenetti 2 integral format.
 Two-electron integral symmetry is turned on.
 Nuclear repulsion after empirical dispersion term =       30.8834867945 Hartrees.
 One-electron integrals computed using PRISM.
 NBasis=   138 RedAO= T EigKep=  2.18D-04  NBF=    92    46
 NBsUse=   138 1.00D-06 EigRej= -1.00D+00 NBFU=    92    46
 Initial guess from the checkpoint file:  "hcho.chk"
 B after Tr=     0.000000    0.000000    0.000000
         Rot=    1.000000    0.000000    0.000000    0.000829 Ang=   0.09 deg.
 Initial guess orbital symmetries:
       Occupied  (A') (A') (A') (A') (A') (A') (A") (A')
       Virtual   (A') (A') (A') (A') (A') (A') (A') (A') (A') (A')
                 (A') (A') (A') (A') (A') (A') (A') (A') (A') (A')
                 (A') (A') (A') (A') (A') (A') (A') (A') (A') (A')
                 (A') (A') (A') (A') (A') (A') (A') (A') (A') (A')
                 (A') (A') (A') (A') (A') (A') (A') (A') (A') (A')
                 (A') (A') (A') (A') (A') (A') (A') (A') (A') (A')
                 (A') (A') (A') (A') (A') (A') (A') (A') (A') (A')
                 (A') (A') (A') (A') (A') (A') (A') (A') (A') (A')
                 (A') (A') (A') (A') (A') (A") (A") (A") (A") (A")
                 (A") (A") (A") (A") (A") (A") (A") (A") (A") (A")
                 (A") (A") (A") (A") (A") (A") (A") (A") (A") (A")
                 (A") (A") (A") (A") (A") (A") (A") (A") (A") (A")
                 (A") (A") (A") (A") (A") (A") (A") (A") (A") (A")
 Keep R1 ints in memory in symmetry-blocked form, NReq=138862876.
 LinEq1:  Iter=  0 NonCon=     1 RMS=3.89D-05 Max=2.35D-04 NDo=     1
 AX will form     1 AO Fock derivatives at one time.
 LinEq1:  Iter=  1 NonCon=     1 RMS=1.06D-05 Max=7.59D-05 NDo=     1
 LinEq1:  Iter=  2 NonCon=     1 RMS=3.46D-06 Max=4.29D-05 NDo=     1
 LinEq1:  Iter=  3 NonCon=     1 RMS=1.13D-06 Max=1.29D-05 NDo=     1
 LinEq1:  Iter=  4 NonCon=     1 RMS=5.14D-07 Max=7.00D-06 NDo=     1
 LinEq1:  Iter=  5 NonCon=     1 RMS=3.21D-07 Max=3.80D-06 NDo=     1
 LinEq1:  Iter=  6 NonCon=     1 RMS=7.39D-08 Max=7.78D-07 NDo=     1
 LinEq1:  Iter=  7 NonCon=     1 RMS=1.26D-08 Max=9.90D-08 NDo=     1
 LinEq1:  Iter=  8 NonCon=     0 RMS=2.57D-09 Max=2.39D-08 NDo=     1
 Linear equations converged to 4.561D-09 4.561D-08 after     8 iterations.
     Accept linear search using points  1 and  2.
     Minimum is close to point  2 DX= -8.13D-05 DF= -2.84D-14 DXR=  8.13D-05 DFR=  5.39D-09 which will be used.
 LinEq1:  Iter=  0 NonCon=     1 RMS=1.96D-08 Max=1.86D-07 NDo=     1
 LinEq1:  Iter=  1 NonCon=     1 RMS=1.53D-08 Max=2.19D-07 NDo=     1
 LinEq1:  Iter=  2 NonCon=     1 RMS=6.53D-09 Max=8.14D-08 NDo=     1
 LinEq1:  Iter=  3 NonCon=     1 RMS=2.28D-09 Max=2.85D-08 NDo=     1
 LinEq1:  Iter=  4 NonCon=     1 RMS=3.27D-10 Max=3.24D-09 NDo=     1
 LinEq1:  Iter=  5 NonCon=     1 RMS=8.17D-11 Max=6.14D-10 NDo=     1
 LinEq1:  Iter=  6 NonCon=     1 RMS=1.79D-11 Max=1.42D-10 NDo=     1
 LinEq1:  Iter=  7 NonCon=     0 RMS=2.74D-12 Max=2.76D-11 NDo=     1
 Linear equations converged to 1.068D-11 1.068D-10 after     7 iterations.
 SCF Done:  E(RwB97XD) =  -114.426418737     a.u. after    3 cycles
            Convg  =    0.2555D-09                    18 Fock formations.
              S**2 =  0.0000                  -V/T =  2.0057
 Calling FoFJK, ICntrl=      2127 FMM=F ISym2X=1 I1Cent= 0 IOpClX= 0 NMat=1 NMatS=1 NMatT=0.
 ***** Axes restored to original set *****
 -------------------------------------------------------------------
 Center     Atomic                   Forces (Hartrees/Bohr)
 Number     Number              X              Y              Z
 -------------------------------------------------------------------
      1        6           0.000431927    0.000060592    0.000000000
      2        8          -0.000286787   -0.000361416    0.000000000
      3        1           0.000004168   -0.000042387    0.000000000
      4        1          -0.000149308    0.000343211    0.000000000
 -------------------------------------------------------------------
 Cartesian Forces:  Max     0.000431927 RMS     0.000213112

 GradGradGradGradGradGradGradGradGradGradGradGradGradGradGradGradGradGrad
 Berny optimization.
 Using GEDIIS/GDIIS optimizer.
 FormGI is forming the generalized inverse of G from B-inverse, IUseBI=4.
 Internal  Forces:  Max     0.000436621 RMS     0.000235585
 Search for a local minimum.
 Step number   4 out of a maximum of   20
 All quantities printed in internal units (Hartrees-Bohrs-Radians)
 Mixed Optimization -- En-DIIS/RFO-DIIS
 Update second derivatives using D2CorX and points    1    2    3    4
 DE= -1.53D-05 DEPred=-1.47D-05 R= 1.04D+00
 TightC=F SS=  1.41D+00  RLast= 8.94D-03 DXNew= 8.4853D-01 2.6808D-02
 Trust test= 1.04D+00 RLast= 8.94D-03 DXMaxT set to 5.05D-01
 The second derivative matrix:
                          R1        R2        R3        A1        A2
           R1           0.42680
           R2           0.01736   0.32524
           R3           0.00620   0.00111   0.55070
           A1           0.09478   0.01814   0.03788   0.28606
           A2           0.06740   0.00664   0.01401   0.04910   0.17351
           D1           0.00000   0.00000   0.00000   0.00000   0.00000
                          D1
           D1           0.01665
 ITU=  1  1  1  0
 Use linear search instead of GDIIS.
     Eigenvalues ---    0.01665   0.15048   0.23634   0.32251   0.48895
     Eigenvalues ---    0.56402
 RFO step:  Lambda=-7.58884836D-07 EMin= 1.66532414D-02
 Quartic linear search produced a step of  0.02334.
 Iteration  1 RMS(Cart)=  0.00045821 RMS(Int)=  0.00000008
 Iteration  2 RMS(Cart)=  0.00000010 RMS(Int)=  0.00000000
 ClnCor:  largest displacement from symmetrization is 9.95D-09 for atom     2.
 Variable       Old X    -DE/DX   Delta X   Delta X   Delta X     New X
                                 (Linear)    (Quad)   (Total)
    R1        2.46282  -0.00044   0.00004  -0.00120  -0.00116   2.46166
    R2        2.10131  -0.00004   0.00001  -0.00010  -0.00010   2.10121
    R3        1.82171  -0.00037  -0.00010  -0.00061  -0.00071   1.82100
    A1        1.79210   0.00001   0.00014   0.00035   0.00049   1.79259
    A2        1.89846  -0.00002   0.00011   0.00013   0.00024   1.89870
    D1        3.14159   0.00000   0.00000   0.00000   0.00000   3.14159
         Item               Value     Threshold  Converged?
 Maximum Force            0.000437     0.000002     NO 
 RMS     Force            0.000236     0.000001     NO 
 Maximum Displacement     0.000767     0.000006     NO 
 RMS     Displacement     0.000458     0.000004     NO 
 Predicted change in Energy=-3.874191D-07
 GradGradGradGradGradGradGradGradGradGradGradGradGradGradGradGradGradGrad

                          Input orientation:                          
 ---------------------------------------------------------------------
 Center     Atomic      Atomic             Coordinates (Angstroms)
 Number     Number       Type             X           Y           Z
 ---------------------------------------------------------------------
      1          6           0       -0.664812   -0.076091    0.000000
      2          8           0        0.636246   -0.011622    0.000000
      3          1           0       -0.962794    0.995151    0.000000
      4          1           0        0.991359   -0.907437    0.000000
 ---------------------------------------------------------------------
                    Distance matrix (angstroms):
                    1          2          3          4
     1  C    0.000000
     2  O    1.302655   0.000000
     3  H    1.111914   1.889582   0.000000
     4  H    1.853116   0.963634   2.727371   0.000000
 Stoichiometry    CH2O
 Framework group  CS[SG(CH2O)]
 Deg. of freedom     5
 Full point group                 CS      NOp   2
 Largest Abelian subgroup         CS      NOp   2
 Largest concise Abelian subgroup C1      NOp   1
                         Standard orientation:                         
 ---------------------------------------------------------------------
 Center     Atomic      Atomic             Coordinates (Angstroms)
 Number     Number       Type             X           Y           Z
 ---------------------------------------------------------------------
      1          6           0        0.010774    0.736852    0.000000
      2          8           0        0.010774   -0.565803    0.000000
      3          1           0       -1.073902    0.981452    0.000000
      4          1           0        0.923066   -0.876146    0.000000
 ---------------------------------------------------------------------
 Rotational constants (GHZ):    293.7078643     36.9353006     32.8093528
 Standard basis: Aug-CC-pVTZ (5D, 7F)
 There are   110 symmetry adapted cartesian basis functions of A'  symmetry.
 There are    50 symmetry adapted cartesian basis functions of A"  symmetry.
 There are    92 symmetry adapted basis functions of A'  symmetry.
 There are    46 symmetry adapted basis functions of A"  symmetry.
   138 basis functions,   198 primitive gaussians,   160 cartesian basis functions
     8 alpha electrons        8 beta electrons
       nuclear repulsion energy        30.8954904364 Hartrees.
 NAtoms=    4 NActive=    4 NUniq=    4 SFac= 1.00D+00 NAtFMM=   60 NAOKFM=F Big=F
 Integral buffers will be    131072 words long.
 Raffenetti 2 integral format.
 Two-electron integral symmetry is turned on.
 Nuclear repulsion after empirical dispersion term =       30.8953148261 Hartrees.
 One-electron integrals computed using PRISM.
 NBasis=   138 RedAO= T EigKep=  2.18D-04  NBF=    92    46
 NBsUse=   138 1.00D-06 EigRej= -1.00D+00 NBFU=    92    46
 Initial guess from the checkpoint file:  "hcho.chk"
 B after Tr=     0.000000    0.000000    0.000000
         Rot=    1.000000    0.000000    0.000000    0.000030 Ang=   0.00 deg.
 Initial guess orbital symmetries:
       Occupied  (A') (A') (A') (A') (A') (A') (A") (A')
       Virtual   (A') (A') (A') (A') (A') (A') (A') (A') (A') (A')
                 (A') (A') (A') (A') (A') (A') (A') (A') (A') (A')
                 (A') (A') (A') (A') (A') (A') (A') (A') (A') (A')
                 (A') (A') (A') (A') (A') (A') (A') (A') (A') (A')
                 (A') (A') (A') (A') (A') (A') (A') (A') (A') (A')
                 (A') (A') (A') (A') (A') (A') (A') (A') (A') (A')
                 (A') (A') (A') (A') (A') (A') (A') (A') (A') (A')
                 (A') (A') (A') (A') (A') (A') (A') (A') (A') (A')
                 (A') (A') (A') (A') (A') (A") (A") (A") (A") (A")
                 (A") (A") (A") (A") (A") (A") (A") (A") (A") (A")
                 (A") (A") (A") (A") (A") (A") (A") (A") (A") (A")
                 (A") (A") (A") (A") (A") (A") (A") (A") (A") (A")
                 (A") (A") (A") (A") (A") (A") (A") (A") (A") (A")
 Keep R1 ints in memory in symmetry-blocked form, NReq=138862876.
 LinEq1:  Iter=  0 NonCon=     1 RMS=8.80D-06 Max=6.95D-05 NDo=     1
 AX will form     1 AO Fock derivatives at one time.
 LinEq1:  Iter=  1 NonCon=     1 RMS=4.49D-06 Max=7.47D-05 NDo=     1
 LinEq1:  Iter=  2 NonCon=     1 RMS=2.03D-06 Max=1.77D-05 NDo=     1
 LinEq1:  Iter=  3 NonCon=     1 RMS=9.04D-07 Max=1.01D-05 NDo=     1
 LinEq1:  Iter=  4 NonCon=     1 RMS=2.29D-07 Max=2.74D-06 NDo=     1
 LinEq1:  Iter=  5 NonCon=     1 RMS=6.29D-08 Max=6.90D-07 NDo=     1
 LinEq1:  Iter=  6 NonCon=     1 RMS=1.59D-08 Max=1.81D-07 NDo=     1
 LinEq1:  Iter=  7 NonCon=     0 RMS=3.25D-09 Max=2.83D-08 NDo=     1
 Linear equations converged to 4.561D-09 4.561D-08 after     7 iterations.
     Accept linear search using points  1 and  2.
     Minimum is close to point  2 DX= -3.54D-05 DF=  0.00D+00 DXR=  3.54D-05 DFR=  0.00D+00 which will be used.
 SCF Done:  E(RwB97XD) =  -114.426419044     a.u. after    2 cycles
            Convg  =    0.2075D-06                     9 Fock formations.
              S**2 =  0.0000                  -V/T =  2.0057
 Calling FoFJK, ICntrl=      2127 FMM=F ISym2X=1 I1Cent= 0 IOpClX= 0 NMat=1 NMatS=1 NMatT=0.
 ***** Axes restored to original set *****
 -------------------------------------------------------------------
 Center     Atomic                   Forces (Hartrees/Bohr)
 Number     Number              X              Y              Z
 -------------------------------------------------------------------
      1        6          -0.000140006   -0.000020662    0.000000000
      2        8           0.000126876    0.000026321    0.000000000
      3        1           0.000016915   -0.000002691    0.000000000
      4        1          -0.000003786   -0.000002968    0.000000000
 -------------------------------------------------------------------
 Cartesian Forces:  Max     0.000140006 RMS     0.000055629

 GradGradGradGradGradGradGradGradGradGradGradGradGradGradGradGradGradGrad
 Berny optimization.
 Using GEDIIS/GDIIS optimizer.
 FormGI is forming the generalized inverse of G from B-inverse, IUseBI=4.
 Internal  Forces:  Max     0.000123946 RMS     0.000052578
 Search for a local minimum.
 Step number   5 out of a maximum of   20
 All quantities printed in internal units (Hartrees-Bohrs-Radians)
 Mixed Optimization -- En-DIIS/RFO-DIIS
 Swapping is turned off.
 Update second derivatives using D2CorX and points    1    2    3    4    5
 DE= -3.07D-07 DEPred=-3.87D-07 R= 7.92D-01
 Trust test= 7.92D-01 RLast= 1.46D-03 DXMaxT set to 5.05D-01
 The second derivative matrix:
                          R1        R2        R3        A1        A2
           R1           0.51038
           R2           0.01487   0.32453
           R3           0.02699  -0.00543   0.51034
           A1           0.07165   0.01709   0.02641   0.28339
           A2           0.06133   0.00656   0.01030   0.04706   0.17396
           D1           0.00000   0.00000   0.00000   0.00000   0.00000
                          D1
           D1           0.01665
 ITU=  0  1  1  1  0
     Eigenvalues ---    0.01665   0.15302   0.26539   0.32524   0.49095
     Eigenvalues ---    0.56799
 En-DIIS/RFO-DIIS IScMMF=        0 using points:     5    4
 RFO step:  Lambda=-2.57561606D-08.
 DidBck=F Rises=F RFO-DIIS coefs:    0.82700    0.17300
 Iteration  1 RMS(Cart)=  0.00009624 RMS(Int)=  0.00000001
 Iteration  2 RMS(Cart)=  0.00000001 RMS(Int)=  0.00000000
 ClnCor:  largest displacement from symmetrization is 4.30D-10 for atom     2.
 Variable       Old X    -DE/DX   Delta X   Delta X   Delta X     New X
                                 (Linear)    (Quad)   (Total)
    R1        2.46166   0.00012   0.00020   0.00008   0.00028   2.46194
    R2        2.10121  -0.00001   0.00002  -0.00004  -0.00002   2.10119
    R3        1.82100   0.00000   0.00012  -0.00012   0.00000   1.82100
    A1        1.79259  -0.00003  -0.00009  -0.00008  -0.00017   1.79242
    A2        1.89870  -0.00001  -0.00004  -0.00006  -0.00010   1.89859
    D1        3.14159   0.00000   0.00000   0.00000   0.00000   3.14159
         Item               Value     Threshold  Converged?
 Maximum Force            0.000124     0.000002     NO 
 RMS     Force            0.000053     0.000001     NO 
 Maximum Displacement     0.000177     0.000006     NO 
 RMS     Displacement     0.000096     0.000004     NO 
 Predicted change in Energy=-2.065355D-08
 GradGradGradGradGradGradGradGradGradGradGradGradGradGradGradGradGradGrad

                          Input orientation:                          
 ---------------------------------------------------------------------
 Center     Atomic      Atomic             Coordinates (Angstroms)
 Number     Number       Type             X           Y           Z
 ---------------------------------------------------------------------
      1          6           0       -0.664906   -0.076123    0.000000
      2          8           0        0.636297   -0.011592    0.000000
      3          1           0       -0.962748    0.995145    0.000000
      4          1           0        0.991356   -0.907428    0.000000
 ---------------------------------------------------------------------
                    Distance matrix (angstroms):
                    1          2          3          4
     1  C    0.000000
     2  O    1.302803   0.000000
     3  H    1.111901   1.889567   0.000000
     4  H    1.853179   0.963633   2.727326   0.000000
 Stoichiometry    CH2O
 Framework group  CS[SG(CH2O)]
 Deg. of freedom     5
 Full point group                 CS      NOp   2
 Largest Abelian subgroup         CS      NOp   2
 Largest concise Abelian subgroup C1      NOp   1
                         Standard orientation:                         
 ---------------------------------------------------------------------
 Center     Atomic      Atomic             Coordinates (Angstroms)
 Number     Number       Type             X           Y           Z
 ---------------------------------------------------------------------
      1          6           0        0.010774    0.736941    0.000000
      2          8           0        0.010774   -0.565862    0.000000
      3          1           0       -1.073932    0.981355    0.000000
      4          1           0        0.923097   -0.876111    0.000000
 ---------------------------------------------------------------------
 Rotational constants (GHZ):    293.6730606     36.9290774     32.8040081
 Standard basis: Aug-CC-pVTZ (5D, 7F)
 There are   110 symmetry adapted cartesian basis functions of A'  symmetry.
 There are    50 symmetry adapted cartesian basis functions of A"  symmetry.
 There are    92 symmetry adapted basis functions of A'  symmetry.
 There are    46 symmetry adapted basis functions of A"  symmetry.
   138 basis functions,   198 primitive gaussians,   160 cartesian basis functions
     8 alpha electrons        8 beta electrons
       nuclear repulsion energy        30.8932735604 Hartrees.
 NAtoms=    4 NActive=    4 NUniq=    4 SFac= 1.00D+00 NAtFMM=   60 NAOKFM=F Big=F
 Integral buffers will be    131072 words long.
 Raffenetti 2 integral format.
 Two-electron integral symmetry is turned on.
 Nuclear repulsion after empirical dispersion term =       30.8930979368 Hartrees.
 One-electron integrals computed using PRISM.
 NBasis=   138 RedAO= T EigKep=  2.18D-04  NBF=    92    46
 NBsUse=   138 1.00D-06 EigRej= -1.00D+00 NBFU=    92    46
 Initial guess from the checkpoint file:  "hcho.chk"
 B after Tr=     0.000000    0.000000    0.000000
         Rot=    1.000000    0.000000    0.000000   -0.000010 Ang=   0.00 deg.
 Initial guess orbital symmetries:
       Occupied  (A') (A') (A') (A') (A') (A') (A") (A')
       Virtual   (A') (A') (A') (A') (A') (A') (A') (A') (A') (A')
                 (A') (A') (A') (A') (A') (A') (A') (A') (A') (A')
                 (A') (A') (A') (A') (A') (A') (A') (A') (A') (A')
                 (A') (A') (A') (A') (A') (A') (A') (A') (A') (A')
                 (A') (A') (A') (A') (A') (A') (A') (A') (A') (A')
                 (A') (A') (A') (A') (A') (A') (A') (A') (A') (A')
                 (A') (A') (A') (A') (A') (A') (A') (A') (A') (A')
                 (A') (A') (A') (A') (A') (A') (A') (A') (A') (A')
                 (A') (A') (A') (A') (A') (A") (A") (A") (A") (A")
                 (A") (A") (A") (A") (A") (A") (A") (A") (A") (A")
                 (A") (A") (A") (A") (A") (A") (A") (A") (A") (A")
                 (A") (A") (A") (A") (A") (A") (A") (A") (A") (A")
                 (A") (A") (A") (A") (A") (A") (A") (A") (A") (A")
 Keep R1 ints in memory in symmetry-blocked form, NReq=138862876.
 LinEq1:  Iter=  0 NonCon=     1 RMS=2.13D-06 Max=1.59D-05 NDo=     1
 AX will form     1 AO Fock derivatives at one time.
 LinEq1:  Iter=  1 NonCon=     1 RMS=8.03D-07 Max=9.72D-06 NDo=     1
 LinEq1:  Iter=  2 NonCon=     1 RMS=3.92D-07 Max=5.15D-06 NDo=     1
 LinEq1:  Iter=  3 NonCon=     1 RMS=2.01D-07 Max=2.41D-06 NDo=     1
 LinEq1:  Iter=  4 NonCon=     1 RMS=4.26D-08 Max=4.22D-07 NDo=     1
 LinEq1:  Iter=  5 NonCon=     1 RMS=1.05D-08 Max=1.04D-07 NDo=     1
 LinEq1:  Iter=  6 NonCon=     1 RMS=1.94D-09 Max=1.71D-08 NDo=     1
 LinEq1:  Iter=  7 NonCon=     0 RMS=4.47D-10 Max=5.45D-09 NDo=     1
 Linear equations converged to 1.790D-09 1.790D-08 after     7 iterations.
     Accept linear search using points  1 and  2.
     Minimum is close to point  2 DX= -2.53D-05 DF=  0.00D+00 DXR=  2.53D-05 DFR=  0.00D+00 which will be used.
 SCF Done:  E(RwB97XD) =  -114.426419065     a.u. after    2 cycles
            Convg  =    0.2550D-07                     9 Fock formations.
              S**2 =  0.0000                  -V/T =  2.0057
 Calling FoFJK, ICntrl=      2127 FMM=F ISym2X=1 I1Cent= 0 IOpClX= 0 NMat=1 NMatS=1 NMatT=0.
 ***** Axes restored to original set *****
 -------------------------------------------------------------------
 Center     Atomic                   Forces (Hartrees/Bohr)
 Number     Number              X              Y              Z
 -------------------------------------------------------------------
      1        6           0.000000119   -0.000000746    0.000000000
      2        8          -0.000001387    0.000001760    0.000000000
      3        1           0.000001370   -0.000000794    0.000000000
      4        1          -0.000000102   -0.000000220    0.000000000
 -------------------------------------------------------------------
 Cartesian Forces:  Max     0.000001760 RMS     0.000000825

 GradGradGradGradGradGradGradGradGradGradGradGradGradGradGradGradGradGrad
 Berny optimization.
 Using GEDIIS/GDIIS optimizer.
 FormGI is forming the generalized inverse of G from B-inverse, IUseBI=4.
 Internal  Forces:  Max     0.000002717 RMS     0.000001377
 Search for a local minimum.
 Step number   6 out of a maximum of   20
 All quantities printed in internal units (Hartrees-Bohrs-Radians)
 Mixed Optimization -- En-DIIS/RFO-DIIS
 Swapping is turned off.
 Update second derivatives using D2CorX and points    1    2    3    4    5
                                                      6
 DE= -2.07D-08 DEPred=-2.07D-08 R= 1.00D+00
 Trust test= 1.00D+00 RLast= 3.43D-04 DXMaxT set to 5.05D-01
 The second derivative matrix:
                          R1        R2        R3        A1        A2
           R1           0.52057
           R2           0.01655   0.32356
           R3           0.02215  -0.00831   0.49943
           A1           0.07764   0.01447   0.02203   0.27839
           A2           0.06368   0.00567   0.00762   0.04579   0.17629
           D1           0.00000   0.00000   0.00000   0.00000   0.00000
                          D1
           D1           0.01665
 ITU=  0  0  1  1  1  0
     Eigenvalues ---    0.01665   0.15541   0.25968   0.32264   0.48987
     Eigenvalues ---    0.57065
 En-DIIS/RFO-DIIS IScMMF=        0 using points:     6    5    4
 RFO step:  Lambda= 0.00000000D+00.
 DidBck=F Rises=F RFO-DIIS coefs:    1.01038   -0.00844   -0.00194
 Iteration  1 RMS(Cart)=  0.00000562 RMS(Int)=  0.00000000
 Iteration  2 RMS(Cart)=  0.00000000 RMS(Int)=  0.00000000
 ClnCor:  largest displacement from symmetrization is 8.70D-09 for atom     2.
 Variable       Old X    -DE/DX   Delta X   Delta X   Delta X     New X
                                 (Linear)    (Quad)   (Total)
    R1        2.46194   0.00000   0.00000   0.00000   0.00000   2.46194
    R2        2.10119   0.00000   0.00000   0.00000   0.00000   2.10119
    R3        1.82100   0.00000   0.00000   0.00000   0.00000   1.82100
    A1        1.79242   0.00000   0.00000  -0.00001  -0.00001   1.79241
    A2        1.89859   0.00000   0.00000   0.00000   0.00000   1.89859
    D1        3.14159   0.00000   0.00000   0.00000   0.00000   3.14159
         Item               Value     Threshold  Converged?
 Maximum Force            0.000003     0.000002     NO 
 RMS     Force            0.000001     0.000001     NO 
 Maximum Displacement     0.000010     0.000006     NO 
 RMS     Displacement     0.000006     0.000004     NO 
 Predicted change in Energy=-1.534724D-11
 GradGradGradGradGradGradGradGradGradGradGradGradGradGradGradGradGradGrad

                          Input orientation:                          
 ---------------------------------------------------------------------
 Center     Atomic      Atomic             Coordinates (Angstroms)
 Number     Number       Type             X           Y           Z
 ---------------------------------------------------------------------
      1          6           0       -0.664908   -0.076125    0.000000
      2          8           0        0.636295   -0.011590    0.000000
      3          1           0       -0.962743    0.995143    0.000000
      4          1           0        0.991355   -0.907426    0.000000
 ---------------------------------------------------------------------
                    Distance matrix (angstroms):
                    1          2          3          4
     1  C    0.000000
     2  O    1.302802   0.000000
     3  H    1.111900   1.889559   0.000000
     4  H    1.853178   0.963634   2.727319   0.000000
 Stoichiometry    CH2O
 Framework group  CS[SG(CH2O)]
 Deg. of freedom     5
 Full point group                 CS      NOp   2
 Largest Abelian subgroup         CS      NOp   2
 Largest concise Abelian subgroup C1      NOp   1
                         Standard orientation:                         
 ---------------------------------------------------------------------
 Center     Atomic      Atomic             Coordinates (Angstroms)
 Number     Number       Type             X           Y           Z
 ---------------------------------------------------------------------
      1          6           0        0.010774    0.736942    0.000000
      2          8           0        0.010774   -0.565861    0.000000
      3          1           0       -1.073933    0.981345    0.000000
      4          1           0        0.923098   -0.876110    0.000000
 ---------------------------------------------------------------------
 Rotational constants (GHZ):    293.6720922     36.9291843     32.8040803
 Standard basis: Aug-CC-pVTZ (5D, 7F)
 There are   110 symmetry adapted cartesian basis functions of A'  symmetry.
 There are    50 symmetry adapted cartesian basis functions of A"  symmetry.
 There are    92 symmetry adapted basis functions of A'  symmetry.
 There are    46 symmetry adapted basis functions of A"  symmetry.
   138 basis functions,   198 primitive gaussians,   160 cartesian basis functions
     8 alpha electrons        8 beta electrons
       nuclear repulsion energy        30.8932981648 Hartrees.
 NAtoms=    4 NActive=    4 NUniq=    4 SFac= 1.00D+00 NAtFMM=   60 NAOKFM=F Big=F
 Integral buffers will be    131072 words long.
 Raffenetti 2 integral format.
 Two-electron integral symmetry is turned on.
 Nuclear repulsion after empirical dispersion term =       30.8931225409 Hartrees.
 One-electron integrals computed using PRISM.
 NBasis=   138 RedAO= T EigKep=  2.18D-04  NBF=    92    46
 NBsUse=   138 1.00D-06 EigRej= -1.00D+00 NBFU=    92    46
 Initial guess from the checkpoint file:  "hcho.chk"
 B after Tr=     0.000000    0.000000    0.000000
         Rot=    1.000000    0.000000    0.000000   -0.000001 Ang=   0.00 deg.
 Initial guess orbital symmetries:
       Occupied  (A') (A') (A') (A') (A') (A') (A") (A')
       Virtual   (A') (A') (A') (A') (A') (A') (A') (A') (A') (A')
                 (A') (A') (A') (A') (A') (A') (A') (A') (A') (A')
                 (A') (A') (A') (A') (A') (A') (A') (A') (A') (A')
                 (A') (A') (A') (A') (A') (A') (A') (A') (A') (A')
                 (A') (A') (A') (A') (A') (A') (A') (A') (A') (A')
                 (A') (A') (A') (A') (A') (A') (A') (A') (A') (A')
                 (A') (A') (A') (A') (A') (A') (A') (A') (A') (A')
                 (A') (A') (A') (A') (A') (A') (A') (A') (A') (A')
                 (A') (A') (A') (A') (A') (A") (A") (A") (A") (A")
                 (A") (A") (A") (A") (A") (A") (A") (A") (A") (A")
                 (A") (A") (A") (A") (A") (A") (A") (A") (A") (A")
                 (A") (A") (A") (A") (A") (A") (A") (A") (A") (A")
                 (A") (A") (A") (A") (A") (A") (A") (A") (A") (A")
 Keep R1 ints in memory in symmetry-blocked form, NReq=138862876.
 LinEq1:  Iter=  0 NonCon=     1 RMS=4.13D-08 Max=2.88D-07 NDo=     1
 AX will form     1 AO Fock derivatives at one time.
 LinEq1:  Iter=  1 NonCon=     1 RMS=1.57D-08 Max=2.63D-07 NDo=     1
 LinEq1:  Iter=  2 NonCon=     1 RMS=8.04D-09 Max=7.39D-08 NDo=     1
 LinEq1:  Iter=  3 NonCon=     1 RMS=3.93D-09 Max=4.32D-08 NDo=     1
 LinEq1:  Iter=  4 NonCon=     1 RMS=1.11D-09 Max=1.02D-08 NDo=     1
 LinEq1:  Iter=  5 NonCon=     1 RMS=3.12D-10 Max=2.85D-09 NDo=     1
 LinEq1:  Iter=  6 NonCon=     1 RMS=6.41D-11 Max=5.90D-10 NDo=     1
 LinEq1:  Iter=  7 NonCon=     0 RMS=1.23D-11 Max=1.13D-10 NDo=     1
 Linear equations converged to 4.374D-11 4.374D-10 after     7 iterations.
 SCF Done:  E(RwB97XD) =  -114.426419065     a.u. after    2 cycles
            Convg  =    0.1038D-08                     9 Fock formations.
              S**2 =  0.0000                  -V/T =  2.0057
 Calling FoFJK, ICntrl=      2127 FMM=F ISym2X=1 I1Cent= 0 IOpClX= 0 NMat=1 NMatS=1 NMatT=0.
 ***** Axes restored to original set *****
 -------------------------------------------------------------------
 Center     Atomic                   Forces (Hartrees/Bohr)
 Number     Number              X              Y              Z
 -------------------------------------------------------------------
      1        6           0.000000040   -0.000000052    0.000000000
      2        8           0.000000123    0.000000036    0.000000000
      3        1          -0.000000190   -0.000000211    0.000000000
      4        1           0.000000027    0.000000227    0.000000000
 -------------------------------------------------------------------
 Cartesian Forces:  Max     0.000000227 RMS     0.000000113

 GradGradGradGradGradGradGradGradGradGradGradGradGradGradGradGradGradGrad
 Berny optimization.
 Using GEDIIS/GDIIS optimizer.
 FormGI is forming the generalized inverse of G from B-inverse, IUseBI=4.
 Internal  Forces:  Max     0.000000141 RMS     0.000000089
 Search for a local minimum.
 Step number   7 out of a maximum of   20
 All quantities printed in internal units (Hartrees-Bohrs-Radians)
 Mixed Optimization -- En-DIIS/RFO-DIIS
 Swapping is turned off.
 Update second derivatives using D2CorX and points    1    2    3    4    5
                                                      6    7
 DE= -1.15D-11 DEPred=-1.53D-11 R= 7.46D-01
 Trust test= 7.46D-01 RLast= 9.77D-06 DXMaxT set to 5.05D-01
 The second derivative matrix:
                          R1        R2        R3        A1        A2
           R1           0.51883
           R2           0.01294   0.31925
           R3           0.01805  -0.01100   0.50048
           A1           0.07906   0.01068   0.01387   0.29009
           A2           0.05647   0.00000   0.00691   0.03339   0.17207
           D1           0.00000   0.00000   0.00000  -0.00001   0.00000
                          D1
           D1           0.01665
 ITU=  0  0  0  1  1  1  0
     Eigenvalues ---    0.01665   0.15924   0.26645   0.31825   0.49405
     Eigenvalues ---    0.56274
 En-DIIS/RFO-DIIS IScMMF=        0 using points:     7    6    5    4
 RFO step:  Lambda= 0.00000000D+00.
 DidBck=F Rises=F RFO-DIIS coefs:    0.96418    0.03745   -0.00124   -0.00039
 Iteration  1 RMS(Cart)=  0.00000058 RMS(Int)=  0.00000000
 ClnCor:  largest displacement from symmetrization is 6.23D-09 for atom     2.
 Variable       Old X    -DE/DX   Delta X   Delta X   Delta X     New X
                                 (Linear)    (Quad)   (Total)
    R1        2.46194   0.00000   0.00000   0.00000   0.00000   2.46194
    R2        2.10119   0.00000   0.00000   0.00000   0.00000   2.10119
    R3        1.82100   0.00000   0.00000   0.00000   0.00000   1.82100
    A1        1.79241   0.00000   0.00000   0.00000   0.00000   1.79241
    A2        1.89859   0.00000   0.00000   0.00000   0.00000   1.89859
    D1        3.14159   0.00000   0.00000   0.00000   0.00000   3.14159
         Item               Value     Threshold  Converged?
 Maximum Force            0.000000     0.000002     YES
 RMS     Force            0.000000     0.000001     YES
 Maximum Displacement     0.000001     0.000006     YES
 RMS     Displacement     0.000001     0.000004     YES
 Predicted change in Energy=-1.099095D-13
 Optimization completed.
    -- Stationary point found.
                           ----------------------------
                           !   Optimized Parameters   !
                           ! (Angstroms and Degrees)  !
 --------------------------                            --------------------------
 ! Name  Definition              Value          Derivative Info.                !
 --------------------------------------------------------------------------------
 ! R1    R(1,2)                  1.3028         -DE/DX =    0.0                 !
 ! R2    R(1,3)                  1.1119         -DE/DX =    0.0                 !
 ! R3    R(2,4)                  0.9636         -DE/DX =    0.0                 !
 ! A1    A(2,1,3)              102.6977         -DE/DX =    0.0                 !
 ! A2    A(1,2,4)              108.7813         -DE/DX =    0.0                 !
 ! D1    D(3,1,2,4)            180.0            -DE/DX =    0.0                 !
 --------------------------------------------------------------------------------
 GradGradGradGradGradGradGradGradGradGradGradGradGradGradGradGradGradGrad

                          Input orientation:                          
 ---------------------------------------------------------------------
 Center     Atomic      Atomic             Coordinates (Angstroms)
 Number     Number       Type             X           Y           Z
 ---------------------------------------------------------------------
      1          6           0       -0.664908   -0.076125    0.000000
      2          8           0        0.636295   -0.011590    0.000000
      3          1           0       -0.962743    0.995143    0.000000
      4          1           0        0.991355   -0.907426    0.000000
 ---------------------------------------------------------------------
                    Distance matrix (angstroms):
                    1          2          3          4
     1  C    0.000000
     2  O    1.302802   0.000000
     3  H    1.111900   1.889559   0.000000
     4  H    1.853178   0.963634   2.727319   0.000000
 Stoichiometry    CH2O
 Framework group  CS[SG(CH2O)]
 Deg. of freedom     5
 Full point group                 CS      NOp   2
 Largest Abelian subgroup         CS      NOp   2
 Largest concise Abelian subgroup C1      NOp   1
                         Standard orientation:                         
 ---------------------------------------------------------------------
 Center     Atomic      Atomic             Coordinates (Angstroms)
 Number     Number       Type             X           Y           Z
 ---------------------------------------------------------------------
      1          6           0        0.010774    0.736942    0.000000
      2          8           0        0.010774   -0.565861    0.000000
      3          1           0       -1.073933    0.981345    0.000000
      4          1           0        0.923098   -0.876110    0.000000
 ---------------------------------------------------------------------
 Rotational constants (GHZ):    293.6720922     36.9291843     32.8040803

 **********************************************************************

            Population analysis using the SCF density.

 **********************************************************************

 Orbital symmetries:
       Occupied  (A') (A') (A') (A') (A') (A') (A") (A')
       Virtual   (A") (A') (A') (A') (A") (A') (A') (A') (A') (A")
                 (A') (A") (A') (A') (A') (A") (A') (A') (A') (A")
                 (A') (A") (A') (A') (A') (A") (A') (A') (A') (A")
                 (A') (A') (A") (A') (A") (A") (A') (A') (A') (A")
                 (A') (A") (A') (A') (A") (A') (A') (A') (A") (A')
                 (A") (A') (A") (A') (A") (A') (A") (A') (A') (A')
                 (A") (A') (A") (A') (A') (A') (A') (A') (A") (A")
                 (A') (A') (A") (A') (A") (A') (A") (A') (A') (A')
                 (A') (A") (A") (A') (A') (A') (A") (A") (A') (A")
                 (A') (A') (A") (A') (A') (A') (A") (A') (A') (A")
                 (A") (A') (A") (A") (A') (A') (A') (A") (A') (A')
                 (A") (A') (A') (A') (A') (A') (A") (A') (A") (A')
                 (A") (A") (A') (A") (A') (A') (A') (A') (A') (A')
 The electronic state is 1-A'.
 Alpha  occ. eigenvalues --  -19.34529 -10.35922  -1.22364  -0.78388  -0.58181
 Alpha  occ. eigenvalues --   -0.55564  -0.52171  -0.31000
 Alpha virt. eigenvalues --    0.01331   0.02867   0.04486   0.08646   0.09968
 Alpha virt. eigenvalues --    0.10903   0.13755   0.14763   0.16514   0.18185
 Alpha virt. eigenvalues --    0.20852   0.23593   0.25562   0.26738   0.30270
 Alpha virt. eigenvalues --    0.31675   0.32770   0.36606   0.38280   0.38839
 Alpha virt. eigenvalues --    0.39055   0.39077   0.41575   0.44254   0.47826
 Alpha virt. eigenvalues --    0.53003   0.56253   0.62410   0.63021   0.63437
 Alpha virt. eigenvalues --    0.63740   0.71171   0.72860   0.80711   0.83795
 Alpha virt. eigenvalues --    0.84954   0.87062   0.88465   0.90824   0.92721
 Alpha virt. eigenvalues --    0.94067   0.95752   0.98898   0.99876   1.03500
 Alpha virt. eigenvalues --    1.04119   1.08419   1.10485   1.13844   1.16982
 Alpha virt. eigenvalues --    1.18024   1.23527   1.27097   1.30571   1.35899
 Alpha virt. eigenvalues --    1.35944   1.39353   1.41737   1.46455   1.51324
 Alpha virt. eigenvalues --    1.53465   1.61053   1.73962   1.78267   1.87410
 Alpha virt. eigenvalues --    1.88789   1.93146   2.06814   2.08793   2.15008
 Alpha virt. eigenvalues --    2.18006   2.21994   2.34832   2.35921   2.40651
 Alpha virt. eigenvalues --    2.46155   2.57413   2.59467   2.60947   2.75230
 Alpha virt. eigenvalues --    2.87044   2.89336   3.09150   3.09892   3.25001
 Alpha virt. eigenvalues --    3.33992   3.36542   3.41702   3.42172   3.46491
 Alpha virt. eigenvalues --    3.47456   3.53916   3.59118   3.73477   3.75684
 Alpha virt. eigenvalues --    3.85253   3.91844   3.97049   4.11887   4.12457
 Alpha virt. eigenvalues --    4.19470   4.27029   4.38315   4.44192   4.53434
 Alpha virt. eigenvalues --    4.59632   4.63441   4.85697   4.86033   4.88437
 Alpha virt. eigenvalues --    5.06189   5.08737   5.25121   5.57500   5.82219
 Alpha virt. eigenvalues --    6.12379   6.33929   6.40594   6.49944   6.77077
 Alpha virt. eigenvalues --    6.77080   6.81413   6.95304   7.06136   7.09848
 Alpha virt. eigenvalues --    7.25735   7.56860   7.96558  13.55629  14.82282
          Condensed to atoms (all electrons):
               1          2          3          4
     1  C    6.028748   0.194042   0.259221  -0.064621
     2  O    0.194042   7.820321  -0.046158   0.188908
     3  H    0.259221  -0.046158   0.426691   0.012657
     4  H   -0.064621   0.188908   0.012657   0.636143
 Mulliken charges:
               1
     1  C   -0.417390
     2  O   -0.157112
     3  H    0.347589
     4  H    0.226914
 Sum of Mulliken charges =   0.00000
 Mulliken charges with hydrogens summed into heavy atoms:
               1
     1  C   -0.069801
     2  O    0.069801
 Electronic spatial extent (au):  <R**2>=             61.9813
 Charge=              0.0000 electrons
 Dipole moment (field-independent basis, Debye):
    X=              0.0990    Y=             -1.6826    Z=              0.0000  Tot=              1.6855
 Quadrupole moment (field-independent basis, Debye-Ang):
   XX=            -11.2990   YY=            -13.9068   ZZ=            -12.2534
   XY=             -3.8857   XZ=              0.0000   YZ=              0.0000
 Traceless Quadrupole moment (field-independent basis, Debye-Ang):
   XX=              1.1874   YY=             -1.4204   ZZ=              0.2330
   XY=             -3.8857   XZ=              0.0000   YZ=              0.0000
 Octapole moment (field-independent basis, Debye-Ang**2):
  XXX=              0.3077  YYY=            -10.1103  ZZZ=              0.0000  XYY=             -0.8985
  XXY=             -4.4714  XXZ=              0.0000  XZZ=             -0.4626  YZZ=             -1.7972
  YYZ=              0.0000  XYZ=              0.0000
 Hexadecapole moment (field-independent basis, Debye-Ang**3):
 XXXX=            -20.1306 YYYY=            -55.8429 ZZZZ=            -12.1191 XXXY=             -1.5876
 XXXZ=              0.0000 YYYX=             -3.2779 YYYZ=              0.0000 ZZZX=              0.0000
 ZZZY=              0.0000 XXYY=            -11.9147 XXZZ=             -5.8620 YYZZ=            -10.8637
 XXYZ=              0.0000 YYXZ=              0.0000 ZZXY=              0.1078
 N-N= 3.089312254093D+01 E-N=-3.301468852087D+02  KE= 1.137828665362D+02
 Symmetry A'   KE= 1.096302562145D+02
 Symmetry A"   KE= 4.152610321709D+00
 1\1\GINC-C601\FOpt\RwB97XD\Aug-CC-pVTZ\C1H2O1\ROOT\25-Jun-2019\0\\#wB9
 7XD aug-cc-pVTZ Opt=verytight SCF=QC Integral(Grid=SuperFineGrid) Freq
  MaxDisk=32GB\\Title\\0,1\C,-0.6649081507,-0.0761252545,0.\O,0.6362946
 756,-0.0115904101,0.\H,-0.9627427169,0.9951429674,0.\H,0.991355192,-0.
 9074263029,0.\\Version=ES64L-G09RevD.01\State=1-A'\HF=-114.4264191\RMS
 D=0.000e+00\RMSF=1.131e-07\Dipole=0.6631122,-0.0061061,0.\Quadrupole=-
 0.7654087,0.5921661,0.1732425,-2.9706511,0.,0.\PG=CS [SG(C1H2O1)]\\@


 THE MORE ACCURATE THE CALCULATIONS BECOME, THE MORE THE CONCEPTS
 TEND TO VANISH INTO THIN AIR.
     -- R.S. MULLIKEN, J.C.P. 43,S2(1965)
 Job cpu time:       0 days  0 hours 22 minutes 25.3 seconds.
 File lengths (MBytes):  RWF=     11 Int=      0 D2E=      0 Chk=      2 Scr=      1
 Normal termination of Gaussian 09 at Tue Jun 25 22:32:30 2019.
 Link1:  Proceeding to internal job step number  2.
 ----------------------------------------------------------------------
 #N Geom=AllCheck Guess=TCheck SCRF=Check GenChk RwB97XD/Aug-CC-pVTZ Fr
 eq
 ----------------------------------------------------------------------
 1/7=1,10=4,29=7,30=1,38=1,40=1/1,3;
 2/12=2,40=1/2;
 3/5=16,6=1,7=10,11=2,14=-4,16=1,25=1,30=1,70=2,71=2,74=-58,75=-7,116=1,140=1/1,2,3;
 4/5=101/1;
 5/5=2,8=3,98=1/8;
 8/6=4,10=90,11=11/1;
 11/6=1,8=1,9=11,15=111,16=1/1,2,10;
 10/6=1/2;
 6/7=2,8=2,9=2,10=2,18=1,28=1/1;
 7/8=1,10=1,25=1/1,2,3,16;
 1/7=1,10=4,30=1/3;
 99//99;
 Structure from the checkpoint file:  "hcho.chk"
 -----
 Title
 -----
 Charge =  0 Multiplicity = 1
 Redundant internal coordinates found in file.
 C,0,-0.6649081507,-0.0761252545,0.
 O,0,0.6362946756,-0.0115904101,0.
 H,0,-0.9627427169,0.9951429674,0.
 H,0,0.991355192,-0.9074263029,0.
 Recover connectivity data from disk.

 GradGradGradGradGradGradGradGradGradGradGradGradGradGradGradGradGradGrad
 Berny optimization.
 Initialization pass.
                           ----------------------------
                           !    Initial Parameters    !
                           ! (Angstroms and Degrees)  !
 --------------------------                            --------------------------
 ! Name  Definition              Value          Derivative Info.                !
 --------------------------------------------------------------------------------
 ! R1    R(1,2)                  1.3028         calculate D2E/DX2 analytically  !
 ! R2    R(1,3)                  1.1119         calculate D2E/DX2 analytically  !
 ! R3    R(2,4)                  0.9636         calculate D2E/DX2 analytically  !
 ! A1    A(2,1,3)              102.6977         calculate D2E/DX2 analytically  !
 ! A2    A(1,2,4)              108.7813         calculate D2E/DX2 analytically  !
 ! D1    D(3,1,2,4)            180.0            calculate D2E/DX2 analytically  !
 --------------------------------------------------------------------------------
 Trust Radius=3.00D-01 FncErr=1.00D-07 GrdErr=1.00D-07
 Number of steps in this run=      2 maximum allowed number of steps=      2.
 GradGradGradGradGradGradGradGradGradGradGradGradGradGradGradGradGradGrad

                          Input orientation:                          
 ---------------------------------------------------------------------
 Center     Atomic      Atomic             Coordinates (Angstroms)
 Number     Number       Type             X           Y           Z
 ---------------------------------------------------------------------
      1          6           0       -0.664908   -0.076125    0.000000
      2          8           0        0.636295   -0.011590    0.000000
      3          1           0       -0.962743    0.995143    0.000000
      4          1           0        0.991355   -0.907426    0.000000
 ---------------------------------------------------------------------
                    Distance matrix (angstroms):
                    1          2          3          4
     1  C    0.000000
     2  O    1.302802   0.000000
     3  H    1.111900   1.889559   0.000000
     4  H    1.853178   0.963634   2.727319   0.000000
 Stoichiometry    CH2O
 Framework group  CS[SG(CH2O)]
 Deg. of freedom     5
 Full point group                 CS      NOp   2
 Largest Abelian subgroup         CS      NOp   2
 Largest concise Abelian subgroup C1      NOp   1
                         Standard orientation:                         
 ---------------------------------------------------------------------
 Center     Atomic      Atomic             Coordinates (Angstroms)
 Number     Number       Type             X           Y           Z
 ---------------------------------------------------------------------
      1          6           0        0.010774    0.736942    0.000000
      2          8           0        0.010774   -0.565861    0.000000
      3          1           0       -1.073933    0.981345    0.000000
      4          1           0        0.923098   -0.876110    0.000000
 ---------------------------------------------------------------------
 Rotational constants (GHZ):    293.6720922     36.9291843     32.8040803
 Standard basis: Aug-CC-pVTZ (5D, 7F)
 There are   110 symmetry adapted cartesian basis functions of A'  symmetry.
 There are    50 symmetry adapted cartesian basis functions of A"  symmetry.
 There are    92 symmetry adapted basis functions of A'  symmetry.
 There are    46 symmetry adapted basis functions of A"  symmetry.
   138 basis functions,   198 primitive gaussians,   160 cartesian basis functions
     8 alpha electrons        8 beta electrons
       nuclear repulsion energy        30.8932981648 Hartrees.
 NAtoms=    4 NActive=    4 NUniq=    4 SFac= 1.00D+00 NAtFMM=   60 NAOKFM=F Big=F
 Integral buffers will be    131072 words long.
 Raffenetti 2 integral format.
 Two-electron integral symmetry is turned on.
 Nuclear repulsion after empirical dispersion term =       30.8931225409 Hartrees.
 One-electron integrals computed using PRISM.
 NBasis=   138 RedAO= T EigKep=  2.18D-04  NBF=    92    46
 NBsUse=   138 1.00D-06 EigRej= -1.00D+00 NBFU=    92    46
 Initial guess from the checkpoint file:  "hcho.chk"
 B after Tr=     0.000000    0.000000    0.000000
         Rot=    1.000000    0.000000    0.000000    0.000000 Ang=   0.00 deg.
 Initial guess orbital symmetries:
       Occupied  (A') (A') (A') (A') (A') (A') (A") (A')
       Virtual   (A") (A') (A') (A') (A") (A') (A') (A') (A') (A")
                 (A') (A") (A') (A') (A') (A") (A') (A') (A') (A")
                 (A') (A") (A') (A') (A') (A") (A') (A') (A') (A")
                 (A') (A') (A") (A') (A") (A") (A') (A') (A') (A")
                 (A') (A") (A') (A') (A") (A') (A') (A') (A") (A')
                 (A") (A') (A") (A') (A") (A') (A") (A') (A') (A')
                 (A") (A') (A") (A') (A') (A') (A') (A') (A") (A")
                 (A') (A') (A") (A') (A") (A') (A") (A') (A') (A')
                 (A') (A") (A") (A') (A') (A') (A") (A") (A') (A")
                 (A') (A') (A") (A') (A') (A') (A") (A') (A') (A")
                 (A") (A') (A") (A") (A') (A') (A') (A") (A') (A')
                 (A") (A') (A') (A') (A') (A') (A") (A') (A") (A')
                 (A") (A") (A') (A") (A') (A') (A') (A') (A') (A')
 Keep R1 ints in memory in symmetry-blocked form, NReq=138862876.
 SCF Done:  E(RwB97XD) =  -114.426419065     a.u. after    1 cycles
            Convg  =    0.1038D-08                     1 Fock formations.
              S**2 =  0.0000                  -V/T =  2.0057
 DoSCS=F DFT=T ScalE2(SS,OS)=  1.000000  1.000000
 Range of M.O.s used for correlation:     1   138
 NBasis=   138 NAE=     8 NBE=     8 NFC=     0 NFV=     0
 NROrb=    138 NOA=     8 NOB=     8 NVA=   130 NVB=   130

 **** Warning!!: The largest alpha MO coefficient is  0.22415785D+02

 Symmetrizing basis deriv contribution to polar:
 IMax=3 JMax=2 DiffMx= 0.00D+00
 G2DrvN: will do     5 centers at a time, making    1 passes.
 Calling FoFCou, ICntrl=  3107 FMM=F I1Cent=   0 AccDes= 0.00D+00.
 End of G2Drv F.D. properties file   721 does not exist.
 End of G2Drv F.D. properties file   722 does not exist.
 End of G2Drv F.D. properties file   788 does not exist.
          IDoAtm=1111
          Differentiating once with respect to electric field.
                with respect to dipole field.
          Differentiating once with respect to nuclear coordinates.
 Keep R1 ints in memory in symmetry-blocked form, NReq=138659474.
          There are    15 degrees of freedom in the 1st order CPHF.  IDoFFX=6 NUNeed=     3.
     12 vectors produced by pass  0 Test12= 6.93D-15 6.67D-09 XBig12= 8.09D+00 1.63D+00.
 AX will form    12 AO Fock derivatives at one time.
     12 vectors produced by pass  1 Test12= 6.93D-15 6.67D-09 XBig12= 9.34D-01 2.99D-01.
     12 vectors produced by pass  2 Test12= 6.93D-15 6.67D-09 XBig12= 2.74D-02 4.15D-02.
     12 vectors produced by pass  3 Test12= 6.93D-15 6.67D-09 XBig12= 3.51D-04 5.23D-03.
     12 vectors produced by pass  4 Test12= 6.93D-15 6.67D-09 XBig12= 3.15D-06 4.25D-04.
     12 vectors produced by pass  5 Test12= 6.93D-15 6.67D-09 XBig12= 2.43D-08 3.18D-05.
     11 vectors produced by pass  6 Test12= 6.93D-15 6.67D-09 XBig12= 1.47D-10 2.04D-06.
      4 vectors produced by pass  7 Test12= 6.93D-15 6.67D-09 XBig12= 1.01D-12 2.06D-07.
      3 vectors produced by pass  8 Test12= 6.93D-15 6.67D-09 XBig12= 7.14D-15 1.94D-08.
 InvSVY:  IOpt=1 It=  1 EMax= 1.67D-15
 Solved reduced A of dimension    90 with    12 vectors.
 Isotropic polarizability for W=    0.000000       20.56 Bohr**3.
 End of Minotr F.D. properties file   721 does not exist.
 End of Minotr F.D. properties file   722 does not exist.
 End of Minotr F.D. properties file   788 does not exist.

 **********************************************************************

            Population analysis using the SCF density.

 **********************************************************************

 Orbital symmetries:
       Occupied  (A') (A') (A') (A') (A') (A') (A") (A')
       Virtual   (A") (A') (A') (A') (A") (A') (A') (A') (A') (A")
                 (A') (A") (A') (A') (A') (A") (A') (A') (A') (A")
                 (A') (A") (A') (A') (A') (A") (A') (A') (A') (A")
                 (A') (A') (A") (A') (A") (A") (A') (A') (A') (A")
                 (A') (A") (A') (A') (A") (A') (A') (A') (A") (A')
                 (A") (A') (A") (A') (A") (A') (A") (A') (A') (A')
                 (A") (A') (A") (A') (A') (A') (A') (A') (A") (A")
                 (A') (A') (A") (A') (A") (A') (A") (A') (A') (A')
                 (A') (A") (A") (A') (A') (A') (A") (A") (A') (A")
                 (A') (A') (A") (A') (A') (A') (A") (A') (A') (A")
                 (A") (A') (A") (A") (A') (A') (A') (A") (A') (A')
                 (A") (A') (A') (A') (A') (A') (A") (A') (A") (A')
                 (A") (A") (A') (A") (A') (A') (A') (A') (A') (A')
 The electronic state is 1-A'.
 Alpha  occ. eigenvalues --  -19.34529 -10.35922  -1.22364  -0.78388  -0.58181
 Alpha  occ. eigenvalues --   -0.55564  -0.52171  -0.31000
 Alpha virt. eigenvalues --    0.01331   0.02867   0.04486   0.08646   0.09968
 Alpha virt. eigenvalues --    0.10903   0.13755   0.14763   0.16514   0.18185
 Alpha virt. eigenvalues --    0.20852   0.23593   0.25562   0.26738   0.30270
 Alpha virt. eigenvalues --    0.31675   0.32770   0.36606   0.38280   0.38839
 Alpha virt. eigenvalues --    0.39055   0.39077   0.41575   0.44254   0.47826
 Alpha virt. eigenvalues --    0.53003   0.56253   0.62410   0.63021   0.63437
 Alpha virt. eigenvalues --    0.63740   0.71171   0.72860   0.80711   0.83795
 Alpha virt. eigenvalues --    0.84954   0.87062   0.88465   0.90824   0.92721
 Alpha virt. eigenvalues --    0.94067   0.95752   0.98898   0.99876   1.03500
 Alpha virt. eigenvalues --    1.04119   1.08419   1.10485   1.13844   1.16982
 Alpha virt. eigenvalues --    1.18024   1.23527   1.27097   1.30571   1.35899
 Alpha virt. eigenvalues --    1.35944   1.39353   1.41737   1.46455   1.51324
 Alpha virt. eigenvalues --    1.53465   1.61053   1.73962   1.78267   1.87410
 Alpha virt. eigenvalues --    1.88789   1.93146   2.06814   2.08793   2.15008
 Alpha virt. eigenvalues --    2.18006   2.21994   2.34832   2.35921   2.40651
 Alpha virt. eigenvalues --    2.46155   2.57413   2.59467   2.60947   2.75230
 Alpha virt. eigenvalues --    2.87044   2.89336   3.09150   3.09892   3.25001
 Alpha virt. eigenvalues --    3.33992   3.36542   3.41702   3.42172   3.46491
 Alpha virt. eigenvalues --    3.47456   3.53916   3.59118   3.73477   3.75684
 Alpha virt. eigenvalues --    3.85253   3.91844   3.97049   4.11887   4.12457
 Alpha virt. eigenvalues --    4.19470   4.27029   4.38315   4.44192   4.53434
 Alpha virt. eigenvalues --    4.59632   4.63441   4.85697   4.86033   4.88437
 Alpha virt. eigenvalues --    5.06189   5.08737   5.25121   5.57500   5.82219
 Alpha virt. eigenvalues --    6.12379   6.33929   6.40594   6.49944   6.77077
 Alpha virt. eigenvalues --    6.77080   6.81413   6.95304   7.06136   7.09848
 Alpha virt. eigenvalues --    7.25735   7.56860   7.96558  13.55629  14.82282
          Condensed to atoms (all electrons):
               1          2          3          4
     1  C    6.028748   0.194042   0.259221  -0.064621
     2  O    0.194042   7.820321  -0.046158   0.188908
     3  H    0.259221  -0.046158   0.426691   0.012657
     4  H   -0.064621   0.188908   0.012657   0.636143
 Mulliken charges:
               1
     1  C   -0.417390
     2  O   -0.157112
     3  H    0.347589
     4  H    0.226914
 Sum of Mulliken charges =   0.00000
 Mulliken charges with hydrogens summed into heavy atoms:
               1
     1  C   -0.069801
     2  O    0.069801
 APT charges:
               1
     1  C    0.204619
     2  O   -0.468489
     3  H   -0.022375
     4  H    0.286246
 Sum of APT charges =   0.00000
 APT charges with hydrogens summed into heavy atoms:
               1
     1  C    0.182243
     2  O   -0.182243
 Electronic spatial extent (au):  <R**2>=             61.9813
 Charge=              0.0000 electrons
 Dipole moment (field-independent basis, Debye):
    X=              0.0990    Y=             -1.6826    Z=              0.0000  Tot=              1.6855
 Quadrupole moment (field-independent basis, Debye-Ang):
   XX=            -11.2990   YY=            -13.9068   ZZ=            -12.2534
   XY=             -3.8857   XZ=              0.0000   YZ=              0.0000
 Traceless Quadrupole moment (field-independent basis, Debye-Ang):
   XX=              1.1874   YY=             -1.4204   ZZ=              0.2330
   XY=             -3.8857   XZ=              0.0000   YZ=              0.0000
 Octapole moment (field-independent basis, Debye-Ang**2):
  XXX=              0.3077  YYY=            -10.1103  ZZZ=              0.0000  XYY=             -0.8985
  XXY=             -4.4714  XXZ=              0.0000  XZZ=             -0.4626  YZZ=             -1.7972
  YYZ=              0.0000  XYZ=              0.0000
 Hexadecapole moment (field-independent basis, Debye-Ang**3):
 XXXX=            -20.1306 YYYY=            -55.8429 ZZZZ=            -12.1191 XXXY=             -1.5876
 XXXZ=              0.0000 YYYX=             -3.2779 YYYZ=              0.0000 ZZZX=              0.0000
 ZZZY=              0.0000 XXYY=            -11.9147 XXZZ=             -5.8620 YYZZ=            -10.8637
 XXYZ=              0.0000 YYXZ=              0.0000 ZZXY=              0.1078
 N-N= 3.089312254093D+01 E-N=-3.301468852087D+02  KE= 1.137828665362D+02
 Symmetry A'   KE= 1.096302562145D+02
 Symmetry A"   KE= 4.152610321709D+00
  Exact polarizability:  21.744  -1.549  22.761   0.000   0.000  17.177
 Approx polarizability:  19.956  -2.290  21.968   0.000   0.000  16.781
 Calling FoFJK, ICntrl=    100127 FMM=F ISym2X=1 I1Cent= 0 IOpClX= 0 NMat=1 NMatS=1 NMatT=0.
 Full mass-weighted force constant matrix:
 Low frequencies ---  -62.7428  -22.1187    0.0012    0.0014    0.0016    9.2966
 Low frequencies --- 1094.3597 1225.4715 1366.4281
 Diagonal vibrational polarizability:
        0.6982439       3.9645165       2.6046579
 Harmonic frequencies (cm**-1), IR intensities (KM/Mole), Raman scattering
 activities (A**4/AMU), depolarization ratios for plane and unpolarized
 incident light, reduced masses (AMU), force constants (mDyne/A),
 and normal coordinates:
                      1                      2                      3
                     A"                     A'                     A'
 Frequencies --   1094.3580              1225.4715              1366.4281
 Red. masses --      1.0744                 1.1017                 9.9029
 Frc consts  --      0.7581                 0.9748                10.8940
 IR Inten    --    115.9141               136.9617                93.4344
  Atom  AN      X      Y      Z        X      Y      Z        X      Y      Z
     1   6     0.00   0.00   0.05     0.00   0.01   0.00     0.01   0.70   0.00
     2   8     0.00   0.00   0.05     0.02   0.08   0.00     0.00  -0.48   0.00
     3   1     0.00   0.00  -0.64    -0.14  -0.58   0.00    -0.19  -0.21   0.00
     4   1     0.00   0.00  -0.76    -0.26  -0.76   0.00     0.01  -0.44   0.00
                      4                      5                      6
                     A'                     A'                     A'
 Frequencies --   1510.2106              2880.1150              3790.6998
 Red. masses --      1.2116                 1.0830                 1.0662
 Frc consts  --      1.6281                 5.2927                 9.0271
 IR Inten    --     24.4695               128.5340                83.3319
  Atom  AN      X      Y      Z        X      Y      Z        X      Y      Z
     1   6     0.10   0.01   0.00     0.08  -0.02   0.00     0.00   0.00   0.00
     2   8    -0.08   0.01   0.00     0.00   0.00   0.00     0.06  -0.02   0.00
     3   1    -0.09  -0.80   0.00    -0.97   0.23   0.00    -0.02   0.00   0.00
     4   1     0.12   0.57   0.00     0.02   0.00   0.00    -0.94   0.32   0.00

 -------------------
 - Thermochemistry -
 -------------------
 Temperature   298.150 Kelvin.  Pressure   1.00000 Atm.
 Atom     1 has atomic number  6 and mass  12.00000
 Atom     2 has atomic number  8 and mass  15.99491
 Atom     3 has atomic number  1 and mass   1.00783
 Atom     4 has atomic number  1 and mass   1.00783
 Molecular mass:    30.01056 amu.
 Principal axes and moments of inertia in atomic units:
                           1         2         3
     Eigenvalues --     6.14543  48.87032  55.01575
           X           -0.15907   0.98727   0.00000
           Y            0.98727   0.15907   0.00000
           Z            0.00000   0.00000   1.00000
 This molecule is an asymmetric top.
 Rotational symmetry number  1.
 Rotational temperatures (Kelvin)     14.09402     1.77232     1.57435
 Rotational constants (GHZ):         293.67209    36.92918    32.80408
 Zero-point vibrational energy      70982.1 (Joules/Mol)
                                   16.96513 (Kcal/Mol)
 Vibrational temperatures:   1574.54  1763.18  1965.98  2172.85  4143.84
          (Kelvin)           5453.96
 
 Zero-point correction=                           0.027036 (Hartree/Particle)
 Thermal correction to Energy=                    0.029922
 Thermal correction to Enthalpy=                  0.030866
 Thermal correction to Gibbs Free Energy=         0.005344
 Sum of electronic and zero-point Energies=           -114.399383
 Sum of electronic and thermal Energies=              -114.396497
 Sum of electronic and thermal Enthalpies=            -114.395553
 Sum of electronic and thermal Free Energies=         -114.421075
 
                     E (Thermal)             CV                S
                      KCal/Mol        Cal/Mol-Kelvin    Cal/Mol-Kelvin
 Total                   18.776              6.626             53.717
 Electronic               0.000              0.000              0.000
 Translational            0.889              2.981             36.130
 Rotational               0.889              2.981             17.453
 Vibrational             16.999              0.665              0.133
                       Q            Log10(Q)             Ln(Q)
 Total Bot       0.348356D-02         -2.457976         -5.659699
 Total V=0       0.949593D+10          9.977538         22.974129
 Vib (Bot)       0.370483D-12        -12.431231        -28.623968
 Vib (V=0)       0.100991D+01          0.004282          0.009861
 Electronic      0.100000D+01          0.000000          0.000000
 Translational   0.646199D+07          6.810366         15.681448
 Rotational      0.145509D+04          3.162889          7.282820
 ***** Axes restored to original set *****
 -------------------------------------------------------------------
 Center     Atomic                   Forces (Hartrees/Bohr)
 Number     Number              X              Y              Z
 -------------------------------------------------------------------
      1        6           0.000000040   -0.000000052    0.000000000
      2        8           0.000000123    0.000000036    0.000000000
      3        1          -0.000000190   -0.000000211    0.000000000
      4        1           0.000000026    0.000000227    0.000000000
 -------------------------------------------------------------------
 Cartesian Forces:  Max     0.000000227 RMS     0.000000113
 FormGI is forming the generalized inverse of G from B-inverse, IUseBI=4.

 GradGradGradGradGradGradGradGradGradGradGradGradGradGradGradGradGradGrad
 Berny optimization.
 Internal  Forces:  Max     0.000000141 RMS     0.000000089
 Search for a local minimum.
 Step number   1 out of a maximum of    2
 All quantities printed in internal units (Hartrees-Bohrs-Radians)
 Second derivative matrix not updated -- analytic derivatives used.
 The second derivative matrix:
                          R1        R2        R3        A1        A2
           R1           0.51931
           R2           0.01614   0.29307
           R3           0.01719  -0.00281   0.51646
           A1           0.07788   0.01808   0.01357   0.28834
           A2           0.06050   0.00556   0.00651   0.02929   0.19503
           D1           0.00000   0.00000   0.00000   0.00000   0.00000
                          D1
           D1           0.07423
 ITU=  0
     Eigenvalues ---    0.07423   0.18153   0.26033   0.29642   0.50783
     Eigenvalues ---    0.56608
 Angle between quadratic step and forces=  90.00 degrees.
 Linear search not attempted -- first point.
 Iteration  1 RMS(Cart)=  0.00000052 RMS(Int)=  0.00000000
 ClnCor:  largest displacement from symmetrization is 1.05D-14 for atom     2.
 Variable       Old X    -DE/DX   Delta X   Delta X   Delta X     New X
                                 (Linear)    (Quad)   (Total)
    R1        2.46194   0.00000   0.00000   0.00000   0.00000   2.46194
    R2        2.10119   0.00000   0.00000   0.00000   0.00000   2.10119
    R3        1.82100   0.00000   0.00000   0.00000   0.00000   1.82100
    A1        1.79241   0.00000   0.00000   0.00000   0.00000   1.79241
    A2        1.89859   0.00000   0.00000   0.00000   0.00000   1.89859
    D1        3.14159   0.00000   0.00000   0.00000   0.00000   3.14159
         Item               Value     Threshold  Converged?
 Maximum Force            0.000000     0.000002     YES
 RMS     Force            0.000000     0.000001     YES
 Maximum Displacement     0.000001     0.000006     YES
 RMS     Displacement     0.000001     0.000004     YES
 Predicted change in Energy=-9.976003D-14
 Optimization completed.
    -- Stationary point found.
                           ----------------------------
                           !   Optimized Parameters   !
                           ! (Angstroms and Degrees)  !
 --------------------------                            --------------------------
 ! Name  Definition              Value          Derivative Info.                !
 --------------------------------------------------------------------------------
 ! R1    R(1,2)                  1.3028         -DE/DX =    0.0                 !
 ! R2    R(1,3)                  1.1119         -DE/DX =    0.0                 !
 ! R3    R(2,4)                  0.9636         -DE/DX =    0.0                 !
 ! A1    A(2,1,3)              102.6977         -DE/DX =    0.0                 !
 ! A2    A(1,2,4)              108.7813         -DE/DX =    0.0                 !
 ! D1    D(3,1,2,4)            180.0            -DE/DX =    0.0                 !
 --------------------------------------------------------------------------------
 GradGradGradGradGradGradGradGradGradGradGradGradGradGradGradGradGradGrad

 1\1\GINC-C601\Freq\RwB97XD\Aug-CC-pVTZ\C1H2O1\ROOT\25-Jun-2019\0\\#N G
 eom=AllCheck Guess=TCheck SCRF=Check GenChk RwB97XD/Aug-CC-pVTZ Freq\\
 Title\\0,1\C,-0.6649081507,-0.0761252545,0.\O,0.6362946756,-0.01159041
 01,0.\H,-0.9627427169,0.9951429674,0.\H,0.991355192,-0.9074263029,0.\\
 Version=ES64L-G09RevD.01\State=1-A'\HF=-114.4264191\RMSD=0.000e+00\RMS
 F=1.131e-07\ZeroPoint=0.0270357\Thermal=0.0299221\Dipole=0.6631122,-0.
 0061061,0.\DipoleDeriv=0.8113404,-0.0545401,0.,0.0280102,0.2513568,0.,
 0.,0.,-0.4488416,-1.2255895,0.0989773,0.,-0.1339693,-0.1581228,0.,0.,0
 .,-0.0217557,0.0844921,-0.0305815,0.,0.1333904,-0.3562839,0.,0.,0.,0.2
 046656,0.3297569,-0.0138556,0.,-0.0274312,0.26305,0.,0.,0.,0.2659318\P
 olar=22.9113335,-1.4909755,21.5932601,0.,0.,17.1765029\PG=CS [SG(C1H2O
 1)]\NImag=0\\0.52382434,-0.03588839,0.37212629,0.,0.,0.01404892,-0.450
 77377,-0.01901673,0.,0.56794953,-0.02613821,-0.09894835,0.,-0.14321382
 ,0.55883770,0.,0.,0.02077097,0.,0.,0.02900819,-0.04306120,0.00648490,0
 .,-0.03340945,0.05760124,0.,0.08610607,0.06088201,-0.27974916,0.,0.006
 06791,0.00301126,0.,-0.06614522,0.27227998,0.,0.,-0.01578180,0.,0.,-0.
 02278622,0.,0.,0.01751870,-0.02998936,0.04842022,0.,-0.08376631,0.1117
 5079,0.,-0.00963541,-0.00080470,0.,0.12339108,0.00114459,0.00657121,0.
 ,0.15616263,-0.46290062,0.,0.00205908,0.00445792,0.,-0.15936631,0.4518
 7148,0.,0.,-0.01903809,0.,0.,-0.02699295,0.,0.,0.02104931,0.,0.,0.0249
 8172\\-0.00000004,0.00000005,0.,-0.00000012,-0.00000004,0.,0.00000019,
 0.00000021,0.,-0.00000003,-0.00000023,0.\\\@


 LIFE IS A CONTINUAL STRUGGLE AGAINST THE TENDENCY TO PRODUCE ENTROPY.
 Job cpu time:       0 days  0 hours  7 minutes 13.2 seconds.
 File lengths (MBytes):  RWF=     11 Int=      0 D2E=      0 Chk=      2 Scr=      1
 Normal termination of Gaussian 09 at Tue Jun 25 22:33:31 2019.
