# Supplementary material for: Computational Investigation of Substituent Effects on the Alcohol + Carbonyl Channel of Peroxy Radical Self- and Cross-Reactions
Source: J Phys Chem A. 2023 Feb 8;127(7):1686–96. doi: 10.1021/acs.jpca.2c08927 (PMC9969516; doi:10.1021/acs.jpca.2c08927)
Supplement: Supplementary file 2 — jp2c08927_si_002.zip [file jp2c08927_si_002.zip › MeO--OiproH/RO-meo-monomer.out]

 Primary working directories    : /tmp/hasangal/36159090
 Secondary working directories  : /tmp/hasangal/36159090
 Wavefunction directory         : /wrk/hasangal/alkoxy/monomerinput/methoxy/wb97/ccsdt/methoxy_Conf-M0001-wb97-opt-molpro/
 Main file repository           : /tmp/hasangal/36159090/

 SHA1      : 1b9ee24a8c5e024cf7fb6ed92c8d2aa976a4c587
 NAME      : 2015.1.31
 ARCHNAME  : linux/x86_64
 FC        : /appl/opt/cluster_studio_xe2016/compilers_and_libraries_2016.0.109/linux/mpi/intel64/bin/mpiifort
 BLASLIB   : -L/appl/opt/cluster_studio_xe2016/compilers_and_libraries_2016.0.109/linux/mkl/lib/intel64 -lmkl_intel_ilp64 -lmkl_intel_thread -lmkl_core
 id        : cs

 Nodes     nprocs
 c632         7
 Number of processes for MPI-2 version of Molpro:   nprocs(total)=    8   nprocs(compute)=    7   nprocs(helper)=    1

 Using customized tuning parameters: mindgm=1; mindgv=20; mindgc=4; mindgr=1; noblas=0; minvec=7
 default implementation of scratch files=sf  

 ***,SCI
 memory,1800,m
 geomtyp=xyz
 NOSYM
 geometry={
 5
 methoxy_Conf-M0001-wb97-opt.log,Energy:  -72200.4916675
 C          0.01102       -0.57108        0.00000
 H         -1.05572       -0.86219        0.00000
 H          0.45071       -1.00248        0.90770
 H          0.45071       -1.00248       -0.90770
 O          0.01102        0.78670        0.00000
 }
 BASIS=MINAO
 END
 {rhf;
 wf,charge=0,spin=1}
 BASIS=VDZ-F12
 END
 {rhf;
 wf,charge=0,spin=1}
 rccsd(t)-f12a,gem_beta=0.9
 
 

 Variables initialized (889), CPU time= 0.01 sec
 Commands  initialized (702), CPU time= 0.01 sec, 572 directives.
 Default parameters read. Elapsed time= 0.47 sec

 Checking input...
 Passed
1


                                         ***  PROGRAM SYSTEM MOLPRO  ***
                                       Copyright, TTI GmbH Stuttgart, 2015
                                    Version 2015.1 linked Mar 22 2018 22:11:11


 **********************************************************************************************************************************
 LABEL *   SCI                                                                           
  64 bit mpp version                                                                     DATE: 15-Jan-19          TIME: 14:32:03  
 **********************************************************************************************************************************

 SHA1:             1b9ee24a8c5e024cf7fb6ed92c8d2aa976a4c587
 **********************************************************************************************************************************
 SETTING GEOMTYP        =    XYZ

 Variable memory set to 1800000000 words,  buffer space   230000 words

 ZSYMEL=NOSYM
 
 SETTING BASIS          =    MINAO


 Recomputing integrals since basis changed


 Using spherical harmonics

 Library entry C      S MINAO                selected for orbital group  1
 Library entry C      P MINAO                selected for orbital group  1
 Library entry H      S MINAO                selected for orbital group  2
 Library entry O      S MINAO                selected for orbital group  3
 Library entry O      P MINAO                selected for orbital group  3


 PROGRAM * SEWARD (Integral evaluation for generally contracted gaussian basis sets)     Author: Roland Lindh, 1990

 Geometry written to block  1 of record 700


 Point group  C1  


 ATOMIC COORDINATES

 NR  ATOM    CHARGE       X              Y              Z

   1  C       6.00    0.020824782   -1.079184795    0.000000000
   2  H       1.00   -1.995021664   -1.629302967    0.000000000
   3  H       1.00    0.851718462   -1.894412645    1.715304403
   4  H       1.00    0.851718462   -1.894412645   -1.715304403
   5  O       8.00    0.020824782    1.486647542    0.000000000

 Bond lengths in Bohr (Angstrom)

 1-2  2.089561413  1-3  2.072980933  1-4  2.072980933  1-5  2.565832337
     ( 1.105748280)     ( 1.096974269)     ( 1.096974269)     ( 1.357780000)

 Bond angles

  2-1-3  106.44807537   2-1-4  106.44807537   2-1-5  105.26416244   3-1-4  111.67695858

  3-1-5  113.15772032   4-1-5  113.15772032

 NUCLEAR CHARGE:                   17
 NUMBER OF PRIMITIVE AOS:          65
 NUMBER OF SYMMETRY AOS:           65
 NUMBER OF CONTRACTIONS:           13   (  13A   )
 NUMBER OF CORE ORBITALS:           2   (   2A   )
 NUMBER OF VALENCE ORBITALS:       11   (  11A   )


 NUCLEAR REPULSION ENERGY   34.53693063


 Eigenvalues of metric

         1 0.195E+00 0.252E+00 0.265E+00 0.351E+00 0.891E+00 0.903E+00 0.972E+00 0.100E+01


 Contracted 2-electron integrals neglected if value below      1.0D-11
 AO integral compression algorithm  1   Integral accuracy      1.0D-11

     1.835 MB (compressed) written to integral file (100.0%)

     Node minimum: 0.262 MB, node maximum: 0.262 MB


 NUMBER OF SORTED TWO-ELECTRON INTEGRALS:        637.     BUFFER LENGTH:  32768
 NUMBER OF SEGMENTS:   1  SEGMENT LENGTH:        637      RECORD LENGTH: 524288

 Memory used in sort:       0.56 MW

 SORT1 READ        5792. AND WROTE         433. INTEGRALS IN      1 RECORDS. CPU TIME:     0.00 SEC, REAL TIME:     0.02 SEC
 SORT2 READ        2900. AND WROTE        4186. INTEGRALS IN      7 RECORDS. CPU TIME:     0.00 SEC, REAL TIME:     0.00 SEC

 Node minimum:         559.  Node maximum:         637. integrals

 OPERATOR DM      FOR CENTER  0  COORDINATES:    0.000000    0.000000    0.000000


 **********************************************************************************************************************************
 DATASETS  * FILE   NREC   LENGTH (MB)   RECORD NAMES
              1      18       19.94       500      610      700      900      950      970     1000      129      960     1100   
                                          VAR    BASINP    GEOM    SYMINP    ZMAT    AOBASIS   BASIS     P2S    ABASIS      S 
                                         1400     1410     1200     1210     1080     1600     1650     1700   
                                           T        V       H0       H01     AOSYM     SMH    MOLCAS    OPER   

 PROGRAMS   *        TOTAL       INT
 CPU TIMES  *         0.61      0.50
 REAL TIME  *         4.25 SEC
 DISK USED  *        29.39 MB      
 GA USED    *         0.00 MB       (max)       0.00 MB       (current)
 **********************************************************************************************************************************


 PROGRAM * RHF-SCF (OPEN SHELL)       Authors: W. Meyer, H.-J. Werner


 NUMBER OF ELECTRONS:       9+    8-    SPACE SYMMETRY=1    SPIN SYMMETRY: Doublet 
 CONVERGENCE THRESHOLDS:    1.00E-05 (Density)    1.00E-07 (Energy)
 MAX. NUMBER OF ITERATIONS:       60
 INTERPOLATION TYPE:            DIIS
 INTERPOLATION STEPS:              2 (START)      1 (STEP)
 LEVEL SHIFTS:                 -0.60 (CLOSED) -0.30 (OPEN) 


 Orbital guess generated from atomic densities. Full valence occupancy:    9

 Molecular orbital dump at record        2100.2

 Initial alpha occupancy:   9
 Initial beta  occupancy:   8
 Wave function symmetry:    1

 ITERATION    DDIFF          GRAD             ENERGY        2-EL.EN.            DIPOLE MOMENTS         DIIS   ORB.
    1      0.000D+00      0.000D+00      -114.11063092    150.140273   -0.29584   -1.75825    0.00000    0    start
    2      0.000D+00      0.298D-01      -114.20716456    149.011639   -0.17861   -0.86623    0.00000    1    diag,B
    3      0.470D-01      0.847D-02      -114.22285267    148.771147   -0.14059   -0.69254    0.00000    2    diag,B
    4      0.119D-01      0.545D-02      -114.23168125    148.662044   -0.10400   -0.60371    0.00000    3    diag,B
    5      0.163D-01      0.789D-03      -114.23178605    148.658842   -0.09782   -0.60291    0.00000    4    diag,B
    6      0.143D-02      0.345D-03      -114.23181040    148.658395   -0.09336   -0.60580    0.00000    5    diag,B
    7      0.125D-02      0.687D-04      -114.23181134    148.659957   -0.09419   -0.60660   -0.00000    6    fixocc
    8      0.229D-03      0.405D-04      -114.23181199    148.660305   -0.09417   -0.60667    0.00000    7    diag,B
    9      0.137D-03      0.206D-04      -114.23181230    148.659954   -0.09457   -0.60649    0.00000    8    diag,B
   10      0.109D-03      0.851D-05      -114.23181235    148.660003   -0.09469   -0.60659    0.00000    9    orth
   11      0.520D-04      0.287D-05      -114.23181235    148.660078   -0.09470   -0.60660    0.00000    9    diag,B
   12      0.124D-04      0.598D-06      -114.23181235    148.660064   -0.09469   -0.60659    0.00000    9    diag,B
   13      0.157D-05      0.280D-06      -114.23181235    148.660060   -0.09470   -0.60659    0.00000    0    orth

 Final alpha occupancy:   9
 Final beta  occupancy:   8

 !RHF STATE 1.1 Energy               -114.231812351112
 Nuclear energy                        34.53693063
 One-electron energy                 -223.09877278
 Two-electron energy                   74.33002980
 Virial quotient                       -1.00284519
 !RHF STATE 1.1 Dipole moment          -0.09469716    -0.60658658     0.00000000
 Dipole moment /Debye                  -0.24068040    -1.54168833     0.00000000

 Orbital energies:

         1.1          2.1          3.1          4.1          5.1          6.1          7.1          8.1          9.1         10.1
    -20.605235   -11.479889    -1.383950    -0.958337    -0.700392    -0.660318    -0.627137    -0.494994    -0.618206     0.390237

        11.1
      0.422813

 HOMO      9.1    -0.618206 =     -16.8222eV
 LUMO     10.1     0.390237 =      10.6189eV
 LUMO-HOMO         1.008443 =      27.4411eV


 **********************************************************************************************************************************
 DATASETS  * FILE   NREC   LENGTH (MB)   RECORD NAMES
              1      18       19.94       500      610      700      900      950      970     1000      129      960     1100   
                                          VAR    BASINP    GEOM    SYMINP    ZMAT    AOBASIS   BASIS     P2S    ABASIS      S 
                                         1400     1410     1200     1210     1080     1600     1650     1700   
                                           T        V       H0       H01     AOSYM     SMH    MOLCAS    OPER   

              2       4        2.82       700     1000      520     2100   
                                         GEOM     BASIS   MCVARS     RHF  

 PROGRAMS   *        TOTAL       RHF       INT
 CPU TIMES  *         0.68      0.06      0.50
 REAL TIME  *         4.68 SEC
 DISK USED  *       189.16 MB      
 SF USED    *         0.00 MB      
 GA USED    *         0.00 MB       (max)       0.00 MB       (current)
 **********************************************************************************************************************************
 SETTING BASIS          =    VDZ-F12


 Recomputing integrals since basis changed


 Using spherical harmonics

 Library entry C      S cc-pVDZ-F12          selected for orbital group  1
 Library entry C      P cc-pVDZ-F12          selected for orbital group  1
 Library entry C      D cc-pVDZ-F12          selected for orbital group  1
 Library entry H      S cc-pVDZ-F12          selected for orbital group  2
 Library entry H      P cc-pVDZ-F12          selected for orbital group  2
 Library entry O      S cc-pVDZ-F12          selected for orbital group  3
 Library entry O      P cc-pVDZ-F12          selected for orbital group  3
 Library entry O      D cc-pVDZ-F12          selected for orbital group  3


 PROGRAM * SEWARD (Integral evaluation for generally contracted gaussian basis sets)     Author: Roland Lindh, 1990

 Geometry written to block  1 of record 700


 Point group  C1  


 ATOMIC COORDINATES

 NR  ATOM    CHARGE       X              Y              Z

   1  C       6.00    0.020824782   -1.079184795    0.000000000
   2  H       1.00   -1.995021664   -1.629302967    0.000000000
   3  H       1.00    0.851718462   -1.894412645    1.715304403
   4  H       1.00    0.851718462   -1.894412645   -1.715304403
   5  O       8.00    0.020824782    1.486647542    0.000000000

 Bond lengths in Bohr (Angstrom)

 1-2  2.089561413  1-3  2.072980933  1-4  2.072980933  1-5  2.565832337
     ( 1.105748280)     ( 1.096974269)     ( 1.096974269)     ( 1.357780000)

 Bond angles

  2-1-3  106.44807537   2-1-4  106.44807537   2-1-5  105.26416244   3-1-4  111.67695858

  3-1-5  113.15772032   4-1-5  113.15772032

 NUCLEAR CHARGE:                   17
 NUMBER OF PRIMITIVE AOS:         115
 NUMBER OF SYMMETRY AOS:          111
 NUMBER OF CONTRACTIONS:           87   (  87A   )
 NUMBER OF CORE ORBITALS:           2   (   2A   )
 NUMBER OF VALENCE ORBITALS:       11   (  11A   )


 NUCLEAR REPULSION ENERGY   34.53693063


 Eigenvalues of metric

         1 0.100E-02 0.268E-02 0.313E-02 0.320E-02 0.328E-02 0.338E-02 0.351E-02 0.376E-02


 Contracted 2-electron integrals neglected if value below      1.0D-11
 AO integral compression algorithm  1   Integral accuracy      1.0D-11

     33.817 MB (compressed) written to integral file ( 43.5%)

     Node minimum: 4.456 MB, node maximum: 5.243 MB


 NUMBER OF SORTED TWO-ELECTRON INTEGRALS:    1045317.     BUFFER LENGTH:  32768
 NUMBER OF SEGMENTS:   1  SEGMENT LENGTH:    1045317      RECORD LENGTH: 524288

 Memory used in sort:       1.60 MW

 SORT1 READ     9898478. AND WROTE      783560. INTEGRALS IN      3 RECORDS. CPU TIME:     0.10 SEC, REAL TIME:     0.13 SEC
 SORT2 READ     5449848. AND WROTE     7328706. INTEGRALS IN    140 RECORDS. CPU TIME:     0.02 SEC, REAL TIME:     0.04 SEC

 Node minimum:     1045317.  Node maximum:     1048599. integrals

 OPERATOR DM      FOR CENTER  0  COORDINATES:    0.000000    0.000000    0.000000


 **********************************************************************************************************************************
 DATASETS  * FILE   NREC   LENGTH (MB)   RECORD NAMES
              1      18       20.23       500      610      700      900      950      970     1001      129      960     1100   
                                          VAR    BASINP    GEOM    SYMINP    ZMAT    AOBASIS   BASIS     P2S    ABASIS      S 
                                         1400     1410     1200     1210     1080     1600     1650     1700   
                                           T        V       H0       H01     AOSYM     SMH    MOLCAS    OPER   

              2       5        2.84       700     1000      520     2100     1001   
                                         GEOM     BASIS   MCVARS     RHF     BASIS   

 PROGRAMS   *        TOTAL       INT       RHF       INT
 CPU TIMES  *         1.58      0.89      0.06      0.50
 REAL TIME  *         5.90 SEC
 DISK USED  *       274.11 MB      
 SF USED    *         0.00 MB      
 GA USED    *         0.00 MB       (max)       0.00 MB       (current)
 **********************************************************************************************************************************


 PROGRAM * RHF-SCF (OPEN SHELL)       Authors: W. Meyer, H.-J. Werner


 NUMBER OF ELECTRONS:       9+    8-    SPACE SYMMETRY=1    SPIN SYMMETRY: Doublet 
 CONVERGENCE THRESHOLDS:    1.00E-05 (Density)    1.00E-07 (Energy)
 MAX. NUMBER OF ITERATIONS:       60
 INTERPOLATION TYPE:            DIIS
 INTERPOLATION STEPS:              2 (START)      1 (STEP)
 LEVEL SHIFTS:                 -0.60 (CLOSED) -0.30 (OPEN) 


 Molecular orbitals read from record     2100.2  Type=RHF/CANONICAL (state 1.1)
 
 Present basis size:      87
 Previous basis size:     13
 Previous occupation:      9
 Previous closed-shells:   8
 Previous core-orbitals:   2
 Present occupation:       9
 Present closed-shells:    8
 Present core-orbitals:    2
 Wavefunction symmetry:    1   Doublet 

 Orbital overlap <old|new>:  < 1.1| 1.1> = 1.000000   < 2.1| 2.1> = 1.000000   < 3.1| 3.1> = 1.000000   < 4.1| 4.1> = 1.000000
                             < 5.1| 5.1> = 1.000000   < 6.1| 6.1> = 1.000000   < 7.1| 7.1> = 1.000000   < 8.1| 8.1> = 1.000000
                             < 9.1| 9.1> = 1.000000

 Molecular orbital dump at record        2101.2

 ITERATION    DDIFF          GRAD             ENERGY        2-EL.EN.            DIPOLE MOMENTS         DIIS   ORB.
    1      0.000D+00      0.000D+00      -114.23181235    148.660060   -0.09470   -0.60659   -0.00000    0    start
    2      0.000D+00      0.173D-01      -114.42042877    150.739934   -0.07223   -0.48651   -0.00000    1    diag,B
    3      0.253D-01      0.548D-02      -114.45079478    150.903393   -0.05627   -0.57642   -0.00000    2    diag,B
    4      0.946D-02      0.199D-02      -114.45705988    150.917216   -0.04966   -0.64508    0.00000    3    diag,B
    5      0.309D-02      0.819D-03      -114.45850364    150.946479   -0.04657   -0.70684    0.00000    4    diag,B
    6      0.143D-02      0.275D-03      -114.45867840    150.931904   -0.04540   -0.72978    0.00000    5    diag,B
    7      0.524D-03      0.952D-04      -114.45869847    150.931525   -0.04507   -0.73739    0.00000    6    diag,B
    8      0.221D-03      0.275D-04      -114.45870028    150.930223   -0.04495   -0.73842    0.00000    7    orth
    9      0.797D-04      0.889D-05      -114.45870051    150.930115   -0.04488   -0.73848    0.00000    8    diag,B
   10      0.291D-04      0.281D-05      -114.45870055    150.930136   -0.04482   -0.73847   -0.00000    9    diag,B
   11      0.107D-04      0.140D-05      -114.45870056    150.930156   -0.04478   -0.73847   -0.00000    9    diag,B
   12      0.351D-05      0.906D-06      -114.45870057    150.930167   -0.04475   -0.73848   -0.00000    0    orth

 Final alpha occupancy:   9
 Final beta  occupancy:   8

 !RHF STATE 1.1 Energy               -114.458700571473
 Nuclear energy                        34.53693063
 One-electron energy                 -224.46071476
 Two-electron energy                   75.46508356
 Virial quotient                       -1.00058802
 !RHF STATE 1.1 Dipole moment          -0.04474535    -0.73847732    -0.00000000
 Dipole moment /Debye                  -0.11372389    -1.87689919    -0.00000000

 Orbital energies:

         1.1          2.1          3.1          4.1          5.1          6.1          7.1          8.1          9.1         10.1
    -20.602636   -11.283886    -1.344820    -0.908260    -0.649602    -0.615741    -0.599399    -0.462967    -0.595929     0.064358

        11.1
      0.080063

 HOMO      9.1    -0.595929 =     -16.2160eV
 LUMO     10.1     0.064358 =       1.7513eV
 LUMO-HOMO         0.660287 =      17.9673eV


 **********************************************************************************************************************************
 DATASETS  * FILE   NREC   LENGTH (MB)   RECORD NAMES
              1      18       20.23       500      610      700      900      950      970     1001      129      960     1100   
                                          VAR    BASINP    GEOM    SYMINP    ZMAT    AOBASIS   BASIS     P2S    ABASIS      S 
                                         1400     1410     1200     1210     1080     1600     1650     1700   
                                           T        V       H0       H01     AOSYM     SMH    MOLCAS    OPER   

              2       6        5.54       700     1000      520     2100     1001     2101   
                                         GEOM     BASIS   MCVARS     RHF     BASIS     RHF  

 PROGRAMS   *        TOTAL       RHF       INT       RHF       INT
 CPU TIMES  *         1.75      0.17      0.89      0.06      0.50
 REAL TIME  *         6.17 SEC
 DISK USED  *       302.79 MB      
 SF USED    *         0.03 MB      
 GA USED    *         0.00 MB       (max)       0.00 MB       (current)
 **********************************************************************************************************************************


 PROGRAM * CCSD (Restricted open-shell coupled cluster)     Authors: C. Hampel, H.-J. Werner, 1991, M. Deegan, P.J. Knowles, 1992

                   Density fitting integral evaluation by F.R. Manby, 2003,2007, G. Knizia, 2010

 Basis set CC-PVDZ/JKFIT generated.      Number of basis functions:   209 
 Basis set CC-PVDZ-F12/OPTRI generated.  Number of basis functions:   198 
 Basis set AUG-CC-PVDZ/MP2FIT generated. Number of basis functions:   213 

 Convergence thresholds:  THRVAR = 1.00D-08  THRDEN = 1.00D-06

 CCSD(T)     terms to be evaluated (factor= 1.000)


 Number of core orbitals:           2 (   2 )
 Number of closed-shell orbitals:   6 (   6 )
 Number of active  orbitals:        1 (   1 )
 Number of external orbitals:      78 (  78 )

 Memory could be reduced to 8.26 Mwords without degradation in triples

 Number of N-1 electron functions:              13
 Number of N-2 electron functions:              78
 Number of singly external CSFs:              1027
 Number of doubly external CSFs:            373038
 Total number of CSFs:                      374065

 Molecular orbitals read from record     2101.2  Type=RHF/CANONICAL (state 1.1)

 Integral transformation finished. Total CPU:   0.20 sec, npass=  1  Memory used:   3.20 MW
 
 Geminal basis:    OPTFULL  GEM_TYPE=SLATER  BETA=0.9  NGEM=6

 Optimizing Gaussian exponents for each gem_beta

 Geminal optimization for beta= 0.9000
 Weight function:   m=0, omega= 1.3652

 Augmented Hessian optimization of geminal fit. Trust ratio= 0.40000
 Convergence reached after  14 iterations. Final gradient= 2.53D-17, Step= 1.17D-08, Delta= 1.32D-09
 
 Alpha:                 0.16713     0.72638     2.57315     8.59263    32.33955   179.26007
 Coeff:                 0.29008     0.30523     0.17630     0.10448     0.06448     0.03994
 
 
 WFN_F12=FIX,EG    DECOUPLE_EXPL=F   HYBRID=0    NOX=F   SEMIINT_F12=T   CORE_SINGLES=F
 
 AO(A)-basis ORBITAL           loaded. Number of functions:      87
 RI(R)-basis CC-PVDZ-F12/OPTRI loaded. Number of functions:     198
 DF-basis CC-PVDZ/JKFIT        loaded. Number of functions:     209

 Screening thresholds:   THRAO=  1.00D-10  THRMO=  1.00D-09  THRPROD=  1.00D-09
                         THRSW=  1.00D-05  THROV=  1.00D-12  THRAOF12=   1.00D-08

 CPU time for one-electron matrices               0.55 sec
 
 Construction of ABS:
 Pseudo-inverse stability          7.71E-13
 Smallest eigenvalue of S          2.09E-03  (threshold= 1.00E-08)
 Ratio eigmin/eigmax               3.64E-04  (threshold= 1.00E-09)
 Smallest eigenvalue of S kept     2.09E-03  (threshold= 2.09E-03, 0 functions deleted, 198 kept)
 
 Construction of CABS:
 Pseudo-inverse stability          1.67E-11
 Smallest eigenvalue of S          1.36E-05  (threshold= 1.00E-08)
 Ratio eigmin/eigmax               1.36E-05  (threshold= 1.00E-09)
 Smallest eigenvalue of S kept     1.36E-05  (threshold= 1.36E-05, 0 functions deleted, 198 kept)
 
 CPU time for basis constructions                 0.02 sec
 Fock operators(MO) rebuilt from dump record.
 CPU time for fock operators                      0.02 sec
 
                                      TOTAL          ALPHA          BETA    
  Singles Contributions MO        -0.003525668   -0.001762318   -0.001763350
  Singles Contributions CABS      -0.005111551   -0.002855921   -0.002255630
  Pure DF-RHF relaxation          -0.004796339
 
 CPU time for singles                             0.05 sec
 
 AO(A)-basis ORBITAL           loaded. Number of functions:      87
 RI(R)-basis CC-PVDZ-F12/OPTRI loaded. Number of functions:     198
 DF-basis AUG-CC-PVDZ/MP2FIT   loaded. Number of functions:     213

 Screening thresholds:   THRAO=  1.00D-10  THRMO=  1.00D-09  THRPROD=  1.00D-09
                         THRSW=  1.00D-05  THROV=  1.00D-12  THRAOF12=   1.00D-08

 CPU time for transformed integrals               0.38 sec
 CPU time for F12 matrices                        0.15 sec

 Diagonal F12 ansatz with fixed amplitudes:   TS= 0.5000  TT= 0.2500  TN= 0.3750
 
 ITER.     SQ.NORM      CORR.ENERGY   TOTAL ENERGY  ENERGY CHANGE      VAR         CPU   MICRO    DIIS
   1      1.09375933    -0.41978310  -114.88328001    -4.2458E-01   9.21E-02      0.01  1  1  1   0  0
   2      1.09360490    -0.41911377  -114.88261068     6.6933E-04   8.40E-05      0.04  0  0  0   1  1
   3      1.09378295    -0.41934461  -114.88284152    -2.3084E-04   6.64E-07      0.05  0  0  0   2  2
   4      1.09378662    -0.41934606  -114.88284297    -1.4535E-06   4.66E-09      0.09  0  0  0   3  3
   5      1.09378713    -0.41934607  -114.88284298    -1.0132E-08   4.09E-11      0.12  0  0  0   4  4
 
 - - Continuing with F12/conv. amplitude coupling turned on.
 
   6      1.09435217    -0.42129421  -114.88479112    -1.9481E-03   8.69E-05      0.14  1  1  1   1  1
   7      1.09434855    -0.42129471  -114.88479162    -4.9850E-07   1.47E-08      0.16  1  1  1   2  2
   8      1.09434885    -0.42129453  -114.88479144     1.8083E-07   4.77E-11      0.20  1  1  1   3  3
 
 CPU time for iterative RMP2-F12                  0.20 sec
 
 
 DF-RMP2-F12 doubles corrections:
 - - - - - - - - - - - - - - - - 
  Approx.                             TOTAL           A-B            A-A            B-B    
  RMP2-F12/3C(FIX)                -0.078107204   -0.068749137   -0.005885598   -0.003472469
  RMP2-F12/3*C(FIX)               -0.076158749   -0.067354087   -0.005556362   -0.003248300
  RMP2-F12/3*C(DX)                -0.077157515   -0.068299572   -0.005596362   -0.003261581
  RMP2-F12/3*C(FIX,DX)            -0.084929296   -0.075671457   -0.005905335   -0.003352504
 
 DF-RMP2-F12 doubles energies:
 - - - - - - - - - - - - - - -
  Approx.                             TOTAL           A-B            A-A            B-B    
  RMP2                            -0.339661655   -0.260380046   -0.046631903   -0.032649706
  RMP2-F12/3C(FIX)                -0.417768859   -0.329129183   -0.052517501   -0.036122175
  RMP2-F12/3*C(FIX)               -0.415820404   -0.327734133   -0.052188265   -0.035898005
  RMP2-F12/3*C(DX)                -0.416819170   -0.328679618   -0.052228265   -0.035911287
  RMP2-F12/3*C(FIX,DX)            -0.424590951   -0.336051503   -0.052537238   -0.036002209
 
 
  Reference energy                   -114.458700571473
  CABS relaxation correction to RHF    -0.004796338601
  New reference energy               -114.463496910073
 
  RMP2-F12 singles (MO) energy         -0.003525668140
  RMP2-F12 pair energy                 -0.417768859079
  RMP2-F12 correlation energy          -0.421294527219
 
 !RMP2-F12/3C(FIX) energy            -114.884791437293

 Starting RMP2 calculation

 Wavefunction is spin-projected

 ITER.      SQ.NORM     CORR.ENERGY   TOTAL ENERGY   ENERGY CHANGE        DEN1      VAR(S)    VAR(P)  DIIS     TIME
   1      1.09260859    -0.34204224  -114.80074281    -0.34204224    -0.00098828  0.85D-05  0.35D-03  1  1     1.71
   2      1.09346309    -0.34310679  -114.80180736    -0.00106455    -0.00000231  0.24D-06  0.87D-06  2  2     1.74
   3      1.09348838    -0.34312405  -114.80182462    -0.00001726    -0.00000002  0.84D-08  0.48D-08  3  3     1.78
   4      1.09348910    -0.34312431  -114.80182488    -0.00000025    -0.00000000  0.21D-09  0.55D-10  4  4     1.83

 Norm of t1 vector:      0.03177242      S-energy:    -0.00294857      T1 diagnostic:  0.00061097
 Norm of t2 vector:      0.30410462      P-energy:    -0.34017573
                                         Alpha-Beta:  -0.26095570
                                         Alpha-Alpha: -0.04674264
                                         Beta-Beta:   -0.03247739

 Spin contamination <S**2-Sz**2-Sz>     0.00000000
  Reference energy                   -114.463496910073
  RHF-RMP2 correlation energy          -0.343124305198
 !RHF-RMP2 energy                    -114.806621215271
 (NB above energy spin projected)

 Starting RCCSD calculation

 ITER.      SQ.NORM     CORR.ENERGY   TOTAL ENERGY   ENERGY CHANGE        DEN1      VAR(S)    VAR(P)  DIIS     TIME
   1      1.10065391    -0.34924076  -114.80794133    -0.34924076    -0.00979552  0.23D-02  0.18D-02  1  1     2.10
   2      1.11025050    -0.35839625  -114.81709682    -0.00915549    -0.00104858  0.21D-03  0.28D-03  2  2     2.36
   3      1.11581091    -0.36086361  -114.81956418    -0.00246736    -0.00022810  0.17D-03  0.25D-04  3  3     2.61
   4      1.11933554    -0.36186457  -114.82056514    -0.00100096    -0.00006289  0.43D-04  0.85D-05  4  4     2.88
   5      1.12222448    -0.36227315  -114.82097372    -0.00040858    -0.00001161  0.86D-05  0.14D-05  5  5     3.15
   6      1.12362326    -0.36241085  -114.82111142    -0.00013770    -0.00000103  0.37D-06  0.24D-06  6  6     3.42
   7      1.12385769    -0.36243210  -114.82113267    -0.00002125    -0.00000012  0.42D-07  0.31D-07  6  2     3.70
   8      1.12388408    -0.36243424  -114.82113481    -0.00000214    -0.00000002  0.82D-08  0.37D-08  6  1     3.97
   9      1.12389655    -0.36243456  -114.82113514    -0.00000032    -0.00000000  0.20D-08  0.53D-09  6  4     4.25

 Norm of t1 vector:      0.11495832      S-energy:    -0.00368468      T1 diagnostic:  0.02067826
                                                                       D1 diagnostic:  0.06559032
 Norm of t2 vector:      0.33268774      P-energy:    -0.35874989
                                         Alpha-Beta:  -0.28344040
                                         Alpha-Alpha: -0.04373551
                                         Beta-Beta:   -0.03157397

 Singles amplitudes (print threshold =  0.500E-01):

         I         SYM. A    A   T(IA) [Beta-Beta]

         5         1         1      0.09137293

 Spin contamination <S**2-Sz**2-Sz>     0.00000000

 Memory could be reduced to 9.01 Mwords without degradation in triples
 

 RESULTS
 =======

  Reference energy                   -114.458700571472
  CABS relaxation correction to RHF    -0.004796338601
  New reference energy               -114.463496910073
 
  F12 corrections for ansatz 3C(FIX) added to RCCSD energy. Coupling mode:  7
 
  RCCSD-F12a singles energy            -0.003684676926
  RCCSD-F12a pair energy               -0.434625833146
  RCCSD-F12a correlation energy        -0.438310510072
  Triples (T) contribution             -0.011180539087
  Total correlation energy             -0.449491049159
 
  RHF-RCCSD-F12a energy              -114.901807420145
  RHF-RCCSD[T]-F12a energy           -114.913720850889
  RHF-RCCSD-T-F12a energy            -114.912764188069
 !RHF-RCCSD(T)-F12a energy           -114.912987959232

 Program statistics:

 Available memory in ccsd:              1799999438
 Min. memory needed in ccsd:               1220911
 Max. memory used in ccsd:                 1655832
 Max. memory used in cckext:               1362384 ( 9 integral passes)
 Max. memory used in cckint:               3204235 ( 1 integral passes)


 **********************************************************************************************************************************
 DATASETS  * FILE   NREC   LENGTH (MB)   RECORD NAMES
              1      18       20.23       500      610      700      900      950      970     1001      129      960     1100   
                                          VAR    BASINP    GEOM    SYMINP    ZMAT    AOBASIS   BASIS     P2S    ABASIS      S 
                                         1400     1410     1200     1210     1080     1600     1650     1700   
                                           T        V       H0       H01     AOSYM     SMH    MOLCAS    OPER   

              2       7        5.64       700     1000      520     2100     1001     2101     7360   
                                         GEOM     BASIS   MCVARS     RHF     BASIS     RHF    F12ABS    

 PROGRAMS   *        TOTAL      F12A       RHF       INT       RHF       INT
 CPU TIMES  *         7.80      6.05      0.17      0.89      0.06      0.50
 REAL TIME  *        16.31 SEC
 DISK USED  *       623.62 MB      
 SF USED    *       396.64 MB      
 GA USED    *         2.47 MB       (max)       0.00 MB       (current)
 **********************************************************************************************************************************

 RCCSD(T)-F12A/cc-pVDZ-F12 energy=   -114.912987959232

   RCCSD(T)-F12A        RHF-SCF         RHF-SCF 
   -114.91298796   -114.45870057   -114.23181235
 **********************************************************************************************************************************
 Molpro calculation terminated
 Variable memory released
