# Supplementary material for: Computational Investigation of Substituent Effects on the Alcohol + Carbonyl Channel of Peroxy Radical Self- and Cross-Reactions
Source: J Phys Chem A. 2023 Feb 8;127(7):1686–96. doi: 10.1021/acs.jpca.2c08927 (PMC9969516; doi:10.1021/acs.jpca.2c08927)
Supplement: Supplementary file 2 — jp2c08927_si_002.zip [file jp2c08927_si_002.zip › MeO--OiproH/hydroxyacetone_trip-wb97-opt.log]

 Entering Gaussian System, Link 0=/appl/soft/chem/gaussian/G16RevB.01/g16/g16
 Initial command:
 /appl/soft/chem/gaussian/G16RevB.01/g16/l1.exe "/scratch/kurten/scratch_galib/third-paper/monomer-input-third-paper/product/triplet/10443476.GAUSS_SCRDIR/Gau-34537.inp" -scrdir="/scratch/kurten/scratch_galib/third-paper/monomer-input-third-paper/product/triplet/10443476.GAUSS_SCRDIR/"
 Entering Link 1 = /appl/soft/chem/gaussian/G16RevB.01/g16/l1.exe PID=     34543.
  
 Copyright (c) 1988-2017, Gaussian, Inc.  All Rights Reserved.
  
 This is part of the Gaussian(R) 16 program.  It is based on
 the Gaussian(R) 09 system (copyright 2009, Gaussian, Inc.),
 the Gaussian(R) 03 system (copyright 2003, Gaussian, Inc.),
 the Gaussian(R) 98 system (copyright 1998, Gaussian, Inc.),
 the Gaussian(R) 94 system (copyright 1995, Gaussian, Inc.),
 the Gaussian 92(TM) system (copyright 1992, Gaussian, Inc.),
 the Gaussian 90(TM) system (copyright 1990, Gaussian, Inc.),
 the Gaussian 88(TM) system (copyright 1988, Gaussian, Inc.),
 the Gaussian 86(TM) system (copyright 1986, Carnegie Mellon
 University), and the Gaussian 82(TM) system (copyright 1983,
 Carnegie Mellon University). Gaussian is a federally registered
 trademark of Gaussian, Inc.
  
 This software contains proprietary and confidential information,
 including trade secrets, belonging to Gaussian, Inc.
  
 This software is provided under written license and may be
 used, copied, transmitted, or stored only in accord with that
 written license.
  
 The following legend is applicable only to US Government
 contracts under FAR:
  
                    RESTRICTED RIGHTS LEGEND
  
 Use, reproduction and disclosure by the US Government is
 subject to restrictions as set forth in subparagraphs (a)
 and (c) of the Commercial Computer Software - Restricted
 Rights clause in FAR 52.227-19.
  
 Gaussian, Inc.
 340 Quinnipiac St., Bldg. 40, Wallingford CT 06492
  
  
 ---------------------------------------------------------------
 Warning -- This program may not be used in any manner that
 competes with the business of Gaussian, Inc. or will provide
 assistance to any competitor of Gaussian, Inc.  The licensee
 of this program is prohibited from giving any competitor of
 Gaussian, Inc. access to this program.  By using this program,
 the user acknowledges that Gaussian, Inc. is engaged in the
 business of creating and licensing software in the field of
 computational chemistry and represents and warrants to the
 licensee that it is not a competitor of Gaussian, Inc. and that
 it will not use this program in any manner prohibited above.
 ---------------------------------------------------------------
  

 Cite this work as:
 Gaussian 16, Revision B.01,
 M. J. Frisch, G. W. Trucks, H. B. Schlegel, G. E. Scuseria, 
 M. A. Robb, J. R. Cheeseman, G. Scalmani, V. Barone, 
 G. A. Petersson, H. Nakatsuji, X. Li, M. Caricato, A. V. Marenich, 
 J. Bloino, B. G. Janesko, R. Gomperts, B. Mennucci, H. P. Hratchian, 
 J. V. Ortiz, A. F. Izmaylov, J. L. Sonnenberg, D. Williams-Young, 
 F. Ding, F. Lipparini, F. Egidi, J. Goings, B. Peng, A. Petrone, 
 T. Henderson, D. Ranasinghe, V. G. Zakrzewski, J. Gao, N. Rega, 
 G. Zheng, W. Liang, M. Hada, M. Ehara, K. Toyota, R. Fukuda, 
 J. Hasegawa, M. Ishida, T. Nakajima, Y. Honda, O. Kitao, H. Nakai, 
 T. Vreven, K. Throssell, J. A. Montgomery, Jr., J. E. Peralta, 
 F. Ogliaro, M. J. Bearpark, J. J. Heyd, E. N. Brothers, K. N. Kudin, 
 V. N. Staroverov, T. A. Keith, R. Kobayashi, J. Normand, 
 K. Raghavachari, A. P. Rendell, J. C. Burant, S. S. Iyengar, 
 J. Tomasi, M. Cossi, J. M. Millam, M. Klene, C. Adamo, R. Cammi, 
 J. W. Ochterski, R. L. Martin, K. Morokuma, O. Farkas, 
 J. B. Foresman, and D. J. Fox, Gaussian, Inc., Wallingford CT, 2016.
 
 ******************************************
 Gaussian 16:  ES64L-G16RevB.01 20-Dec-2017
                 1-Feb-2022 
 ******************************************
 %mem=12GB
 %NProcShared=12
 Will use up to   12 processors via shared memory.
 %chk=hydroxyacetone_Conf-M0002-wb97-opt-wb97-opt
 ----------------------------------------------------------------------
 # UWB97XD aug-cc-pVTZ Opt Integral(Grid=SuperFineGrid) Freq MaxDisk=32
 GB
 ----------------------------------------------------------------------
 1/18=20,19=15,26=5,38=1/1,3;
 2/9=110,12=2,17=6,18=5,40=1/2;
 3/5=16,6=1,7=10,11=2,25=1,30=1,71=1,74=-58,75=-7,116=2/1,2,3;
 4//1;
 5/5=2,38=5/2;
 6/7=2,8=2,9=2,10=2,28=1/1;
 7//1,2,3,16;
 1/18=20,19=15,26=5/3(2);
 2/9=110/2;
 99//99;
 2/9=110/2;
 3/5=16,6=1,7=10,11=2,25=1,30=1,71=1,74=-58,75=-7,116=2/1,2,3;
 4/5=5,16=3,69=1/1;
 5/5=2,38=5/2;
 7//1,2,3,16;
 1/18=20,19=15,26=5/3(-5);
 2/9=110/2;
 6/7=2,8=2,9=2,10=2,19=2,28=1/1;
 99/9=1/99;
 -----
 Title
 -----
 Symbolic Z-matrix:
 Charge =  0 Multiplicity = 3
 C                    -1.36435   0.99312  -0.11618 
 H                    -1.16055   1.82883   0.5589 
 H                    -2.4365    0.78114  -0.10485 
 H                    -1.07363   1.28208  -1.13611 
 C                    -0.57961  -0.22096   0.36208 
 C                     0.92359  -0.02442   0.64333 
 H                     1.00438   0.7996    1.35642 
 H                     1.32287  -0.93789   1.0963 
 O                     1.68381   0.36479  -0.49691 
 H                     1.77489  -0.39428  -1.08898 
 O                    -0.84746  -1.34553  -0.25523 
 

 GradGradGradGradGradGradGradGradGradGradGradGradGradGradGradGradGradGrad
 Berny optimization.
 Initialization pass.
                           ----------------------------
                           !    Initial Parameters    !
                           ! (Angstroms and Degrees)  !
 --------------------------                            --------------------------
 ! Name  Definition              Value          Derivative Info.                !
 --------------------------------------------------------------------------------
 ! R1    R(1,2)                  1.0935         estimate D2E/DX2                !
 ! R2    R(1,3)                  1.093          estimate D2E/DX2                !
 ! R3    R(1,4)                  1.0992         estimate D2E/DX2                !
 ! R4    R(1,5)                  1.5227         estimate D2E/DX2                !
 ! R5    R(5,6)                  1.5419         estimate D2E/DX2                !
 ! R6    R(5,11)                 1.3105         estimate D2E/DX2                !
 ! R7    R(6,7)                  1.0927         estimate D2E/DX2                !
 ! R8    R(6,8)                  1.095          estimate D2E/DX2                !
 ! R9    R(6,9)                  1.4246         estimate D2E/DX2                !
 ! R10   R(9,10)                 0.967          estimate D2E/DX2                !
 ! A1    A(2,1,3)              108.945          estimate D2E/DX2                !
 ! A2    A(2,1,4)              108.8226         estimate D2E/DX2                !
 ! A3    A(2,1,5)              108.6275         estimate D2E/DX2                !
 ! A4    A(3,1,4)              108.6658         estimate D2E/DX2                !
 ! A5    A(3,1,5)              110.344          estimate D2E/DX2                !
 ! A6    A(4,1,5)              111.3912         estimate D2E/DX2                !
 ! A7    A(1,5,6)              117.2648         estimate D2E/DX2                !
 ! A8    A(1,5,11)             115.5256         estimate D2E/DX2                !
 ! A9    A(6,5,11)             113.2387         estimate D2E/DX2                !
 ! A10   A(5,6,7)              106.693          estimate D2E/DX2                !
 ! A11   A(5,6,8)              108.9422         estimate D2E/DX2                !
 ! A12   A(5,6,9)              114.1467         estimate D2E/DX2                !
 ! A13   A(7,6,8)              109.4005         estimate D2E/DX2                !
 ! A14   A(7,6,9)              106.0716         estimate D2E/DX2                !
 ! A15   A(8,6,9)              111.3719         estimate D2E/DX2                !
 ! A16   A(6,9,10)             109.0181         estimate D2E/DX2                !
 ! D1    D(2,1,5,6)            -50.2991         estimate D2E/DX2                !
 ! D2    D(2,1,5,11)           172.1406         estimate D2E/DX2                !
 ! D3    D(3,1,5,6)           -169.6647         estimate D2E/DX2                !
 ! D4    D(3,1,5,11)            52.7749         estimate D2E/DX2                !
 ! D5    D(4,1,5,6)             69.549          estimate D2E/DX2                !
 ! D6    D(4,1,5,11)           -68.0113         estimate D2E/DX2                !
 ! D7    D(1,5,6,7)             54.8835         estimate D2E/DX2                !
 ! D8    D(1,5,6,8)            172.8891         estimate D2E/DX2                !
 ! D9    D(1,5,6,9)            -61.9352         estimate D2E/DX2                !
 ! D10   D(11,5,6,7)          -166.6236         estimate D2E/DX2                !
 ! D11   D(11,5,6,8)           -48.618          estimate D2E/DX2                !
 ! D12   D(11,5,6,9)            76.5577         estimate D2E/DX2                !
 ! D13   D(5,6,9,10)           -72.9306         estimate D2E/DX2                !
 ! D14   D(7,6,9,10)           169.8922         estimate D2E/DX2                !
 ! D15   D(8,6,9,10)            50.9486         estimate D2E/DX2                !
 --------------------------------------------------------------------------------
 Trust Radius=3.00D-01 FncErr=1.00D-07 GrdErr=1.00D-07 EigMax=2.50D+02 EigMin=1.00D-04
 Number of steps in this run=     51 maximum allowed number of steps=    100.
 GradGradGradGradGradGradGradGradGradGradGradGradGradGradGradGradGradGrad

                          Input orientation:                          
 ---------------------------------------------------------------------
 Center     Atomic      Atomic             Coordinates (Angstroms)
 Number     Number       Type             X           Y           Z
 ---------------------------------------------------------------------
      1          6           0       -1.364350    0.993120   -0.116180
      2          1           0       -1.160550    1.828830    0.558900
      3          1           0       -2.436500    0.781140   -0.104850
      4          1           0       -1.073630    1.282080   -1.136110
      5          6           0       -0.579610   -0.220960    0.362080
      6          6           0        0.923590   -0.024420    0.643330
      7          1           0        1.004380    0.799600    1.356420
      8          1           0        1.322870   -0.937890    1.096300
      9          8           0        1.683810    0.364790   -0.496910
     10          1           0        1.774890   -0.394280   -1.088980
     11          8           0       -0.847460   -1.345530   -0.255230
 ---------------------------------------------------------------------
                    Distance matrix (angstroms):
                    1          2          3          4          5
     1  C    0.000000
     2  H    1.093471   0.000000
     3  H    1.092964   1.779401   0.000000
     4  H    1.099215   1.783129   1.780970   0.000000
     5  C    1.522675   2.139595   2.161080   2.178935   0.000000
     6  C    2.616661   2.790216   3.535379   2.976951   1.541862
     7  H    2.795869   2.526316   3.738356   3.280795   2.130558
     8  H    3.524210   3.756450   4.304729   3.956657   2.161596
     9  O    3.135448   3.368758   4.159809   2.975479   2.490790
    10  H    3.567358   4.034171   4.481733   3.305521   2.771152
    11  O    2.399124   3.292020   2.659020   2.780546   1.310524
                    6          7          8          9         10
     6  C    0.000000
     7  H    1.092718   0.000000
     8  H    1.095004   1.785489   0.000000
     9  O    1.424628   2.021266   2.089395   0.000000
    10  H    1.965300   2.828253   2.296798   0.966969   0.000000
    11  O    2.385238   3.260109   2.589042   3.064463   2.911483
                   11
    11  O    0.000000
 Stoichiometry    C3H6O2(3)
 Framework group  C1[X(C3H6O2)]
 Deg. of freedom    27
 Full point group                 C1      NOp   1
 Largest Abelian subgroup         C1      NOp   1
 Largest concise Abelian subgroup C1      NOp   1
                         Standard orientation:                         
 ---------------------------------------------------------------------
 Center     Atomic      Atomic             Coordinates (Angstroms)
 Number     Number       Type             X           Y           Z
 ---------------------------------------------------------------------
      1          6           0        1.364354   -0.993116   -0.116179
      2          1           0        1.160557   -1.828826    0.558902
      3          1           0        2.436504   -0.781132   -0.104849
      4          1           0        1.073635   -1.282076   -1.136108
      5          6           0        0.579610    0.220962    0.362082
      6          6           0       -0.923589    0.024417    0.643332
      7          1           0       -1.004376   -0.799603    1.356422
      8          1           0       -1.322872    0.937886    1.096302
      9          8           0       -1.683808   -0.364796   -0.496909
     10          1           0       -1.774890    0.394274   -1.088979
     11          8           0        0.847457    1.345533   -0.255229
 ---------------------------------------------------------------------
 Rotational constants (GHZ):           7.4861477           4.0046457           3.1860665
 Standard basis: Aug-CC-pVTZ (5D, 7F)
 There are   425 symmetry adapted cartesian basis functions of A   symmetry.
 There are   368 symmetry adapted basis functions of A   symmetry.
   368 basis functions,   522 primitive gaussians,   425 cartesian basis functions
    21 alpha electrons       19 beta electrons
       nuclear repulsion energy       174.5161080275 Hartrees.
 NAtoms=   11 NActive=   11 NUniq=   11 SFac= 1.00D+00 NAtFMM=   60 NAOKFM=F Big=F
 Integral buffers will be    131072 words long.
 Raffenetti 2 integral format.
 Two-electron integral symmetry is turned on.
 Nuclear repulsion after empirical dispersion term =      174.5122533015 Hartrees.
 One-electron integrals computed using PRISM.
 NBasis=   368 RedAO= T EigKep=  1.69D-05  NBF=   368
 NBsUse=   368 1.00D-06 EigRej= -1.00D+00 NBFU=   368
 ExpMin= 2.53D-02 ExpMax= 1.53D+04 ExpMxC= 5.22D+02 IAcc=3 IRadAn=         7 AccDes= 0.00D+00
 Harris functional with IExCor= 4639 and IRadAn=       7 diagonalized for initial guess.
 HarFok:  IExCor= 4639 AccDes= 0.00D+00 IRadAn=         7 IDoV= 1 UseB2=F ITyADJ=14
 ICtDFT=  3500011 ScaDFX=  1.000000  1.000000  1.000000  1.000000
 FoFCou: FMM=F IPFlag=           0 FMFlag=      100000 FMFlg1=           0
         NFxFlg=           0 DoJE=T BraDBF=F KetDBF=T FulRan=T
         wScrn=  0.000000 ICntrl=       500 IOpCl=  0 I1Cent=   200000004 NGrid=           0
         NMat0=    1 NMatS0=      1 NMatT0=    0 NMatD0=    1 NMtDS0=    0 NMtDT0=    0
 Petite list used in FoFCou.
 Initial guess <Sx>= 0.0000 <Sy>= 0.0000 <Sz>= 1.0000 <S**2>= 2.0000 S= 1.0000
 Requested convergence on RMS density matrix=1.00D-08 within 128 cycles.
 Requested convergence on MAX density matrix=1.00D-06.
 Requested convergence on             energy=1.00D-06.
 No special actions if energy rises.
 SCF Done:  E(UwB97XD) =  -268.265886687     A.U. after   20 cycles
            NFock= 20  Conv=0.12D-08     -V/T= 2.0063
 <Sx>= 0.0000 <Sy>= 0.0000 <Sz>= 1.0000 <S**2>= 2.0075 S= 1.0025
 <L.S>=  0.00000000000    
 Annihilation of the first spin contaminant:
 S**2 before annihilation     2.0075,   after     2.0000

 **********************************************************************

            Population analysis using the SCF Density.

 **********************************************************************

 Orbital symmetries:
 Alpha Orbitals:
       Occupied  (A) (A) (A) (A) (A) (A) (A) (A) (A) (A) (A) (A)
                 (A) (A) (A) (A) (A) (A) (A) (A) (A)
       Virtual   (A) (A) (A) (A) (A) (A) (A) (A) (A) (A) (A) (A)
                 (A) (A) (A) (A) (A) (A) (A) (A) (A) (A) (A) (A)
                 (A) (A) (A) (A) (A) (A) (A) (A) (A) (A) (A) (A)
                 (A) (A) (A) (A) (A) (A) (A) (A) (A) (A) (A) (A)
                 (A) (A) (A) (A) (A) (A) (A) (A) (A) (A) (A) (A)
                 (A) (A) (A) (A) (A) (A) (A) (A) (A) (A) (A) (A)
                 (A) (A) (A) (A) (A) (A) (A) (A) (A) (A) (A) (A)
                 (A) (A) (A) (A) (A) (A) (A) (A) (A) (A) (A) (A)
                 (A) (A) (A) (A) (A) (A) (A) (A) (A) (A) (A) (A)
                 (A) (A) (A) (A) (A) (A) (A) (A) (A) (A) (A) (A)
                 (A) (A) (A) (A) (A) (A) (A) (A) (A) (A) (A) (A)
                 (A) (A) (A) (A) (A) (A) (A) (A) (A) (A) (A) (A)
                 (A) (A) (A) (A) (A) (A) (A) (A) (A) (A) (A) (A)
                 (A) (A) (A) (A) (A) (A) (A) (A) (A) (A) (A) (A)
                 (A) (A) (A) (A) (A) (A) (A) (A) (A) (A) (A) (A)
                 (A) (A) (A) (A) (A) (A) (A) (A) (A) (A) (A) (A)
                 (A) (A) (A) (A) (A) (A) (A) (A) (A) (A) (A) (A)
                 (A) (A) (A) (A) (A) (A) (A) (A) (A) (A) (A) (A)
                 (A) (A) (A) (A) (A) (A) (A) (A) (A) (A) (A) (A)
                 (A) (A) (A) (A) (A) (A) (A) (A) (A) (A) (A) (A)
                 (A) (A) (A) (A) (A) (A) (A) (A) (A) (A) (A) (A)
                 (A) (A) (A) (A) (A) (A) (A) (A) (A) (A) (A) (A)
                 (A) (A) (A) (A) (A) (A) (A) (A) (A) (A) (A) (A)
                 (A) (A) (A) (A) (A) (A) (A) (A) (A) (A) (A) (A)
                 (A) (A) (A) (A) (A) (A) (A) (A) (A) (A) (A) (A)
                 (A) (A) (A) (A) (A) (A) (A) (A) (A) (A) (A) (A)
                 (A) (A) (A) (A) (A) (A) (A) (A) (A) (A) (A) (A)
                 (A) (A) (A) (A) (A) (A) (A) (A) (A) (A) (A) (A)
                 (A) (A) (A) (A) (A) (A) (A) (A) (A) (A) (A)
 Beta  Orbitals:
       Occupied  (A) (A) (A) (A) (A) (A) (A) (A) (A) (A) (A) (A)
                 (A) (A) (A) (A) (A) (A) (A)
       Virtual   (A) (A) (A) (A) (A) (A) (A) (A) (A) (A) (A) (A)
                 (A) (A) (A) (A) (A) (A) (A) (A) (A) (A) (A) (A)
                 (A) (A) (A) (A) (A) (A) (A) (A) (A) (A) (A) (A)
                 (A) (A) (A) (A) (A) (A) (A) (A) (A) (A) (A) (A)
                 (A) (A) (A) (A) (A) (A) (A) (A) (A) (A) (A) (A)
                 (A) (A) (A) (A) (A) (A) (A) (A) (A) (A) (A) (A)
                 (A) (A) (A) (A) (A) (A) (A) (A) (A) (A) (A) (A)
                 (A) (A) (A) (A) (A) (A) (A) (A) (A) (A) (A) (A)
                 (A) (A) (A) (A) (A) (A) (A) (A) (A) (A) (A) (A)
                 (A) (A) (A) (A) (A) (A) (A) (A) (A) (A) (A) (A)
                 (A) (A) (A) (A) (A) (A) (A) (A) (A) (A) (A) (A)
                 (A) (A) (A) (A) (A) (A) (A) (A) (A) (A) (A) (A)
                 (A) (A) (A) (A) (A) (A) (A) (A) (A) (A) (A) (A)
                 (A) (A) (A) (A) (A) (A) (A) (A) (A) (A) (A) (A)
                 (A) (A) (A) (A) (A) (A) (A) (A) (A) (A) (A) (A)
                 (A) (A) (A) (A) (A) (A) (A) (A) (A) (A) (A) (A)
                 (A) (A) (A) (A) (A) (A) (A) (A) (A) (A) (A) (A)
                 (A) (A) (A) (A) (A) (A) (A) (A) (A) (A) (A) (A)
                 (A) (A) (A) (A) (A) (A) (A) (A) (A) (A) (A) (A)
                 (A) (A) (A) (A) (A) (A) (A) (A) (A) (A) (A) (A)
                 (A) (A) (A) (A) (A) (A) (A) (A) (A) (A) (A) (A)
                 (A) (A) (A) (A) (A) (A) (A) (A) (A) (A) (A) (A)
                 (A) (A) (A) (A) (A) (A) (A) (A) (A) (A) (A) (A)
                 (A) (A) (A) (A) (A) (A) (A) (A) (A) (A) (A) (A)
                 (A) (A) (A) (A) (A) (A) (A) (A) (A) (A) (A) (A)
                 (A) (A) (A) (A) (A) (A) (A) (A) (A) (A) (A) (A)
                 (A) (A) (A) (A) (A) (A) (A) (A) (A) (A) (A) (A)
                 (A) (A) (A) (A) (A) (A) (A) (A) (A) (A) (A) (A)
                 (A) (A) (A) (A) (A) (A) (A) (A) (A) (A) (A) (A)
                 (A)
 The electronic state is 3-A.
 Alpha  occ. eigenvalues --  -19.32921 -19.27238 -10.36190 -10.34692 -10.30335
 Alpha  occ. eigenvalues --   -1.17961  -1.13868  -0.86880  -0.80615  -0.67150
 Alpha  occ. eigenvalues --   -0.61754  -0.58009  -0.57059  -0.54605  -0.51494
 Alpha  occ. eigenvalues --   -0.48592  -0.47529  -0.45635  -0.43179  -0.37903
 Alpha  occ. eigenvalues --   -0.25641
 Alpha virt. eigenvalues --    0.02990   0.03821   0.04157   0.04973   0.06135
 Alpha virt. eigenvalues --    0.06448   0.07839   0.10027   0.10507   0.11843
 Alpha virt. eigenvalues --    0.12241   0.12472   0.12810   0.13656   0.14403
 Alpha virt. eigenvalues --    0.14796   0.15871   0.16845   0.17968   0.19133
 Alpha virt. eigenvalues --    0.20103   0.20216   0.21813   0.23081   0.23451
 Alpha virt. eigenvalues --    0.24906   0.25412   0.25763   0.26162   0.27341
 Alpha virt. eigenvalues --    0.29366   0.29477   0.30041   0.31270   0.31838
 Alpha virt. eigenvalues --    0.32796   0.33247   0.34240   0.35211   0.36092
 Alpha virt. eigenvalues --    0.36401   0.37446   0.37632   0.38112   0.38520
 Alpha virt. eigenvalues --    0.39182   0.39977   0.40803   0.41102   0.42760
 Alpha virt. eigenvalues --    0.43488   0.44010   0.44231   0.44904   0.46234
 Alpha virt. eigenvalues --    0.46805   0.47751   0.48410   0.49383   0.50692
 Alpha virt. eigenvalues --    0.51986   0.52366   0.53673   0.53833   0.55997
 Alpha virt. eigenvalues --    0.56990   0.59506   0.60075   0.62143   0.63058
 Alpha virt. eigenvalues --    0.65812   0.66573   0.67188   0.68796   0.70239
 Alpha virt. eigenvalues --    0.70665   0.72299   0.73392   0.74571   0.75550
 Alpha virt. eigenvalues --    0.76752   0.77195   0.78086   0.78239   0.80444
 Alpha virt. eigenvalues --    0.81158   0.82291   0.83638   0.84659   0.86008
 Alpha virt. eigenvalues --    0.86947   0.88107   0.88771   0.89772   0.90383
 Alpha virt. eigenvalues --    0.91086   0.92624   0.94451   0.95821   0.96300
 Alpha virt. eigenvalues --    0.97501   0.98245   0.99639   1.00089   1.01624
 Alpha virt. eigenvalues --    1.02905   1.03411   1.05176   1.06473   1.06787
 Alpha virt. eigenvalues --    1.07320   1.08743   1.10627   1.11764   1.13396
 Alpha virt. eigenvalues --    1.14009   1.14850   1.15347   1.16422   1.17287
 Alpha virt. eigenvalues --    1.20200   1.21837   1.22837   1.23713   1.25968
 Alpha virt. eigenvalues --    1.27767   1.28326   1.31012   1.31835   1.32752
 Alpha virt. eigenvalues --    1.33482   1.34509   1.35568   1.37444   1.38313
 Alpha virt. eigenvalues --    1.41046   1.41554   1.43649   1.44416   1.46221
 Alpha virt. eigenvalues --    1.46719   1.49093   1.51223   1.52237   1.53454
 Alpha virt. eigenvalues --    1.54230   1.55084   1.55692   1.57264   1.59057
 Alpha virt. eigenvalues --    1.61814   1.63023   1.64412   1.66553   1.67384
 Alpha virt. eigenvalues --    1.67698   1.68135   1.71252   1.71647   1.72456
 Alpha virt. eigenvalues --    1.74808   1.76415   1.77919   1.79734   1.80513
 Alpha virt. eigenvalues --    1.82049   1.82671   1.87102   1.88134   1.89949
 Alpha virt. eigenvalues --    1.93996   1.95420   1.96708   1.99426   2.00939
 Alpha virt. eigenvalues --    2.03859   2.06220   2.08994   2.10269   2.10974
 Alpha virt. eigenvalues --    2.14320   2.15226   2.19945   2.22381   2.22991
 Alpha virt. eigenvalues --    2.26518   2.28472   2.28834   2.31283   2.34923
 Alpha virt. eigenvalues --    2.37372   2.38512   2.39440   2.40900   2.44687
 Alpha virt. eigenvalues --    2.46771   2.49565   2.54268   2.56363   2.61538
 Alpha virt. eigenvalues --    2.64530   2.67080   2.70110   2.72552   2.74637
 Alpha virt. eigenvalues --    2.75657   2.77627   2.82543   2.84709   2.87301
 Alpha virt. eigenvalues --    2.89050   2.92962   2.94387   3.00863   3.01515
 Alpha virt. eigenvalues --    3.09673   3.15133   3.19311   3.20785   3.22623
 Alpha virt. eigenvalues --    3.27762   3.31806   3.33115   3.35314   3.38291
 Alpha virt. eigenvalues --    3.39202   3.39816   3.43015   3.45431   3.46120
 Alpha virt. eigenvalues --    3.50182   3.51967   3.54605   3.59124   3.59836
 Alpha virt. eigenvalues --    3.62073   3.65492   3.66574   3.69523   3.70763
 Alpha virt. eigenvalues --    3.72891   3.73227   3.78064   3.78757   3.80383
 Alpha virt. eigenvalues --    3.81791   3.83847   3.85637   3.88395   3.91340
 Alpha virt. eigenvalues --    3.93408   3.94497   3.96455   3.99036   4.01375
 Alpha virt. eigenvalues --    4.03808   4.08214   4.09238   4.11231   4.13237
 Alpha virt. eigenvalues --    4.16486   4.21521   4.23432   4.25431   4.26295
 Alpha virt. eigenvalues --    4.29517   4.33402   4.35770   4.37484   4.38638
 Alpha virt. eigenvalues --    4.42550   4.45125   4.51522   4.52593   4.55335
 Alpha virt. eigenvalues --    4.56404   4.58072   4.59307   4.63248   4.67637
 Alpha virt. eigenvalues --    4.70865   4.71497   4.76143   4.82257   4.84496
 Alpha virt. eigenvalues --    4.85263   4.89113   4.93884   4.95208   4.98461
 Alpha virt. eigenvalues --    5.04881   5.08784   5.10403   5.11396   5.13540
 Alpha virt. eigenvalues --    5.16258   5.16809   5.24691   5.25867   5.28950
 Alpha virt. eigenvalues --    5.34880   5.37408   5.41888   5.43897   5.47877
 Alpha virt. eigenvalues --    5.65781   5.68558   5.72543   5.75374   5.83209
 Alpha virt. eigenvalues --    5.85620   5.88083   5.88855   5.95907   6.23202
 Alpha virt. eigenvalues --    6.25453   6.29611   6.42495   6.43940   6.48028
 Alpha virt. eigenvalues --    6.50058   6.52708   6.55806   6.62253   6.67283
 Alpha virt. eigenvalues --    6.67976   6.79207   6.82787   6.86780   6.90737
 Alpha virt. eigenvalues --    6.93568   7.02588   7.05367   7.08717   7.15371
 Alpha virt. eigenvalues --    7.20752   7.24996   7.33291   7.41814   7.45746
 Alpha virt. eigenvalues --    7.75479   8.07260  13.63134  14.81860  15.21445
 Alpha virt. eigenvalues --   16.49362  18.06033
  Beta  occ. eigenvalues --  -19.30532 -19.27055 -10.35997 -10.33715 -10.30189
  Beta  occ. eigenvalues --   -1.13974  -1.10832  -0.84524  -0.79562  -0.64147
  Beta  occ. eigenvalues --   -0.60483  -0.55761  -0.54145  -0.50462  -0.49584
  Beta  occ. eigenvalues --   -0.47683  -0.43906  -0.42629  -0.38269
  Beta virt. eigenvalues --   -0.09174   0.03007   0.03470   0.04337   0.04690
  Beta virt. eigenvalues --    0.05320   0.06683   0.06905   0.08601   0.10878
  Beta virt. eigenvalues --    0.11416   0.12311   0.12675   0.13095   0.13211
  Beta virt. eigenvalues --    0.14070   0.14942   0.15183   0.16157   0.17531
  Beta virt. eigenvalues --    0.18568   0.19570   0.20569   0.20954   0.22526
  Beta virt. eigenvalues --    0.23422   0.24141   0.25341   0.26047   0.26552
  Beta virt. eigenvalues --    0.26833   0.27781   0.29786   0.30146   0.30458
  Beta virt. eigenvalues --    0.31754   0.32346   0.33099   0.33693   0.34716
  Beta virt. eigenvalues --    0.35499   0.36643   0.36712   0.37685   0.38128
  Beta virt. eigenvalues --    0.38719   0.38991   0.39809   0.40701   0.41211
  Beta virt. eigenvalues --    0.41790   0.43361   0.43800   0.44197   0.44520
  Beta virt. eigenvalues --    0.45846   0.46616   0.47306   0.48085   0.48815
  Beta virt. eigenvalues --    0.49778   0.50782   0.52198   0.53116   0.53977
  Beta virt. eigenvalues --    0.54048   0.56561   0.57265   0.59688   0.60897
  Beta virt. eigenvalues --    0.62914   0.63513   0.66300   0.66882   0.67700
  Beta virt. eigenvalues --    0.69033   0.70590   0.71104   0.72631   0.73781
  Beta virt. eigenvalues --    0.74922   0.75955   0.76988   0.77538   0.78341
  Beta virt. eigenvalues --    0.78587   0.80848   0.81577   0.82486   0.84016
  Beta virt. eigenvalues --    0.84973   0.86236   0.87259   0.88316   0.89011
  Beta virt. eigenvalues --    0.89958   0.90688   0.91192   0.92899   0.94714
  Beta virt. eigenvalues --    0.96146   0.96660   0.97731   0.98777   0.99944
  Beta virt. eigenvalues --    1.00407   1.02139   1.03169   1.03464   1.05687
  Beta virt. eigenvalues --    1.06829   1.07040   1.07476   1.08814   1.10938
  Beta virt. eigenvalues --    1.11941   1.13565   1.14592   1.14960   1.15675
  Beta virt. eigenvalues --    1.16756   1.17469   1.20284   1.22063   1.22983
  Beta virt. eigenvalues --    1.23969   1.26240   1.27946   1.28471   1.31445
  Beta virt. eigenvalues --    1.31965   1.32966   1.33695   1.35271   1.36278
  Beta virt. eigenvalues --    1.37979   1.38713   1.41500   1.42451   1.43931
  Beta virt. eigenvalues --    1.44790   1.46614   1.47329   1.49579   1.51420
  Beta virt. eigenvalues --    1.52611   1.53840   1.54430   1.55588   1.56214
  Beta virt. eigenvalues --    1.57555   1.59254   1.62562   1.63490   1.65016
  Beta virt. eigenvalues --    1.66990   1.67941   1.68215   1.68692   1.71576
  Beta virt. eigenvalues --    1.72049   1.72848   1.75399   1.76959   1.78351
  Beta virt. eigenvalues --    1.80236   1.80783   1.82782   1.83304   1.87463
  Beta virt. eigenvalues --    1.88615   1.90513   1.94603   1.96325   1.97378
  Beta virt. eigenvalues --    1.99756   2.01598   2.04399   2.06663   2.09248
  Beta virt. eigenvalues --    2.10910   2.11342   2.15158   2.15801   2.20688
  Beta virt. eigenvalues --    2.23304   2.24560   2.27299   2.29413   2.29771
  Beta virt. eigenvalues --    2.32221   2.36109   2.38590   2.39111   2.40394
  Beta virt. eigenvalues --    2.41743   2.46076   2.47969   2.50326   2.55262
  Beta virt. eigenvalues --    2.57535   2.62372   2.65493   2.67420   2.70833
  Beta virt. eigenvalues --    2.73132   2.75961   2.76986   2.78601   2.82965
  Beta virt. eigenvalues --    2.86318   2.88268   2.89765   2.93882   2.95843
  Beta virt. eigenvalues --    3.02130   3.03148   3.10599   3.16441   3.20254
  Beta virt. eigenvalues --    3.22440   3.23795   3.28602   3.32850   3.33798
  Beta virt. eigenvalues --    3.36291   3.39546   3.39688   3.40620   3.44003
  Beta virt. eigenvalues --    3.46322   3.46757   3.51792   3.52740   3.55679
  Beta virt. eigenvalues --    3.60239   3.61110   3.62916   3.66666   3.67363
  Beta virt. eigenvalues --    3.70414   3.71526   3.73740   3.74373   3.79024
  Beta virt. eigenvalues --    3.79610   3.81556   3.82907   3.84395   3.86548
  Beta virt. eigenvalues --    3.89403   3.91872   3.95403   3.95689   3.97242
  Beta virt. eigenvalues --    3.99593   4.02232   4.05023   4.09286   4.10005
  Beta virt. eigenvalues --    4.12231   4.13938   4.17452   4.22527   4.24319
  Beta virt. eigenvalues --    4.26357   4.27073   4.30073   4.34171   4.36400
  Beta virt. eigenvalues --    4.38454   4.38991   4.43482   4.45901   4.52544
  Beta virt. eigenvalues --    4.53148   4.56244   4.57210   4.58618   4.60211
  Beta virt. eigenvalues --    4.64528   4.68226   4.71429   4.72356   4.76785
  Beta virt. eigenvalues --    4.82918   4.85004   4.87197   4.90058   4.94705
  Beta virt. eigenvalues --    4.95733   4.99134   5.05465   5.09447   5.11096
  Beta virt. eigenvalues --    5.11920   5.14397   5.16735   5.17754   5.25131
  Beta virt. eigenvalues --    5.26311   5.29639   5.35389   5.38245   5.42581
  Beta virt. eigenvalues --    5.44666   5.48513   5.66349   5.69107   5.73537
  Beta virt. eigenvalues --    5.75832   5.83829   5.86191   5.88746   5.89708
  Beta virt. eigenvalues --    5.96745   6.26883   6.30796   6.34135   6.42867
  Beta virt. eigenvalues --    6.45019   6.49140   6.51804   6.53792   6.59832
  Beta virt. eigenvalues --    6.64955   6.68657   6.69622   6.83561   6.89574
  Beta virt. eigenvalues --    6.91850   6.93306   6.95200   7.03854   7.07956
  Beta virt. eigenvalues --    7.10190   7.16033   7.24086   7.29360   7.34123
  Beta virt. eigenvalues --    7.45899   7.48724   7.75795   8.07572  13.66744
  Beta virt. eigenvalues --   14.83544  15.22069  16.49668  18.06516
          Condensed to atoms (all electrons):
               1          2          3          4          5          6
     1  C    5.631340   0.370771   0.426555   0.350110  -0.009257   0.036393
     2  H    0.370771   0.340373   0.001739  -0.008640  -0.011011   0.017855
     3  H    0.426555   0.001739   0.359655  -0.006467  -0.064437   0.004853
     4  H    0.350110  -0.008640  -0.006467   0.418084   0.012041  -0.041159
     5  C   -0.009257  -0.011011  -0.064437   0.012041   6.087786  -0.169903
     6  C    0.036393   0.017855   0.004853  -0.041159  -0.169903   5.374572
     7  H    0.008257  -0.000091   0.000333  -0.001239  -0.025952   0.371549
     8  H    0.000214   0.000778   0.000345  -0.004305  -0.060500   0.439202
     9  O   -0.006869  -0.005784   0.000810   0.018564   0.055979  -0.054136
    10  H   -0.000034   0.001243  -0.000253   0.000144  -0.014662   0.046775
    11  O    0.037354  -0.000572  -0.007150   0.023596  -0.220873   0.026431
               7          8          9         10         11
     1  C    0.008257   0.000214  -0.006869  -0.000034   0.037354
     2  H   -0.000091   0.000778  -0.005784   0.001243  -0.000572
     3  H    0.000333   0.000345   0.000810  -0.000253  -0.007150
     4  H   -0.001239  -0.004305   0.018564   0.000144   0.023596
     5  C   -0.025952  -0.060500   0.055979  -0.014662  -0.220873
     6  C    0.371549   0.439202  -0.054136   0.046775   0.026431
     7  H    0.340851   0.005641  -0.007243  -0.012216   0.001423
     8  H    0.005641   0.361114  -0.044125   0.011900   0.006272
     9  O   -0.007243  -0.044125   8.372747   0.192379   0.001209
    10  H   -0.012216   0.011900   0.192379   0.625959   0.009344
    11  O    0.001423   0.006272   0.001209   0.009344   8.681162
          Atomic-Atomic Spin Densities.
               1          2          3          4          5          6
     1  C    0.132190  -0.007830   0.016940   0.003084  -0.156620   0.044591
     2  H   -0.007830   0.017782   0.003360  -0.016882  -0.015522   0.016966
     3  H    0.016940   0.003360   0.006951  -0.006857  -0.023515   0.004123
     4  H    0.003084  -0.016882  -0.006857   0.060127   0.009441  -0.020027
     5  C   -0.156620  -0.015522  -0.023515   0.009441   1.522772  -0.198927
     6  C    0.044591   0.016966   0.004123  -0.020027  -0.198927   0.243022
     7  H    0.010819  -0.002773   0.001401   0.000781  -0.025165   0.009715
     8  H    0.004272   0.001329   0.000309  -0.001575  -0.028389   0.020011
     9  O   -0.009266  -0.000787  -0.000980   0.002262   0.023266  -0.046148
    10  H   -0.002198   0.000878  -0.000456  -0.000848  -0.001720  -0.000819
    11  O    0.027576  -0.003518   0.003756   0.008746  -0.362380   0.035188
               7          8          9         10         11
     1  C    0.010819   0.004272  -0.009266  -0.002198   0.027576
     2  H   -0.002773   0.001329  -0.000787   0.000878  -0.003518
     3  H    0.001401   0.000309  -0.000980  -0.000456   0.003756
     4  H    0.000781  -0.001575   0.002262  -0.000848   0.008746
     5  C   -0.025165  -0.028389   0.023266  -0.001720  -0.362380
     6  C    0.009715   0.020011  -0.046148  -0.000819   0.035188
     7  H    0.010789   0.004324  -0.008388  -0.002786  -0.003118
     8  H    0.004324  -0.000891  -0.007040   0.000267   0.003945
     9  O   -0.008388  -0.007040   0.096297   0.006787   0.002191
    10  H   -0.002786   0.000267   0.006787  -0.002266   0.004357
    11  O   -0.003118   0.003945   0.002191   0.004357   1.280923
 Mulliken charges and spin densities:
               1          2
     1  C   -0.844834   0.063559
     2  H    0.293339  -0.006999
     3  H    0.284018   0.005032
     4  H    0.239270   0.038251
     5  C    0.420789   0.743242
     6  C   -0.052431   0.107696
     7  H    0.318689  -0.004401
     8  H    0.283466  -0.003438
     9  O   -0.523531   0.058194
    10  H    0.139422   0.001196
    11  O   -0.558196   0.997667
 Sum of Mulliken charges =   0.00000   2.00000
 Mulliken charges and spin densities with hydrogens summed into heavy atoms:
               1          2
     1  C   -0.028208   0.099844
     5  C    0.420789   0.743242
     6  C    0.549724   0.099857
     9  O   -0.384109   0.059390
    11  O   -0.558196   0.997667
 Electronic spatial extent (au):  <R**2>=            432.0966
 Charge=              0.0000 electrons
 Dipole moment (field-independent basis, Debye):
    X=             -0.1381    Y=             -0.3828    Z=              0.2233  Tot=              0.4642
 Quadrupole moment (field-independent basis, Debye-Ang):
   XX=            -31.0543   YY=            -31.7002   ZZ=            -29.4673
   XY=             -5.1422   XZ=             -0.5461   YZ=             -1.4291
 Traceless Quadrupole moment (field-independent basis, Debye-Ang):
   XX=             -0.3137   YY=             -0.9596   ZZ=              1.2733
   XY=             -5.1422   XZ=             -0.5461   YZ=             -1.4291
 Octapole moment (field-independent basis, Debye-Ang**2):
  XXX=              3.2153  YYY=             -0.3879  ZZZ=             -6.6066  XYY=             -3.9867
  XXY=              5.1177  XXZ=             -2.8952  XZZ=             -6.3745  YZZ=              0.9792
  YYZ=              1.1211  XYZ=              2.7235
 Hexadecapole moment (field-independent basis, Debye-Ang**3):
 XXXX=           -304.1576 YYYY=           -160.6993 ZZZZ=            -82.4304 XXXY=             -7.4997
 XXXZ=              4.1303 YYYX=             -1.3165 YYYZ=             -3.2242 ZZZX=              3.7463
 ZZZY=             -3.5349 XXYY=            -78.6082 XXZZ=            -59.5894 YYZZ=            -38.3163
 XXYZ=             -5.5016 YYXZ=              0.2498 ZZXY=             -1.4458
 N-N= 1.745122533015D+02 E-N=-9.773236142904D+02  KE= 2.665918313945D+02
                          Isotropic Fermi Contact Couplings
        Atom                 a.u.       MegaHertz       Gauss      10(-4) cm-1
     1  C(13)              0.04999      28.10151      10.02732       9.37365
     2  H(1)               0.00385       8.59979       3.06862       2.86858
     3  H(1)               0.00379       8.45930       3.01849       2.82172
     4  H(1)               0.01712      38.25587      13.65065      12.76079
     5  C(13)              0.09938      55.85949      19.93205      18.63272
     6  C(13)              0.07976      44.83434      15.99801      14.95513
     7  H(1)               0.00575      12.85387       4.58658       4.28759
     8  H(1)              -0.00045      -0.99821      -0.35619      -0.33297
     9  O(17)              0.04347     -13.17646      -4.70169      -4.39519
    10  H(1)              -0.00059      -1.31175      -0.46807      -0.43755
    11  O(17)              0.05952     -18.04170      -6.43773      -6.01806
 --------------------------------------------------------
       Center         ----  Spin Dipole Couplings  ----
                      3XX-RR        3YY-RR        3ZZ-RR
 --------------------------------------------------------
     1   Atom       -0.044088      0.112731     -0.068643
     2   Atom       -0.015462      0.026049     -0.010586
     3   Atom        0.019766     -0.000403     -0.019363
     4   Atom       -0.015130      0.010148      0.004981
     5   Atom       -0.231516     -0.419938      0.651453
     6   Atom        0.145806     -0.072940     -0.072866
     7   Atom        0.005303     -0.001634     -0.003670
     8   Atom        0.022222     -0.010861     -0.011361
     9   Atom        0.218430     -0.132743     -0.085687
    10   Atom        0.009242     -0.004910     -0.004332
    11   Atom        1.859085     -1.435416     -0.423669
 --------------------------------------------------------
                        XY            XZ            YZ
 --------------------------------------------------------
     1   Atom       -0.090742     -0.028591      0.056191
     2   Atom       -0.007837     -0.002881     -0.007863
     3   Atom       -0.020882     -0.007563      0.003096
     4   Atom       -0.007041     -0.000440      0.018472
     5   Atom        0.083091      0.448845      0.209684
     6   Atom        0.068225     -0.092083     -0.025510
     7   Atom        0.015615     -0.011461     -0.017663
     8   Atom       -0.010435     -0.020584      0.005763
     9   Atom        0.062615      0.085625      0.035935
    10   Atom        0.002422      0.014638     -0.009061
    11   Atom       -1.428764     -0.888838      0.925480
 --------------------------------------------------------


 ---------------------------------------------------------------------------------
              Anisotropic Spin Dipole Couplings in Principal Axis System
 ---------------------------------------------------------------------------------

       Atom             a.u.   MegaHertz   Gauss  10(-4) cm-1        Axes

              Baa    -0.0880   -11.802    -4.211    -3.937  0.7385  0.1498  0.6574
     1 C(13)  Bbb    -0.0829   -11.120    -3.968    -3.709 -0.5393 -0.4540  0.7093
              Bcc     0.1708    22.922     8.179     7.646 -0.4047  0.8783  0.2544
 
              Baa    -0.0193   -10.283    -3.669    -3.430  0.8421  0.2302  0.4877
     2 H(1)   Bbb    -0.0095    -5.091    -1.817    -1.698 -0.5150  0.0752  0.8539
              Bcc     0.0288    15.374     5.486     5.128 -0.1599  0.9702 -0.1819
 
              Baa    -0.0208   -11.117    -3.967    -3.708  0.2219  0.0795  0.9718
     3 H(1)   Bbb    -0.0132    -7.069    -2.522    -2.358  0.4954  0.8493 -0.1826
              Bcc     0.0341    18.186     6.489     6.066  0.8399 -0.5219 -0.1491
 
              Baa    -0.0184    -9.797    -3.496    -3.268  0.8564  0.4126 -0.3103
     4 H(1)   Bbb    -0.0086    -4.593    -1.639    -1.532  0.4987 -0.5059  0.7038
              Bcc     0.0270    14.390     5.135     4.800 -0.1334  0.7575  0.6390
 
              Baa    -0.4596   -61.670   -22.005   -20.571  0.0340  0.9795 -0.1986
     5 C(13)  Bbb    -0.4191   -56.244   -20.069   -18.761  0.9243 -0.1064 -0.3667
              Bcc     0.8787   117.914    42.075    39.332  0.3803  0.1711  0.9089
 
              Baa    -0.1065   -14.291    -5.099    -4.767  0.3335  0.0380  0.9420
     6 C(13)  Bbb    -0.0924   -12.403    -4.426    -4.137 -0.2564  0.9652  0.0518
              Bcc     0.1989    26.694     9.525     8.904  0.9072  0.2588 -0.3316
 
              Baa    -0.0207   -11.048    -3.942    -3.685 -0.1500  0.7351  0.6612
     7 H(1)   Bbb    -0.0093    -4.982    -1.778    -1.662  0.7741 -0.3287  0.5410
              Bcc     0.0300    16.030     5.720     5.347  0.6150  0.5930 -0.5197
 
              Baa    -0.0212   -11.313    -4.037    -3.774  0.4077 -0.0947  0.9082
     8 H(1)   Bbb    -0.0139    -7.402    -2.641    -2.469  0.2673  0.9634 -0.0196
              Bcc     0.0351    18.715     6.678     6.243  0.8731 -0.2508 -0.4181
 
              Baa    -0.1530    11.072     3.951     3.693 -0.0586  0.9097 -0.4110
     9 O(17)  Bbb    -0.1005     7.270     2.594     2.425 -0.3084  0.3751  0.8742
              Bcc     0.2535   -18.342    -6.545    -6.118  0.9495  0.1780  0.2586
 
              Baa    -0.0193   -10.304    -3.677    -3.437 -0.4214  0.5326  0.7340
    10 H(1)   Bbb     0.0003     0.186     0.066     0.062  0.3964  0.8361 -0.3792
              Bcc     0.0190    10.119     3.611     3.375  0.8156 -0.1311  0.5635
 
              Baa    -2.1801   157.747    56.288    52.619  0.2418  0.9036 -0.3538
    11 O(17)  Bbb    -0.6338    45.859    16.364    15.297  0.4385  0.2235  0.8705
              Bcc     2.8138  -203.607   -72.652   -67.916  0.8656 -0.3656 -0.3422
 

 ---------------------------------------------------------------------------------

 Calling FoFJK, ICntrl=      2127 FMM=F ISym2X=0 I1Cent= 0 IOpClX= 1 NMat=1 NMatS=1 NMatT=0.
 ***** Axes restored to original set *****
 -------------------------------------------------------------------
 Center     Atomic                   Forces (Hartrees/Bohr)
 Number     Number              X              Y              Z
 -------------------------------------------------------------------
      1        6           0.000364006   -0.001766113    0.000036083
      2        1          -0.000291646   -0.002829394   -0.001854064
      3        1           0.003034129    0.000566987    0.000035872
      4        1          -0.000405699   -0.001243917    0.003268604
      5        6           0.002191172   -0.001627851   -0.004636911
      6        6          -0.000709894    0.000426171   -0.004559618
      7        1          -0.000473899   -0.002567320   -0.001704870
      8        1          -0.000787998    0.002550949   -0.001005369
      9        8          -0.003410915   -0.008485457    0.000366745
     10        1          -0.001666218    0.006590086    0.005983097
     11        8           0.002156962    0.008385858    0.004070431
 -------------------------------------------------------------------
 Cartesian Forces:  Max     0.008485457 RMS     0.003313484

 GradGradGradGradGradGradGradGradGradGradGradGradGradGradGradGradGradGrad
 Berny optimization.
 FormGI is forming the generalized inverse of G from B-inverse, IUseBI=4.
 Internal  Forces:  Max     0.009554212 RMS     0.003091537
 Search for a local minimum.
 Step number   1 out of a maximum of   51
 All quantities printed in internal units (Hartrees-Bohrs-Radians)
 Mixed Optimization -- RFO/linear search
 Second derivative matrix not updated -- first step.
 ITU=  0
     Eigenvalues ---    0.00230   0.00466   0.01366   0.01661   0.05645
     Eigenvalues ---    0.07095   0.07343   0.07378   0.11825   0.14217
     Eigenvalues ---    0.16000   0.16000   0.16000   0.16000   0.20074
     Eigenvalues ---    0.22206   0.25000   0.28355   0.30110   0.33769
     Eigenvalues ---    0.34241   0.34415   0.34472   0.34500   0.41771
     Eigenvalues ---    0.54001   0.64353
 RFO step:  Lambda=-1.00188597D-03 EMin= 2.30000000D-03
 Linear search not attempted -- first point.
 Iteration  1 RMS(Cart)=  0.02351078 RMS(Int)=  0.00012579
 Iteration  2 RMS(Cart)=  0.00014762 RMS(Int)=  0.00002306
 Iteration  3 RMS(Cart)=  0.00000002 RMS(Int)=  0.00002306
 Variable       Old X    -DE/DX   Delta X   Delta X   Delta X     New X
                                 (Linear)    (Quad)   (Total)
    R1        2.06636  -0.00336   0.00000  -0.00974  -0.00974   2.05662
    R2        2.06540  -0.00309   0.00000  -0.00893  -0.00893   2.05648
    R3        2.07721  -0.00347   0.00000  -0.01024  -0.01024   2.06698
    R4        2.87744  -0.00606   0.00000  -0.02007  -0.02007   2.85737
    R5        2.91370  -0.00723   0.00000  -0.02541  -0.02541   2.88829
    R6        2.47653  -0.00955   0.00000  -0.01482  -0.01482   2.46171
    R7        2.06494  -0.00308   0.00000  -0.00891  -0.00891   2.05603
    R8        2.06926  -0.00283   0.00000  -0.00824  -0.00824   2.06101
    R9        2.69216  -0.00831   0.00000  -0.01985  -0.01985   2.67231
   R10        1.82731  -0.00899   0.00000  -0.01662  -0.01662   1.81068
    A1        1.90145   0.00028   0.00000   0.00233   0.00233   1.90378
    A2        1.89931   0.00045   0.00000   0.00129   0.00127   1.90058
    A3        1.89591  -0.00061   0.00000  -0.00425  -0.00426   1.89165
    A4        1.89658   0.00042   0.00000   0.00351   0.00351   1.90009
    A5        1.92587   0.00025   0.00000   0.00233   0.00233   1.92820
    A6        1.94414  -0.00077   0.00000  -0.00506  -0.00507   1.93907
    A7        2.04666   0.00053   0.00000  -0.00208  -0.00215   2.04451
    A8        2.01630  -0.00038   0.00000  -0.00657  -0.00666   2.00965
    A9        1.97639  -0.00033   0.00000  -0.00618  -0.00627   1.97012
   A10        1.86214   0.00020   0.00000   0.00054   0.00054   1.86269
   A11        1.90140   0.00073   0.00000   0.00307   0.00307   1.90447
   A12        1.99224  -0.00188   0.00000  -0.00849  -0.00849   1.98374
   A13        1.90940  -0.00032   0.00000  -0.00119  -0.00119   1.90821
   A14        1.85130   0.00085   0.00000   0.00529   0.00529   1.85659
   A15        1.94381   0.00043   0.00000   0.00094   0.00094   1.94474
   A16        1.90272  -0.00183   0.00000  -0.01137  -0.01137   1.89136
    D1       -0.87788  -0.00006   0.00000  -0.01253  -0.01253  -0.89041
    D2        3.00442   0.00031   0.00000   0.00906   0.00904   3.01346
    D3       -2.96121  -0.00018   0.00000  -0.01415  -0.01413  -2.97534
    D4        0.92110   0.00018   0.00000   0.00744   0.00743   0.92853
    D5        1.21386  -0.00037   0.00000  -0.01678  -0.01676   1.19709
    D6       -1.18702  -0.00001   0.00000   0.00480   0.00480  -1.18222
    D7        0.95790   0.00022   0.00000   0.01935   0.01934   0.97724
    D8        3.01748   0.00034   0.00000   0.01985   0.01984   3.03732
    D9       -1.08097   0.00010   0.00000   0.01726   0.01725  -1.06372
   D10       -2.90813  -0.00017   0.00000  -0.00197  -0.00196  -2.91009
   D11       -0.84854  -0.00005   0.00000  -0.00147  -0.00146  -0.85001
   D12        1.33618  -0.00029   0.00000  -0.00406  -0.00405   1.33213
   D13       -1.27288   0.00016   0.00000   0.01373   0.01372  -1.25916
   D14        2.96518   0.00040   0.00000   0.01433   0.01434   2.97952
   D15        0.88922   0.00003   0.00000   0.01204   0.01204   0.90126
         Item               Value     Threshold  Converged?
 Maximum Force            0.009554     0.000450     NO 
 RMS     Force            0.003092     0.000300     NO 
 Maximum Displacement     0.093966     0.001800     NO 
 RMS     Displacement     0.023482     0.001200     NO 
 Predicted change in Energy=-5.032274D-04
 GradGradGradGradGradGradGradGradGradGradGradGradGradGradGradGradGradGrad

                          Input orientation:                          
 ---------------------------------------------------------------------
 Center     Atomic      Atomic             Coordinates (Angstroms)
 Number     Number       Type             X           Y           Z
 ---------------------------------------------------------------------
      1          6           0       -1.349743    0.985836   -0.117433
      2          1           0       -1.150036    1.818328    0.554510
      3          1           0       -2.417646    0.776434   -0.116726
      4          1           0       -1.045053    1.266718   -1.129689
      5          6           0       -0.574461   -0.217230    0.370299
      6          6           0        0.916498   -0.021797    0.643994
      7          1           0        0.999229    0.793819    1.359309
      8          1           0        1.320798   -0.932809    1.086821
      9          8           0        1.655989    0.370861   -0.495623
     10          1           0        1.725165   -0.381687   -1.084673
     11          8           0       -0.833300   -1.331993   -0.252020
 ---------------------------------------------------------------------
                    Distance matrix (angstroms):
                    1          2          3          4          5
     1  C    0.000000
     2  H    1.088317   0.000000
     3  H    1.088240   1.772833   0.000000
     4  H    1.093798   1.775337   1.774961   0.000000
     5  C    1.512056   2.123374   2.149859   2.161834   0.000000
     6  C    2.594406   2.768507   3.511749   2.941752   1.528418
     7  H    2.781243   2.513297   3.722099   3.255432   2.115860
     8  H    3.501888   3.735925   4.283223   3.917664   2.148829
     9  O    3.091221   3.327419   4.111272   2.915515   2.463855
    10  H    3.501533   3.974138   4.409201   3.223876   2.726220
    11  O    2.378477   3.267313   2.640818   2.751080   1.302680
                    6          7          8          9         10
     6  C    0.000000
     7  H    1.088002   0.000000
     8  H    1.090641   1.777329   0.000000
     9  O    1.414127   2.012710   2.077508   0.000000
    10  H    1.942101   2.807463   2.276541   0.958173   0.000000
    11  O    2.362466   3.236297   2.567486   3.025825   2.853443
                   11
    11  O    0.000000
 Stoichiometry    C3H6O2(3)
 Framework group  C1[X(C3H6O2)]
 Deg. of freedom    27
 Full point group                 C1      NOp   1
 Largest Abelian subgroup         C1      NOp   1
 Largest concise Abelian subgroup C1      NOp   1
                         Standard orientation:                         
 ---------------------------------------------------------------------
 Center     Atomic      Atomic             Coordinates (Angstroms)
 Number     Number       Type             X           Y           Z
 ---------------------------------------------------------------------
      1          6           0        1.347584   -0.985186   -0.112270
      2          1           0        1.145478   -1.814141    0.563320
      3          1           0        2.415812   -0.777452   -0.110820
      4          1           0        1.044098   -1.270433   -1.123667
      5          6           0        0.573400    0.221410    0.368437
      6          6           0       -0.918306    0.029618    0.640629
      7          1           0       -1.003481   -0.782435    1.359701
      8          1           0       -1.321895    0.943370    1.078434
      9          8           0       -1.656561   -0.367332   -0.498303
     10          1           0       -1.723598    0.382496   -1.091058
     11          8           0        0.835001    1.332776   -0.258783
 ---------------------------------------------------------------------
 Rotational constants (GHZ):           7.5761240           4.0995056           3.2628819
 Standard basis: Aug-CC-pVTZ (5D, 7F)
 There are   425 symmetry adapted cartesian basis functions of A   symmetry.
 There are   368 symmetry adapted basis functions of A   symmetry.
   368 basis functions,   522 primitive gaussians,   425 cartesian basis functions
    21 alpha electrons       19 beta electrons
       nuclear repulsion energy       176.0254278543 Hartrees.
 NAtoms=   11 NActive=   11 NUniq=   11 SFac= 1.00D+00 NAtFMM=   60 NAOKFM=F Big=F
 Integral buffers will be    131072 words long.
 Raffenetti 2 integral format.
 Two-electron integral symmetry is turned on.
 Nuclear repulsion after empirical dispersion term =      176.0215637242 Hartrees.
 One-electron integrals computed using PRISM.
 NBasis=   368 RedAO= T EigKep=  1.61D-05  NBF=   368
 NBsUse=   368 1.00D-06 EigRej= -1.00D+00 NBFU=   368
 Initial guess from the checkpoint file:  "hydroxyacetone_Conf-M0002-wb97-opt-wb97-opt.chk"
 B after Tr=     0.000000    0.000000    0.000000
         Rot=    0.999997    0.002191    0.001267   -0.000221 Ang=   0.29 deg.
 Initial guess <Sx>= 0.0000 <Sy>= 0.0000 <Sz>= 1.0000 <S**2>= 2.0075 S= 1.0025
 ExpMin= 2.53D-02 ExpMax= 1.53D+04 ExpMxC= 5.22D+02 IAcc=3 IRadAn=         7 AccDes= 0.00D+00
 Harris functional with IExCor= 4639 and IRadAn=       7 diagonalized for initial guess.
 HarFok:  IExCor= 4639 AccDes= 0.00D+00 IRadAn=         7 IDoV= 1 UseB2=F ITyADJ=14
 ICtDFT=  3500011 ScaDFX=  1.000000  1.000000  1.000000  1.000000
 FoFCou: FMM=F IPFlag=           0 FMFlag=      100000 FMFlg1=           0
         NFxFlg=           0 DoJE=T BraDBF=F KetDBF=T FulRan=T
         wScrn=  0.000000 ICntrl=       500 IOpCl=  0 I1Cent=   200000004 NGrid=           0
         NMat0=    1 NMatS0=      1 NMatT0=    0 NMatD0=    1 NMtDS0=    0 NMtDT0=    0
 Petite list used in FoFCou.
 Requested convergence on RMS density matrix=1.00D-08 within 128 cycles.
 Requested convergence on MAX density matrix=1.00D-06.
 Requested convergence on             energy=1.00D-06.
 No special actions if energy rises.
 SCF Done:  E(UwB97XD) =  -268.266364988     A.U. after   15 cycles
            NFock= 15  Conv=0.44D-08     -V/T= 2.0058
 <Sx>= 0.0000 <Sy>= 0.0000 <Sz>= 1.0000 <S**2>= 2.0075 S= 1.0025
 <L.S>=  0.00000000000    
 Annihilation of the first spin contaminant:
 S**2 before annihilation     2.0075,   after     2.0000
 Calling FoFJK, ICntrl=      2127 FMM=F ISym2X=0 I1Cent= 0 IOpClX= 1 NMat=1 NMatS=1 NMatT=0.
 ***** Axes restored to original set *****
 -------------------------------------------------------------------
 Center     Atomic                   Forces (Hartrees/Bohr)
 Number     Number              X              Y              Z
 -------------------------------------------------------------------
      1        6          -0.000489985    0.000134406    0.000334490
      2        1          -0.000155773    0.000268143   -0.000044056
      3        1           0.000005610    0.000207478   -0.000051563
      4        1           0.000028466    0.000079481   -0.000032637
      5        6          -0.000229899   -0.001508078   -0.001361546
      6        6           0.000614148    0.001072926   -0.000837611
      7        1           0.000113284   -0.000133970    0.000647632
      8        1           0.000277386    0.000042901    0.000571274
      9        8          -0.000342614   -0.001256273    0.000607684
     10        1           0.000182150    0.000485787   -0.000533090
     11        8          -0.000002776    0.000607199    0.000699422
 -------------------------------------------------------------------
 Cartesian Forces:  Max     0.001508078 RMS     0.000584249

 GradGradGradGradGradGradGradGradGradGradGradGradGradGradGradGradGradGrad
 Berny optimization.
 Using GEDIIS/GDIIS optimizer.
 FormGI is forming the generalized inverse of G from B-inverse, IUseBI=4.
 Internal  Forces:  Max     0.001282825 RMS     0.000365715
 Search for a local minimum.
 Step number   2 out of a maximum of   51
 All quantities printed in internal units (Hartrees-Bohrs-Radians)
 Mixed Optimization -- En-DIIS/RFO-DIIS
 Update second derivatives using D2CorX and points    1    2
 DE= -4.78D-04 DEPred=-5.03D-04 R= 9.50D-01
 TightC=F SS=  1.41D+00  RLast= 7.20D-02 DXNew= 5.0454D-01 2.1607D-01
 Trust test= 9.50D-01 RLast= 7.20D-02 DXMaxT set to 3.00D-01
 ITU=  1  0
 Use linear search instead of GDIIS.
     Eigenvalues ---    0.00231   0.00466   0.01353   0.01815   0.05695
     Eigenvalues ---    0.07115   0.07332   0.07412   0.11774   0.14168
     Eigenvalues ---    0.15953   0.16000   0.16000   0.16408   0.19868
     Eigenvalues ---    0.22108   0.24984   0.28999   0.31237   0.33750
     Eigenvalues ---    0.34291   0.34386   0.34442   0.35049   0.40818
     Eigenvalues ---    0.53470   0.62664
 RFO step:  Lambda=-4.15333636D-05 EMin= 2.30876233D-03
 Quartic linear search produced a step of -0.05150.
 Iteration  1 RMS(Cart)=  0.00930621 RMS(Int)=  0.00004232
 Iteration  2 RMS(Cart)=  0.00004885 RMS(Int)=  0.00001098
 Iteration  3 RMS(Cart)=  0.00000000 RMS(Int)=  0.00001098
 Variable       Old X    -DE/DX   Delta X   Delta X   Delta X     New X
                                 (Linear)    (Quad)   (Total)
    R1        2.05662   0.00015   0.00050  -0.00051  -0.00001   2.05661
    R2        2.05648  -0.00005   0.00046  -0.00097  -0.00051   2.05596
    R3        2.06698   0.00006   0.00053  -0.00081  -0.00028   2.06670
    R4        2.85737   0.00080   0.00103   0.00060   0.00164   2.85901
    R5        2.88829   0.00093   0.00131   0.00071   0.00201   2.89030
    R6        2.46171  -0.00085   0.00076  -0.00266  -0.00189   2.45982
    R7        2.05603   0.00033   0.00046   0.00007   0.00053   2.05656
    R8        2.06101   0.00030   0.00042   0.00005   0.00047   2.06148
    R9        2.67231  -0.00036   0.00102  -0.00269  -0.00167   2.67064
   R10        1.81068  -0.00004   0.00086  -0.00164  -0.00078   1.80990
    A1        1.90378  -0.00025  -0.00012  -0.00106  -0.00118   1.90260
    A2        1.90058  -0.00018  -0.00007  -0.00109  -0.00115   1.89943
    A3        1.89165   0.00035   0.00022   0.00167   0.00189   1.89354
    A4        1.90009  -0.00011  -0.00018  -0.00038  -0.00056   1.89953
    A5        1.92820   0.00025  -0.00012   0.00176   0.00164   1.92983
    A6        1.93907  -0.00006   0.00026  -0.00096  -0.00069   1.93838
    A7        2.04451   0.00016   0.00011   0.00354   0.00361   2.04812
    A8        2.00965   0.00005   0.00034   0.00336   0.00366   2.01331
    A9        1.97012   0.00002   0.00032   0.00320   0.00348   1.97360
   A10        1.86269   0.00009  -0.00003   0.00110   0.00107   1.86376
   A11        1.90447   0.00013  -0.00016   0.00063   0.00047   1.90494
   A12        1.98374  -0.00003   0.00044  -0.00008   0.00036   1.98410
   A13        1.90821  -0.00046   0.00006  -0.00554  -0.00548   1.90273
   A14        1.85659   0.00027  -0.00027   0.00373   0.00346   1.86004
   A15        1.94474  -0.00003  -0.00005  -0.00005  -0.00010   1.94464
   A16        1.89136   0.00128   0.00059   0.00651   0.00710   1.89846
    D1       -0.89041   0.00016   0.00065   0.00307   0.00372  -0.88669
    D2        3.01346  -0.00014  -0.00047  -0.01069  -0.01116   3.00230
    D3       -2.97534   0.00011   0.00073   0.00228   0.00302  -2.97233
    D4        0.92853  -0.00019  -0.00038  -0.01147  -0.01186   0.91667
    D5        1.19709   0.00012   0.00086   0.00221   0.00308   1.20018
    D6       -1.18222  -0.00017  -0.00025  -0.01154  -0.01180  -1.19401
    D7        0.97724   0.00008  -0.00100  -0.01509  -0.01609   0.96115
    D8        3.03732  -0.00034  -0.00102  -0.02070  -0.02173   3.01560
    D9       -1.06372  -0.00029  -0.00089  -0.02034  -0.02123  -1.08495
   D10       -2.91009   0.00038   0.00010  -0.00158  -0.00147  -2.91156
   D11       -0.85001  -0.00004   0.00008  -0.00718  -0.00710  -0.85711
   D12        1.33213   0.00000   0.00021  -0.00682  -0.00661   1.32552
   D13       -1.25916   0.00017  -0.00071   0.01141   0.01071  -1.24845
   D14        2.97952  -0.00010  -0.00074   0.00771   0.00696   2.98648
   D15        0.90126   0.00030  -0.00062   0.01215   0.01153   0.91279
         Item               Value     Threshold  Converged?
 Maximum Force            0.001283     0.000450     NO 
 RMS     Force            0.000366     0.000300     NO 
 Maximum Displacement     0.020969     0.001800     NO 
 RMS     Displacement     0.009309     0.001200     NO 
 Predicted change in Energy=-2.268545D-05
 GradGradGradGradGradGradGradGradGradGradGradGradGradGradGradGradGradGrad

                          Input orientation:                          
 ---------------------------------------------------------------------
 Center     Atomic      Atomic             Coordinates (Angstroms)
 Number     Number       Type             X           Y           Z
 ---------------------------------------------------------------------
      1          6           0       -1.353859    0.987327   -0.115376
      2          1           0       -1.158518    1.816467    0.561966
      3          1           0       -2.420776    0.774335   -0.116394
      4          1           0       -1.050809    1.277649   -1.125298
      5          6           0       -0.571868   -0.216668    0.361924
      6          6           0        0.918907   -0.020371    0.641884
      7          1           0        0.999799    0.798809    1.353757
      8          1           0        1.320015   -0.927290    1.096475
      9          8           0        1.665002    0.359765   -0.496579
     10          1           0        1.731837   -0.391875   -1.086384
     11          8           0       -0.832290   -1.331668   -0.257206
 ---------------------------------------------------------------------
                    Distance matrix (angstroms):
                    1          2          3          4          5
     1  C    0.000000
     2  H    1.088312   0.000000
     3  H    1.087970   1.771865   0.000000
     4  H    1.093650   1.774482   1.774267   0.000000
     5  C    1.512921   2.125515   2.151589   2.161990   0.000000
     6  C    2.598916   2.774177   3.515683   2.947468   1.529483
     7  H    2.780935   2.514139   3.723208   3.252691   2.117796
     8  H    3.504846   3.735911   4.284868   3.926683   2.150295
     9  O    3.106875   3.348845   4.124317   2.934864   2.464323
    10  H    3.516614   3.993493   4.420986   3.245295   2.726783
    11  O    2.381153   3.269285   2.641660   2.758599   1.301678
                    6          7          8          9         10
     6  C    0.000000
     7  H    1.088284   0.000000
     8  H    1.090890   1.774302   0.000000
     9  O    1.413244   2.014696   2.076860   0.000000
    10  H    1.945708   2.812098   2.284981   0.957758   0.000000
    11  O    2.365281   3.238932   2.574566   3.025675   2.854030
                   11
    11  O    0.000000
 Stoichiometry    C3H6O2(3)
 Framework group  C1[X(C3H6O2)]
 Deg. of freedom    27
 Full point group                 C1      NOp   1
 Largest Abelian subgroup         C1      NOp   1
 Largest concise Abelian subgroup C1      NOp   1
                         Standard orientation:                         
 ---------------------------------------------------------------------
 Center     Atomic      Atomic             Coordinates (Angstroms)
 Number     Number       Type             X           Y           Z
 ---------------------------------------------------------------------
      1          6           0        1.359968   -0.978270   -0.116755
      2          1           0        1.167853   -1.810859    0.557272
      3          1           0        2.425810   -0.759964   -0.115535
      4          1           0        1.059729   -1.266383   -1.128149
      5          6           0        0.571341    0.220051    0.363894
      6          6           0       -0.918812    0.015301    0.641098
      7          1           0       -0.996576   -0.806884    1.349848
      8          1           0       -1.325049    0.918532    1.098467
      9          8           0       -1.661469   -0.364358   -0.499770
     10          1           0       -1.731257    0.389104   -1.086902
     11          8           0        0.827032    1.338603   -0.250783
 ---------------------------------------------------------------------
 Rotational constants (GHZ):           7.5826244           4.0820237           3.2508642
 Standard basis: Aug-CC-pVTZ (5D, 7F)
 There are   425 symmetry adapted cartesian basis functions of A   symmetry.
 There are   368 symmetry adapted basis functions of A   symmetry.
   368 basis functions,   522 primitive gaussians,   425 cartesian basis functions
    21 alpha electrons       19 beta electrons
       nuclear repulsion energy       175.9021994123 Hartrees.
 NAtoms=   11 NActive=   11 NUniq=   11 SFac= 1.00D+00 NAtFMM=   60 NAOKFM=F Big=F
 Integral buffers will be    131072 words long.
 Raffenetti 2 integral format.
 Two-electron integral symmetry is turned on.
 Nuclear repulsion after empirical dispersion term =      175.8983426199 Hartrees.
 One-electron integrals computed using PRISM.
 NBasis=   368 RedAO= T EigKep=  1.60D-05  NBF=   368
 NBsUse=   368 1.00D-06 EigRej= -1.00D+00 NBFU=   368
 Initial guess from the checkpoint file:  "hydroxyacetone_Conf-M0002-wb97-opt-wb97-opt.chk"
 B after Tr=     0.000000    0.000000    0.000000
         Rot=    0.999989   -0.003944   -0.000406   -0.002563 Ang=  -0.54 deg.
 Initial guess <Sx>= 0.0000 <Sy>= 0.0000 <Sz>= 1.0000 <S**2>= 2.0074 S= 1.0025
 ExpMin= 2.53D-02 ExpMax= 1.53D+04 ExpMxC= 5.22D+02 IAcc=3 IRadAn=         7 AccDes= 0.00D+00
 Harris functional with IExCor= 4639 and IRadAn=       7 diagonalized for initial guess.
 HarFok:  IExCor= 4639 AccDes= 0.00D+00 IRadAn=         7 IDoV= 1 UseB2=F ITyADJ=14
 ICtDFT=  3500011 ScaDFX=  1.000000  1.000000  1.000000  1.000000
 FoFCou: FMM=F IPFlag=           0 FMFlag=      100000 FMFlg1=           0
         NFxFlg=           0 DoJE=T BraDBF=F KetDBF=T FulRan=T
         wScrn=  0.000000 ICntrl=       500 IOpCl=  0 I1Cent=   200000004 NGrid=           0
         NMat0=    1 NMatS0=      1 NMatT0=    0 NMatD0=    1 NMtDS0=    0 NMtDT0=    0
 Petite list used in FoFCou.
 Requested convergence on RMS density matrix=1.00D-08 within 128 cycles.
 Requested convergence on MAX density matrix=1.00D-06.
 Requested convergence on             energy=1.00D-06.
 No special actions if energy rises.
 SCF Done:  E(UwB97XD) =  -268.266387091     A.U. after   14 cycles
            NFock= 14  Conv=0.43D-08     -V/T= 2.0058
 <Sx>= 0.0000 <Sy>= 0.0000 <Sz>= 1.0000 <S**2>= 2.0075 S= 1.0025
 <L.S>=  0.00000000000    
 Annihilation of the first spin contaminant:
 S**2 before annihilation     2.0075,   after     2.0000
 Calling FoFJK, ICntrl=      2127 FMM=F ISym2X=0 I1Cent= 0 IOpClX= 1 NMat=1 NMatS=1 NMatT=0.
 ***** Axes restored to original set *****
 -------------------------------------------------------------------
 Center     Atomic                   Forces (Hartrees/Bohr)
 Number     Number              X              Y              Z
 -------------------------------------------------------------------
      1        6           0.000178114   -0.000172176    0.000077960
      2        1           0.000010484    0.000103171    0.000078647
      3        1          -0.000110047   -0.000041082   -0.000020032
      4        1           0.000006947    0.000140217   -0.000258052
      5        6          -0.000177378   -0.000324724    0.000242264
      6        6           0.000042020    0.000077774   -0.000886345
      7        1          -0.000005734    0.000105236    0.000052781
      8        1           0.000053345   -0.000166373    0.000249303
      9        8           0.000047117    0.000208810    0.000597145
     10        1          -0.000102721   -0.000161845   -0.000225831
     11        8           0.000057854    0.000230993    0.000092160
 -------------------------------------------------------------------
 Cartesian Forces:  Max     0.000886345 RMS     0.000235863

 GradGradGradGradGradGradGradGradGradGradGradGradGradGradGradGradGradGrad
 Berny optimization.
 Using GEDIIS/GDIIS optimizer.
 FormGI is forming the generalized inverse of G from B-inverse, IUseBI=4.
 Internal  Forces:  Max     0.000315906 RMS     0.000125605
 Search for a local minimum.
 Step number   3 out of a maximum of   51
 All quantities printed in internal units (Hartrees-Bohrs-Radians)
 Mixed Optimization -- En-DIIS/RFO-DIIS
 Swapping is turned off.
 Update second derivatives using D2CorX and points    1    2    3
 DE= -2.21D-05 DEPred=-2.27D-05 R= 9.74D-01
 TightC=F SS=  1.41D+00  RLast= 4.66D-02 DXNew= 5.0454D-01 1.3968D-01
 Trust test= 9.74D-01 RLast= 4.66D-02 DXMaxT set to 3.00D-01
 ITU=  1  1  0
     Eigenvalues ---    0.00244   0.00460   0.01176   0.01992   0.05785
     Eigenvalues ---    0.07016   0.07112   0.07411   0.11797   0.14258
     Eigenvalues ---    0.15822   0.16000   0.16002   0.16539   0.20031
     Eigenvalues ---    0.22679   0.25071   0.29039   0.31334   0.33953
     Eigenvalues ---    0.34188   0.34436   0.34559   0.34847   0.40106
     Eigenvalues ---    0.54174   0.61487
 En-DIIS/RFO-DIIS/Sim-DIIS IScMMF=       -3 using points:     3    2
 RFO step:  Lambda=-5.13955468D-06.
 DidBck=F Rises=F RFO-DIIS coefs:    0.93561    0.06439
 Iteration  1 RMS(Cart)=  0.00391668 RMS(Int)=  0.00001197
 Iteration  2 RMS(Cart)=  0.00001106 RMS(Int)=  0.00000083
 Iteration  3 RMS(Cart)=  0.00000000 RMS(Int)=  0.00000083
 Variable       Old X    -DE/DX   Delta X   Delta X   Delta X     New X
                                 (Linear)    (Quad)   (Total)
    R1        2.05661   0.00013   0.00000   0.00033   0.00033   2.05694
    R2        2.05596   0.00012   0.00003   0.00020   0.00023   2.05620
    R3        2.06670   0.00028   0.00002   0.00072   0.00074   2.06744
    R4        2.85901   0.00002  -0.00011   0.00029   0.00018   2.85919
    R5        2.89030   0.00000  -0.00013   0.00029   0.00016   2.89046
    R6        2.45982  -0.00025   0.00012  -0.00082  -0.00070   2.45912
    R7        2.05656   0.00011  -0.00003   0.00039   0.00036   2.05691
    R8        2.06148   0.00026  -0.00003   0.00081   0.00078   2.06227
    R9        2.67064  -0.00032   0.00011  -0.00116  -0.00105   2.66960
   R10        1.80990   0.00026   0.00005   0.00025   0.00031   1.81020
    A1        1.90260   0.00000   0.00008  -0.00032  -0.00025   1.90235
    A2        1.89943  -0.00005   0.00007  -0.00035  -0.00027   1.89916
    A3        1.89354   0.00000  -0.00012   0.00037   0.00025   1.89379
    A4        1.89953  -0.00006   0.00004  -0.00047  -0.00043   1.89910
    A5        1.92983  -0.00005  -0.00011  -0.00007  -0.00017   1.92966
    A6        1.93838   0.00015   0.00004   0.00081   0.00086   1.93924
    A7        2.04812  -0.00009  -0.00023  -0.00029  -0.00052   2.04760
    A8        2.01331   0.00001  -0.00024  -0.00003  -0.00027   2.01304
    A9        1.97360   0.00003  -0.00022   0.00007  -0.00015   1.97345
   A10        1.86376  -0.00006  -0.00007  -0.00054  -0.00061   1.86315
   A11        1.90494  -0.00012  -0.00003  -0.00013  -0.00016   1.90478
   A12        1.98410   0.00028  -0.00002   0.00149   0.00147   1.98557
   A13        1.90273  -0.00002   0.00035  -0.00186  -0.00151   1.90122
   A14        1.86004  -0.00014  -0.00022  -0.00049  -0.00071   1.85933
   A15        1.94464   0.00005   0.00001   0.00128   0.00129   1.94593
   A16        1.89846   0.00000  -0.00046   0.00132   0.00086   1.89932
    D1       -0.88669  -0.00005  -0.00024  -0.00270  -0.00294  -0.88963
    D2        3.00230   0.00000   0.00072  -0.00241  -0.00169   3.00061
    D3       -2.97233  -0.00003  -0.00019  -0.00249  -0.00269  -2.97501
    D4        0.91667   0.00002   0.00076  -0.00220  -0.00144   0.91523
    D5        1.20018  -0.00002  -0.00020  -0.00240  -0.00260   1.19758
    D6       -1.19401   0.00003   0.00076  -0.00211  -0.00135  -1.19536
    D7        0.96115   0.00006   0.00104   0.00519   0.00623   0.96737
    D8        3.01560  -0.00005   0.00140   0.00263   0.00403   3.01962
    D9       -1.08495   0.00012   0.00137   0.00530   0.00667  -1.07828
   D10       -2.91156   0.00001   0.00009   0.00487   0.00496  -2.90660
   D11       -0.85711  -0.00011   0.00046   0.00230   0.00276  -0.85435
   D12        1.32552   0.00006   0.00043   0.00498   0.00541   1.33093
   D13       -1.24845   0.00005  -0.00069   0.00719   0.00650  -1.24195
   D14        2.98648   0.00006  -0.00045   0.00733   0.00688   2.99337
   D15        0.91279   0.00014  -0.00074   0.00918   0.00844   0.92123
         Item               Value     Threshold  Converged?
 Maximum Force            0.000316     0.000450     YES
 RMS     Force            0.000126     0.000300     YES
 Maximum Displacement     0.012056     0.001800     NO 
 RMS     Displacement     0.003919     0.001200     NO 
 Predicted change in Energy=-2.570566D-06
 GradGradGradGradGradGradGradGradGradGradGradGradGradGradGradGradGradGrad

                          Input orientation:                          
 ---------------------------------------------------------------------
 Center     Atomic      Atomic             Coordinates (Angstroms)
 Number     Number       Type             X           Y           Z
 ---------------------------------------------------------------------
      1          6           0       -1.352501    0.986821   -0.116601
      2          1           0       -1.157806    1.817295    0.559573
      3          1           0       -2.419673    0.774495   -0.118712
      4          1           0       -1.048317    1.275749   -1.127005
      5          6           0       -0.572137   -0.216985    0.364134
      6          6           0        0.919172   -0.021481    0.642248
      7          1           0        1.000588    0.795979    1.356322
      8          1           0        1.320480   -0.929242    1.095977
      9          8           0        1.664797    0.362138   -0.494665
     10          1           0        1.726775   -0.385496   -1.090326
     11          8           0       -0.833937   -1.332794   -0.252176
 ---------------------------------------------------------------------
                    Distance matrix (angstroms):
                    1          2          3          4          5
     1  C    0.000000
     2  H    1.088487   0.000000
     3  H    1.088092   1.771951   0.000000
     4  H    1.094040   1.774770   1.774409   0.000000
     5  C    1.513018   2.125911   2.151642   2.162983   0.000000
     6  C    2.598658   2.775206   3.515754   2.946875   1.529566
     7  H    2.782616   2.517253   3.724832   3.255013   2.117546
     8  H    3.505206   3.738060   4.285666   3.926173   2.150559
     9  O    3.104392   3.346041   4.122411   2.931813   2.465115
    10  H    3.509036   3.986886   4.413915   3.234535   2.725591
    11  O    2.380736   3.269081   2.640652   2.759671   1.301310
                    6          7          8          9         10
     6  C    0.000000
     7  H    1.088473   0.000000
     8  H    1.091305   1.773837   0.000000
     9  O    1.412689   2.013838   2.077584   0.000000
    10  H    1.945903   2.812351   2.289248   0.957919   0.000000
    11  O    2.364937   3.237967   2.573302   3.029071   2.856067
                   11
    11  O    0.000000
 Stoichiometry    C3H6O2(3)
 Framework group  C1[X(C3H6O2)]
 Deg. of freedom    27
 Full point group                 C1      NOp   1
 Largest Abelian subgroup         C1      NOp   1
 Largest concise Abelian subgroup C1      NOp   1
                         Standard orientation:                         
 ---------------------------------------------------------------------
 Center     Atomic      Atomic             Coordinates (Angstroms)
 Number     Number       Type             X           Y           Z
 ---------------------------------------------------------------------
      1          6           0        1.356065   -0.981718   -0.114165
      2          1           0        1.162413   -1.811771    0.562824
      3          1           0        2.422701   -0.766702   -0.114904
      4          1           0        1.054185   -1.272770   -1.124651
      5          6           0        0.571921    0.220760    0.363734
      6          6           0       -0.919322    0.021867    0.639794
      7          1           0       -0.999788   -0.794836    1.354842
      8          1           0       -1.323624    0.929220    1.091675
      9          8           0       -1.662206   -0.365161   -0.497758
     10          1           0       -1.725142    0.381513   -1.094521
     11          8           0        0.831865    1.336397   -0.253672
 ---------------------------------------------------------------------
 Rotational constants (GHZ):           7.5824310           4.0826846           3.2502830
 Standard basis: Aug-CC-pVTZ (5D, 7F)
 There are   425 symmetry adapted cartesian basis functions of A   symmetry.
 There are   368 symmetry adapted basis functions of A   symmetry.
   368 basis functions,   522 primitive gaussians,   425 cartesian basis functions
    21 alpha electrons       19 beta electrons
       nuclear repulsion energy       175.9076692806 Hartrees.
 NAtoms=   11 NActive=   11 NUniq=   11 SFac= 1.00D+00 NAtFMM=   60 NAOKFM=F Big=F
 Integral buffers will be    131072 words long.
 Raffenetti 2 integral format.
 Two-electron integral symmetry is turned on.
 Nuclear repulsion after empirical dispersion term =      175.9038103266 Hartrees.
 One-electron integrals computed using PRISM.
 NBasis=   368 RedAO= T EigKep=  1.61D-05  NBF=   368
 NBsUse=   368 1.00D-06 EigRej= -1.00D+00 NBFU=   368
 Initial guess from the checkpoint file:  "hydroxyacetone_Conf-M0002-wb97-opt-wb97-opt.chk"
 B after Tr=     0.000000    0.000000    0.000000
         Rot=    0.999997    0.002004    0.000150    0.001166 Ang=   0.27 deg.
 Initial guess <Sx>= 0.0000 <Sy>= 0.0000 <Sz>= 1.0000 <S**2>= 2.0075 S= 1.0025
 Requested convergence on RMS density matrix=1.00D-08 within 128 cycles.
 Requested convergence on MAX density matrix=1.00D-06.
 Requested convergence on             energy=1.00D-06.
 No special actions if energy rises.
 SCF Done:  E(UwB97XD) =  -268.266390095     A.U. after   10 cycles
            NFock= 10  Conv=0.10D-07     -V/T= 2.0058
 <Sx>= 0.0000 <Sy>= 0.0000 <Sz>= 1.0000 <S**2>= 2.0075 S= 1.0025
 <L.S>=  0.00000000000    
 Annihilation of the first spin contaminant:
 S**2 before annihilation     2.0075,   after     2.0000
 Calling FoFJK, ICntrl=      2127 FMM=F ISym2X=0 I1Cent= 0 IOpClX= 1 NMat=1 NMatS=1 NMatT=0.
 ***** Axes restored to original set *****
 -------------------------------------------------------------------
 Center     Atomic                   Forces (Hartrees/Bohr)
 Number     Number              X              Y              Z
 -------------------------------------------------------------------
      1        6           0.000073183    0.000015351   -0.000010184
      2        1           0.000020195    0.000007636    0.000019422
      3        1          -0.000035326   -0.000031444   -0.000004547
      4        1          -0.000003059    0.000017000   -0.000021811
      5        6          -0.000083260   -0.000037976    0.000156592
      6        6           0.000115760    0.000086190   -0.000193401
      7        1          -0.000035691    0.000067787   -0.000015360
      8        1          -0.000010994   -0.000031614    0.000001883
      9        8           0.000062684    0.000066840    0.000228905
     10        1          -0.000095696   -0.000099284   -0.000074194
     11        8          -0.000007797   -0.000060485   -0.000087306
 -------------------------------------------------------------------
 Cartesian Forces:  Max     0.000228905 RMS     0.000078737

 GradGradGradGradGradGradGradGradGradGradGradGradGradGradGradGradGradGrad
 Berny optimization.
 Using GEDIIS/GDIIS optimizer.
 FormGI is forming the generalized inverse of G from B-inverse, IUseBI=4.
 Internal  Forces:  Max     0.000150769 RMS     0.000048778
 Search for a local minimum.
 Step number   4 out of a maximum of   51
 All quantities printed in internal units (Hartrees-Bohrs-Radians)
 Mixed Optimization -- En-DIIS/RFO-DIIS
 Swapping is turned off.
 Update second derivatives using D2CorX and points    1    2    3    4
 DE= -3.00D-06 DEPred=-2.57D-06 R= 1.17D+00
 TightC=F SS=  1.41D+00  RLast= 1.91D-02 DXNew= 5.0454D-01 5.7200D-02
 Trust test= 1.17D+00 RLast= 1.91D-02 DXMaxT set to 3.00D-01
 ITU=  1  1  1  0
     Eigenvalues ---    0.00286   0.00452   0.00788   0.01956   0.06155
     Eigenvalues ---    0.07107   0.07315   0.07412   0.11817   0.14249
     Eigenvalues ---    0.15961   0.16000   0.16005   0.17338   0.20014
     Eigenvalues ---    0.21963   0.24964   0.29006   0.31401   0.33939
     Eigenvalues ---    0.33998   0.34388   0.34464   0.34615   0.39105
     Eigenvalues ---    0.53597   0.63690
 En-DIIS/RFO-DIIS/Sim-DIIS IScMMF=       -3 using points:     4    3    2
 RFO step:  Lambda=-2.32440086D-06.
 DidBck=F Rises=F RFO-DIIS coefs:    1.18347    0.13493   -0.31840
 Iteration  1 RMS(Cart)=  0.00299819 RMS(Int)=  0.00000607
 Iteration  2 RMS(Cart)=  0.00000576 RMS(Int)=  0.00000331
 Iteration  3 RMS(Cart)=  0.00000000 RMS(Int)=  0.00000331
 Variable       Old X    -DE/DX   Delta X   Delta X   Delta X     New X
                                 (Linear)    (Quad)   (Total)
    R1        2.05694   0.00002   0.00006   0.00010   0.00015   2.05710
    R2        2.05620   0.00004  -0.00012   0.00026   0.00014   2.05634
    R3        2.06744   0.00002   0.00005   0.00025   0.00030   2.06773
    R4        2.85919  -0.00002   0.00055  -0.00050   0.00005   2.85924
    R5        2.89046   0.00004   0.00067  -0.00045   0.00022   2.89068
    R6        2.45912   0.00009  -0.00073   0.00046  -0.00027   2.45885
    R7        2.05691   0.00004   0.00023   0.00001   0.00024   2.05716
    R8        2.06227   0.00002   0.00029   0.00007   0.00036   2.06263
    R9        2.66960  -0.00015  -0.00072  -0.00015  -0.00087   2.66872
   R10        1.81020   0.00012  -0.00019   0.00042   0.00023   1.81043
    A1        1.90235   0.00003  -0.00042   0.00041  -0.00001   1.90234
    A2        1.89916   0.00000  -0.00042   0.00027  -0.00014   1.89901
    A3        1.89379  -0.00002   0.00065  -0.00060   0.00005   1.89384
    A4        1.89910   0.00000  -0.00026   0.00007  -0.00019   1.89891
    A5        1.92966  -0.00003   0.00049  -0.00064  -0.00016   1.92950
    A6        1.93924   0.00003  -0.00006   0.00051   0.00045   1.93968
    A7        2.04760  -0.00009   0.00106  -0.00169  -0.00065   2.04695
    A8        2.01304   0.00002   0.00112  -0.00134  -0.00023   2.01281
    A9        1.97345   0.00003   0.00108  -0.00123  -0.00016   1.97329
   A10        1.86315  -0.00002   0.00023  -0.00044  -0.00022   1.86293
   A11        1.90478  -0.00006   0.00012  -0.00056  -0.00044   1.90434
   A12        1.98557   0.00007   0.00038   0.00039   0.00077   1.98634
   A13        1.90122   0.00004  -0.00202   0.00152  -0.00050   1.90072
   A14        1.85933  -0.00001   0.00097  -0.00100  -0.00003   1.85930
   A15        1.94593  -0.00001   0.00020   0.00015   0.00035   1.94627
   A16        1.89932  -0.00011   0.00242  -0.00235   0.00006   1.89939
    D1       -0.88963  -0.00002   0.00065  -0.00273  -0.00208  -0.89172
    D2        3.00061   0.00001  -0.00386   0.00315  -0.00072   2.99990
    D3       -2.97501  -0.00002   0.00047  -0.00247  -0.00201  -2.97702
    D4        0.91523   0.00001  -0.00404   0.00341  -0.00064   0.91459
    D5        1.19758  -0.00001   0.00050  -0.00247  -0.00196   1.19562
    D6       -1.19536   0.00001  -0.00400   0.00341  -0.00059  -1.19595
    D7        0.96737   0.00000  -0.00398   0.00000  -0.00399   0.96339
    D8        3.01962   0.00001  -0.00618   0.00126  -0.00492   3.01470
    D9       -1.07828  -0.00001  -0.00554   0.00129  -0.00424  -1.08252
   D10       -2.90660  -0.00003   0.00044  -0.00579  -0.00535  -2.91195
   D11       -0.85435  -0.00002  -0.00176  -0.00453  -0.00629  -0.86064
   D12        1.33093  -0.00004  -0.00111  -0.00449  -0.00561   1.32533
   D13       -1.24195   0.00006   0.00460   0.00195   0.00655  -1.23540
   D14        2.99337   0.00006   0.00348   0.00292   0.00640   2.99977
   D15        0.92123   0.00002   0.00522   0.00161   0.00683   0.92806
         Item               Value     Threshold  Converged?
 Maximum Force            0.000151     0.000450     YES
 RMS     Force            0.000049     0.000300     YES
 Maximum Displacement     0.006189     0.001800     NO 
 RMS     Displacement     0.002996     0.001200     NO 
 Predicted change in Energy=-1.106221D-06
 GradGradGradGradGradGradGradGradGradGradGradGradGradGradGradGradGradGrad

                          Input orientation:                          
 ---------------------------------------------------------------------
 Center     Atomic      Atomic             Coordinates (Angstroms)
 Number     Number       Type             X           Y           Z
 ---------------------------------------------------------------------
      1          6           0       -1.352453    0.986733   -0.115768
      2          1           0       -1.159741    1.815957    0.562636
      3          1           0       -2.419465    0.773252   -0.120079
      4          1           0       -1.047161    1.278560   -1.125175
      5          6           0       -0.571759   -0.217435    0.363617
      6          6           0        0.919508   -0.020855    0.641838
      7          1           0        1.000244    0.798763    1.353707
      8          1           0        1.320211   -0.927262    1.099252
      9          8           0        1.666270    0.359244   -0.494937
     10          1           0        1.723987   -0.388472   -1.091116
     11          8           0       -0.832200   -1.332005   -0.255205
 ---------------------------------------------------------------------
                    Distance matrix (angstroms):
                    1          2          3          4          5
     1  C    0.000000
     2  H    1.088569   0.000000
     3  H    1.088168   1.772071   0.000000
     4  H    1.094198   1.774874   1.774479   0.000000
     5  C    1.513047   2.126032   2.151613   2.163448   0.000000
     6  C    2.598270   2.775506   3.515661   2.945947   1.529683
     7  H    2.780264   2.515157   3.723856   3.250681   2.117577
     8  H    3.504679   3.736759   4.285288   3.926598   2.150480
     9  O    3.106476   3.350644   4.123730   2.933436   2.465451
    10  H    3.508129   3.988771   4.411430   3.234102   2.723225
    11  O    2.380473   3.268916   2.640034   2.760092   1.301168
                    6          7          8          9         10
     6  C    0.000000
     7  H    1.088600   0.000000
     8  H    1.091496   1.773778   0.000000
     9  O    1.412227   2.013517   2.077569   0.000000
    10  H    1.945625   2.812559   2.291515   0.958040   0.000000
    11  O    2.364801   3.238306   2.575121   3.026574   2.850104
                   11
    11  O    0.000000
 Stoichiometry    C3H6O2(3)
 Framework group  C1[X(C3H6O2)]
 Deg. of freedom    27
 Full point group                 C1      NOp   1
 Largest Abelian subgroup         C1      NOp   1
 Largest concise Abelian subgroup C1      NOp   1
                         Standard orientation:                         
 ---------------------------------------------------------------------
 Center     Atomic      Atomic             Coordinates (Angstroms)
 Number     Number       Type             X           Y           Z
 ---------------------------------------------------------------------
      1          6           0        1.358286   -0.979370   -0.115998
      2          1           0        1.167977   -1.810729    0.560468
      3          1           0        2.424405   -0.761440   -0.118220
      4          1           0        1.055783   -1.270469   -1.126455
      5          6           0        0.571837    0.220585    0.364538
      6          6           0       -0.919030    0.017248    0.640040
      7          1           0       -0.997456   -0.804106    1.350164
      8          1           0       -1.324217    0.921071    1.098613
      9          8           0       -1.662432   -0.363709   -0.498649
     10          1           0       -1.722337    0.384938   -1.093442
     11          8           0        0.828593    1.337453   -0.251677
 ---------------------------------------------------------------------
 Rotational constants (GHZ):           7.5854361           4.0822202           3.2511990
 Standard basis: Aug-CC-pVTZ (5D, 7F)
 There are   425 symmetry adapted cartesian basis functions of A   symmetry.
 There are   368 symmetry adapted basis functions of A   symmetry.
   368 basis functions,   522 primitive gaussians,   425 cartesian basis functions
    21 alpha electrons       19 beta electrons
       nuclear repulsion energy       175.9196449325 Hartrees.
 NAtoms=   11 NActive=   11 NUniq=   11 SFac= 1.00D+00 NAtFMM=   60 NAOKFM=F Big=F
 Integral buffers will be    131072 words long.
 Raffenetti 2 integral format.
 Two-electron integral symmetry is turned on.
 Nuclear repulsion after empirical dispersion term =      175.9157853538 Hartrees.
 One-electron integrals computed using PRISM.
 NBasis=   368 RedAO= T EigKep=  1.61D-05  NBF=   368
 NBsUse=   368 1.00D-06 EigRej= -1.00D+00 NBFU=   368
 Initial guess from the checkpoint file:  "hydroxyacetone_Conf-M0002-wb97-opt-wb97-opt.chk"
 B after Tr=     0.000000    0.000000    0.000000
         Rot=    0.999999   -0.001380   -0.000105   -0.000705 Ang=  -0.18 deg.
 Initial guess <Sx>= 0.0000 <Sy>= 0.0000 <Sz>= 1.0000 <S**2>= 2.0075 S= 1.0025
 Requested convergence on RMS density matrix=1.00D-08 within 128 cycles.
 Requested convergence on MAX density matrix=1.00D-06.
 Requested convergence on             energy=1.00D-06.
 No special actions if energy rises.
 SCF Done:  E(UwB97XD) =  -268.266391113     A.U. after   13 cycles
            NFock= 13  Conv=0.73D-08     -V/T= 2.0058
 <Sx>= 0.0000 <Sy>= 0.0000 <Sz>= 1.0000 <S**2>= 2.0075 S= 1.0025
 <L.S>=  0.00000000000    
 Annihilation of the first spin contaminant:
 S**2 before annihilation     2.0075,   after     2.0000
 Calling FoFJK, ICntrl=      2127 FMM=F ISym2X=0 I1Cent= 0 IOpClX= 1 NMat=1 NMatS=1 NMatT=0.
 ***** Axes restored to original set *****
 -------------------------------------------------------------------
 Center     Atomic                   Forces (Hartrees/Bohr)
 Number     Number              X              Y              Z
 -------------------------------------------------------------------
      1        6          -0.000028298    0.000123324   -0.000070591
      2        1           0.000006259   -0.000042122   -0.000004464
      3        1           0.000011013   -0.000009300   -0.000000570
      4        1          -0.000003146   -0.000044399    0.000061446
      5        6          -0.000023606    0.000073750    0.000045313
      6        6           0.000142653   -0.000003406    0.000219092
      7        1          -0.000053466    0.000004053   -0.000060076
      8        1          -0.000021849    0.000017221   -0.000092225
      9        8           0.000071398    0.000033302   -0.000033469
     10        1          -0.000072106   -0.000021102    0.000007116
     11        8          -0.000028852   -0.000131321   -0.000071572
 -------------------------------------------------------------------
 Cartesian Forces:  Max     0.000219092 RMS     0.000069017

 GradGradGradGradGradGradGradGradGradGradGradGradGradGradGradGradGradGrad
 Berny optimization.
 Using GEDIIS/GDIIS optimizer.
 FormGI is forming the generalized inverse of G from B-inverse, IUseBI=4.
 Internal  Forces:  Max     0.000152193 RMS     0.000043007
 Search for a local minimum.
 Step number   5 out of a maximum of   51
 All quantities printed in internal units (Hartrees-Bohrs-Radians)
 Mixed Optimization -- En-DIIS/RFO-DIIS
 Swapping is turned off.
 Update second derivatives using D2CorX and points    1    2    3    4    5
 DE= -1.02D-06 DEPred=-1.11D-06 R= 9.20D-01
 TightC=F SS=  1.41D+00  RLast= 1.75D-02 DXNew= 5.0454D-01 5.2389D-02
 Trust test= 9.20D-01 RLast= 1.75D-02 DXMaxT set to 3.00D-01
 ITU=  1  1  1  1  0
     Eigenvalues ---    0.00373   0.00406   0.00572   0.01925   0.06238
     Eigenvalues ---    0.07105   0.07399   0.07739   0.11784   0.14327
     Eigenvalues ---    0.15999   0.16002   0.16262   0.17119   0.19997
     Eigenvalues ---    0.22991   0.24829   0.28937   0.31099   0.33956
     Eigenvalues ---    0.34354   0.34444   0.34598   0.36846   0.40184
     Eigenvalues ---    0.53657   0.64790
 En-DIIS/RFO-DIIS/Sim-DIIS IScMMF=       -3 using points:     5    4    3    2
 RFO step:  Lambda=-6.77470634D-07.
 DidBck=F Rises=F RFO-DIIS coefs:    1.21219    0.07254   -0.28944    0.00471
 Iteration  1 RMS(Cart)=  0.00120464 RMS(Int)=  0.00000198
 Iteration  2 RMS(Cart)=  0.00000172 RMS(Int)=  0.00000026
 Iteration  3 RMS(Cart)=  0.00000000 RMS(Int)=  0.00000026
 Variable       Old X    -DE/DX   Delta X   Delta X   Delta X     New X
                                 (Linear)    (Quad)   (Total)
    R1        2.05710  -0.00003   0.00013  -0.00014  -0.00001   2.05708
    R2        2.05634  -0.00001   0.00010  -0.00007   0.00003   2.05637
    R3        2.06773  -0.00007   0.00027  -0.00031  -0.00004   2.06769
    R4        2.85924   0.00003   0.00006   0.00008   0.00014   2.85938
    R5        2.89068   0.00008   0.00008   0.00023   0.00031   2.89099
    R6        2.45885   0.00015  -0.00025   0.00033   0.00008   2.45894
    R7        2.05716  -0.00004   0.00015  -0.00015   0.00000   2.05715
    R8        2.06263  -0.00006   0.00030  -0.00030   0.00000   2.06263
    R9        2.66872   0.00002  -0.00048   0.00026  -0.00022   2.66850
   R10        1.81043   0.00001   0.00014  -0.00004   0.00010   1.81053
    A1        1.90234   0.00002  -0.00007   0.00015   0.00009   1.90243
    A2        1.89901   0.00003  -0.00010   0.00020   0.00010   1.89911
    A3        1.89384  -0.00003   0.00007  -0.00016  -0.00009   1.89375
    A4        1.89891   0.00002  -0.00016   0.00016   0.00000   1.89891
    A5        1.92950   0.00000  -0.00009   0.00004  -0.00005   1.92945
    A6        1.93968  -0.00004   0.00034  -0.00038  -0.00003   1.93965
    A7        2.04695  -0.00003  -0.00030  -0.00001  -0.00031   2.04664
    A8        2.01281   0.00001  -0.00014   0.00006  -0.00008   2.01273
    A9        1.97329   0.00001  -0.00009   0.00003  -0.00006   1.97323
   A10        1.86293  -0.00001  -0.00022   0.00013  -0.00009   1.86284
   A11        1.90434   0.00000  -0.00014  -0.00011  -0.00025   1.90410
   A12        1.98634  -0.00007   0.00058  -0.00065  -0.00007   1.98627
   A13        1.90072   0.00005  -0.00051   0.00090   0.00039   1.90111
   A14        1.85930   0.00003  -0.00023   0.00036   0.00014   1.85944
   A15        1.94627   0.00000   0.00044  -0.00052  -0.00008   1.94619
   A16        1.89939  -0.00010   0.00023  -0.00061  -0.00038   1.89900
    D1       -0.89172   0.00000  -0.00130   0.00036  -0.00094  -0.89265
    D2        2.99990   0.00000  -0.00058   0.00024  -0.00034   2.99956
    D3       -2.97702  -0.00001  -0.00120   0.00025  -0.00096  -2.97797
    D4        0.91459   0.00000  -0.00049   0.00013  -0.00035   0.91424
    D5        1.19562   0.00000  -0.00117   0.00027  -0.00090   1.19472
    D6       -1.19595   0.00000  -0.00045   0.00016  -0.00030  -1.19625
    D7        0.96339  -0.00001   0.00100  -0.00033   0.00068   0.96407
    D8        3.01470   0.00004   0.00020   0.00075   0.00096   3.01566
    D9       -1.08252  -0.00001   0.00110  -0.00049   0.00061  -1.08192
   D10       -2.91195  -0.00002   0.00029  -0.00020   0.00008  -2.91186
   D11       -0.86064   0.00004  -0.00051   0.00088   0.00036  -0.86027
   D12        1.32533  -0.00002   0.00038  -0.00037   0.00001   1.32534
   D13       -1.23540   0.00004   0.00319   0.00072   0.00391  -1.23149
   D14        2.99977   0.00007   0.00329   0.00069   0.00397   3.00374
   D15        0.92806  -0.00002   0.00380  -0.00034   0.00346   0.93152
         Item               Value     Threshold  Converged?
 Maximum Force            0.000152     0.000450     YES
 RMS     Force            0.000043     0.000300     YES
 Maximum Displacement     0.005934     0.001800     NO 
 RMS     Displacement     0.001205     0.001200     NO 
 Predicted change in Energy=-3.192581D-07
 GradGradGradGradGradGradGradGradGradGradGradGradGradGradGradGradGradGrad

                          Input orientation:                          
 ---------------------------------------------------------------------
 Center     Atomic      Atomic             Coordinates (Angstroms)
 Number     Number       Type             X           Y           Z
 ---------------------------------------------------------------------
      1          6           0       -1.351994    0.986621   -0.115999
      2          1           0       -1.159808    1.815806    0.562591
      3          1           0       -2.419006    0.773064   -0.121199
      4          1           0       -1.045868    1.278364   -1.125155
      5          6           0       -0.571649   -0.217579    0.364101
      6          6           0        0.919771   -0.020797    0.642266
      7          1           0        1.000341    0.798783    1.354195
      8          1           0        1.320449   -0.927405    1.099304
      9          8           0        1.666275    0.359377   -0.494510
     10          1           0        1.720846   -0.387516   -1.092097
     11          8           0       -0.831918   -1.332239   -0.254727
 ---------------------------------------------------------------------
                    Distance matrix (angstroms):
                    1          2          3          4          5
     1  C    0.000000
     2  H    1.088562   0.000000
     3  H    1.088185   1.772134   0.000000
     4  H    1.094177   1.774912   1.774476   0.000000
     5  C    1.513121   2.126026   2.151655   2.163473   0.000000
     6  C    2.598226   2.775628   3.515754   2.945392   1.529847
     7  H    2.780330   2.515396   3.724162   3.250253   2.117647
     8  H    3.504627   3.736970   4.285411   3.925951   2.150444
     9  O    3.105906   3.350431   4.123107   2.932229   2.465440
    10  H    3.504764   3.986325   4.407716   3.229699   2.721199
    11  O    2.380512   3.268900   2.639882   2.760193   1.301213
                    6          7          8          9         10
     6  C    0.000000
     7  H    1.088598   0.000000
     8  H    1.091497   1.774025   0.000000
     9  O    1.412112   2.013518   2.077414   0.000000
    10  H    1.945306   2.812610   2.292169   0.958090   0.000000
    11  O    2.364929   3.238373   2.574874   3.026554   2.847858
                   11
    11  O    0.000000
 Stoichiometry    C3H6O2(3)
 Framework group  C1[X(C3H6O2)]
 Deg. of freedom    27
 Full point group                 C1      NOp   1
 Largest Abelian subgroup         C1      NOp   1
 Largest concise Abelian subgroup C1      NOp   1
                         Standard orientation:                         
 ---------------------------------------------------------------------
 Center     Atomic      Atomic             Coordinates (Angstroms)
 Number     Number       Type             X           Y           Z
 ---------------------------------------------------------------------
      1          6           0        1.357699   -0.979775   -0.115792
      2          1           0        1.167524   -1.810745    0.561178
      3          1           0        2.423887   -0.762100   -0.118789
      4          1           0        1.054466   -1.271129   -1.125933
      5          6           0        0.571877    0.220664    0.364797
      6          6           0       -0.919257    0.017707    0.640037
      7          1           0       -0.997913   -0.803281    1.350557
      8          1           0       -1.324226    0.922054    1.097772
      9          8           0       -1.662299   -0.363577   -0.498633
     10          1           0       -1.718704    0.384027   -1.095160
     11          8           0        0.828930    1.337277   -0.251851
 ---------------------------------------------------------------------
 Rotational constants (GHZ):           7.5843963           4.0830156           3.2517462
 Standard basis: Aug-CC-pVTZ (5D, 7F)
 There are   425 symmetry adapted cartesian basis functions of A   symmetry.
 There are   368 symmetry adapted basis functions of A   symmetry.
   368 basis functions,   522 primitive gaussians,   425 cartesian basis functions
    21 alpha electrons       19 beta electrons
       nuclear repulsion energy       175.9239307424 Hartrees.
 NAtoms=   11 NActive=   11 NUniq=   11 SFac= 1.00D+00 NAtFMM=   60 NAOKFM=F Big=F
 Integral buffers will be    131072 words long.
 Raffenetti 2 integral format.
 Two-electron integral symmetry is turned on.
 Nuclear repulsion after empirical dispersion term =      175.9200700947 Hartrees.
 One-electron integrals computed using PRISM.
 NBasis=   368 RedAO= T EigKep=  1.61D-05  NBF=   368
 NBsUse=   368 1.00D-06 EigRej= -1.00D+00 NBFU=   368
 Initial guess from the checkpoint file:  "hydroxyacetone_Conf-M0002-wb97-opt-wb97-opt.chk"
 B after Tr=     0.000000    0.000000    0.000000
         Rot=    1.000000    0.000150    0.000069    0.000129 Ang=   0.02 deg.
 Initial guess <Sx>= 0.0000 <Sy>= 0.0000 <Sz>= 1.0000 <S**2>= 2.0075 S= 1.0025
 Requested convergence on RMS density matrix=1.00D-08 within 128 cycles.
 Requested convergence on MAX density matrix=1.00D-06.
 Requested convergence on             energy=1.00D-06.
 No special actions if energy rises.
 SCF Done:  E(UwB97XD) =  -268.266391495     A.U. after   11 cycles
            NFock= 11  Conv=0.92D-08     -V/T= 2.0058
 <Sx>= 0.0000 <Sy>= 0.0000 <Sz>= 1.0000 <S**2>= 2.0075 S= 1.0025
 <L.S>=  0.00000000000    
 Annihilation of the first spin contaminant:
 S**2 before annihilation     2.0075,   after     2.0000
 Calling FoFJK, ICntrl=      2127 FMM=F ISym2X=0 I1Cent= 0 IOpClX= 1 NMat=1 NMatS=1 NMatT=0.
 ***** Axes restored to original set *****
 -------------------------------------------------------------------
 Center     Atomic                   Forces (Hartrees/Bohr)
 Number     Number              X              Y              Z
 -------------------------------------------------------------------
      1        6          -0.000044694    0.000086196   -0.000051129
      2        1           0.000001713   -0.000034345   -0.000009070
      3        1           0.000023636   -0.000000219    0.000004728
      4        1           0.000001053   -0.000037361    0.000055370
      5        6          -0.000004730    0.000068857    0.000010356
      6        6           0.000049847   -0.000042920    0.000241430
      7        1          -0.000029642   -0.000011975   -0.000053222
      8        1          -0.000014318    0.000033821   -0.000060859
      9        8           0.000064673    0.000002678   -0.000108719
     10        1          -0.000034173    0.000019057    0.000019815
     11        8          -0.000013364   -0.000083788   -0.000048700
 -------------------------------------------------------------------
 Cartesian Forces:  Max     0.000241430 RMS     0.000060864

 GradGradGradGradGradGradGradGradGradGradGradGradGradGradGradGradGradGrad
 Berny optimization.
 Using GEDIIS/GDIIS optimizer.
 FormGI is forming the generalized inverse of G from B-inverse, IUseBI=4.
 Internal  Forces:  Max     0.000097498 RMS     0.000033438
 Search for a local minimum.
 Step number   6 out of a maximum of   51
 All quantities printed in internal units (Hartrees-Bohrs-Radians)
 Mixed Optimization -- En-DIIS/RFO-DIIS
 Swapping is turned off.
 Update second derivatives using D2CorX and points    1    2    3    4    5
                                                      6
 DE= -3.82D-07 DEPred=-3.19D-07 R= 1.20D+00
 Trust test= 1.20D+00 RLast= 6.97D-03 DXMaxT set to 3.00D-01
 ITU=  0  1  1  1  1  0
     Eigenvalues ---    0.00312   0.00474   0.00549   0.01949   0.06261
     Eigenvalues ---    0.06983   0.07115   0.07427   0.11748   0.14336
     Eigenvalues ---    0.15847   0.16003   0.16066   0.16594   0.20006
     Eigenvalues ---    0.23291   0.24995   0.29024   0.31680   0.34015
     Eigenvalues ---    0.34311   0.34448   0.34656   0.36304   0.42984
     Eigenvalues ---    0.55171   0.62399
 En-DIIS/RFO-DIIS/Sim-DIIS IScMMF=       -3 using points:     6    5    4    3    2
 RFO step:  Lambda=-3.45282971D-07.
 DidBck=F Rises=F RFO-DIIS coefs:    1.97147   -0.87758   -0.20064    0.09605    0.01070
 Iteration  1 RMS(Cart)=  0.00106922 RMS(Int)=  0.00000146
 Iteration  2 RMS(Cart)=  0.00000125 RMS(Int)=  0.00000007
 Iteration  3 RMS(Cart)=  0.00000000 RMS(Int)=  0.00000007
 Variable       Old X    -DE/DX   Delta X   Delta X   Delta X     New X
                                 (Linear)    (Quad)   (Total)
    R1        2.05708  -0.00003  -0.00003  -0.00005  -0.00008   2.05700
    R2        2.05637  -0.00002   0.00003  -0.00008  -0.00005   2.05632
    R3        2.06769  -0.00006  -0.00009  -0.00008  -0.00016   2.06753
    R4        2.85938   0.00002   0.00010   0.00005   0.00016   2.85954
    R5        2.89099   0.00004   0.00028   0.00003   0.00032   2.89131
    R6        2.45894   0.00010   0.00015   0.00002   0.00017   2.45911
    R7        2.05715  -0.00005  -0.00002  -0.00012  -0.00014   2.05701
    R8        2.06263  -0.00006  -0.00005  -0.00009  -0.00014   2.06249
    R9        2.66850   0.00009  -0.00016   0.00034   0.00017   2.66868
   R10        1.81053  -0.00003   0.00009  -0.00009   0.00000   1.81053
    A1        1.90243   0.00001   0.00012  -0.00002   0.00011   1.90253
    A2        1.89911   0.00002   0.00012   0.00005   0.00017   1.89928
    A3        1.89375  -0.00002  -0.00013  -0.00002  -0.00015   1.89360
    A4        1.89891   0.00002   0.00003   0.00009   0.00013   1.89903
    A5        1.92945   0.00000  -0.00006   0.00005  -0.00002   1.92943
    A6        1.93965  -0.00004  -0.00008  -0.00015  -0.00023   1.93942
    A7        2.04664   0.00000  -0.00035   0.00011  -0.00024   2.04640
    A8        2.01273   0.00000  -0.00011   0.00001  -0.00010   2.01263
    A9        1.97323  -0.00001  -0.00010  -0.00007  -0.00016   1.97306
   A10        1.86284   0.00000  -0.00006  -0.00004  -0.00010   1.86274
   A11        1.90410   0.00002  -0.00027   0.00023  -0.00004   1.90406
   A12        1.98627  -0.00007  -0.00016  -0.00021  -0.00036   1.98590
   A13        1.90111   0.00003   0.00055   0.00003   0.00058   1.90169
   A14        1.85944   0.00002   0.00017  -0.00012   0.00005   1.85949
   A15        1.94619   0.00000  -0.00018   0.00010  -0.00008   1.94611
   A16        1.89900  -0.00004  -0.00054   0.00021  -0.00033   1.89867
    D1       -0.89265   0.00000  -0.00083   0.00016  -0.00067  -0.89333
    D2        2.99956   0.00000  -0.00009   0.00012   0.00003   2.99959
    D3       -2.97797   0.00000  -0.00086   0.00017  -0.00070  -2.97867
    D4        0.91424   0.00000  -0.00012   0.00013   0.00001   0.91424
    D5        1.19472   0.00000  -0.00081   0.00012  -0.00070   1.19403
    D6       -1.19625   0.00000  -0.00007   0.00008   0.00001  -1.19624
    D7        0.96407  -0.00002  -0.00021  -0.00018  -0.00039   0.96368
    D8        3.01566   0.00002   0.00027  -0.00004   0.00023   3.01588
    D9       -1.08192  -0.00001  -0.00029   0.00011  -0.00018  -1.08210
   D10       -2.91186  -0.00002  -0.00094  -0.00011  -0.00105  -2.91291
   D11       -0.86027   0.00002  -0.00046   0.00002  -0.00043  -0.86070
   D12        1.32534  -0.00001  -0.00102   0.00018  -0.00084   1.32450
   D13       -1.23149   0.00002   0.00360  -0.00008   0.00352  -1.22797
   D14        3.00374   0.00004   0.00365   0.00016   0.00381   3.00756
   D15        0.93152  -0.00001   0.00298   0.00015   0.00312   0.93465
         Item               Value     Threshold  Converged?
 Maximum Force            0.000097     0.000450     YES
 RMS     Force            0.000033     0.000300     YES
 Maximum Displacement     0.005352     0.001800     NO 
 RMS     Displacement     0.001069     0.001200     YES
 Predicted change in Energy=-1.720844D-07
 GradGradGradGradGradGradGradGradGradGradGradGradGradGradGradGradGradGrad

                          Input orientation:                          
 ---------------------------------------------------------------------
 Center     Atomic      Atomic             Coordinates (Angstroms)
 Number     Number       Type             X           Y           Z
 ---------------------------------------------------------------------
      1          6           0       -1.351675    0.986568   -0.116065
      2          1           0       -1.159985    1.815495    0.562909
      3          1           0       -2.418629    0.772889   -0.122126
      4          1           0       -1.044667    1.278365   -1.124843
      5          6           0       -0.571531   -0.217728    0.364384
      6          6           0        0.919989   -0.020714    0.642775
      7          1           0        1.000270    0.799219    1.354213
      8          1           0        1.320681   -0.927235    1.099791
      9          8           0        1.666286    0.359127   -0.494361
     10          1           0        1.718014   -0.387220   -1.092885
     11          8           0       -0.831313   -1.332285   -0.255024
 ---------------------------------------------------------------------
                    Distance matrix (angstroms):
                    1          2          3          4          5
     1  C    0.000000
     2  H    1.088518   0.000000
     3  H    1.088157   1.772142   0.000000
     4  H    1.094090   1.774913   1.774463   0.000000
     5  C    1.513204   2.125956   2.151694   2.163320   0.000000
     6  C    2.598252   2.775668   3.515857   2.944818   1.530015
     7  H    2.780012   2.515091   3.724130   3.249165   2.117664
     8  H    3.504631   3.736912   4.285550   3.925371   2.150509
     9  O    3.105621   3.350617   4.122655   2.931172   2.465366
    10  H    3.502066   3.984531   4.404548   3.226081   2.719260
    11  O    2.380581   3.268878   2.639885   2.760000   1.301304
                    6          7          8          9         10
     6  C    0.000000
     7  H    1.088522   0.000000
     8  H    1.091420   1.774270   0.000000
     9  O    1.412203   2.013575   2.077376   0.000000
    10  H    1.945170   2.812665   2.292884   0.958092   0.000000
    11  O    2.365020   3.238464   2.575008   3.025914   2.845035
                   11
    11  O    0.000000
 Stoichiometry    C3H6O2(3)
 Framework group  C1[X(C3H6O2)]
 Deg. of freedom    27
 Full point group                 C1      NOp   1
 Largest Abelian subgroup         C1      NOp   1
 Largest concise Abelian subgroup C1      NOp   1
                         Standard orientation:                         
 ---------------------------------------------------------------------
 Center     Atomic      Atomic             Coordinates (Angstroms)
 Number     Number       Type             X           Y           Z
 ---------------------------------------------------------------------
      1          6           0        1.357658   -0.979666   -0.115935
      2          1           0        1.167912   -1.810566    0.561172
      3          1           0        2.423774   -0.761795   -0.119545
      4          1           0        1.053742   -1.270837   -1.125830
      5          6           0        0.571868    0.220691    0.365174
      6          6           0       -0.919401    0.017327    0.640322
      7          1           0       -0.997836   -0.804201    1.350124
      8          1           0       -1.324527    0.921441    1.098196
      9          8           0       -1.662007   -0.363377   -0.498939
     10          1           0       -1.715510    0.383843   -1.096215
     11          8           0        0.828469    1.337377   -0.251720
 ---------------------------------------------------------------------
 Rotational constants (GHZ):           7.5830299           4.0838149           3.2525813
 Standard basis: Aug-CC-pVTZ (5D, 7F)
 There are   425 symmetry adapted cartesian basis functions of A   symmetry.
 There are   368 symmetry adapted basis functions of A   symmetry.
   368 basis functions,   522 primitive gaussians,   425 cartesian basis functions
    21 alpha electrons       19 beta electrons
       nuclear repulsion energy       175.9271380714 Hartrees.
 NAtoms=   11 NActive=   11 NUniq=   11 SFac= 1.00D+00 NAtFMM=   60 NAOKFM=F Big=F
 Integral buffers will be    131072 words long.
 Raffenetti 2 integral format.
 Two-electron integral symmetry is turned on.
 Nuclear repulsion after empirical dispersion term =      175.9232763781 Hartrees.
 One-electron integrals computed using PRISM.
 NBasis=   368 RedAO= T EigKep=  1.61D-05  NBF=   368
 NBsUse=   368 1.00D-06 EigRej= -1.00D+00 NBFU=   368
 Initial guess from the checkpoint file:  "hydroxyacetone_Conf-M0002-wb97-opt-wb97-opt.chk"
 B after Tr=     0.000000    0.000000    0.000000
         Rot=    1.000000   -0.000111    0.000048   -0.000050 Ang=  -0.01 deg.
 Initial guess <Sx>= 0.0000 <Sy>= 0.0000 <Sz>= 1.0000 <S**2>= 2.0075 S= 1.0025
 Requested convergence on RMS density matrix=1.00D-08 within 128 cycles.
 Requested convergence on MAX density matrix=1.00D-06.
 Requested convergence on             energy=1.00D-06.
 No special actions if energy rises.
 SCF Done:  E(UwB97XD) =  -268.266391694     A.U. after   11 cycles
            NFock= 11  Conv=0.90D-08     -V/T= 2.0058
 <Sx>= 0.0000 <Sy>= 0.0000 <Sz>= 1.0000 <S**2>= 2.0075 S= 1.0025
 <L.S>=  0.00000000000    
 Annihilation of the first spin contaminant:
 S**2 before annihilation     2.0075,   after     2.0000
 Calling FoFJK, ICntrl=      2127 FMM=F ISym2X=0 I1Cent= 0 IOpClX= 1 NMat=1 NMatS=1 NMatT=0.
 ***** Axes restored to original set *****
 -------------------------------------------------------------------
 Center     Atomic                   Forces (Hartrees/Bohr)
 Number     Number              X              Y              Z
 -------------------------------------------------------------------
      1        6          -0.000021439    0.000014765   -0.000008795
      2        1          -0.000002132   -0.000004753   -0.000002497
      3        1           0.000009679    0.000001862    0.000004510
      4        1           0.000003569   -0.000008243    0.000011923
      5        6           0.000018298    0.000013627   -0.000020614
      6        6          -0.000043539   -0.000028491    0.000085765
      7        1           0.000005023   -0.000004601   -0.000009337
      8        1           0.000005473    0.000015685   -0.000015591
      9        8           0.000027628   -0.000006707   -0.000054315
     10        1          -0.000003819    0.000015305    0.000009674
     11        8           0.000001260   -0.000008450   -0.000000724
 -------------------------------------------------------------------
 Cartesian Forces:  Max     0.000085765 RMS     0.000022673

 GradGradGradGradGradGradGradGradGradGradGradGradGradGradGradGradGradGrad
 Berny optimization.
 Using GEDIIS/GDIIS optimizer.
 FormGI is forming the generalized inverse of G from B-inverse, IUseBI=4.
 Internal  Forces:  Max     0.000050770 RMS     0.000011286
 Search for a local minimum.
 Step number   7 out of a maximum of   51
 All quantities printed in internal units (Hartrees-Bohrs-Radians)
 Mixed Optimization -- En-DIIS/RFO-DIIS
 Swapping is turned off.
 Update second derivatives using D2CorX and points    1    2    3    4    5
                                                      6    7
 DE= -1.98D-07 DEPred=-1.72D-07 R= 1.15D+00
 Trust test= 1.15D+00 RLast= 6.44D-03 DXMaxT set to 3.00D-01
 ITU=  0  0  1  1  1  1  0
     Eigenvalues ---    0.00329   0.00473   0.00525   0.01991   0.06215
     Eigenvalues ---    0.06570   0.07117   0.07418   0.12080   0.14280
     Eigenvalues ---    0.15456   0.16018   0.16057   0.16816   0.20007
     Eigenvalues ---    0.22694   0.25214   0.29212   0.31746   0.33747
     Eigenvalues ---    0.34063   0.34449   0.34658   0.34682   0.40206
     Eigenvalues ---    0.54480   0.63006
 En-DIIS/RFO-DIIS/Sim-DIIS IScMMF=       -3 using points:     7    6    5    4    3    2
 RFO step:  Lambda=-1.75164367D-08.
 DIIS inversion failure, remove point   6.
 DIIS inversion failure, remove point   5.
 DIIS inversion failure, remove point   4.
 RFO-DIIS uses    3 points instead of    6
 DidBck=F Rises=F RFO-DIIS coefs:    1.11884   -0.14850    0.02966    0.00000    0.00000
                  RFO-DIIS coefs:    0.00000
 Iteration  1 RMS(Cart)=  0.00010663 RMS(Int)=  0.00000002
 Iteration  2 RMS(Cart)=  0.00000001 RMS(Int)=  0.00000000
 Variable       Old X    -DE/DX   Delta X   Delta X   Delta X     New X
                                 (Linear)    (Quad)   (Total)
    R1        2.05700  -0.00001  -0.00001  -0.00001  -0.00002   2.05698
    R2        2.05632  -0.00001  -0.00001  -0.00002  -0.00003   2.05629
    R3        2.06753  -0.00001  -0.00002  -0.00002  -0.00004   2.06749
    R4        2.85954   0.00001   0.00001   0.00001   0.00003   2.85957
    R5        2.89131  -0.00001   0.00003  -0.00005  -0.00002   2.89129
    R6        2.45911   0.00001   0.00002   0.00001   0.00003   2.45914
    R7        2.05701  -0.00001  -0.00002  -0.00002  -0.00003   2.05697
    R8        2.06249  -0.00002  -0.00002  -0.00004  -0.00006   2.06243
    R9        2.66868   0.00005   0.00003   0.00012   0.00015   2.66882
   R10        1.81053  -0.00002   0.00000  -0.00002  -0.00003   1.81050
    A1        1.90253   0.00000   0.00001  -0.00001   0.00000   1.90253
    A2        1.89928   0.00000   0.00002   0.00002   0.00003   1.89931
    A3        1.89360   0.00000  -0.00002   0.00000  -0.00001   1.89359
    A4        1.89903   0.00001   0.00002   0.00005   0.00006   1.89910
    A5        1.92943   0.00000   0.00000  -0.00001  -0.00001   1.92943
    A6        1.93942  -0.00001  -0.00003  -0.00005  -0.00008   1.93935
    A7        2.04640   0.00001  -0.00002   0.00008   0.00006   2.04646
    A8        2.01263   0.00000  -0.00001   0.00003   0.00002   2.01265
    A9        1.97306  -0.00001  -0.00002  -0.00001  -0.00002   1.97304
   A10        1.86274   0.00001  -0.00001   0.00010   0.00009   1.86283
   A11        1.90406   0.00002   0.00000   0.00008   0.00009   1.90415
   A12        1.98590  -0.00002  -0.00004  -0.00008  -0.00012   1.98578
   A13        1.90169   0.00000   0.00006   0.00005   0.00011   1.90180
   A14        1.85949   0.00000   0.00000  -0.00003  -0.00003   1.85946
   A15        1.94611  -0.00001  -0.00001  -0.00011  -0.00012   1.94599
   A16        1.89867   0.00000  -0.00003  -0.00003  -0.00006   1.89861
    D1       -0.89333   0.00000  -0.00005   0.00015   0.00010  -0.89323
    D2        2.99959   0.00000   0.00001   0.00002   0.00004   2.99963
    D3       -2.97867   0.00000  -0.00005   0.00016   0.00010  -2.97857
    D4        0.91424   0.00000   0.00001   0.00003   0.00004   0.91429
    D5        1.19403   0.00000  -0.00006   0.00014   0.00008   1.19411
    D6       -1.19624   0.00000   0.00001   0.00001   0.00002  -1.19622
    D7        0.96368  -0.00001  -0.00007  -0.00011  -0.00017   0.96350
    D8        3.01588   0.00001   0.00000   0.00005   0.00005   3.01593
    D9       -1.08210  -0.00001  -0.00004  -0.00009  -0.00013  -1.08222
   D10       -2.91291   0.00000  -0.00013   0.00003  -0.00009  -2.91301
   D11       -0.86070   0.00001  -0.00006   0.00019   0.00013  -0.86058
   D12        1.32450   0.00000  -0.00010   0.00005  -0.00005   1.32445
   D13       -1.22797   0.00000   0.00030   0.00006   0.00037  -1.22761
   D14        3.00756   0.00000   0.00034   0.00000   0.00034   3.00790
   D15        0.93465   0.00000   0.00027   0.00003   0.00029   0.93494
         Item               Value     Threshold  Converged?
 Maximum Force            0.000051     0.000450     YES
 RMS     Force            0.000011     0.000300     YES
 Maximum Displacement     0.000534     0.001800     YES
 RMS     Displacement     0.000107     0.001200     YES
 Predicted change in Energy=-1.220599D-08
 Optimization completed.
    -- Stationary point found.
                           ----------------------------
                           !   Optimized Parameters   !
                           ! (Angstroms and Degrees)  !
 --------------------------                            --------------------------
 ! Name  Definition              Value          Derivative Info.                !
 --------------------------------------------------------------------------------
 ! R1    R(1,2)                  1.0885         -DE/DX =    0.0                 !
 ! R2    R(1,3)                  1.0882         -DE/DX =    0.0                 !
 ! R3    R(1,4)                  1.0941         -DE/DX =    0.0                 !
 ! R4    R(1,5)                  1.5132         -DE/DX =    0.0                 !
 ! R5    R(5,6)                  1.53           -DE/DX =    0.0                 !
 ! R6    R(5,11)                 1.3013         -DE/DX =    0.0                 !
 ! R7    R(6,7)                  1.0885         -DE/DX =    0.0                 !
 ! R8    R(6,8)                  1.0914         -DE/DX =    0.0                 !
 ! R9    R(6,9)                  1.4122         -DE/DX =    0.0001              !
 ! R10   R(9,10)                 0.9581         -DE/DX =    0.0                 !
 ! A1    A(2,1,3)              109.007          -DE/DX =    0.0                 !
 ! A2    A(2,1,4)              108.8207         -DE/DX =    0.0                 !
 ! A3    A(2,1,5)              108.4951         -DE/DX =    0.0                 !
 ! A4    A(3,1,4)              108.8066         -DE/DX =    0.0                 !
 ! A5    A(3,1,5)              110.5485         -DE/DX =    0.0                 !
 ! A6    A(4,1,5)              111.1208         -DE/DX =    0.0                 !
 ! A7    A(1,5,6)              117.2502         -DE/DX =    0.0                 !
 ! A8    A(1,5,11)             115.3151         -DE/DX =    0.0                 !
 ! A9    A(6,5,11)             113.0481         -DE/DX =    0.0                 !
 ! A10   A(5,6,7)              106.727          -DE/DX =    0.0                 !
 ! A11   A(5,6,8)              109.0947         -DE/DX =    0.0                 !
 ! A12   A(5,6,9)              113.7839         -DE/DX =    0.0                 !
 ! A13   A(7,6,8)              108.9588         -DE/DX =    0.0                 !
 ! A14   A(7,6,9)              106.5409         -DE/DX =    0.0                 !
 ! A15   A(8,6,9)              111.5039         -DE/DX =    0.0                 !
 ! A16   A(6,9,10)             108.7858         -DE/DX =    0.0                 !
 ! D1    D(2,1,5,6)            -51.1838         -DE/DX =    0.0                 !
 ! D2    D(2,1,5,11)           171.8639         -DE/DX =    0.0                 !
 ! D3    D(3,1,5,6)           -170.6653         -DE/DX =    0.0                 !
 ! D4    D(3,1,5,11)            52.3824         -DE/DX =    0.0                 !
 ! D5    D(4,1,5,6)             68.4126         -DE/DX =    0.0                 !
 ! D6    D(4,1,5,11)           -68.5397         -DE/DX =    0.0                 !
 ! D7    D(1,5,6,7)             55.2146         -DE/DX =    0.0                 !
 ! D8    D(1,5,6,8)            172.7975         -DE/DX =    0.0                 !
 ! D9    D(1,5,6,9)            -61.9995         -DE/DX =    0.0                 !
 ! D10   D(11,5,6,7)          -166.8976         -DE/DX =    0.0                 !
 ! D11   D(11,5,6,8)           -49.3147         -DE/DX =    0.0                 !
 ! D12   D(11,5,6,9)            75.8883         -DE/DX =    0.0                 !
 ! D13   D(5,6,9,10)           -70.3576         -DE/DX =    0.0                 !
 ! D14   D(7,6,9,10)           172.3204         -DE/DX =    0.0                 !
 ! D15   D(8,6,9,10)            53.5513         -DE/DX =    0.0                 !
 --------------------------------------------------------------------------------
 GradGradGradGradGradGradGradGradGradGradGradGradGradGradGradGradGradGrad

                          Input orientation:                          
 ---------------------------------------------------------------------
 Center     Atomic      Atomic             Coordinates (Angstroms)
 Number     Number       Type             X           Y           Z
 ---------------------------------------------------------------------
      1          6           0       -1.351675    0.986568   -0.116065
      2          1           0       -1.159985    1.815495    0.562909
      3          1           0       -2.418629    0.772889   -0.122126
      4          1           0       -1.044667    1.278365   -1.124843
      5          6           0       -0.571531   -0.217728    0.364384
      6          6           0        0.919989   -0.020714    0.642775
      7          1           0        1.000270    0.799219    1.354213
      8          1           0        1.320681   -0.927235    1.099791
      9          8           0        1.666286    0.359127   -0.494361
     10          1           0        1.718014   -0.387220   -1.092885
     11          8           0       -0.831313   -1.332285   -0.255024
 ---------------------------------------------------------------------
                    Distance matrix (angstroms):
                    1          2          3          4          5
     1  C    0.000000
     2  H    1.088518   0.000000
     3  H    1.088157   1.772142   0.000000
     4  H    1.094090   1.774913   1.774463   0.000000
     5  C    1.513204   2.125956   2.151694   2.163320   0.000000
     6  C    2.598252   2.775668   3.515857   2.944818   1.530015
     7  H    2.780012   2.515091   3.724130   3.249165   2.117664
     8  H    3.504631   3.736912   4.285550   3.925371   2.150509
     9  O    3.105621   3.350617   4.122655   2.931172   2.465366
    10  H    3.502066   3.984531   4.404548   3.226081   2.719260
    11  O    2.380581   3.268878   2.639885   2.760000   1.301304
                    6          7          8          9         10
     6  C    0.000000
     7  H    1.088522   0.000000
     8  H    1.091420   1.774270   0.000000
     9  O    1.412203   2.013575   2.077376   0.000000
    10  H    1.945170   2.812665   2.292884   0.958092   0.000000
    11  O    2.365020   3.238464   2.575008   3.025914   2.845035
                   11
    11  O    0.000000
 Stoichiometry    C3H6O2(3)
 Framework group  C1[X(C3H6O2)]
 Deg. of freedom    27
 Full point group                 C1      NOp   1
 Largest Abelian subgroup         C1      NOp   1
 Largest concise Abelian subgroup C1      NOp   1
                         Standard orientation:                         
 ---------------------------------------------------------------------
 Center     Atomic      Atomic             Coordinates (Angstroms)
 Number     Number       Type             X           Y           Z
 ---------------------------------------------------------------------
      1          6           0        1.357658   -0.979666   -0.115935
      2          1           0        1.167912   -1.810566    0.561172
      3          1           0        2.423774   -0.761795   -0.119545
      4          1           0        1.053742   -1.270837   -1.125830
      5          6           0        0.571868    0.220691    0.365174
      6          6           0       -0.919401    0.017327    0.640322
      7          1           0       -0.997836   -0.804201    1.350124
      8          1           0       -1.324527    0.921441    1.098196
      9          8           0       -1.662007   -0.363377   -0.498939
     10          1           0       -1.715510    0.383843   -1.096215
     11          8           0        0.828469    1.337377   -0.251720
 ---------------------------------------------------------------------
 Rotational constants (GHZ):           7.5830299           4.0838149           3.2525813

 **********************************************************************

            Population analysis using the SCF Density.

 **********************************************************************

 Orbital symmetries:
 Alpha Orbitals:
       Occupied  (A) (A) (A) (A) (A) (A) (A) (A) (A) (A) (A) (A)
                 (A) (A) (A) (A) (A) (A) (A) (A) (A)
       Virtual   (A) (A) (A) (A) (A) (A) (A) (A) (A) (A) (A) (A)
                 (A) (A) (A) (A) (A) (A) (A) (A) (A) (A) (A) (A)
                 (A) (A) (A) (A) (A) (A) (A) (A) (A) (A) (A) (A)
                 (A) (A) (A) (A) (A) (A) (A) (A) (A) (A) (A) (A)
                 (A) (A) (A) (A) (A) (A) (A) (A) (A) (A) (A) (A)
                 (A) (A) (A) (A) (A) (A) (A) (A) (A) (A) (A) (A)
                 (A) (A) (A) (A) (A) (A) (A) (A) (A) (A) (A) (A)
                 (A) (A) (A) (A) (A) (A) (A) (A) (A) (A) (A) (A)
                 (A) (A) (A) (A) (A) (A) (A) (A) (A) (A) (A) (A)
                 (A) (A) (A) (A) (A) (A) (A) (A) (A) (A) (A) (A)
                 (A) (A) (A) (A) (A) (A) (A) (A) (A) (A) (A) (A)
                 (A) (A) (A) (A) (A) (A) (A) (A) (A) (A) (A) (A)
                 (A) (A) (A) (A) (A) (A) (A) (A) (A) (A) (A) (A)
                 (A) (A) (A) (A) (A) (A) (A) (A) (A) (A) (A) (A)
                 (A) (A) (A) (A) (A) (A) (A) (A) (A) (A) (A) (A)
                 (A) (A) (A) (A) (A) (A) (A) (A) (A) (A) (A) (A)
                 (A) (A) (A) (A) (A) (A) (A) (A) (A) (A) (A) (A)
                 (A) (A) (A) (A) (A) (A) (A) (A) (A) (A) (A) (A)
                 (A) (A) (A) (A) (A) (A) (A) (A) (A) (A) (A) (A)
                 (A) (A) (A) (A) (A) (A) (A) (A) (A) (A) (A) (A)
                 (A) (A) (A) (A) (A) (A) (A) (A) (A) (A) (A) (A)
                 (A) (A) (A) (A) (A) (A) (A) (A) (A) (A) (A) (A)
                 (A) (A) (A) (A) (A) (A) (A) (A) (A) (A) (A) (A)
                 (A) (A) (A) (A) (A) (A) (A) (A) (A) (A) (A) (A)
                 (A) (A) (A) (A) (A) (A) (A) (A) (A) (A) (A) (A)
                 (A) (A) (A) (A) (A) (A) (A) (A) (A) (A) (A) (A)
                 (A) (A) (A) (A) (A) (A) (A) (A) (A) (A) (A) (A)
                 (A) (A) (A) (A) (A) (A) (A) (A) (A) (A) (A) (A)
                 (A) (A) (A) (A) (A) (A) (A) (A) (A) (A) (A)
 Beta  Orbitals:
       Occupied  (A) (A) (A) (A) (A) (A) (A) (A) (A) (A) (A) (A)
                 (A) (A) (A) (A) (A) (A) (A)
       Virtual   (A) (A) (A) (A) (A) (A) (A) (A) (A) (A) (A) (A)
                 (A) (A) (A) (A) (A) (A) (A) (A) (A) (A) (A) (A)
                 (A) (A) (A) (A) (A) (A) (A) (A) (A) (A) (A) (A)
                 (A) (A) (A) (A) (A) (A) (A) (A) (A) (A) (A) (A)
                 (A) (A) (A) (A) (A) (A) (A) (A) (A) (A) (A) (A)
                 (A) (A) (A) (A) (A) (A) (A) (A) (A) (A) (A) (A)
                 (A) (A) (A) (A) (A) (A) (A) (A) (A) (A) (A) (A)
                 (A) (A) (A) (A) (A) (A) (A) (A) (A) (A) (A) (A)
                 (A) (A) (A) (A) (A) (A) (A) (A) (A) (A) (A) (A)
                 (A) (A) (A) (A) (A) (A) (A) (A) (A) (A) (A) (A)
                 (A) (A) (A) (A) (A) (A) (A) (A) (A) (A) (A) (A)
                 (A) (A) (A) (A) (A) (A) (A) (A) (A) (A) (A) (A)
                 (A) (A) (A) (A) (A) (A) (A) (A) (A) (A) (A) (A)
                 (A) (A) (A) (A) (A) (A) (A) (A) (A) (A) (A) (A)
                 (A) (A) (A) (A) (A) (A) (A) (A) (A) (A) (A) (A)
                 (A) (A) (A) (A) (A) (A) (A) (A) (A) (A) (A) (A)
                 (A) (A) (A) (A) (A) (A) (A) (A) (A) (A) (A) (A)
                 (A) (A) (A) (A) (A) (A) (A) (A) (A) (A) (A) (A)
                 (A) (A) (A) (A) (A) (A) (A) (A) (A) (A) (A) (A)
                 (A) (A) (A) (A) (A) (A) (A) (A) (A) (A) (A) (A)
                 (A) (A) (A) (A) (A) (A) (A) (A) (A) (A) (A) (A)
                 (A) (A) (A) (A) (A) (A) (A) (A) (A) (A) (A) (A)
                 (A) (A) (A) (A) (A) (A) (A) (A) (A) (A) (A) (A)
                 (A) (A) (A) (A) (A) (A) (A) (A) (A) (A) (A) (A)
                 (A) (A) (A) (A) (A) (A) (A) (A) (A) (A) (A) (A)
                 (A) (A) (A) (A) (A) (A) (A) (A) (A) (A) (A) (A)
                 (A) (A) (A) (A) (A) (A) (A) (A) (A) (A) (A) (A)
                 (A) (A) (A) (A) (A) (A) (A) (A) (A) (A) (A) (A)
                 (A) (A) (A) (A) (A) (A) (A) (A) (A) (A) (A) (A)
                 (A)
 The electronic state is 3-A.
 Alpha  occ. eigenvalues --  -19.32845 -19.27170 -10.35918 -10.34394 -10.30096
 Alpha  occ. eigenvalues --   -1.18416  -1.14423  -0.87141  -0.80842  -0.67380
 Alpha  occ. eigenvalues --   -0.62023  -0.58326  -0.57332  -0.54831  -0.51697
 Alpha  occ. eigenvalues --   -0.48705  -0.47632  -0.45787  -0.43041  -0.37930
 Alpha  occ. eigenvalues --   -0.25458
 Alpha virt. eigenvalues --    0.03007   0.03838   0.04151   0.04971   0.06147
 Alpha virt. eigenvalues --    0.06446   0.07825   0.10051   0.10474   0.11909
 Alpha virt. eigenvalues --    0.12253   0.12481   0.12818   0.13648   0.14406
 Alpha virt. eigenvalues --    0.14804   0.15906   0.16890   0.18074   0.19129
 Alpha virt. eigenvalues --    0.20186   0.20259   0.21799   0.23174   0.23681
 Alpha virt. eigenvalues --    0.25016   0.25627   0.25855   0.26198   0.27611
 Alpha virt. eigenvalues --    0.29393   0.29589   0.30170   0.31356   0.31986
 Alpha virt. eigenvalues --    0.32850   0.33360   0.34384   0.35340   0.36398
 Alpha virt. eigenvalues --    0.36501   0.37489   0.37729   0.38347   0.38707
 Alpha virt. eigenvalues --    0.39352   0.40240   0.41047   0.41335   0.43057
 Alpha virt. eigenvalues --    0.43523   0.44116   0.44485   0.45260   0.46406
 Alpha virt. eigenvalues --    0.46929   0.47921   0.48572   0.49638   0.50763
 Alpha virt. eigenvalues --    0.51925   0.52471   0.53655   0.53990   0.56231
 Alpha virt. eigenvalues --    0.57063   0.59694   0.60331   0.62099   0.63216
 Alpha virt. eigenvalues --    0.65869   0.66613   0.67170   0.68804   0.70464
 Alpha virt. eigenvalues --    0.70756   0.72343   0.73613   0.74554   0.75700
 Alpha virt. eigenvalues --    0.76682   0.77156   0.78010   0.78382   0.80446
 Alpha virt. eigenvalues --    0.81215   0.82283   0.83868   0.84736   0.86272
 Alpha virt. eigenvalues --    0.87270   0.88121   0.89028   0.89931   0.90462
 Alpha virt. eigenvalues --    0.91221   0.92826   0.94717   0.96097   0.96680
 Alpha virt. eigenvalues --    0.97653   0.98444   0.99823   1.00619   1.02075
 Alpha virt. eigenvalues --    1.03121   1.03523   1.05435   1.06673   1.06993
 Alpha virt. eigenvalues --    1.07676   1.08989   1.11005   1.12356   1.13687
 Alpha virt. eigenvalues --    1.14607   1.15242   1.15637   1.17122   1.17498
 Alpha virt. eigenvalues --    1.20561   1.22016   1.23210   1.23989   1.26369
 Alpha virt. eigenvalues --    1.27969   1.28597   1.31360   1.32230   1.33206
 Alpha virt. eigenvalues --    1.33566   1.34801   1.36001   1.37658   1.38894
 Alpha virt. eigenvalues --    1.41312   1.41776   1.43900   1.44584   1.46204
 Alpha virt. eigenvalues --    1.47079   1.49693   1.51119   1.52544   1.53473
 Alpha virt. eigenvalues --    1.54251   1.55415   1.55938   1.57551   1.59382
 Alpha virt. eigenvalues --    1.62063   1.63199   1.64829   1.66780   1.67729
 Alpha virt. eigenvalues --    1.68327   1.68402   1.71486   1.72025   1.72913
 Alpha virt. eigenvalues --    1.75463   1.77190   1.78229   1.80238   1.81084
 Alpha virt. eigenvalues --    1.82864   1.83533   1.87431   1.88924   1.91189
 Alpha virt. eigenvalues --    1.94781   1.96402   1.97418   1.99919   2.01249
 Alpha virt. eigenvalues --    2.04381   2.06420   2.09355   2.10740   2.11859
 Alpha virt. eigenvalues --    2.14930   2.15885   2.20530   2.22936   2.23509
 Alpha virt. eigenvalues --    2.27646   2.28781   2.29583   2.31701   2.35391
 Alpha virt. eigenvalues --    2.37794   2.38862   2.40190   2.41748   2.45170
 Alpha virt. eigenvalues --    2.47084   2.50709   2.55221   2.57155   2.62287
 Alpha virt. eigenvalues --    2.65336   2.67513   2.70793   2.73718   2.74874
 Alpha virt. eigenvalues --    2.76217   2.78095   2.83331   2.85626   2.87914
 Alpha virt. eigenvalues --    2.88828   2.93715   2.95421   3.01391   3.02376
 Alpha virt. eigenvalues --    3.10946   3.15391   3.19510   3.21444   3.22497
 Alpha virt. eigenvalues --    3.28024   3.31598   3.34401   3.36022   3.38930
 Alpha virt. eigenvalues --    3.39838   3.40650   3.43400   3.46114   3.46771
 Alpha virt. eigenvalues --    3.50958   3.53076   3.55201   3.59692   3.60223
 Alpha virt. eigenvalues --    3.62810   3.66459   3.67295   3.69721   3.71648
 Alpha virt. eigenvalues --    3.73406   3.73862   3.79213   3.79615   3.81599
 Alpha virt. eigenvalues --    3.82567   3.84522   3.87063   3.89300   3.92353
 Alpha virt. eigenvalues --    3.94692   3.95448   3.97541   3.99850   4.02273
 Alpha virt. eigenvalues --    4.05069   4.09287   4.10626   4.13284   4.14107
 Alpha virt. eigenvalues --    4.18023   4.22521   4.24726   4.27344   4.27866
 Alpha virt. eigenvalues --    4.31292   4.34430   4.37097   4.38909   4.40456
 Alpha virt. eigenvalues --    4.43996   4.46901   4.52983   4.54147   4.56817
 Alpha virt. eigenvalues --    4.57446   4.59360   4.61121   4.65321   4.68812
 Alpha virt. eigenvalues --    4.72457   4.72897   4.78078   4.83751   4.85696
 Alpha virt. eigenvalues --    4.87207   4.90235   4.95871   4.96306   5.01592
 Alpha virt. eigenvalues --    5.05718   5.09935   5.12003   5.13313   5.15516
 Alpha virt. eigenvalues --    5.18564   5.19073   5.26672   5.27565   5.30828
 Alpha virt. eigenvalues --    5.37040   5.39664   5.44259   5.46257   5.49355
 Alpha virt. eigenvalues --    5.67930   5.70826   5.74152   5.77840   5.85496
 Alpha virt. eigenvalues --    5.87934   5.90312   5.91216   5.98480   6.23615
 Alpha virt. eigenvalues --    6.26493   6.30621   6.43068   6.44159   6.48964
 Alpha virt. eigenvalues --    6.50789   6.53212   6.57002   6.62650   6.68555
 Alpha virt. eigenvalues --    6.69484   6.81136   6.83514   6.88449   6.92892
 Alpha virt. eigenvalues --    6.95694   7.03045   7.06920   7.10983   7.17200
 Alpha virt. eigenvalues --    7.22136   7.25993   7.34873   7.43087   7.46778
 Alpha virt. eigenvalues --    7.76758   8.10830  13.84252  15.05128  15.47265
 Alpha virt. eigenvalues --   16.65883  18.23422
  Beta  occ. eigenvalues --  -19.30461 -19.26988 -10.35721 -10.33418 -10.29945
  Beta  occ. eigenvalues --   -1.14610  -1.11273  -0.84765  -0.79766  -0.64435
  Beta  occ. eigenvalues --   -0.60667  -0.56034  -0.54480  -0.50657  -0.49766
  Beta  occ. eigenvalues --   -0.47845  -0.43922  -0.42755  -0.38299
  Beta virt. eigenvalues --   -0.09158   0.03127   0.03556   0.04369   0.04693
  Beta virt. eigenvalues --    0.05334   0.06681   0.06936   0.08630   0.10915
  Beta virt. eigenvalues --    0.11432   0.12369   0.12700   0.13126   0.13226
  Beta virt. eigenvalues --    0.14068   0.14961   0.15211   0.16190   0.17632
  Beta virt. eigenvalues --    0.18647   0.19579   0.20607   0.21077   0.22506
  Beta virt. eigenvalues --    0.23537   0.24320   0.25478   0.26108   0.26726
  Beta virt. eigenvalues --    0.26885   0.28083   0.29841   0.30243   0.30569
  Beta virt. eigenvalues --    0.31829   0.32448   0.33184   0.33786   0.34863
  Beta virt. eigenvalues --    0.35587   0.36797   0.36935   0.37742   0.38235
  Beta virt. eigenvalues --    0.38988   0.39180   0.39999   0.40971   0.41449
  Beta virt. eigenvalues --    0.41988   0.43570   0.43930   0.44313   0.44858
  Beta virt. eigenvalues --    0.46143   0.46828   0.47472   0.48249   0.49063
  Beta virt. eigenvalues --    0.50013   0.50866   0.52100   0.53282   0.53943
  Beta virt. eigenvalues --    0.54216   0.56778   0.57350   0.59877   0.61218
  Beta virt. eigenvalues --    0.62875   0.63713   0.66348   0.66913   0.67719
  Beta virt. eigenvalues --    0.69040   0.70824   0.71231   0.72671   0.74007
  Beta virt. eigenvalues --    0.74940   0.76136   0.76945   0.77487   0.78218
  Beta virt. eigenvalues --    0.78758   0.80799   0.81637   0.82532   0.84306
  Beta virt. eigenvalues --    0.85031   0.86514   0.87566   0.88349   0.89262
  Beta virt. eigenvalues --    0.90155   0.90720   0.91376   0.93105   0.94961
  Beta virt. eigenvalues --    0.96424   0.97026   0.97891   0.99005   1.00162
  Beta virt. eigenvalues --    1.00924   1.02536   1.03366   1.03588   1.05934
  Beta virt. eigenvalues --    1.07039   1.07247   1.07831   1.09080   1.11334
  Beta virt. eigenvalues --    1.12539   1.13886   1.15127   1.15361   1.15983
  Beta virt. eigenvalues --    1.17470   1.17644   1.20637   1.22253   1.23349
  Beta virt. eigenvalues --    1.24249   1.26657   1.28152   1.28734   1.31811
  Beta virt. eigenvalues --    1.32380   1.33400   1.33825   1.35485   1.36773
  Beta virt. eigenvalues --    1.38268   1.39308   1.41767   1.42655   1.44154
  Beta virt. eigenvalues --    1.44961   1.46558   1.47704   1.50154   1.51319
  Beta virt. eigenvalues --    1.52906   1.53870   1.54445   1.55865   1.56532
  Beta virt. eigenvalues --    1.57827   1.59566   1.62783   1.63617   1.65441
  Beta virt. eigenvalues --    1.67234   1.68348   1.68746   1.68990   1.71768
  Beta virt. eigenvalues --    1.72496   1.73322   1.76022   1.77701   1.78679
  Beta virt. eigenvalues --    1.80749   1.81368   1.83536   1.84260   1.87826
  Beta virt. eigenvalues --    1.89395   1.91742   1.95366   1.97277   1.98039
  Beta virt. eigenvalues --    2.00224   2.01946   2.04889   2.06918   2.09611
  Beta virt. eigenvalues --    2.11440   2.12133   2.15780   2.16467   2.21326
  Beta virt. eigenvalues --    2.23770   2.25105   2.28377   2.29712   2.30512
  Beta virt. eigenvalues --    2.32645   2.36637   2.38923   2.39468   2.41123
  Beta virt. eigenvalues --    2.42615   2.46662   2.48158   2.51458   2.56233
  Beta virt. eigenvalues --    2.58292   2.63080   2.66249   2.67882   2.71497
  Beta virt. eigenvalues --    2.74302   2.76341   2.77625   2.79085   2.83773
  Beta virt. eigenvalues --    2.87127   2.88722   2.89833   2.94680   2.96850
  Beta virt. eigenvalues --    3.02655   3.03953   3.11852   3.16697   3.20385
  Beta virt. eigenvalues --    3.23225   3.23595   3.28863   3.32721   3.35029
  Beta virt. eigenvalues --    3.36969   3.39991   3.40326   3.41596   3.44406
  Beta virt. eigenvalues --    3.47118   3.47437   3.52667   3.53689   3.56276
  Beta virt. eigenvalues --    3.60700   3.61604   3.63698   3.67427   3.68309
  Beta virt. eigenvalues --    3.70650   3.72376   3.74050   3.75181   3.80097
  Beta virt. eigenvalues --    3.80480   3.82481   3.83955   3.85135   3.87879
  Beta virt. eigenvalues --    3.90327   3.92920   3.96321   3.96922   3.98387
  Beta virt. eigenvalues --    4.00481   4.03016   4.06285   4.10408   4.11389
  Beta virt. eigenvalues --    4.14084   4.15020   4.19054   4.23558   4.25637
  Beta virt. eigenvalues --    4.28167   4.28759   4.31786   4.35241   4.37769
  Beta virt. eigenvalues --    4.39621   4.41062   4.44801   4.47758   4.53976
  Beta virt. eigenvalues --    4.54618   4.57644   4.58312   4.59909   4.62099
  Beta virt. eigenvalues --    4.66644   4.69412   4.72990   4.73767   4.78755
  Beta virt. eigenvalues --    4.84356   4.86664   4.88819   4.91107   4.96651
  Beta virt. eigenvalues --    4.96848   5.02297   5.06365   5.10648   5.12604
  Beta virt. eigenvalues --    5.13914   5.16260   5.19462   5.19693   5.27161
  Beta virt. eigenvalues --    5.28014   5.31478   5.37571   5.40529   5.44930
  Beta virt. eigenvalues --    5.47112   5.50012   5.68497   5.71407   5.75126
  Beta virt. eigenvalues --    5.78334   5.86110   5.88508   5.91139   5.91896
  Beta virt. eigenvalues --    5.99330   6.27944   6.31176   6.35083   6.43418
  Beta virt. eigenvalues --    6.45192   6.50052   6.52517   6.54412   6.60931
  Beta virt. eigenvalues --    6.65405   6.70108   6.71006   6.85456   6.90495
  Beta virt. eigenvalues --    6.93827   6.95142   6.97146   7.04318   7.09844
  Beta virt. eigenvalues --    7.11885   7.17866   7.25424   7.30365   7.35763
  Beta virt. eigenvalues --    7.47045   7.49777   7.77064   8.11139  13.87855
  Beta virt. eigenvalues --   15.06749  15.47905  16.66196  18.23896
          Condensed to atoms (all electrons):
               1          2          3          4          5          6
     1  C    5.643774   0.370218   0.427641   0.347965  -0.017618   0.039775
     2  H    0.370218   0.340901   0.001563  -0.009652  -0.010574   0.019087
     3  H    0.427641   0.001563   0.361020  -0.006917  -0.065836   0.005250
     4  H    0.347965  -0.009652  -0.006917   0.421809   0.013586  -0.042063
     5  C   -0.017618  -0.010574  -0.065836   0.013586   6.117409  -0.192010
     6  C    0.039775   0.019087   0.005250  -0.042063  -0.192010   5.391924
     7  H    0.009028  -0.000435   0.000377  -0.000803  -0.025892   0.372648
     8  H    0.000509   0.000849   0.000382  -0.004553  -0.064184   0.441039
     9  O   -0.008017  -0.006134   0.000740   0.018473   0.059378  -0.070370
    10  H   -0.000646   0.001437  -0.000260  -0.000076  -0.017336   0.050549
    11  O    0.037973  -0.000895  -0.007509   0.025233  -0.231405   0.023905
               7          8          9         10         11
     1  C    0.009028   0.000509  -0.008017  -0.000646   0.037973
     2  H   -0.000435   0.000849  -0.006134   0.001437  -0.000895
     3  H    0.000377   0.000382   0.000740  -0.000260  -0.007509
     4  H   -0.000803  -0.004553   0.018473  -0.000076   0.025233
     5  C   -0.025892  -0.064184   0.059378  -0.017336  -0.231405
     6  C    0.372648   0.441039  -0.070370   0.050549   0.023905
     7  H    0.339037   0.004671  -0.006702  -0.013244   0.000930
     8  H    0.004671   0.366108  -0.043311   0.012392   0.005762
     9  O   -0.006702  -0.043311   8.384553   0.185241   0.001488
    10  H   -0.013244   0.012392   0.185241   0.647127   0.010657
    11  O    0.000930   0.005762   0.001488   0.010657   8.701735
          Atomic-Atomic Spin Densities.
               1          2          3          4          5          6
     1  C    0.140874  -0.009521   0.017139   0.003151  -0.164630   0.045313
     2  H   -0.009521   0.019286   0.003484  -0.017732  -0.015412   0.018205
     3  H    0.017139   0.003484   0.006824  -0.006934  -0.023690   0.004112
     4  H    0.003151  -0.017732  -0.006934   0.060415   0.009378  -0.020668
     5  C   -0.164630  -0.015412  -0.023690   0.009378   1.550042  -0.206488
     6  C    0.045313   0.018205   0.004112  -0.020668  -0.206488   0.249836
     7  H    0.011512  -0.003238   0.001445   0.001076  -0.023803   0.007360
     8  H    0.004728   0.001465   0.000336  -0.001677  -0.032186   0.022688
     9  O   -0.009590  -0.000832  -0.001011   0.002288   0.024662  -0.046953
    10  H   -0.002633   0.000991  -0.000530  -0.000960  -0.000721  -0.001531
    11  O    0.029508  -0.003905   0.003702   0.009177  -0.372213   0.036763
               7          8          9         10         11
     1  C    0.011512   0.004728  -0.009590  -0.002633   0.029508
     2  H   -0.003238   0.001465  -0.000832   0.000991  -0.003905
     3  H    0.001445   0.000336  -0.001011  -0.000530   0.003702
     4  H    0.001076  -0.001677   0.002288  -0.000960   0.009177
     5  C   -0.023803  -0.032186   0.024662  -0.000721  -0.372213
     6  C    0.007360   0.022688  -0.046953  -0.001531   0.036763
     7  H    0.011109   0.004368  -0.008019  -0.003140  -0.003495
     8  H    0.004368  -0.000047  -0.007774   0.000051   0.004237
     9  O   -0.008019  -0.007774   0.095730   0.007326   0.002082
    10  H   -0.003140   0.000051   0.007326  -0.002188   0.004686
    11  O   -0.003495   0.004237   0.002082   0.004686   1.284225
 Mulliken charges and spin densities:
               1          2
     1  C   -0.850601   0.065851
     2  H    0.293637  -0.007209
     3  H    0.283549   0.004877
     4  H    0.236998   0.037513
     5  C    0.434482   0.744941
     6  C   -0.039734   0.108638
     7  H    0.320385  -0.004824
     8  H    0.280337  -0.003810
     9  O   -0.515339   0.057908
    10  H    0.124159   0.001350
    11  O   -0.567873   0.994766
 Sum of Mulliken charges =   0.00000   2.00000
 Mulliken charges and spin densities with hydrogens summed into heavy atoms:
               1          2
     1  C   -0.036417   0.101031
     5  C    0.434482   0.744941
     6  C    0.560988   0.100004
     9  O   -0.391180   0.059259
    11  O   -0.567873   0.994766
 Electronic spatial extent (au):  <R**2>=            425.4252
 Charge=              0.0000 electrons
 Dipole moment (field-independent basis, Debye):
    X=             -0.0989    Y=             -0.4012    Z=              0.1967  Tot=              0.4576
 Quadrupole moment (field-independent basis, Debye-Ang):
   XX=            -31.1326   YY=            -31.7099   ZZ=            -29.4081
   XY=             -4.9671   XZ=             -0.6039   YZ=             -1.4400
 Traceless Quadrupole moment (field-independent basis, Debye-Ang):
   XX=             -0.3824   YY=             -0.9597   ZZ=              1.3421
   XY=             -4.9671   XZ=             -0.6039   YZ=             -1.4400
 Octapole moment (field-independent basis, Debye-Ang**2):
  XXX=              3.5943  YYY=             -0.4098  ZZZ=             -6.7103  XYY=             -3.8833
  XXY=              4.8636  XXZ=             -2.5901  XZZ=             -6.3036  YZZ=              0.9793
  YYZ=              1.1143  XYZ=              2.6195
 Hexadecapole moment (field-independent basis, Debye-Ang**3):
 XXXX=           -298.8479 YYYY=           -158.3889 ZZZZ=            -82.1479 XXXY=             -6.6449
 XXXZ=              3.0734 YYYX=             -1.2042 YYYZ=             -3.1981 ZZZX=              3.7828
 ZZZY=             -3.5770 XXYY=            -77.1521 XXZZ=            -58.8943 YYZZ=            -37.9501
 XXYZ=             -5.2702 YYXZ=              0.2727 ZZXY=             -1.3854
 N-N= 1.759232763781D+02 E-N=-9.802200705451D+02  KE= 2.667273935465D+02
                          Isotropic Fermi Contact Couplings
        Atom                 a.u.       MegaHertz       Gauss      10(-4) cm-1
     1  C(13)              0.05152      28.96148      10.33418       9.66051
     2  H(1)               0.00408       9.11495       3.25244       3.04042
     3  H(1)               0.00374       8.35235       2.98032       2.78604
     4  H(1)               0.01724      38.53112      13.74886      12.85260
     5  C(13)              0.09687      54.45250      19.43001      18.16340
     6  C(13)              0.08004      44.98791      16.05281      15.00635
     7  H(1)               0.00580      12.96176       4.62508       4.32358
     8  H(1)              -0.00039      -0.86554      -0.30885      -0.28871
     9  O(17)              0.04284     -12.98548      -4.63354      -4.33149
    10  H(1)              -0.00053      -1.18654      -0.42339      -0.39579
    11  O(17)              0.05942     -18.00898      -6.42605      -6.00715
 --------------------------------------------------------
       Center         ----  Spin Dipole Couplings  ----
                      3XX-RR        3YY-RR        3ZZ-RR
 --------------------------------------------------------
     1   Atom       -0.044759      0.114568     -0.069809
     2   Atom       -0.015752      0.026326     -0.010574
     3   Atom        0.020336     -0.000767     -0.019569
     4   Atom       -0.015316      0.010291      0.005025
     5   Atom       -0.225797     -0.418299      0.644096
     6   Atom        0.150025     -0.073688     -0.076338
     7   Atom        0.005255     -0.001430     -0.003825
     8   Atom        0.022642     -0.011136     -0.011506
     9   Atom        0.216593     -0.134488     -0.082106
    10   Atom        0.009351     -0.005491     -0.003860
    11   Atom        1.856996     -1.440904     -0.416091
 --------------------------------------------------------
                        XY            XZ            YZ
 --------------------------------------------------------
     1   Atom       -0.093253     -0.029685      0.057861
     2   Atom       -0.008384     -0.002880     -0.008121
     3   Atom       -0.020997     -0.008194      0.003276
     4   Atom       -0.007100     -0.000254      0.019001
     5   Atom        0.084190      0.448024      0.212769
     6   Atom        0.071877     -0.090818     -0.025937
     7   Atom        0.015941     -0.011486     -0.018080
     8   Atom       -0.010421     -0.020958      0.005755
     9   Atom        0.053267      0.090993      0.035000
    10   Atom        0.003274      0.015151     -0.009098
    11   Atom       -1.398376     -0.891943      0.934809
 --------------------------------------------------------


 ---------------------------------------------------------------------------------
              Anisotropic Spin Dipole Couplings in Principal Axis System
 ---------------------------------------------------------------------------------

       Atom             a.u.   MegaHertz   Gauss  10(-4) cm-1        Axes

              Baa    -0.0901   -12.087    -4.313    -4.032  0.7519  0.1620  0.6391
     1 C(13)  Bbb    -0.0847   -11.371    -4.057    -3.793 -0.5186 -0.4531  0.7251
              Bcc     0.1748    23.458     8.370     7.825 -0.4070  0.8766  0.2567
 
              Baa    -0.0197   -10.530    -3.757    -3.512  0.8460  0.2381  0.4770
     2 H(1)   Bbb    -0.0096    -5.121    -1.827    -1.708 -0.5059  0.0762  0.8592
              Bcc     0.0293    15.651     5.585     5.221 -0.1683  0.9682 -0.1849
 
              Baa    -0.0213   -11.342    -4.047    -3.783  0.2334  0.0842  0.9687
     3 H(1)   Bbb    -0.0134    -7.160    -2.555    -2.388  0.4846  0.8536 -0.1910
              Bcc     0.0347    18.503     6.602     6.172  0.8430 -0.5140 -0.1584
 
              Baa    -0.0188   -10.005    -3.570    -3.337  0.8459  0.4210 -0.3274
     4 H(1)   Bbb    -0.0088    -4.700    -1.677    -1.568  0.5174 -0.4991  0.6951
              Bcc     0.0276    14.704     5.247     4.905 -0.1292  0.7574  0.6401
 
              Baa    -0.4594   -61.649   -21.998   -20.564  0.0415  0.9778 -0.2054
     5 C(13)  Bbb    -0.4146   -55.642   -19.854   -18.560  0.9229 -0.1163 -0.3672
              Bcc     0.8741   117.291    41.852    39.124  0.3829  0.1743  0.9072
 
              Baa    -0.1083   -14.532    -5.186    -4.847  0.3206  0.0433  0.9462
     6 C(13)  Bbb    -0.0948   -12.716    -4.537    -4.241 -0.2657  0.9630  0.0460
              Bcc     0.2031    27.248     9.723     9.089  0.9092  0.2662 -0.3202
 
              Baa    -0.0211   -11.279    -4.025    -3.762 -0.1540  0.7327  0.6629
     7 H(1)   Bbb    -0.0094    -5.031    -1.795    -1.678  0.7760 -0.3256  0.5401
              Bcc     0.0306    16.310     5.820     5.440  0.6116  0.5976 -0.5184
 
              Baa    -0.0215   -11.489    -4.100    -3.832  0.4088 -0.0928  0.9079
     8 H(1)   Bbb    -0.0141    -7.517    -2.682    -2.507  0.2625  0.9647 -0.0196
              Bcc     0.0356    19.006     6.782     6.340  0.8740 -0.2464 -0.4188
 
              Baa    -0.1522    11.014     3.930     3.674 -0.0284  0.9086 -0.4168
     9 O(17)  Bbb    -0.0995     7.200     2.569     2.402 -0.3147  0.3876  0.8664
              Bcc     0.2517   -18.214    -6.499    -6.075  0.9488  0.1558  0.2749
 
              Baa    -0.0200   -10.646    -3.799    -3.551 -0.4316  0.5483  0.7163
    10 H(1)   Bbb     0.0005     0.242     0.086     0.081  0.3834  0.8303 -0.4045
              Bcc     0.0195    10.404     3.712     3.470  0.8165 -0.1000  0.5686
 
              Baa    -2.1761   157.464    56.187    52.524  0.2331  0.9028 -0.3614
    11 O(17)  Bbb    -0.6213    44.959    16.043    14.997  0.4428  0.2323  0.8660
              Bcc     2.7975  -202.423   -72.230   -67.521  0.8658 -0.3619 -0.3456
 

 ---------------------------------------------------------------------------------

 1\1\GINC-R01C41\FOpt\UwB97XD\Aug-CC-pVTZ\C3H6O2(3)\HASANGAL\01-Feb-202
 2\0\\# UWB97XD aug-cc-pVTZ Opt Integral(Grid=SuperFineGrid) Freq MaxDi
 sk=32GB\\Title\\0,3\C,-1.3516754328,0.9865679615,-0.116064691\H,-1.159
 9846172,1.8154952039,0.5629094369\H,-2.418629221,0.7728886362,-0.12212
 57402\H,-1.0446670391,1.2783649952,-1.1248430604\C,-0.5715307728,-0.21
 77282197,0.3643844316\C,0.9199889025,-0.0207139416,0.6427750348\H,1.00
 02700896,0.7992187295,1.3542134412\H,1.3206809672,-0.9272347211,1.0997
 912064\O,1.6662856695,0.359126663,-0.4943612649\H,1.7180140379,-0.3872
 198671,-1.0928849171\O,-0.8313125837,-1.3322854397,-0.2550238772\\Vers
 ion=ES64L-G16RevB.01\State=3-A\HF=-268.2663917\S2=2.007455\S2-1=0.\S2A
 =2.000031\RMSD=8.964e-09\RMSF=2.267e-05\Dipole=0.0393981,0.1575344,0.0
 777402\Quadrupole=-0.3150311,-0.6883931,1.0034242,-3.6973775,0.4439621
 ,1.0586701\PG=C01 [X(C3H6O2)]\\@


 THERE'S NOTHING SO GREAT AS THE GREAT OUTDOORS.

                                       -- ZIGGY
 Job cpu time:       0 days 11 hours 24 minutes 10.0 seconds.
 Elapsed time:       0 days  0 hours 59 minutes 20.8 seconds.
 File lengths (MBytes):  RWF=    150 Int=      0 D2E=      0 Chk=     14 Scr=      1
 Normal termination of Gaussian 16 at Tue Feb  1 21:25:42 2022.
 Link1:  Proceeding to internal job step number  2.
 ----------------------------------------------------------------------
 #N Geom=AllCheck Guess=TCheck SCRF=Check GenChk UwB97XD/Aug-CC-pVTZ Fr
 eq
 ----------------------------------------------------------------------
 1/10=4,29=7,30=1,38=1,40=1/1,3;
 2/12=2,40=1/2;
 3/5=16,6=1,7=10,11=2,14=-4,25=1,30=1,70=2,71=2,74=-58,75=-7,116=2,140=1/1,2,3;
 4/5=101/1;
 5/5=2,38=6,98=1/2;
 8/6=4,10=90,11=11/1;
 11/6=1,8=1,9=11,15=111,16=1/1,2,10;
 10/6=1/2;
 6/7=2,8=2,9=2,10=2,28=1/1;
 7/8=1,10=1,25=1/1,2,3,16;
 1/10=4,30=1/3;
 99//99;
 Structure from the checkpoint file:  "hydroxyacetone_Conf-M0002-wb97-opt-wb97-opt.chk"
 -----
 Title
 -----
 Charge =  0 Multiplicity = 3
 Redundant internal coordinates found in file.  (old form).
 C,0,-1.3516754328,0.9865679615,-0.116064691
 H,0,-1.1599846172,1.8154952039,0.5629094369
 H,0,-2.418629221,0.7728886362,-0.1221257402
 H,0,-1.0446670391,1.2783649952,-1.1248430604
 C,0,-0.5715307728,-0.2177282197,0.3643844316
 C,0,0.9199889025,-0.0207139416,0.6427750348
 H,0,1.0002700896,0.7992187295,1.3542134412
 H,0,1.3206809672,-0.9272347211,1.0997912064
 O,0,1.6662856695,0.359126663,-0.4943612649
 H,0,1.7180140379,-0.3872198671,-1.0928849171
 O,0,-0.8313125837,-1.3322854397,-0.2550238772
 Recover connectivity data from disk.

 GradGradGradGradGradGradGradGradGradGradGradGradGradGradGradGradGradGrad
 Berny optimization.
 Initialization pass.
                           ----------------------------
                           !    Initial Parameters    !
                           ! (Angstroms and Degrees)  !
 --------------------------                            --------------------------
 ! Name  Definition              Value          Derivative Info.                !
 --------------------------------------------------------------------------------
 ! R1    R(1,2)                  1.0885         calculate D2E/DX2 analytically  !
 ! R2    R(1,3)                  1.0882         calculate D2E/DX2 analytically  !
 ! R3    R(1,4)                  1.0941         calculate D2E/DX2 analytically  !
 ! R4    R(1,5)                  1.5132         calculate D2E/DX2 analytically  !
 ! R5    R(5,6)                  1.53           calculate D2E/DX2 analytically  !
 ! R6    R(5,11)                 1.3013         calculate D2E/DX2 analytically  !
 ! R7    R(6,7)                  1.0885         calculate D2E/DX2 analytically  !
 ! R8    R(6,8)                  1.0914         calculate D2E/DX2 analytically  !
 ! R9    R(6,9)                  1.4122         calculate D2E/DX2 analytically  !
 ! R10   R(9,10)                 0.9581         calculate D2E/DX2 analytically  !
 ! A1    A(2,1,3)              109.007          calculate D2E/DX2 analytically  !
 ! A2    A(2,1,4)              108.8207         calculate D2E/DX2 analytically  !
 ! A3    A(2,1,5)              108.4951         calculate D2E/DX2 analytically  !
 ! A4    A(3,1,4)              108.8066         calculate D2E/DX2 analytically  !
 ! A5    A(3,1,5)              110.5485         calculate D2E/DX2 analytically  !
 ! A6    A(4,1,5)              111.1208         calculate D2E/DX2 analytically  !
 ! A7    A(1,5,6)              117.2502         calculate D2E/DX2 analytically  !
 ! A8    A(1,5,11)             115.3151         calculate D2E/DX2 analytically  !
 ! A9    A(6,5,11)             113.0481         calculate D2E/DX2 analytically  !
 ! A10   A(5,6,7)              106.727          calculate D2E/DX2 analytically  !
 ! A11   A(5,6,8)              109.0947         calculate D2E/DX2 analytically  !
 ! A12   A(5,6,9)              113.7839         calculate D2E/DX2 analytically  !
 ! A13   A(7,6,8)              108.9588         calculate D2E/DX2 analytically  !
 ! A14   A(7,6,9)              106.5409         calculate D2E/DX2 analytically  !
 ! A15   A(8,6,9)              111.5039         calculate D2E/DX2 analytically  !
 ! A16   A(6,9,10)             108.7858         calculate D2E/DX2 analytically  !
 ! D1    D(2,1,5,6)            -51.1838         calculate D2E/DX2 analytically  !
 ! D2    D(2,1,5,11)           171.8639         calculate D2E/DX2 analytically  !
 ! D3    D(3,1,5,6)           -170.6653         calculate D2E/DX2 analytically  !
 ! D4    D(3,1,5,11)            52.3824         calculate D2E/DX2 analytically  !
 ! D5    D(4,1,5,6)             68.4126         calculate D2E/DX2 analytically  !
 ! D6    D(4,1,5,11)           -68.5397         calculate D2E/DX2 analytically  !
 ! D7    D(1,5,6,7)             55.2146         calculate D2E/DX2 analytically  !
 ! D8    D(1,5,6,8)            172.7975         calculate D2E/DX2 analytically  !
 ! D9    D(1,5,6,9)            -61.9995         calculate D2E/DX2 analytically  !
 ! D10   D(11,5,6,7)          -166.8976         calculate D2E/DX2 analytically  !
 ! D11   D(11,5,6,8)           -49.3147         calculate D2E/DX2 analytically  !
 ! D12   D(11,5,6,9)            75.8883         calculate D2E/DX2 analytically  !
 ! D13   D(5,6,9,10)           -70.3576         calculate D2E/DX2 analytically  !
 ! D14   D(7,6,9,10)           172.3204         calculate D2E/DX2 analytically  !
 ! D15   D(8,6,9,10)            53.5513         calculate D2E/DX2 analytically  !
 --------------------------------------------------------------------------------
 Trust Radius=3.00D-01 FncErr=1.00D-07 GrdErr=1.00D-07 EigMax=2.50D+02 EigMin=1.00D-04
 Number of steps in this run=      2 maximum allowed number of steps=      2.
 GradGradGradGradGradGradGradGradGradGradGradGradGradGradGradGradGradGrad

                          Input orientation:                          
 ---------------------------------------------------------------------
 Center     Atomic      Atomic             Coordinates (Angstroms)
 Number     Number       Type             X           Y           Z
 ---------------------------------------------------------------------
      1          6           0       -1.351675    0.986568   -0.116065
      2          1           0       -1.159985    1.815495    0.562909
      3          1           0       -2.418629    0.772889   -0.122126
      4          1           0       -1.044667    1.278365   -1.124843
      5          6           0       -0.571531   -0.217728    0.364384
      6          6           0        0.919989   -0.020714    0.642775
      7          1           0        1.000270    0.799219    1.354213
      8          1           0        1.320681   -0.927235    1.099791
      9          8           0        1.666286    0.359127   -0.494361
     10          1           0        1.718014   -0.387220   -1.092885
     11          8           0       -0.831313   -1.332285   -0.255024
 ---------------------------------------------------------------------
                    Distance matrix (angstroms):
                    1          2          3          4          5
     1  C    0.000000
     2  H    1.088518   0.000000
     3  H    1.088157   1.772142   0.000000
     4  H    1.094090   1.774913   1.774463   0.000000
     5  C    1.513204   2.125956   2.151694   2.163320   0.000000
     6  C    2.598252   2.775668   3.515857   2.944818   1.530015
     7  H    2.780012   2.515091   3.724130   3.249165   2.117664
     8  H    3.504631   3.736912   4.285550   3.925371   2.150509
     9  O    3.105621   3.350617   4.122655   2.931172   2.465366
    10  H    3.502066   3.984531   4.404548   3.226081   2.719260
    11  O    2.380581   3.268878   2.639885   2.760000   1.301304
                    6          7          8          9         10
     6  C    0.000000
     7  H    1.088522   0.000000
     8  H    1.091420   1.774270   0.000000
     9  O    1.412203   2.013575   2.077376   0.000000
    10  H    1.945170   2.812665   2.292884   0.958092   0.000000
    11  O    2.365020   3.238464   2.575008   3.025914   2.845035
                   11
    11  O    0.000000
 Stoichiometry    C3H6O2(3)
 Framework group  C1[X(C3H6O2)]
 Deg. of freedom    27
 Full point group                 C1      NOp   1
 Largest Abelian subgroup         C1      NOp   1
 Largest concise Abelian subgroup C1      NOp   1
                         Standard orientation:                         
 ---------------------------------------------------------------------
 Center     Atomic      Atomic             Coordinates (Angstroms)
 Number     Number       Type             X           Y           Z
 ---------------------------------------------------------------------
      1          6           0        1.357658   -0.979666   -0.115935
      2          1           0        1.167912   -1.810566    0.561172
      3          1           0        2.423774   -0.761795   -0.119545
      4          1           0        1.053742   -1.270837   -1.125830
      5          6           0        0.571868    0.220691    0.365174
      6          6           0       -0.919401    0.017327    0.640322
      7          1           0       -0.997836   -0.804201    1.350124
      8          1           0       -1.324527    0.921441    1.098196
      9          8           0       -1.662007   -0.363377   -0.498939
     10          1           0       -1.715510    0.383843   -1.096215
     11          8           0        0.828469    1.337377   -0.251720
 ---------------------------------------------------------------------
 Rotational constants (GHZ):           7.5830299           4.0838149           3.2525813
 Standard basis: Aug-CC-pVTZ (5D, 7F)
 There are   425 symmetry adapted cartesian basis functions of A   symmetry.
 There are   368 symmetry adapted basis functions of A   symmetry.
   368 basis functions,   522 primitive gaussians,   425 cartesian basis functions
    21 alpha electrons       19 beta electrons
       nuclear repulsion energy       175.9271380714 Hartrees.
 NAtoms=   11 NActive=   11 NUniq=   11 SFac= 1.00D+00 NAtFMM=   60 NAOKFM=F Big=F
 Integral buffers will be    131072 words long.
 Raffenetti 2 integral format.
 Two-electron integral symmetry is turned on.
 Nuclear repulsion after empirical dispersion term =      175.9232763781 Hartrees.
 One-electron integrals computed using PRISM.
 NBasis=   368 RedAO= T EigKep=  1.61D-05  NBF=   368
 NBsUse=   368 1.00D-06 EigRej= -1.00D+00 NBFU=   368
 Initial guess from the checkpoint file:  "hydroxyacetone_Conf-M0002-wb97-opt-wb97-opt.chk"
 B after Tr=     0.000000    0.000000    0.000000
         Rot=    1.000000    0.000000    0.000000    0.000000 Ang=   0.00 deg.
 Initial guess <Sx>= 0.0000 <Sy>= 0.0000 <Sz>= 1.0000 <S**2>= 2.0075 S= 1.0025
 Requested convergence on RMS density matrix=1.00D-08 within 128 cycles.
 Requested convergence on MAX density matrix=1.00D-06.
 Requested convergence on             energy=1.00D-06.
 No special actions if energy rises.
 SCF Done:  E(UwB97XD) =  -268.266391694     A.U. after    1 cycles
            NFock=  1  Conv=0.92D-09     -V/T= 2.0058
 <Sx>= 0.0000 <Sy>= 0.0000 <Sz>= 1.0000 <S**2>= 2.0075 S= 1.0025
 <L.S>=  0.00000000000    
 Annihilation of the first spin contaminant:
 S**2 before annihilation     2.0075,   after     2.0000
 DoSCS=F DFT=T ScalE2(SS,OS)=  1.000000  1.000000
 Range of M.O.s used for correlation:     1   368
 NBasis=   368 NAE=    21 NBE=    19 NFC=     0 NFV=     0
 NROrb=    368 NOA=    21 NOB=    19 NVA=   347 NVB=   349

 **** Warning!!: The largest alpha MO coefficient is  0.43269505D+02


 **** Warning!!: The largest beta MO coefficient is  0.47733482D+02

 Symmetrizing basis deriv contribution to polar:
 IMax=3 JMax=2 DiffMx= 0.00D+00
 G2DrvN: will do    12 centers at a time, making    1 passes.
 Calling FoFCou, ICntrl=  3107 FMM=F I1Cent=   0 AccDes= 0.00D+00.
 End of G2Drv F.D. properties file   721 does not exist.
 End of G2Drv F.D. properties file   722 does not exist.
 End of G2Drv F.D. properties file   788 does not exist.
          IDoAtm=11111111111
          Differentiating once with respect to electric field.
                with respect to dipole field.
          Differentiating once with respect to nuclear coordinates.
 CalDSu exits because no D1Ps are significant.
          There are    36 degrees of freedom in the 1st order CPHF.  IDoFFX=6 NUNeed=     3.
     33 vectors produced by pass  0 Test12= 3.87D-14 2.78D-09 XBig12= 4.14D+01 2.35D+00.
 AX will form    33 AO Fock derivatives at one time.
     33 vectors produced by pass  1 Test12= 3.87D-14 2.78D-09 XBig12= 4.35D+00 4.12D-01.
     33 vectors produced by pass  2 Test12= 3.87D-14 2.78D-09 XBig12= 2.41D-01 9.61D-02.
     33 vectors produced by pass  3 Test12= 3.87D-14 2.78D-09 XBig12= 5.51D-03 1.35D-02.
     33 vectors produced by pass  4 Test12= 3.87D-14 2.78D-09 XBig12= 7.55D-05 9.65D-04.
     33 vectors produced by pass  5 Test12= 3.87D-14 2.78D-09 XBig12= 9.45D-07 1.30D-04.
     33 vectors produced by pass  6 Test12= 3.87D-14 2.78D-09 XBig12= 1.12D-08 1.12D-05.
     26 vectors produced by pass  7 Test12= 3.87D-14 2.78D-09 XBig12= 1.35D-10 1.20D-06.
      4 vectors produced by pass  8 Test12= 3.87D-14 2.78D-09 XBig12= 1.43D-12 1.59D-07.
      3 vectors produced by pass  9 Test12= 3.87D-14 2.78D-09 XBig12= 1.38D-14 1.49D-08.
 InvSVY:  IOpt=1 It=  1 EMax= 5.33D-15
 Solved reduced A of dimension   264 with    36 vectors.
 Isotropic polarizability for W=    0.000000       50.23 Bohr**3.
 End of Minotr F.D. properties file   721 does not exist.
 End of Minotr F.D. properties file   722 does not exist.
 End of Minotr F.D. properties file   788 does not exist.

 **********************************************************************

            Population analysis using the SCF Density.

 **********************************************************************

 Orbital symmetries:
 Alpha Orbitals:
       Occupied  (A) (A) (A) (A) (A) (A) (A) (A) (A) (A) (A) (A)
                 (A) (A) (A) (A) (A) (A) (A) (A) (A)
       Virtual   (A) (A) (A) (A) (A) (A) (A) (A) (A) (A) (A) (A)
                 (A) (A) (A) (A) (A) (A) (A) (A) (A) (A) (A) (A)
                 (A) (A) (A) (A) (A) (A) (A) (A) (A) (A) (A) (A)
                 (A) (A) (A) (A) (A) (A) (A) (A) (A) (A) (A) (A)
                 (A) (A) (A) (A) (A) (A) (A) (A) (A) (A) (A) (A)
                 (A) (A) (A) (A) (A) (A) (A) (A) (A) (A) (A) (A)
                 (A) (A) (A) (A) (A) (A) (A) (A) (A) (A) (A) (A)
                 (A) (A) (A) (A) (A) (A) (A) (A) (A) (A) (A) (A)
                 (A) (A) (A) (A) (A) (A) (A) (A) (A) (A) (A) (A)
                 (A) (A) (A) (A) (A) (A) (A) (A) (A) (A) (A) (A)
                 (A) (A) (A) (A) (A) (A) (A) (A) (A) (A) (A) (A)
                 (A) (A) (A) (A) (A) (A) (A) (A) (A) (A) (A) (A)
                 (A) (A) (A) (A) (A) (A) (A) (A) (A) (A) (A) (A)
                 (A) (A) (A) (A) (A) (A) (A) (A) (A) (A) (A) (A)
                 (A) (A) (A) (A) (A) (A) (A) (A) (A) (A) (A) (A)
                 (A) (A) (A) (A) (A) (A) (A) (A) (A) (A) (A) (A)
                 (A) (A) (A) (A) (A) (A) (A) (A) (A) (A) (A) (A)
                 (A) (A) (A) (A) (A) (A) (A) (A) (A) (A) (A) (A)
                 (A) (A) (A) (A) (A) (A) (A) (A) (A) (A) (A) (A)
                 (A) (A) (A) (A) (A) (A) (A) (A) (A) (A) (A) (A)
                 (A) (A) (A) (A) (A) (A) (A) (A) (A) (A) (A) (A)
                 (A) (A) (A) (A) (A) (A) (A) (A) (A) (A) (A) (A)
                 (A) (A) (A) (A) (A) (A) (A) (A) (A) (A) (A) (A)
                 (A) (A) (A) (A) (A) (A) (A) (A) (A) (A) (A) (A)
                 (A) (A) (A) (A) (A) (A) (A) (A) (A) (A) (A) (A)
                 (A) (A) (A) (A) (A) (A) (A) (A) (A) (A) (A) (A)
                 (A) (A) (A) (A) (A) (A) (A) (A) (A) (A) (A) (A)
                 (A) (A) (A) (A) (A) (A) (A) (A) (A) (A) (A) (A)
                 (A) (A) (A) (A) (A) (A) (A) (A) (A) (A) (A)
 Beta  Orbitals:
       Occupied  (A) (A) (A) (A) (A) (A) (A) (A) (A) (A) (A) (A)
                 (A) (A) (A) (A) (A) (A) (A)
       Virtual   (A) (A) (A) (A) (A) (A) (A) (A) (A) (A) (A) (A)
                 (A) (A) (A) (A) (A) (A) (A) (A) (A) (A) (A) (A)
                 (A) (A) (A) (A) (A) (A) (A) (A) (A) (A) (A) (A)
                 (A) (A) (A) (A) (A) (A) (A) (A) (A) (A) (A) (A)
                 (A) (A) (A) (A) (A) (A) (A) (A) (A) (A) (A) (A)
                 (A) (A) (A) (A) (A) (A) (A) (A) (A) (A) (A) (A)
                 (A) (A) (A) (A) (A) (A) (A) (A) (A) (A) (A) (A)
                 (A) (A) (A) (A) (A) (A) (A) (A) (A) (A) (A) (A)
                 (A) (A) (A) (A) (A) (A) (A) (A) (A) (A) (A) (A)
                 (A) (A) (A) (A) (A) (A) (A) (A) (A) (A) (A) (A)
                 (A) (A) (A) (A) (A) (A) (A) (A) (A) (A) (A) (A)
                 (A) (A) (A) (A) (A) (A) (A) (A) (A) (A) (A) (A)
                 (A) (A) (A) (A) (A) (A) (A) (A) (A) (A) (A) (A)
                 (A) (A) (A) (A) (A) (A) (A) (A) (A) (A) (A) (A)
                 (A) (A) (A) (A) (A) (A) (A) (A) (A) (A) (A) (A)
                 (A) (A) (A) (A) (A) (A) (A) (A) (A) (A) (A) (A)
                 (A) (A) (A) (A) (A) (A) (A) (A) (A) (A) (A) (A)
                 (A) (A) (A) (A) (A) (A) (A) (A) (A) (A) (A) (A)
                 (A) (A) (A) (A) (A) (A) (A) (A) (A) (A) (A) (A)
                 (A) (A) (A) (A) (A) (A) (A) (A) (A) (A) (A) (A)
                 (A) (A) (A) (A) (A) (A) (A) (A) (A) (A) (A) (A)
                 (A) (A) (A) (A) (A) (A) (A) (A) (A) (A) (A) (A)
                 (A) (A) (A) (A) (A) (A) (A) (A) (A) (A) (A) (A)
                 (A) (A) (A) (A) (A) (A) (A) (A) (A) (A) (A) (A)
                 (A) (A) (A) (A) (A) (A) (A) (A) (A) (A) (A) (A)
                 (A) (A) (A) (A) (A) (A) (A) (A) (A) (A) (A) (A)
                 (A) (A) (A) (A) (A) (A) (A) (A) (A) (A) (A) (A)
                 (A) (A) (A) (A) (A) (A) (A) (A) (A) (A) (A) (A)
                 (A) (A) (A) (A) (A) (A) (A) (A) (A) (A) (A) (A)
                 (A)
 The electronic state is 3-A.
 Alpha  occ. eigenvalues --  -19.32845 -19.27170 -10.35918 -10.34394 -10.30096
 Alpha  occ. eigenvalues --   -1.18416  -1.14423  -0.87141  -0.80842  -0.67380
 Alpha  occ. eigenvalues --   -0.62023  -0.58326  -0.57332  -0.54831  -0.51697
 Alpha  occ. eigenvalues --   -0.48705  -0.47632  -0.45787  -0.43041  -0.37930
 Alpha  occ. eigenvalues --   -0.25458
 Alpha virt. eigenvalues --    0.03007   0.03838   0.04151   0.04971   0.06147
 Alpha virt. eigenvalues --    0.06446   0.07825   0.10051   0.10474   0.11909
 Alpha virt. eigenvalues --    0.12253   0.12481   0.12818   0.13648   0.14406
 Alpha virt. eigenvalues --    0.14804   0.15906   0.16890   0.18074   0.19129
 Alpha virt. eigenvalues --    0.20186   0.20259   0.21799   0.23174   0.23681
 Alpha virt. eigenvalues --    0.25016   0.25627   0.25855   0.26198   0.27611
 Alpha virt. eigenvalues --    0.29393   0.29589   0.30170   0.31356   0.31986
 Alpha virt. eigenvalues --    0.32850   0.33360   0.34384   0.35340   0.36398
 Alpha virt. eigenvalues --    0.36501   0.37489   0.37729   0.38347   0.38707
 Alpha virt. eigenvalues --    0.39352   0.40240   0.41047   0.41335   0.43057
 Alpha virt. eigenvalues --    0.43523   0.44116   0.44485   0.45260   0.46406
 Alpha virt. eigenvalues --    0.46929   0.47921   0.48572   0.49638   0.50763
 Alpha virt. eigenvalues --    0.51925   0.52471   0.53655   0.53990   0.56231
 Alpha virt. eigenvalues --    0.57063   0.59694   0.60331   0.62099   0.63216
 Alpha virt. eigenvalues --    0.65869   0.66613   0.67170   0.68804   0.70464
 Alpha virt. eigenvalues --    0.70756   0.72343   0.73613   0.74554   0.75700
 Alpha virt. eigenvalues --    0.76682   0.77156   0.78010   0.78382   0.80446
 Alpha virt. eigenvalues --    0.81215   0.82283   0.83868   0.84736   0.86272
 Alpha virt. eigenvalues --    0.87270   0.88121   0.89028   0.89931   0.90462
 Alpha virt. eigenvalues --    0.91221   0.92826   0.94717   0.96097   0.96680
 Alpha virt. eigenvalues --    0.97653   0.98444   0.99823   1.00619   1.02075
 Alpha virt. eigenvalues --    1.03121   1.03523   1.05435   1.06673   1.06993
 Alpha virt. eigenvalues --    1.07676   1.08989   1.11005   1.12356   1.13687
 Alpha virt. eigenvalues --    1.14607   1.15242   1.15637   1.17122   1.17498
 Alpha virt. eigenvalues --    1.20561   1.22016   1.23210   1.23989   1.26369
 Alpha virt. eigenvalues --    1.27969   1.28597   1.31360   1.32230   1.33206
 Alpha virt. eigenvalues --    1.33566   1.34801   1.36001   1.37658   1.38894
 Alpha virt. eigenvalues --    1.41312   1.41776   1.43900   1.44584   1.46204
 Alpha virt. eigenvalues --    1.47079   1.49693   1.51119   1.52544   1.53473
 Alpha virt. eigenvalues --    1.54251   1.55415   1.55938   1.57551   1.59382
 Alpha virt. eigenvalues --    1.62063   1.63199   1.64829   1.66780   1.67729
 Alpha virt. eigenvalues --    1.68327   1.68402   1.71486   1.72025   1.72913
 Alpha virt. eigenvalues --    1.75463   1.77190   1.78229   1.80238   1.81084
 Alpha virt. eigenvalues --    1.82864   1.83533   1.87431   1.88924   1.91189
 Alpha virt. eigenvalues --    1.94781   1.96402   1.97418   1.99919   2.01249
 Alpha virt. eigenvalues --    2.04381   2.06420   2.09355   2.10740   2.11859
 Alpha virt. eigenvalues --    2.14930   2.15885   2.20530   2.22936   2.23509
 Alpha virt. eigenvalues --    2.27646   2.28782   2.29583   2.31701   2.35391
 Alpha virt. eigenvalues --    2.37794   2.38862   2.40190   2.41748   2.45170
 Alpha virt. eigenvalues --    2.47084   2.50709   2.55221   2.57155   2.62287
 Alpha virt. eigenvalues --    2.65336   2.67513   2.70793   2.73718   2.74874
 Alpha virt. eigenvalues --    2.76217   2.78095   2.83331   2.85626   2.87914
 Alpha virt. eigenvalues --    2.88828   2.93715   2.95421   3.01391   3.02376
 Alpha virt. eigenvalues --    3.10946   3.15391   3.19510   3.21444   3.22497
 Alpha virt. eigenvalues --    3.28024   3.31598   3.34401   3.36022   3.38930
 Alpha virt. eigenvalues --    3.39838   3.40650   3.43400   3.46114   3.46771
 Alpha virt. eigenvalues --    3.50958   3.53076   3.55201   3.59692   3.60223
 Alpha virt. eigenvalues --    3.62810   3.66459   3.67295   3.69721   3.71648
 Alpha virt. eigenvalues --    3.73406   3.73862   3.79213   3.79615   3.81599
 Alpha virt. eigenvalues --    3.82567   3.84522   3.87063   3.89300   3.92353
 Alpha virt. eigenvalues --    3.94692   3.95448   3.97541   3.99850   4.02273
 Alpha virt. eigenvalues --    4.05069   4.09287   4.10626   4.13284   4.14107
 Alpha virt. eigenvalues --    4.18023   4.22521   4.24726   4.27344   4.27866
 Alpha virt. eigenvalues --    4.31292   4.34430   4.37097   4.38909   4.40456
 Alpha virt. eigenvalues --    4.43996   4.46901   4.52983   4.54147   4.56817
 Alpha virt. eigenvalues --    4.57446   4.59360   4.61121   4.65321   4.68812
 Alpha virt. eigenvalues --    4.72457   4.72897   4.78078   4.83751   4.85696
 Alpha virt. eigenvalues --    4.87207   4.90235   4.95871   4.96306   5.01592
 Alpha virt. eigenvalues --    5.05718   5.09935   5.12003   5.13313   5.15516
 Alpha virt. eigenvalues --    5.18564   5.19073   5.26672   5.27565   5.30828
 Alpha virt. eigenvalues --    5.37040   5.39664   5.44259   5.46257   5.49355
 Alpha virt. eigenvalues --    5.67930   5.70826   5.74152   5.77840   5.85496
 Alpha virt. eigenvalues --    5.87934   5.90312   5.91216   5.98480   6.23615
 Alpha virt. eigenvalues --    6.26493   6.30621   6.43068   6.44159   6.48964
 Alpha virt. eigenvalues --    6.50789   6.53212   6.57002   6.62650   6.68555
 Alpha virt. eigenvalues --    6.69484   6.81136   6.83514   6.88449   6.92892
 Alpha virt. eigenvalues --    6.95694   7.03045   7.06920   7.10983   7.17200
 Alpha virt. eigenvalues --    7.22136   7.25993   7.34873   7.43087   7.46778
 Alpha virt. eigenvalues --    7.76758   8.10830  13.84252  15.05128  15.47265
 Alpha virt. eigenvalues --   16.65883  18.23422
  Beta  occ. eigenvalues --  -19.30461 -19.26988 -10.35721 -10.33418 -10.29945
  Beta  occ. eigenvalues --   -1.14610  -1.11273  -0.84765  -0.79766  -0.64435
  Beta  occ. eigenvalues --   -0.60667  -0.56034  -0.54480  -0.50657  -0.49766
  Beta  occ. eigenvalues --   -0.47845  -0.43922  -0.42755  -0.38299
  Beta virt. eigenvalues --   -0.09158   0.03127   0.03556   0.04369   0.04693
  Beta virt. eigenvalues --    0.05334   0.06681   0.06936   0.08630   0.10915
  Beta virt. eigenvalues --    0.11432   0.12369   0.12700   0.13126   0.13226
  Beta virt. eigenvalues --    0.14068   0.14961   0.15211   0.16190   0.17632
  Beta virt. eigenvalues --    0.18647   0.19579   0.20607   0.21077   0.22506
  Beta virt. eigenvalues --    0.23537   0.24320   0.25478   0.26108   0.26726
  Beta virt. eigenvalues --    0.26885   0.28083   0.29841   0.30243   0.30569
  Beta virt. eigenvalues --    0.31829   0.32448   0.33184   0.33786   0.34863
  Beta virt. eigenvalues --    0.35587   0.36797   0.36935   0.37742   0.38235
  Beta virt. eigenvalues --    0.38988   0.39180   0.39999   0.40971   0.41449
  Beta virt. eigenvalues --    0.41988   0.43570   0.43930   0.44313   0.44858
  Beta virt. eigenvalues --    0.46143   0.46828   0.47472   0.48249   0.49063
  Beta virt. eigenvalues --    0.50013   0.50866   0.52100   0.53282   0.53943
  Beta virt. eigenvalues --    0.54216   0.56778   0.57350   0.59877   0.61218
  Beta virt. eigenvalues --    0.62875   0.63713   0.66348   0.66913   0.67719
  Beta virt. eigenvalues --    0.69040   0.70824   0.71231   0.72671   0.74007
  Beta virt. eigenvalues --    0.74940   0.76136   0.76945   0.77487   0.78218
  Beta virt. eigenvalues --    0.78758   0.80799   0.81637   0.82532   0.84306
  Beta virt. eigenvalues --    0.85031   0.86514   0.87566   0.88349   0.89262
  Beta virt. eigenvalues --    0.90155   0.90720   0.91376   0.93105   0.94961
  Beta virt. eigenvalues --    0.96424   0.97026   0.97891   0.99005   1.00162
  Beta virt. eigenvalues --    1.00924   1.02536   1.03366   1.03588   1.05934
  Beta virt. eigenvalues --    1.07039   1.07247   1.07831   1.09080   1.11334
  Beta virt. eigenvalues --    1.12539   1.13886   1.15127   1.15361   1.15983
  Beta virt. eigenvalues --    1.17470   1.17644   1.20637   1.22253   1.23349
  Beta virt. eigenvalues --    1.24249   1.26657   1.28152   1.28734   1.31811
  Beta virt. eigenvalues --    1.32380   1.33400   1.33825   1.35485   1.36773
  Beta virt. eigenvalues --    1.38268   1.39308   1.41767   1.42655   1.44154
  Beta virt. eigenvalues --    1.44961   1.46558   1.47704   1.50154   1.51319
  Beta virt. eigenvalues --    1.52906   1.53870   1.54445   1.55865   1.56532
  Beta virt. eigenvalues --    1.57827   1.59566   1.62783   1.63617   1.65441
  Beta virt. eigenvalues --    1.67234   1.68348   1.68746   1.68990   1.71768
  Beta virt. eigenvalues --    1.72496   1.73322   1.76022   1.77701   1.78679
  Beta virt. eigenvalues --    1.80749   1.81368   1.83536   1.84260   1.87826
  Beta virt. eigenvalues --    1.89395   1.91742   1.95366   1.97277   1.98039
  Beta virt. eigenvalues --    2.00224   2.01946   2.04889   2.06918   2.09611
  Beta virt. eigenvalues --    2.11440   2.12133   2.15780   2.16467   2.21326
  Beta virt. eigenvalues --    2.23770   2.25105   2.28377   2.29712   2.30512
  Beta virt. eigenvalues --    2.32645   2.36637   2.38923   2.39468   2.41123
  Beta virt. eigenvalues --    2.42615   2.46662   2.48158   2.51458   2.56233
  Beta virt. eigenvalues --    2.58292   2.63080   2.66249   2.67882   2.71497
  Beta virt. eigenvalues --    2.74302   2.76341   2.77625   2.79085   2.83773
  Beta virt. eigenvalues --    2.87127   2.88722   2.89833   2.94680   2.96850
  Beta virt. eigenvalues --    3.02655   3.03953   3.11852   3.16697   3.20385
  Beta virt. eigenvalues --    3.23225   3.23595   3.28863   3.32721   3.35029
  Beta virt. eigenvalues --    3.36969   3.39991   3.40326   3.41596   3.44406
  Beta virt. eigenvalues --    3.47118   3.47437   3.52667   3.53689   3.56276
  Beta virt. eigenvalues --    3.60700   3.61604   3.63698   3.67427   3.68309
  Beta virt. eigenvalues --    3.70650   3.72376   3.74050   3.75181   3.80097
  Beta virt. eigenvalues --    3.80480   3.82481   3.83955   3.85135   3.87879
  Beta virt. eigenvalues --    3.90327   3.92920   3.96321   3.96922   3.98387
  Beta virt. eigenvalues --    4.00481   4.03016   4.06285   4.10408   4.11389
  Beta virt. eigenvalues --    4.14084   4.15020   4.19054   4.23558   4.25637
  Beta virt. eigenvalues --    4.28167   4.28759   4.31786   4.35241   4.37769
  Beta virt. eigenvalues --    4.39621   4.41062   4.44801   4.47758   4.53976
  Beta virt. eigenvalues --    4.54619   4.57644   4.58312   4.59909   4.62099
  Beta virt. eigenvalues --    4.66644   4.69412   4.72990   4.73767   4.78755
  Beta virt. eigenvalues --    4.84356   4.86664   4.88819   4.91107   4.96651
  Beta virt. eigenvalues --    4.96848   5.02297   5.06365   5.10648   5.12604
  Beta virt. eigenvalues --    5.13914   5.16260   5.19462   5.19693   5.27161
  Beta virt. eigenvalues --    5.28014   5.31478   5.37571   5.40529   5.44930
  Beta virt. eigenvalues --    5.47112   5.50012   5.68497   5.71407   5.75126
  Beta virt. eigenvalues --    5.78334   5.86110   5.88508   5.91139   5.91896
  Beta virt. eigenvalues --    5.99330   6.27944   6.31176   6.35083   6.43418
  Beta virt. eigenvalues --    6.45192   6.50052   6.52517   6.54412   6.60931
  Beta virt. eigenvalues --    6.65405   6.70108   6.71006   6.85456   6.90495
  Beta virt. eigenvalues --    6.93827   6.95142   6.97146   7.04318   7.09844
  Beta virt. eigenvalues --    7.11885   7.17866   7.25424   7.30365   7.35763
  Beta virt. eigenvalues --    7.47045   7.49777   7.77064   8.11139  13.87855
  Beta virt. eigenvalues --   15.06749  15.47905  16.66196  18.23896
          Condensed to atoms (all electrons):
               1          2          3          4          5          6
     1  C    5.643774   0.370218   0.427641   0.347965  -0.017618   0.039775
     2  H    0.370218   0.340901   0.001563  -0.009652  -0.010574   0.019087
     3  H    0.427641   0.001563   0.361020  -0.006917  -0.065836   0.005250
     4  H    0.347965  -0.009652  -0.006917   0.421809   0.013586  -0.042063
     5  C   -0.017618  -0.010574  -0.065836   0.013586   6.117409  -0.192010
     6  C    0.039775   0.019087   0.005250  -0.042063  -0.192010   5.391924
     7  H    0.009028  -0.000435   0.000377  -0.000803  -0.025892   0.372648
     8  H    0.000509   0.000849   0.000382  -0.004553  -0.064184   0.441039
     9  O   -0.008017  -0.006134   0.000740   0.018473   0.059378  -0.070370
    10  H   -0.000646   0.001437  -0.000260  -0.000076  -0.017336   0.050549
    11  O    0.037973  -0.000895  -0.007509   0.025233  -0.231405   0.023905
               7          8          9         10         11
     1  C    0.009028   0.000509  -0.008017  -0.000646   0.037973
     2  H   -0.000435   0.000849  -0.006134   0.001437  -0.000895
     3  H    0.000377   0.000382   0.000740  -0.000260  -0.007509
     4  H   -0.000803  -0.004553   0.018473  -0.000076   0.025233
     5  C   -0.025892  -0.064184   0.059378  -0.017336  -0.231405
     6  C    0.372648   0.441039  -0.070370   0.050549   0.023905
     7  H    0.339037   0.004671  -0.006702  -0.013244   0.000930
     8  H    0.004671   0.366108  -0.043311   0.012392   0.005762
     9  O   -0.006702  -0.043311   8.384554   0.185241   0.001488
    10  H   -0.013244   0.012392   0.185241   0.647127   0.010657
    11  O    0.000930   0.005762   0.001488   0.010657   8.701735
          Atomic-Atomic Spin Densities.
               1          2          3          4          5          6
     1  C    0.140874  -0.009521   0.017139   0.003151  -0.164630   0.045313
     2  H   -0.009521   0.019286   0.003484  -0.017732  -0.015412   0.018205
     3  H    0.017139   0.003484   0.006824  -0.006934  -0.023690   0.004112
     4  H    0.003151  -0.017732  -0.006934   0.060415   0.009378  -0.020668
     5  C   -0.164630  -0.015412  -0.023690   0.009378   1.550042  -0.206488
     6  C    0.045313   0.018205   0.004112  -0.020668  -0.206488   0.249836
     7  H    0.011512  -0.003238   0.001445   0.001076  -0.023803   0.007360
     8  H    0.004728   0.001465   0.000336  -0.001677  -0.032186   0.022688
     9  O   -0.009590  -0.000832  -0.001011   0.002288   0.024662  -0.046953
    10  H   -0.002633   0.000991  -0.000530  -0.000960  -0.000721  -0.001531
    11  O    0.029508  -0.003905   0.003702   0.009177  -0.372213   0.036763
               7          8          9         10         11
     1  C    0.011512   0.004728  -0.009590  -0.002633   0.029508
     2  H   -0.003238   0.001465  -0.000832   0.000991  -0.003905
     3  H    0.001445   0.000336  -0.001011  -0.000530   0.003702
     4  H    0.001076  -0.001677   0.002288  -0.000960   0.009177
     5  C   -0.023803  -0.032186   0.024662  -0.000721  -0.372213
     6  C    0.007360   0.022688  -0.046953  -0.001531   0.036763
     7  H    0.011109   0.004368  -0.008019  -0.003140  -0.003495
     8  H    0.004368  -0.000047  -0.007774   0.000051   0.004237
     9  O   -0.008019  -0.007774   0.095730   0.007326   0.002082
    10  H   -0.003140   0.000051   0.007326  -0.002188   0.004686
    11  O   -0.003495   0.004237   0.002082   0.004686   1.284225
 Mulliken charges and spin densities:
               1          2
     1  C   -0.850601   0.065851
     2  H    0.293637  -0.007209
     3  H    0.283549   0.004877
     4  H    0.236998   0.037513
     5  C    0.434482   0.744940
     6  C   -0.039734   0.108638
     7  H    0.320385  -0.004824
     8  H    0.280336  -0.003810
     9  O   -0.515339   0.057909
    10  H    0.124159   0.001350
    11  O   -0.567873   0.994766
 Sum of Mulliken charges =   0.00000   2.00000
 Mulliken charges and spin densities with hydrogens summed into heavy atoms:
               1          2
     1  C   -0.036417   0.101031
     5  C    0.434482   0.744940
     6  C    0.560988   0.100003
     9  O   -0.391180   0.059259
    11  O   -0.567873   0.994766
 APT charges:
               1
     1  C    0.186970
     2  H    0.009633
     3  H    0.001978
     4  H   -0.020379
     5  C   -0.277733
     6  C    0.712928
     7  H   -0.004654
     8  H   -0.051771
     9  O   -0.661094
    10  H    0.257580
    11  O   -0.153457
 Sum of APT charges =   0.00000
 APT charges with hydrogens summed into heavy atoms:
               1
     1  C    0.178202
     5  C   -0.277733
     6  C    0.656503
     9  O   -0.403514
    11  O   -0.153457
 Electronic spatial extent (au):  <R**2>=            425.4252
 Charge=              0.0000 electrons
 Dipole moment (field-independent basis, Debye):
    X=             -0.0989    Y=             -0.4012    Z=              0.1967  Tot=              0.4576
 Quadrupole moment (field-independent basis, Debye-Ang):
   XX=            -31.1326   YY=            -31.7099   ZZ=            -29.4081
   XY=             -4.9671   XZ=             -0.6039   YZ=             -1.4400
 Traceless Quadrupole moment (field-independent basis, Debye-Ang):
   XX=             -0.3824   YY=             -0.9597   ZZ=              1.3421
   XY=             -4.9671   XZ=             -0.6039   YZ=             -1.4400
 Octapole moment (field-independent basis, Debye-Ang**2):
  XXX=              3.5943  YYY=             -0.4098  ZZZ=             -6.7103  XYY=             -3.8833
  XXY=              4.8636  XXZ=             -2.5901  XZZ=             -6.3036  YZZ=              0.9793
  YYZ=              1.1143  XYZ=              2.6195
 Hexadecapole moment (field-independent basis, Debye-Ang**3):
 XXXX=           -298.8479 YYYY=           -158.3889 ZZZZ=            -82.1479 XXXY=             -6.6449
 XXXZ=              3.0734 YYYX=             -1.2042 YYYZ=             -3.1981 ZZZX=              3.7828
 ZZZY=             -3.5770 XXYY=            -77.1521 XXZZ=            -58.8943 YYZZ=            -37.9501
 XXYZ=             -5.2702 YYXZ=              0.2727 ZZXY=             -1.3854
 N-N= 1.759232763781D+02 E-N=-9.802200697712D+02  KE= 2.667273932817D+02
  Exact polarizability:  54.461   1.097  50.722  -1.242  -1.061  45.495
 Approx polarizability:  50.957   3.064  54.349  -0.834  -3.060  47.983
                          Isotropic Fermi Contact Couplings
        Atom                 a.u.       MegaHertz       Gauss      10(-4) cm-1
     1  C(13)              0.05152      28.96148      10.33418       9.66051
     2  H(1)               0.00408       9.11497       3.25245       3.04043
     3  H(1)               0.00374       8.35235       2.98032       2.78604
     4  H(1)               0.01724      38.53112      13.74886      12.85260
     5  C(13)              0.09687      54.45249      19.43000      18.16339
     6  C(13)              0.08004      44.98789      16.05280      15.00635
     7  H(1)               0.00580      12.96176       4.62508       4.32358
     8  H(1)              -0.00039      -0.86553      -0.30884      -0.28871
     9  O(17)              0.04284     -12.98549      -4.63355      -4.33149
    10  H(1)              -0.00053      -1.18655      -0.42339      -0.39579
    11  O(17)              0.05942     -18.00899      -6.42605      -6.00715
 --------------------------------------------------------
       Center         ----  Spin Dipole Couplings  ----
                      3XX-RR        3YY-RR        3ZZ-RR
 --------------------------------------------------------
     1   Atom       -0.044759      0.114568     -0.069809
     2   Atom       -0.015752      0.026326     -0.010574
     3   Atom        0.020336     -0.000767     -0.019569
     4   Atom       -0.015316      0.010291      0.005025
     5   Atom       -0.225797     -0.418299      0.644096
     6   Atom        0.150026     -0.073688     -0.076338
     7   Atom        0.005255     -0.001430     -0.003825
     8   Atom        0.022642     -0.011136     -0.011506
     9   Atom        0.216594     -0.134488     -0.082106
    10   Atom        0.009351     -0.005491     -0.003860
    11   Atom        1.856995     -1.440904     -0.416091
 --------------------------------------------------------
                        XY            XZ            YZ
 --------------------------------------------------------
     1   Atom       -0.093253     -0.029685      0.057861
     2   Atom       -0.008384     -0.002880     -0.008121
     3   Atom       -0.020997     -0.008194      0.003276
     4   Atom       -0.007100     -0.000254      0.019001
     5   Atom        0.084190      0.448024      0.212769
     6   Atom        0.071877     -0.090818     -0.025937
     7   Atom        0.015941     -0.011486     -0.018080
     8   Atom       -0.010421     -0.020958      0.005755
     9   Atom        0.053268      0.090993      0.035000
    10   Atom        0.003274      0.015151     -0.009098
    11   Atom       -1.398376     -0.891943      0.934809
 --------------------------------------------------------


 ---------------------------------------------------------------------------------
              Anisotropic Spin Dipole Couplings in Principal Axis System
 ---------------------------------------------------------------------------------

       Atom             a.u.   MegaHertz   Gauss  10(-4) cm-1        Axes

              Baa    -0.0901   -12.087    -4.313    -4.032  0.7519  0.1620  0.6390
     1 C(13)  Bbb    -0.0847   -11.371    -4.057    -3.793 -0.5186 -0.4531  0.7251
              Bcc     0.1748    23.458     8.370     7.825 -0.4070  0.8766  0.2567
 
              Baa    -0.0197   -10.530    -3.757    -3.512  0.8460  0.2381  0.4770
     2 H(1)   Bbb    -0.0096    -5.121    -1.827    -1.708 -0.5059  0.0762  0.8592
              Bcc     0.0293    15.651     5.585     5.221 -0.1683  0.9682 -0.1849
 
              Baa    -0.0213   -11.342    -4.047    -3.783  0.2334  0.0842  0.9687
     3 H(1)   Bbb    -0.0134    -7.160    -2.555    -2.388  0.4846  0.8536 -0.1910
              Bcc     0.0347    18.503     6.602     6.172  0.8430 -0.5140 -0.1584
 
              Baa    -0.0188   -10.005    -3.570    -3.337  0.8459  0.4210 -0.3274
     4 H(1)   Bbb    -0.0088    -4.700    -1.677    -1.568  0.5174 -0.4991  0.6951
              Bcc     0.0276    14.704     5.247     4.905 -0.1292  0.7574  0.6401
 
              Baa    -0.4594   -61.649   -21.998   -20.564  0.0415  0.9778 -0.2054
     5 C(13)  Bbb    -0.4146   -55.642   -19.854   -18.560  0.9229 -0.1163 -0.3672
              Bcc     0.8741   117.291    41.852    39.124  0.3829  0.1743  0.9072
 
              Baa    -0.1083   -14.532    -5.186    -4.847  0.3206  0.0433  0.9462
     6 C(13)  Bbb    -0.0948   -12.716    -4.537    -4.241 -0.2657  0.9630  0.0460
              Bcc     0.2031    27.248     9.723     9.089  0.9092  0.2662 -0.3202
 
              Baa    -0.0211   -11.279    -4.025    -3.762 -0.1540  0.7327  0.6629
     7 H(1)   Bbb    -0.0094    -5.031    -1.795    -1.678  0.7760 -0.3256  0.5401
              Bcc     0.0306    16.310     5.820     5.440  0.6116  0.5976 -0.5184
 
              Baa    -0.0215   -11.489    -4.100    -3.832  0.4088 -0.0928  0.9079
     8 H(1)   Bbb    -0.0141    -7.517    -2.682    -2.507  0.2625  0.9647 -0.0196
              Bcc     0.0356    19.006     6.782     6.340  0.8740 -0.2464 -0.4188
 
              Baa    -0.1522    11.014     3.930     3.674 -0.0284  0.9086 -0.4168
     9 O(17)  Bbb    -0.0995     7.200     2.569     2.402 -0.3147  0.3876  0.8664
              Bcc     0.2517   -18.214    -6.499    -6.075  0.9488  0.1558  0.2749
 
              Baa    -0.0200   -10.646    -3.799    -3.551 -0.4316  0.5483  0.7163
    10 H(1)   Bbb     0.0005     0.242     0.086     0.081  0.3834  0.8303 -0.4045
              Bcc     0.0195    10.404     3.712     3.470  0.8165 -0.1000  0.5686
 
              Baa    -2.1761   157.464    56.187    52.524  0.2331  0.9028 -0.3614
    11 O(17)  Bbb    -0.6213    44.959    16.042    14.997  0.4428  0.2323  0.8660
              Bcc     2.7975  -202.423   -72.230   -67.521  0.8658 -0.3619 -0.3456
 

 ---------------------------------------------------------------------------------

 Calling FoFJK, ICntrl=    100127 FMM=F ISym2X=0 I1Cent= 0 IOpClX= 1 NMat=1 NMatS=1 NMatT=0.
 Full mass-weighted force constant matrix:
 Low frequencies ---   -3.5539    0.0005    0.0011    0.0013    2.3514    4.9706
 Low frequencies ---  114.0210  152.5373  213.9451
 Diagonal vibrational polarizability:
       44.1432044       5.2453921      14.8210674
 Harmonic frequencies (cm**-1), IR intensities (KM/Mole), Raman scattering
 activities (A**4/AMU), depolarization ratios for plane and unpolarized
 incident light, reduced masses (AMU), force constants (mDyne/A),
 and normal coordinates:
                      1                      2                      3
                      A                      A                      A
 Frequencies --    114.0206               152.5362               213.9450
 Red. masses --      2.6042                 1.2262                 3.3025
 Frc consts  --      0.0199                 0.0168                 0.0891
 IR Inten    --      6.2961                 1.3851                 1.3965
  Atom  AN      X      Y      Z        X      Y      Z        X      Y      Z
     1   6     0.13   0.00   0.10     0.08   0.01   0.03    -0.14  -0.04  -0.03
     2   1     0.40   0.10   0.31    -0.33  -0.13  -0.27    -0.46  -0.15  -0.27
     3   1     0.09   0.19  -0.13     0.11  -0.10   0.58    -0.09  -0.29   0.19
     4   1     0.01  -0.25   0.21     0.54   0.29  -0.19    -0.06   0.30  -0.15
     5   6     0.01  -0.04   0.00    -0.01  -0.02  -0.04     0.05   0.04   0.12
     6   6     0.02  -0.13   0.03     0.00  -0.01   0.00     0.03  -0.01   0.10
     7   1     0.06  -0.32  -0.19     0.02  -0.03  -0.02     0.00  -0.06   0.04
     8   1     0.04  -0.25   0.29     0.04  -0.02   0.04    -0.03  -0.04   0.11
     9   8    -0.04   0.20  -0.04    -0.07   0.03   0.03     0.25   0.06  -0.03
    10   1     0.00   0.35   0.14    -0.09   0.04   0.05     0.51   0.04  -0.08
    11   8    -0.12  -0.07  -0.10     0.00  -0.01  -0.03    -0.20  -0.04  -0.10
                      4                      5                      6
                      A                      A                      A
 Frequencies --    302.8684               354.6986               381.9802
 Red. masses --      1.3685                 3.8972                 1.8586
 Frc consts  --      0.0740                 0.2889                 0.1598
 IR Inten    --     89.5015                 1.4058                59.9850
  Atom  AN      X      Y      Z        X      Y      Z        X      Y      Z
     1   6     0.09   0.02  -0.05    -0.07   0.20  -0.03    -0.07  -0.06   0.06
     2   1     0.23  -0.03  -0.07    -0.02   0.09  -0.14    -0.24   0.07   0.18
     3   1     0.06   0.17  -0.07    -0.09   0.26  -0.04    -0.04  -0.22   0.10
     4   1     0.10   0.01  -0.05    -0.12   0.37  -0.06    -0.04  -0.21   0.09
     5   6    -0.03  -0.08   0.01    -0.12   0.12   0.14     0.01   0.05  -0.12
     6   6    -0.03   0.06   0.01    -0.09  -0.14   0.09     0.07  -0.10  -0.01
     7   1    -0.17   0.16   0.11     0.02  -0.32  -0.11     0.23  -0.23  -0.15
     8   1     0.06   0.17  -0.11    -0.25  -0.32   0.29     0.02  -0.21   0.19
     9   8    -0.05   0.03   0.03    -0.04  -0.01  -0.01    -0.06   0.00   0.03
    10   1     0.73  -0.26  -0.40     0.37  -0.06  -0.11     0.63  -0.19  -0.28
    11   8    -0.04  -0.05   0.02     0.26  -0.12  -0.13     0.02   0.14   0.02
                      7                      8                      9
                      A                      A                      A
 Frequencies --    554.2013               768.8552               930.4344
 Red. masses --      4.8926                 4.5539                 1.4241
 Frc consts  --      0.8854                 1.5861                 0.7264
 IR Inten    --     16.7491                40.1014                31.0352
  Atom  AN      X      Y      Z        X      Y      Z        X      Y      Z
     1   6     0.05  -0.03   0.01    -0.18   0.23   0.10    -0.01  -0.06   0.00
     2   1    -0.09  -0.13  -0.16    -0.12   0.14   0.01     0.21  -0.17  -0.07
     3   1     0.11  -0.37  -0.23    -0.20   0.28   0.05    -0.07   0.22   0.04
     4   1    -0.35   0.36   0.02    -0.21   0.32   0.08     0.14  -0.01  -0.06
     5   6     0.35   0.14   0.30    -0.09  -0.13  -0.01    -0.02   0.02   0.01
     6   6     0.02  -0.03  -0.18     0.37   0.01  -0.17    -0.02   0.14  -0.07
     7   1     0.08  -0.03  -0.18     0.30   0.07  -0.11     0.42  -0.22  -0.43
     8   1     0.07  -0.02  -0.16     0.48   0.05  -0.15    -0.25  -0.21   0.41
     9   8    -0.24  -0.02  -0.01    -0.03   0.01   0.02     0.04   0.00   0.05
    10   1    -0.02  -0.18  -0.24    -0.07  -0.07  -0.08    -0.15  -0.23  -0.22
    11   8    -0.06  -0.02  -0.03    -0.05  -0.14   0.06    -0.02  -0.04   0.02
                     10                     11                     12
                      A                      A                      A
 Frequencies --    986.8762              1027.3616              1049.7788
 Red. masses --      2.0494                 3.0075                 1.4480
 Frc consts  --      1.1760                 1.8703                 0.9402
 IR Inten    --     72.9131               100.0189                 9.6870
  Atom  AN      X      Y      Z        X      Y      Z        X      Y      Z
     1   6    -0.03   0.11  -0.10    -0.06   0.00   0.13    -0.11  -0.08  -0.05
     2   1    -0.31   0.56   0.39     0.28  -0.40  -0.29     0.33  -0.08   0.06
     3   1     0.00  -0.05   0.26    -0.12   0.27  -0.17    -0.24   0.57   0.29
     4   1     0.21  -0.48   0.00    -0.12   0.46   0.00     0.44  -0.25  -0.15
     5   6     0.11   0.03  -0.02     0.06  -0.04  -0.09     0.04   0.05   0.08
     6   6    -0.12  -0.03  -0.09    -0.17  -0.14  -0.19     0.05  -0.05   0.00
     7   1    -0.01  -0.03  -0.07    -0.15   0.03   0.02    -0.01   0.09   0.14
     8   1     0.00   0.01  -0.07     0.08   0.04  -0.32     0.06   0.05  -0.19
     9   8     0.05   0.03   0.08     0.10   0.06   0.17    -0.03  -0.01  -0.02
    10   1     0.00  -0.04   0.00     0.12   0.04   0.15     0.08   0.11   0.11
    11   8    -0.02  -0.11   0.05     0.02   0.05  -0.01     0.00   0.03  -0.02
                     13                     14                     15
                      A                      A                      A
 Frequencies --   1079.0913              1172.0161              1281.7220
 Red. masses --      6.0701                 1.2740                 2.0681
 Frc consts  --      4.1645                 1.0311                 2.0017
 IR Inten    --     12.7202                14.6323                27.0438
  Atom  AN      X      Y      Z        X      Y      Z        X      Y      Z
     1   6    -0.17   0.16   0.12     0.03  -0.02   0.01     0.02  -0.08   0.02
     2   1     0.14  -0.05  -0.08    -0.01  -0.04  -0.03    -0.02  -0.02   0.05
     3   1    -0.21   0.41   0.02     0.02  -0.01  -0.06    -0.05   0.23  -0.07
     4   1     0.01   0.27   0.01    -0.06   0.09   0.00    -0.05   0.28  -0.06
     5   6     0.40  -0.20  -0.21    -0.01   0.08  -0.06     0.00   0.21  -0.11
     6   6    -0.13   0.11   0.25    -0.02   0.02  -0.01    -0.03  -0.04   0.07
     7   1     0.14  -0.14   0.00     0.64   0.18   0.24    -0.08  -0.09   0.00
     8   1    -0.15   0.00   0.41    -0.27  -0.01  -0.19     0.72   0.27   0.10
     9   8    -0.07  -0.07  -0.16    -0.02  -0.02  -0.02     0.01   0.01  -0.03
    10   1     0.01   0.02  -0.07     0.34   0.33   0.37    -0.19  -0.20  -0.27
    11   8     0.00  -0.01   0.01    -0.02  -0.08   0.04    -0.02  -0.10   0.07
                     16                     17                     18
                      A                      A                      A
 Frequencies --   1361.6785              1383.3759              1414.3286
 Red. masses --      1.2592                 1.1991                 1.3047
 Frc consts  --      1.3756                 1.3521                 1.5377
 IR Inten    --      3.4019                20.1801                12.3478
  Atom  AN      X      Y      Z        X      Y      Z        X      Y      Z
     1   6    -0.02   0.04   0.00     0.04  -0.07  -0.03     0.04  -0.05  -0.04
     2   1     0.11  -0.09  -0.11    -0.21   0.22   0.24    -0.17   0.20   0.20
     3   1     0.04  -0.22  -0.02    -0.05   0.35   0.15    -0.03   0.28   0.26
     4   1     0.11  -0.21   0.03    -0.26   0.32  -0.03    -0.33   0.21   0.02
     5   6    -0.03  -0.04   0.06     0.01  -0.02   0.00    -0.01  -0.09   0.05
     6   6    -0.08   0.03  -0.04     0.01   0.06  -0.04    -0.05  -0.04   0.00
     7   1     0.28   0.00  -0.04    -0.33  -0.11  -0.28     0.49   0.20   0.35
     8   1     0.69   0.18   0.37     0.07  -0.02   0.19     0.12   0.00   0.07
     9   8     0.00  -0.05  -0.02    -0.01  -0.05   0.01     0.01   0.04  -0.01
    10   1     0.18   0.18   0.23     0.27   0.26   0.37    -0.18  -0.18  -0.26
    11   8     0.01   0.03  -0.02     0.00   0.01   0.00     0.01   0.05  -0.03
                     19                     20                     21
                      A                      A                      A
 Frequencies --   1469.4197              1482.8799              1502.5812
 Red. masses --      1.0476                 1.0591                 1.1182
 Frc consts  --      1.3327                 1.3722                 1.4874
 IR Inten    --      8.5926                 3.5465                 5.5922
  Atom  AN      X      Y      Z        X      Y      Z        X      Y      Z
     1   6    -0.05  -0.01  -0.03     0.02   0.03  -0.03     0.00   0.02  -0.02
     2   1     0.58   0.18   0.38     0.15  -0.17  -0.21     0.23  -0.16  -0.17
     3   1     0.06  -0.46   0.24     0.01   0.02   0.49     0.02  -0.06   0.40
     4   1     0.05   0.43  -0.16    -0.44  -0.21   0.18    -0.31  -0.14   0.13
     5   6    -0.01  -0.01  -0.01     0.00   0.00  -0.01     0.02   0.05  -0.04
     6   6     0.00   0.00   0.01    -0.01   0.00   0.05     0.02  -0.01  -0.05
     7   1     0.02  -0.04  -0.04     0.11  -0.30  -0.30    -0.28   0.34   0.32
     8   1     0.00   0.03  -0.06     0.03   0.22  -0.38    -0.06  -0.28   0.46
     9   8     0.00   0.00   0.00     0.00   0.00   0.01     0.00   0.00   0.00
    10   1     0.00   0.00   0.00     0.01   0.01   0.01     0.01   0.00   0.00
    11   8     0.00   0.00   0.00     0.00   0.00   0.00    -0.01  -0.03   0.02
                     22                     23                     24
                      A                      A                      A
 Frequencies --   3024.1351              3059.5865              3110.8679
 Red. masses --      1.0426                 1.0606                 1.0898
 Frc consts  --      5.6179                 5.8498                 6.2140
 IR Inten    --     25.9110                31.9379                10.2748
  Atom  AN      X      Y      Z        X      Y      Z        X      Y      Z
     1   6     0.00  -0.03  -0.05     0.00   0.00   0.00    -0.05   0.02  -0.07
     2   1     0.06   0.27  -0.24     0.00   0.00   0.00    -0.12  -0.47   0.37
     3   1    -0.34  -0.08  -0.01     0.00   0.00   0.00     0.61   0.13  -0.02
     4   1     0.25   0.22   0.80     0.00   0.00   0.01     0.13   0.13   0.44
     5   6     0.00   0.00   0.00     0.00   0.00   0.00     0.00   0.00   0.00
     6   6     0.00   0.00   0.00     0.03  -0.03  -0.05     0.00   0.00   0.00
     7   1     0.00   0.00   0.00    -0.03  -0.36   0.29     0.00   0.00   0.00
     8   1     0.00   0.00   0.00    -0.33   0.74   0.35     0.00  -0.01   0.00
     9   8     0.00   0.00   0.00     0.00   0.00   0.00     0.00   0.00   0.00
    10   1     0.00   0.00   0.00     0.00   0.00   0.00     0.00   0.00   0.00
    11   8     0.00   0.00   0.00     0.00   0.00   0.00     0.00   0.00   0.00
                     25                     26                     27
                      A                      A                      A
 Frequencies --   3130.5272              3149.7136              3895.0319
 Red. masses --      1.1046                 1.1036                 1.0664
 Frc consts  --      6.3783                 6.4504                 9.5322
 IR Inten    --     11.4848                 9.1907                44.7817
  Atom  AN      X      Y      Z        X      Y      Z        X      Y      Z
     1   6     0.00   0.00   0.00    -0.07  -0.06   0.04     0.00   0.00   0.00
     2   1    -0.01  -0.02   0.02     0.12   0.54  -0.45     0.00   0.00   0.00
     3   1    -0.02   0.00   0.00     0.69   0.14   0.01     0.00   0.00   0.00
     4   1     0.00   0.00   0.01    -0.02  -0.02  -0.01     0.00   0.00   0.00
     5   6     0.00   0.00   0.00     0.00   0.00   0.00     0.00   0.00   0.00
     6   6     0.01  -0.09   0.03     0.00   0.00   0.00     0.00   0.00   0.00
     7   1     0.07   0.67  -0.58     0.00   0.02  -0.02     0.00   0.01  -0.01
     8   1    -0.17   0.37   0.18    -0.01   0.02   0.01     0.00   0.00   0.00
     9   8     0.00   0.00   0.00     0.00   0.00   0.00     0.00  -0.05   0.04
    10   1    -0.01  -0.02   0.00     0.00   0.00   0.00    -0.07   0.77  -0.63
    11   8     0.00   0.00   0.00     0.00   0.00   0.00     0.00   0.00   0.00

 -------------------
 - Thermochemistry -
 -------------------
 Temperature   298.150 Kelvin.  Pressure   1.00000 Atm.
 Atom     1 has atomic number  6 and mass  12.00000
 Atom     2 has atomic number  1 and mass   1.00783
 Atom     3 has atomic number  1 and mass   1.00783
 Atom     4 has atomic number  1 and mass   1.00783
 Atom     5 has atomic number  6 and mass  12.00000
 Atom     6 has atomic number  6 and mass  12.00000
 Atom     7 has atomic number  1 and mass   1.00783
 Atom     8 has atomic number  1 and mass   1.00783
 Atom     9 has atomic number  8 and mass  15.99491
 Atom    10 has atomic number  1 and mass   1.00783
 Atom    11 has atomic number  8 and mass  15.99491
 Molecular mass:    74.03678 amu.
 Principal axes and moments of inertia in atomic units:
                           1         2         3
     Eigenvalues --   237.99737 441.92532 554.86429
           X            0.99354  -0.11171  -0.01978
           Y            0.11179   0.99373   0.00329
           Z            0.01929  -0.00548   0.99980
 This molecule is an asymmetric top.
 Rotational symmetry number  1.
 Rotational temperatures (Kelvin)      0.36393     0.19599     0.15610
 Rotational constants (GHZ):           7.58303     4.08381     3.25258
 Zero-point vibrational energy     229410.9 (Joules/Mol)
                                   54.83053 (Kcal/Mol)
 Warning -- explicit consideration of   7 degrees of freedom as
           vibrations may cause significant error
 Vibrational temperatures:    164.05   219.47   307.82   435.76   510.33
          (Kelvin)            549.58   797.37  1106.21  1338.69  1419.89
                             1478.14  1510.40  1552.57  1686.27  1844.11
                             1959.15  1990.37  2034.90  2114.17  2133.53
                             2161.88  4351.06  4402.06  4475.85  4504.13
                             4531.74  5604.08
 
 Zero-point correction=                           0.087378 (Hartree/Particle)
 Thermal correction to Energy=                    0.093719
 Thermal correction to Enthalpy=                  0.094664
 Thermal correction to Gibbs Free Energy=         0.056941
 Sum of electronic and zero-point Energies=           -268.179014
 Sum of electronic and thermal Energies=              -268.172672
 Sum of electronic and thermal Enthalpies=            -268.171728
 Sum of electronic and thermal Free Energies=         -268.209451
 
                     E (Thermal)             CV                S
                      KCal/Mol        Cal/Mol-Kelvin    Cal/Mol-Kelvin
 Total                   58.810             20.972             79.394
 Electronic               0.000              0.000              2.183
 Translational            0.889              2.981             38.822
 Rotational               0.889              2.981             25.571
 Vibrational             57.032             15.010             12.818
 Vibration     1          0.607              1.938              3.199
 Vibration     2          0.619              1.900              2.640
 Vibration     3          0.644              1.820              2.010
 Vibration     4          0.694              1.668              1.401
 Vibration     5          0.731              1.566              1.145
 Vibration     6          0.751              1.509              1.031
 Vibration     7          0.910              1.130              0.536
                       Q            Log10(Q)             Ln(Q)
 Total Bot       0.644136D-26        -26.191023        -60.307058
 Total V=0       0.100008D+15         14.000036         32.236273
 Vib (Bot)       0.991589D-39        -39.003668        -89.809266
 Vib (Bot)    1  0.179471D+01          0.253993          0.584841
 Vib (Bot)    2  0.132833D+01          0.123307          0.283926
 Vib (Bot)    3  0.926871D+00         -0.032981         -0.075941
 Vib (Bot)    4  0.626901D+00         -0.202801         -0.466967
 Vib (Bot)    5  0.518565D+00         -0.285197         -0.656691
 Vib (Bot)    6  0.472681D+00         -0.325432         -0.749335
 Vib (Bot)    7  0.282025D+00         -0.549712         -1.265759
 Vib (V=0)       0.153954D+02          1.187390          2.734066
 Vib (V=0)    1  0.236305D+01          0.373474          0.859955
 Vib (V=0)    2  0.191932D+01          0.283148          0.651972
 Vib (V=0)    3  0.155313D+01          0.191209          0.440275
 Vib (V=0)    4  0.130188D+01          0.114569          0.263806
 Vib (V=0)    5  0.122035D+01          0.086486          0.199141
 Vib (V=0)    6  0.118806D+01          0.074838          0.172322
 Vib (V=0)    7  0.107405D+01          0.031026          0.071440
 Electronic      0.300000D+01          0.477121          1.098612
 Translational   0.250395D+08          7.398625         17.035964
 Rotational      0.864768D+05          4.936900         11.367631
 ***** Axes restored to original set *****
 -------------------------------------------------------------------
 Center     Atomic                   Forces (Hartrees/Bohr)
 Number     Number              X              Y              Z
 -------------------------------------------------------------------
      1        6          -0.000021434    0.000014766   -0.000008815
      2        1          -0.000002132   -0.000004753   -0.000002493
      3        1           0.000009676    0.000001861    0.000004509
      4        1           0.000003566   -0.000008244    0.000011932
      5        6           0.000018321    0.000013580   -0.000020621
      6        6          -0.000043517   -0.000028493    0.000085778
      7        1           0.000005022   -0.000004607   -0.000009345
      8        1           0.000005461    0.000015700   -0.000015600
      9        8           0.000027623   -0.000006712   -0.000054307
     10        1          -0.000003825    0.000015311    0.000009679
     11        8           0.000001239   -0.000008410   -0.000000716
 -------------------------------------------------------------------
 Cartesian Forces:  Max     0.000085778 RMS     0.000022673
 FormGI is forming the generalized inverse of G from B-inverse, IUseBI=4.

 GradGradGradGradGradGradGradGradGradGradGradGradGradGradGradGradGradGrad
 Berny optimization.
 Internal  Forces:  Max     0.000050755 RMS     0.000011285
 Search for a local minimum.
 Step number   1 out of a maximum of    2
 All quantities printed in internal units (Hartrees-Bohrs-Radians)
 Second derivative matrix not updated -- analytic derivatives used.
 ITU=  0
     Eigenvalues ---    0.00168   0.00337   0.00518   0.01645   0.05680
     Eigenvalues ---    0.05697   0.05910   0.06912   0.07602   0.09650
     Eigenvalues ---    0.11489   0.12749   0.13672   0.14218   0.15300
     Eigenvalues ---    0.16993   0.20917   0.25789   0.28767   0.33023
     Eigenvalues ---    0.33076   0.34038   0.34454   0.34891   0.37817
     Eigenvalues ---    0.46729   0.54590
 Angle between quadratic step and forces=  66.56 degrees.
 Linear search not attempted -- first point.
 Iteration  1 RMS(Cart)=  0.00017326 RMS(Int)=  0.00000006
 Iteration  2 RMS(Cart)=  0.00000006 RMS(Int)=  0.00000001
 Variable       Old X    -DE/DX   Delta X   Delta X   Delta X     New X
                                 (Linear)    (Quad)   (Total)
    R1        2.05700  -0.00001   0.00000  -0.00002  -0.00002   2.05698
    R2        2.05632  -0.00001   0.00000  -0.00003  -0.00003   2.05629
    R3        2.06753  -0.00001   0.00000  -0.00004  -0.00004   2.06749
    R4        2.85954   0.00001   0.00000   0.00000   0.00000   2.85954
    R5        2.89131  -0.00001   0.00000  -0.00019  -0.00019   2.89112
    R6        2.45911   0.00001   0.00000   0.00007   0.00007   2.45918
    R7        2.05701  -0.00001   0.00000  -0.00004  -0.00004   2.05697
    R8        2.06249  -0.00002   0.00000  -0.00006  -0.00006   2.06243
    R9        2.66868   0.00005   0.00000   0.00027   0.00027   2.66895
   R10        1.81053  -0.00002   0.00000  -0.00003  -0.00003   1.81050
    A1        1.90253   0.00000   0.00000  -0.00001  -0.00001   1.90252
    A2        1.89928   0.00000   0.00000   0.00002   0.00002   1.89930
    A3        1.89360   0.00000   0.00000  -0.00001  -0.00001   1.89358
    A4        1.89903   0.00001   0.00000   0.00007   0.00007   1.89910
    A5        1.92943   0.00000   0.00000   0.00000   0.00000   1.92944
    A6        1.93942  -0.00001   0.00000  -0.00006  -0.00006   1.93936
    A7        2.04640   0.00001   0.00000   0.00020   0.00020   2.04660
    A8        2.01263   0.00000   0.00000  -0.00001  -0.00001   2.01262
    A9        1.97306  -0.00001   0.00000   0.00002   0.00002   1.97308
   A10        1.86274   0.00001   0.00000   0.00018   0.00018   1.86291
   A11        1.90406   0.00002   0.00000   0.00017   0.00017   1.90423
   A12        1.98590  -0.00002   0.00000  -0.00012  -0.00012   1.98578
   A13        1.90169   0.00000   0.00000   0.00007   0.00007   1.90176
   A14        1.85949   0.00000   0.00000  -0.00010  -0.00010   1.85939
   A15        1.94611  -0.00001   0.00000  -0.00017  -0.00017   1.94594
   A16        1.89867   0.00000   0.00000  -0.00007  -0.00007   1.89860
    D1       -0.89333   0.00000   0.00000   0.00033   0.00033  -0.89300
    D2        2.99959   0.00000   0.00000   0.00006   0.00006   2.99965
    D3       -2.97867   0.00000   0.00000   0.00035   0.00035  -2.97832
    D4        0.91424   0.00000   0.00000   0.00008   0.00008   0.91432
    D5        1.19403   0.00000   0.00000   0.00030   0.00030   1.19433
    D6       -1.19624   0.00000   0.00000   0.00003   0.00003  -1.19621
    D7        0.96368  -0.00001   0.00000  -0.00028  -0.00028   0.96340
    D8        3.01588   0.00001   0.00000  -0.00001  -0.00001   3.01587
    D9       -1.08210  -0.00001   0.00000  -0.00020  -0.00020  -1.08230
   D10       -2.91291   0.00000   0.00000  -0.00003  -0.00003  -2.91294
   D11       -0.86070   0.00001   0.00000   0.00023   0.00023  -0.86047
   D12        1.32450   0.00000   0.00000   0.00005   0.00005   1.32455
   D13       -1.22797   0.00000   0.00000   0.00066   0.00066  -1.22731
   D14        3.00756   0.00000   0.00000   0.00058   0.00058   3.00813
   D15        0.93465   0.00000   0.00000   0.00065   0.00065   0.93530
         Item               Value     Threshold  Converged?
 Maximum Force            0.000051     0.000450     YES
 RMS     Force            0.000011     0.000300     YES
 Maximum Displacement     0.000680     0.001800     YES
 RMS     Displacement     0.000173     0.001200     YES
 Predicted change in Energy=-2.030276D-08
 Optimization completed.
    -- Stationary point found.
                           ----------------------------
                           !   Optimized Parameters   !
                           ! (Angstroms and Degrees)  !
 --------------------------                            --------------------------
 ! Name  Definition              Value          Derivative Info.                !
 --------------------------------------------------------------------------------
 ! R1    R(1,2)                  1.0885         -DE/DX =    0.0                 !
 ! R2    R(1,3)                  1.0882         -DE/DX =    0.0                 !
 ! R3    R(1,4)                  1.0941         -DE/DX =    0.0                 !
 ! R4    R(1,5)                  1.5132         -DE/DX =    0.0                 !
 ! R5    R(5,6)                  1.53           -DE/DX =    0.0                 !
 ! R6    R(5,11)                 1.3013         -DE/DX =    0.0                 !
 ! R7    R(6,7)                  1.0885         -DE/DX =    0.0                 !
 ! R8    R(6,8)                  1.0914         -DE/DX =    0.0                 !
 ! R9    R(6,9)                  1.4122         -DE/DX =    0.0001              !
 ! R10   R(9,10)                 0.9581         -DE/DX =    0.0                 !
 ! A1    A(2,1,3)              109.007          -DE/DX =    0.0                 !
 ! A2    A(2,1,4)              108.8207         -DE/DX =    0.0                 !
 ! A3    A(2,1,5)              108.4951         -DE/DX =    0.0                 !
 ! A4    A(3,1,4)              108.8066         -DE/DX =    0.0                 !
 ! A5    A(3,1,5)              110.5485         -DE/DX =    0.0                 !
 ! A6    A(4,1,5)              111.1208         -DE/DX =    0.0                 !
 ! A7    A(1,5,6)              117.2502         -DE/DX =    0.0                 !
 ! A8    A(1,5,11)             115.3151         -DE/DX =    0.0                 !
 ! A9    A(6,5,11)             113.0481         -DE/DX =    0.0                 !
 ! A10   A(5,6,7)              106.727          -DE/DX =    0.0                 !
 ! A11   A(5,6,8)              109.0947         -DE/DX =    0.0                 !
 ! A12   A(5,6,9)              113.7839         -DE/DX =    0.0                 !
 ! A13   A(7,6,8)              108.9588         -DE/DX =    0.0                 !
 ! A14   A(7,6,9)              106.5409         -DE/DX =    0.0                 !
 ! A15   A(8,6,9)              111.5039         -DE/DX =    0.0                 !
 ! A16   A(6,9,10)             108.7858         -DE/DX =    0.0                 !
 ! D1    D(2,1,5,6)            -51.1838         -DE/DX =    0.0                 !
 ! D2    D(2,1,5,11)           171.8639         -DE/DX =    0.0                 !
 ! D3    D(3,1,5,6)           -170.6653         -DE/DX =    0.0                 !
 ! D4    D(3,1,5,11)            52.3824         -DE/DX =    0.0                 !
 ! D5    D(4,1,5,6)             68.4126         -DE/DX =    0.0                 !
 ! D6    D(4,1,5,11)           -68.5397         -DE/DX =    0.0                 !
 ! D7    D(1,5,6,7)             55.2146         -DE/DX =    0.0                 !
 ! D8    D(1,5,6,8)            172.7975         -DE/DX =    0.0                 !
 ! D9    D(1,5,6,9)            -61.9995         -DE/DX =    0.0                 !
 ! D10   D(11,5,6,7)          -166.8976         -DE/DX =    0.0                 !
 ! D11   D(11,5,6,8)           -49.3147         -DE/DX =    0.0                 !
 ! D12   D(11,5,6,9)            75.8883         -DE/DX =    0.0                 !
 ! D13   D(5,6,9,10)           -70.3576         -DE/DX =    0.0                 !
 ! D14   D(7,6,9,10)           172.3204         -DE/DX =    0.0                 !
 ! D15   D(8,6,9,10)            53.5513         -DE/DX =    0.0                 !
 --------------------------------------------------------------------------------
 GradGradGradGradGradGradGradGradGradGradGradGradGradGradGradGradGradGrad


 ----------------------------------------------------------------------

 Electric dipole moment (input orientation):
 (Debye = 10**-18 statcoulomb cm , SI units = C m)
                  (au)            (Debye)         (10**-30 SI)
   Tot        0.180036D+00      0.457605D+00      0.152641D+01
   x          0.393982D-01      0.100140D+00      0.334032D+00
   y          0.157534D+00      0.400413D+00      0.133563D+01
   z          0.777401D-01      0.197596D+00      0.659108D+00

 Dipole polarizability, Alpha (input orientation).
 (esu units = cm**3 , SI units = C**2 m**2 J**-1)
 Alpha(0;0):
               (au)            (10**-24 esu)      (10**-40 SI)
   iso        0.502262D+02      0.744275D+01      0.828117D+01
   aniso      0.851239D+01      0.126141D+01      0.140350D+01
   xx         0.544649D+02      0.807087D+01      0.898006D+01
   yx         0.107776D+01      0.159708D+00      0.177699D+00
   yy         0.507100D+02      0.751445D+01      0.836095D+01
   zx         0.126498D+01      0.187451D+00      0.208567D+00
   zy         0.106746D+01      0.158181D+00      0.176000D+00
   zz         0.455035D+02      0.674292D+01      0.750252D+01

 ----------------------------------------------------------------------

 Dipole orientation:
     6         -2.67019802          1.40090885          0.97765460
     1         -2.81034516          0.95853948          2.98163101
     1         -4.56250271          1.49271235          0.17815298
     1         -1.76601570          3.24792617          0.76395984
     6         -1.13957474         -0.64951069         -0.29903939
     6          1.41980113         -1.31357396          0.87069916
     1          1.06500986         -1.78937629          2.84022091
     1          2.19178101         -2.96754542         -0.08964982
     8          3.15718308          0.71207669          0.87951254
     1          3.68780070          1.03250385         -0.82160267
     8         -1.07624384         -0.53955242         -2.75487072

 Electric dipole moment (dipole orientation):
 (Debye = 10**-18 statcoulomb cm , SI units = C m)
                  (au)            (Debye)         (10**-30 SI)
   Tot        0.180036D+00      0.457605D+00      0.152641D+01
   x          0.000000D+00      0.000000D+00      0.000000D+00
   y          0.000000D+00      0.000000D+00      0.000000D+00
   z          0.180036D+00      0.457605D+00      0.152641D+01

 Dipole polarizability, Alpha (dipole orientation).
 (esu units = cm**3 , SI units = C**2 m**2 J**-1)
 Alpha(0;0):
               (au)            (10**-24 esu)      (10**-40 SI)
   iso        0.502262D+02      0.744275D+01      0.828117D+01
   aniso      0.851239D+01      0.126141D+01      0.140350D+01
   xx         0.532173D+02      0.788600D+01      0.877435D+01
   yx        -0.199501D+01     -0.295630D+00     -0.328933D+00
   yy         0.460836D+02      0.682888D+01      0.759816D+01
   zx         0.236752D+01      0.350830D+00      0.390351D+00
   zy         0.922793D+00      0.136744D+00      0.152148D+00
   zz         0.513775D+02      0.761336D+01      0.847101D+01

 ----------------------------------------------------------------------
 1\1\GINC-R01C41\Freq\UwB97XD\Aug-CC-pVTZ\C3H6O2(3)\HASANGAL\01-Feb-202
 2\0\\#N Geom=AllCheck Guess=TCheck SCRF=Check GenChk UwB97XD/Aug-CC-pV
 TZ Freq\\Title\\0,3\C,-1.3516754328,0.9865679615,-0.116064691\H,-1.159
 9846172,1.8154952039,0.5629094369\H,-2.418629221,0.7728886362,-0.12212
 57402\H,-1.0446670391,1.2783649952,-1.1248430604\C,-0.5715307728,-0.21
 77282197,0.3643844316\C,0.9199889025,-0.0207139416,0.6427750348\H,1.00
 02700896,0.7992187295,1.3542134412\H,1.3206809672,-0.9272347211,1.0997
 912064\O,1.6662856695,0.359126663,-0.4943612649\H,1.7180140379,-0.3872
 198671,-1.0928849171\O,-0.8313125837,-1.3322854397,-0.2550238772\\Vers
 ion=ES64L-G16RevB.01\State=3-A\HF=-268.2663917\S2=2.007455\S2-1=0.\S2A
 =2.000031\RMSD=9.222e-10\RMSF=2.267e-05\ZeroPoint=0.087378\Thermal=0.0
 937193\Dipole=0.0393982,0.1575344,0.0777401\DipoleDeriv=0.1610726,-0.0
 456447,-0.0027691,0.0306722,0.2443041,-0.0473579,0.0015329,-0.0387293,
 0.1555328,0.0530601,-0.0164956,-0.0406164,0.0206722,-0.0275937,-0.0477
 813,-0.0416383,-0.0653096,0.0034316,-0.0963396,0.0235342,-0.0111703,-0
 .0457237,0.0209239,0.0041044,-0.0016895,0.0206239,0.0813503,0.0490127,
 0.0139721,0.0631662,0.0399588,-0.0109112,0.0339876,-0.0092556,0.095493
 3,-0.0992387,-0.5084733,-0.2362869,0.0785401,-0.3394835,-0.2090038,0.1
 446723,-0.1471863,-0.0109698,-0.1157227,1.1715985,0.3101036,-0.1702143
 ,0.1462957,0.3583097,-0.103609,-0.353601,-0.1580536,0.6088745,-0.00437
 6,-0.030468,-0.0021728,-0.0012678,-0.0091711,-0.0844163,0.0215619,-0.0
 486522,-0.0004145,-0.0727597,0.0220295,-0.0292024,0.0591138,-0.0685411
 ,0.1086765,-0.0125799,0.0351491,-0.0140119,-0.9766703,-0.0710585,0.165
 8142,-0.0638645,-0.3109602,0.0989566,0.4752126,0.2096272,-0.6956514,0.
 3549449,-0.0521404,-0.018267,-0.0696546,0.1504669,-0.0357084,-0.008908
 4,-0.0291223,0.2673269,-0.1310699,0.0824547,-0.0331081,0.2232815,-0.13
 78236,-0.0715245,0.0765516,-0.0100567,-0.191477\Polar=54.4649372,1.077
 7643,50.7100246,1.2649792,1.067459,45.5035087\Quadrupole=-0.3150313,-0
 .6883929,1.0034242,-3.697378,0.4439622,1.05867\PG=C01 [X(C3H6O2)]\NIma
 g=0\\0.53947255,0.05337169,0.47867683,-0.01296555,0.05189266,0.5159621
 6,-0.05498748,-0.03887477,-0.02980333,0.05608395,-0.03872425,-0.199954
 08,-0.13258317,0.03840141,0.21993394,-0.02968752,-0.13231547,-0.152456
 93,0.03554408,0.14094505,0.16368432,-0.30773655,-0.05733024,0.00040985
 ,-0.00311508,-0.00042756,0.00065401,0.33303734,-0.05641197,-0.05689079
 ,-0.00211928,-0.02344938,-0.00362823,0.00183604,0.05822587,0.06174193,
 0.00078190,-0.00242830,-0.04577304,-0.02027148,-0.00239805,0.00025322,
 0.00176544,-0.00164122,0.04657449,-0.06747770,-0.02018505,0.06769677,0
 .00150268,0.00190826,-0.00630209,-0.00783361,-0.00748861,0.02977313,0.
 06980123,-0.02227411,-0.06022587,0.06090288,0.00739135,0.00760191,-0.0
 2252626,-0.00217428,-0.00169795,0.00605385,0.01937560,0.06609949,0.072
 03263,0.05561272,-0.26300919,0.00617467,0.00557232,-0.01657265,-0.0002
 5883,-0.00098608,0.00110878,-0.07515615,-0.06828292,0.28666539,-0.0825
 2455,0.07126494,-0.02095255,-0.00138165,-0.00049370,-0.00255300,-0.011
 95664,0.02300490,-0.00988933,0.00367253,-0.00150390,-0.00498945,0.2814
 5186,0.03340412,-0.09863967,0.01470131,0.01621239,-0.02466393,0.012543
 07,0.00298898,-0.00154685,0.00033509,0.00700416,-0.01424995,0.00683100
 ,-0.03656387,0.43062887,-0.01392984,0.03414820,-0.06544026,0.00957689,
 -0.01284004,0.00403858,-0.00127684,-0.00110692,-0.00128915,-0.01806406
 ,0.02717606,-0.01257117,0.07983040,0.11798852,0.26880789,-0.02876805,-
 0.01013814,-0.00414474,0.00210728,-0.00357958,0.00168466,-0.00257065,0
 .00410414,-0.00187607,0.00167375,-0.00236962,0.00260915,-0.08592085,0.
 04980138,-0.02613148,0.36004712,0.02644416,-0.00224046,0.01038421,-0.0
 0021314,0.00174903,-0.00031873,0.00160386,-0.00307528,0.00194231,0.000
 24155,-0.00003892,0.00091823,-0.00547716,-0.03963842,-0.00756399,-0.05
 247236,0.61920163,-0.01094275,0.00273764,0.00365149,0.00021103,0.00039
 933,0.00013704,-0.00000148,0.00113514,-0.00086245,-0.00030389,-0.00047
 274,-0.00057717,-0.04279626,-0.00804308,-0.06618567,0.04836495,0.03989
 595,0.50803407,0.00294011,-0.00059302,0.00201262,-0.00074651,0.0014907
 4,-0.00016601,0.00035007,-0.00012497,0.00032599,-0.00005537,0.00013868
 ,0.00001705,-0.01683606,-0.02618154,-0.02198978,-0.04232287,-0.0189503
 0,-0.02328245,0.05696776,0.00051805,0.00051163,0.00044775,-0.00019626,
 0.00022531,-0.00032611,0.00000111,0.00011666,0.00022462,0.00003132,0.0
 0005223,-0.00000070,0.00106679,-0.00188099,0.00014812,-0.01527461,-0.2
 1333417,-0.13551084,0.01976627,0.21997563,0.00071432,0.00064136,0.0001
 3627,-0.00057201,0.00047490,-0.00008331,0.00023959,0.00003504,0.000325
 21,0.00010003,-0.00014721,-0.00000336,-0.00308024,-0.00990021,-0.00512
 592,-0.01495395,-0.12459951,-0.15209357,0.00934445,0.14177230,0.177995
 35,-0.00482368,0.00079427,-0.00164515,0.00018049,-0.00025959,0.0000092
 5,-0.00033954,0.00071641,-0.00053472,-0.00000715,-0.00008487,-0.000152
 36,-0.01975146,0.01461300,-0.01309656,-0.08244935,0.08885218,-0.042597
 93,0.00233995,-0.00324594,0.00099325,0.09706258,-0.00069887,0.00007254
 ,-0.00009832,-0.00011891,0.00035397,0.00013610,-0.00004852,0.00025966,
 0.00011195,0.00000087,-0.00001447,0.00001792,-0.00242290,0.00228560,-0
 .00350848,0.08484704,-0.23509695,0.08111630,0.01009152,-0.01718144,0.0
 0933352,-0.08743830,0.24879901,-0.00034202,0.00015984,0.00059728,0.000
 02189,0.00038891,0.00011099,0.00007912,0.00014113,0.00010685,0.0002077
 9,-0.00018140,0.00020365,-0.00817291,0.00059836,-0.00319349,-0.0379737
 7,0.07761447,-0.08883068,0.00832420,-0.01546871,0.01007138,0.03704059,
 -0.09682665,0.10180734,0.00613159,-0.00066999,-0.00029916,-0.00039501,
 0.00082129,0.00012141,0.00034485,-0.00055167,0.00024915,-0.00058979,0.
 00103530,-0.00110023,-0.04865972,-0.01671803,0.03209833,-0.08370723,-0
 .03409156,0.06404250,-0.00165499,0.00033614,0.00620098,0.00523792,-0.0
 0235813,0.00039698,0.13381267,0.00142310,-0.00013538,-0.00052036,-0.00
 033560,0.00008621,-0.00001237,0.00009019,0.00024826,-0.00039722,-0.000
 54143,0.00072793,-0.00126110,-0.01314732,-0.00093928,0.00677465,-0.010
 20141,-0.10438218,0.00921645,0.01416000,0.01095464,-0.02159093,-0.0199
 5551,-0.00275659,0.02869915,0.03198622,0.44392351,-0.00374215,-0.00089
 903,-0.00065366,-0.00003538,-0.00062712,0.00021297,-0.00035699,0.00023
 026,0.00057072,0.00129647,-0.00176067,0.00179855,0.03390162,0.01142343
 ,0.00246547,0.05216303,0.04518810,-0.17997060,0.02035114,0.00757264,-0
 .02866899,0.01810500,0.00979654,-0.02333097,-0.13603911,0.19784781,0.4
 4386377,-0.00052168,0.00017953,-0.00054314,0.00020482,-0.00026581,-0.0
 0010267,0.00005959,-0.00005392,-0.00007638,-0.00025793,0.00034513,-0.0
 0002109,0.00090338,0.00252997,0.00294608,-0.00427827,0.01840516,0.0185
 0296,-0.00065562,-0.00144351,0.00240957,0.00052355,-0.00092066,-0.0005
 6563,-0.01602263,-0.00443264,0.01919332,0.02021655,0.00044077,0.000498
 69,-0.00028288,-0.00000667,0.00007068,0.00011746,0.00002941,-0.0001179
 2,0.00010891,0.00013154,-0.00014426,0.00001557,-0.00285963,-0.00184093
 ,-0.00071992,-0.00178292,0.00896395,0.01383124,-0.00139032,0.00124864,
 0.00240305,-0.00072062,0.00092845,0.00129054,0.01796392,-0.35080631,-0
 .26402764,-0.01258504,0.34042276,-0.00013312,-0.00026330,0.00006277,0.
 00002783,0.00003095,-0.00013343,-0.00007497,0.00006108,-0.00003963,-0.
 00005586,0.00017985,-0.00011467,0.00043481,-0.00026295,0.00112644,0.00
 262943,-0.02956328,-0.02471546,0.00368754,0.00307426,-0.00420357,-0.00
 146398,-0.00022785,0.00090398,0.03479190,-0.21987442,-0.21591896,-0.03
 967229,0.24629720,0.24298821,-0.00170456,0.00218077,0.00023439,0.00054
 652,0.00112879,0.00079788,-0.00023979,0.00202921,-0.00024763,-0.000428
 65,0.00012071,0.00084462,-0.01899684,-0.04709056,-0.02996314,-0.033810
 89,-0.02434241,-0.01119668,-0.00032646,-0.00155935,-0.00139600,0.00202
 669,-0.00093314,0.00098376,0.00550232,0.00095440,-0.00483693,-0.000171
 77,0.00077957,-0.00017129,0.04760342,0.00250731,-0.06167345,-0.0027248
 2,0.00118959,-0.00177481,-0.00007879,-0.00295882,0.00459049,-0.0019119
 4,-0.00047821,0.00188986,0.00156304,-0.03286814,-0.24951445,-0.1604962
 1,-0.04293392,-0.03210822,-0.00430541,0.00159293,-0.00068815,0.0015776
 9,0.00672896,0.00235023,0.00358438,0.00224650,0.00307920,-0.00474431,-
 0.00175822,0.00077624,0.00054844,0.06673202,0.33307306,-0.00178589,-0.
 00928632,0.00692310,-0.00087419,0.00063691,0.00080920,-0.00117889,0.00
 241482,-0.00097502,0.00080786,-0.00094143,0.00307184,-0.02173309,-0.14
 621453,-0.12263272,-0.02237119,-0.01389776,0.00141300,0.00137525,-0.00
 193333,0.00165048,0.00334259,0.00014895,0.00155366,-0.00046275,0.00111
 832,-0.00036830,-0.00207073,0.00096645,0.00004431,0.04495104,0.1669879
 2,0.10851043\\0.00002143,-0.00001477,0.00000881,0.00000213,0.00000475,
 0.00000249,-0.00000968,-0.00000186,-0.00000451,-0.00000357,0.00000824,
 -0.00001193,-0.00001832,-0.00001358,0.00002062,0.00004352,0.00002849,-
 0.00008578,-0.00000502,0.00000461,0.00000935,-0.00000546,-0.00001570,0
 .00001560,-0.00002762,0.00000671,0.00005431,0.00000383,-0.00001531,-0.
 00000968,-0.00000124,0.00000841,0.00000072\\\@


 THERE'S NOTHING WRONG WITH FOLLOWING A TRAIN OF THOUGHT...
 AS LONG AS IT ULTIMATELY PULLS INTO THE STATION.
 Job cpu time:       0 days 11 hours 45 minutes  2.1 seconds.
 Elapsed time:       0 days  1 hours  0 minutes  1.7 seconds.
 File lengths (MBytes):  RWF=    197 Int=      0 D2E=      0 Chk=     16 Scr=      1
 Normal termination of Gaussian 16 at Tue Feb  1 22:25:47 2022.
