# Supplementary material for: Computational Investigation of Substituent Effects on the Alcohol + Carbonyl Channel of Peroxy Radical Self- and Cross-Reactions
Source: J Phys Chem A. 2023 Feb 8;127(7):1686–96. doi: 10.1021/acs.jpca.2c08927 (PMC9969516; doi:10.1021/acs.jpca.2c08927)
Supplement: Supplementary file 2 — jp2c08927_si_002.zip [file jp2c08927_si_002.zip › MeO--OiproH/Forward-IRC-wb-ts1-opt.log]

 Entering Gaussian System, Link 0=/appl/soft/chem/gaussian/G16RevB.01/g16/g16
 Initial command:
 /appl/soft/chem/gaussian/G16RevB.01/g16/l1.exe "/scratch/kurten/scratch_galib/third-paper/MeO-OPrOH/ts-calc/11_9_1604-set2/ts-set1/wb-ts/irc/ts-set1-M0001-copt-TS-opt-IRC/Forward-b3lyp-opt/Forward-wb-opt/10662924.GAUSS_SCRDIR/Gau-174543.inp" -scrdir="/scratch/kurten/scratch_galib/third-paper/MeO-OPrOH/ts-calc/11_9_1604-set2/ts-set1/wb-ts/irc/ts-set1-M0001-copt-TS-opt-IRC/Forward-b3lyp-opt/Forward-wb-opt/10662924.GAUSS_SCRDIR/"
 Entering Link 1 = /appl/soft/chem/gaussian/G16RevB.01/g16/l1.exe PID=    174547.
  
 Copyright (c) 1988-2017, Gaussian, Inc.  All Rights Reserved.
  
 This is part of the Gaussian(R) 16 program.  It is based on
 the Gaussian(R) 09 system (copyright 2009, Gaussian, Inc.),
 the Gaussian(R) 03 system (copyright 2003, Gaussian, Inc.),
 the Gaussian(R) 98 system (copyright 1998, Gaussian, Inc.),
 the Gaussian(R) 94 system (copyright 1995, Gaussian, Inc.),
 the Gaussian 92(TM) system (copyright 1992, Gaussian, Inc.),
 the Gaussian 90(TM) system (copyright 1990, Gaussian, Inc.),
 the Gaussian 88(TM) system (copyright 1988, Gaussian, Inc.),
 the Gaussian 86(TM) system (copyright 1986, Carnegie Mellon
 University), and the Gaussian 82(TM) system (copyright 1983,
 Carnegie Mellon University). Gaussian is a federally registered
 trademark of Gaussian, Inc.
  
 This software contains proprietary and confidential information,
 including trade secrets, belonging to Gaussian, Inc.
  
 This software is provided under written license and may be
 used, copied, transmitted, or stored only in accord with that
 written license.
  
 The following legend is applicable only to US Government
 contracts under FAR:
  
                    RESTRICTED RIGHTS LEGEND
  
 Use, reproduction and disclosure by the US Government is
 subject to restrictions as set forth in subparagraphs (a)
 and (c) of the Commercial Computer Software - Restricted
 Rights clause in FAR 52.227-19.
  
 Gaussian, Inc.
 340 Quinnipiac St., Bldg. 40, Wallingford CT 06492
  
  
 ---------------------------------------------------------------
 Warning -- This program may not be used in any manner that
 competes with the business of Gaussian, Inc. or will provide
 assistance to any competitor of Gaussian, Inc.  The licensee
 of this program is prohibited from giving any competitor of
 Gaussian, Inc. access to this program.  By using this program,
 the user acknowledges that Gaussian, Inc. is engaged in the
 business of creating and licensing software in the field of
 computational chemistry and represents and warrants to the
 licensee that it is not a competitor of Gaussian, Inc. and that
 it will not use this program in any manner prohibited above.
 ---------------------------------------------------------------
  

 Cite this work as:
 Gaussian 16, Revision B.01,
 M. J. Frisch, G. W. Trucks, H. B. Schlegel, G. E. Scuseria, 
 M. A. Robb, J. R. Cheeseman, G. Scalmani, V. Barone, 
 G. A. Petersson, H. Nakatsuji, X. Li, M. Caricato, A. V. Marenich, 
 J. Bloino, B. G. Janesko, R. Gomperts, B. Mennucci, H. P. Hratchian, 
 J. V. Ortiz, A. F. Izmaylov, J. L. Sonnenberg, D. Williams-Young, 
 F. Ding, F. Lipparini, F. Egidi, J. Goings, B. Peng, A. Petrone, 
 T. Henderson, D. Ranasinghe, V. G. Zakrzewski, J. Gao, N. Rega, 
 G. Zheng, W. Liang, M. Hada, M. Ehara, K. Toyota, R. Fukuda, 
 J. Hasegawa, M. Ishida, T. Nakajima, Y. Honda, O. Kitao, H. Nakai, 
 T. Vreven, K. Throssell, J. A. Montgomery, Jr., J. E. Peralta, 
 F. Ogliaro, M. J. Bearpark, J. J. Heyd, E. N. Brothers, K. N. Kudin, 
 V. N. Staroverov, T. A. Keith, R. Kobayashi, J. Normand, 
 K. Raghavachari, A. P. Rendell, J. C. Burant, S. S. Iyengar, 
 J. Tomasi, M. Cossi, J. M. Millam, M. Klene, C. Adamo, R. Cammi, 
 J. W. Ochterski, R. L. Martin, K. Morokuma, O. Farkas, 
 J. B. Foresman, and D. J. Fox, Gaussian, Inc., Wallingford CT, 2016.
 
 ******************************************
 Gaussian 16:  ES64L-G16RevB.01 20-Dec-2017
                18-Feb-2022 
 ******************************************
 %mem=12GB
 %NprocShared=16
 Will use up to   16 processors via shared memory.
 %chk=Forward-wb-opt
 ----------------------------------------------------------------------
 #wB97XD Aug-cc-pVTZ Opt Integral(Grid=SuperFineGrid) Freq MaxDisk=32GB
 ----------------------------------------------------------------------
 1/18=20,19=15,26=5,38=1/1,3;
 2/9=110,12=2,17=6,18=5,40=1/2;
 3/5=16,6=1,7=10,11=2,25=1,30=1,71=1,74=-58,75=-7/1,2,3;
 4//1;
 5/5=2,38=5/2;
 6/7=2,8=2,9=2,10=2,28=1/1;
 7//1,2,3,16;
 1/18=20,19=15,26=5/3(2);
 2/9=110/2;
 99//99;
 2/9=110/2;
 3/5=16,6=1,7=10,11=2,25=1,30=1,71=1,74=-58,75=-7/1,2,3;
 4/5=5,16=3,69=1/1;
 5/5=2,38=5/2;
 7//1,2,3,16;
 1/18=20,19=15,26=5/3(-5);
 2/9=110/2;
 6/7=2,8=2,9=2,10=2,19=2,28=1/1;
 99/9=1/99;
 --------------
 Forward-wb-opt
 --------------
 Symbolic Z-matrix:
 Charge =  0 Multiplicity = 3
 C                    -2.85137   0.16583   0.26559 
 H                    -3.80887   0.13009  -0.27636 
 H                    -2.2671   -0.75327   0.02399 
 O                    -2.04274   1.20114  -0.11622 
 H                     1.45465  -1.1931   -1.39711 
 C                     0.5951   -0.73401  -0.88417 
 H                    -0.00996  -0.20613  -1.62669 
 C                     1.11762   0.25561   0.18841 
 H                     0.20943   0.77055   0.58642 
 C                     2.0876    1.31316  -0.35051 
 H                     1.62273   1.88514  -1.16171 
 H                     2.99659   0.83743  -0.73648 
 H                     2.373     2.00511   0.44743 
 O                     1.58521  -0.42173   1.28289 
 O                    -0.22851  -1.72974  -0.29826 
 H                     0.22328  -2.01232   0.51813 
 H                    -2.99902   0.13565   1.35923 
 
 Add virtual bond connecting atoms H9         and O4         Dist= 4.53D+00.
 Add virtual bond connecting atoms O15        and H3         Dist= 4.31D+00.

 GradGradGradGradGradGradGradGradGradGradGradGradGradGradGradGradGradGrad
 Berny optimization.
 Initialization pass.
                           ----------------------------
                           !    Initial Parameters    !
                           ! (Angstroms and Degrees)  !
 --------------------------                            --------------------------
 ! Name  Definition              Value          Derivative Info.                !
 --------------------------------------------------------------------------------
 ! R1    R(1,2)                  1.1008         estimate D2E/DX2                !
 ! R2    R(1,3)                  1.1156         estimate D2E/DX2                !
 ! R3    R(1,4)                  1.368          estimate D2E/DX2                !
 ! R4    R(1,17)                 1.104          estimate D2E/DX2                !
 ! R5    R(3,15)                 2.2832         estimate D2E/DX2                !
 ! R6    R(4,9)                  2.3982         estimate D2E/DX2                !
 ! R7    R(5,6)                  1.1012         estimate D2E/DX2                !
 ! R8    R(6,7)                  1.0937         estimate D2E/DX2                !
 ! R9    R(6,8)                  1.5501         estimate D2E/DX2                !
 ! R10   R(6,15)                 1.4188         estimate D2E/DX2                !
 ! R11   R(8,9)                  1.1173         estimate D2E/DX2                !
 ! R12   R(8,10)                 1.5329         estimate D2E/DX2                !
 ! R13   R(8,14)                 1.3694         estimate D2E/DX2                !
 ! R14   R(10,11)                1.096          estimate D2E/DX2                !
 ! R15   R(10,12)                1.0962         estimate D2E/DX2                !
 ! R16   R(10,13)                1.0941         estimate D2E/DX2                !
 ! R17   R(15,16)                0.9749         estimate D2E/DX2                !
 ! A1    A(2,1,3)              108.7952         estimate D2E/DX2                !
 ! A2    A(2,1,4)              113.6596         estimate D2E/DX2                !
 ! A3    A(2,1,17)             111.7458         estimate D2E/DX2                !
 ! A4    A(3,1,4)              104.6837         estimate D2E/DX2                !
 ! A5    A(3,1,17)             105.1929         estimate D2E/DX2                !
 ! A6    A(4,1,17)             112.1            estimate D2E/DX2                !
 ! A7    A(1,3,15)             148.2705         estimate D2E/DX2                !
 ! A8    A(1,4,9)              109.7213         estimate D2E/DX2                !
 ! A9    A(5,6,7)              108.4701         estimate D2E/DX2                !
 ! A10   A(5,6,8)              108.9863         estimate D2E/DX2                !
 ! A11   A(5,6,15)             110.6628         estimate D2E/DX2                !
 ! A12   A(7,6,8)              110.3726         estimate D2E/DX2                !
 ! A13   A(7,6,15)             107.3347         estimate D2E/DX2                !
 ! A14   A(8,6,15)             110.976          estimate D2E/DX2                !
 ! A15   A(6,8,9)              105.4692         estimate D2E/DX2                !
 ! A16   A(6,8,10)             114.2357         estimate D2E/DX2                !
 ! A17   A(6,8,14)             110.6307         estimate D2E/DX2                !
 ! A18   A(9,8,10)             108.7612         estimate D2E/DX2                !
 ! A19   A(9,8,14)             102.7559         estimate D2E/DX2                !
 ! A20   A(10,8,14)            113.9642         estimate D2E/DX2                !
 ! A21   A(4,9,8)              137.8782         estimate D2E/DX2                !
 ! A22   A(8,10,11)            110.601          estimate D2E/DX2                !
 ! A23   A(8,10,12)            110.433          estimate D2E/DX2                !
 ! A24   A(8,10,13)            110.1816         estimate D2E/DX2                !
 ! A25   A(11,10,12)           108.5177         estimate D2E/DX2                !
 ! A26   A(11,10,13)           108.6861         estimate D2E/DX2                !
 ! A27   A(12,10,13)           108.3594         estimate D2E/DX2                !
 ! A28   A(3,15,6)             106.0473         estimate D2E/DX2                !
 ! A29   A(3,15,16)            114.8051         estimate D2E/DX2                !
 ! A30   A(6,15,16)            106.273          estimate D2E/DX2                !
 ! D1    D(2,1,3,15)           147.3529         estimate D2E/DX2                !
 ! D2    D(4,1,3,15)            25.5229         estimate D2E/DX2                !
 ! D3    D(17,1,3,15)          -92.7825         estimate D2E/DX2                !
 ! D4    D(2,1,4,9)           -161.9611         estimate D2E/DX2                !
 ! D5    D(3,1,4,9)            -43.3778         estimate D2E/DX2                !
 ! D6    D(17,1,4,9)            70.1256         estimate D2E/DX2                !
 ! D7    D(1,3,15,6)           -33.8279         estimate D2E/DX2                !
 ! D8    D(1,3,15,16)           83.1824         estimate D2E/DX2                !
 ! D9    D(1,4,9,8)             88.2576         estimate D2E/DX2                !
 ! D10   D(5,6,8,9)            173.6405         estimate D2E/DX2                !
 ! D11   D(5,6,8,10)            54.2636         estimate D2E/DX2                !
 ! D12   D(5,6,8,14)           -75.9342         estimate D2E/DX2                !
 ! D13   D(7,6,8,9)             54.6174         estimate D2E/DX2                !
 ! D14   D(7,6,8,10)           -64.7594         estimate D2E/DX2                !
 ! D15   D(7,6,8,14)           165.0428         estimate D2E/DX2                !
 ! D16   D(15,6,8,9)           -64.2486         estimate D2E/DX2                !
 ! D17   D(15,6,8,10)          176.3746         estimate D2E/DX2                !
 ! D18   D(15,6,8,14)           46.1768         estimate D2E/DX2                !
 ! D19   D(5,6,15,3)          -159.7054         estimate D2E/DX2                !
 ! D20   D(5,6,15,16)           77.6977         estimate D2E/DX2                !
 ! D21   D(7,6,15,3)           -41.5143         estimate D2E/DX2                !
 ! D22   D(7,6,15,16)         -164.1112         estimate D2E/DX2                !
 ! D23   D(8,6,15,3)            79.1653         estimate D2E/DX2                !
 ! D24   D(8,6,15,16)          -43.4316         estimate D2E/DX2                !
 ! D25   D(6,8,9,4)            -21.2412         estimate D2E/DX2                !
 ! D26   D(10,8,9,4)           101.7031         estimate D2E/DX2                !
 ! D27   D(14,8,9,4)          -137.1851         estimate D2E/DX2                !
 ! D28   D(6,8,10,11)           56.8816         estimate D2E/DX2                !
 ! D29   D(6,8,10,12)          -63.2584         estimate D2E/DX2                !
 ! D30   D(6,8,10,13)          177.0686         estimate D2E/DX2                !
 ! D31   D(9,8,10,11)          -60.6232         estimate D2E/DX2                !
 ! D32   D(9,8,10,12)          179.2367         estimate D2E/DX2                !
 ! D33   D(9,8,10,13)           59.5638         estimate D2E/DX2                !
 ! D34   D(14,8,10,11)        -174.5872         estimate D2E/DX2                !
 ! D35   D(14,8,10,12)          65.2727         estimate D2E/DX2                !
 ! D36   D(14,8,10,13)         -54.4002         estimate D2E/DX2                !
 --------------------------------------------------------------------------------
 Trust Radius=3.00D-01 FncErr=1.00D-07 GrdErr=1.00D-07 EigMax=2.50D+02 EigMin=1.00D-04
 Number of steps in this run=     93 maximum allowed number of steps=    102.
 GradGradGradGradGradGradGradGradGradGradGradGradGradGradGradGradGradGrad

                          Input orientation:                          
 ---------------------------------------------------------------------
 Center     Atomic      Atomic             Coordinates (Angstroms)
 Number     Number       Type             X           Y           Z
 ---------------------------------------------------------------------
      1          6           0       -2.851370    0.165830    0.265590
      2          1           0       -3.808870    0.130090   -0.276360
      3          1           0       -2.267100   -0.753270    0.023990
      4          8           0       -2.042740    1.201140   -0.116220
      5          1           0        1.454650   -1.193100   -1.397110
      6          6           0        0.595100   -0.734010   -0.884170
      7          1           0       -0.009960   -0.206130   -1.626690
      8          6           0        1.117620    0.255610    0.188410
      9          1           0        0.209430    0.770550    0.586420
     10          6           0        2.087600    1.313160   -0.350510
     11          1           0        1.622730    1.885140   -1.161710
     12          1           0        2.996590    0.837430   -0.736480
     13          1           0        2.373000    2.005110    0.447430
     14          8           0        1.585210   -0.421730    1.282890
     15          8           0       -0.228510   -1.729740   -0.298260
     16          1           0        0.223280   -2.012320    0.518130
     17          1           0       -2.999020    0.135650    1.359230
 ---------------------------------------------------------------------
                    Distance matrix (angstroms):
                    1          2          3          4          5
     1  C    0.000000
     2  H    1.100815   0.000000
     3  H    1.115566   1.802107   0.000000
     4  O    1.368038   2.071716   1.972236   0.000000
     5  H    4.811764   5.541801   4.008042   4.427731   0.000000
     6  C    3.742969   4.528913   3.002884   3.360469   1.101225
     7  H    3.434048   4.045757   2.849349   2.897261   1.780983
     8  C    3.970755   4.949957   3.535704   3.312809   2.173988
     9  H    3.136418   4.159485   2.961681   2.398204   3.056286
    10  C    5.107775   6.014442   4.834645   4.138496   2.788788
    11  H    5.001078   5.776359   4.847460   3.872541   3.091800
    12  H    5.971083   6.857574   5.551133   5.090369   2.633830
    13  H    5.541666   6.500391   5.414655   4.523586   3.804503
    14  O    4.589485   5.641973   4.066330   4.213459   2.791856
    15  O    3.284891   4.034653   2.283241   3.451757   2.080500
    16  H    3.776452   4.634584   2.833968   3.982910   2.419822
    17  H    1.103975   1.825114   1.763165   2.055892   5.403532
                    6          7          8          9         10
     6  C    0.000000
     7  H    1.093659   0.000000
     8  C    1.550098   2.186145   0.000000
     9  H    2.138943   2.428969   1.117311   0.000000
    10  C    2.589064   2.887323   1.532876   2.167899   0.000000
    11  H    2.827189   2.693565   2.175621   2.509121   1.096043
    12  H    2.873742   3.304669   2.173583   3.085903   1.096155
    13  H    3.526594   3.856171   2.168829   2.494893   1.094055
    14  O    2.402912   3.325163   1.369422   1.949198   2.435207
    15  O    1.418838   2.033194   2.447556   2.688103   3.824439
    16  H    1.933590   2.813712   2.460095   2.783742   3.910120
    17  H    4.325142   4.238751   4.281581   3.360727   5.493946
                   11         12         13         14         15
    11  H    0.000000
    12  H    1.779328   0.000000
    13  H    1.779503   1.775946   0.000000
    14  O    3.361417   2.766827   2.684801   0.000000
    15  O    4.152107   4.145319   4.612268   2.738705   0.000000
    16  H    4.468838   4.169697   4.556977   2.229280   0.974915
    17  H    5.547651   6.389979   5.760630   4.618622   3.728630
                   16         17
    16  H    0.000000
    17  H    3.962883   0.000000
 Stoichiometry    C4H10O3(3)
 Framework group  C1[X(C4H10O3)]
 Deg. of freedom    45
 Full point group                 C1      NOp   1
 Largest Abelian subgroup         C1      NOp   1
 Largest concise Abelian subgroup C1      NOp   1
                         Standard orientation:                         
 ---------------------------------------------------------------------
 Center     Atomic      Atomic             Coordinates (Angstroms)
 Number     Number       Type             X           Y           Z
 ---------------------------------------------------------------------
      1          6           0        2.851372   -0.165825    0.265589
      2          1           0        3.808872   -0.130083   -0.276361
      3          1           0        2.267101    0.753274    0.023989
      4          8           0        2.042744   -1.201136   -0.116221
      5          1           0       -1.454650    1.193099   -1.397111
      6          6           0       -0.595099    0.734010   -0.884171
      7          1           0        0.009962    0.206131   -1.626691
      8          6           0       -1.117618   -0.255611    0.188409
      9          1           0       -0.209427   -0.770549    0.586419
     10          6           0       -2.087596   -1.313162   -0.350511
     11          1           0       -1.622725   -1.885142   -1.161711
     12          1           0       -2.996587   -0.837434   -0.736481
     13          1           0       -2.372995   -2.005113    0.447429
     14          8           0       -1.585209    0.421728    1.282889
     15          8           0        0.228509    1.729741   -0.298261
     16          1           0       -0.223281    2.012321    0.518129
     17          1           0        2.999022   -0.135644    1.359229
 ---------------------------------------------------------------------
 Rotational constants (GHZ):           3.0469309           1.3474340           1.1415823
 Standard basis: Aug-CC-pVTZ (5D, 7F)
 There are   635 symmetry adapted cartesian basis functions of A   symmetry.
 There are   552 symmetry adapted basis functions of A   symmetry.
   552 basis functions,   774 primitive gaussians,   635 cartesian basis functions
    30 alpha electrons       28 beta electrons
       nuclear repulsion energy       313.4087154687 Hartrees.
 NAtoms=   17 NActive=   17 NUniq=   17 SFac= 1.00D+00 NAtFMM=   60 NAOKFM=F Big=F
 Integral buffers will be    131072 words long.
 Raffenetti 2 integral format.
 Two-electron integral symmetry is turned on.
 Nuclear repulsion after empirical dispersion term =      313.4008305227 Hartrees.
 One-electron integrals computed using PRISM.
 NBasis=   552 RedAO= T EigKep=  8.75D-06  NBF=   552
 NBsUse=   552 1.00D-06 EigRej= -1.00D+00 NBFU=   552
 ExpMin= 2.53D-02 ExpMax= 1.53D+04 ExpMxC= 5.22D+02 IAcc=3 IRadAn=         7 AccDes= 0.00D+00
 Harris functional with IExCor= 4639 and IRadAn=       7 diagonalized for initial guess.
 HarFok:  IExCor= 4639 AccDes= 0.00D+00 IRadAn=         7 IDoV= 1 UseB2=F ITyADJ=14
 ICtDFT=  3500011 ScaDFX=  1.000000  1.000000  1.000000  1.000000
 FoFCou: FMM=F IPFlag=           0 FMFlag=      100000 FMFlg1=           0
         NFxFlg=           0 DoJE=T BraDBF=F KetDBF=T FulRan=T
         wScrn=  0.000000 ICntrl=       500 IOpCl=  0 I1Cent=   200000004 NGrid=           0
         NMat0=    1 NMatS0=      1 NMatT0=    0 NMatD0=    1 NMtDS0=    0 NMtDT0=    0
 Petite list used in FoFCou.
 Initial guess <Sx>= 0.0000 <Sy>= 0.0000 <Sz>= 1.0000 <S**2>= 2.0000 S= 1.0000
 Requested convergence on RMS density matrix=1.00D-08 within 128 cycles.
 Requested convergence on MAX density matrix=1.00D-06.
 Requested convergence on             energy=1.00D-06.
 No special actions if energy rises.
 Restarting incremental Fock formation.
 SCF Done:  E(UwB97XD) =  -383.990125544     A.U. after   26 cycles
            NFock= 26  Conv=0.35D-08     -V/T= 2.0064
 <Sx>= 0.0000 <Sy>= 0.0000 <Sz>= 1.0000 <S**2>= 2.0092 S= 1.0031
 <L.S>=  0.00000000000    
 Annihilation of the first spin contaminant:
 S**2 before annihilation     2.0092,   after     2.0001

 **********************************************************************

            Population analysis using the SCF Density.

 **********************************************************************

 Orbital symmetries:
 Alpha Orbitals:
       Occupied  (A) (A) (A) (A) (A) (A) (A) (A) (A) (A) (A) (A)
                 (A) (A) (A) (A) (A) (A) (A) (A) (A) (A) (A) (A)
                 (A) (A) (A) (A) (A) (A)
       Virtual   (A) (A) (A) (A) (A) (A) (A) (A) (A) (A) (A) (A)
                 (A) (A) (A) (A) (A) (A) (A) (A) (A) (A) (A) (A)
                 (A) (A) (A) (A) (A) (A) (A) (A) (A) (A) (A) (A)
                 (A) (A) (A) (A) (A) (A) (A) (A) (A) (A) (A) (A)
                 (A) (A) (A) (A) (A) (A) (A) (A) (A) (A) (A) (A)
                 (A) (A) (A) (A) (A) (A) (A) (A) (A) (A) (A) (A)
                 (A) (A) (A) (A) (A) (A) (A) (A) (A) (A) (A) (A)
                 (A) (A) (A) (A) (A) (A) (A) (A) (A) (A) (A) (A)
                 (A) (A) (A) (A) (A) (A) (A) (A) (A) (A) (A) (A)
                 (A) (A) (A) (A) (A) (A) (A) (A) (A) (A) (A) (A)
                 (A) (A) (A) (A) (A) (A) (A) (A) (A) (A) (A) (A)
                 (A) (A) (A) (A) (A) (A) (A) (A) (A) (A) (A) (A)
                 (A) (A) (A) (A) (A) (A) (A) (A) (A) (A) (A) (A)
                 (A) (A) (A) (A) (A) (A) (A) (A) (A) (A) (A) (A)
                 (A) (A) (A) (A) (A) (A) (A) (A) (A) (A) (A) (A)
                 (A) (A) (A) (A) (A) (A) (A) (A) (A) (A) (A) (A)
                 (A) (A) (A) (A) (A) (A) (A) (A) (A) (A) (A) (A)
                 (A) (A) (A) (A) (A) (A) (A) (A) (A) (A) (A) (A)
                 (A) (A) (A) (A) (A) (A) (A) (A) (A) (A) (A) (A)
                 (A) (A) (A) (A) (A) (A) (A) (A) (A) (A) (A) (A)
                 (A) (A) (A) (A) (A) (A) (A) (A) (A) (A) (A) (A)
                 (A) (A) (A) (A) (A) (A) (A) (A) (A) (A) (A) (A)
                 (A) (A) (A) (A) (A) (A) (A) (A) (A) (A) (A) (A)
                 (A) (A) (A) (A) (A) (A) (A) (A) (A) (A) (A) (A)
                 (A) (A) (A) (A) (A) (A) (A) (A) (A) (A) (A) (A)
                 (A) (A) (A) (A) (A) (A) (A) (A) (A) (A) (A) (A)
                 (A) (A) (A) (A) (A) (A) (A) (A) (A) (A) (A) (A)
                 (A) (A) (A) (A) (A) (A) (A) (A) (A) (A) (A) (A)
                 (A) (A) (A) (A) (A) (A) (A) (A) (A) (A) (A) (A)
                 (A) (A) (A) (A) (A) (A) (A) (A) (A) (A) (A) (A)
                 (A) (A) (A) (A) (A) (A) (A) (A) (A) (A) (A) (A)
                 (A) (A) (A) (A) (A) (A) (A) (A) (A) (A) (A) (A)
                 (A) (A) (A) (A) (A) (A) (A) (A) (A) (A) (A) (A)
                 (A) (A) (A) (A) (A) (A) (A) (A) (A) (A) (A) (A)
                 (A) (A) (A) (A) (A) (A) (A) (A) (A) (A) (A) (A)
                 (A) (A) (A) (A) (A) (A) (A) (A) (A) (A) (A) (A)
                 (A) (A) (A) (A) (A) (A) (A) (A) (A) (A) (A) (A)
                 (A) (A) (A) (A) (A) (A) (A) (A) (A) (A) (A) (A)
                 (A) (A) (A) (A) (A) (A) (A) (A) (A) (A) (A) (A)
                 (A) (A) (A) (A) (A) (A) (A) (A) (A) (A) (A) (A)
                 (A) (A) (A) (A) (A) (A) (A) (A) (A) (A) (A) (A)
                 (A) (A) (A) (A) (A) (A) (A) (A) (A) (A) (A) (A)
                 (A) (A) (A) (A) (A) (A) (A) (A) (A) (A) (A) (A)
                 (A) (A) (A) (A) (A) (A)
 Beta  Orbitals:
       Occupied  (A) (A) (A) (A) (A) (A) (A) (A) (A) (A) (A) (A)
                 (A) (A) (A) (A) (A) (A) (A) (A) (A) (A) (A) (A)
                 (A) (A) (A) (A)
       Virtual   (A) (A) (A) (A) (A) (A) (A) (A) (A) (A) (A) (A)
                 (A) (A) (A) (A) (A) (A) (A) (A) (A) (A) (A) (A)
                 (A) (A) (A) (A) (A) (A) (A) (A) (A) (A) (A) (A)
                 (A) (A) (A) (A) (A) (A) (A) (A) (A) (A) (A) (A)
                 (A) (A) (A) (A) (A) (A) (A) (A) (A) (A) (A) (A)
                 (A) (A) (A) (A) (A) (A) (A) (A) (A) (A) (A) (A)
                 (A) (A) (A) (A) (A) (A) (A) (A) (A) (A) (A) (A)
                 (A) (A) (A) (A) (A) (A) (A) (A) (A) (A) (A) (A)
                 (A) (A) (A) (A) (A) (A) (A) (A) (A) (A) (A) (A)
                 (A) (A) (A) (A) (A) (A) (A) (A) (A) (A) (A) (A)
                 (A) (A) (A) (A) (A) (A) (A) (A) (A) (A) (A) (A)
                 (A) (A) (A) (A) (A) (A) (A) (A) (A) (A) (A) (A)
                 (A) (A) (A) (A) (A) (A) (A) (A) (A) (A) (A) (A)
                 (A) (A) (A) (A) (A) (A) (A) (A) (A) (A) (A) (A)
                 (A) (A) (A) (A) (A) (A) (A) (A) (A) (A) (A) (A)
                 (A) (A) (A) (A) (A) (A) (A) (A) (A) (A) (A) (A)
                 (A) (A) (A) (A) (A) (A) (A) (A) (A) (A) (A) (A)
                 (A) (A) (A) (A) (A) (A) (A) (A) (A) (A) (A) (A)
                 (A) (A) (A) (A) (A) (A) (A) (A) (A) (A) (A) (A)
                 (A) (A) (A) (A) (A) (A) (A) (A) (A) (A) (A) (A)
                 (A) (A) (A) (A) (A) (A) (A) (A) (A) (A) (A) (A)
                 (A) (A) (A) (A) (A) (A) (A) (A) (A) (A) (A) (A)
                 (A) (A) (A) (A) (A) (A) (A) (A) (A) (A) (A) (A)
                 (A) (A) (A) (A) (A) (A) (A) (A) (A) (A) (A) (A)
                 (A) (A) (A) (A) (A) (A) (A) (A) (A) (A) (A) (A)
                 (A) (A) (A) (A) (A) (A) (A) (A) (A) (A) (A) (A)
                 (A) (A) (A) (A) (A) (A) (A) (A) (A) (A) (A) (A)
                 (A) (A) (A) (A) (A) (A) (A) (A) (A) (A) (A) (A)
                 (A) (A) (A) (A) (A) (A) (A) (A) (A) (A) (A) (A)
                 (A) (A) (A) (A) (A) (A) (A) (A) (A) (A) (A) (A)
                 (A) (A) (A) (A) (A) (A) (A) (A) (A) (A) (A) (A)
                 (A) (A) (A) (A) (A) (A) (A) (A) (A) (A) (A) (A)
                 (A) (A) (A) (A) (A) (A) (A) (A) (A) (A) (A) (A)
                 (A) (A) (A) (A) (A) (A) (A) (A) (A) (A) (A) (A)
                 (A) (A) (A) (A) (A) (A) (A) (A) (A) (A) (A) (A)
                 (A) (A) (A) (A) (A) (A) (A) (A) (A) (A) (A) (A)
                 (A) (A) (A) (A) (A) (A) (A) (A) (A) (A) (A) (A)
                 (A) (A) (A) (A) (A) (A) (A) (A) (A) (A) (A) (A)
                 (A) (A) (A) (A) (A) (A) (A) (A) (A) (A) (A) (A)
                 (A) (A) (A) (A) (A) (A) (A) (A) (A) (A) (A) (A)
                 (A) (A) (A) (A) (A) (A) (A) (A) (A) (A) (A) (A)
                 (A) (A) (A) (A) (A) (A) (A) (A) (A) (A) (A) (A)
                 (A) (A) (A) (A) (A) (A) (A) (A) (A) (A) (A) (A)
                 (A) (A) (A) (A) (A) (A) (A) (A)
 The electronic state is 3-A.
 Alpha  occ. eigenvalues --  -19.30410 -19.30367 -19.26430 -10.35396 -10.34348
 Alpha  occ. eigenvalues --  -10.33803 -10.29032  -1.15368  -1.13667  -1.12227
 Alpha  occ. eigenvalues --   -0.86878  -0.78731  -0.76961  -0.69230  -0.62409
 Alpha  occ. eigenvalues --   -0.57968  -0.57169  -0.55341  -0.55098  -0.53729
 Alpha  occ. eigenvalues --   -0.52998  -0.50385  -0.49034  -0.47934  -0.44102
 Alpha  occ. eigenvalues --   -0.42518  -0.40523  -0.38934  -0.37876  -0.36230
 Alpha virt. eigenvalues --    0.03177   0.03680   0.04163   0.04449   0.05539
 Alpha virt. eigenvalues --    0.05736   0.06135   0.06933   0.07373   0.08453
 Alpha virt. eigenvalues --    0.09681   0.11099   0.11404   0.12052   0.12453
 Alpha virt. eigenvalues --    0.12690   0.12965   0.13210   0.13532   0.14151
 Alpha virt. eigenvalues --    0.14495   0.15172   0.15961   0.16248   0.17645
 Alpha virt. eigenvalues --    0.17933   0.18580   0.19313   0.19902   0.20505
 Alpha virt. eigenvalues --    0.20672   0.21623   0.22190   0.22720   0.23591
 Alpha virt. eigenvalues --    0.24457   0.24538   0.25291   0.25810   0.26873
 Alpha virt. eigenvalues --    0.27114   0.27833   0.28263   0.29009   0.29715
 Alpha virt. eigenvalues --    0.29900   0.30079   0.30960   0.31223   0.32675
 Alpha virt. eigenvalues --    0.33259   0.33770   0.33955   0.34708   0.35191
 Alpha virt. eigenvalues --    0.35470   0.35589   0.36325   0.37059   0.37282
 Alpha virt. eigenvalues --    0.37912   0.38042   0.38684   0.38852   0.39546
 Alpha virt. eigenvalues --    0.40141   0.40765   0.41858   0.42061   0.42694
 Alpha virt. eigenvalues --    0.43125   0.43335   0.43975   0.44235   0.44606
 Alpha virt. eigenvalues --    0.45251   0.45809   0.46896   0.47087   0.47632
 Alpha virt. eigenvalues --    0.48664   0.49452   0.49951   0.50374   0.51152
 Alpha virt. eigenvalues --    0.51837   0.52143   0.52650   0.53983   0.54594
 Alpha virt. eigenvalues --    0.55119   0.55666   0.56399   0.57051   0.57860
 Alpha virt. eigenvalues --    0.58386   0.58598   0.59851   0.60483   0.62014
 Alpha virt. eigenvalues --    0.62922   0.63882   0.65019   0.65599   0.66786
 Alpha virt. eigenvalues --    0.68140   0.68944   0.70122   0.70364   0.71281
 Alpha virt. eigenvalues --    0.72213   0.72613   0.73171   0.74003   0.74677
 Alpha virt. eigenvalues --    0.75437   0.76556   0.76888   0.77862   0.78539
 Alpha virt. eigenvalues --    0.78915   0.80013   0.80412   0.81539   0.82130
 Alpha virt. eigenvalues --    0.83284   0.84068   0.84586   0.84995   0.86245
 Alpha virt. eigenvalues --    0.87582   0.88268   0.89012   0.89645   0.90319
 Alpha virt. eigenvalues --    0.90991   0.91036   0.92002   0.93374   0.93575
 Alpha virt. eigenvalues --    0.93967   0.94789   0.95507   0.96305   0.97052
 Alpha virt. eigenvalues --    0.97698   0.98383   0.99481   0.99851   0.99968
 Alpha virt. eigenvalues --    1.01336   1.01591   1.02764   1.03236   1.03417
 Alpha virt. eigenvalues --    1.04196   1.04885   1.06454   1.07115   1.07420
 Alpha virt. eigenvalues --    1.07772   1.08698   1.09418   1.10279   1.10892
 Alpha virt. eigenvalues --    1.11363   1.12225   1.12759   1.14206   1.14614
 Alpha virt. eigenvalues --    1.15249   1.16213   1.17261   1.17757   1.18710
 Alpha virt. eigenvalues --    1.19126   1.20026   1.20961   1.21642   1.22203
 Alpha virt. eigenvalues --    1.23960   1.25211   1.25915   1.27302   1.27917
 Alpha virt. eigenvalues --    1.28848   1.28994   1.31565   1.33145   1.33857
 Alpha virt. eigenvalues --    1.34427   1.34535   1.35787   1.36733   1.37376
 Alpha virt. eigenvalues --    1.38502   1.38959   1.40131   1.40441   1.41858
 Alpha virt. eigenvalues --    1.43214   1.43976   1.44837   1.45601   1.47588
 Alpha virt. eigenvalues --    1.48066   1.48864   1.49321   1.50262   1.51004
 Alpha virt. eigenvalues --    1.52449   1.53137   1.53782   1.54419   1.55312
 Alpha virt. eigenvalues --    1.56819   1.57271   1.58296   1.59060   1.59844
 Alpha virt. eigenvalues --    1.60529   1.61047   1.61554   1.62240   1.63615
 Alpha virt. eigenvalues --    1.64734   1.65540   1.66813   1.67874   1.69303
 Alpha virt. eigenvalues --    1.70399   1.71384   1.71772   1.72481   1.72826
 Alpha virt. eigenvalues --    1.73875   1.75007   1.77281   1.77627   1.78574
 Alpha virt. eigenvalues --    1.79506   1.81618   1.81858   1.82340   1.82842
 Alpha virt. eigenvalues --    1.84508   1.86626   1.86994   1.87770   1.89258
 Alpha virt. eigenvalues --    1.90719   1.90947   1.91930   1.93932   1.95814
 Alpha virt. eigenvalues --    1.97235   1.97751   1.98313   2.00305   2.02105
 Alpha virt. eigenvalues --    2.04312   2.04926   2.06314   2.07523   2.09443
 Alpha virt. eigenvalues --    2.10396   2.12325   2.13715   2.14350   2.18018
 Alpha virt. eigenvalues --    2.19103   2.19801   2.21591   2.23619   2.25390
 Alpha virt. eigenvalues --    2.27050   2.29247   2.29492   2.31070   2.32423
 Alpha virt. eigenvalues --    2.34268   2.36676   2.37115   2.38059   2.38939
 Alpha virt. eigenvalues --    2.41244   2.43213   2.44725   2.45711   2.49453
 Alpha virt. eigenvalues --    2.51835   2.52506   2.53756   2.56290   2.58739
 Alpha virt. eigenvalues --    2.60052   2.61627   2.62527   2.64068   2.65886
 Alpha virt. eigenvalues --    2.68133   2.71142   2.71709   2.73509   2.78473
 Alpha virt. eigenvalues --    2.79223   2.79918   2.82427   2.83725   2.86563
 Alpha virt. eigenvalues --    2.87545   2.88104   2.88746   2.91911   2.93604
 Alpha virt. eigenvalues --    2.94829   2.99347   3.00222   3.00855   3.04871
 Alpha virt. eigenvalues --    3.06433   3.12626   3.13204   3.16337   3.17295
 Alpha virt. eigenvalues --    3.21659   3.25181   3.25965   3.28935   3.33014
 Alpha virt. eigenvalues --    3.33655   3.35435   3.36541   3.38600   3.40215
 Alpha virt. eigenvalues --    3.40514   3.42455   3.45182   3.46264   3.46926
 Alpha virt. eigenvalues --    3.48373   3.48875   3.50588   3.51797   3.53618
 Alpha virt. eigenvalues --    3.54658   3.55916   3.59960   3.60305   3.61931
 Alpha virt. eigenvalues --    3.63657   3.64817   3.66327   3.68014   3.69621
 Alpha virt. eigenvalues --    3.71112   3.71865   3.73077   3.74001   3.74605
 Alpha virt. eigenvalues --    3.76412   3.78709   3.80229   3.82350   3.83660
 Alpha virt. eigenvalues --    3.84788   3.86192   3.87174   3.89306   3.90243
 Alpha virt. eigenvalues --    3.92180   3.92640   3.94313   3.96504   3.96886
 Alpha virt. eigenvalues --    3.98441   3.99534   4.00706   4.01172   4.03228
 Alpha virt. eigenvalues --    4.04931   4.05957   4.07655   4.08946   4.10159
 Alpha virt. eigenvalues --    4.11330   4.14971   4.17286   4.17841   4.19006
 Alpha virt. eigenvalues --    4.22558   4.25629   4.29375   4.30538   4.33158
 Alpha virt. eigenvalues --    4.33979   4.35345   4.36319   4.36837   4.41275
 Alpha virt. eigenvalues --    4.42690   4.43244   4.44327   4.45923   4.47575
 Alpha virt. eigenvalues --    4.50023   4.53297   4.53937   4.57113   4.57856
 Alpha virt. eigenvalues --    4.59741   4.60024   4.61164   4.62884   4.65212
 Alpha virt. eigenvalues --    4.68198   4.70755   4.72767   4.73753   4.74286
 Alpha virt. eigenvalues --    4.77158   4.80686   4.81989   4.83986   4.85067
 Alpha virt. eigenvalues --    4.86450   4.89834   4.91043   4.93519   4.95224
 Alpha virt. eigenvalues --    4.96573   4.99323   5.02387   5.04443   5.06080
 Alpha virt. eigenvalues --    5.07709   5.09257   5.10322   5.10840   5.14875
 Alpha virt. eigenvalues --    5.16092   5.16902   5.18734   5.20117   5.23364
 Alpha virt. eigenvalues --    5.25362   5.26792   5.27998   5.29525   5.31793
 Alpha virt. eigenvalues --    5.33342   5.35124   5.36585   5.40592   5.46876
 Alpha virt. eigenvalues --    5.52103   5.53640   5.54724   5.59960   5.65550
 Alpha virt. eigenvalues --    5.71440   5.77366   5.78015   5.80070   5.83163
 Alpha virt. eigenvalues --    5.85672   5.88824   5.90263   5.92131   5.96989
 Alpha virt. eigenvalues --    5.98647   6.07506   6.26692   6.30867   6.32020
 Alpha virt. eigenvalues --    6.32661   6.35864   6.40176   6.41484   6.44417
 Alpha virt. eigenvalues --    6.47901   6.52930   6.54735   6.56723   6.59907
 Alpha virt. eigenvalues --    6.61333   6.64690   6.65941   6.72115   6.74213
 Alpha virt. eigenvalues --    6.75866   6.77841   6.81165   6.81914   6.84926
 Alpha virt. eigenvalues --    6.85715   6.93770   6.94629   6.96771   7.00822
 Alpha virt. eigenvalues --    7.02477   7.08808   7.11058   7.13657   7.28955
 Alpha virt. eigenvalues --    7.30963   7.35099   7.38405   7.42374   7.44575
 Alpha virt. eigenvalues --    7.47309   7.50001   7.59676   7.82813   8.20460
 Alpha virt. eigenvalues --   13.25766  14.23632  15.53713  16.92300  17.05802
 Alpha virt. eigenvalues --   17.16583  18.26113
  Beta  occ. eigenvalues --  -19.28434 -19.28419 -19.26409 -10.35420 -10.34297
  Beta  occ. eigenvalues --  -10.33829 -10.28997  -1.13840  -1.08472  -1.08053
  Beta  occ. eigenvalues --   -0.85771  -0.78587  -0.74921  -0.67709  -0.61340
  Beta  occ. eigenvalues --   -0.56262  -0.54751  -0.54593  -0.52948  -0.51322
  Beta  occ. eigenvalues --   -0.50702  -0.49370  -0.47913  -0.45591  -0.43286
  Beta  occ. eigenvalues --   -0.38284  -0.35929  -0.35519
  Beta virt. eigenvalues --   -0.07548  -0.06196   0.03266   0.03785   0.04219
  Beta virt. eigenvalues --    0.04470   0.05596   0.05800   0.06184   0.07003
  Beta virt. eigenvalues --    0.07423   0.08552   0.09821   0.11220   0.11546
  Beta virt. eigenvalues --    0.12260   0.12560   0.12749   0.13062   0.13286
  Beta virt. eigenvalues --    0.13571   0.14213   0.14601   0.15244   0.16024
  Beta virt. eigenvalues --    0.16385   0.17817   0.17965   0.18615   0.19537
  Beta virt. eigenvalues --    0.20052   0.20596   0.20894   0.21710   0.22658
  Beta virt. eigenvalues --    0.23055   0.23763   0.24639   0.24893   0.25328
  Beta virt. eigenvalues --    0.26081   0.27150   0.27573   0.27964   0.28472
  Beta virt. eigenvalues --    0.29228   0.29987   0.30015   0.30261   0.31098
  Beta virt. eigenvalues --    0.31330   0.32753   0.33379   0.33975   0.34103
  Beta virt. eigenvalues --    0.34784   0.35330   0.35594   0.35737   0.36379
  Beta virt. eigenvalues --    0.37217   0.37523   0.38121   0.38232   0.38778
  Beta virt. eigenvalues --    0.39038   0.39760   0.40332   0.41002   0.42097
  Beta virt. eigenvalues --    0.42243   0.42897   0.43215   0.43509   0.44109
  Beta virt. eigenvalues --    0.44394   0.44781   0.45370   0.46054   0.46993
  Beta virt. eigenvalues --    0.47271   0.47834   0.48841   0.49678   0.50009
  Beta virt. eigenvalues --    0.50612   0.51266   0.51929   0.52237   0.52738
  Beta virt. eigenvalues --    0.54228   0.54734   0.55224   0.55773   0.56423
  Beta virt. eigenvalues --    0.57301   0.58064   0.58541   0.58867   0.59885
  Beta virt. eigenvalues --    0.60717   0.62190   0.63007   0.64303   0.65263
  Beta virt. eigenvalues --    0.65821   0.67046   0.68321   0.69085   0.70286
  Beta virt. eigenvalues --    0.70708   0.71388   0.72482   0.72759   0.73391
  Beta virt. eigenvalues --    0.74056   0.74864   0.75610   0.76665   0.77139
  Beta virt. eigenvalues --    0.78039   0.78695   0.79095   0.80129   0.80614
  Beta virt. eigenvalues --    0.81694   0.82353   0.83470   0.84245   0.84800
  Beta virt. eigenvalues --    0.85187   0.86306   0.87866   0.88397   0.89157
  Beta virt. eigenvalues --    0.89794   0.90447   0.91054   0.91405   0.92253
  Beta virt. eigenvalues --    0.93577   0.93831   0.94180   0.94963   0.95598
  Beta virt. eigenvalues --    0.96425   0.97250   0.97983   0.98587   0.99752
  Beta virt. eigenvalues --    1.00086   1.00132   1.01644   1.01924   1.02846
  Beta virt. eigenvalues --    1.03464   1.03618   1.04310   1.05100   1.06512
  Beta virt. eigenvalues --    1.07387   1.07535   1.07920   1.08982   1.09556
  Beta virt. eigenvalues --    1.10404   1.11067   1.11629   1.12338   1.13027
  Beta virt. eigenvalues --    1.14568   1.14926   1.15430   1.16327   1.17443
  Beta virt. eigenvalues --    1.17931   1.18878   1.19239   1.20127   1.21215
  Beta virt. eigenvalues --    1.21691   1.22305   1.24088   1.25280   1.26078
  Beta virt. eigenvalues --    1.27436   1.28134   1.28976   1.29166   1.31808
  Beta virt. eigenvalues --    1.33257   1.34070   1.34545   1.34688   1.35911
  Beta virt. eigenvalues --    1.36882   1.37428   1.38669   1.39120   1.40341
  Beta virt. eigenvalues --    1.40938   1.42087   1.43430   1.44175   1.45106
  Beta virt. eigenvalues --    1.45943   1.47747   1.48374   1.48973   1.49554
  Beta virt. eigenvalues --    1.50410   1.51184   1.52622   1.53274   1.54074
  Beta virt. eigenvalues --    1.54532   1.55412   1.56903   1.57389   1.58446
  Beta virt. eigenvalues --    1.59239   1.59945   1.60727   1.61149   1.61833
  Beta virt. eigenvalues --    1.62453   1.63759   1.65034   1.65710   1.66946
  Beta virt. eigenvalues --    1.68048   1.69640   1.70752   1.71614   1.72102
  Beta virt. eigenvalues --    1.72675   1.73448   1.74449   1.75113   1.77502
  Beta virt. eigenvalues --    1.78015   1.78800   1.79742   1.81866   1.81987
  Beta virt. eigenvalues --    1.82439   1.83120   1.84745   1.86987   1.87395
  Beta virt. eigenvalues --    1.88131   1.89659   1.90931   1.91375   1.92246
  Beta virt. eigenvalues --    1.94240   1.96319   1.97530   1.98099   1.98666
  Beta virt. eigenvalues --    2.00634   2.02347   2.04648   2.05141   2.06552
  Beta virt. eigenvalues --    2.07816   2.09748   2.10632   2.12520   2.13966
  Beta virt. eigenvalues --    2.14831   2.18502   2.19695   2.20405   2.22387
  Beta virt. eigenvalues --    2.24397   2.26210   2.27999   2.29758   2.30016
  Beta virt. eigenvalues --    2.31685   2.34065   2.35343   2.37047   2.37931
  Beta virt. eigenvalues --    2.39324   2.39857   2.42109   2.44247   2.45614
  Beta virt. eigenvalues --    2.47045   2.50200   2.53261   2.53551   2.55161
  Beta virt. eigenvalues --    2.57169   2.59443   2.60805   2.62257   2.63166
  Beta virt. eigenvalues --    2.64676   2.66461   2.68663   2.71694   2.72245
  Beta virt. eigenvalues --    2.74357   2.78832   2.80222   2.80577   2.83030
  Beta virt. eigenvalues --    2.84003   2.87014   2.87946   2.89153   2.89812
  Beta virt. eigenvalues --    2.92245   2.94094   2.95541   2.99812   3.00612
  Beta virt. eigenvalues --    3.01190   3.05319   3.07086   3.12956   3.13690
  Beta virt. eigenvalues --    3.16826   3.17675   3.21870   3.25343   3.26108
  Beta virt. eigenvalues --    3.29081   3.33301   3.33929   3.35661   3.36695
  Beta virt. eigenvalues --    3.38841   3.40395   3.40684   3.42796   3.45450
  Beta virt. eigenvalues --    3.46461   3.47129   3.48559   3.49060   3.50788
  Beta virt. eigenvalues --    3.52060   3.53843   3.55052   3.56162   3.60158
  Beta virt. eigenvalues --    3.60719   3.62191   3.63887   3.65093   3.66557
  Beta virt. eigenvalues --    3.68757   3.69824   3.71338   3.72120   3.73290
  Beta virt. eigenvalues --    3.74229   3.74906   3.76713   3.78967   3.80628
  Beta virt. eigenvalues --    3.82592   3.83920   3.85349   3.86623   3.87517
  Beta virt. eigenvalues --    3.89867   3.90416   3.92536   3.93180   3.94613
  Beta virt. eigenvalues --    3.96980   3.97166   3.98707   3.99911   4.01200
  Beta virt. eigenvalues --    4.01677   4.03534   4.05297   4.06313   4.08323
  Beta virt. eigenvalues --    4.09364   4.10827   4.11687   4.15974   4.18016
  Beta virt. eigenvalues --    4.18519   4.19174   4.24107   4.26764   4.29916
  Beta virt. eigenvalues --    4.31326   4.33614   4.34676   4.36117   4.36760
  Beta virt. eigenvalues --    4.37060   4.41589   4.43156   4.43556   4.45245
  Beta virt. eigenvalues --    4.46402   4.47733   4.50617   4.53933   4.55469
  Beta virt. eigenvalues --    4.57585   4.58445   4.60169   4.60850   4.61837
  Beta virt. eigenvalues --    4.63687   4.65801   4.68692   4.71356   4.73069
  Beta virt. eigenvalues --    4.74622   4.74866   4.77494   4.81166   4.82683
  Beta virt. eigenvalues --    4.84980   4.85550   4.87470   4.90414   4.91322
  Beta virt. eigenvalues --    4.94204   4.96072   4.96990   4.99786   5.03198
  Beta virt. eigenvalues --    5.05071   5.06764   5.08670   5.09601   5.10765
  Beta virt. eigenvalues --    5.11299   5.15297   5.16493   5.17549   5.19860
  Beta virt. eigenvalues --    5.20697   5.23613   5.26050   5.27295   5.28537
  Beta virt. eigenvalues --    5.30182   5.32385   5.33709   5.35366   5.36818
  Beta virt. eigenvalues --    5.40922   5.47189   5.52535   5.53924   5.54964
  Beta virt. eigenvalues --    5.60862   5.66313   5.71624   5.77836   5.78917
  Beta virt. eigenvalues --    5.80698   5.83467   5.86206   5.89800   5.90773
  Beta virt. eigenvalues --    5.94450   5.97946   5.98898   6.07803   6.28013
  Beta virt. eigenvalues --    6.32985   6.34881   6.37188   6.39561   6.41849
  Beta virt. eigenvalues --    6.46056   6.47552   6.49259   6.54520   6.58039
  Beta virt. eigenvalues --    6.59279   6.62143   6.63375   6.67834   6.68518
  Beta virt. eigenvalues --    6.74316   6.77332   6.79244   6.81490   6.82713
  Beta virt. eigenvalues --    6.83668   6.90619   6.92690   6.95030   6.96525
  Beta virt. eigenvalues --    6.99485   7.04983   7.09094   7.10994   7.11972
  Beta virt. eigenvalues --    7.14373   7.29255   7.34988   7.39025   7.40197
  Beta virt. eigenvalues --    7.46091   7.48777   7.49881   7.52121   7.60072
  Beta virt. eigenvalues --    7.82907   8.20505  13.29292  14.26935  15.53753
  Beta virt. eigenvalues --   16.92377  17.05889  17.16662  18.26192
          Condensed to atoms (all electrons):
               1          2          3          4          5          6
     1  C    5.398737   0.403479   0.291706   0.082572   0.001646  -0.000403
     2  H    0.403479   0.372063  -0.008697  -0.007046   0.000358   0.000278
     3  H    0.291706  -0.008697   0.324669  -0.016501   0.002451  -0.006069
     4  O    0.082572  -0.007046  -0.016501   8.423580   0.002033  -0.025747
     5  H    0.001646   0.000358   0.002451   0.002033   0.406682   0.434434
     6  C   -0.000403   0.000278  -0.006069  -0.025747   0.434434   5.612636
     7  H   -0.002743   0.000428  -0.003114  -0.000395  -0.027476   0.340159
     8  C   -0.004994   0.002272   0.002576  -0.040211  -0.050023  -0.024649
     9  H    0.004946   0.002623  -0.005067  -0.008924  -0.005601  -0.071085
    10  C   -0.002436  -0.001423   0.003872   0.015000   0.004278   0.057193
    11  H    0.000977  -0.000221   0.000152   0.005352   0.004354  -0.001125
    12  H   -0.000629  -0.000080   0.000140  -0.000183  -0.016078  -0.035954
    13  H   -0.000436  -0.000039   0.000268   0.000001   0.000526   0.007579
    14  O    0.002057  -0.000009  -0.001906   0.008005   0.021509   0.052330
    15  O   -0.013639  -0.001722   0.011035   0.000492  -0.036909  -0.068698
    16  H    0.001266  -0.000225  -0.007032   0.000047   0.012084   0.069093
    17  H    0.368476   0.000313  -0.003792   0.002172   0.000058   0.004927
               7          8          9         10         11         12
     1  C   -0.002743  -0.004994   0.004946  -0.002436   0.000977  -0.000629
     2  H    0.000428   0.002272   0.002623  -0.001423  -0.000221  -0.000080
     3  H   -0.003114   0.002576  -0.005067   0.003872   0.000152   0.000140
     4  O   -0.000395  -0.040211  -0.008924   0.015000   0.005352  -0.000183
     5  H   -0.027476  -0.050023  -0.005601   0.004278   0.004354  -0.016078
     6  C    0.340159  -0.024649  -0.071085   0.057193  -0.001125  -0.035954
     7  H    0.335817   0.018561  -0.000546  -0.000828  -0.004376   0.001799
     8  C    0.018561   5.385047   0.339313  -0.104827   0.017338  -0.043454
     9  H   -0.000546   0.339313   0.569648  -0.116994  -0.006610   0.001016
    10  C   -0.000828  -0.104827  -0.116994   5.933496   0.360288   0.416427
    11  H   -0.004376   0.017338  -0.006610   0.360288   0.369824  -0.019052
    12  H    0.001799  -0.043454   0.001016   0.416427  -0.019052   0.404303
    13  H    0.000912  -0.048039  -0.023202   0.442851  -0.002579   0.004971
    14  O   -0.003023  -0.361335   0.025596   0.050342  -0.010968   0.022999
    15  O    0.002164   0.036248  -0.000829   0.003232   0.001736   0.003980
    16  H   -0.013913  -0.027521   0.003847  -0.006114   0.000717  -0.000670
    17  H    0.000507  -0.004809  -0.003112   0.000163   0.000298  -0.000184
              13         14         15         16         17
     1  C   -0.000436   0.002057  -0.013639   0.001266   0.368476
     2  H   -0.000039  -0.000009  -0.001722  -0.000225   0.000313
     3  H    0.000268  -0.001906   0.011035  -0.007032  -0.003792
     4  O    0.000001   0.008005   0.000492   0.000047   0.002172
     5  H    0.000526   0.021509  -0.036909   0.012084   0.000058
     6  C    0.007579   0.052330  -0.068698   0.069093   0.004927
     7  H    0.000912  -0.003023   0.002164  -0.013913   0.000507
     8  C   -0.048039  -0.361335   0.036248  -0.027521  -0.004809
     9  H   -0.023202   0.025596  -0.000829   0.003847  -0.003112
    10  C    0.442851   0.050342   0.003232  -0.006114   0.000163
    11  H   -0.002579  -0.010968   0.001736   0.000717   0.000298
    12  H    0.004971   0.022999   0.003980  -0.000670  -0.000184
    13  H    0.356003   0.011596  -0.001159  -0.000210  -0.000043
    14  O    0.011596   8.942125  -0.017251   0.018222   0.000937
    15  O   -0.001159  -0.017251   8.375106   0.223121  -0.000878
    16  H   -0.000210   0.018222   0.223121   0.604628   0.000546
    17  H   -0.000043   0.000937  -0.000878   0.000546   0.362755
          Atomic-Atomic Spin Densities.
               1          2          3          4          5          6
     1  C   -0.036969   0.003948   0.048822  -0.082469  -0.001323   0.006171
     2  H    0.003948   0.006281  -0.000022  -0.000799  -0.000032   0.001424
     3  H    0.048822  -0.000022   0.069326  -0.003783   0.000961  -0.001239
     4  O   -0.082469  -0.000799  -0.003783   1.001665   0.000601  -0.011960
     5  H   -0.001323  -0.000032   0.000961   0.000601   0.008839   0.004520
     6  C    0.006171   0.001424  -0.001239  -0.011960   0.004520   0.034439
     7  H    0.002766   0.000376  -0.001249  -0.004688  -0.003304   0.000139
     8  C   -0.000538  -0.000254   0.000567  -0.008406  -0.013522   0.009706
     9  H   -0.000141   0.000162  -0.000910   0.000967  -0.004968  -0.005107
    10  C   -0.000878  -0.000303   0.001453   0.002633   0.004567  -0.004912
    11  H   -0.000261  -0.000061   0.000371   0.000958   0.000453  -0.000833
    12  H   -0.000012  -0.000018   0.000004   0.000146   0.000031  -0.000008
    13  H    0.000010   0.000003   0.000042  -0.000438   0.000746   0.001572
    14  O   -0.000640  -0.000068   0.000111   0.002394   0.004807   0.013996
    15  O   -0.003664  -0.000804  -0.002552   0.006994  -0.000765  -0.009310
    16  H    0.000803   0.000126  -0.000078  -0.001318   0.000153   0.004448
    17  H    0.012148  -0.000040   0.001876  -0.004129  -0.000035   0.001877
               7          8          9         10         11         12
     1  C    0.002766  -0.000538  -0.000141  -0.000878  -0.000261  -0.000012
     2  H    0.000376  -0.000254   0.000162  -0.000303  -0.000061  -0.000018
     3  H   -0.001249   0.000567  -0.000910   0.001453   0.000371   0.000004
     4  O   -0.004688  -0.008406   0.000967   0.002633   0.000958   0.000146
     5  H   -0.003304  -0.013522  -0.004968   0.004567   0.000453   0.000031
     6  C    0.000139   0.009706  -0.005107  -0.004912  -0.000833  -0.000008
     7  H    0.003875   0.005822   0.002449  -0.002440  -0.001270  -0.000072
     8  C    0.005822   0.108889  -0.003796   0.000188  -0.004762  -0.001309
     9  H    0.002449  -0.003796   0.107725  -0.014519   0.000136  -0.000088
    10  C   -0.002440   0.000188  -0.014519   0.030235   0.002193   0.002420
    11  H   -0.001270  -0.004762   0.000136   0.002193   0.003415   0.000430
    12  H   -0.000072  -0.001309  -0.000088   0.002420   0.000430   0.001203
    13  H   -0.000026  -0.004395  -0.008991   0.005626  -0.000526  -0.001636
    14  O   -0.001597  -0.181365   0.031630   0.010865   0.000525   0.000129
    15  O   -0.002388   0.002245   0.002588  -0.000166   0.000327  -0.000118
    16  H    0.000265   0.001854  -0.004972   0.000938  -0.000119   0.000202
    17  H    0.000318   0.001761  -0.000236  -0.000748  -0.000127  -0.000025
              13         14         15         16         17
     1  C    0.000010  -0.000640  -0.003664   0.000803   0.012148
     2  H    0.000003  -0.000068  -0.000804   0.000126  -0.000040
     3  H    0.000042   0.000111  -0.002552  -0.000078   0.001876
     4  O   -0.000438   0.002394   0.006994  -0.001318  -0.004129
     5  H    0.000746   0.004807  -0.000765   0.000153  -0.000035
     6  C    0.001572   0.013996  -0.009310   0.004448   0.001877
     7  H   -0.000026  -0.001597  -0.002388   0.000265   0.000318
     8  C   -0.004395  -0.181365   0.002245   0.001854   0.001761
     9  H   -0.008991   0.031630   0.002588  -0.004972  -0.000236
    10  C    0.005626   0.010865  -0.000166   0.000938  -0.000748
    11  H   -0.000526   0.000525   0.000327  -0.000119  -0.000127
    12  H   -0.001636   0.000129  -0.000118   0.000202  -0.000025
    13  H    0.008375  -0.000114  -0.000275   0.000228   0.000004
    14  O   -0.000114   1.019915  -0.000035  -0.004529  -0.000522
    15  O   -0.000275  -0.000035   0.018808  -0.005371  -0.001292
    16  H    0.000228  -0.004529  -0.005371   0.006629   0.000447
    17  H    0.000004  -0.000522  -0.001292   0.000447   0.019797
 Mulliken charges and spin densities:
               1          2
     1  C   -0.530581  -0.052225
     2  H    0.237647   0.009921
     3  H    0.415309   0.113701
     4  O   -0.440248   0.898370
     5  H    0.245675   0.001729
     6  C   -0.344902   0.044922
     7  H    0.356066  -0.001023
     8  C    0.908507  -0.087315
     9  H    0.294980   0.101930
    10  C   -1.054520   0.037151
    11  H    0.283895   0.000850
    12  H    0.260649   0.001280
    13  H    0.251000   0.000204
    14  O   -0.761227   0.895503
    15  O   -0.516029   0.004223
    16  H    0.122113  -0.000294
    17  H    0.271665   0.031075
 Sum of Mulliken charges =   0.00000   2.00000
 Mulliken charges and spin densities with hydrogens summed into heavy atoms:
               1          2
     1  C    0.394041   0.102471
     4  O   -0.440248   0.898370
     6  C    0.256839   0.045628
     8  C    1.203487   0.014615
    10  C   -0.258976   0.039485
    14  O   -0.761227   0.895503
    15  O   -0.393916   0.003929
 Electronic spatial extent (au):  <R**2>=           1103.7121
 Charge=              0.0000 electrons
 Dipole moment (field-independent basis, Debye):
    X=              0.3002    Y=             -0.1164    Z=             -0.4645  Tot=              0.5651
 Quadrupole moment (field-independent basis, Debye-Ang):
   XX=            -39.9103   YY=            -46.2157   ZZ=            -44.6257
   XY=              2.1720   XZ=              5.1135   YZ=              0.5130
 Traceless Quadrupole moment (field-independent basis, Debye-Ang):
   XX=              3.6736   YY=             -2.6318   ZZ=             -1.0418
   XY=              2.1720   XZ=              5.1135   YZ=              0.5130
 Octapole moment (field-independent basis, Debye-Ang**2):
  XXX=             22.2233  YYY=              3.7422  ZZZ=             -0.4912  XYY=             -7.7464
  XXY=              3.7001  XXZ=             -1.4861  XZZ=              6.7656  YZZ=              0.5233
  YYZ=              7.6893  XYZ=              1.0578
 Hexadecapole moment (field-independent basis, Debye-Ang**3):
 XXXX=           -836.2436 YYYY=           -334.9488 ZZZZ=           -174.8163 XXXY=             -3.8636
 XXXZ=             12.1716 YYYX=             -9.9144 YYYZ=             12.6491 ZZZX=              3.2972
 ZZZY=             -0.8130 XXYY=           -211.3739 XXZZ=           -184.8900 YYZZ=            -81.9931
 XXYZ=             -8.0676 YYXZ=              0.0925 ZZXY=             -1.3806
 N-N= 3.134008305227D+02 E-N=-1.526588824917D+03  KE= 3.815666827666D+02
                          Isotropic Fermi Contact Couplings
        Atom                 a.u.       MegaHertz       Gauss      10(-4) cm-1
     1  C(13)             -0.03091     -17.37691      -6.20051      -5.79631
     2  H(1)               0.00437       9.76357       3.48388       3.25678
     3  H(1)               0.05385     120.34334      42.94150      40.14222
     4  O(17)              0.04262     -12.91774      -4.60937      -4.30890
     5  H(1)               0.00197       4.41236       1.57444       1.47180
     6  C(13)              0.01443       8.11267       2.89480       2.70610
     7  H(1)              -0.00028      -0.62894      -0.22442      -0.20979
     8  C(13)             -0.03006     -16.89657      -6.02912      -5.63609
     9  H(1)               0.05752     128.55633      45.87209      42.88177
    10  C(13)              0.01253       7.04078       2.51233       2.34855
    11  H(1)              -0.00027      -0.61398      -0.21908      -0.20480
    12  H(1)               0.00065       1.45314       0.51852       0.48471
    13  H(1)               0.00001       0.03058       0.01091       0.01020
    14  O(17)              0.03402     -10.31023      -3.67895      -3.43912
    15  O(17)              0.00834      -2.52842      -0.90220      -0.84339
    16  H(1)               0.00028       0.63466       0.22646       0.21170
    17  H(1)               0.01777      39.72436      14.17464      13.25062
 --------------------------------------------------------
       Center         ----  Spin Dipole Couplings  ----
                      3XX-RR        3YY-RR        3ZZ-RR
 --------------------------------------------------------
     1   Atom        0.006489      0.029864     -0.036352
     2   Atom        0.015278     -0.006713     -0.008565
     3   Atom       -0.003831      0.024982     -0.021151
     4   Atom        0.044134      0.628785     -0.672919
     5   Atom       -0.002643     -0.005449      0.008092
     6   Atom       -0.014366      0.001204      0.013163
     7   Atom        0.001629     -0.006863      0.005235
     8   Atom        0.008106     -0.023856      0.015749
     9   Atom        0.027823     -0.012499     -0.015324
    10   Atom       -0.000825      0.007324     -0.006499
    11   Atom        0.000366     -0.000386      0.000020
    12   Atom        0.002209     -0.002829      0.000620
    13   Atom       -0.001071      0.008220     -0.007149
    14   Atom        1.238740     -0.918202     -0.320539
    15   Atom        0.007981     -0.002032     -0.005949
    16   Atom        0.001773      0.007543     -0.009315
    17   Atom       -0.002995     -0.008701      0.011697
 --------------------------------------------------------
                        XY            XZ            YZ
 --------------------------------------------------------
     1   Atom       -0.010635      0.037554     -0.016850
     2   Atom        0.013328     -0.006676     -0.003296
     3   Atom       -0.005724      0.001401     -0.001029
     4   Atom       -2.061313      1.368313     -1.607997
     5   Atom       -0.002849      0.000886     -0.007069
     6   Atom        0.007821     -0.020415     -0.031934
     7   Atom       -0.006734      0.000194     -0.004188
     8   Atom       -0.047905      0.025448     -0.000692
     9   Atom       -0.024184     -0.007567      0.004690
    10   Atom        0.021632      0.013745      0.022464
    11   Atom        0.002134      0.002521      0.007561
    12   Atom        0.003759      0.007821      0.006348
    13   Atom        0.008072      0.000573      0.003149
    14   Atom       -1.526354      2.022407     -1.047116
    15   Atom       -0.018675      0.011739     -0.023636
    16   Atom        0.008726     -0.006702     -0.005287
    17   Atom        0.006480      0.008106      0.014916
 --------------------------------------------------------


 ---------------------------------------------------------------------------------
              Anisotropic Spin Dipole Couplings in Principal Axis System
 ---------------------------------------------------------------------------------

       Atom             a.u.   MegaHertz   Gauss  10(-4) cm-1        Axes

              Baa    -0.0592    -7.939    -2.833    -2.648 -0.4805  0.1073  0.8704
     1 C(13)  Bbb     0.0120     1.607     0.573     0.536  0.6771  0.6761  0.2904
              Bcc     0.0472     6.332     2.259     2.112 -0.5573  0.7289 -0.3976
 
              Baa    -0.0130    -6.937    -2.475    -2.314 -0.4166  0.9078  0.0477
     2 H(1)   Bbb    -0.0103    -5.494    -1.961    -1.833  0.2264  0.0528  0.9726
              Bcc     0.0233    12.431     4.436     4.147  0.8805  0.4160 -0.2275
 
              Baa    -0.0213   -11.349    -4.050    -3.786 -0.0759  0.0128  0.9970
     3 H(1)   Bbb    -0.0048    -2.583    -0.922    -0.862  0.9791  0.1904  0.0721
              Bcc     0.0261    13.932     4.971     4.647 -0.1889  0.9816 -0.0270
 
              Baa    -1.7634   127.596    45.530    42.562  0.3413  0.7089  0.6172
     4 O(17)  Bbb    -1.7260   124.891    44.564    41.659  0.7371  0.2056 -0.6437
              Bcc     3.4893  -252.487   -90.094   -84.221 -0.5833  0.6746 -0.4524
 
              Baa    -0.0093    -4.945    -1.764    -1.649  0.3325  0.8793  0.3411
     5 H(1)   Bbb    -0.0021    -1.128    -0.402    -0.376  0.9328 -0.2533 -0.2564
              Bcc     0.0114     6.073     2.167     2.026  0.1391 -0.4034  0.9044
 
              Baa    -0.0303    -4.069    -1.452    -1.357  0.5728  0.5088  0.6426
     6 C(13)  Bbb    -0.0164    -2.206    -0.787    -0.736  0.7530 -0.6364 -0.1673
              Bcc     0.0468     6.275     2.239     2.093 -0.3239 -0.5797  0.7477
 
              Baa    -0.0114    -6.062    -2.163    -2.022  0.4471  0.8685  0.2139
     7 H(1)   Bbb     0.0035     1.874     0.669     0.625  0.7410 -0.2256 -0.6324
              Bcc     0.0078     4.187     1.494     1.397  0.5010 -0.4413  0.7445
 
              Baa    -0.0612    -8.212    -2.930    -2.739  0.6049  0.7725 -0.1931
     8 C(13)  Bbb     0.0066     0.886     0.316     0.296 -0.2929  0.4414  0.8482
              Bcc     0.0546     7.326     2.614     2.444  0.7405 -0.4565  0.4932
 
              Baa    -0.0240   -12.789    -4.563    -4.266  0.4023  0.9049 -0.1388
     9 H(1)   Bbb    -0.0166    -8.845    -3.156    -2.950  0.2000  0.0612  0.9779
              Bcc     0.0405    21.634     7.720     7.216  0.8934 -0.4211 -0.1563
 
              Baa    -0.0235    -3.148    -1.123    -1.050  0.1981 -0.6649  0.7202
    10 C(13)  Bbb    -0.0165    -2.215    -0.790    -0.739  0.8235 -0.2856 -0.4901
              Bcc     0.0400     5.363     1.913     1.789  0.5315  0.6902  0.4910
 
              Baa    -0.0078    -4.137    -1.476    -1.380  0.0309  0.7115 -0.7020
    11 H(1)   Bbb    -0.0009    -0.497    -0.177    -0.166  0.9292 -0.2793 -0.2421
              Bcc     0.0087     4.634     1.654     1.546  0.3683  0.6448  0.6697
 
              Baa    -0.0083    -4.416    -1.576    -1.473 -0.3133 -0.6210  0.7185
    12 H(1)   Bbb    -0.0043    -2.283    -0.815    -0.762  0.7022 -0.6608 -0.2649
              Bcc     0.0126     6.699     2.390     2.235  0.6393  0.4216  0.6431
 
              Baa    -0.0081    -4.311    -1.538    -1.438  0.2949 -0.3200  0.9004
    13 H(1)   Bbb    -0.0053    -2.802    -1.000    -0.935  0.8215 -0.3964 -0.4099
              Bcc     0.0133     7.113     2.538     2.373  0.4881  0.8605  0.1460
 
              Baa    -1.7087   123.641    44.118    41.242  0.5935  0.7460 -0.3020
    14 O(17)  Bbb    -1.7082   123.605    44.105    41.230 -0.2696  0.5378  0.7988
              Bcc     3.4169  -247.246   -88.223   -82.472  0.7583 -0.3927  0.5204
 
              Baa    -0.0283     2.049     0.731     0.683  0.1493  0.7177  0.6801
    15 O(17)  Bbb    -0.0081     0.586     0.209     0.196  0.7787  0.3386 -0.5283
              Bcc     0.0364    -2.635    -0.940    -0.879  0.6094 -0.6085  0.5083
 
              Baa    -0.0125    -6.696    -2.389    -2.234  0.3848  0.0749  0.9199
    16 H(1)   Bbb    -0.0039    -2.101    -0.750    -0.701  0.7141 -0.6557 -0.2453
              Bcc     0.0165     8.797     3.139     2.934  0.5848  0.7513 -0.3058
 
              Baa    -0.0169    -9.025    -3.220    -3.010 -0.1731  0.8926 -0.4163
    17 H(1)   Bbb    -0.0066    -3.515    -1.254    -1.172  0.9167 -0.0085 -0.3995
              Bcc     0.0235    12.540     4.474     4.183  0.3601  0.4508  0.8168
 

 ---------------------------------------------------------------------------------

 Calling FoFJK, ICntrl=      2127 FMM=F ISym2X=0 I1Cent= 0 IOpClX= 1 NMat=1 NMatS=1 NMatT=0.
 ***** Axes restored to original set *****
 -------------------------------------------------------------------
 Center     Atomic                   Forces (Hartrees/Bohr)
 Number     Number              X              Y              Z
 -------------------------------------------------------------------
      1        6           0.003482919    0.003245070   -0.001155474
      2        1           0.003372681    0.000219787    0.001697160
      3        1          -0.001616884    0.003264990    0.000741256
      4        8          -0.005181166   -0.006803541    0.002308942
      5        1          -0.002442920    0.001739952    0.001622664
      6        6          -0.001453897   -0.002825639    0.003651256
      7        1           0.001870388   -0.000551665    0.002388716
      8        6           0.000094305   -0.003005746    0.002366965
      9        1           0.003014621   -0.001922662   -0.000701593
     10        6          -0.000379250   -0.000880483    0.000163178
     11        1           0.001234594   -0.002509305    0.003016332
     12        1          -0.003484179    0.001220872    0.001281295
     13        1          -0.001340365   -0.002666248   -0.002698895
     14        8          -0.002857895    0.004901168   -0.007361950
     15        8           0.010337653    0.002094713    0.006635936
     16        1          -0.005436233    0.004271465   -0.010122331
     17        1           0.000785628    0.000207273   -0.003833457
 -------------------------------------------------------------------
 Cartesian Forces:  Max     0.010337653 RMS     0.003596557

 GradGradGradGradGradGradGradGradGradGradGradGradGradGradGradGradGradGrad
 Berny optimization.
 FormGI is forming the generalized inverse of G from B-inverse, IUseBI=4.
 Internal  Forces:  Max     0.012233277 RMS     0.002758596
 Search for a local minimum.
 Step number   1 out of a maximum of   93
 All quantities printed in internal units (Hartrees-Bohrs-Radians)
 Mixed Optimization -- RFO/linear search
 Second derivative matrix not updated -- first step.
 ITU=  0
     Eigenvalues ---    0.00236   0.00331   0.00347   0.01548   0.01723
     Eigenvalues ---    0.02496   0.02985   0.03820   0.04103   0.04862
     Eigenvalues ---    0.05397   0.05585   0.05633   0.06027   0.07814
     Eigenvalues ---    0.08218   0.09389   0.10107   0.10421   0.11355
     Eigenvalues ---    0.11495   0.12614   0.13665   0.16000   0.16000
     Eigenvalues ---    0.16000   0.16283   0.18419   0.19244   0.19906
     Eigenvalues ---    0.26963   0.29159   0.30763   0.31865   0.33246
     Eigenvalues ---    0.33547   0.33592   0.34111   0.34124   0.34348
     Eigenvalues ---    0.34393   0.41654   0.50325   0.51088   0.52385
 RFO step:  Lambda=-1.61814359D-03 EMin= 2.36208855D-03
 Linear search not attempted -- first point.
 Iteration  1 RMS(Cart)=  0.01892891 RMS(Int)=  0.00006363
 Iteration  2 RMS(Cart)=  0.00008171 RMS(Int)=  0.00001378
 Iteration  3 RMS(Cart)=  0.00000001 RMS(Int)=  0.00001378
 Variable       Old X    -DE/DX   Delta X   Delta X   Delta X     New X
                                 (Linear)    (Quad)   (Total)
    R1        2.08024  -0.00378   0.00000  -0.01119  -0.01119   2.06905
    R2        2.10811  -0.00396   0.00000  -0.01173  -0.01172   2.09639
    R3        2.58522  -0.00936   0.00000  -0.01808  -0.01808   2.56714
    R4        2.08621  -0.00391   0.00000  -0.01170  -0.01170   2.07451
    R5        4.31470  -0.00034   0.00000  -0.00636  -0.00635   4.30835
    R6        4.53195  -0.00042   0.00000  -0.01996  -0.01996   4.51199
    R7        2.08101  -0.00339   0.00000  -0.01005  -0.01005   2.07096
    R8        2.06672  -0.00292   0.00000  -0.00846  -0.00846   2.05826
    R9        2.92926  -0.00684   0.00000  -0.02504  -0.02505   2.90421
   R10        2.68122  -0.00894   0.00000  -0.02094  -0.02094   2.66027
   R11        2.11141  -0.00395   0.00000  -0.01287  -0.01287   2.09854
   R12        2.89672  -0.00647   0.00000  -0.02205  -0.02205   2.87466
   R13        2.58783  -0.00928   0.00000  -0.01812  -0.01812   2.56972
   R14        2.07122  -0.00407   0.00000  -0.01186  -0.01186   2.05936
   R15        2.07143  -0.00387   0.00000  -0.01129  -0.01129   2.06014
   R16        2.06746  -0.00400   0.00000  -0.01160  -0.01160   2.05586
   R17        1.84232  -0.01223   0.00000  -0.02328  -0.02328   1.81904
    A1        1.89883   0.00012   0.00000   0.00066   0.00067   1.89951
    A2        1.98373  -0.00014   0.00000  -0.00074  -0.00074   1.98299
    A3        1.95033   0.00023   0.00000   0.00220   0.00220   1.95254
    A4        1.82708  -0.00009   0.00000  -0.00029  -0.00030   1.82678
    A5        1.83596  -0.00001   0.00000  -0.00019  -0.00019   1.83577
    A6        1.95651  -0.00010   0.00000  -0.00170  -0.00170   1.95481
    A7        2.58781   0.00005   0.00000   0.00069   0.00067   2.58848
    A8        1.91500  -0.00056   0.00000  -0.00575  -0.00576   1.90924
    A9        1.89316   0.00012   0.00000   0.00187   0.00184   1.89500
   A10        1.90217  -0.00013   0.00000  -0.00131  -0.00129   1.90088
   A11        1.93143   0.00035   0.00000   0.00498   0.00498   1.93641
   A12        1.92637  -0.00055   0.00000  -0.00709  -0.00709   1.91927
   A13        1.87334   0.00069   0.00000   0.00458   0.00456   1.87791
   A14        1.93690  -0.00046   0.00000  -0.00291  -0.00292   1.93397
   A15        1.84079   0.00096   0.00000   0.00397   0.00394   1.84473
   A16        1.99379  -0.00155   0.00000  -0.00878  -0.00877   1.98502
   A17        1.93087   0.00067   0.00000   0.00338   0.00336   1.93423
   A18        1.89824   0.00011   0.00000   0.00185   0.00187   1.90012
   A19        1.79343  -0.00026   0.00000   0.00205   0.00205   1.79547
   A20        1.98905   0.00026   0.00000  -0.00085  -0.00086   1.98819
   A21        2.40643  -0.00045   0.00000  -0.00425  -0.00430   2.40212
   A22        1.93035  -0.00076   0.00000  -0.00540  -0.00541   1.92495
   A23        1.92742  -0.00049   0.00000  -0.00299  -0.00300   1.92442
   A24        1.92303  -0.00025   0.00000  -0.00086  -0.00086   1.92218
   A25        1.89399   0.00050   0.00000   0.00181   0.00179   1.89578
   A26        1.89693   0.00051   0.00000   0.00311   0.00311   1.90004
   A27        1.89123   0.00053   0.00000   0.00466   0.00466   1.89588
   A28        1.85087  -0.00003   0.00000  -0.00379  -0.00382   1.84706
   A29        2.00373   0.00017   0.00000  -0.00194  -0.00199   2.00173
   A30        1.85481  -0.00076   0.00000  -0.00758  -0.00760   1.84722
    D1        2.57179  -0.00005   0.00000  -0.00014  -0.00013   2.57166
    D2        0.44546   0.00011   0.00000   0.00056   0.00056   0.44602
    D3       -1.61936   0.00027   0.00000   0.00268   0.00269  -1.61667
    D4       -2.82676   0.00009   0.00000   0.00040   0.00041  -2.82635
    D5       -0.75709   0.00009   0.00000   0.00062   0.00063  -0.75645
    D6        1.22392  -0.00002   0.00000  -0.00054  -0.00054   1.22339
    D7       -0.59041   0.00055   0.00000  -0.00194  -0.00194  -0.59235
    D8        1.45181  -0.00031   0.00000  -0.01491  -0.01491   1.43690
    D9        1.54039   0.00022   0.00000   0.01828   0.01826   1.55865
   D10        3.03060  -0.00033   0.00000   0.00270   0.00270   3.03330
   D11        0.94708  -0.00023   0.00000   0.00276   0.00276   0.94984
   D12       -1.32530   0.00015   0.00000   0.00854   0.00855  -1.31675
   D13        0.95325  -0.00007   0.00000   0.00547   0.00547   0.95873
   D14       -1.13026   0.00003   0.00000   0.00553   0.00553  -1.12474
   D15        2.88054   0.00041   0.00000   0.01132   0.01132   2.89186
   D16       -1.12135  -0.00028   0.00000   0.00618   0.00617  -1.11518
   D17        3.07832  -0.00018   0.00000   0.00623   0.00623   3.08455
   D18        0.80594   0.00020   0.00000   0.01202   0.01202   0.81796
   D19       -2.78738  -0.00028   0.00000  -0.00015  -0.00016  -2.78754
   D20        1.35608  -0.00006   0.00000   0.00813   0.00811   1.36419
   D21       -0.72456   0.00047   0.00000   0.00760   0.00762  -0.71694
   D22       -2.86428   0.00069   0.00000   0.01588   0.01588  -2.84840
   D23        1.38170  -0.00004   0.00000   0.00010   0.00009   1.38179
   D24       -0.75803   0.00018   0.00000   0.00838   0.00835  -0.74967
   D25       -0.37073   0.00053   0.00000  -0.01878  -0.01878  -0.38951
   D26        1.77505  -0.00069   0.00000  -0.02589  -0.02589   1.74916
   D27       -2.39433  -0.00047   0.00000  -0.02491  -0.02490  -2.41923
   D28        0.99277   0.00014   0.00000   0.00260   0.00259   0.99536
   D29       -1.10407   0.00033   0.00000   0.00579   0.00577  -1.09830
   D30        3.09043   0.00013   0.00000   0.00245   0.00244   3.09287
   D31       -1.05808  -0.00019   0.00000   0.00176   0.00177  -1.05630
   D32        3.12827  -0.00001   0.00000   0.00495   0.00495   3.13322
   D33        1.03958  -0.00020   0.00000   0.00161   0.00162   1.04120
   D34       -3.04712  -0.00010   0.00000  -0.00147  -0.00146  -3.04859
   D35        1.13922   0.00009   0.00000   0.00172   0.00172   1.14094
   D36       -0.94946  -0.00010   0.00000  -0.00162  -0.00161  -0.95108
         Item               Value     Threshold  Converged?
 Maximum Force            0.012233     0.000450     NO 
 RMS     Force            0.002759     0.000300     NO 
 Maximum Displacement     0.064997     0.001800     NO 
 RMS     Displacement     0.018926     0.001200     NO 
 Predicted change in Energy=-8.154452D-04
 GradGradGradGradGradGradGradGradGradGradGradGradGradGradGradGradGradGrad

                          Input orientation:                          
 ---------------------------------------------------------------------
 Center     Atomic      Atomic             Coordinates (Angstroms)
 Number     Number       Type             X           Y           Z
 ---------------------------------------------------------------------
      1          6           0       -2.833644    0.171259    0.259921
      2          1           0       -3.784363    0.138274   -0.282149
      3          1           0       -2.252828   -0.743010    0.020239
      4          8           0       -2.028301    1.198732   -0.115800
      5          1           0        1.456738   -1.180859   -1.387138
      6          6           0        0.597968   -0.731083   -0.876033
      7          1           0       -0.003180   -0.197913   -1.611335
      8          6           0        1.110667    0.247871    0.191992
      9          1           0        0.207580    0.753887    0.593973
     10          6           0        2.064445    1.301440   -0.350561
     11          1           0        1.588335    1.865131   -1.152539
     12          1           0        2.964652    0.828943   -0.744089
     13          1           0        2.351279    1.990176    0.441226
     14          8           0        1.588462   -0.423575    1.273669
     15          8           0       -0.217936   -1.721141   -0.296495
     16          1           0        0.229353   -1.989779    0.512428
     17          1           0       -2.981587    0.141057    1.347271
 ---------------------------------------------------------------------
                    Distance matrix (angstroms):
                    1          2          3          4          5
     1  C    0.000000
     2  H    1.094895   0.000000
     3  H    1.109362   1.792679   0.000000
     4  O    1.358471   2.058154   1.959409   0.000000
     5  H    4.790449   5.516362   3.991653   4.407295   0.000000
     6  C    3.725664   4.507028   2.988391   3.346555   1.095907
     7  H    3.413124   4.022076   2.831974   2.878951   1.774206
     8  C    3.945640   4.919160   3.510618   3.294236   2.157472
     9  H    3.114497   4.133059   2.936576   2.387641   3.037835
    10  C    5.063721   5.963739   4.791254   4.100760   2.757826
    11  H    4.941472   5.710122   4.788772   3.820860   3.057843
    12  H    5.921218   6.799971   5.502484   5.045896   2.593573
    13  H    5.497704   6.449722   5.370785   4.485240   3.768100
    14  O    4.575646   5.621698   4.053225   4.200414   2.769607
    15  O    3.276081   4.022068   2.279878   3.440310   2.070251
    16  H    3.757099   4.611927   2.820975   3.957054   2.401911
    17  H    1.097784   1.816443   1.753192   2.041570   5.378028
                    6          7          8          9         10
     6  C    0.000000
     7  H    1.089183   0.000000
     8  C    1.536844   2.165957   0.000000
     9  H    2.125667   2.411168   1.110499   0.000000
    10  C    2.560826   2.848278   1.521205   2.154045   0.000000
    11  H    2.792420   2.645669   2.156724   2.488303   1.089769
    12  H    2.837655   3.258002   2.156653   3.065532   1.090179
    13  H    3.494928   3.813688   2.153337   2.479352   1.087915
    14  O    2.386809   3.302650   1.359836   1.937844   2.416684
    15  O    1.407757   2.023648   2.425039   2.664538   3.787900
    16  H    1.909978   2.788409   2.426206   2.744964   3.865804
    17  H    4.303130   4.211789   4.253543   3.333738   5.448997
                   11         12         13         14         15
    11  H    0.000000
    12  H    1.770526   0.000000
    13  H    1.771385   1.769085   0.000000
    14  O    3.335365   2.744822   2.664779   0.000000
    15  O    4.105700   4.102699   4.573726   2.722529   0.000000
    16  H    4.413534   4.123820   4.510841   2.208996   0.962595
    17  H    5.486864   6.340720   5.716609   4.605386   3.715847
                   16         17
    16  H    0.000000
    17  H    3.943040   0.000000
 Stoichiometry    C4H10O3(3)
 Framework group  C1[X(C4H10O3)]
 Deg. of freedom    45
 Full point group                 C1      NOp   1
 Largest Abelian subgroup         C1      NOp   1
 Largest concise Abelian subgroup C1      NOp   1
                         Standard orientation:                         
 ---------------------------------------------------------------------
 Center     Atomic      Atomic             Coordinates (Angstroms)
 Number     Number       Type             X           Y           Z
 ---------------------------------------------------------------------
      1          6           0        2.836992   -0.152576    0.263906
      2          1           0        3.788128   -0.114087   -0.277069
      3          1           0        2.250440    0.757492    0.022210
      4          8           0        2.038908   -1.185884   -0.111302
      5          1           0       -1.460230    1.168806   -1.390251
      6          6           0       -0.599127    0.725447   -0.877468
      7          1           0        0.006419    0.195207   -1.611279
      8          6           0       -1.106642   -0.255342    0.191349
      9          1           0       -0.200720   -0.754805    0.595144
     10          6           0       -2.052783   -1.315966   -0.350831
     11          1           0       -1.571989   -1.877647   -1.151424
     12          1           0       -2.955613   -0.849991   -0.746120
     13          1           0       -2.336020   -2.005447    0.441602
     14          8           0       -1.590170    0.414481    1.271483
     15          8           0        0.209517    1.721703   -0.298377
     16          1           0       -0.240515    1.988538    0.509620
     17          1           0        2.983416   -0.119840    1.351388
 ---------------------------------------------------------------------
 Rotational constants (GHZ):           3.0868434           1.3645216           1.1556769
 Standard basis: Aug-CC-pVTZ (5D, 7F)
 There are   635 symmetry adapted cartesian basis functions of A   symmetry.
 There are   552 symmetry adapted basis functions of A   symmetry.
   552 basis functions,   774 primitive gaussians,   635 cartesian basis functions
    30 alpha electrons       28 beta electrons
       nuclear repulsion energy       315.5827284259 Hartrees.
 NAtoms=   17 NActive=   17 NUniq=   17 SFac= 1.00D+00 NAtFMM=   60 NAOKFM=F Big=F
 Integral buffers will be    131072 words long.
 Raffenetti 2 integral format.
 Two-electron integral symmetry is turned on.
 Nuclear repulsion after empirical dispersion term =      315.5747850091 Hartrees.
 One-electron integrals computed using PRISM.
 NBasis=   552 RedAO= T EigKep=  8.27D-06  NBF=   552
 NBsUse=   552 1.00D-06 EigRej= -1.00D+00 NBFU=   552
 Initial guess from the checkpoint file:  "Forward-wb-opt.chk"
 B after Tr=     0.000000    0.000000    0.000000
         Rot=    0.999994    0.000739    0.000666   -0.003180 Ang=   0.38 deg.
 Initial guess <Sx>= 0.0000 <Sy>= 0.0000 <Sz>= 1.0000 <S**2>= 2.0091 S= 1.0030
 ExpMin= 2.53D-02 ExpMax= 1.53D+04 ExpMxC= 5.22D+02 IAcc=3 IRadAn=         7 AccDes= 0.00D+00
 Harris functional with IExCor= 4639 and IRadAn=       7 diagonalized for initial guess.
 HarFok:  IExCor= 4639 AccDes= 0.00D+00 IRadAn=         7 IDoV= 1 UseB2=F ITyADJ=14
 ICtDFT=  3500011 ScaDFX=  1.000000  1.000000  1.000000  1.000000
 FoFCou: FMM=F IPFlag=           0 FMFlag=      100000 FMFlg1=           0
         NFxFlg=           0 DoJE=T BraDBF=F KetDBF=T FulRan=T
         wScrn=  0.000000 ICntrl=       500 IOpCl=  0 I1Cent=   200000004 NGrid=           0
         NMat0=    1 NMatS0=      1 NMatT0=    0 NMatD0=    1 NMtDS0=    0 NMtDT0=    0
 Petite list used in FoFCou.
 Requested convergence on RMS density matrix=1.00D-08 within 128 cycles.
 Requested convergence on MAX density matrix=1.00D-06.
 Requested convergence on             energy=1.00D-06.
 No special actions if energy rises.
 Restarting incremental Fock formation.
 SCF Done:  E(UwB97XD) =  -383.990948749     A.U. after   22 cycles
            NFock= 22  Conv=0.57D-08     -V/T= 2.0058
 <Sx>= 0.0000 <Sy>= 0.0000 <Sz>= 1.0000 <S**2>= 2.0091 S= 1.0030
 <L.S>=  0.00000000000    
 Annihilation of the first spin contaminant:
 S**2 before annihilation     2.0091,   after     2.0001
 Calling FoFJK, ICntrl=      2127 FMM=F ISym2X=0 I1Cent= 0 IOpClX= 1 NMat=1 NMatS=1 NMatT=0.
 ***** Axes restored to original set *****
 -------------------------------------------------------------------
 Center     Atomic                   Forces (Hartrees/Bohr)
 Number     Number              X              Y              Z
 -------------------------------------------------------------------
      1        6           0.001594988    0.002544825   -0.000700681
      2        1          -0.000266833   -0.000404027   -0.000017195
      3        1           0.000135253   -0.000350027    0.000062215
      4        8          -0.000726566   -0.001190606    0.000142657
      5        1           0.000188127    0.000158269   -0.000359776
      6        6          -0.002468561   -0.001008486    0.000664408
      7        1           0.000289819    0.000460796   -0.000381095
      8        6           0.001632949   -0.001426432    0.000748370
      9        1          -0.000596635    0.000092613    0.000686341
     10        6          -0.000053028    0.000765043   -0.000106875
     11        1           0.000133521    0.000150121   -0.000072454
     12        1          -0.000016571    0.000023207   -0.000025591
     13        1           0.000172612    0.000164676   -0.000199404
     14        8          -0.000850339    0.000772768   -0.000704106
     15        8           0.001765348    0.000160642   -0.000248918
     16        1          -0.000887022   -0.000447556    0.000247321
     17        1          -0.000047060   -0.000465824    0.000264783
 -------------------------------------------------------------------
 Cartesian Forces:  Max     0.002544825 RMS     0.000807295

 GradGradGradGradGradGradGradGradGradGradGradGradGradGradGradGradGradGrad
 Berny optimization.
 Using GEDIIS/GDIIS optimizer.
 FormGI is forming the generalized inverse of G from B-inverse, IUseBI=4.
 Internal  Forces:  Max     0.001698151 RMS     0.000403035
 Search for a local minimum.
 Step number   2 out of a maximum of   93
 All quantities printed in internal units (Hartrees-Bohrs-Radians)
 Mixed Optimization -- En-DIIS/RFO-DIIS
 Update second derivatives using D2CorX and points    1    2
 DE= -8.23D-04 DEPred=-8.15D-04 R= 1.01D+00
 TightC=F SS=  1.41D+00  RLast= 8.94D-02 DXNew= 5.0454D-01 2.6833D-01
 Trust test= 1.01D+00 RLast= 8.94D-02 DXMaxT set to 3.00D-01
 ITU=  1  0
 Use linear search instead of GDIIS.
     Eigenvalues ---    0.00236   0.00331   0.00350   0.01548   0.01719
     Eigenvalues ---    0.02482   0.02984   0.03866   0.04179   0.04891
     Eigenvalues ---    0.05413   0.05631   0.05650   0.06057   0.07813
     Eigenvalues ---    0.08209   0.09280   0.10119   0.10381   0.11302
     Eigenvalues ---    0.11432   0.12634   0.13599   0.15983   0.16000
     Eigenvalues ---    0.16061   0.16265   0.18367   0.19172   0.19993
     Eigenvalues ---    0.27423   0.29941   0.30738   0.32210   0.33332
     Eigenvalues ---    0.33567   0.33811   0.34110   0.34209   0.34325
     Eigenvalues ---    0.35179   0.41224   0.47169   0.50848   0.52947
 RFO step:  Lambda=-9.59302946D-05 EMin= 2.35808804D-03
 Quartic linear search produced a step of  0.00704.
 Iteration  1 RMS(Cart)=  0.00953335 RMS(Int)=  0.00003663
 Iteration  2 RMS(Cart)=  0.00005246 RMS(Int)=  0.00001163
 Iteration  3 RMS(Cart)=  0.00000000 RMS(Int)=  0.00001163
 Variable       Old X    -DE/DX   Delta X   Delta X   Delta X     New X
                                 (Linear)    (Quad)   (Total)
    R1        2.06905   0.00025  -0.00008   0.00019   0.00011   2.06917
    R2        2.09639   0.00021  -0.00008   0.00037   0.00030   2.09669
    R3        2.56714  -0.00170  -0.00013  -0.00416  -0.00429   2.56285
    R4        2.07451   0.00028  -0.00008   0.00026   0.00018   2.07469
    R5        4.30835  -0.00027  -0.00004  -0.00732  -0.00735   4.30099
    R6        4.51199  -0.00028  -0.00014  -0.01499  -0.01514   4.49685
    R7        2.07096   0.00025  -0.00007   0.00024   0.00017   2.07114
    R8        2.05826   0.00032  -0.00006   0.00052   0.00046   2.05872
    R9        2.90421   0.00076  -0.00018   0.00134   0.00116   2.90538
   R10        2.66027  -0.00056  -0.00015  -0.00247  -0.00262   2.65766
   R11        2.09854   0.00044  -0.00009   0.00052   0.00041   2.09895
   R12        2.87466   0.00106  -0.00016   0.00254   0.00238   2.87704
   R13        2.56972  -0.00124  -0.00013  -0.00336  -0.00349   2.56623
   R14        2.05936   0.00007  -0.00008  -0.00038  -0.00047   2.05890
   R15        2.06014  -0.00001  -0.00008  -0.00061  -0.00069   2.05945
   R16        2.05586   0.00000  -0.00008  -0.00057  -0.00065   2.05521
   R17        1.81904  -0.00008  -0.00016  -0.00133  -0.00149   1.81755
    A1        1.89951  -0.00049   0.00000  -0.00324  -0.00324   1.89627
    A2        1.98299   0.00017  -0.00001   0.00286   0.00285   1.98584
    A3        1.95254  -0.00008   0.00002  -0.00102  -0.00102   1.95152
    A4        1.82678   0.00038   0.00000   0.00221   0.00221   1.82899
    A5        1.83577  -0.00041   0.00000  -0.00394  -0.00395   1.83182
    A6        1.95481   0.00039  -0.00001   0.00253   0.00252   1.95734
    A7        2.58848   0.00026   0.00000   0.00021   0.00021   2.58870
    A8        1.90924  -0.00003  -0.00004  -0.00408  -0.00415   1.90509
    A9        1.89500  -0.00009   0.00001  -0.00395  -0.00395   1.89104
   A10        1.90088  -0.00027  -0.00001  -0.00214  -0.00215   1.89872
   A11        1.93641  -0.00016   0.00004   0.00114   0.00118   1.93759
   A12        1.91927  -0.00036  -0.00005  -0.00354  -0.00360   1.91567
   A13        1.87791   0.00025   0.00003   0.00372   0.00376   1.88166
   A14        1.93397   0.00062  -0.00002   0.00459   0.00456   1.93854
   A15        1.84473   0.00009   0.00003  -0.00372  -0.00372   1.84101
   A16        1.98502   0.00003  -0.00006   0.00075   0.00068   1.98570
   A17        1.93423  -0.00003   0.00002   0.00336   0.00337   1.93760
   A18        1.90012  -0.00025   0.00001  -0.00252  -0.00249   1.89762
   A19        1.79547  -0.00015   0.00001  -0.00315  -0.00313   1.79235
   A20        1.98819   0.00027  -0.00001   0.00401   0.00398   1.99218
   A21        2.40212  -0.00051  -0.00003  -0.00368  -0.00377   2.39836
   A22        1.92495   0.00021  -0.00004   0.00106   0.00102   1.92596
   A23        1.92442  -0.00010  -0.00002  -0.00101  -0.00103   1.92339
   A24        1.92218   0.00042  -0.00001   0.00283   0.00283   1.92500
   A25        1.89578  -0.00012   0.00001  -0.00115  -0.00113   1.89465
   A26        1.90004  -0.00027   0.00002  -0.00108  -0.00107   1.89897
   A27        1.89588  -0.00016   0.00003  -0.00074  -0.00070   1.89518
   A28        1.84706  -0.00093  -0.00003  -0.00779  -0.00782   1.83924
   A29        2.00173  -0.00024  -0.00001  -0.00233  -0.00232   1.99942
   A30        1.84722   0.00113  -0.00005   0.00984   0.00979   1.85701
    D1        2.57166   0.00039   0.00000   0.00306   0.00305   2.57471
    D2        0.44602   0.00023   0.00000   0.00013   0.00014   0.44616
    D3       -1.61667  -0.00019   0.00002  -0.00197  -0.00193  -1.61860
    D4       -2.82635   0.00008   0.00000  -0.00176  -0.00175  -2.82810
    D5       -0.75645  -0.00019   0.00000  -0.00276  -0.00274  -0.75919
    D6        1.22339  -0.00028   0.00000  -0.00499  -0.00499   1.21840
    D7       -0.59235  -0.00007  -0.00001   0.00179   0.00177  -0.59058
    D8        1.43690   0.00058  -0.00010   0.00752   0.00743   1.44433
    D9        1.55865  -0.00020   0.00013   0.01723   0.01735   1.57600
   D10        3.03330  -0.00026   0.00002  -0.00017  -0.00013   3.03316
   D11        0.94984  -0.00002   0.00002   0.00498   0.00500   0.95484
   D12       -1.31675  -0.00039   0.00006  -0.00424  -0.00418  -1.32093
   D13        0.95873   0.00023   0.00004   0.00803   0.00807   0.96679
   D14       -1.12474   0.00046   0.00004   0.01317   0.01320  -1.11153
   D15        2.89186   0.00009   0.00008   0.00396   0.00402   2.89588
   D16       -1.11518  -0.00025   0.00004   0.00279   0.00286  -1.11232
   D17        3.08455  -0.00001   0.00004   0.00794   0.00799   3.09254
   D18        0.81796  -0.00038   0.00008  -0.00128  -0.00119   0.81677
   D19       -2.78754   0.00000   0.00000   0.00309   0.00308  -2.78446
   D20        1.36419   0.00017   0.00006   0.00473   0.00480   1.36899
   D21       -0.71694  -0.00005   0.00005   0.00121   0.00125  -0.71569
   D22       -2.84840   0.00012   0.00011   0.00286   0.00297  -2.84543
   D23        1.38179   0.00004   0.00000   0.00192   0.00191   1.38370
   D24       -0.74967   0.00021   0.00006   0.00357   0.00363  -0.74604
   D25       -0.38951  -0.00030  -0.00013  -0.01887  -0.01899  -0.40850
   D26        1.74916  -0.00036  -0.00018  -0.02154  -0.02171   1.72745
   D27       -2.41923  -0.00024  -0.00018  -0.01979  -0.01995  -2.43919
   D28        0.99536  -0.00013   0.00002  -0.00422  -0.00422   0.99115
   D29       -1.09830  -0.00006   0.00004  -0.00283  -0.00280  -1.10110
   D30        3.09287  -0.00006   0.00002  -0.00308  -0.00307   3.08980
   D31       -1.05630  -0.00009   0.00001   0.00168   0.00170  -1.05460
   D32        3.13322  -0.00002   0.00003   0.00307   0.00312   3.13634
   D33        1.04120  -0.00002   0.00001   0.00282   0.00285   1.04405
   D34       -3.04859   0.00010  -0.00001   0.00489   0.00488  -3.04370
   D35        1.14094   0.00017   0.00001   0.00629   0.00630   1.14724
   D36       -0.95108   0.00016  -0.00001   0.00604   0.00603  -0.94505
         Item               Value     Threshold  Converged?
 Maximum Force            0.001698     0.000450     NO 
 RMS     Force            0.000403     0.000300     NO 
 Maximum Displacement     0.031097     0.001800     NO 
 RMS     Displacement     0.009552     0.001200     NO 
 Predicted change in Energy=-4.819976D-05
 GradGradGradGradGradGradGradGradGradGradGradGradGradGradGradGradGradGrad

                          Input orientation:                          
 ---------------------------------------------------------------------
 Center     Atomic      Atomic             Coordinates (Angstroms)
 Number     Number       Type             X           Y           Z
 ---------------------------------------------------------------------
      1          6           0       -2.822145    0.177366    0.255238
      2          1           0       -3.772635    0.144492   -0.287363
      3          1           0       -2.245628   -0.740152    0.016855
      4          8           0       -2.014348    1.200722   -0.118248
      5          1           0        1.452891   -1.181346   -1.386912
      6          6           0        0.594645   -0.735529   -0.871282
      7          1           0       -0.004558   -0.197411   -1.604926
      8          6           0        1.111742    0.242962    0.195935
      9          1           0        0.207420    0.744340    0.601540
     10          6           0        2.055578    1.305002   -0.351006
     11          1           0        1.571879    1.866828   -1.149407
     12          1           0        2.955571    0.838586   -0.751206
     13          1           0        2.344510    1.995373    0.438116
     14          8           0        1.592828   -0.424421    1.276350
     15          8           0       -0.219032   -1.727749   -0.295687
     16          1           0        0.220539   -2.003268    0.514212
     17          1           0       -2.971617    0.143616    1.342371
 ---------------------------------------------------------------------
                    Distance matrix (angstroms):
                    1          2          3          4          5
     1  C    0.000000
     2  H    1.094955   0.000000
     3  H    1.109522   1.790781   0.000000
     4  O    1.356202   2.058104   1.959270   0.000000
     5  H    4.776891   5.502088   3.980484   4.393803   0.000000
     6  C    3.711722   4.493165   2.975896   3.335112   1.095999
     7  H    3.396980   4.006404   2.819066   2.864306   1.771952
     8  C    3.934881   4.909217   3.502930   3.284579   2.156488
     9  H    3.101556   4.121990   2.926263   2.379628   3.035359
    10  C    5.042943   5.942970   4.776855   4.077910   2.760119
    11  H    4.912714   5.680967   4.767586   3.790516   3.059727
    12  H    5.901876   6.779798   5.489517   5.023134   2.596593
    13  H    5.480230   6.432071   5.360030   4.465496   3.770578
    14  O    4.571302   5.617566   4.052130   4.194963   2.772270
    15  O    3.272489   4.016646   2.275987   3.439562   2.069941
    16  H    3.752354   4.604437   2.815103   3.957307   2.410087
    17  H    1.097879   1.815947   1.750742   2.041383   5.364772
                    6          7          8          9         10
     6  C    0.000000
     7  H    1.089426   0.000000
     8  C    1.537460   2.164060   0.000000
     9  H    2.123478   2.408386   1.110718   0.000000
    10  C    2.562962   2.841429   1.522464   2.153456   0.000000
    11  H    2.793671   2.636994   2.158381   2.487477   1.089521
    12  H    2.840110   3.250306   2.156744   3.064496   1.089813
    13  H    3.497767   3.807945   2.156226   2.481722   1.087569
    14  O    2.388614   3.302261   1.357991   1.934096   2.419365
    15  O    1.406372   2.025350   2.428241   2.664227   3.791371
    16  H    1.914866   2.793302   2.437435   2.749026   3.880801
    17  H    4.288517   4.195986   4.242406   3.319032   5.430380
                   11         12         13         14         15
    11  H    0.000000
    12  H    1.769307   0.000000
    13  H    1.770229   1.768060   0.000000
    14  O    3.336848   2.750134   2.668907   0.000000
    15  O    4.105751   4.107515   4.579504   2.729982   0.000000
    16  H    4.423956   4.142199   4.528374   2.226384   0.961806
    17  H    5.460931   6.324365   5.701569   4.600128   3.709712
                   16         17
    16  H    0.000000
    17  H    3.935075   0.000000
 Stoichiometry    C4H10O3(3)
 Framework group  C1[X(C4H10O3)]
 Deg. of freedom    45
 Full point group                 C1      NOp   1
 Largest Abelian subgroup         C1      NOp   1
 Largest concise Abelian subgroup C1      NOp   1
                         Standard orientation:                         
 ---------------------------------------------------------------------
 Center     Atomic      Atomic             Coordinates (Angstroms)
 Number     Number       Type             X           Y           Z
 ---------------------------------------------------------------------
      1          6           0        2.827204   -0.156775    0.265243
      2          1           0        3.779265   -0.118579   -0.274244
      3          1           0        2.244756    0.755719    0.022035
      4          8           0        2.028243   -1.187220   -0.107755
      5          1           0       -1.452116    1.165241   -1.395597
      6          6           0       -0.592368    0.727375   -0.875673
      7          1           0        0.013275    0.191411   -1.605596
      8          6           0       -1.105869   -0.251576    0.192857
      9          1           0       -0.199262   -0.745003    0.603086
     10          6           0       -2.039989   -1.322248   -0.353933
     11          1           0       -1.549452   -1.882974   -1.148927
     12          1           0       -2.942028   -0.863733   -0.758632
     13          1           0       -2.326510   -2.012271    0.436372
     14          8           0       -1.595531    0.415601    1.269541
     15          8           0        0.212015    1.727360   -0.300450
     16          1           0       -0.232327    2.002148    0.507091
     17          1           0        2.972724   -0.118537    1.352763
 ---------------------------------------------------------------------
 Rotational constants (GHZ):           3.0747990           1.3728472           1.1596338
 Standard basis: Aug-CC-pVTZ (5D, 7F)
 There are   635 symmetry adapted cartesian basis functions of A   symmetry.
 There are   552 symmetry adapted basis functions of A   symmetry.
   552 basis functions,   774 primitive gaussians,   635 cartesian basis functions
    30 alpha electrons       28 beta electrons
       nuclear repulsion energy       315.7781766924 Hartrees.
 NAtoms=   17 NActive=   17 NUniq=   17 SFac= 1.00D+00 NAtFMM=   60 NAOKFM=F Big=F
 Integral buffers will be    131072 words long.
 Raffenetti 2 integral format.
 Two-electron integral symmetry is turned on.
 Nuclear repulsion after empirical dispersion term =      315.7702011510 Hartrees.
 One-electron integrals computed using PRISM.
 NBasis=   552 RedAO= T EigKep=  8.30D-06  NBF=   552
 NBsUse=   552 1.00D-06 EigRej= -1.00D+00 NBFU=   552
 Initial guess from the checkpoint file:  "Forward-wb-opt.chk"
 B after Tr=     0.000000    0.000000    0.000000
         Rot=    1.000000    0.000426    0.000894    0.000020 Ang=   0.11 deg.
 Initial guess <Sx>= 0.0000 <Sy>= 0.0000 <Sz>= 1.0000 <S**2>= 2.0091 S= 1.0030
 ExpMin= 2.53D-02 ExpMax= 1.53D+04 ExpMxC= 5.22D+02 IAcc=3 IRadAn=         7 AccDes= 0.00D+00
 Harris functional with IExCor= 4639 and IRadAn=       7 diagonalized for initial guess.
 HarFok:  IExCor= 4639 AccDes= 0.00D+00 IRadAn=         7 IDoV= 1 UseB2=F ITyADJ=14
 ICtDFT=  3500011 ScaDFX=  1.000000  1.000000  1.000000  1.000000
 FoFCou: FMM=F IPFlag=           0 FMFlag=      100000 FMFlg1=           0
         NFxFlg=           0 DoJE=T BraDBF=F KetDBF=T FulRan=T
         wScrn=  0.000000 ICntrl=       500 IOpCl=  0 I1Cent=   200000004 NGrid=           0
         NMat0=    1 NMatS0=      1 NMatT0=    0 NMatD0=    1 NMtDS0=    0 NMtDT0=    0
 Petite list used in FoFCou.
 Requested convergence on RMS density matrix=1.00D-08 within 128 cycles.
 Requested convergence on MAX density matrix=1.00D-06.
 Requested convergence on             energy=1.00D-06.
 No special actions if energy rises.
 Restarting incremental Fock formation.
 SCF Done:  E(UwB97XD) =  -383.991015680     A.U. after   22 cycles
            NFock= 22  Conv=0.27D-08     -V/T= 2.0058
 <Sx>= 0.0000 <Sy>= 0.0000 <Sz>= 1.0000 <S**2>= 2.0091 S= 1.0030
 <L.S>=  0.00000000000    
 Annihilation of the first spin contaminant:
 S**2 before annihilation     2.0091,   after     2.0001
 Calling FoFJK, ICntrl=      2127 FMM=F ISym2X=0 I1Cent= 0 IOpClX= 1 NMat=1 NMatS=1 NMatT=0.
 ***** Axes restored to original set *****
 -------------------------------------------------------------------
 Center     Atomic                   Forces (Hartrees/Bohr)
 Number     Number              X              Y              Z
 -------------------------------------------------------------------
      1        6           0.000710423    0.001232623   -0.000275124
      2        1          -0.000312002   -0.000152533   -0.000113312
      3        1           0.000375406   -0.000329096   -0.000059621
      4        8          -0.000166712   -0.000355470   -0.000162235
      5        1           0.000193958   -0.000098474   -0.000240163
      6        6          -0.000847600   -0.000348062    0.000323071
      7        1          -0.000134659    0.000095912   -0.000129782
      8        6           0.000810508   -0.000604888    0.000648120
      9        1          -0.000721278    0.000298216    0.000707173
     10        6          -0.000185768    0.000005105   -0.000247043
     11        1          -0.000091632    0.000140023   -0.000157702
     12        1           0.000264174   -0.000087341   -0.000114880
     13        1           0.000050246    0.000101581    0.000165231
     14        8          -0.000356586    0.000312669   -0.000447310
     15        8           0.000378557    0.000075994   -0.000709740
     16        1           0.000050565   -0.000047822    0.000450312
     17        1          -0.000017603   -0.000238436    0.000363006
 -------------------------------------------------------------------
 Cartesian Forces:  Max     0.001232623 RMS     0.000397672

 GradGradGradGradGradGradGradGradGradGradGradGradGradGradGradGradGradGrad
 Berny optimization.
 Using GEDIIS/GDIIS optimizer.
 FormGI is forming the generalized inverse of G from B-inverse, IUseBI=4.
 Internal  Forces:  Max     0.000686475 RMS     0.000229159
 Search for a local minimum.
 Step number   3 out of a maximum of   93
 All quantities printed in internal units (Hartrees-Bohrs-Radians)
 Mixed Optimization -- En-DIIS/RFO-DIIS
 Swapping is turned off.
 Update second derivatives using D2CorX and points    1    2    3
 DE= -6.69D-05 DEPred=-4.82D-05 R= 1.39D+00
 TightC=F SS=  1.41D+00  RLast= 5.42D-02 DXNew= 5.0454D-01 1.6258D-01
 Trust test= 1.39D+00 RLast= 5.42D-02 DXMaxT set to 3.00D-01
 ITU=  1  1  0
     Eigenvalues ---    0.00233   0.00329   0.00342   0.01196   0.01665
     Eigenvalues ---    0.02337   0.02931   0.03867   0.04252   0.04932
     Eigenvalues ---    0.05419   0.05629   0.05659   0.05981   0.07559
     Eigenvalues ---    0.08298   0.09399   0.10094   0.10239   0.10858
     Eigenvalues ---    0.11533   0.12841   0.13344   0.15925   0.16000
     Eigenvalues ---    0.16010   0.16501   0.18137   0.18973   0.20376
     Eigenvalues ---    0.27241   0.29849   0.30753   0.32181   0.33299
     Eigenvalues ---    0.33561   0.33662   0.34129   0.34274   0.34410
     Eigenvalues ---    0.35448   0.40694   0.46690   0.50848   0.53822
 En-DIIS/RFO-DIIS/Sim-DIIS IScMMF=       -3 using points:     3    2
 RFO step:  Lambda=-6.41142542D-05.
 DidBck=F Rises=F RFO-DIIS coefs:    2.22373   -1.22373
 Iteration  1 RMS(Cart)=  0.01332131 RMS(Int)=  0.00007753
 Iteration  2 RMS(Cart)=  0.00009361 RMS(Int)=  0.00003623
 Iteration  3 RMS(Cart)=  0.00000001 RMS(Int)=  0.00003623
 Variable       Old X    -DE/DX   Delta X   Delta X   Delta X     New X
                                 (Linear)    (Quad)   (Total)
    R1        2.06917   0.00033   0.00014   0.00096   0.00110   2.07026
    R2        2.09669   0.00038   0.00037   0.00175   0.00217   2.09886
    R3        2.56285  -0.00065  -0.00525   0.00062  -0.00464   2.55822
    R4        2.07469   0.00037   0.00022   0.00108   0.00130   2.07599
    R5        4.30099  -0.00022  -0.00900  -0.00066  -0.00961   4.29138
    R6        4.49685  -0.00020  -0.01853  -0.01054  -0.02911   4.46773
    R7        2.07114   0.00030   0.00021   0.00084   0.00105   2.07219
    R8        2.05872   0.00021   0.00056   0.00019   0.00075   2.05947
    R9        2.90538   0.00042   0.00143   0.00021   0.00163   2.90701
   R10        2.65766  -0.00058  -0.00320  -0.00137  -0.00457   2.65309
   R11        2.09895   0.00069   0.00051   0.00201   0.00247   2.10142
   R12        2.87704   0.00026   0.00291  -0.00157   0.00134   2.87838
   R13        2.56623  -0.00064  -0.00427  -0.00015  -0.00442   2.56182
   R14        2.05890   0.00023  -0.00057   0.00087   0.00030   2.05920
   R15        2.05945   0.00030  -0.00085   0.00141   0.00057   2.06001
   R16        2.05521   0.00020  -0.00080   0.00088   0.00008   2.05529
   R17        1.81755   0.00042  -0.00182   0.00132  -0.00051   1.81704
    A1        1.89627  -0.00023  -0.00396   0.00049  -0.00346   1.89281
    A2        1.98584   0.00009   0.00349  -0.00049   0.00300   1.98884
    A3        1.95152  -0.00002  -0.00125   0.00034  -0.00094   1.95058
    A4        1.82899   0.00018   0.00270   0.00006   0.00274   1.83172
    A5        1.83182  -0.00018  -0.00484   0.00000  -0.00486   1.82696
    A6        1.95734   0.00013   0.00308  -0.00033   0.00275   1.96009
    A7        2.58870   0.00025   0.00026   0.00102   0.00127   2.58997
    A8        1.90509  -0.00028  -0.00508  -0.00403  -0.00924   1.89585
    A9        1.89104  -0.00002  -0.00484   0.00244  -0.00242   1.88862
   A10        1.89872  -0.00001  -0.00264   0.00212  -0.00052   1.89820
   A11        1.93759  -0.00011   0.00145  -0.00021   0.00125   1.93885
   A12        1.91567  -0.00001  -0.00441   0.00239  -0.00204   1.91363
   A13        1.88166   0.00004   0.00460  -0.00368   0.00092   1.88258
   A14        1.93854   0.00010   0.00559  -0.00292   0.00264   1.94118
   A15        1.84101   0.00027  -0.00455   0.00179  -0.00287   1.83814
   A16        1.98570  -0.00024   0.00083  -0.00324  -0.00242   1.98328
   A17        1.93760  -0.00003   0.00413  -0.00111   0.00302   1.94062
   A18        1.89762  -0.00018  -0.00305   0.00150  -0.00150   1.89612
   A19        1.79235  -0.00003  -0.00383   0.00245  -0.00136   1.79099
   A20        1.99218   0.00023   0.00487  -0.00043   0.00440   1.99658
   A21        2.39836  -0.00050  -0.00461  -0.00280  -0.00760   2.39076
   A22        1.92596   0.00003   0.00125  -0.00073   0.00051   1.92648
   A23        1.92339   0.00007  -0.00126   0.00148   0.00022   1.92361
   A24        1.92500  -0.00006   0.00346  -0.00313   0.00033   1.92533
   A25        1.89465  -0.00003  -0.00139   0.00106  -0.00033   1.89432
   A26        1.89897   0.00001  -0.00130   0.00090  -0.00041   1.89856
   A27        1.89518  -0.00001  -0.00086   0.00050  -0.00036   1.89482
   A28        1.83924  -0.00048  -0.00957  -0.00351  -0.01309   1.82615
   A29        1.99942   0.00002  -0.00284   0.00055  -0.00227   1.99715
   A30        1.85701   0.00016   0.01198  -0.00747   0.00449   1.86150
    D1        2.57471   0.00011   0.00374  -0.00333   0.00038   2.57509
    D2        0.44616   0.00002   0.00017  -0.00304  -0.00288   0.44328
    D3       -1.61860  -0.00013  -0.00237  -0.00270  -0.00503  -1.62363
    D4       -2.82810  -0.00005  -0.00215  -0.00317  -0.00529  -2.83339
    D5       -0.75919  -0.00016  -0.00336  -0.00280  -0.00612  -0.76531
    D6        1.21840  -0.00022  -0.00611  -0.00292  -0.00902   1.20938
    D7       -0.59058   0.00008   0.00216   0.00579   0.00791  -0.58267
    D8        1.44433  -0.00002   0.00909  -0.00533   0.00379   1.44811
    D9        1.57600  -0.00001   0.02123   0.00682   0.02800   1.60400
   D10        3.03316  -0.00015  -0.00016  -0.00325  -0.00337   3.02979
   D11        0.95484   0.00002   0.00612  -0.00444   0.00169   0.95653
   D12       -1.32093  -0.00006  -0.00511   0.00002  -0.00510  -1.32603
   D13        0.96679  -0.00012   0.00987  -0.00885   0.00104   0.96783
   D14       -1.11153   0.00005   0.01616  -0.01004   0.00610  -1.10543
   D15        2.89588  -0.00003   0.00492  -0.00558  -0.00068   2.89520
   D16       -1.11232  -0.00024   0.00349  -0.00399  -0.00044  -1.11276
   D17        3.09254  -0.00006   0.00978  -0.00518   0.00462   3.09717
   D18        0.81677  -0.00014  -0.00145  -0.00072  -0.00216   0.81461
   D19       -2.78446  -0.00003   0.00377  -0.00026   0.00350  -2.78096
   D20        1.36899   0.00012   0.00588   0.00472   0.01062   1.37962
   D21       -0.71569  -0.00009   0.00153   0.00034   0.00184  -0.71385
   D22       -2.84543   0.00006   0.00364   0.00532   0.00896  -2.83646
   D23        1.38370  -0.00001   0.00234  -0.00081   0.00150   1.38519
   D24       -0.74604   0.00014   0.00445   0.00418   0.00862  -0.73742
   D25       -0.40850  -0.00012  -0.02324  -0.00135  -0.02457  -0.43307
   D26        1.72745  -0.00035  -0.02656  -0.00335  -0.02989   1.69757
   D27       -2.43919  -0.00018  -0.02442  -0.00184  -0.02623  -2.46542
   D28        0.99115   0.00007  -0.00516   0.00485  -0.00035   0.99079
   D29       -1.10110   0.00004  -0.00343   0.00305  -0.00041  -1.10151
   D30        3.08980   0.00005  -0.00376   0.00347  -0.00032   3.08948
   D31       -1.05460  -0.00001   0.00208   0.00357   0.00568  -1.04892
   D32        3.13634  -0.00004   0.00381   0.00178   0.00562  -3.14122
   D33        1.04405  -0.00003   0.00348   0.00220   0.00571   1.04976
   D34       -3.04370   0.00001   0.00598  -0.00017   0.00582  -3.03788
   D35        1.14724  -0.00002   0.00771  -0.00196   0.00576   1.15300
   D36       -0.94505  -0.00001   0.00738  -0.00154   0.00585  -0.93920
         Item               Value     Threshold  Converged?
 Maximum Force            0.000686     0.000450     NO 
 RMS     Force            0.000229     0.000300     YES
 Maximum Displacement     0.045788     0.001800     NO 
 RMS     Displacement     0.013374     0.001200     NO 
 Predicted change in Energy=-3.203725D-05
 GradGradGradGradGradGradGradGradGradGradGradGradGradGradGradGradGradGrad

                          Input orientation:                          
 ---------------------------------------------------------------------
 Center     Atomic      Atomic             Coordinates (Angstroms)
 Number     Number       Type             X           Y           Z
 ---------------------------------------------------------------------
      1          6           0       -2.803893    0.186163    0.248413
      2          1           0       -3.755080    0.151466   -0.294024
      3          1           0       -2.231964   -0.736739    0.014454
      4          8           0       -1.993819    1.203676   -0.127202
      5          1           0        1.447800   -1.179127   -1.389871
      6          6           0        0.589799   -0.740357   -0.866662
      7          1           0       -0.013335   -0.199416   -1.595587
      8          6           0        1.108946    0.236765    0.202054
      9          1           0        0.202015    0.732879    0.611864
     10          6           0        2.041586    1.306823   -0.350406
     11          1           0        1.547649    1.868254   -1.143011
     12          1           0        2.941261    0.847361   -0.760070
     13          1           0        2.333412    1.996939    0.437932
     14          8           0        1.595020   -0.427918    1.278961
     15          8           0       -0.216893   -1.737108   -0.294975
     16          1           0        0.219053   -2.012672    0.516549
     17          1           0       -2.953919    0.152423    1.336163
 ---------------------------------------------------------------------
                    Distance matrix (angstroms):
                    1          2          3          4          5
     1  C    0.000000
     2  H    1.095535   0.000000
     3  H    1.110670   1.789958   0.000000
     4  O    1.353749   2.058401   1.960099   0.000000
     5  H    4.756562   5.480996   3.963396   4.372280   0.000000
     6  C    3.690390   4.472274   2.956134   3.316798   1.096555
     7  H    3.366931   3.977165   2.793433   2.836748   1.771177
     8  C    3.913440   4.890001   3.484908   3.266569   2.157266
     9  H    3.076764   4.100886   2.905328   2.364223   3.035571
    10  C    5.009304   5.910953   4.751053   4.042889   2.759169
    11  H    4.868409   5.638003   4.734046   3.743732   3.058994
    12  H    5.870351   6.748515   5.465485   4.988236   2.594943
    13  H    5.450388   6.404004   5.338070   4.435490   3.769956
    14  O    4.559557   5.606562   4.042296   4.185589   2.776445
    15  O    3.269069   4.010671   2.270902   3.440032   2.069141
    16  H    3.747663   4.597201   2.808486   3.956781   2.416413
    17  H    1.098565   1.816416   1.748926   2.041656   5.345972
                    6          7          8          9         10
     6  C    0.000000
     7  H    1.089825   0.000000
     8  C    1.538322   2.163627   0.000000
     9  H    2.122932   2.405907   1.112024   0.000000
    10  C    2.562255   2.835830   1.523172   2.153926   0.000000
    11  H    2.792615   2.629973   2.159495   2.485839   1.089679
    12  H    2.839293   3.243990   2.157751   3.065743   1.090113
    13  H    3.497849   3.803472   2.157121   2.484141   1.087612
    14  O    2.389934   3.301824   1.355655   1.932080   2.421484
    15  O    1.403956   2.024234   2.429210   2.664334   3.790688
    16  H    1.915597   2.793389   2.439423   2.747258   3.884879
    17  H    4.267017   4.167251   4.219026   3.289598   5.397427
                   11         12         13         14         15
    11  H    0.000000
    12  H    1.769470   0.000000
    13  H    1.770131   1.768112   0.000000
    14  O    3.337754   2.756147   2.670671   0.000000
    15  O    4.102611   4.107278   4.580865   2.733913   0.000000
    16  H    4.425031   4.149694   4.533617   2.232936   0.961538
    17  H    5.417979   6.295258   5.671413   4.586165   3.704355
                   16         17
    16  H    0.000000
    17  H    3.927742   0.000000
 Stoichiometry    C4H10O3(3)
 Framework group  C1[X(C4H10O3)]
 Deg. of freedom    45
 Full point group                 C1      NOp   1
 Largest Abelian subgroup         C1      NOp   1
 Largest concise Abelian subgroup C1      NOp   1
                         Standard orientation:                         
 ---------------------------------------------------------------------
 Center     Atomic      Atomic             Coordinates (Angstroms)
 Number     Number       Type             X           Y           Z
 ---------------------------------------------------------------------
      1          6           0        2.811248   -0.158837    0.269106
      2          1           0        3.765794   -0.117782   -0.266949
      3          1           0        2.231784    0.756909    0.025760
      4          8           0        2.013998   -1.186587   -0.106075
      5          1           0       -1.442347    1.154218   -1.406515
      6          6           0       -0.583674    0.727124   -0.874815
      7          1           0        0.029884    0.188006   -1.596353
      8          6           0       -1.100474   -0.248895    0.196044
      9          1           0       -0.191513   -0.733501    0.615025
     10          6           0       -2.018526   -1.331446   -0.356512
     11          1           0       -1.513509   -1.892518   -1.142359
     12          1           0       -2.919867   -0.883416   -0.775080
     13          1           0       -2.308934   -2.019839    0.433855
     14          8           0       -1.600638    0.417159    1.265627
     15          8           0        0.209037    1.735223   -0.303470
     16          1           0       -0.235274    2.011139    0.503384
     17          1           0        2.953355   -0.117249    1.357647
 ---------------------------------------------------------------------
 Rotational constants (GHZ):           3.0611115           1.3869992           1.1673760
 Standard basis: Aug-CC-pVTZ (5D, 7F)
 There are   635 symmetry adapted cartesian basis functions of A   symmetry.
 There are   552 symmetry adapted basis functions of A   symmetry.
   552 basis functions,   774 primitive gaussians,   635 cartesian basis functions
    30 alpha electrons       28 beta electrons
       nuclear repulsion energy       316.2193719043 Hartrees.
 NAtoms=   17 NActive=   17 NUniq=   17 SFac= 1.00D+00 NAtFMM=   60 NAOKFM=F Big=F
 Integral buffers will be    131072 words long.
 Raffenetti 2 integral format.
 Two-electron integral symmetry is turned on.
 Nuclear repulsion after empirical dispersion term =      316.2113419613 Hartrees.
 One-electron integrals computed using PRISM.
 NBasis=   552 RedAO= T EigKep=  8.29D-06  NBF=   552
 NBsUse=   552 1.00D-06 EigRej= -1.00D+00 NBFU=   552
 Initial guess from the checkpoint file:  "Forward-wb-opt.chk"
 B after Tr=     0.000000    0.000000    0.000000
         Rot=    0.999999    0.000779    0.001204   -0.000705 Ang=   0.18 deg.
 Initial guess <Sx>= 0.0000 <Sy>= 0.0000 <Sz>= 1.0000 <S**2>= 2.0091 S= 1.0030
 ExpMin= 2.53D-02 ExpMax= 1.53D+04 ExpMxC= 5.22D+02 IAcc=3 IRadAn=         7 AccDes= 0.00D+00
 Harris functional with IExCor= 4639 and IRadAn=       7 diagonalized for initial guess.
 HarFok:  IExCor= 4639 AccDes= 0.00D+00 IRadAn=         7 IDoV= 1 UseB2=F ITyADJ=14
 ICtDFT=  3500011 ScaDFX=  1.000000  1.000000  1.000000  1.000000
 FoFCou: FMM=F IPFlag=           0 FMFlag=      100000 FMFlg1=           0
         NFxFlg=           0 DoJE=T BraDBF=F KetDBF=T FulRan=T
         wScrn=  0.000000 ICntrl=       500 IOpCl=  0 I1Cent=   200000004 NGrid=           0
         NMat0=    1 NMatS0=      1 NMatT0=    0 NMatD0=    1 NMtDS0=    0 NMtDT0=    0
 Petite list used in FoFCou.
 Requested convergence on RMS density matrix=1.00D-08 within 128 cycles.
 Requested convergence on MAX density matrix=1.00D-06.
 Requested convergence on             energy=1.00D-06.
 No special actions if energy rises.
 Restarting incremental Fock formation.
 SCF Done:  E(UwB97XD) =  -383.991058573     A.U. after   22 cycles
            NFock= 22  Conv=0.64D-08     -V/T= 2.0058
 <Sx>= 0.0000 <Sy>= 0.0000 <Sz>= 1.0000 <S**2>= 2.0092 S= 1.0031
 <L.S>=  0.00000000000    
 Annihilation of the first spin contaminant:
 S**2 before annihilation     2.0092,   after     2.0001
 Calling FoFJK, ICntrl=      2127 FMM=F ISym2X=0 I1Cent= 0 IOpClX= 1 NMat=1 NMatS=1 NMatT=0.
 ***** Axes restored to original set *****
 -------------------------------------------------------------------
 Center     Atomic                   Forces (Hartrees/Bohr)
 Number     Number              X              Y              Z
 -------------------------------------------------------------------
      1        6          -0.000289437   -0.000548606    0.000226864
      2        1          -0.000073210    0.000105242   -0.000035660
      3        1           0.000379963    0.000121185   -0.000103418
      4        8           0.000377353    0.000466002   -0.000448967
      5        1           0.000051955   -0.000074049    0.000028514
      6        6           0.000278394    0.000608561   -0.000441832
      7        1          -0.000107683   -0.000008149    0.000025836
      8        6          -0.000148622    0.000247626   -0.000262007
      9        1          -0.000299537    0.000192530    0.000493204
     10        6          -0.000034225   -0.000185078   -0.000088592
     11        1          -0.000122365    0.000011819   -0.000043841
     12        1           0.000119176   -0.000054775   -0.000026418
     13        1           0.000031347    0.000066496    0.000188338
     14        8           0.000106694   -0.000216543    0.000083961
     15        8          -0.000751067   -0.000787857   -0.000242707
     16        1           0.000431760    0.000026989    0.000526535
     17        1           0.000049502    0.000028606    0.000120190
 -------------------------------------------------------------------
 Cartesian Forces:  Max     0.000787857 RMS     0.000289744

 GradGradGradGradGradGradGradGradGradGradGradGradGradGradGradGradGradGrad
 Berny optimization.
 Using GEDIIS/GDIIS optimizer.
 FormGI is forming the generalized inverse of G from B-inverse, IUseBI=4.
 Internal  Forces:  Max     0.000632469 RMS     0.000173274
 Search for a local minimum.
 Step number   4 out of a maximum of   93
 All quantities printed in internal units (Hartrees-Bohrs-Radians)
 Mixed Optimization -- En-DIIS/RFO-DIIS
 Swapping is turned off.
 Update second derivatives using D2CorX and points    1    2    3    4
 DE= -4.29D-05 DEPred=-3.20D-05 R= 1.34D+00
 TightC=F SS=  1.41D+00  RLast= 7.28D-02 DXNew= 5.0454D-01 2.1854D-01
 Trust test= 1.34D+00 RLast= 7.28D-02 DXMaxT set to 3.00D-01
 ITU=  1  1  1  0
     Eigenvalues ---    0.00234   0.00315   0.00340   0.00780   0.01662
     Eigenvalues ---    0.02293   0.02942   0.03861   0.04288   0.05007
     Eigenvalues ---    0.05554   0.05632   0.05671   0.06008   0.07453
     Eigenvalues ---    0.08230   0.09381   0.10108   0.10266   0.10859
     Eigenvalues ---    0.11849   0.13249   0.13412   0.15753   0.16001
     Eigenvalues ---    0.16023   0.16986   0.18292   0.18875   0.20616
     Eigenvalues ---    0.27165   0.30173   0.31107   0.32050   0.33280
     Eigenvalues ---    0.33565   0.33688   0.34133   0.34274   0.34496
     Eigenvalues ---    0.34640   0.43344   0.49997   0.50959   0.55379
 En-DIIS/RFO-DIIS/Sim-DIIS IScMMF=       -3 using points:     4    3    2
 RFO step:  Lambda=-3.17061007D-05.
 DidBck=F Rises=F RFO-DIIS coefs:    1.86136   -0.92731    0.06595
 Iteration  1 RMS(Cart)=  0.01195613 RMS(Int)=  0.00006892
 Iteration  2 RMS(Cart)=  0.00006974 RMS(Int)=  0.00004016
 Iteration  3 RMS(Cart)=  0.00000001 RMS(Int)=  0.00004016
 Variable       Old X    -DE/DX   Delta X   Delta X   Delta X     New X
                                 (Linear)    (Quad)   (Total)
    R1        2.07026   0.00008   0.00094  -0.00041   0.00053   2.07079
    R2        2.09886   0.00007   0.00185  -0.00041   0.00148   2.10034
    R3        2.55822   0.00047  -0.00371   0.00165  -0.00207   2.55614
    R4        2.07599   0.00011   0.00111  -0.00035   0.00075   2.07674
    R5        4.29138  -0.00017  -0.00779  -0.00086  -0.00861   4.28278
    R6        4.46773  -0.00012  -0.02408  -0.00447  -0.02858   4.43915
    R7        2.07219   0.00006   0.00089  -0.00043   0.00047   2.07265
    R8        2.05947   0.00004   0.00062  -0.00019   0.00043   2.05990
    R9        2.90701   0.00015   0.00133  -0.00015   0.00117   2.90817
   R10        2.65309   0.00062  -0.00376   0.00300  -0.00075   2.65234
   R11        2.10142   0.00030   0.00210  -0.00055   0.00150   2.10292
   R12        2.87838  -0.00013   0.00100  -0.00064   0.00035   2.87873
   R13        2.56182   0.00021  -0.00357   0.00115  -0.00242   2.55939
   R14        2.05920   0.00009   0.00029  -0.00018   0.00010   2.05930
   R15        2.06001   0.00013   0.00053  -0.00027   0.00027   2.06028
   R16        2.05529   0.00019   0.00011   0.00024   0.00035   2.05564
   R17        1.81704   0.00063  -0.00034   0.00094   0.00060   1.81764
    A1        1.89281   0.00005  -0.00277   0.00128  -0.00147   1.89134
    A2        1.98884  -0.00007   0.00239  -0.00123   0.00118   1.99002
    A3        1.95058   0.00004  -0.00074   0.00053  -0.00023   1.95034
    A4        1.83172   0.00005   0.00221  -0.00054   0.00161   1.83333
    A5        1.82696   0.00003  -0.00392   0.00140  -0.00252   1.82444
    A6        1.96009  -0.00008   0.00221  -0.00113   0.00107   1.96116
    A7        2.58997   0.00030   0.00108   0.00108   0.00213   2.59210
    A8        1.89585  -0.00035  -0.00768  -0.00266  -0.01051   1.88534
    A9        1.88862   0.00002  -0.00182   0.00104  -0.00079   1.88783
   A10        1.89820   0.00003  -0.00031  -0.00061  -0.00090   1.89730
   A11        1.93885  -0.00006   0.00100  -0.00058   0.00044   1.93929
   A12        1.91363   0.00008  -0.00152   0.00067  -0.00086   1.91277
   A13        1.88258   0.00008   0.00054   0.00127   0.00180   1.88438
   A14        1.94118  -0.00016   0.00198  -0.00168   0.00028   1.94146
   A15        1.83814   0.00025  -0.00222   0.00051  -0.00183   1.83631
   A16        1.98328   0.00000  -0.00213   0.00132  -0.00078   1.98250
   A17        1.94062  -0.00016   0.00237  -0.00180   0.00059   1.94121
   A18        1.89612  -0.00021  -0.00113   0.00023  -0.00084   1.89528
   A19        1.79099   0.00008  -0.00096   0.00087  -0.00008   1.79091
   A20        1.99658   0.00007   0.00353  -0.00097   0.00254   1.99911
   A21        2.39076  -0.00040  -0.00630  -0.00183  -0.00832   2.38243
   A22        1.92648  -0.00011   0.00038  -0.00084  -0.00047   1.92601
   A23        1.92361   0.00004   0.00026  -0.00018   0.00007   1.92368
   A24        1.92533  -0.00009   0.00010   0.00013   0.00023   1.92556
   A25        1.89432   0.00006  -0.00021   0.00050   0.00029   1.89461
   A26        1.89856   0.00009  -0.00028   0.00034   0.00006   1.89862
   A27        1.89482   0.00002  -0.00026   0.00009  -0.00018   1.89465
   A28        1.82615  -0.00039  -0.01076  -0.00318  -0.01398   1.81218
   A29        1.99715   0.00016  -0.00180   0.00040  -0.00145   1.99570
   A30        1.86150  -0.00015   0.00322  -0.00201   0.00118   1.86268
    D1        2.57509  -0.00007   0.00013  -0.00161  -0.00151   2.57359
    D2        0.44328  -0.00004  -0.00249  -0.00052  -0.00303   0.44026
    D3       -1.62363   0.00002  -0.00421   0.00037  -0.00382  -1.62746
    D4       -2.83339  -0.00014  -0.00444  -0.00390  -0.00833  -2.84172
    D5       -0.76531  -0.00009  -0.00509  -0.00337  -0.00843  -0.77374
    D6        1.20938  -0.00006  -0.00744  -0.00255  -0.01000   1.19938
    D7       -0.58267   0.00013   0.00670   0.00443   0.01107  -0.57160
    D8        1.44811  -0.00022   0.00277   0.00018   0.00297   1.45108
    D9        1.60400   0.00022   0.02297   0.00342   0.02631   1.63031
   D10        3.02979  -0.00007  -0.00290  -0.00298  -0.00585   3.02394
   D11        0.95653   0.00003   0.00112  -0.00433  -0.00321   0.95332
   D12       -1.32603   0.00008  -0.00412  -0.00250  -0.00663  -1.33266
   D13        0.96783  -0.00016   0.00037  -0.00427  -0.00388   0.96396
   D14       -1.10543  -0.00007   0.00439  -0.00561  -0.00123  -1.10666
   D15        2.89520  -0.00001  -0.00085  -0.00378  -0.00466   2.89055
   D16       -1.11276  -0.00022  -0.00056  -0.00522  -0.00573  -1.11849
   D17        3.09717  -0.00013   0.00346  -0.00656  -0.00308   3.09408
   D18        0.81461  -0.00007  -0.00179  -0.00474  -0.00651   0.80810
   D19       -2.78096  -0.00008   0.00281  -0.00211   0.00070  -2.78025
   D20        1.37962   0.00000   0.00883   0.00005   0.00888   1.38849
   D21       -0.71385  -0.00004   0.00150  -0.00040   0.00110  -0.71275
   D22       -2.83646   0.00005   0.00752   0.00175   0.00927  -2.82719
   D23        1.38519   0.00002   0.00116   0.00022   0.00136   1.38655
   D24       -0.73742   0.00011   0.00719   0.00238   0.00953  -0.72788
   D25       -0.43307  -0.00010  -0.01991   0.00279  -0.01711  -0.45019
   D26        1.69757  -0.00007  -0.02431   0.00477  -0.01952   1.67804
   D27       -2.46542  -0.00005  -0.02128   0.00422  -0.01703  -2.48245
   D28        0.99079   0.00014  -0.00002   0.00197   0.00191   0.99271
   D29       -1.10151   0.00011  -0.00017   0.00201   0.00180  -1.09970
   D30        3.08948   0.00012  -0.00007   0.00194   0.00183   3.09131
   D31       -1.04892  -0.00004   0.00478   0.00040   0.00521  -1.04371
   D32       -3.14122  -0.00006   0.00464   0.00043   0.00511  -3.13612
   D33        1.04976  -0.00006   0.00473   0.00036   0.00513   1.05490
   D34       -3.03788  -0.00004   0.00469  -0.00028   0.00441  -3.03347
   D35        1.15300  -0.00007   0.00454  -0.00024   0.00430   1.15730
   D36       -0.93920  -0.00006   0.00464  -0.00031   0.00433  -0.93487
         Item               Value     Threshold  Converged?
 Maximum Force            0.000632     0.000450     NO 
 RMS     Force            0.000173     0.000300     YES
 Maximum Displacement     0.037563     0.001800     NO 
 RMS     Displacement     0.012003     0.001200     NO 
 Predicted change in Energy=-1.569817D-05
 GradGradGradGradGradGradGradGradGradGradGradGradGradGradGradGradGradGrad

                          Input orientation:                          
 ---------------------------------------------------------------------
 Center     Atomic      Atomic             Coordinates (Angstroms)
 Number     Number       Type             X           Y           Z
 ---------------------------------------------------------------------
      1          6           0       -2.786942    0.192237    0.243077
      2          1           0       -3.739980    0.154161   -0.296438
      3          1           0       -2.218392   -0.735277    0.015495
      4          8           0       -1.976308    1.204299   -0.141986
      5          1           0        1.442076   -1.174231   -1.394443
      6          6           0        0.583705   -0.743115   -0.864999
      7          1           0       -0.024940   -0.201277   -1.589000
      8          6           0        1.103418    0.232781    0.205449
      9          1           0        0.194605    0.725650    0.617155
     10          6           0        2.030284    1.307591   -0.348014
     11          1           0        1.530131    1.870409   -1.135798
     12          1           0        2.929176    0.852159   -0.764220
     13          1           0        2.324599    1.995811    0.441316
     14          8           0        1.591476   -0.432239    1.279634
     15          8           0       -0.213975   -1.746742   -0.293668
     16          1           0        0.222749   -2.018182    0.519202
     17          1           0       -2.934041    0.165377    1.331820
 ---------------------------------------------------------------------
                    Distance matrix (angstroms):
                    1          2          3          4          5
     1  C    0.000000
     2  H    1.095814   0.000000
     3  H    1.111451   1.789869   0.000000
     4  O    1.352653   2.058443   1.960959   0.000000
     5  H    4.736380   5.461130   3.947104   4.348724   0.000000
     6  C    3.669329   4.452260   2.937189   3.296792   1.096801
     7  H    3.337666   3.949503   2.769619   2.806658   1.771053
     8  C    3.890753   4.869967   3.465203   3.247963   2.157320
     9  H    3.051898   4.079487   2.884242   2.349098   3.035171
    10  C    4.979866   5.884642   4.728287   4.013215   2.756891
    11  H    4.832667   5.605720   4.708130   3.704926   3.056875
    12  H    5.841588   6.721880   5.442918   4.957313   2.591313
    13  H    5.424023   6.380837   5.317794   4.411862   3.768027
    14  O    4.542572   5.590375   4.025540   4.174726   2.779130
    15  O    3.266174   4.005765   2.266348   3.440562   2.069295
    16  H    3.744387   4.592120   2.803343   3.956944   2.420961
    17  H    1.098963   1.816835   1.748154   2.041743   5.327050
                    6          7          8          9         10
     6  C    0.000000
     7  H    1.090053   0.000000
     8  C    1.538939   2.163711   0.000000
     9  H    2.122605   2.403022   1.112817   0.000000
    10  C    2.562277   2.835609   1.523358   2.154049   0.000000
    11  H    2.792769   2.629738   2.159364   2.483334   1.089735
    12  H    2.838360   3.242961   2.158073   3.066281   1.090253
    13  H    3.498412   3.803908   2.157590   2.486183   1.087800
    14  O    2.389916   3.300789   1.354372   1.931536   2.422561
    15  O    1.403560   2.025360   2.429640   2.666319   3.790594
    16  H    1.916272   2.794103   2.437387   2.745724   3.883300
    17  H    4.245694   4.138659   4.192175   3.257772   5.363863
                   11         12         13         14         15
    11  H    0.000000
    12  H    1.769811   0.000000
    13  H    1.770366   1.768268   0.000000
    14  O    3.337703   2.759793   2.671269   0.000000
    15  O    4.103032   4.105497   4.581623   2.731821   0.000000
    16  H    4.423733   4.148588   4.531665   2.228651   0.961855
    17  H    5.378206   6.264373   5.638864   4.565104   3.700969
                   16         17
    16  H    0.000000
    17  H    3.923468   0.000000
 Stoichiometry    C4H10O3(3)
 Framework group  C1[X(C4H10O3)]
 Deg. of freedom    45
 Full point group                 C1      NOp   1
 Largest Abelian subgroup         C1      NOp   1
 Largest concise Abelian subgroup C1      NOp   1
                         Standard orientation:                         
 ---------------------------------------------------------------------
 Center     Atomic      Atomic             Coordinates (Angstroms)
 Number     Number       Type             X           Y           Z
 ---------------------------------------------------------------------
      1          6           0        2.795326   -0.160338    0.275120
      2          1           0        3.753384   -0.115897   -0.254935
      3          1           0        2.218187    0.758132    0.032945
      4          8           0        2.000805   -1.185592   -0.108626
      5          1           0       -1.432431    1.140013   -1.418533
      6          6           0       -0.574532    0.724177   -0.876258
      7          1           0        0.047977    0.182921   -1.588817
      8          6           0       -1.093679   -0.247820    0.198005
      9          1           0       -0.183390   -0.725898    0.623655
     10          6           0       -2.001927   -1.338782   -0.354722
     11          1           0       -1.486987   -1.902911   -1.131971
     12          1           0       -2.901805   -0.898060   -0.784415
     13          1           0       -2.296209   -2.023067    0.438034
     14          8           0       -1.600707    0.421322    1.260782
     15          8           0        0.205207    1.742584   -0.306314
     16          1           0       -0.243110    2.016364    0.499428
     17          1           0        2.930807   -0.121539    1.365010
 ---------------------------------------------------------------------
 Rotational constants (GHZ):           3.0502328           1.4011131           1.1753546
 Standard basis: Aug-CC-pVTZ (5D, 7F)
 There are   635 symmetry adapted cartesian basis functions of A   symmetry.
 There are   552 symmetry adapted basis functions of A   symmetry.
   552 basis functions,   774 primitive gaussians,   635 cartesian basis functions
    30 alpha electrons       28 beta electrons
       nuclear repulsion energy       316.6607754324 Hartrees.
 NAtoms=   17 NActive=   17 NUniq=   17 SFac= 1.00D+00 NAtFMM=   60 NAOKFM=F Big=F
 Integral buffers will be    131072 words long.
 Raffenetti 2 integral format.
 Two-electron integral symmetry is turned on.
 Nuclear repulsion after empirical dispersion term =      316.6526957839 Hartrees.
 One-electron integrals computed using PRISM.
 NBasis=   552 RedAO= T EigKep=  8.27D-06  NBF=   552
 NBsUse=   552 1.00D-06 EigRej= -1.00D+00 NBFU=   552
 Initial guess from the checkpoint file:  "Forward-wb-opt.chk"
 B after Tr=     0.000000    0.000000    0.000000
         Rot=    0.999999    0.001097    0.000910   -0.000495 Ang=   0.17 deg.
 Initial guess <Sx>= 0.0000 <Sy>= 0.0000 <Sz>= 1.0000 <S**2>= 2.0092 S= 1.0031
 ExpMin= 2.53D-02 ExpMax= 1.53D+04 ExpMxC= 5.22D+02 IAcc=3 IRadAn=         7 AccDes= 0.00D+00
 Harris functional with IExCor= 4639 and IRadAn=       7 diagonalized for initial guess.
 HarFok:  IExCor= 4639 AccDes= 0.00D+00 IRadAn=         7 IDoV= 1 UseB2=F ITyADJ=14
 ICtDFT=  3500011 ScaDFX=  1.000000  1.000000  1.000000  1.000000
 FoFCou: FMM=F IPFlag=           0 FMFlag=      100000 FMFlg1=           0
         NFxFlg=           0 DoJE=T BraDBF=F KetDBF=T FulRan=T
         wScrn=  0.000000 ICntrl=       500 IOpCl=  0 I1Cent=   200000004 NGrid=           0
         NMat0=    1 NMatS0=      1 NMatT0=    0 NMatD0=    1 NMtDS0=    0 NMtDT0=    0
 Petite list used in FoFCou.
 Requested convergence on RMS density matrix=1.00D-08 within 128 cycles.
 Requested convergence on MAX density matrix=1.00D-06.
 Requested convergence on             energy=1.00D-06.
 No special actions if energy rises.
 SCF Done:  E(UwB97XD) =  -383.991083832     A.U. after   18 cycles
            NFock= 18  Conv=0.51D-08     -V/T= 2.0058
 <Sx>= 0.0000 <Sy>= 0.0000 <Sz>= 1.0000 <S**2>= 2.0093 S= 1.0031
 <L.S>=  0.00000000000    
 Annihilation of the first spin contaminant:
 S**2 before annihilation     2.0093,   after     2.0001
 Calling FoFJK, ICntrl=      2127 FMM=F ISym2X=0 I1Cent= 0 IOpClX= 1 NMat=1 NMatS=1 NMatT=0.
 ***** Axes restored to original set *****
 -------------------------------------------------------------------
 Center     Atomic                   Forces (Hartrees/Bohr)
 Number     Number              X              Y              Z
 -------------------------------------------------------------------
      1        6          -0.000730832   -0.001398377    0.000481513
      2        1           0.000052396    0.000200927    0.000021325
      3        1           0.000326941    0.000411734   -0.000118292
      4        8           0.000571355    0.000823352   -0.000580859
      5        1          -0.000074484   -0.000110239    0.000118136
      6        6           0.000758451    0.000799534   -0.000528214
      7        1          -0.000155937   -0.000162920    0.000128820
      8        6          -0.000718044    0.000501106   -0.000647562
      9        1           0.000009035    0.000121700    0.000403408
     10        6           0.000034963   -0.000218450    0.000061377
     11        1          -0.000087312   -0.000017753   -0.000015282
     12        1           0.000046573   -0.000024298   -0.000000081
     13        1          -0.000025255   -0.000006328    0.000113380
     14        8           0.000403811   -0.000384994    0.000424133
     15        8          -0.000931814   -0.000878027   -0.000069599
     16        1           0.000450398    0.000196644    0.000248120
     17        1           0.000069754    0.000146387   -0.000040321
 -------------------------------------------------------------------
 Cartesian Forces:  Max     0.001398377 RMS     0.000440518

 GradGradGradGradGradGradGradGradGradGradGradGradGradGradGradGradGradGrad
 Berny optimization.
 Using GEDIIS/GDIIS optimizer.
 FormGI is forming the generalized inverse of G from B-inverse, IUseBI=4.
 Internal  Forces:  Max     0.000952919 RMS     0.000203774
 Search for a local minimum.
 Step number   5 out of a maximum of   93
 All quantities printed in internal units (Hartrees-Bohrs-Radians)
 Mixed Optimization -- En-DIIS/RFO-DIIS
 Swapping is turned off.
 Update second derivatives using D2CorX and points    1    2    3    4    5
 DE= -2.53D-05 DEPred=-1.57D-05 R= 1.61D+00
 TightC=F SS=  1.41D+00  RLast= 6.32D-02 DXNew= 5.0454D-01 1.8963D-01
 Trust test= 1.61D+00 RLast= 6.32D-02 DXMaxT set to 3.00D-01
 ITU=  1  1  1  1  0
     Eigenvalues ---    0.00218   0.00281   0.00336   0.00508   0.01663
     Eigenvalues ---    0.02314   0.02931   0.03841   0.04255   0.04954
     Eigenvalues ---    0.05563   0.05632   0.05657   0.06188   0.07336
     Eigenvalues ---    0.08147   0.09490   0.10108   0.10140   0.10855
     Eigenvalues ---    0.12046   0.13120   0.14327   0.15354   0.16002
     Eigenvalues ---    0.16035   0.16787   0.18446   0.18797   0.20572
     Eigenvalues ---    0.27248   0.30281   0.31422   0.32368   0.33343
     Eigenvalues ---    0.33569   0.33970   0.34139   0.34298   0.34386
     Eigenvalues ---    0.35589   0.42799   0.50882   0.52073   0.58005
 En-DIIS/RFO-DIIS/Sim-DIIS IScMMF=       -3 using points:     5    4    3    2
 RFO step:  Lambda=-3.82648056D-05.
 DidBck=F Rises=F RFO-DIIS coefs:    1.93317   -0.38055   -0.80544    0.25282
 Iteration  1 RMS(Cart)=  0.01703977 RMS(Int)=  0.00015436
 Iteration  2 RMS(Cart)=  0.00015428 RMS(Int)=  0.00009498
 Iteration  3 RMS(Cart)=  0.00000003 RMS(Int)=  0.00009498
 Variable       Old X    -DE/DX   Delta X   Delta X   Delta X     New X
                                 (Linear)    (Quad)   (Total)
    R1        2.07079  -0.00006   0.00107  -0.00059   0.00048   2.07126
    R2        2.10034  -0.00017   0.00250  -0.00103   0.00156   2.10190
    R3        2.55614   0.00095  -0.00341   0.00222  -0.00123   2.55491
    R4        2.07674  -0.00005   0.00137  -0.00062   0.00075   2.07749
    R5        4.28278  -0.00013  -0.01148   0.00018  -0.01120   4.27157
    R6        4.43915   0.00000  -0.03893   0.00076  -0.03825   4.40091
    R7        2.07265  -0.00007   0.00097  -0.00058   0.00039   2.07305
    R8        2.05990  -0.00008   0.00070  -0.00033   0.00038   2.06028
    R9        2.90817   0.00005   0.00169   0.00022   0.00189   2.91006
   R10        2.65234   0.00063  -0.00256   0.00255   0.00003   2.65237
   R11        2.10292   0.00008   0.00266  -0.00098   0.00157   2.10449
   R12        2.87873  -0.00026   0.00047  -0.00024   0.00023   2.87896
   R13        2.55939   0.00067  -0.00382   0.00194  -0.00188   2.55751
   R14        2.05930   0.00004   0.00038  -0.00015   0.00023   2.05953
   R15        2.06028   0.00005   0.00074  -0.00038   0.00036   2.06064
   R16        2.05564   0.00007   0.00054  -0.00008   0.00046   2.05611
   R17        1.81764   0.00036   0.00066   0.00036   0.00102   1.81866
    A1        1.89134   0.00016  -0.00247   0.00154  -0.00087   1.89047
    A2        1.99002  -0.00011   0.00204  -0.00126   0.00084   1.99086
    A3        1.95034   0.00005  -0.00048   0.00045  -0.00004   1.95030
    A4        1.83333  -0.00006   0.00246  -0.00093   0.00138   1.83471
    A5        1.82444   0.00015  -0.00404   0.00179  -0.00224   1.82220
    A6        1.96116  -0.00016   0.00189  -0.00124   0.00065   1.96181
    A7        2.59210   0.00033   0.00264   0.00129   0.00382   2.59592
    A8        1.88534  -0.00035  -0.01386  -0.00202  -0.01628   1.86906
    A9        1.88783   0.00004  -0.00108   0.00097  -0.00010   1.88773
   A10        1.89730   0.00010  -0.00059   0.00014  -0.00040   1.89689
   A11        1.93929  -0.00007   0.00081  -0.00093  -0.00010   1.93919
   A12        1.91277   0.00016  -0.00102   0.00097  -0.00007   1.91270
   A13        1.88438  -0.00003   0.00124  -0.00017   0.00105   1.88543
   A14        1.94146  -0.00019   0.00056  -0.00090  -0.00036   1.94110
   A15        1.83631   0.00023  -0.00236   0.00080  -0.00181   1.83450
   A16        1.98250   0.00006  -0.00223   0.00165  -0.00051   1.98199
   A17        1.94121  -0.00011   0.00137  -0.00085   0.00057   1.94178
   A18        1.89528  -0.00021  -0.00099  -0.00053  -0.00139   1.89390
   A19        1.79091   0.00012  -0.00003   0.00070   0.00069   1.79160
   A20        1.99911  -0.00006   0.00379  -0.00164   0.00211   2.00122
   A21        2.38243  -0.00035  -0.01101  -0.00138  -0.01282   2.36962
   A22        1.92601  -0.00009  -0.00041  -0.00027  -0.00068   1.92533
   A23        1.92368   0.00004   0.00045  -0.00025   0.00020   1.92388
   A24        1.92556  -0.00012  -0.00032   0.00035   0.00003   1.92560
   A25        1.89461   0.00005   0.00037   0.00010   0.00047   1.89508
   A26        1.89862   0.00009   0.00010   0.00003   0.00013   1.89874
   A27        1.89465   0.00004  -0.00018   0.00005  -0.00013   1.89452
   A28        1.81218  -0.00025  -0.01830  -0.00141  -0.01983   1.79234
   A29        1.99570   0.00019  -0.00202   0.00032  -0.00193   1.99377
   A30        1.86268  -0.00036   0.00111  -0.00212  -0.00111   1.86157
    D1        2.57359  -0.00014  -0.00197   0.00161  -0.00040   2.57319
    D2        0.44026  -0.00006  -0.00445   0.00281  -0.00170   0.43855
    D3       -1.62746   0.00008  -0.00586   0.00382  -0.00204  -1.62950
    D4       -2.84172  -0.00017  -0.01025  -0.00303  -0.01324  -2.85497
    D5       -0.77374  -0.00007  -0.01056  -0.00244  -0.01295  -0.78669
    D6        1.19938   0.00000  -0.01305  -0.00143  -0.01450   1.18487
    D7       -0.57160   0.00016   0.01426  -0.00060   0.01351  -0.55809
    D8        1.45108  -0.00032   0.00298  -0.00387  -0.00087   1.45021
    D9        1.63031   0.00024   0.03564   0.00275   0.03819   1.66850
   D10        3.02394  -0.00003  -0.00729   0.00065  -0.00659   3.01735
   D11        0.95332   0.00004  -0.00333  -0.00012  -0.00345   0.94987
   D12       -1.33266   0.00018  -0.00795   0.00150  -0.00648  -1.33915
   D13        0.96396  -0.00023  -0.00508  -0.00116  -0.00619   0.95777
   D14       -1.10666  -0.00016  -0.00111  -0.00193  -0.00305  -1.10970
   D15        2.89055  -0.00002  -0.00574  -0.00031  -0.00608   2.88447
   D16       -1.11849  -0.00017  -0.00631  -0.00101  -0.00722  -1.12571
   D17        3.09408  -0.00010  -0.00234  -0.00178  -0.00408   3.09000
   D18        0.80810   0.00004  -0.00697  -0.00016  -0.00711   0.80099
   D19       -2.78025  -0.00006   0.00181  -0.00136   0.00046  -2.77979
   D20        1.38849   0.00001   0.01294  -0.00003   0.01287   1.40136
   D21       -0.71275  -0.00006   0.00173  -0.00082   0.00093  -0.71183
   D22       -2.82719   0.00001   0.01286   0.00051   0.01333  -2.81386
   D23        1.38655  -0.00001   0.00161  -0.00028   0.00129   1.38784
   D24       -0.72788   0.00006   0.01274   0.00106   0.01369  -0.71419
   D25       -0.45019  -0.00006  -0.02475   0.00003  -0.02470  -0.47489
   D26        1.67804   0.00003  -0.02925   0.00214  -0.02706   1.65099
   D27       -2.48245  -0.00008  -0.02534   0.00037  -0.02491  -2.50736
   D28        0.99271   0.00013   0.00265  -0.00048   0.00210   0.99480
   D29       -1.09970   0.00011   0.00216  -0.00026   0.00182  -1.09788
   D30        3.09131   0.00011   0.00231  -0.00039   0.00184   3.09315
   D31       -1.04371  -0.00005   0.00758  -0.00210   0.00556  -1.03815
   D32       -3.13612  -0.00008   0.00709  -0.00188   0.00529  -3.13083
   D33        1.05490  -0.00008   0.00723  -0.00201   0.00530   1.06020
   D34       -3.03347  -0.00003   0.00610  -0.00168   0.00441  -3.02907
   D35        1.15730  -0.00006   0.00560  -0.00147   0.00413   1.16144
   D36       -0.93487  -0.00005   0.00575  -0.00160   0.00415  -0.93072
         Item               Value     Threshold  Converged?
 Maximum Force            0.000953     0.000450     NO 
 RMS     Force            0.000204     0.000300     YES
 Maximum Displacement     0.055393     0.001800     NO 
 RMS     Displacement     0.017151     0.001200     NO 
 Predicted change in Energy=-1.864610D-05
 GradGradGradGradGradGradGradGradGradGradGradGradGradGradGradGradGradGrad

                          Input orientation:                          
 ---------------------------------------------------------------------
 Center     Atomic      Atomic             Coordinates (Angstroms)
 Number     Number       Type             X           Y           Z
 ---------------------------------------------------------------------
      1          6           0       -2.763253    0.200617    0.235840
      2          1           0       -3.719419    0.158837   -0.298353
      3          1           0       -2.199260   -0.732640    0.016511
      4          8           0       -1.951737    1.205349   -0.163991
      5          1           0        1.433969   -1.168855   -1.401032
      6          6           0        0.575452   -0.747494   -0.863602
      7          1           0       -0.041917   -0.206040   -1.580771
      8          6           0        1.095178    0.226955    0.209592
      9          1           0        0.184057    0.714890    0.624311
     10          6           0        2.013880    1.308894   -0.343930
     11          1           0        1.505649    1.873333   -1.125531
     12          1           0        2.912488    0.859820   -0.768075
     13          1           0        2.309996    1.994511    0.447325
     14          8           0        1.587893   -0.439081    1.279756
     15          8           0       -0.209954   -1.760698   -0.292128
     16          1           0        0.229344   -2.023860    0.522713
     17          1           0       -2.904729    0.184872    1.325945
 ---------------------------------------------------------------------
                    Distance matrix (angstroms):
                    1          2          3          4          5
     1  C    0.000000
     2  H    1.096066   0.000000
     3  H    1.112278   1.790183   0.000000
     4  O    1.352002   2.058626   1.962053   0.000000
     5  H    4.708660   5.434711   3.924292   4.316262   0.000000
     6  C    3.640692   4.425705   2.910987   3.269515   1.097009
     7  H    3.297137   3.911746   2.735461   2.765265   1.771316
     8  C    3.858611   4.841797   3.436776   3.221880   2.158049
     9  H    3.016956   4.049399   2.853939   2.328860   3.035258
    10  C    4.938159   5.847686   4.695565   3.971048   2.755540
    11  H    4.782764   5.561030   4.671371   3.650243   3.055479
    12  H    5.801416   6.685373   5.411236   4.913755   2.588856
    13  H    5.385224   6.346620   5.287376   4.377083   3.767059
    14  O    4.520116   5.569156   4.003061   4.161435   2.782604
    15  O    3.262643   4.000125   2.260420   3.442043   2.069403
    16  H    3.739817   4.585962   2.796713   3.956825   2.425479
    17  H    1.099360   1.817344   1.747608   2.041929   5.300309
                    6          7          8          9         10
     6  C    0.000000
     7  H    1.090252   0.000000
     8  C    1.539939   2.164687   0.000000
     9  H    2.122650   2.400326   1.113649   0.000000
    10  C    2.562785   2.837446   1.523480   2.153738   0.000000
    11  H    2.793315   2.631728   2.159074   2.480029   1.089858
    12  H    2.838014   3.244232   2.158464   3.066607   1.090441
    13  H    3.499395   3.806191   2.157905   2.487644   1.088044
    14  O    2.390426   3.300485   1.353375   1.931842   2.423477
    15  O    1.403576   2.026277   2.430197   2.669015   3.790847
    16  H    1.915925   2.793331   2.431848   2.741008   3.878516
    17  H    4.216050   4.098475   4.152983   3.211512   5.314567
                   11         12         13         14         15
    11  H    0.000000
    12  H    1.770362   0.000000
    13  H    1.770745   1.768536   0.000000
    14  O    3.337579   2.763206   2.671469   0.000000
    15  O    4.104149   4.104057   4.582416   2.729422   0.000000
    16  H    4.419703   4.144998   4.525715   2.220426   0.962394
    17  H    5.320908   6.219364   5.589286   4.535979   3.696649
                   16         17
    16  H    0.000000
    17  H    3.917408   0.000000
 Stoichiometry    C4H10O3(3)
 Framework group  C1[X(C4H10O3)]
 Deg. of freedom    45
 Full point group                 C1      NOp   1
 Largest Abelian subgroup         C1      NOp   1
 Largest concise Abelian subgroup C1      NOp   1
                         Standard orientation:                         
 ---------------------------------------------------------------------
 Center     Atomic      Atomic             Coordinates (Angstroms)
 Number     Number       Type             X           Y           Z
 ---------------------------------------------------------------------
      1          6           0        2.773182   -0.161429    0.284660
      2          1           0        3.736732   -0.112503   -0.235473
      3          1           0        2.198715    0.760033    0.043708
      4          8           0        1.983067   -1.183800   -0.113318
      5          1           0       -1.418369    1.121379   -1.434872
      6          6           0       -0.562017    0.720571   -0.878595
      7          1           0        0.074372    0.178713   -1.578629
      8          6           0       -1.083560   -0.246756    0.200147
      9          1           0       -0.171729   -0.715018    0.635472
     10          6           0       -1.977311   -1.350068   -0.352035
     11          1           0       -1.448696   -1.917454   -1.117823
     12          1           0       -2.875904   -0.920598   -0.796049
     13          1           0       -2.275277   -2.029118    0.444173
     14          8           0       -1.602629    0.426426    1.253246
     15          8           0        0.199222    1.753385   -0.309527
     16          1           0       -0.256473    2.021064    0.494770
     17          1           0        2.897592   -0.128490    1.376460
 ---------------------------------------------------------------------
 Rotational constants (GHZ):           3.0344193           1.4210785           1.1863124
 Standard basis: Aug-CC-pVTZ (5D, 7F)
 There are   635 symmetry adapted cartesian basis functions of A   symmetry.
 There are   552 symmetry adapted basis functions of A   symmetry.
   552 basis functions,   774 primitive gaussians,   635 cartesian basis functions
    30 alpha electrons       28 beta electrons
       nuclear repulsion energy       317.2461568630 Hartrees.
 NAtoms=   17 NActive=   17 NUniq=   17 SFac= 1.00D+00 NAtFMM=   60 NAOKFM=F Big=F
 Integral buffers will be    131072 words long.
 Raffenetti 2 integral format.
 Two-electron integral symmetry is turned on.
 Nuclear repulsion after empirical dispersion term =      317.2380085543 Hartrees.
 One-electron integrals computed using PRISM.
 NBasis=   552 RedAO= T EigKep=  8.24D-06  NBF=   552
 NBsUse=   552 1.00D-06 EigRej= -1.00D+00 NBFU=   552
 Initial guess from the checkpoint file:  "Forward-wb-opt.chk"
 B after Tr=     0.000000    0.000000    0.000000
         Rot=    0.999998    0.001352    0.001407   -0.000913 Ang=   0.25 deg.
 Initial guess <Sx>= 0.0000 <Sy>= 0.0000 <Sz>= 1.0000 <S**2>= 2.0093 S= 1.0031
 ExpMin= 2.53D-02 ExpMax= 1.53D+04 ExpMxC= 5.22D+02 IAcc=3 IRadAn=         7 AccDes= 0.00D+00
 Harris functional with IExCor= 4639 and IRadAn=       7 diagonalized for initial guess.
 HarFok:  IExCor= 4639 AccDes= 0.00D+00 IRadAn=         7 IDoV= 1 UseB2=F ITyADJ=14
 ICtDFT=  3500011 ScaDFX=  1.000000  1.000000  1.000000  1.000000
 FoFCou: FMM=F IPFlag=           0 FMFlag=      100000 FMFlg1=           0
         NFxFlg=           0 DoJE=T BraDBF=F KetDBF=T FulRan=T
         wScrn=  0.000000 ICntrl=       500 IOpCl=  0 I1Cent=   200000004 NGrid=           0
         NMat0=    1 NMatS0=      1 NMatT0=    0 NMatD0=    1 NMtDS0=    0 NMtDT0=    0
 Petite list used in FoFCou.
 Requested convergence on RMS density matrix=1.00D-08 within 128 cycles.
 Requested convergence on MAX density matrix=1.00D-06.
 Requested convergence on             energy=1.00D-06.
 No special actions if energy rises.
 Restarting incremental Fock formation.
 SCF Done:  E(UwB97XD) =  -383.991106519     A.U. after   22 cycles
            NFock= 22  Conv=0.63D-08     -V/T= 2.0058
 <Sx>= 0.0000 <Sy>= 0.0000 <Sz>= 1.0000 <S**2>= 2.0093 S= 1.0031
 <L.S>=  0.00000000000    
 Annihilation of the first spin contaminant:
 S**2 before annihilation     2.0093,   after     2.0001
 Calling FoFJK, ICntrl=      2127 FMM=F ISym2X=0 I1Cent= 0 IOpClX= 1 NMat=1 NMatS=1 NMatT=0.
 ***** Axes restored to original set *****
 -------------------------------------------------------------------
 Center     Atomic                   Forces (Hartrees/Bohr)
 Number     Number              X              Y              Z
 -------------------------------------------------------------------
      1        6          -0.000998814   -0.002011657    0.000688955
      2        1           0.000197011    0.000262761    0.000084972
      3        1           0.000214921    0.000688891   -0.000125333
      4        8           0.000552563    0.001016582   -0.000652497
      5        1          -0.000185394   -0.000087978    0.000197269
      6        6           0.001061680    0.000879809   -0.000468689
      7        1          -0.000098752   -0.000202509    0.000201209
      8        6          -0.001197655    0.000601117   -0.001045008
      9        1           0.000384984    0.000000896    0.000328021
     10        6           0.000105873   -0.000214354    0.000168191
     11        1          -0.000019184   -0.000066962    0.000040957
     12        1          -0.000059587    0.000020039    0.000035231
     13        1          -0.000085702   -0.000093223    0.000002438
     14        8           0.000527647   -0.000474816    0.000578912
     15        8          -0.000762530   -0.000799860    0.000299861
     16        1           0.000284675    0.000242458   -0.000109836
     17        1           0.000078265    0.000238806   -0.000224651
 -------------------------------------------------------------------
 Cartesian Forces:  Max     0.002011657 RMS     0.000558372

 GradGradGradGradGradGradGradGradGradGradGradGradGradGradGradGradGradGrad
 Berny optimization.
 Using GEDIIS/GDIIS optimizer.
 FormGI is forming the generalized inverse of G from B-inverse, IUseBI=4.
 Internal  Forces:  Max     0.001203663 RMS     0.000236181
 Search for a local minimum.
 Step number   6 out of a maximum of   93
 All quantities printed in internal units (Hartrees-Bohrs-Radians)
 Mixed Optimization -- En-DIIS/RFO-DIIS
 Swapping is turned off.
 Update second derivatives using D2CorX and points    1    2    3    4    5
                                                      6
 DE= -2.27D-05 DEPred=-1.86D-05 R= 1.22D+00
 TightC=F SS=  1.41D+00  RLast= 8.73D-02 DXNew= 5.0454D-01 2.6187D-01
 Trust test= 1.22D+00 RLast= 8.73D-02 DXMaxT set to 3.00D-01
 ITU=  1  1  1  1  1  0
     Eigenvalues ---    0.00221   0.00282   0.00337   0.00450   0.01673
     Eigenvalues ---    0.02384   0.02912   0.03849   0.04206   0.04936
     Eigenvalues ---    0.05549   0.05631   0.05654   0.06164   0.07270
     Eigenvalues ---    0.08076   0.09432   0.10054   0.10128   0.10635
     Eigenvalues ---    0.11897   0.12790   0.13726   0.15006   0.16005
     Eigenvalues ---    0.16041   0.16354   0.18270   0.18748   0.20461
     Eigenvalues ---    0.27411   0.30249   0.31107   0.32504   0.33362
     Eigenvalues ---    0.33568   0.33910   0.34137   0.34302   0.34362
     Eigenvalues ---    0.38113   0.42002   0.48554   0.50866   0.57915
 En-DIIS/RFO-DIIS/Sim-DIIS IScMMF=       -3 using points:     6    5    4    3    2
 RFO step:  Lambda=-2.20795665D-05.
 DidBck=F Rises=F RFO-DIIS coefs:    2.03959   -1.55441    0.37667   -0.01641    0.15457
 Iteration  1 RMS(Cart)=  0.00980881 RMS(Int)=  0.00005921
 Iteration  2 RMS(Cart)=  0.00007381 RMS(Int)=  0.00002197
 Iteration  3 RMS(Cart)=  0.00000000 RMS(Int)=  0.00002197
 Variable       Old X    -DE/DX   Delta X   Delta X   Delta X     New X
                                 (Linear)    (Quad)   (Total)
    R1        2.07126  -0.00022   0.00005  -0.00045  -0.00039   2.07087
    R2        2.10190  -0.00043   0.00052  -0.00087  -0.00038   2.10152
    R3        2.55491   0.00120   0.00109   0.00130   0.00239   2.55730
    R4        2.07749  -0.00024   0.00018  -0.00049  -0.00030   2.07719
    R5        4.27157  -0.00007  -0.00475   0.00016  -0.00462   4.26695
    R6        4.40091   0.00015  -0.01868   0.00395  -0.01471   4.38619
    R7        2.07305  -0.00021   0.00000  -0.00038  -0.00038   2.07266
    R8        2.06028  -0.00018  -0.00001  -0.00020  -0.00020   2.06007
    R9        2.91006  -0.00028   0.00096  -0.00099  -0.00003   2.91004
   R10        2.65237   0.00059   0.00145   0.00088   0.00233   2.65471
   R11        2.10449  -0.00016   0.00046  -0.00046   0.00002   2.10451
   R12        2.87896  -0.00038  -0.00049  -0.00018  -0.00067   2.87829
   R13        2.55751   0.00088   0.00044   0.00094   0.00138   2.55889
   R14        2.05953  -0.00006   0.00022  -0.00012   0.00010   2.05963
   R15        2.06064  -0.00007   0.00026  -0.00021   0.00005   2.06068
   R16        2.05611  -0.00008   0.00039  -0.00027   0.00011   2.05622
   R17        1.81866  -0.00003   0.00105  -0.00022   0.00083   1.81950
    A1        1.89047   0.00026   0.00083   0.00083   0.00167   1.89213
    A2        1.99086  -0.00015  -0.00059  -0.00080  -0.00139   1.98947
    A3        1.95030   0.00005   0.00036   0.00017   0.00055   1.95085
    A4        1.83471  -0.00016  -0.00011  -0.00047  -0.00060   1.83412
    A5        1.82220   0.00024   0.00026   0.00118   0.00144   1.82364
    A6        1.96181  -0.00019  -0.00065  -0.00067  -0.00132   1.96049
    A7        2.59592   0.00034   0.00266   0.00171   0.00435   2.60026
    A8        1.86906  -0.00035  -0.00960  -0.00321  -0.01276   1.85630
    A9        1.88773   0.00005   0.00125   0.00044   0.00170   1.88942
   A10        1.89689   0.00014   0.00045   0.00042   0.00087   1.89776
   A11        1.93919  -0.00006  -0.00068  -0.00053  -0.00123   1.93797
   A12        1.91270   0.00014   0.00121  -0.00002   0.00119   1.91388
   A13        1.88543  -0.00004  -0.00054   0.00021  -0.00032   1.88510
   A14        1.94110  -0.00022  -0.00159  -0.00050  -0.00208   1.93902
   A15        1.83450   0.00022   0.00003   0.00142   0.00149   1.83599
   A16        1.98199   0.00008   0.00009   0.00046   0.00056   1.98255
   A17        1.94178  -0.00009  -0.00066  -0.00071  -0.00137   1.94040
   A18        1.89390  -0.00017  -0.00041  -0.00009  -0.00053   1.89337
   A19        1.79160   0.00010   0.00143  -0.00011   0.00131   1.79291
   A20        2.00122  -0.00012  -0.00034  -0.00078  -0.00111   2.00011
   A21        2.36962  -0.00027  -0.00741  -0.00185  -0.00921   2.36041
   A22        1.92533  -0.00006  -0.00070   0.00011  -0.00059   1.92475
   A23        1.92388   0.00002   0.00030   0.00002   0.00031   1.92419
   A24        1.92560  -0.00013  -0.00056  -0.00009  -0.00066   1.92494
   A25        1.89508   0.00003   0.00056  -0.00011   0.00044   1.89552
   A26        1.89874   0.00008   0.00032  -0.00005   0.00028   1.89902
   A27        1.89452   0.00006   0.00011   0.00013   0.00024   1.89476
   A28        1.79234  -0.00010  -0.01041  -0.00162  -0.01205   1.78029
   A29        1.99377   0.00017  -0.00058   0.00021  -0.00050   1.99327
   A30        1.86157  -0.00036  -0.00389   0.00026  -0.00364   1.85793
    D1        2.57319  -0.00016  -0.00017   0.00410   0.00395   2.57713
    D2        0.43855  -0.00003   0.00016   0.00487   0.00503   0.44359
    D3       -1.62950   0.00015   0.00084   0.00531   0.00614  -1.62336
    D4       -2.85497  -0.00015  -0.00848  -0.00292  -0.01140  -2.86636
    D5       -0.78669  -0.00002  -0.00785  -0.00265  -0.01051  -0.79720
    D6        1.18487   0.00008  -0.00791  -0.00185  -0.00976   1.17511
    D7       -0.55809   0.00014   0.00698  -0.00204   0.00497  -0.55312
    D8        1.45021  -0.00027  -0.00410  -0.00261  -0.00675   1.44346
    D9        1.66850   0.00023   0.01960   0.00174   0.02136   1.68986
   D10        3.01735   0.00001  -0.00335  -0.00029  -0.00366   3.01369
   D11        0.94987   0.00003  -0.00294  -0.00133  -0.00428   0.94559
   D12       -1.33915   0.00021  -0.00197   0.00001  -0.00196  -1.34111
   D13        0.95777  -0.00020  -0.00583  -0.00105  -0.00690   0.95088
   D14       -1.10970  -0.00018  -0.00542  -0.00210  -0.00752  -1.11722
   D15        2.88447  -0.00001  -0.00445  -0.00076  -0.00520   2.87927
   D16       -1.12571  -0.00011  -0.00493  -0.00099  -0.00595  -1.13166
   D17        3.09000  -0.00009  -0.00453  -0.00203  -0.00658   3.08343
   D18        0.80099   0.00009  -0.00356  -0.00069  -0.00426   0.79673
   D19       -2.77979  -0.00004  -0.00084  -0.00035  -0.00115  -2.78095
   D20        1.40136  -0.00001   0.00659   0.00009   0.00664   1.40800
   D21       -0.71183  -0.00003  -0.00005   0.00002   0.00000  -0.71182
   D22       -2.81386  -0.00001   0.00738   0.00045   0.00780  -2.80607
   D23        1.38784  -0.00002   0.00014  -0.00017   0.00000   1.38785
   D24       -0.71419   0.00000   0.00758   0.00026   0.00780  -0.70639
   D25       -0.47489  -0.00002  -0.01054   0.00012  -0.01043  -0.48532
   D26        1.65099   0.00011  -0.01060   0.00141  -0.00921   1.64178
   D27       -2.50736  -0.00005  -0.01042   0.00041  -0.01003  -2.51740
   D28        0.99480   0.00013   0.00190  -0.00061   0.00130   0.99610
   D29       -1.09788   0.00011   0.00146  -0.00055   0.00092  -1.09696
   D30        3.09315   0.00011   0.00149  -0.00066   0.00084   3.09399
   D31       -1.03815  -0.00008   0.00205  -0.00258  -0.00054  -1.03869
   D32       -3.13083  -0.00010   0.00161  -0.00252  -0.00092  -3.13175
   D33        1.06020  -0.00010   0.00164  -0.00263  -0.00099   1.05920
   D34       -3.02907  -0.00003   0.00075  -0.00194  -0.00119  -3.03026
   D35        1.16144  -0.00005   0.00031  -0.00188  -0.00157   1.15987
   D36       -0.93072  -0.00005   0.00034  -0.00199  -0.00165  -0.93237
         Item               Value     Threshold  Converged?
 Maximum Force            0.001204     0.000450     NO 
 RMS     Force            0.000236     0.000300     YES
 Maximum Displacement     0.037113     0.001800     NO 
 RMS     Displacement     0.009862     0.001200     NO 
 Predicted change in Energy=-8.545945D-06
 GradGradGradGradGradGradGradGradGradGradGradGradGradGradGradGradGradGrad

                          Input orientation:                          
 ---------------------------------------------------------------------
 Center     Atomic      Atomic             Coordinates (Angstroms)
 Number     Number       Type             X           Y           Z
 ---------------------------------------------------------------------
      1          6           0       -2.751239    0.203623    0.232932
      2          1           0       -3.710745    0.158946   -0.294567
      3          1           0       -2.188163   -0.730866    0.017535
      4          8           0       -1.941858    1.205962   -0.181248
      5          1           0        1.429410   -1.165367   -1.405728
      6          6           0        0.570862   -0.748915   -0.864943
      7          1           0       -0.053118   -0.209885   -1.578043
      8          6           0        1.088414    0.224683    0.210053
      9          1           0        0.177191    0.711133    0.626315
     10          6           0        2.005863    1.308806   -0.340290
     11          1           0        1.496613    1.874492   -1.120399
     12          1           0        2.905306    0.862132   -0.765264
     13          1           0        2.300416    1.992518    0.453275
     14          8           0        1.583791   -0.444235    1.278111
     15          8           0       -0.206744   -1.768650   -0.291390
     16          1           0        0.236732   -2.023697    0.524290
     17          1           0       -2.885089    0.198731    1.323942
 ---------------------------------------------------------------------
                    Distance matrix (angstroms):
                    1          2          3          4          5
     1  C    0.000000
     2  H    1.095858   0.000000
     3  H    1.112079   1.790930   0.000000
     4  O    1.353265   2.058651   1.962519   0.000000
     5  H    4.694375   5.423069   3.911688   4.299767   0.000000
     6  C    3.626156   4.413808   2.896776   3.256185   1.096807
     7  H    3.275741   3.893788   2.715826   2.742808   1.772153
     8  C    3.839778   4.826064   3.418492   3.209139   2.158533
     9  H    2.998002   4.033483   2.836348   2.321073   3.036199
    10  C    4.917319   5.831285   4.677409   3.952262   2.754812
    11  H    4.761045   5.544518   4.654069   3.626571   3.053960
    12  H    5.781567   6.669944   5.393870   4.894312   2.588284
    13  H    5.363573   6.328927   5.268210   4.360984   3.766535
    14  O    4.506063   5.556011   3.987335   4.157292   2.783318
    15  O    3.261783   3.999208   2.257975   3.445441   2.069469
    16  H    3.738156   4.584434   2.794338   3.959132   2.425733
    17  H    1.099201   1.817378   1.748301   2.042008   5.284578
                    6          7          8          9         10
     6  C    0.000000
     7  H    1.090145   0.000000
     8  C    1.539925   2.165462   0.000000
     9  H    2.123809   2.400106   1.113658   0.000000
    10  C    2.562948   2.842157   1.523126   2.153040   0.000000
    11  H    2.793660   2.637371   2.158379   2.478969   1.089911
    12  H    2.838139   3.249938   2.158397   3.066252   1.090467
    13  H    3.499216   3.809981   2.157162   2.485956   1.088103
    14  O    2.389882   3.300304   1.354105   1.933452   2.422916
    15  O    1.404811   2.027024   2.429456   2.671874   3.790614
    16  H    1.914857   2.791725   2.424730   2.737379   3.870775
    17  H    4.199148   4.075358   4.126760   3.182263   5.284255
                   11         12         13         14         15
    11  H    0.000000
    12  H    1.770709   0.000000
    13  H    1.771011   1.768757   0.000000
    14  O    3.337207   2.761952   2.670520   0.000000
    15  O    4.106235   4.102490   4.581131   2.724596   0.000000
    16  H    4.414541   4.136694   4.515951   2.208509   0.962836
    17  H    5.289829   6.191410   5.555646   4.515130   3.695053
                   16         17
    16  H    0.000000
    17  H    3.914638   0.000000
 Stoichiometry    C4H10O3(3)
 Framework group  C1[X(C4H10O3)]
 Deg. of freedom    45
 Full point group                 C1      NOp   1
 Largest Abelian subgroup         C1      NOp   1
 Largest concise Abelian subgroup C1      NOp   1
                         Standard orientation:                         
 ---------------------------------------------------------------------
 Center     Atomic      Atomic             Coordinates (Angstroms)
 Number     Number       Type             X           Y           Z
 ---------------------------------------------------------------------
      1          6           0        2.761227   -0.159375    0.292232
      2          1           0        3.729324   -0.106816   -0.218582
      3          1           0        2.186289    0.761444    0.050862
      4          8           0        1.976823   -1.182427   -0.119352
      5          1           0       -1.411527    1.109082   -1.444520
      6          6           0       -0.556025    0.716725   -0.881352
      7          1           0        0.090030    0.176808   -1.573824
      8          6           0       -1.076442   -0.247650    0.200551
      9          1           0       -0.164805   -0.711146    0.641374
     10          6           0       -1.964989   -1.356617   -0.347708
     11          1           0       -1.431945   -1.926298   -1.108783
     12          1           0       -2.864010   -0.932826   -0.796352
     13          1           0       -2.262283   -2.032009    0.451936
     14          8           0       -1.602653    0.430282    1.247981
     15          8           0        0.193399    1.759276   -0.311312
     16          1           0       -0.269230    2.020147    0.491790
     17          1           0        2.874981   -0.133938    1.385234
 ---------------------------------------------------------------------
 Rotational constants (GHZ):           3.0265954           1.4314186           1.1918921
 Standard basis: Aug-CC-pVTZ (5D, 7F)
 There are   635 symmetry adapted cartesian basis functions of A   symmetry.
 There are   552 symmetry adapted basis functions of A   symmetry.
   552 basis functions,   774 primitive gaussians,   635 cartesian basis functions
    30 alpha electrons       28 beta electrons
       nuclear repulsion energy       317.5319292727 Hartrees.
 NAtoms=   17 NActive=   17 NUniq=   17 SFac= 1.00D+00 NAtFMM=   60 NAOKFM=F Big=F
 Integral buffers will be    131072 words long.
 Raffenetti 2 integral format.
 Two-electron integral symmetry is turned on.
 Nuclear repulsion after empirical dispersion term =      317.5237464905 Hartrees.
 One-electron integrals computed using PRISM.
 NBasis=   552 RedAO= T EigKep=  8.21D-06  NBF=   552
 NBsUse=   552 1.00D-06 EigRej= -1.00D+00 NBFU=   552
 Initial guess from the checkpoint file:  "Forward-wb-opt.chk"
 B after Tr=     0.000000    0.000000    0.000000
         Rot=    0.999999    0.000954    0.000679   -0.000792 Ang=   0.16 deg.
 Initial guess <Sx>= 0.0000 <Sy>= 0.0000 <Sz>= 1.0000 <S**2>= 2.0093 S= 1.0031
 ExpMin= 2.53D-02 ExpMax= 1.53D+04 ExpMxC= 5.22D+02 IAcc=3 IRadAn=         7 AccDes= 0.00D+00
 Harris functional with IExCor= 4639 and IRadAn=       7 diagonalized for initial guess.
 HarFok:  IExCor= 4639 AccDes= 0.00D+00 IRadAn=         7 IDoV= 1 UseB2=F ITyADJ=14
 ICtDFT=  3500011 ScaDFX=  1.000000  1.000000  1.000000  1.000000
 FoFCou: FMM=F IPFlag=           0 FMFlag=      100000 FMFlg1=           0
         NFxFlg=           0 DoJE=T BraDBF=F KetDBF=T FulRan=T
         wScrn=  0.000000 ICntrl=       500 IOpCl=  0 I1Cent=   200000004 NGrid=           0
         NMat0=    1 NMatS0=      1 NMatT0=    0 NMatD0=    1 NMtDS0=    0 NMtDT0=    0
 Petite list used in FoFCou.
 Requested convergence on RMS density matrix=1.00D-08 within 128 cycles.
 Requested convergence on MAX density matrix=1.00D-06.
 Requested convergence on             energy=1.00D-06.
 No special actions if energy rises.
 Restarting incremental Fock formation.
 SCF Done:  E(UwB97XD) =  -383.991128569     A.U. after   22 cycles
            NFock= 22  Conv=0.18D-08     -V/T= 2.0058
 <Sx>= 0.0000 <Sy>= 0.0000 <Sz>= 1.0000 <S**2>= 2.0093 S= 1.0031
 <L.S>=  0.00000000000    
 Annihilation of the first spin contaminant:
 S**2 before annihilation     2.0093,   after     2.0001
 Calling FoFJK, ICntrl=      2127 FMM=F ISym2X=0 I1Cent= 0 IOpClX= 1 NMat=1 NMatS=1 NMatT=0.
 ***** Axes restored to original set *****
 -------------------------------------------------------------------
 Center     Atomic                   Forces (Hartrees/Bohr)
 Number     Number              X              Y              Z
 -------------------------------------------------------------------
      1        6          -0.000517446   -0.001213926    0.000472939
      2        1           0.000154326    0.000138292    0.000080329
      3        1           0.000136444    0.000556263   -0.000105660
      4        8           0.000082065    0.000576340   -0.000450378
      5        1          -0.000136275    0.000001131    0.000104022
      6        6           0.000468657    0.000348277    0.000001031
      7        1           0.000020819   -0.000130681    0.000082852
      8        6          -0.000841684    0.000224402   -0.000829185
      9        1           0.000484861   -0.000125006    0.000301389
     10        6           0.000094590   -0.000056787    0.000149458
     11        1           0.000036064   -0.000061355    0.000053085
     12        1          -0.000099866    0.000032229    0.000040127
     13        1          -0.000062687   -0.000070966   -0.000072230
     14        8           0.000309446   -0.000189570    0.000373622
     15        8          -0.000166381   -0.000305363    0.000307387
     16        1          -0.000002318    0.000134614   -0.000306369
     17        1           0.000039386    0.000142107   -0.000202419
 -------------------------------------------------------------------
 Cartesian Forces:  Max     0.001213926 RMS     0.000337482

 GradGradGradGradGradGradGradGradGradGradGradGradGradGradGradGradGradGrad
 Berny optimization.
 Using GEDIIS/GDIIS optimizer.
 FormGI is forming the generalized inverse of G from B-inverse, IUseBI=4.
 Internal  Forces:  Max     0.000591747 RMS     0.000142193
 Search for a local minimum.
 Step number   7 out of a maximum of   93
 All quantities printed in internal units (Hartrees-Bohrs-Radians)
 Mixed Optimization -- En-DIIS/RFO-DIIS
 Swapping is turned off.
 Update second derivatives using D2CorX and points    1    2    3    4    5
                                                      6    7
 DE= -2.20D-05 DEPred=-8.55D-06 R= 2.58D+00
 TightC=F SS=  1.41D+00  RLast= 4.88D-02 DXNew= 5.0454D-01 1.4648D-01
 Trust test= 2.58D+00 RLast= 4.88D-02 DXMaxT set to 3.00D-01
 ITU=  1  1  1  1  1  1  0
     Eigenvalues ---    0.00204   0.00331   0.00345   0.00440   0.01657
     Eigenvalues ---    0.02473   0.02917   0.03731   0.04071   0.04605
     Eigenvalues ---    0.05587   0.05634   0.05701   0.06046   0.06953
     Eigenvalues ---    0.07701   0.09380   0.09668   0.10123   0.10546
     Eigenvalues ---    0.10933   0.12386   0.13438   0.14859   0.16004
     Eigenvalues ---    0.16039   0.16266   0.17966   0.18685   0.20511
     Eigenvalues ---    0.27456   0.29986   0.30335   0.32377   0.33319
     Eigenvalues ---    0.33561   0.33649   0.34138   0.34302   0.34383
     Eigenvalues ---    0.36602   0.40738   0.45069   0.50926   0.55617
 En-DIIS/RFO-DIIS/Sim-DIIS IScMMF=       -3 using points:     7    6    5    4    3    2
 RFO step:  Lambda=-1.84600047D-05.
 DidBck=F Rises=F RFO-DIIS coefs:    1.31689    0.13426   -2.00000    1.45080    0.38440
                  RFO-DIIS coefs:   -0.28634
 Iteration  1 RMS(Cart)=  0.00469965 RMS(Int)=  0.00013591
 Iteration  2 RMS(Cart)=  0.00004673 RMS(Int)=  0.00013275
 Iteration  3 RMS(Cart)=  0.00000001 RMS(Int)=  0.00013275
 Variable       Old X    -DE/DX   Delta X   Delta X   Delta X     New X
                                 (Linear)    (Quad)   (Total)
    R1        2.07087  -0.00018  -0.00080  -0.00007  -0.00087   2.07000
    R2        2.10152  -0.00037  -0.00183   0.00029  -0.00165   2.09987
    R3        2.55730   0.00059   0.00264   0.00039   0.00308   2.56038
    R4        2.07719  -0.00021  -0.00100   0.00002  -0.00098   2.07621
    R5        4.26695  -0.00005   0.00565  -0.00546   0.00006   4.26702
    R6        4.38619   0.00027   0.02087  -0.00980   0.01115   4.39735
    R7        2.07266  -0.00016  -0.00072  -0.00004  -0.00076   2.07191
    R8        2.06007  -0.00013  -0.00050   0.00000  -0.00050   2.05957
    R9        2.91004  -0.00028  -0.00079  -0.00110  -0.00183   2.90820
   R10        2.65471   0.00009   0.00161   0.00018   0.00173   2.65644
   R11        2.10451  -0.00019  -0.00173   0.00051  -0.00108   2.10343
   R12        2.87829  -0.00019  -0.00010  -0.00069  -0.00079   2.87750
   R13        2.55889   0.00050   0.00278  -0.00036   0.00241   2.56130
   R14        2.05963  -0.00009  -0.00019  -0.00001  -0.00020   2.05943
   R15        2.06068  -0.00011  -0.00049   0.00014  -0.00035   2.06033
   R16        2.05622  -0.00011  -0.00050   0.00015  -0.00035   2.05587
   R17        1.81950  -0.00030  -0.00058   0.00028  -0.00030   1.81920
    A1        1.89213   0.00015   0.00183   0.00041   0.00217   1.89430
    A2        1.98947  -0.00009  -0.00137  -0.00055  -0.00203   1.98744
    A3        1.95085   0.00002   0.00031   0.00020   0.00050   1.95135
    A4        1.83412  -0.00013  -0.00170   0.00019  -0.00130   1.83282
    A5        1.82364   0.00015   0.00270   0.00024   0.00289   1.82654
    A6        1.96049  -0.00007  -0.00134  -0.00037  -0.00169   1.95880
    A7        2.60026   0.00029  -0.00026   0.00550   0.00538   2.60564
    A8        1.85630  -0.00025   0.00461  -0.01584  -0.01067   1.84563
    A9        1.88942   0.00000   0.00082  -0.00002   0.00080   1.89022
   A10        1.89776   0.00007   0.00093  -0.00002   0.00084   1.89860
   A11        1.93797  -0.00003  -0.00090  -0.00016  -0.00110   1.93687
   A12        1.91388   0.00004   0.00084   0.00006   0.00094   1.91482
   A13        1.88510  -0.00002  -0.00143   0.00084  -0.00056   1.88454
   A14        1.93902  -0.00006  -0.00020  -0.00069  -0.00087   1.93815
   A15        1.83599   0.00015   0.00171   0.00182   0.00387   1.83986
   A16        1.98255   0.00004   0.00158  -0.00078   0.00069   1.98324
   A17        1.94040   0.00001  -0.00043  -0.00053  -0.00102   1.93939
   A18        1.89337  -0.00010  -0.00005  -0.00014  -0.00038   1.89299
   A19        1.79291   0.00002   0.00009  -0.00013  -0.00007   1.79284
   A20        2.00011  -0.00010  -0.00262   0.00002  -0.00254   1.99758
   A21        2.36041  -0.00018   0.00385  -0.01033  -0.00595   2.35446
   A22        1.92475  -0.00001   0.00047  -0.00070  -0.00023   1.92452
   A23        1.92419  -0.00001  -0.00024   0.00031   0.00007   1.92426
   A24        1.92494  -0.00003   0.00023  -0.00061  -0.00038   1.92456
   A25        1.89552   0.00001  -0.00038   0.00041   0.00002   1.89555
   A26        1.89902   0.00002  -0.00021   0.00031   0.00010   1.89912
   A27        1.89476   0.00003   0.00012   0.00031   0.00043   1.89519
   A28        1.78029  -0.00007   0.00793  -0.01314  -0.00502   1.77527
   A29        1.99327   0.00007   0.00078  -0.00048   0.00068   1.99396
   A30        1.85793  -0.00014  -0.00112  -0.00098  -0.00197   1.85596
    D1        2.57713  -0.00005   0.00424   0.00976   0.01408   2.59121
    D2        0.44359   0.00005   0.00584   0.01009   0.01606   0.45964
    D3       -1.62336   0.00012   0.00689   0.01032   0.01724  -1.60612
    D4       -2.86636  -0.00005   0.00333  -0.01157  -0.00825  -2.87461
    D5       -0.79720   0.00000   0.00371  -0.01125  -0.00756  -0.80475
    D6        1.17511   0.00007   0.00531  -0.01103  -0.00567   1.16944
    D7       -0.55312   0.00009  -0.00974   0.00122  -0.00828  -0.56140
    D8        1.44346  -0.00009  -0.00537  -0.00790  -0.01326   1.43020
    D9        1.68986   0.00010  -0.01454   0.02378   0.00957   1.69943
   D10        3.01369  -0.00001   0.00523  -0.00275   0.00242   3.01611
   D11        0.94559  -0.00001   0.00332  -0.00333   0.00000   0.94560
   D12       -1.34111   0.00009   0.00603  -0.00219   0.00389  -1.33721
   D13        0.95088  -0.00008   0.00323  -0.00275   0.00042   0.95130
   D14       -1.11722  -0.00008   0.00133  -0.00333  -0.00200  -1.11922
   D15        2.87927   0.00003   0.00404  -0.00219   0.00189   2.88116
   D16       -1.13166  -0.00004   0.00459  -0.00341   0.00106  -1.13060
   D17        3.08343  -0.00004   0.00269  -0.00399  -0.00136   3.08206
   D18        0.79673   0.00006   0.00540  -0.00284   0.00253   0.79925
   D19       -2.78095  -0.00002  -0.00071  -0.00087  -0.00162  -2.78256
   D20        1.40800  -0.00001  -0.00551   0.00616   0.00074   1.40874
   D21       -0.71182  -0.00005  -0.00111  -0.00047  -0.00162  -0.71345
   D22       -2.80607  -0.00004  -0.00591   0.00657   0.00074  -2.80533
   D23        1.38785  -0.00005  -0.00112  -0.00027  -0.00135   1.38650
   D24       -0.70639  -0.00003  -0.00592   0.00677   0.00101  -0.70538
   D25       -0.48532  -0.00002   0.00903  -0.01525  -0.00623  -0.49154
   D26        1.64178   0.00006   0.01183  -0.01521  -0.00343   1.63835
   D27       -2.51740  -0.00009   0.00882  -0.01532  -0.00658  -2.52397
   D28        0.99610   0.00006  -0.00277   0.00156  -0.00111   0.99500
   D29       -1.09696   0.00006  -0.00244   0.00130  -0.00104  -1.09799
   D30        3.09399   0.00005  -0.00259   0.00110  -0.00138   3.09262
   D31       -1.03869  -0.00008  -0.00581  -0.00016  -0.00608  -1.04477
   D32       -3.13175  -0.00008  -0.00548  -0.00042  -0.00601  -3.13775
   D33        1.05920  -0.00009  -0.00562  -0.00061  -0.00635   1.05285
   D34       -3.03026   0.00001  -0.00439   0.00008  -0.00430  -3.03456
   D35        1.15987   0.00001  -0.00406  -0.00018  -0.00423   1.15564
   D36       -0.93237   0.00000  -0.00420  -0.00038  -0.00457  -0.93694
         Item               Value     Threshold  Converged?
 Maximum Force            0.000592     0.000450     NO 
 RMS     Force            0.000142     0.000300     YES
 Maximum Displacement     0.020756     0.001800     NO 
 RMS     Displacement     0.004727     0.001200     NO 
 Predicted change in Energy=-5.483753D-06
 GradGradGradGradGradGradGradGradGradGradGradGradGradGradGradGradGradGrad

                          Input orientation:                          
 ---------------------------------------------------------------------
 Center     Atomic      Atomic             Coordinates (Angstroms)
 Number     Number       Type             X           Y           Z
 ---------------------------------------------------------------------
      1          6           0       -2.748426    0.204675    0.232691
      2          1           0       -3.711186    0.158398   -0.287735
      3          1           0       -2.183767   -0.727159    0.014473
      4          8           0       -1.944171    1.209622   -0.190390
      5          1           0        1.429813   -1.165871   -1.405739
      6          6           0        0.570865   -0.749970   -0.865978
      7          1           0       -0.054167   -0.212917   -1.579242
      8          6           0        1.085384    0.223463    0.209232
      9          1           0        0.175749    0.709155    0.628319
     10          6           0        2.002477    1.308645   -0.338453
     11          1           0        1.494405    1.873318   -1.119913
     12          1           0        2.903620    0.863446   -0.760892
     13          1           0        2.293281    1.992669    0.455972
     14          8           0        1.584337   -0.446894    1.276342
     15          8           0       -0.205495   -1.771707   -0.292055
     16          1           0        0.239026   -2.023803    0.523788
     17          1           0       -2.874106    0.204338    1.324161
 ---------------------------------------------------------------------
                    Distance matrix (angstroms):
                    1          2          3          4          5
     1  C    0.000000
     2  H    1.095395   0.000000
     3  H    1.111204   1.791242   0.000000
     4  O    1.354895   2.058371   1.962268   0.000000
     5  H    4.692604   5.425264   3.907356   4.301605   0.000000
     6  C    3.624377   4.415366   2.892008   3.259114   1.096407
     7  H    3.273609   3.896107   2.709164   2.743108   1.772123
     8  C    3.833928   4.822686   3.410127   3.210983   2.158011
     9  H    2.993630   4.031223   2.829686   2.326976   3.037399
    10  C    4.910808   5.828515   4.668372   3.950666   2.755045
    11  H    4.755578   5.543613   4.645241   3.623301   3.053283
    12  H    5.776401   6.669080   5.386346   4.893505   2.589607
    13  H    5.354025   6.322284   5.257028   4.357401   3.766685
    14  O    4.504063   5.554753   3.983650   4.164819   2.781073
    15  O    3.263119   4.001898   2.258008   3.452775   2.069194
    16  H    3.738412   4.585274   2.794747   3.966288   2.424273
    17  H    1.098682   1.816872   1.749153   2.041872   5.277645
                    6          7          8          9         10
     6  C    0.000000
     7  H    1.089879   0.000000
     8  C    1.538954   2.165097   0.000000
     9  H    2.125579   2.403415   1.113089   0.000000
    10  C    2.562361   2.843324   1.522707   2.151969   0.000000
    11  H    2.792678   2.638453   2.157764   2.480009   1.089804
    12  H    2.838293   3.252193   2.157939   3.065125   1.090282
    13  H    3.498048   3.810146   2.156382   2.482147   1.087918
    14  O    2.389251   3.300576   1.355380   1.934038   2.421636
    15  O    1.405727   2.027209   2.428655   2.673409   3.790233
    16  H    1.914215   2.790700   2.421874   2.735688   3.867613
    17  H    4.192283   4.068895   4.113514   3.168699   5.269235
                   11         12         13         14         15
    11  H    0.000000
    12  H    1.770487   0.000000
    13  H    1.770836   1.768733   0.000000
    14  O    3.336692   2.758228   2.669658   0.000000
    15  O    4.106242   4.102492   4.579733   2.723693   0.000000
    16  H    4.411948   4.133603   4.511830   2.205186   0.962679
    17  H    5.276635   6.177701   5.536584   4.506007   3.693019
                   16         17
    16  H    0.000000
    17  H    3.911112   0.000000
 Stoichiometry    C4H10O3(3)
 Framework group  C1[X(C4H10O3)]
 Deg. of freedom    45
 Full point group                 C1      NOp   1
 Largest Abelian subgroup         C1      NOp   1
 Largest concise Abelian subgroup C1      NOp   1
                         Standard orientation:                         
 ---------------------------------------------------------------------
 Center     Atomic      Atomic             Coordinates (Angstroms)
 Number     Number       Type             X           Y           Z
 ---------------------------------------------------------------------
      1          6           0        2.758060   -0.154236    0.296752
      2          1           0        3.729715   -0.098150   -0.205873
      3          1           0        2.179823    0.762302    0.051042
      4          8           0        1.981832   -1.182131   -0.123538
      5          1           0       -1.413175    1.104635   -1.445822
      6          6           0       -0.557028    0.715310   -0.882311
      7          1           0        0.092089    0.178218   -1.573698
      8          6           0       -1.073479   -0.249012    0.200160
      9          1           0       -0.162958   -0.709229    0.645265
     10          6           0       -1.958517   -1.361530   -0.345412
     11          1           0       -1.424449   -1.929738   -1.106718
     12          1           0       -2.859700   -0.941684   -0.792977
     13          1           0       -2.251463   -2.037073    0.455457
     14          8           0       -1.606052    0.430047    1.245292
     15          8           0        0.188047    1.762092   -0.312067
     16          1           0       -0.277109    2.019689    0.490445
     17          1           0        2.862387   -0.132220    1.390249
 ---------------------------------------------------------------------
 Rotational constants (GHZ):           3.0219345           1.4328065           1.1918873
 Standard basis: Aug-CC-pVTZ (5D, 7F)
 There are   635 symmetry adapted cartesian basis functions of A   symmetry.
 There are   552 symmetry adapted basis functions of A   symmetry.
   552 basis functions,   774 primitive gaussians,   635 cartesian basis functions
    30 alpha electrons       28 beta electrons
       nuclear repulsion energy       317.5175786383 Hartrees.
 NAtoms=   17 NActive=   17 NUniq=   17 SFac= 1.00D+00 NAtFMM=   60 NAOKFM=F Big=F
 Integral buffers will be    131072 words long.
 Raffenetti 2 integral format.
 Two-electron integral symmetry is turned on.
 Nuclear repulsion after empirical dispersion term =      317.5093871727 Hartrees.
 One-electron integrals computed using PRISM.
 NBasis=   552 RedAO= T EigKep=  8.19D-06  NBF=   552
 NBsUse=   552 1.00D-06 EigRej= -1.00D+00 NBFU=   552
 Initial guess from the checkpoint file:  "Forward-wb-opt.chk"
 B after Tr=     0.000000    0.000000    0.000000
         Rot=    0.999999    0.000311    0.000315   -0.001058 Ang=   0.13 deg.
 Initial guess <Sx>= 0.0000 <Sy>= 0.0000 <Sz>= 1.0000 <S**2>= 2.0093 S= 1.0031
 ExpMin= 2.53D-02 ExpMax= 1.53D+04 ExpMxC= 5.22D+02 IAcc=3 IRadAn=         7 AccDes= 0.00D+00
 Harris functional with IExCor= 4639 and IRadAn=       7 diagonalized for initial guess.
 HarFok:  IExCor= 4639 AccDes= 0.00D+00 IRadAn=         7 IDoV= 1 UseB2=F ITyADJ=14
 ICtDFT=  3500011 ScaDFX=  1.000000  1.000000  1.000000  1.000000
 FoFCou: FMM=F IPFlag=           0 FMFlag=      100000 FMFlg1=           0
         NFxFlg=           0 DoJE=T BraDBF=F KetDBF=T FulRan=T
         wScrn=  0.000000 ICntrl=       500 IOpCl=  0 I1Cent=   200000004 NGrid=           0
         NMat0=    1 NMatS0=      1 NMatT0=    0 NMatD0=    1 NMtDS0=    0 NMtDT0=    0
 Petite list used in FoFCou.
 Requested convergence on RMS density matrix=1.00D-08 within 128 cycles.
 Requested convergence on MAX density matrix=1.00D-06.
 Requested convergence on             energy=1.00D-06.
 No special actions if energy rises.
 Restarting incremental Fock formation.
 SCF Done:  E(UwB97XD) =  -383.991144386     A.U. after   21 cycles
            NFock= 21  Conv=0.42D-08     -V/T= 2.0058
 <Sx>= 0.0000 <Sy>= 0.0000 <Sz>= 1.0000 <S**2>= 2.0093 S= 1.0031
 <L.S>=  0.00000000000    
 Annihilation of the first spin contaminant:
 S**2 before annihilation     2.0093,   after     2.0001
 Calling FoFJK, ICntrl=      2127 FMM=F ISym2X=0 I1Cent= 0 IOpClX= 1 NMat=1 NMatS=1 NMatT=0.
 ***** Axes restored to original set *****
 -------------------------------------------------------------------
 Center     Atomic                   Forces (Hartrees/Bohr)
 Number     Number              X              Y              Z
 -------------------------------------------------------------------
      1        6           0.000076239    0.000034096    0.000086597
      2        1          -0.000036909   -0.000041752    0.000006847
      3        1           0.000158328    0.000145122   -0.000074783
      4        8          -0.000292904    0.000043729   -0.000209803
      5        1           0.000045861    0.000026451   -0.000030826
      6        6          -0.000138391   -0.000111097    0.000271072
      7        1          -0.000013879   -0.000010489   -0.000049632
      8        6          -0.000136438   -0.000064691   -0.000262176
      9        1           0.000248863   -0.000156177    0.000237220
     10        6           0.000027170    0.000066969   -0.000002209
     11        1           0.000012961    0.000006991   -0.000000341
     12        1          -0.000011918   -0.000002236    0.000006622
     13        1           0.000011217    0.000013360   -0.000019577
     14        8           0.000023511    0.000012836    0.000130094
     15        8           0.000039128    0.000106271    0.000020206
     16        1          -0.000006600   -0.000050399   -0.000120164
     17        1          -0.000006239   -0.000018984    0.000010854
 -------------------------------------------------------------------
 Cartesian Forces:  Max     0.000292904 RMS     0.000108595

 GradGradGradGradGradGradGradGradGradGradGradGradGradGradGradGradGradGrad
 Berny optimization.
 Using GEDIIS/GDIIS optimizer.
 FormGI is forming the generalized inverse of G from B-inverse, IUseBI=4.
 Internal  Forces:  Max     0.000267539 RMS     0.000060961
 Search for a local minimum.
 Step number   8 out of a maximum of   93
 All quantities printed in internal units (Hartrees-Bohrs-Radians)
 Mixed Optimization -- En-DIIS/RFO-DIIS
 Swapping is turned off.
 Update second derivatives using D2CorX and points    1    2    3    4    5
                                                      6    7    8
 DE= -1.58D-05 DEPred=-5.48D-06 R= 2.88D+00
 TightC=F SS=  1.41D+00  RLast= 4.44D-02 DXNew= 5.0454D-01 1.3329D-01
 Trust test= 2.88D+00 RLast= 4.44D-02 DXMaxT set to 3.00D-01
 ITU=  1  1  1  1  1  1  1  0
     Eigenvalues ---    0.00182   0.00311   0.00340   0.00381   0.01351
     Eigenvalues ---    0.01948   0.02841   0.03734   0.04130   0.04351
     Eigenvalues ---    0.05616   0.05642   0.05751   0.06278   0.06400
     Eigenvalues ---    0.07723   0.09455   0.09734   0.10169   0.10748
     Eigenvalues ---    0.11916   0.12634   0.13651   0.14877   0.15998
     Eigenvalues ---    0.16038   0.16582   0.17637   0.18602   0.20760
     Eigenvalues ---    0.26851   0.29932   0.31316   0.32083   0.33302
     Eigenvalues ---    0.33570   0.33898   0.34140   0.34304   0.34546
     Eigenvalues ---    0.36026   0.43107   0.45936   0.51446   0.53371
 En-DIIS/RFO-DIIS/Sim-DIIS IScMMF=       -3 using points:     8    7    6    5    4    3    2
 RFO step:  Lambda=-1.51001195D-05.
 DidBck=F Rises=F RFO-DIIS coefs:    1.42392    0.00839    0.47703   -1.78266    0.49434
                  RFO-DIIS coefs:    0.67457   -0.29559
 Iteration  1 RMS(Cart)=  0.00832696 RMS(Int)=  0.00006031
 Iteration  2 RMS(Cart)=  0.00008174 RMS(Int)=  0.00002840
 Iteration  3 RMS(Cart)=  0.00000001 RMS(Int)=  0.00002840
 Variable       Old X    -DE/DX   Delta X   Delta X   Delta X     New X
                                 (Linear)    (Quad)   (Total)
    R1        2.07000   0.00003  -0.00095   0.00049  -0.00046   2.06953
    R2        2.09987  -0.00006  -0.00147   0.00078  -0.00070   2.09918
    R3        2.56038  -0.00009   0.00352  -0.00166   0.00187   2.56225
    R4        2.07621   0.00001  -0.00096   0.00047  -0.00049   2.07572
    R5        4.26702  -0.00008  -0.00317  -0.00023  -0.00341   4.26360
    R6        4.39735   0.00027  -0.00489   0.00526   0.00035   4.39770
    R7        2.07191   0.00004  -0.00088   0.00050  -0.00038   2.07153
    R8        2.05957   0.00004  -0.00048   0.00029  -0.00020   2.05938
    R9        2.90820  -0.00005  -0.00036  -0.00064  -0.00097   2.90723
   R10        2.65644  -0.00020   0.00338  -0.00219   0.00118   2.65762
   R11        2.10343  -0.00001  -0.00114   0.00058  -0.00054   2.10289
   R12        2.87750   0.00009  -0.00053   0.00013  -0.00040   2.87710
   R13        2.56130   0.00010   0.00266  -0.00127   0.00140   2.56269
   R14        2.05943   0.00000  -0.00017   0.00010  -0.00007   2.05936
   R15        2.06033  -0.00001  -0.00046   0.00030  -0.00015   2.06018
   R16        2.05587   0.00000  -0.00021   0.00006  -0.00015   2.05571
   R17        1.81920  -0.00009   0.00039  -0.00037   0.00003   1.81923
    A1        1.89430  -0.00002   0.00249  -0.00125   0.00127   1.89558
    A2        1.98744   0.00002  -0.00202   0.00103  -0.00103   1.98642
    A3        1.95135  -0.00002   0.00067  -0.00031   0.00034   1.95169
    A4        1.83282  -0.00005  -0.00135   0.00040  -0.00094   1.83187
    A5        1.82654   0.00000   0.00269  -0.00110   0.00154   1.82808
    A6        1.95880   0.00006  -0.00194   0.00098  -0.00093   1.95787
    A7        2.60564   0.00020   0.00535   0.00042   0.00571   2.61135
    A8        1.84563  -0.00014  -0.01339  -0.00136  -0.01471   1.83092
    A9        1.89022  -0.00001   0.00142  -0.00070   0.00071   1.89093
   A10        1.89860  -0.00002   0.00072  -0.00015   0.00054   1.89915
   A11        1.93687  -0.00001  -0.00159   0.00086  -0.00072   1.93615
   A12        1.91482  -0.00002   0.00131  -0.00068   0.00063   1.91546
   A13        1.88454  -0.00001  -0.00023  -0.00022  -0.00046   1.88409
   A14        1.93815   0.00007  -0.00149   0.00084  -0.00066   1.93749
   A15        1.83986   0.00004   0.00223  -0.00030   0.00197   1.84183
   A16        1.98324  -0.00001   0.00186  -0.00142   0.00041   1.98365
   A17        1.93939   0.00003  -0.00118   0.00074  -0.00044   1.93895
   A18        1.89299  -0.00003  -0.00108   0.00058  -0.00051   1.89248
   A19        1.79284  -0.00002   0.00082  -0.00079   0.00003   1.79287
   A20        1.99758  -0.00001  -0.00235   0.00114  -0.00121   1.99637
   A21        2.35446  -0.00010  -0.00912  -0.00006  -0.00920   2.34526
   A22        1.92452   0.00002  -0.00046   0.00017  -0.00028   1.92423
   A23        1.92426  -0.00002  -0.00011   0.00018   0.00007   1.92433
   A24        1.92456   0.00004   0.00010  -0.00037  -0.00027   1.92429
   A25        1.89555   0.00000   0.00017  -0.00001   0.00016   1.89571
   A26        1.89912  -0.00002   0.00007   0.00002   0.00009   1.89921
   A27        1.89519  -0.00001   0.00025   0.00000   0.00025   1.89544
   A28        1.77527  -0.00011  -0.01052   0.00040  -0.01014   1.76513
   A29        1.99396   0.00004  -0.00023   0.00048   0.00027   1.99423
   A30        1.85596   0.00001  -0.00325   0.00140  -0.00185   1.85411
    D1        2.59121   0.00006   0.00938   0.00162   0.01105   2.60226
    D2        0.45964   0.00007   0.01121   0.00084   0.01212   0.47177
    D3       -1.60612   0.00003   0.01278   0.00006   0.01290  -1.59322
    D4       -2.87461   0.00003  -0.01171   0.00065  -0.01100  -2.88561
    D5       -0.80475  -0.00002  -0.01065  -0.00006  -0.01061  -0.81537
    D6        1.16944  -0.00002  -0.00914  -0.00068  -0.00976   1.15968
    D7       -0.56140   0.00006  -0.00122   0.00059  -0.00051  -0.56191
    D8        1.43020   0.00003  -0.01116   0.00268  -0.00848   1.42172
    D9        1.69943   0.00004   0.01955   0.00030   0.01992   1.71934
   D10        3.01611  -0.00005  -0.00019  -0.00093  -0.00111   3.01500
   D11        0.94560  -0.00003  -0.00135  -0.00066  -0.00199   0.94360
   D12       -1.33721  -0.00003   0.00140  -0.00167  -0.00026  -1.33747
   D13        0.95130  -0.00002  -0.00305   0.00040  -0.00265   0.94864
   D14       -1.11922   0.00000  -0.00421   0.00067  -0.00354  -1.12276
   D15        2.88116   0.00000  -0.00146  -0.00034  -0.00180   2.87936
   D16       -1.13060  -0.00003  -0.00268   0.00059  -0.00208  -1.13268
   D17        3.08206  -0.00001  -0.00383   0.00086  -0.00296   3.07910
   D18        0.79925  -0.00002  -0.00108  -0.00015  -0.00123   0.79803
   D19       -2.78256  -0.00002  -0.00179   0.00083  -0.00095  -2.78351
   D20        1.40874  -0.00002   0.00452  -0.00046   0.00407   1.41281
   D21       -0.71345  -0.00004  -0.00113   0.00034  -0.00079  -0.71424
   D22       -2.80533  -0.00005   0.00518  -0.00096   0.00423  -2.80110
   D23        1.38650  -0.00004  -0.00058  -0.00013  -0.00070   1.38580
   D24       -0.70538  -0.00004   0.00573  -0.00143   0.00432  -0.70106
   D25       -0.49154  -0.00004  -0.01096  -0.00059  -0.01152  -0.50306
   D26        1.63835  -0.00004  -0.00808  -0.00213  -0.01019   1.62815
   D27       -2.52397  -0.00008  -0.01086  -0.00096  -0.01181  -2.53578
   D28        0.99500  -0.00001  -0.00078   0.00047  -0.00031   0.99468
   D29       -1.09799   0.00000  -0.00063   0.00025  -0.00038  -1.09837
   D30        3.09262   0.00000  -0.00093   0.00037  -0.00056   3.09206
   D31       -1.04477  -0.00003  -0.00396   0.00130  -0.00267  -1.04744
   D32       -3.13775  -0.00002  -0.00381   0.00108  -0.00273  -3.14049
   D33        1.05285  -0.00002  -0.00411   0.00120  -0.00291   1.04994
   D34       -3.03456   0.00002  -0.00294   0.00125  -0.00169  -3.03625
   D35        1.15564   0.00003  -0.00279   0.00103  -0.00175   1.15388
   D36       -0.93694   0.00003  -0.00309   0.00116  -0.00193  -0.93887
         Item               Value     Threshold  Converged?
 Maximum Force            0.000268     0.000450     YES
 RMS     Force            0.000061     0.000300     YES
 Maximum Displacement     0.035356     0.001800     NO 
 RMS     Displacement     0.008391     0.001200     NO 
 Predicted change in Energy=-5.029675D-06
 GradGradGradGradGradGradGradGradGradGradGradGradGradGradGradGradGradGrad

                          Input orientation:                          
 ---------------------------------------------------------------------
 Center     Atomic      Atomic             Coordinates (Angstroms)
 Number     Number       Type             X           Y           Z
 ---------------------------------------------------------------------
      1          6           0       -2.739029    0.208038    0.230247
      2          1           0       -3.705793    0.157992   -0.281823
      3          1           0       -2.174179   -0.723461    0.012965
      4          8           0       -1.939460    1.212156   -0.206625
      5          1           0        1.427216   -1.163805   -1.408273
      6          6           0        0.568062   -0.751773   -0.866284
      7          1           0       -0.061054   -0.216315   -1.576995
      8          6           0        1.080439    0.220820    0.209975
      9          1           0        0.171244    0.704392    0.631698
     10          6           0        1.995219    1.308770   -0.335500
     11          1           0        1.485993    1.873362   -1.116217
     12          1           0        2.897526    0.866369   -0.758183
     13          1           0        2.283769    1.992106    0.460226
     14          8           0        1.582931   -0.450961    1.275466
     15          8           0       -0.203189   -1.778193   -0.292303
     16          1           0        0.243340   -2.026098    0.523744
     17          1           0       -2.855396    0.216011    1.322461
 ---------------------------------------------------------------------
                    Distance matrix (angstroms):
                    1          2          3          4          5
     1  C    0.000000
     2  H    1.095150   0.000000
     3  H    1.110836   1.791564   0.000000
     4  O    1.355884   2.058360   1.962122   0.000000
     5  H    4.682339   5.418838   3.896648   4.292278   0.000000
     6  C    3.613927   4.408525   2.879889   3.252665   1.096206
     7  H    3.258489   3.886090   2.692669   2.728892   1.772329
     8  C    3.819544   4.811843   3.394557   3.205634   2.157815
     9  H    2.979466   4.020508   2.814711   2.327161   3.037944
    10  C    4.893341   5.816245   4.651373   3.937974   2.754468
    11  H    4.736780   5.531125   4.627678   3.605313   3.051742
    12  H    5.760308   6.658268   5.370700   4.880596   2.589601
    13  H    5.335193   6.307888   5.239050   4.346110   3.766263
    14  O    4.495119   5.546762   3.972913   4.167707   2.781159
    15  O    3.263228   4.002144   2.256203   3.458925   2.069077
    16  H    3.737917   4.584194   2.793234   3.972951   2.424418
    17  H    1.098425   1.816665   1.749699   2.041899   5.263228
                    6          7          8          9         10
     6  C    0.000000
     7  H    1.089776   0.000000
     8  C    1.538442   2.165030   0.000000
     9  H    2.126460   2.404161   1.112803   0.000000
    10  C    2.562098   2.845251   1.522498   2.151193   0.000000
    11  H    2.792203   2.640534   2.157348   2.479973   1.089767
    12  H    2.838393   3.255127   2.157746   3.064412   1.090201
    13  H    3.497449   3.811245   2.155940   2.479995   1.087837
    14  O    2.389046   3.300648   1.356119   1.934461   2.421125
    15  O    1.406350   2.027337   2.428176   2.675295   3.790014
    16  H    1.913512   2.789457   2.418228   2.733574   3.863771
    17  H    4.176994   4.049951   4.090043   3.142645   5.241319
                   11         12         13         14         15
    11  H    0.000000
    12  H    1.770493   0.000000
    13  H    1.770796   1.768757   0.000000
    14  O    3.336468   2.756673   2.669150   0.000000
    15  O    4.106826   4.101851   4.578909   2.722071   0.000000
    16  H    4.409018   4.129698   4.507033   2.200147   0.962693
    17  H    5.248012   6.152086   5.505359   4.488408   3.690327
                   16         17
    16  H    0.000000
    17  H    3.907322   0.000000
 Stoichiometry    C4H10O3(3)
 Framework group  C1[X(C4H10O3)]
 Deg. of freedom    45
 Full point group                 C1      NOp   1
 Largest Abelian subgroup         C1      NOp   1
 Largest concise Abelian subgroup C1      NOp   1
                         Standard orientation:                         
 ---------------------------------------------------------------------
 Center     Atomic      Atomic             Coordinates (Angstroms)
 Number     Number       Type             X           Y           Z
 ---------------------------------------------------------------------
      1          6           0        2.748551   -0.150430    0.304249
      2          1           0        3.725174   -0.088824   -0.187448
      3          1           0        2.168241    0.763568    0.055638
      4          8           0        1.981340   -1.180849   -0.129389
      5          1           0       -1.409348    1.094101   -1.452826
      6          6           0       -0.553621    0.712457   -0.883839
      7          1           0        0.102904    0.177243   -1.569500
      8          6           0       -1.068294   -0.249763    0.200617
      9          1           0       -0.158281   -0.704187    0.651953
     10          6           0       -1.946378   -1.368744   -0.342382
     11          1           0       -1.407475   -1.937181   -1.100047
     12          1           0       -2.848575   -0.955336   -0.793684
     13          1           0       -2.237460   -2.042391    0.460650
     14          8           0       -1.609200    0.431653    1.240883
     15          8           0        0.181728    1.767268   -0.314229
     16          1           0       -0.288297    2.021282    0.486602
     17          1           0        2.840629   -0.133967    1.398684
 ---------------------------------------------------------------------
 Rotational constants (GHZ):           3.0139449           1.4397895           1.1951950
 Standard basis: Aug-CC-pVTZ (5D, 7F)
 There are   635 symmetry adapted cartesian basis functions of A   symmetry.
 There are   552 symmetry adapted basis functions of A   symmetry.
   552 basis functions,   774 primitive gaussians,   635 cartesian basis functions
    30 alpha electrons       28 beta electrons
       nuclear repulsion energy       317.6839148052 Hartrees.
 NAtoms=   17 NActive=   17 NUniq=   17 SFac= 1.00D+00 NAtFMM=   60 NAOKFM=F Big=F
 Integral buffers will be    131072 words long.
 Raffenetti 2 integral format.
 Two-electron integral symmetry is turned on.
 Nuclear repulsion after empirical dispersion term =      317.6756951302 Hartrees.
 One-electron integrals computed using PRISM.
 NBasis=   552 RedAO= T EigKep=  8.17D-06  NBF=   552
 NBsUse=   552 1.00D-06 EigRej= -1.00D+00 NBFU=   552
 Initial guess from the checkpoint file:  "Forward-wb-opt.chk"
 B after Tr=     0.000000    0.000000    0.000000
         Rot=    0.999999    0.000737    0.000718   -0.001147 Ang=   0.18 deg.
 Initial guess <Sx>= 0.0000 <Sy>= 0.0000 <Sz>= 1.0000 <S**2>= 2.0093 S= 1.0031
 ExpMin= 2.53D-02 ExpMax= 1.53D+04 ExpMxC= 5.22D+02 IAcc=3 IRadAn=         7 AccDes= 0.00D+00
 Harris functional with IExCor= 4639 and IRadAn=       7 diagonalized for initial guess.
 HarFok:  IExCor= 4639 AccDes= 0.00D+00 IRadAn=         7 IDoV= 1 UseB2=F ITyADJ=14
 ICtDFT=  3500011 ScaDFX=  1.000000  1.000000  1.000000  1.000000
 FoFCou: FMM=F IPFlag=           0 FMFlag=      100000 FMFlg1=           0
         NFxFlg=           0 DoJE=T BraDBF=F KetDBF=T FulRan=T
         wScrn=  0.000000 ICntrl=       500 IOpCl=  0 I1Cent=   200000004 NGrid=           0
         NMat0=    1 NMatS0=      1 NMatT0=    0 NMatD0=    1 NMtDS0=    0 NMtDT0=    0
 Petite list used in FoFCou.
 Requested convergence on RMS density matrix=1.00D-08 within 128 cycles.
 Requested convergence on MAX density matrix=1.00D-06.
 Requested convergence on             energy=1.00D-06.
 No special actions if energy rises.
 Restarting incremental Fock formation.
 SCF Done:  E(UwB97XD) =  -383.991149335     A.U. after   21 cycles
            NFock= 21  Conv=0.80D-08     -V/T= 2.0058
 <Sx>= 0.0000 <Sy>= 0.0000 <Sz>= 1.0000 <S**2>= 2.0093 S= 1.0031
 <L.S>=  0.00000000000    
 Annihilation of the first spin contaminant:
 S**2 before annihilation     2.0093,   after     2.0001
 Calling FoFJK, ICntrl=      2127 FMM=F ISym2X=0 I1Cent= 0 IOpClX= 1 NMat=1 NMatS=1 NMatT=0.
 ***** Axes restored to original set *****
 -------------------------------------------------------------------
 Center     Atomic                   Forces (Hartrees/Bohr)
 Number     Number              X              Y              Z
 -------------------------------------------------------------------
      1        6           0.000456312    0.000737893   -0.000136553
      2        1          -0.000117475   -0.000144264   -0.000033927
      3        1           0.000109046   -0.000089322   -0.000043540
      4        8          -0.000591056   -0.000256705   -0.000045477
      5        1           0.000123987    0.000051767   -0.000103950
      6        6          -0.000496698   -0.000442339    0.000393023
      7        1           0.000034309    0.000070794   -0.000138320
      8        6           0.000280563   -0.000251982    0.000084027
      9        1           0.000162523   -0.000160064    0.000202657
     10        6          -0.000021807    0.000131257   -0.000066290
     11        1           0.000010343    0.000031362   -0.000020119
     12        1           0.000019260   -0.000016888   -0.000008865
     13        1           0.000047375    0.000056640   -0.000003164
     14        8          -0.000146981    0.000166318   -0.000063682
     15        8           0.000236280    0.000420834   -0.000072425
     16        1          -0.000066811   -0.000197318   -0.000052643
     17        1          -0.000039169   -0.000107982    0.000109248
 -------------------------------------------------------------------
 Cartesian Forces:  Max     0.000737893 RMS     0.000222824

 GradGradGradGradGradGradGradGradGradGradGradGradGradGradGradGradGradGrad
 Berny optimization.
 Using GEDIIS/GDIIS optimizer.
 FormGI is forming the generalized inverse of G from B-inverse, IUseBI=4.
 Internal  Forces:  Max     0.000508127 RMS     0.000106031
 Search for a local minimum.
 Step number   9 out of a maximum of   93
 All quantities printed in internal units (Hartrees-Bohrs-Radians)
 Mixed Optimization -- En-DIIS/RFO-DIIS
 Swapping is turned off.
 Update second derivatives using D2CorX and points    1    2    3    4    5
                                                      6    7    8    9
 DE= -4.95D-06 DEPred=-5.03D-06 R= 9.84D-01
 TightC=F SS=  1.41D+00  RLast= 4.71D-02 DXNew= 5.0454D-01 1.4126D-01
 Trust test= 9.84D-01 RLast= 4.71D-02 DXMaxT set to 3.00D-01
 ITU=  1  1  1  1  1  1  1  1  0
     Eigenvalues ---    0.00185   0.00301   0.00341   0.00406   0.01127
     Eigenvalues ---    0.01867   0.02815   0.03723   0.04110   0.04312
     Eigenvalues ---    0.05610   0.05642   0.05707   0.06249   0.06422
     Eigenvalues ---    0.07719   0.09456   0.09709   0.10181   0.10659
     Eigenvalues ---    0.11981   0.12585   0.13743   0.14862   0.15997
     Eigenvalues ---    0.16039   0.16498   0.17591   0.18554   0.20623
     Eigenvalues ---    0.27019   0.29940   0.31307   0.32166   0.33317
     Eigenvalues ---    0.33569   0.33921   0.34142   0.34305   0.34431
     Eigenvalues ---    0.36404   0.42810   0.46521   0.51157   0.53189
 En-DIIS/RFO-DIIS/Sim-DIIS IScMMF=       -3 using points:     9    8    7    6    5    4    3    2
 RFO step:  Lambda=-7.54025321D-06.
 DIIS inversion failure, remove point   8.
 DIIS inversion failure, remove point   7.
 RFO-DIIS uses    6 points instead of    8
 DidBck=F Rises=F RFO-DIIS coefs:    2.56935   -2.00000   -0.25686    0.75497   -0.57342
                  RFO-DIIS coefs:    0.50596    0.00000    0.00000
 Iteration  1 RMS(Cart)=  0.00331773 RMS(Int)=  0.00011963
 Iteration  2 RMS(Cart)=  0.00001952 RMS(Int)=  0.00011886
 Iteration  3 RMS(Cart)=  0.00000000 RMS(Int)=  0.00011886
 Variable       Old X    -DE/DX   Delta X   Delta X   Delta X     New X
                                 (Linear)    (Quad)   (Total)
    R1        2.06953   0.00013  -0.00032   0.00035   0.00003   2.06956
    R2        2.09918   0.00010  -0.00076   0.00060  -0.00027   2.09890
    R3        2.56225  -0.00051   0.00093  -0.00092   0.00005   2.56230
    R4        2.07572   0.00011  -0.00046   0.00039  -0.00007   2.07565
    R5        4.26360  -0.00007   0.00140  -0.00097   0.00030   4.26391
    R6        4.39770   0.00031   0.01774   0.00494   0.02278   4.42048
    R7        2.07153   0.00013  -0.00022   0.00032   0.00011   2.07164
    R8        2.05938   0.00011  -0.00014   0.00024   0.00009   2.05947
    R9        2.90723   0.00008  -0.00118   0.00036  -0.00079   2.90644
   R10        2.65762  -0.00037  -0.00012  -0.00022  -0.00038   2.65723
   R11        2.10289   0.00010  -0.00105   0.00067  -0.00026   2.10264
   R12        2.87710   0.00021   0.00002   0.00012   0.00013   2.87724
   R13        2.56269  -0.00019   0.00130  -0.00073   0.00058   2.56327
   R14        2.05936   0.00003  -0.00013   0.00007  -0.00005   2.05931
   R15        2.06018   0.00003  -0.00024   0.00017  -0.00007   2.06011
   R16        2.05571   0.00005  -0.00032   0.00026  -0.00006   2.05565
   R17        1.81923  -0.00002  -0.00064   0.00034  -0.00030   1.81893
    A1        1.89558  -0.00013   0.00060  -0.00107  -0.00056   1.89502
    A2        1.98642   0.00006  -0.00033   0.00039   0.00000   1.98642
    A3        1.95169  -0.00003   0.00006  -0.00014  -0.00008   1.95161
    A4        1.83187   0.00002  -0.00123   0.00067  -0.00037   1.83150
    A5        1.82808  -0.00009   0.00131  -0.00078   0.00053   1.82861
    A6        1.95787   0.00014  -0.00032   0.00079   0.00045   1.95832
    A7        2.61135   0.00013   0.00284   0.00088   0.00389   2.61525
    A8        1.83092  -0.00008  -0.00550  -0.00267  -0.00768   1.82324
    A9        1.89093  -0.00003  -0.00001  -0.00066  -0.00066   1.89027
   A10        1.89915  -0.00005   0.00032  -0.00050  -0.00022   1.89892
   A11        1.93615   0.00001  -0.00005   0.00030   0.00020   1.93635
   A12        1.91546  -0.00008   0.00020  -0.00065  -0.00042   1.91504
   A13        1.88409   0.00002  -0.00109   0.00105  -0.00002   1.88407
   A14        1.93749   0.00012   0.00060   0.00043   0.00107   1.93856
   A15        1.84183  -0.00002   0.00120  -0.00014   0.00136   1.84319
   A16        1.98365  -0.00005   0.00032  -0.00049  -0.00025   1.98340
   A17        1.93895   0.00006   0.00043   0.00005   0.00042   1.93936
   A18        1.89248   0.00002   0.00006  -0.00006  -0.00018   1.89230
   A19        1.79287  -0.00005  -0.00074  -0.00015  -0.00091   1.79195
   A20        1.99637   0.00003  -0.00118   0.00075  -0.00037   1.99601
   A21        2.34526  -0.00002  -0.00220  -0.00094  -0.00261   2.34265
   A22        1.92423   0.00003   0.00025  -0.00018   0.00007   1.92430
   A23        1.92433  -0.00003  -0.00015  -0.00006  -0.00022   1.92412
   A24        1.92429   0.00008   0.00008   0.00011   0.00018   1.92447
   A25        1.89571  -0.00001  -0.00018   0.00012  -0.00006   1.89565
   A26        1.89921  -0.00005  -0.00011   0.00009  -0.00002   1.89918
   A27        1.89544  -0.00003   0.00011  -0.00007   0.00005   1.89549
   A28        1.76513  -0.00008   0.00026  -0.00066  -0.00021   1.76492
   A29        1.99423   0.00000   0.00108   0.00067   0.00204   1.99626
   A30        1.85411   0.00016  -0.00023   0.00183   0.00172   1.85583
    D1        2.60226   0.00012   0.00930   0.00165   0.01098   2.61324
    D2        0.47177   0.00011   0.01007   0.00138   0.01149   0.48325
    D3       -1.59322  -0.00002   0.01039   0.00054   0.01090  -1.58231
    D4       -2.88561   0.00009  -0.00255  -0.00037  -0.00299  -2.88860
    D5       -0.81537  -0.00001  -0.00279  -0.00103  -0.00392  -0.81929
    D6        1.15968  -0.00004  -0.00208  -0.00120  -0.00329   1.15639
    D7       -0.56191   0.00001  -0.00534   0.00102  -0.00421  -0.56612
    D8        1.42172   0.00015  -0.00451   0.00306  -0.00147   1.42025
    D9        1.71934  -0.00004   0.00172   0.00186   0.00383   1.72318
   D10        3.01500  -0.00005   0.00224  -0.00023   0.00194   3.01694
   D11        0.94360  -0.00004   0.00120   0.00021   0.00142   0.94502
   D12       -1.33747  -0.00010   0.00219  -0.00045   0.00177  -1.33570
   D13        0.94864   0.00006   0.00194   0.00124   0.00311   0.95176
   D14       -1.12276   0.00007   0.00089   0.00169   0.00259  -1.12017
   D15        2.87936   0.00001   0.00188   0.00102   0.00294   2.88230
   D16       -1.13268   0.00000   0.00279   0.00009   0.00274  -1.12995
   D17        3.07910   0.00002   0.00175   0.00053   0.00221   3.08131
   D18        0.79803  -0.00004   0.00273  -0.00013   0.00256   0.80059
   D19       -2.78351  -0.00002  -0.00033  -0.00032  -0.00069  -2.78420
   D20        1.41281  -0.00004  -0.00212  -0.00148  -0.00354   1.40927
   D21       -0.71424  -0.00003  -0.00104  -0.00030  -0.00138  -0.71562
   D22       -2.80110  -0.00006  -0.00283  -0.00146  -0.00423  -2.80533
   D23        1.38580  -0.00004  -0.00112  -0.00018  -0.00127   1.38453
   D24       -0.70106  -0.00006  -0.00291  -0.00134  -0.00412  -0.70518
   D25       -0.50306  -0.00003  -0.00124  -0.00111  -0.00239  -0.50545
   D26        1.62815  -0.00008  -0.00014  -0.00180  -0.00201   1.62615
   D27       -2.53578  -0.00007  -0.00187  -0.00104  -0.00299  -2.53878
   D28        0.99468  -0.00004  -0.00173   0.00102  -0.00061   0.99408
   D29       -1.09837  -0.00003  -0.00157   0.00103  -0.00044  -1.09881
   D30        3.09206  -0.00003  -0.00166   0.00109  -0.00048   3.09158
   D31       -1.04744  -0.00001  -0.00346   0.00153  -0.00203  -1.04947
   D32       -3.14049   0.00000  -0.00330   0.00154  -0.00186   3.14084
   D33        1.04994   0.00001  -0.00339   0.00160  -0.00190   1.04804
   D34       -3.03625   0.00003  -0.00191   0.00133  -0.00058  -3.03683
   D35        1.15388   0.00004  -0.00175   0.00134  -0.00041   1.15347
   D36       -0.93887   0.00004  -0.00184   0.00139  -0.00045  -0.93932
         Item               Value     Threshold  Converged?
 Maximum Force            0.000508     0.000450     NO 
 RMS     Force            0.000106     0.000300     YES
 Maximum Displacement     0.014618     0.001800     NO 
 RMS     Displacement     0.003320     0.001200     NO 
 Predicted change in Energy=-2.318199D-06
 GradGradGradGradGradGradGradGradGradGradGradGradGradGradGradGradGradGrad

                          Input orientation:                          
 ---------------------------------------------------------------------
 Center     Atomic      Atomic             Coordinates (Angstroms)
 Number     Number       Type             X           Y           Z
 ---------------------------------------------------------------------
      1          6           0       -2.740616    0.209055    0.230322
      2          1           0       -3.709796    0.154345   -0.276712
      3          1           0       -2.173454   -0.720326    0.010750
      4          8           0       -1.947195    1.215524   -0.212393
      5          1           0        1.429056   -1.164564   -1.406681
      6          6           0        0.569444   -0.752128   -0.865611
      7          1           0       -0.057870   -0.215956   -1.577453
      8          6           0        1.081224    0.220291    0.210489
      9          1           0        0.172728    0.703605    0.633658
     10          6           0        1.995336    1.308775   -0.335238
     11          1           0        1.485916    1.872719   -1.116256
     12          1           0        2.897872    0.866679   -0.757661
     13          1           0        2.283420    1.992634    0.460163
     14          8           0        1.584834   -0.451061    1.276110
     15          8           0       -0.203664   -1.777928   -0.293519
     16          1           0        0.241885   -2.030172    0.521547
     17          1           0       -2.851479    0.217919    1.323064
 ---------------------------------------------------------------------
                    Distance matrix (angstroms):
                    1          2          3          4          5
     1  C    0.000000
     2  H    1.095165   0.000000
     3  H    1.110691   1.791098   0.000000
     4  O    1.355911   2.058398   1.961760   0.000000
     5  H    4.685379   5.424403   3.896733   4.300024   0.000000
     6  C    3.616827   4.413659   2.879671   3.260647   1.096263
     7  H    3.262793   3.894306   2.693041   2.735338   1.771995
     8  C    3.821908   4.816179   3.393756   3.215686   2.157324
     9  H    2.982421   4.025476   2.814279   2.339217   3.038321
    10  C    4.894741   5.821054   4.649276   3.945546   2.754281
    11  H    4.737576   5.536522   4.624393   3.610419   3.051665
    12  H    5.762042   6.663333   5.369114   4.888116   2.589323
    13  H    5.336190   6.311967   5.236969   4.353658   3.766024
    14  O    4.498772   5.550755   3.974716   4.179519   2.780417
    15  O    3.264757   4.003364   2.256362   3.465146   2.069087
    16  H    3.740891   4.585315   2.794722   3.983125   2.424193
    17  H    1.098387   1.816599   1.749912   2.042198   5.261724
                    6          7          8          9         10
     6  C    0.000000
     7  H    1.089826   0.000000
     8  C    1.538021   2.164389   0.000000
     9  H    2.127052   2.405780   1.112667   0.000000
    10  C    2.561598   2.843159   1.522569   2.151020   0.000000
    11  H    2.791516   2.637904   2.157439   2.480622   1.089738
    12  H    2.837916   3.252778   2.157624   3.064110   1.090165
    13  H    3.497014   3.809381   2.156110   2.479257   1.087805
    14  O    2.389274   3.300995   1.356424   1.933919   2.421152
    15  O    1.406148   2.027189   2.428547   2.675694   3.790129
    16  H    1.914393   2.790525   2.421947   2.736949   3.867458
    17  H    4.175404   4.050370   4.087050   3.139586   5.237514
                   11         12         13         14         15
    11  H    0.000000
    12  H    1.770403   0.000000
    13  H    1.770731   1.768734   0.000000
    14  O    3.336638   2.756217   2.669351   0.000000
    15  O    4.105947   4.102304   4.579385   2.724526   0.000000
    16  H    4.411640   4.133084   4.511607   2.206007   0.962536
    17  H    5.244201   6.148605   5.501036   4.486715   3.688858
                   16         17
    16  H    0.000000
    17  H    3.907076   0.000000
 Stoichiometry    C4H10O3(3)
 Framework group  C1[X(C4H10O3)]
 Deg. of freedom    45
 Full point group                 C1      NOp   1
 Largest Abelian subgroup         C1      NOp   1
 Largest concise Abelian subgroup C1      NOp   1
                         Standard orientation:                         
 ---------------------------------------------------------------------
 Center     Atomic      Atomic             Coordinates (Angstroms)
 Number     Number       Type             X           Y           Z
 ---------------------------------------------------------------------
      1          6           0        2.749421   -0.146751    0.307156
      2          1           0        3.728509   -0.079281   -0.178870
      3          1           0        2.165764    0.763993    0.055114
      4          8           0        1.990364   -1.180938   -0.131917
      5          1           0       -1.412467    1.092125   -1.452574
      6          6           0       -0.556124    0.711746   -0.883555
      7          1           0        0.099930    0.176180   -1.569472
      8          6           0       -1.069614   -0.250204    0.201105
      9          1           0       -0.160020   -0.702691    0.654891
     10          6           0       -1.944984   -1.371396   -0.341918
     11          1           0       -1.404505   -1.938984   -1.099054
     12          1           0       -2.847669   -0.959948   -0.793947
     13          1           0       -2.235203   -2.045368    0.461110
     14          8           0       -1.613397    0.430769    1.240558
     15          8           0        0.179184    1.767445   -0.316039
     16          1           0       -0.290909    2.025729    0.483196
     17          1           0        2.835165   -0.130330    1.402067
 ---------------------------------------------------------------------
 Rotational constants (GHZ):           3.0115389           1.4363442           1.1926312
 Standard basis: Aug-CC-pVTZ (5D, 7F)
 There are   635 symmetry adapted cartesian basis functions of A   symmetry.
 There are   552 symmetry adapted basis functions of A   symmetry.
   552 basis functions,   774 primitive gaussians,   635 cartesian basis functions
    30 alpha electrons       28 beta electrons
       nuclear repulsion energy       317.5269020197 Hartrees.
 NAtoms=   17 NActive=   17 NUniq=   17 SFac= 1.00D+00 NAtFMM=   60 NAOKFM=F Big=F
 Integral buffers will be    131072 words long.
 Raffenetti 2 integral format.
 Two-electron integral symmetry is turned on.
 Nuclear repulsion after empirical dispersion term =      317.5186848840 Hartrees.
 One-electron integrals computed using PRISM.
 NBasis=   552 RedAO= T EigKep=  8.19D-06  NBF=   552
 NBsUse=   552 1.00D-06 EigRej= -1.00D+00 NBFU=   552
 Initial guess from the checkpoint file:  "Forward-wb-opt.chk"
 B after Tr=     0.000000    0.000000    0.000000
         Rot=    1.000000    0.000224    0.000192   -0.000736 Ang=   0.09 deg.
 Initial guess <Sx>= 0.0000 <Sy>= 0.0000 <Sz>= 1.0000 <S**2>= 2.0092 S= 1.0031
 Requested convergence on RMS density matrix=1.00D-08 within 128 cycles.
 Requested convergence on MAX density matrix=1.00D-06.
 Requested convergence on             energy=1.00D-06.
 No special actions if energy rises.
 SCF Done:  E(UwB97XD) =  -383.991159252     A.U. after   16 cycles
            NFock= 16  Conv=0.51D-08     -V/T= 2.0058
 <Sx>= 0.0000 <Sy>= 0.0000 <Sz>= 1.0000 <S**2>= 2.0092 S= 1.0031
 <L.S>=  0.00000000000    
 Annihilation of the first spin contaminant:
 S**2 before annihilation     2.0092,   after     2.0001
 Calling FoFJK, ICntrl=      2127 FMM=F ISym2X=0 I1Cent= 0 IOpClX= 1 NMat=1 NMatS=1 NMatT=0.
 ***** Axes restored to original set *****
 -------------------------------------------------------------------
 Center     Atomic                   Forces (Hartrees/Bohr)
 Number     Number              X              Y              Z
 -------------------------------------------------------------------
      1        6           0.000436932    0.000795527   -0.000177706
      2        1          -0.000125258   -0.000131011   -0.000041541
      3        1           0.000128263   -0.000180310   -0.000020576
      4        8          -0.000510182   -0.000280902   -0.000009713
      5        1           0.000111244    0.000032699   -0.000070947
      6        6          -0.000405960   -0.000374410    0.000236096
      7        1          -0.000005396    0.000028726   -0.000096725
      8        6           0.000336674   -0.000189286    0.000289225
      9        1           0.000065319   -0.000145101    0.000138915
     10        6          -0.000027136    0.000100292   -0.000081149
     11        1          -0.000005653    0.000038796   -0.000027078
     12        1           0.000044827   -0.000015330   -0.000017286
     13        1           0.000048944    0.000052148    0.000017425
     14        8          -0.000164756    0.000148202   -0.000135932
     15        8           0.000050996    0.000341483   -0.000111804
     16        1           0.000048445   -0.000113596   -0.000011650
     17        1          -0.000027303   -0.000107926    0.000120447
 -------------------------------------------------------------------
 Cartesian Forces:  Max     0.000795527 RMS     0.000208386

 GradGradGradGradGradGradGradGradGradGradGradGradGradGradGradGradGradGrad
 Berny optimization.
 Using GEDIIS/GDIIS optimizer.
 FormGI is forming the generalized inverse of G from B-inverse, IUseBI=4.
 Internal  Forces:  Max     0.000509237 RMS     0.000096845
 Search for a local minimum.
 Step number  10 out of a maximum of   93
 All quantities printed in internal units (Hartrees-Bohrs-Radians)
 Mixed Optimization -- En-DIIS/RFO-DIIS
 Swapping is turned off.
 Update second derivatives using D2CorX and points    1    2    3    4    5
                                                      6    7    8    9   10
 DE= -9.92D-06 DEPred=-2.32D-06 R= 4.28D+00
 TightC=F SS=  1.41D+00  RLast= 3.45D-02 DXNew= 5.0454D-01 1.0356D-01
 Trust test= 4.28D+00 RLast= 3.45D-02 DXMaxT set to 3.00D-01
 ITU=  1  1  1  1  1  1  1  1  1  0
     Eigenvalues ---    0.00129   0.00321   0.00344   0.00363   0.00547
     Eigenvalues ---    0.01789   0.02760   0.03665   0.03903   0.04265
     Eigenvalues ---    0.05502   0.05636   0.05658   0.05936   0.06509
     Eigenvalues ---    0.07689   0.09407   0.09719   0.10098   0.10637
     Eigenvalues ---    0.11272   0.12509   0.13364   0.14837   0.16007
     Eigenvalues ---    0.16043   0.16268   0.17687   0.18649   0.20656
     Eigenvalues ---    0.27286   0.29966   0.30755   0.32332   0.33331
     Eigenvalues ---    0.33566   0.33730   0.34141   0.34311   0.34372
     Eigenvalues ---    0.36406   0.41122   0.46114   0.50823   0.53753
 En-DIIS/RFO-DIIS/Sim-DIIS IScMMF=       -3 using points:    10    9    8    7    6    5    4    3    2
 RFO step:  Lambda=-3.02141600D-05.
 DIIS inversion failure, remove point   9.
 DIIS inversion failure, remove point   8.
 DIIS inversion failure, remove point   7.
 DIIS inversion failure, remove point   6.
 RFO-DIIS uses    5 points instead of    9
 DidBck=F Rises=F RFO-DIIS coefs:    2.24208   -0.21326   -2.00000    0.72414    0.24704
                  RFO-DIIS coefs:    0.00000    0.00000    0.00000    0.00000
 Iteration  1 RMS(Cart)=  0.01652097 RMS(Int)=  0.00034034
 Iteration  2 RMS(Cart)=  0.00055342 RMS(Int)=  0.00008561
 Iteration  3 RMS(Cart)=  0.00000022 RMS(Int)=  0.00008561
 Variable       Old X    -DE/DX   Delta X   Delta X   Delta X     New X
                                 (Linear)    (Quad)   (Total)
    R1        2.06956   0.00014   0.00050   0.00008   0.00058   2.07014
    R2        2.09890   0.00016   0.00064   0.00005   0.00076   2.09966
    R3        2.56230  -0.00051  -0.00160   0.00032  -0.00122   2.56108
    R4        2.07565   0.00012   0.00044  -0.00012   0.00031   2.07596
    R5        4.26391  -0.00009  -0.00205  -0.00638  -0.00836   4.25554
    R6        4.42048   0.00024   0.02146   0.03849   0.05983   4.48031
    R7        2.07164   0.00011   0.00057  -0.00006   0.00052   2.07215
    R8        2.05947   0.00008   0.00045  -0.00004   0.00041   2.05989
    R9        2.90644   0.00015  -0.00020  -0.00057  -0.00071   2.90573
   R10        2.65723  -0.00032  -0.00152   0.00003  -0.00155   2.65569
   R11        2.10264   0.00010   0.00017  -0.00042  -0.00029   2.10234
   R12        2.87724   0.00020   0.00069   0.00030   0.00099   2.87823
   R13        2.56327  -0.00024  -0.00053   0.00094   0.00041   2.56368
   R14        2.05931   0.00004   0.00003   0.00001   0.00004   2.05935
   R15        2.06011   0.00005   0.00009   0.00001   0.00010   2.06021
   R16        2.05565   0.00006   0.00008   0.00001   0.00009   2.05574
   R17        1.81893   0.00004  -0.00026  -0.00008  -0.00034   1.81859
    A1        1.89502  -0.00012  -0.00190  -0.00084  -0.00263   1.89239
    A2        1.98642   0.00007   0.00126  -0.00027   0.00093   1.98735
    A3        1.95161  -0.00002  -0.00036   0.00009  -0.00026   1.95135
    A4        1.83150   0.00004  -0.00002  -0.00059  -0.00065   1.83085
    A5        1.82861  -0.00009  -0.00092   0.00083  -0.00018   1.82843
    A6        1.95832   0.00010   0.00158   0.00075   0.00240   1.96072
    A7        2.61525   0.00007   0.00442   0.01199   0.01625   2.63150
    A8        1.82324  -0.00009  -0.01116  -0.02982  -0.04115   1.78209
    A9        1.89027  -0.00002  -0.00128  -0.00027  -0.00155   1.88872
   A10        1.89892  -0.00004  -0.00075  -0.00011  -0.00087   1.89806
   A11        1.93635   0.00002   0.00087  -0.00017   0.00079   1.93714
   A12        1.91504  -0.00002  -0.00108   0.00054  -0.00050   1.91454
   A13        1.88407   0.00001   0.00013  -0.00010  -0.00003   1.88403
   A14        1.93856   0.00004   0.00201   0.00011   0.00206   1.94062
   A15        1.84319  -0.00003  -0.00042   0.00214   0.00162   1.84481
   A16        1.98340  -0.00003  -0.00069  -0.00004  -0.00078   1.98262
   A17        1.93936   0.00002   0.00139  -0.00002   0.00145   1.94082
   A18        1.89230   0.00001  -0.00025  -0.00073  -0.00084   1.89146
   A19        1.79195  -0.00003  -0.00136  -0.00068  -0.00209   1.78986
   A20        1.99601   0.00005   0.00104  -0.00053   0.00050   1.99651
   A21        2.34265  -0.00001  -0.00465  -0.01451  -0.01938   2.32327
   A22        1.92430   0.00002   0.00016  -0.00024  -0.00008   1.92422
   A23        1.92412  -0.00001  -0.00034  -0.00001  -0.00035   1.92377
   A24        1.92447   0.00006   0.00048   0.00010   0.00058   1.92505
   A25        1.89565  -0.00001  -0.00004   0.00011   0.00007   1.89572
   A26        1.89918  -0.00003  -0.00010   0.00003  -0.00007   1.89912
   A27        1.89549  -0.00003  -0.00017   0.00001  -0.00016   1.89533
   A28        1.76492  -0.00006  -0.00284  -0.01070  -0.01379   1.75113
   A29        1.99626   0.00004   0.00227   0.00463   0.00707   2.00333
   A30        1.85583   0.00003   0.00304  -0.00076   0.00231   1.85814
    D1        2.61324   0.00009   0.01036   0.02369   0.03417   2.64741
    D2        0.48325   0.00005   0.00990   0.02478   0.03481   0.51806
    D3       -1.58231  -0.00005   0.00855   0.02382   0.03247  -1.54984
    D4       -2.88860   0.00007  -0.00420  -0.01497  -0.01904  -2.90765
    D5       -0.81929  -0.00002  -0.00585  -0.01653  -0.02216  -0.84145
    D6        1.15639  -0.00006  -0.00621  -0.01553  -0.02161   1.13478
    D7       -0.56612   0.00004   0.00107   0.00039   0.00168  -0.56444
    D8        1.42025   0.00005   0.00400  -0.00480  -0.00076   1.41948
    D9        1.72318   0.00002   0.01069   0.03162   0.04233   1.76551
   D10        3.01694  -0.00004  -0.00018   0.00235   0.00225   3.01919
   D11        0.94502  -0.00002   0.00076   0.00187   0.00265   0.94767
   D12       -1.33570  -0.00007  -0.00137   0.00267   0.00131  -1.33439
   D13        0.95176   0.00002   0.00243   0.00242   0.00492   0.95668
   D14       -1.12017   0.00004   0.00337   0.00194   0.00533  -1.11484
   D15        2.88230  -0.00002   0.00125   0.00273   0.00399   2.88629
   D16       -1.12995  -0.00001   0.00171   0.00213   0.00399  -1.12595
   D17        3.08131   0.00002   0.00265   0.00165   0.00439   3.08571
   D18        0.80059  -0.00004   0.00052   0.00245   0.00306   0.80365
   D19       -2.78420  -0.00002   0.00002  -0.00256  -0.00254  -2.78674
   D20        1.40927  -0.00004  -0.00257  -0.00261  -0.00512   1.40415
   D21       -0.71562  -0.00003  -0.00095  -0.00305  -0.00399  -0.71961
   D22       -2.80533  -0.00005  -0.00354  -0.00309  -0.00657  -2.81190
   D23        1.38453  -0.00002  -0.00099  -0.00238  -0.00338   1.38115
   D24       -0.70518  -0.00004  -0.00358  -0.00242  -0.00596  -0.71114
   D25       -0.50545  -0.00003  -0.00619  -0.01780  -0.02384  -0.52929
   D26        1.62615  -0.00008  -0.00737  -0.01703  -0.02429   1.60186
   D27       -2.53878  -0.00003  -0.00700  -0.01834  -0.02520  -2.56397
   D28        0.99408  -0.00003  -0.00032   0.00078   0.00042   0.99450
   D29       -1.09881  -0.00003  -0.00016   0.00080   0.00061  -1.09820
   D30        3.09158  -0.00002  -0.00004   0.00073   0.00066   3.09224
   D31       -1.04947   0.00001   0.00077  -0.00138  -0.00058  -1.05004
   D32        3.14084   0.00002   0.00094  -0.00136  -0.00039   3.14044
   D33        1.04804   0.00002   0.00106  -0.00142  -0.00034   1.04770
   D34       -3.03683   0.00002   0.00202   0.00023   0.00225  -3.03458
   D35        1.15347   0.00002   0.00218   0.00025   0.00244   1.15591
   D36       -0.93932   0.00003   0.00230   0.00018   0.00249  -0.93683
         Item               Value     Threshold  Converged?
 Maximum Force            0.000509     0.000450     NO 
 RMS     Force            0.000097     0.000300     YES
 Maximum Displacement     0.077434     0.001800     NO 
 RMS     Displacement     0.016858     0.001200     NO 
 Predicted change in Energy=-1.463226D-05
 GradGradGradGradGradGradGradGradGradGradGradGradGradGradGradGradGradGrad

                          Input orientation:                          
 ---------------------------------------------------------------------
 Center     Atomic      Atomic             Coordinates (Angstroms)
 Number     Number       Type             X           Y           Z
 ---------------------------------------------------------------------
      1          6           0       -2.729416    0.218608    0.225198
      2          1           0       -3.709433    0.142369   -0.258346
      3          1           0       -2.156890   -0.708190    0.006594
      4          8           0       -1.958655    1.225404   -0.253369
      5          1           0        1.428363   -1.163307   -1.406726
      6          6           0        0.567621   -0.756052   -0.862982
      7          1           0       -0.060714   -0.218422   -1.573155
      8          6           0        1.078094    0.214122    0.215225
      9          1           0        0.169818    0.692054    0.644524
     10          6           0        1.984731    1.309658   -0.330326
     11          1           0        1.469034    1.874123   -1.106868
     12          1           0        2.887414    0.873340   -0.758536
     13          1           0        2.273454    1.992010    0.466204
     14          8           0        1.588023   -0.457599    1.277882
     15          8           0       -0.202778   -1.785690   -0.296167
     16          1           0        0.244395   -2.045807    0.515316
     17          1           0       -2.815421    0.242789    1.320111
 ---------------------------------------------------------------------
                    Distance matrix (angstroms):
                    1          2          3          4          5
     1  C    0.000000
     2  H    1.095473   0.000000
     3  H    1.111093   1.789982   0.000000
     4  O    1.355263   2.058692   1.961037   0.000000
     5  H    4.675467   5.424068   3.880547   4.302100   0.000000
     6  C    3.606182   4.412022   2.860317   3.268007   1.096536
     7  H    3.247620   3.895130   2.670099   2.725555   1.771400
     8  C    3.807526   4.811428   3.370357   3.234829   2.156554
     9  H    2.967413   4.020686   2.789481   2.370880   3.038738
    10  C    4.870542   5.813024   4.619334   3.945036   2.753859
    11  H    4.705541   5.525892   4.588623   3.591427   3.052466
    12  H    5.739789   6.656042   5.341503   4.885031   2.587839
    13  H    5.313355   6.304052   5.208672   4.360759   3.765377
    14  O    4.495072   5.548243   3.962744   4.213805   2.780402
    15  O    3.266945   4.001933   2.251937   3.485918   2.069137
    16  H    3.749039   4.584695   2.795386   4.018100   2.423805
    17  H    1.098552   1.816829   1.750243   2.043384   5.236645
                    6          7          8          9         10
     6  C    0.000000
     7  H    1.090044   0.000000
     8  C    1.537645   2.163858   0.000000
     9  H    2.127871   2.408363   1.112512   0.000000
    10  C    2.561071   2.839630   1.523094   2.150739   0.000000
    11  H    2.791030   2.633685   2.157861   2.480448   1.089761
    12  H    2.836770   3.247615   2.157873   3.063784   1.090217
    13  H    3.496919   3.807011   2.157025   2.479308   1.087853
    14  O    2.390312   3.302113   1.356641   1.932395   2.422170
    15  O    1.405328   2.026625   2.429281   2.676368   3.790454
    16  H    1.915110   2.791798   2.427424   2.741922   3.873374
    17  H    4.148319   4.021456   4.047352   3.093526   5.186869
                   11         12         13         14         15
    11  H    0.000000
    12  H    1.770509   0.000000
    13  H    1.770746   1.768716   0.000000
    14  O    3.337382   2.758045   2.670060   0.000000
    15  O    4.104439   4.102866   4.580824   2.729180   0.000000
    16  H    4.415548   4.138800   4.519231   2.215682   0.962356
    17  H    5.187295   6.102515   5.448447   4.458996   3.681437
                   16         17
    16  H    0.000000
    17  H    3.904848   0.000000
 Stoichiometry    C4H10O3(3)
 Framework group  C1[X(C4H10O3)]
 Deg. of freedom    45
 Full point group                 C1      NOp   1
 Largest Abelian subgroup         C1      NOp   1
 Largest concise Abelian subgroup C1      NOp   1
                         Standard orientation:                         
 ---------------------------------------------------------------------
 Center     Atomic      Atomic             Coordinates (Angstroms)
 Number     Number       Type             X           Y           Z
 ---------------------------------------------------------------------
      1          6           0        2.736121   -0.134287    0.326357
      2          1           0        3.727484   -0.040092   -0.130138
      3          1           0        2.142063    0.767589    0.065125
      4          8           0        2.011709   -1.177663   -0.146223
      5          1           0       -1.411176    1.070105   -1.465111
      6          6           0       -0.555081    0.705289   -0.885110
      7          1           0        0.110779    0.168836   -1.561162
      8          6           0       -1.067661   -0.251027    0.204419
      9          1           0       -0.158428   -0.688052    0.673448
     10          6           0       -1.923050   -1.389197   -0.336593
     11          1           0       -1.366887   -1.957838   -1.081515
     12          1           0       -2.825440   -0.993543   -0.803202
     13          1           0       -2.214476   -2.058533    0.469934
     14          8           0       -1.630033    0.432716    1.232383
     15          8           0        0.165595    1.773866   -0.325006
     16          1           0       -0.313749    2.041549    0.465377
     17          1           0        2.789683   -0.126035    1.423571
 ---------------------------------------------------------------------
 Rotational constants (GHZ):           2.9952999           1.4381000           1.1914477
 Standard basis: Aug-CC-pVTZ (5D, 7F)
 There are   635 symmetry adapted cartesian basis functions of A   symmetry.
 There are   552 symmetry adapted basis functions of A   symmetry.
   552 basis functions,   774 primitive gaussians,   635 cartesian basis functions
    30 alpha electrons       28 beta electrons
       nuclear repulsion energy       317.4227488138 Hartrees.
 NAtoms=   17 NActive=   17 NUniq=   17 SFac= 1.00D+00 NAtFMM=   60 NAOKFM=F Big=F
 Integral buffers will be    131072 words long.
 Raffenetti 2 integral format.
 Two-electron integral symmetry is turned on.
 Nuclear repulsion after empirical dispersion term =      317.4144923932 Hartrees.
 One-electron integrals computed using PRISM.
 NBasis=   552 RedAO= T EigKep=  8.24D-06  NBF=   552
 NBsUse=   552 1.00D-06 EigRej= -1.00D+00 NBFU=   552
 Initial guess from the checkpoint file:  "Forward-wb-opt.chk"
 B after Tr=     0.000000    0.000000    0.000000
         Rot=    0.999991    0.002012    0.001832   -0.003378 Ang=   0.50 deg.
 Initial guess <Sx>= 0.0000 <Sy>= 0.0000 <Sz>= 1.0000 <S**2>= 2.0092 S= 1.0031
 ExpMin= 2.53D-02 ExpMax= 1.53D+04 ExpMxC= 5.22D+02 IAcc=3 IRadAn=         7 AccDes= 0.00D+00
 Harris functional with IExCor= 4639 and IRadAn=       7 diagonalized for initial guess.
 HarFok:  IExCor= 4639 AccDes= 0.00D+00 IRadAn=         7 IDoV= 1 UseB2=F ITyADJ=14
 ICtDFT=  3500011 ScaDFX=  1.000000  1.000000  1.000000  1.000000
 FoFCou: FMM=F IPFlag=           0 FMFlag=      100000 FMFlg1=           0
         NFxFlg=           0 DoJE=T BraDBF=F KetDBF=T FulRan=T
         wScrn=  0.000000 ICntrl=       500 IOpCl=  0 I1Cent=   200000004 NGrid=           0
         NMat0=    1 NMatS0=      1 NMatT0=    0 NMatD0=    1 NMtDS0=    0 NMtDT0=    0
 Petite list used in FoFCou.
 Requested convergence on RMS density matrix=1.00D-08 within 128 cycles.
 Requested convergence on MAX density matrix=1.00D-06.
 Requested convergence on             energy=1.00D-06.
 No special actions if energy rises.
 Restarting incremental Fock formation.
 SCF Done:  E(UwB97XD) =  -383.991177493     A.U. after   22 cycles
            NFock= 22  Conv=0.26D-08     -V/T= 2.0058
 <Sx>= 0.0000 <Sy>= 0.0000 <Sz>= 1.0000 <S**2>= 2.0092 S= 1.0031
 <L.S>=  0.00000000000    
 Annihilation of the first spin contaminant:
 S**2 before annihilation     2.0092,   after     2.0001
 Calling FoFJK, ICntrl=      2127 FMM=F ISym2X=0 I1Cent= 0 IOpClX= 1 NMat=1 NMatS=1 NMatT=0.
 ***** Axes restored to original set *****
 -------------------------------------------------------------------
 Center     Atomic                   Forces (Hartrees/Bohr)
 Number     Number              X              Y              Z
 -------------------------------------------------------------------
      1        6           0.000212397    0.000286058   -0.000137053
      2        1          -0.000006393   -0.000037991   -0.000020784
      3        1          -0.000003802   -0.000181402    0.000055042
      4        8          -0.000205486   -0.000086963    0.000032206
      5        1           0.000006348   -0.000006215    0.000044559
      6        6           0.000076289   -0.000038752   -0.000279478
      7        1           0.000004705   -0.000010111    0.000044331
      8        6           0.000262793    0.000134995    0.000373090
      9        1          -0.000030906   -0.000042230   -0.000001443
     10        6          -0.000057350   -0.000057663   -0.000017414
     11        1          -0.000018213   -0.000005119    0.000005836
     12        1           0.000017847   -0.000001733   -0.000006519
     13        1           0.000005055   -0.000010617    0.000027074
     14        8          -0.000105642    0.000041586   -0.000256758
     15        8          -0.000282534    0.000074735    0.000063382
     16        1           0.000133117   -0.000045359    0.000040783
     17        1          -0.000008225   -0.000013219    0.000033144
 -------------------------------------------------------------------
 Cartesian Forces:  Max     0.000373090 RMS     0.000121493

 GradGradGradGradGradGradGradGradGradGradGradGradGradGradGradGradGradGrad
 Berny optimization.
 Using GEDIIS/GDIIS optimizer.
 FormGI is forming the generalized inverse of G from B-inverse, IUseBI=4.
 Internal  Forces:  Max     0.000261380 RMS     0.000056988
 Search for a local minimum.
 Step number  11 out of a maximum of   93
 All quantities printed in internal units (Hartrees-Bohrs-Radians)
 Mixed Optimization -- En-DIIS/RFO-DIIS
 Swapping is turned off.
 Update second derivatives using D2CorX and points    1    2    3    4    5
                                                      6    7    8    9   10
                                                     11
 DE= -1.82D-05 DEPred=-1.46D-05 R= 1.25D+00
 TightC=F SS=  1.41D+00  RLast= 1.22D-01 DXNew= 5.0454D-01 3.6616D-01
 Trust test= 1.25D+00 RLast= 1.22D-01 DXMaxT set to 3.66D-01
 ITU=  1  1  1  1  1  1  1  1  1  1  0
     Eigenvalues ---    0.00130   0.00320   0.00344   0.00345   0.00498
     Eigenvalues ---    0.01791   0.02710   0.03679   0.03829   0.04289
     Eigenvalues ---    0.05583   0.05632   0.05679   0.05903   0.06556
     Eigenvalues ---    0.07688   0.09374   0.09643   0.10112   0.10535
     Eigenvalues ---    0.11176   0.12570   0.13347   0.14826   0.16007
     Eigenvalues ---    0.16039   0.16291   0.17533   0.18970   0.20971
     Eigenvalues ---    0.27410   0.29966   0.30143   0.32342   0.33300
     Eigenvalues ---    0.33558   0.33616   0.34140   0.34310   0.34420
     Eigenvalues ---    0.35548   0.40756   0.45574   0.50937   0.53651
 En-DIIS/RFO-DIIS/Sim-DIIS IScMMF=       -3 using points:    11   10    9    8    7    6    5    4    3    2
 RFO step:  Lambda=-2.80520432D-06.
 DIIS inversion failure, remove point  10.
 DIIS inversion failure, remove point   9.
 DIIS inversion failure, remove point   8.
 DIIS inversion failure, remove point   7.
 DIIS inversion failure, remove point   6.
 RFO-DIIS uses    5 points instead of   10
 DidBck=F Rises=F RFO-DIIS coefs:    1.33789   -0.45670   -0.09761    0.01990    0.19653
                  RFO-DIIS coefs:    0.00000    0.00000    0.00000    0.00000    0.00000
 Iteration  1 RMS(Cart)=  0.00381289 RMS(Int)=  0.00002366
 Iteration  2 RMS(Cart)=  0.00002716 RMS(Int)=  0.00001346
 Iteration  3 RMS(Cart)=  0.00000000 RMS(Int)=  0.00001346
 Variable       Old X    -DE/DX   Delta X   Delta X   Delta X     New X
                                 (Linear)    (Quad)   (Total)
    R1        2.07014   0.00002   0.00047  -0.00031   0.00015   2.07029
    R2        2.09966   0.00006   0.00076  -0.00039   0.00037   2.10003
    R3        2.56108  -0.00019  -0.00143   0.00070  -0.00072   2.56035
    R4        2.07596   0.00003   0.00041  -0.00026   0.00015   2.07611
    R5        4.25554  -0.00008  -0.00214  -0.00142  -0.00355   4.25199
    R6        4.48031   0.00008   0.01524   0.00196   0.01721   4.49752
    R7        2.07215  -0.00001   0.00039  -0.00036   0.00003   2.07218
    R8        2.05989  -0.00004   0.00027  -0.00034  -0.00007   2.05982
    R9        2.90573   0.00012   0.00042   0.00002   0.00043   2.90616
   R10        2.65569   0.00012  -0.00107   0.00119   0.00011   2.65580
   R11        2.10234   0.00006   0.00026  -0.00024   0.00002   2.10237
   R12        2.87823  -0.00009   0.00056  -0.00079  -0.00023   2.87800
   R13        2.56368  -0.00026  -0.00071   0.00022  -0.00049   2.56319
   R14        2.05935   0.00000   0.00008  -0.00009  -0.00001   2.05934
   R15        2.06021   0.00002   0.00014  -0.00009   0.00005   2.06026
   R16        2.05574   0.00001   0.00014  -0.00010   0.00004   2.05579
   R17        1.81859   0.00011  -0.00003   0.00017   0.00014   1.81873
    A1        1.89239  -0.00007  -0.00152   0.00049  -0.00106   1.89133
    A2        1.98735   0.00001   0.00094  -0.00067   0.00026   1.98761
    A3        1.95135   0.00001  -0.00025   0.00014  -0.00011   1.95124
    A4        1.83085   0.00011   0.00029   0.00021   0.00052   1.83137
    A5        1.82843  -0.00003  -0.00103   0.00076  -0.00025   1.82818
    A6        1.96072  -0.00002   0.00129  -0.00073   0.00055   1.96127
    A7        2.63150  -0.00006   0.00274   0.00028   0.00307   2.63456
    A8        1.78209  -0.00007  -0.00771  -0.00133  -0.00902   1.77307
    A9        1.88872   0.00001  -0.00076   0.00097   0.00021   1.88893
   A10        1.89806   0.00002  -0.00055   0.00046  -0.00010   1.89796
   A11        1.93714   0.00004   0.00062  -0.00038   0.00024   1.93738
   A12        1.91454   0.00002  -0.00044   0.00034  -0.00009   1.91445
   A13        1.88403   0.00003   0.00020  -0.00003   0.00017   1.88420
   A14        1.94062  -0.00012   0.00088  -0.00130  -0.00042   1.94020
   A15        1.84481  -0.00003  -0.00080   0.00024  -0.00054   1.84427
   A16        1.98262   0.00004  -0.00046   0.00049   0.00003   1.98265
   A17        1.94082  -0.00008   0.00074  -0.00125  -0.00052   1.94030
   A18        1.89146   0.00000  -0.00008   0.00022   0.00014   1.89160
   A19        1.78986   0.00003  -0.00059   0.00107   0.00048   1.79034
   A20        1.99651   0.00004   0.00097  -0.00058   0.00040   1.99690
   A21        2.32327   0.00002  -0.00308  -0.00106  -0.00407   2.31920
   A22        1.92422  -0.00002   0.00007  -0.00022  -0.00015   1.92407
   A23        1.92377   0.00002  -0.00012   0.00017   0.00005   1.92382
   A24        1.92505  -0.00003   0.00031  -0.00043  -0.00013   1.92492
   A25        1.89572   0.00001  -0.00001   0.00015   0.00014   1.89586
   A26        1.89912   0.00002  -0.00006   0.00019   0.00013   1.89925
   A27        1.89533   0.00000  -0.00020   0.00016  -0.00004   1.89530
   A28        1.75113   0.00002  -0.00145   0.00042  -0.00103   1.75010
   A29        2.00333   0.00006   0.00195   0.00046   0.00244   2.00578
   A30        1.85814  -0.00006   0.00136  -0.00121   0.00016   1.85830
    D1        2.64741   0.00000   0.00508  -0.00262   0.00246   2.64987
    D2        0.51806  -0.00003   0.00462  -0.00219   0.00241   0.52048
    D3       -1.54984  -0.00004   0.00350  -0.00180   0.00168  -1.54816
    D4       -2.90765   0.00001  -0.00208  -0.00035  -0.00245  -2.91010
    D5       -0.84145   0.00000  -0.00324   0.00001  -0.00327  -0.84472
    D6        1.13478   0.00001  -0.00369   0.00068  -0.00302   1.13176
    D7       -0.56444   0.00001   0.00281   0.00284   0.00564  -0.55879
    D8        1.41948  -0.00002   0.00436   0.00185   0.00621   1.42569
    D9        1.76551   0.00007   0.00766   0.00182   0.00948   1.77499
   D10        3.01919   0.00003   0.00029   0.00118   0.00148   3.02067
   D11        0.94767   0.00003   0.00116   0.00048   0.00164   0.94931
   D12       -1.33439   0.00001  -0.00048   0.00199   0.00152  -1.33287
   D13        0.95668  -0.00001   0.00179  -0.00046   0.00133   0.95801
   D14       -1.11484  -0.00001   0.00265  -0.00116   0.00149  -1.11335
   D15        2.88629  -0.00002   0.00102   0.00036   0.00138   2.88766
   D16       -1.12595   0.00002   0.00127   0.00017   0.00144  -1.12451
   D17        3.08571   0.00002   0.00213  -0.00053   0.00160   3.08731
   D18        0.80365   0.00000   0.00050   0.00099   0.00149   0.80514
   D19       -2.78674   0.00000  -0.00025  -0.00068  -0.00093  -2.78767
   D20        1.40415  -0.00006  -0.00234  -0.00091  -0.00324   1.40091
   D21       -0.71961   0.00005  -0.00069   0.00026  -0.00043  -0.72004
   D22       -2.81190  -0.00001  -0.00278   0.00003  -0.00274  -2.81465
   D23        1.38115   0.00002  -0.00058  -0.00012  -0.00068   1.38046
   D24       -0.71114  -0.00003  -0.00266  -0.00035  -0.00300  -0.71414
   D25       -0.52929  -0.00002  -0.00405  -0.00011  -0.00417  -0.53346
   D26        1.60186   0.00001  -0.00509   0.00073  -0.00436   1.59750
   D27       -2.56397   0.00007  -0.00431   0.00073  -0.00358  -2.56756
   D28        0.99450   0.00002   0.00050   0.00112   0.00163   0.99613
   D29       -1.09820   0.00001   0.00054   0.00096   0.00151  -1.09668
   D30        3.09224   0.00001   0.00067   0.00093   0.00161   3.09385
   D31       -1.05004   0.00003   0.00182   0.00038   0.00219  -1.04786
   D32        3.14044   0.00003   0.00186   0.00022   0.00207  -3.14067
   D33        1.04770   0.00003   0.00199   0.00019   0.00217   1.04987
   D34       -3.03458  -0.00003   0.00204  -0.00076   0.00128  -3.03329
   D35        1.15591  -0.00004   0.00208  -0.00092   0.00117   1.15708
   D36       -0.93683  -0.00003   0.00221  -0.00095   0.00126  -0.93557
         Item               Value     Threshold  Converged?
 Maximum Force            0.000261     0.000450     YES
 RMS     Force            0.000057     0.000300     YES
 Maximum Displacement     0.019265     0.001800     NO 
 RMS     Displacement     0.003824     0.001200     NO 
 Predicted change in Energy=-1.261989D-06
 GradGradGradGradGradGradGradGradGradGradGradGradGradGradGradGradGradGrad

                          Input orientation:                          
 ---------------------------------------------------------------------
 Center     Atomic      Atomic             Coordinates (Angstroms)
 Number     Number       Type             X           Y           Z
 ---------------------------------------------------------------------
      1          6           0       -2.728009    0.220328    0.223951
      2          1           0       -3.709835    0.137669   -0.255027
      3          1           0       -2.153931   -0.706360    0.007968
      4          8           0       -1.962836    1.226578   -0.263564
      5          1           0        1.427966   -1.163621   -1.406686
      6          6           0        0.567318   -0.756428   -0.862717
      7          1           0       -0.060955   -0.218142   -1.572394
      8          6           0        1.078260    0.213101    0.216174
      9          1           0        0.169723    0.689637    0.646507
     10          6           0        1.983359    1.309901   -0.329058
     11          1           0        1.465669    1.875784   -1.103229
     12          1           0        2.885269    0.874734   -0.760126
     13          1           0        2.273633    1.990590    0.468360
     14          8           0        1.589504   -0.459875    1.277074
     15          8           0       -0.203318   -1.785961   -0.295883
     16          1           0        0.245399   -2.048433    0.514077
     17          1           0       -2.809575    0.249910    1.319151
 ---------------------------------------------------------------------
                    Distance matrix (angstroms):
                    1          2          3          4          5
     1  C    0.000000
     2  H    1.095552   0.000000
     3  H    1.111290   1.789522   0.000000
     4  O    1.354880   2.058592   1.961248   0.000000
     5  H    4.674016   5.423714   3.878185   4.303175   0.000000
     6  C    3.604730   4.411658   2.857585   3.270011   1.096551
     7  H    3.245349   3.895687   2.667667   2.723491   1.771518
     8  C    3.806284   4.811816   3.366871   3.241226   2.156696
     9  H    2.965747   4.020995   2.784943   2.379987   3.038642
    10  C    4.867235   5.813094   4.614766   3.947618   2.754642
    11  H    4.699880   5.525064   4.582983   3.589032   3.054749
    12  H    5.736335   6.655358   5.336981   4.886153   2.587791
    13  H    5.311308   6.305434   5.204693   4.366589   3.765634
    14  O    4.495849   5.548638   3.960390   4.223364   2.779194
    15  O    3.266418   3.999710   2.250056   3.488887   2.069367
    16  H    3.751347   4.584151   2.795370   4.025758   2.422950
    17  H    1.098631   1.816893   1.750292   2.043485   5.233069
                    6          7          8          9         10
     6  C    0.000000
     7  H    1.090009   0.000000
     8  C    1.537874   2.163968   0.000000
     9  H    2.127661   2.408484   1.112526   0.000000
    10  C    2.561187   2.839017   1.522974   2.150751   0.000000
    11  H    2.791670   2.633482   2.157643   2.479515   1.089756
    12  H    2.836214   3.245673   2.157823   3.063832   1.090244
    13  H    3.497054   3.807030   2.156845   2.480051   1.087875
    14  O    2.389877   3.301805   1.356383   1.932556   2.422166
    15  O    1.405389   2.026772   2.429176   2.675041   3.790385
    16  H    1.915325   2.792343   2.428362   2.742316   3.874247
    17  H    4.144474   4.016841   4.041432   3.085777   5.178067
                   11         12         13         14         15
    11  H    0.000000
    12  H    1.770618   0.000000
    13  H    1.770841   1.768731   0.000000
    14  O    3.337137   2.758690   2.669612   0.000000
    15  O    4.104352   4.102949   4.580578   2.728902   0.000000
    16  H    4.416358   4.139735   4.519904   2.216370   0.962431
    17  H    5.175818   6.094673   5.439928   4.456170   3.680445
                   16         17
    16  H    0.000000
    17  H    3.906839   0.000000
 Stoichiometry    C4H10O3(3)
 Framework group  C1[X(C4H10O3)]
 Deg. of freedom    45
 Full point group                 C1      NOp   1
 Largest Abelian subgroup         C1      NOp   1
 Largest concise Abelian subgroup C1      NOp   1
                         Standard orientation:                         
 ---------------------------------------------------------------------
 Center     Atomic      Atomic             Coordinates (Angstroms)
 Number     Number       Type             X           Y           Z
 ---------------------------------------------------------------------
      1          6           0        2.734047   -0.131509    0.330925
      2          1           0        3.727450   -0.030251   -0.119776
      3          1           0        2.137469    0.768854    0.069378
      4          8           0        2.017748   -1.176481   -0.149334
      5          1           0       -1.410443    1.065127   -1.468434
      6          6           0       -0.554846    0.702870   -0.886069
      7          1           0        0.112806    0.165285   -1.559392
      8          6           0       -1.068282   -0.251189    0.205357
      9          1           0       -0.158981   -0.684448    0.677767
     10          6           0       -1.919594   -1.392965   -0.334148
     11          1           0       -1.359463   -1.963685   -1.074485
     12          1           0       -2.820914   -1.000835   -0.805837
     13          1           0       -2.212964   -2.059347    0.474148
     14          8           0       -1.634574    0.435111    1.229114
     15          8           0        0.163630    1.773601   -0.327102
     16          1           0       -0.318926    2.044549    0.460299
     17          1           0        2.781584   -0.126347    1.428515
 ---------------------------------------------------------------------
 Rotational constants (GHZ):           2.9945147           1.4373584           1.1905875
 Standard basis: Aug-CC-pVTZ (5D, 7F)
 There are   635 symmetry adapted cartesian basis functions of A   symmetry.
 There are   552 symmetry adapted basis functions of A   symmetry.
   552 basis functions,   774 primitive gaussians,   635 cartesian basis functions
    30 alpha electrons       28 beta electrons
       nuclear repulsion energy       317.3921719633 Hartrees.
 NAtoms=   17 NActive=   17 NUniq=   17 SFac= 1.00D+00 NAtFMM=   60 NAOKFM=F Big=F
 Integral buffers will be    131072 words long.
 Raffenetti 2 integral format.
 Two-electron integral symmetry is turned on.
 Nuclear repulsion after empirical dispersion term =      317.3839105744 Hartrees.
 One-electron integrals computed using PRISM.
 NBasis=   552 RedAO= T EigKep=  8.26D-06  NBF=   552
 NBsUse=   552 1.00D-06 EigRej= -1.00D+00 NBFU=   552
 Initial guess from the checkpoint file:  "Forward-wb-opt.chk"
 B after Tr=     0.000000    0.000000    0.000000
         Rot=    0.999999    0.000777    0.000444   -0.000662 Ang=   0.13 deg.
 Initial guess <Sx>= 0.0000 <Sy>= 0.0000 <Sz>= 1.0000 <S**2>= 2.0092 S= 1.0031
 Requested convergence on RMS density matrix=1.00D-08 within 128 cycles.
 Requested convergence on MAX density matrix=1.00D-06.
 Requested convergence on             energy=1.00D-06.
 No special actions if energy rises.
 SCF Done:  E(UwB97XD) =  -383.991179969     A.U. after   20 cycles
            NFock= 20  Conv=0.80D-08     -V/T= 2.0058
 <Sx>= 0.0000 <Sy>= 0.0000 <Sz>= 1.0000 <S**2>= 2.0092 S= 1.0031
 <L.S>=  0.00000000000    
 Annihilation of the first spin contaminant:
 S**2 before annihilation     2.0092,   after     2.0001
 Calling FoFJK, ICntrl=      2127 FMM=F ISym2X=0 I1Cent= 0 IOpClX= 1 NMat=1 NMatS=1 NMatT=0.
 ***** Axes restored to original set *****
 -------------------------------------------------------------------
 Center     Atomic                   Forces (Hartrees/Bohr)
 Number     Number              X              Y              Z
 -------------------------------------------------------------------
      1        6           0.000060651    0.000026642   -0.000060380
      2        1           0.000002749   -0.000003443   -0.000012363
      3        1          -0.000003299   -0.000100613    0.000060397
      4        8          -0.000035925    0.000015244   -0.000010598
      5        1          -0.000021396   -0.000008303    0.000049565
      6        6           0.000092099   -0.000010818   -0.000171081
      7        1          -0.000018405   -0.000032126    0.000035855
      8        6           0.000094000    0.000107265    0.000137363
      9        1           0.000004127   -0.000035402    0.000014110
     10        6          -0.000025366   -0.000030743   -0.000001249
     11        1          -0.000001520    0.000000906    0.000004129
     12        1           0.000003406    0.000007383   -0.000002300
     13        1           0.000003871   -0.000003959    0.000008835
     14        8          -0.000021140    0.000001572   -0.000069911
     15        8          -0.000211442    0.000053222    0.000043208
     16        1           0.000083073    0.000004727   -0.000029495
     17        1          -0.000005482    0.000008446    0.000003917
 -------------------------------------------------------------------
 Cartesian Forces:  Max     0.000211442 RMS     0.000058117

 GradGradGradGradGradGradGradGradGradGradGradGradGradGradGradGradGradGrad
 Berny optimization.
 Using GEDIIS/GDIIS optimizer.
 FormGI is forming the generalized inverse of G from B-inverse, IUseBI=4.
 Internal  Forces:  Max     0.000091000 RMS     0.000027338
 Search for a local minimum.
 Step number  12 out of a maximum of   93
 All quantities printed in internal units (Hartrees-Bohrs-Radians)
 Mixed Optimization -- En-DIIS/RFO-DIIS
 Swapping is turned off.
 Update second derivatives using D2CorX and points    1    2    3    4    5
                                                      6    7    8    9   10
                                                     11   12
 DE= -2.48D-06 DEPred=-1.26D-06 R= 1.96D+00
 TightC=F SS=  1.41D+00  RLast= 2.74D-02 DXNew= 6.1580D-01 8.2265D-02
 Trust test= 1.96D+00 RLast= 2.74D-02 DXMaxT set to 3.66D-01
 ITU=  1  1  1  1  1  1  1  1  1  1  1  0
     Eigenvalues ---    0.00137   0.00245   0.00332   0.00376   0.00413
     Eigenvalues ---    0.01768   0.02491   0.03647   0.03811   0.04272
     Eigenvalues ---    0.05474   0.05633   0.05661   0.05884   0.06431
     Eigenvalues ---    0.07670   0.09401   0.09678   0.10116   0.10539
     Eigenvalues ---    0.11018   0.12304   0.13459   0.14814   0.15997
     Eigenvalues ---    0.16048   0.16264   0.17275   0.18357   0.20542
     Eigenvalues ---    0.26264   0.29875   0.29957   0.32140   0.33227
     Eigenvalues ---    0.33563   0.33601   0.34142   0.34314   0.34359
     Eigenvalues ---    0.35088   0.40665   0.45219   0.50680   0.52985
 En-DIIS/RFO-DIIS/Sim-DIIS IScMMF=       -3 using points:    12   11   10    9    8    7    6    5    4    3
 RFO step:  Lambda=-2.14101041D-06.
 DIIS inversion failure, remove point  10.
 DIIS inversion failure, remove point   9.
 DIIS inversion failure, remove point   8.
 DIIS inversion failure, remove point   7.
 RFO-DIIS uses    6 points instead of   10
 DidBck=F Rises=F RFO-DIIS coefs:    2.44710   -1.22437   -1.45276    0.46265    1.21691
                  RFO-DIIS coefs:   -0.44953    0.00000    0.00000    0.00000    0.00000
 Iteration  1 RMS(Cart)=  0.00336324 RMS(Int)=  0.00006825
 Iteration  2 RMS(Cart)=  0.00001791 RMS(Int)=  0.00006665
 Iteration  3 RMS(Cart)=  0.00000000 RMS(Int)=  0.00006665
 Variable       Old X    -DE/DX   Delta X   Delta X   Delta X     New X
                                 (Linear)    (Quad)   (Total)
    R1        2.07029   0.00000   0.00028  -0.00014   0.00013   2.07042
    R2        2.10003   0.00000   0.00083  -0.00054   0.00025   2.10029
    R3        2.56035   0.00000  -0.00143   0.00092  -0.00053   2.55982
    R4        2.07611   0.00000   0.00031  -0.00018   0.00012   2.07623
    R5        4.25199  -0.00007  -0.00473  -0.00060  -0.00538   4.24661
    R6        4.49752   0.00004   0.01495  -0.00018   0.01486   4.51238
    R7        2.07218  -0.00004  -0.00003  -0.00016  -0.00019   2.07199
    R8        2.05982  -0.00003  -0.00020   0.00001  -0.00018   2.05964
    R9        2.90616   0.00009   0.00136  -0.00037   0.00094   2.90710
   R10        2.65580   0.00005   0.00017   0.00016   0.00035   2.65615
   R11        2.10237   0.00000   0.00022  -0.00037  -0.00012   2.10225
   R12        2.87800  -0.00003  -0.00032   0.00003  -0.00030   2.87771
   R13        2.56319  -0.00006  -0.00131   0.00084  -0.00047   2.56272
   R14        2.05934   0.00000   0.00002  -0.00005  -0.00002   2.05932
   R15        2.06026   0.00000   0.00014  -0.00012   0.00002   2.06028
   R16        2.05579   0.00001   0.00011  -0.00006   0.00006   2.05584
   R17        1.81873   0.00001   0.00034  -0.00024   0.00010   1.81884
    A1        1.89133  -0.00003  -0.00144   0.00064  -0.00090   1.89043
    A2        1.98761   0.00000   0.00046  -0.00036   0.00013   1.98774
    A3        1.95124   0.00000  -0.00016   0.00006  -0.00011   1.95113
    A4        1.83137   0.00005   0.00121  -0.00042   0.00084   1.83222
    A5        1.82818   0.00001  -0.00094   0.00071  -0.00015   1.82803
    A6        1.96127  -0.00003   0.00073  -0.00050   0.00016   1.96144
    A7        2.63456  -0.00005   0.00130   0.00020   0.00166   2.63623
    A8        1.77307  -0.00002  -0.00627   0.00031  -0.00581   1.76725
    A9        1.88893   0.00001   0.00058   0.00021   0.00080   1.88973
   A10        1.89796   0.00001  -0.00009   0.00016   0.00006   1.89802
   A11        1.93738   0.00001   0.00034  -0.00024   0.00004   1.93742
   A12        1.91445   0.00003   0.00022   0.00004   0.00024   1.91469
   A13        1.88420  -0.00002   0.00036  -0.00074  -0.00034   1.88386
   A14        1.94020  -0.00005  -0.00134   0.00056  -0.00076   1.93944
   A15        1.84427  -0.00002  -0.00186   0.00019  -0.00157   1.84270
   A16        1.98265   0.00003   0.00017   0.00024   0.00043   1.98308
   A17        1.94030  -0.00003  -0.00106   0.00048  -0.00063   1.93966
   A18        1.89160   0.00000   0.00046  -0.00007   0.00030   1.89190
   A19        1.79034   0.00002   0.00130  -0.00043   0.00090   1.79124
   A20        1.99690   0.00000   0.00092  -0.00046   0.00048   1.99738
   A21        2.31920  -0.00001  -0.00261  -0.00068  -0.00306   2.31614
   A22        1.92407   0.00000  -0.00021   0.00016  -0.00005   1.92402
   A23        1.92382   0.00001   0.00024  -0.00006   0.00017   1.92399
   A24        1.92492  -0.00001  -0.00024   0.00007  -0.00018   1.92474
   A25        1.89586   0.00000   0.00019  -0.00010   0.00009   1.89595
   A26        1.89925   0.00000   0.00018  -0.00010   0.00008   1.89933
   A27        1.89530   0.00000  -0.00015   0.00003  -0.00012   1.89518
   A28        1.75010   0.00004   0.00122   0.00018   0.00156   1.75166
   A29        2.00578   0.00005   0.00270   0.00001   0.00265   2.00843
   A30        1.85830  -0.00008  -0.00084  -0.00004  -0.00086   1.85744
    D1        2.64987  -0.00002  -0.00450  -0.00117  -0.00576   2.64411
    D2        0.52048  -0.00004  -0.00497  -0.00085  -0.00591   0.51456
    D3       -1.54816  -0.00003  -0.00590  -0.00041  -0.00640  -1.55457
    D4       -2.91010  -0.00001   0.00062  -0.00040   0.00010  -2.91000
    D5       -0.84472  -0.00002  -0.00010  -0.00008  -0.00038  -0.84510
    D6        1.13176   0.00000  -0.00019   0.00028  -0.00001   1.13175
    D7       -0.55879   0.00002   0.01039   0.00112   0.01136  -0.54744
    D8        1.42569  -0.00003   0.01117   0.00119   0.01233   1.43802
    D9        1.77499   0.00004   0.00745   0.00034   0.00780   1.78279
   D10        3.02067   0.00003   0.00219   0.00037   0.00251   3.02318
   D11        0.94931   0.00002   0.00275   0.00019   0.00293   0.95224
   D12       -1.33287   0.00002   0.00227   0.00019   0.00246  -1.33041
   D13        0.95801  -0.00001   0.00142   0.00000   0.00137   0.95939
   D14       -1.11335  -0.00002   0.00197  -0.00018   0.00179  -1.11156
   D15        2.88766  -0.00002   0.00149  -0.00018   0.00132   2.88898
   D16       -1.12451   0.00002   0.00168   0.00054   0.00211  -1.12240
   D17        3.08731   0.00002   0.00223   0.00036   0.00254   3.08985
   D18        0.80514   0.00001   0.00175   0.00036   0.00206   0.80720
   D19       -2.78767   0.00001  -0.00105   0.00010  -0.00096  -2.78863
   D20        1.40091  -0.00003  -0.00426   0.00002  -0.00427   1.39664
   D21       -0.72004   0.00003   0.00007  -0.00023  -0.00018  -0.72022
   D22       -2.81465  -0.00002  -0.00314  -0.00031  -0.00349  -2.81813
   D23        1.38046   0.00003  -0.00025  -0.00031  -0.00055   1.37991
   D24       -0.71414  -0.00002  -0.00346  -0.00040  -0.00386  -0.71801
   D25       -0.53346  -0.00001  -0.00236  -0.00026  -0.00272  -0.53618
   D26        1.59750   0.00001  -0.00297   0.00010  -0.00295   1.59455
   D27       -2.56756   0.00003  -0.00101  -0.00069  -0.00179  -2.56935
   D28        0.99613   0.00001   0.00294  -0.00100   0.00197   0.99810
   D29       -1.09668   0.00000   0.00269  -0.00095   0.00178  -1.09491
   D30        3.09385   0.00000   0.00287  -0.00098   0.00193   3.09578
   D31       -1.04786   0.00002   0.00485  -0.00134   0.00348  -1.04438
   D32       -3.14067   0.00001   0.00460  -0.00129   0.00328  -3.13738
   D33        1.04987   0.00001   0.00478  -0.00132   0.00343   1.05330
   D34       -3.03329  -0.00001   0.00243  -0.00052   0.00191  -3.03139
   D35        1.15708  -0.00001   0.00218  -0.00046   0.00171   1.15879
   D36       -0.93557  -0.00001   0.00236  -0.00049   0.00186  -0.93371
         Item               Value     Threshold  Converged?
 Maximum Force            0.000091     0.000450     YES
 RMS     Force            0.000027     0.000300     YES
 Maximum Displacement     0.015379     0.001800     NO 
 RMS     Displacement     0.003372     0.001200     NO 
 Predicted change in Energy=-9.296032D-07
 GradGradGradGradGradGradGradGradGradGradGradGradGradGradGradGradGradGrad

                          Input orientation:                          
 ---------------------------------------------------------------------
 Center     Atomic      Atomic             Coordinates (Angstroms)
 Number     Number       Type             X           Y           Z
 ---------------------------------------------------------------------
      1          6           0       -2.727865    0.220986    0.222854
      2          1           0       -3.710178    0.132641   -0.254266
      3          1           0       -2.152411   -0.706123    0.011703
      4          8           0       -1.966205    1.226084   -0.271702
      5          1           0        1.426850   -1.164829   -1.406608
      6          6           0        0.566938   -0.756327   -0.862655
      7          1           0       -0.061293   -0.217360   -1.571703
      8          6           0        1.079534    0.212446    0.216842
      9          1           0        0.170627    0.687468    0.647904
     10          6           0        1.983212    1.310387   -0.328011
     11          1           0        1.463366    1.878439   -1.099128
     12          1           0        2.883920    0.876355   -0.762750
     13          1           0        2.275842    1.988799    0.470528
     14          8           0        1.592079   -0.462205    1.275730
     15          8           0       -0.204975   -1.784711   -0.295020
     16          1           0        0.246309   -2.049475    0.512831
     17          1           0       -2.808110    0.256835    1.318029
 ---------------------------------------------------------------------
                    Distance matrix (angstroms):
                    1          2          3          4          5
     1  C    0.000000
     2  H    1.095621   0.000000
     3  H    1.111424   1.789106   0.000000
     4  O    1.354598   2.058486   1.961738   0.000000
     5  H    4.673039   5.422212   3.877258   4.303173   0.000000
     6  C    3.604054   4.410683   2.856902   3.270473   1.096452
     7  H    3.243946   3.895190   2.668115   2.720703   1.771870
     8  C    3.807414   4.813487   3.366203   3.246947   2.157106
     9  H    2.966400   4.022734   2.782688   2.387851   3.038112
    10  C    4.866673   5.814398   4.613578   3.950718   2.756739
    11  H    4.696936   5.525139   4.581239   3.587779   3.058980
    12  H    5.735247   6.655359   5.335602   4.887449   2.589216
    13  H    5.312588   6.308969   5.204090   4.373512   3.766934
    14  O    4.498579   5.550555   3.959605   4.231578   2.777755
    15  O    3.264351   3.995541   2.247207   3.488175   2.069477
    16  H    3.752971   4.582997   2.794564   4.029889   2.420852
    17  H    1.098696   1.816937   1.750347   2.043402   5.232558
                    6          7          8          9         10
     6  C    0.000000
     7  H    1.089913   0.000000
     8  C    1.538372   2.164512   0.000000
     9  H    2.126827   2.408144   1.112463   0.000000
    10  C    2.561832   2.839152   1.522818   2.150792   0.000000
    11  H    2.793115   2.634443   2.157461   2.478247   1.089745
    12  H    2.836201   3.244210   2.157819   3.063916   1.090255
    13  H    3.497634   3.807893   2.156604   2.481301   1.087905
    14  O    2.389584   3.301737   1.356134   1.932987   2.422200
    15  O    1.405572   2.026611   2.429115   2.672424   3.790631
    16  H    1.914941   2.792230   2.428613   2.741320   3.874600
    17  H    4.144011   4.015023   4.040837   3.083405   5.174572
                   11         12         13         14         15
    11  H    0.000000
    12  H    1.770677   0.000000
    13  H    1.770908   1.768690   0.000000
    14  O    3.336935   2.759710   2.668952   0.000000
    15  O    4.104707   4.103817   4.580381   2.728677   0.000000
    16  H    4.416804   4.140602   4.519785   2.216425   0.962487
    17  H    5.168922   6.092016   5.437327   4.458752   3.680509
                   16         17
    16  H    0.000000
    17  H    3.911123   0.000000
 Stoichiometry    C4H10O3(3)
 Framework group  C1[X(C4H10O3)]
 Deg. of freedom    45
 Full point group                 C1      NOp   1
 Largest Abelian subgroup         C1      NOp   1
 Largest concise Abelian subgroup C1      NOp   1
                         Standard orientation:                         
 ---------------------------------------------------------------------
 Center     Atomic      Atomic             Coordinates (Angstroms)
 Number     Number       Type             X           Y           Z
 ---------------------------------------------------------------------
      1          6           0        2.733350   -0.130218    0.334646
      2          1           0        3.727523   -0.023671   -0.113298
      3          1           0        2.135108    0.769801    0.075159
      4          8           0        2.021907   -1.175537   -0.151247
      5          1           0       -1.408251    1.062378   -1.471496
      6          6           0       -0.553919    0.700477   -0.887243
      7          1           0        0.114838    0.161122   -1.557892
      8          6           0       -1.069983   -0.250772    0.206096
      9          1           0       -0.160780   -0.681003    0.681307
     10          6           0       -1.918574   -1.395220   -0.331589
     11          1           0       -1.355072   -1.969245   -1.066780
     12          1           0       -2.818119   -1.005774   -0.808880
     13          1           0       -2.215119   -2.057779    0.478729
     14          8           0       -1.639237    0.439007    1.225535
     15          8           0        0.164578    1.771695   -0.328774
     16          1           0       -0.321704    2.046228    0.455154
     17          1           0        2.778349   -0.128975    1.432419
 ---------------------------------------------------------------------
 Rotational constants (GHZ):           2.9964394           1.4359625           1.1895534
 Standard basis: Aug-CC-pVTZ (5D, 7F)
 There are   635 symmetry adapted cartesian basis functions of A   symmetry.
 There are   552 symmetry adapted basis functions of A   symmetry.
   552 basis functions,   774 primitive gaussians,   635 cartesian basis functions
    30 alpha electrons       28 beta electrons
       nuclear repulsion energy       317.3598853302 Hartrees.
 NAtoms=   17 NActive=   17 NUniq=   17 SFac= 1.00D+00 NAtFMM=   60 NAOKFM=F Big=F
 Integral buffers will be    131072 words long.
 Raffenetti 2 integral format.
 Two-electron integral symmetry is turned on.
 Nuclear repulsion after empirical dispersion term =      317.3516234017 Hartrees.
 One-electron integrals computed using PRISM.
 NBasis=   552 RedAO= T EigKep=  8.28D-06  NBF=   552
 NBsUse=   552 1.00D-06 EigRej= -1.00D+00 NBFU=   552
 Initial guess from the checkpoint file:  "Forward-wb-opt.chk"
 B after Tr=     0.000000    0.000000    0.000000
         Rot=    1.000000    0.000848    0.000423   -0.000223 Ang=   0.11 deg.
 Initial guess <Sx>= 0.0000 <Sy>= 0.0000 <Sz>= 1.0000 <S**2>= 2.0092 S= 1.0031
 Requested convergence on RMS density matrix=1.00D-08 within 128 cycles.
 Requested convergence on MAX density matrix=1.00D-06.
 Requested convergence on             energy=1.00D-06.
 No special actions if energy rises.
 SCF Done:  E(UwB97XD) =  -383.991181442     A.U. after   20 cycles
            NFock= 20  Conv=0.58D-08     -V/T= 2.0058
 <Sx>= 0.0000 <Sy>= 0.0000 <Sz>= 1.0000 <S**2>= 2.0092 S= 1.0031
 <L.S>=  0.00000000000    
 Annihilation of the first spin contaminant:
 S**2 before annihilation     2.0092,   after     2.0001
 Calling FoFJK, ICntrl=      2127 FMM=F ISym2X=0 I1Cent= 0 IOpClX= 1 NMat=1 NMatS=1 NMatT=0.
 ***** Axes restored to original set *****
 -------------------------------------------------------------------
 Center     Atomic                   Forces (Hartrees/Bohr)
 Number     Number              X              Y              Z
 -------------------------------------------------------------------
      1        6          -0.000097311   -0.000142971    0.000014797
      2        1           0.000007168    0.000025925    0.000000320
      3        1           0.000029888   -0.000007375    0.000045761
      4        8           0.000107310    0.000060130   -0.000051573
      5        1          -0.000005927   -0.000000506   -0.000002359
      6        6           0.000028588    0.000008604    0.000025458
      7        1           0.000005122    0.000005823   -0.000007759
      8        6          -0.000124538    0.000011430   -0.000172244
      9        1           0.000033094    0.000003843    0.000098610
     10        6           0.000009965   -0.000007739    0.000004508
     11        1           0.000008328    0.000002939   -0.000001309
     12        1          -0.000002278    0.000004826   -0.000002166
     13        1          -0.000002300   -0.000000771   -0.000007955
     14        8           0.000030726   -0.000020490    0.000068169
     15        8           0.000001780    0.000072701    0.000039386
     16        1          -0.000022942   -0.000028766   -0.000035448
     17        1          -0.000006673    0.000012399   -0.000016197
 -------------------------------------------------------------------
 Cartesian Forces:  Max     0.000172244 RMS     0.000049668

 GradGradGradGradGradGradGradGradGradGradGradGradGradGradGradGradGradGrad
 Berny optimization.
 Using GEDIIS/GDIIS optimizer.
 FormGI is forming the generalized inverse of G from B-inverse, IUseBI=4.
 Internal  Forces:  Max     0.000122235 RMS     0.000024076
 Search for a local minimum.
 Step number  13 out of a maximum of   93
 All quantities printed in internal units (Hartrees-Bohrs-Radians)
 Mixed Optimization -- En-DIIS/RFO-DIIS
 Swapping is turned off.
 Update second derivatives using D2CorX and points    1    2    3    4    5
                                                      6    7    8    9   10
                                                     11   12   13
 DE= -1.47D-06 DEPred=-9.30D-07 R= 1.58D+00
 TightC=F SS=  1.41D+00  RLast= 3.05D-02 DXNew= 6.1580D-01 9.1507D-02
 Trust test= 1.58D+00 RLast= 3.05D-02 DXMaxT set to 3.66D-01
 ITU=  1  1  1  1  1  1  1  1  1  1  1  1  0
     Eigenvalues ---    0.00130   0.00165   0.00328   0.00364   0.00450
     Eigenvalues ---    0.01786   0.02288   0.03608   0.03832   0.04273
     Eigenvalues ---    0.05315   0.05634   0.05656   0.05908   0.06387
     Eigenvalues ---    0.07672   0.09378   0.09820   0.10018   0.10570
     Eigenvalues ---    0.10976   0.12367   0.13421   0.14763   0.15992
     Eigenvalues ---    0.16043   0.16295   0.17137   0.19083   0.20506
     Eigenvalues ---    0.26852   0.29765   0.29945   0.32190   0.33257
     Eigenvalues ---    0.33553   0.33569   0.34140   0.34314   0.34355
     Eigenvalues ---    0.35145   0.40841   0.46208   0.50557   0.53579
 En-DIIS/RFO-DIIS/Sim-DIIS IScMMF=       -3 using points:    13   12   11   10    9    8    7    6    5    4
 RFO step:  Lambda=-4.71205421D-07.
 DIIS inversion failure, remove point  10.
 DIIS inversion failure, remove point   9.
 DIIS inversion failure, remove point   8.
 DIIS inversion failure, remove point   7.
 RFO-DIIS uses    6 points instead of   10
 DidBck=F Rises=F RFO-DIIS coefs:    1.40102   -0.41304    0.00356   -0.13030    0.13775
                  RFO-DIIS coefs:    0.00100    0.00000    0.00000    0.00000    0.00000
 Iteration  1 RMS(Cart)=  0.00096653 RMS(Int)=  0.00000764
 Iteration  2 RMS(Cart)=  0.00000151 RMS(Int)=  0.00000756
 Iteration  3 RMS(Cart)=  0.00000000 RMS(Int)=  0.00000756
 Variable       Old X    -DE/DX   Delta X   Delta X   Delta X     New X
                                 (Linear)    (Quad)   (Total)
    R1        2.07042  -0.00001   0.00004  -0.00004   0.00000   2.07042
    R2        2.10029  -0.00003   0.00013  -0.00011   0.00002   2.10030
    R3        2.55982   0.00012  -0.00020   0.00034   0.00014   2.55995
    R4        2.07623  -0.00002   0.00006  -0.00007  -0.00001   2.07622
    R5        4.24661  -0.00004  -0.00208  -0.00012  -0.00221   4.24440
    R6        4.51238  -0.00001   0.00208  -0.00073   0.00136   4.51375
    R7        2.07199   0.00000  -0.00009   0.00005  -0.00005   2.07195
    R8        2.05964   0.00001  -0.00009   0.00006  -0.00003   2.05961
    R9        2.90710  -0.00004   0.00049  -0.00046   0.00003   2.90713
   R10        2.65615   0.00000   0.00020  -0.00009   0.00012   2.65626
   R11        2.10225  -0.00001  -0.00001  -0.00006  -0.00007   2.10218
   R12        2.87771   0.00001  -0.00014   0.00007  -0.00007   2.87764
   R13        2.56272   0.00008  -0.00027   0.00028   0.00002   2.56274
   R14        2.05932   0.00000   0.00000   0.00000   0.00000   2.05932
   R15        2.06028   0.00000   0.00002  -0.00001   0.00001   2.06029
   R16        2.05584  -0.00001   0.00003  -0.00003   0.00000   2.05584
   R17        1.81884  -0.00003   0.00008  -0.00009  -0.00001   1.81883
    A1        1.89043   0.00002  -0.00025   0.00036   0.00011   1.89054
    A2        1.98774  -0.00001   0.00004  -0.00016  -0.00011   1.98762
    A3        1.95113   0.00000  -0.00003   0.00001  -0.00002   1.95111
    A4        1.83222  -0.00004   0.00039  -0.00031   0.00008   1.83230
    A5        1.82803   0.00003  -0.00013   0.00018   0.00006   1.82809
    A6        1.96144  -0.00001  -0.00002  -0.00005  -0.00008   1.96136
    A7        2.63623  -0.00001  -0.00005   0.00018   0.00014   2.63637
    A8        1.76725   0.00003  -0.00079   0.00026  -0.00053   1.76672
    A9        1.88973   0.00000   0.00042  -0.00028   0.00015   1.88987
   A10        1.89802  -0.00001   0.00006   0.00007   0.00013   1.89816
   A11        1.93742   0.00000  -0.00002   0.00004   0.00002   1.93744
   A12        1.91469   0.00000   0.00016  -0.00019  -0.00004   1.91466
   A13        1.88386   0.00000  -0.00014   0.00013  -0.00001   1.88386
   A14        1.93944   0.00001  -0.00046   0.00022  -0.00024   1.93920
   A15        1.84270   0.00003  -0.00083   0.00050  -0.00032   1.84237
   A16        1.98308  -0.00002   0.00021  -0.00017   0.00005   1.98313
   A17        1.93966   0.00001  -0.00032   0.00021  -0.00011   1.93955
   A18        1.89190   0.00001   0.00015   0.00012   0.00026   1.89216
   A19        1.79124  -0.00002   0.00050  -0.00039   0.00011   1.79135
   A20        1.99738   0.00000   0.00024  -0.00022   0.00002   1.99740
   A21        2.31614  -0.00008  -0.00064  -0.00063  -0.00125   2.31489
   A22        1.92402   0.00001  -0.00003   0.00006   0.00003   1.92406
   A23        1.92399   0.00000   0.00010  -0.00002   0.00008   1.92407
   A24        1.92474   0.00000  -0.00010   0.00004  -0.00006   1.92468
   A25        1.89595  -0.00001   0.00004  -0.00006  -0.00002   1.89593
   A26        1.89933  -0.00001   0.00003  -0.00004  -0.00001   1.89932
   A27        1.89518   0.00000  -0.00005   0.00003  -0.00002   1.89515
   A28        1.75166   0.00001   0.00079  -0.00009   0.00072   1.75238
   A29        2.00843   0.00002   0.00069  -0.00007   0.00062   2.00904
   A30        1.85744   0.00003  -0.00060   0.00072   0.00012   1.85756
    D1        2.64411  -0.00003  -0.00416  -0.00048  -0.00465   2.63946
    D2        0.51456  -0.00001  -0.00430  -0.00031  -0.00462   0.50994
    D3       -1.55457   0.00000  -0.00439  -0.00020  -0.00460  -1.55917
    D4       -2.91000  -0.00002   0.00066  -0.00017   0.00047  -2.90953
    D5       -0.84510  -0.00002   0.00063  -0.00001   0.00059  -0.84451
    D6        1.13175   0.00000   0.00068   0.00001   0.00068   1.13243
    D7       -0.54744  -0.00001   0.00506   0.00016   0.00519  -0.54224
    D8        1.43802   0.00003   0.00509   0.00093   0.00601   1.44404
    D9        1.78279   0.00000   0.00210   0.00011   0.00221   1.78499
   D10        3.02318   0.00001   0.00070   0.00015   0.00084   3.02403
   D11        0.95224  -0.00001   0.00094  -0.00023   0.00071   0.95295
   D12       -1.33041   0.00001   0.00071   0.00004   0.00075  -1.32966
   D13        0.95939   0.00002   0.00006   0.00055   0.00061   0.96000
   D14       -1.11156   0.00000   0.00030   0.00018   0.00048  -1.11108
   D15        2.88898   0.00001   0.00007   0.00045   0.00052   2.88949
   D16       -1.12240   0.00001   0.00042   0.00039   0.00079  -1.12160
   D17        3.08985   0.00000   0.00066   0.00001   0.00066   3.09050
   D18        0.80720   0.00001   0.00043   0.00028   0.00070   0.80790
   D19       -2.78863   0.00003  -0.00026   0.00003  -0.00023  -2.78886
   D20        1.39664  -0.00001  -0.00114  -0.00014  -0.00128   1.39536
   D21       -0.72022   0.00002   0.00016  -0.00021  -0.00005  -0.72026
   D22       -2.81813  -0.00001  -0.00073  -0.00037  -0.00110  -2.81923
   D23        1.37991   0.00003  -0.00001  -0.00024  -0.00024   1.37967
   D24       -0.71801   0.00000  -0.00090  -0.00040  -0.00130  -0.71930
   D25       -0.53618   0.00000  -0.00050  -0.00033  -0.00084  -0.53702
   D26        1.59455   0.00000  -0.00064  -0.00018  -0.00083   1.59372
   D27       -2.56935  -0.00001  -0.00003  -0.00059  -0.00063  -2.56998
   D28        0.99810   0.00001   0.00085  -0.00042   0.00043   0.99853
   D29       -1.09491   0.00001   0.00075  -0.00037   0.00039  -1.09452
   D30        3.09578   0.00001   0.00081  -0.00041   0.00041   3.09619
   D31       -1.04438  -0.00002   0.00166  -0.00102   0.00064  -1.04374
   D32       -3.13738  -0.00002   0.00156  -0.00096   0.00059  -3.13679
   D33        1.05330  -0.00002   0.00162  -0.00101   0.00061   1.05391
   D34       -3.03139   0.00001   0.00081  -0.00048   0.00033  -3.03106
   D35        1.15879   0.00001   0.00071  -0.00043   0.00028   1.15908
   D36       -0.93371   0.00001   0.00077  -0.00047   0.00030  -0.93341
         Item               Value     Threshold  Converged?
 Maximum Force            0.000122     0.000450     YES
 RMS     Force            0.000024     0.000300     YES
 Maximum Displacement     0.003706     0.001800     NO 
 RMS     Displacement     0.000967     0.001200     YES
 Predicted change in Energy=-2.321553D-07
 GradGradGradGradGradGradGradGradGradGradGradGradGradGradGradGradGradGrad

                          Input orientation:                          
 ---------------------------------------------------------------------
 Center     Atomic      Atomic             Coordinates (Angstroms)
 Number     Number       Type             X           Y           Z
 ---------------------------------------------------------------------
      1          6           0       -2.727658    0.220900    0.222552
      2          1           0       -3.709622    0.131686   -0.255121
      3          1           0       -2.151928   -0.706524    0.013505
      4          8           0       -1.965795    1.225326   -0.273254
      5          1           0        1.426246   -1.164962   -1.406738
      6          6           0        0.566671   -0.756099   -0.862571
      7          1           0       -0.061587   -0.216802   -1.571321
      8          6           0        1.079793    0.212333    0.217002
      9          1           0        0.170901    0.686815    0.648598
     10          6           0        1.983069    1.310539   -0.327877
     11          1           0        1.462647    1.879152   -1.098189
     12          1           0        2.883434    0.876806   -0.763636
     13          1           0        2.276361    1.988386    0.470896
     14          8           0        1.592992   -0.462797    1.275278
     15          8           0       -0.205545   -1.784176   -0.294639
     16          1           0        0.246392   -2.049968    0.512506
     17          1           0       -2.808732    0.258795    1.317589
 ---------------------------------------------------------------------
                    Distance matrix (angstroms):
                    1          2          3          4          5
     1  C    0.000000
     2  H    1.095620   0.000000
     3  H    1.111432   1.789181   0.000000
     4  O    1.354670   2.058473   1.961866   0.000000
     5  H    4.672271   5.420762   3.876929   4.301651   0.000000
     6  C    3.603419   4.409517   2.856702   3.269055   1.096428
     7  H    3.243070   3.893840   2.668525   2.718587   1.771931
     8  C    3.807465   4.813305   3.365966   3.246862   2.157197
     9  H    2.966519   4.022852   2.782135   2.388571   3.037989
    10  C    4.866337   5.813925   4.613381   3.950161   2.757190
    11  H    4.696042   5.524198   4.581128   3.586394   3.059927
    12  H    5.734730   6.654485   5.335330   4.886405   2.589555
    13  H    5.312804   6.309233   5.203987   4.374003   3.767202
    14  O    4.499299   5.550968   3.959280   4.232336   2.777418
    15  O    3.263261   3.993826   2.246040   3.486551   2.069524
    16  H    3.753118   4.582457   2.793883   4.029732   2.420493
    17  H    1.098688   1.816915   1.750391   2.043406   5.232980
                    6          7          8          9         10
     6  C    0.000000
     7  H    1.089897   0.000000
     8  C    1.538386   2.164487   0.000000
     9  H    2.126562   2.408031   1.112427   0.000000
    10  C    2.561850   2.838933   1.522779   2.150927   0.000000
    11  H    2.793356   2.634419   2.157449   2.478213   1.089743
    12  H    2.836117   3.243683   2.157845   3.064039   1.090259
    13  H    3.497624   3.807821   2.156525   2.481657   1.087904
    14  O    2.389510   3.301707   1.356142   1.933049   2.422186
    15  O    1.405634   2.026648   2.428974   2.671555   3.790566
    16  H    1.915075   2.792433   2.428968   2.741205   3.874958
    17  H    4.144448   4.014823   4.041544   3.083660   5.174464
                   11         12         13         14         15
    11  H    0.000000
    12  H    1.770665   0.000000
    13  H    1.770901   1.768676   0.000000
    14  O    3.336923   2.759882   2.668767   0.000000
    15  O    4.104695   4.103970   4.580188   2.728629   0.000000
    16  H    4.417193   4.141079   4.520045   2.216815   0.962484
    17  H    5.167806   6.092141   5.437512   4.460679   3.680977
                   16         17
    16  H    0.000000
    17  H    3.913097   0.000000
 Stoichiometry    C4H10O3(3)
 Framework group  C1[X(C4H10O3)]
 Deg. of freedom    45
 Full point group                 C1      NOp   1
 Largest Abelian subgroup         C1      NOp   1
 Largest concise Abelian subgroup C1      NOp   1
                         Standard orientation:                         
 ---------------------------------------------------------------------
 Center     Atomic      Atomic             Coordinates (Angstroms)
 Number     Number       Type             X           Y           Z
 ---------------------------------------------------------------------
      1          6           0        2.733129   -0.130393    0.335388
      2          1           0        3.727086   -0.023413   -0.112929
      3          1           0        2.134727    0.769924    0.077267
      4          8           0        2.021499   -1.175283   -0.151352
      5          1           0       -1.406990    1.061754   -1.472460
      6          6           0       -0.553206    0.699726   -0.887530
      7          1           0        0.115694    0.159554   -1.557352
      8          6           0       -1.070252   -0.250466    0.206285
      9          1           0       -0.161294   -0.679977    0.682531
     10          6           0       -1.918435   -1.395375   -0.330953
     11          1           0       -1.354235   -1.970437   -1.064794
     12          1           0       -2.817403   -1.006415   -0.809734
     13          1           0       -2.215987   -2.056854    0.479876
     14          8           0       -1.640350    0.440445    1.224495
     15          8           0        0.165579    1.770897   -0.329188
     16          1           0       -0.321551    2.046953    0.453674
     17          1           0        2.778714   -0.130512    1.433130
 ---------------------------------------------------------------------
 Rotational constants (GHZ):           2.9976222           1.4360466           1.1896534
 Standard basis: Aug-CC-pVTZ (5D, 7F)
 There are   635 symmetry adapted cartesian basis functions of A   symmetry.
 There are   552 symmetry adapted basis functions of A   symmetry.
   552 basis functions,   774 primitive gaussians,   635 cartesian basis functions
    30 alpha electrons       28 beta electrons
       nuclear repulsion energy       317.3729367854 Hartrees.
 NAtoms=   17 NActive=   17 NUniq=   17 SFac= 1.00D+00 NAtFMM=   60 NAOKFM=F Big=F
 Integral buffers will be    131072 words long.
 Raffenetti 2 integral format.
 Two-electron integral symmetry is turned on.
 Nuclear repulsion after empirical dispersion term =      317.3646741612 Hartrees.
 One-electron integrals computed using PRISM.
 NBasis=   552 RedAO= T EigKep=  8.29D-06  NBF=   552
 NBsUse=   552 1.00D-06 EigRej= -1.00D+00 NBFU=   552
 Initial guess from the checkpoint file:  "Forward-wb-opt.chk"
 B after Tr=     0.000000    0.000000    0.000000
         Rot=    1.000000    0.000254    0.000113    0.000073 Ang=   0.03 deg.
 Initial guess <Sx>= 0.0000 <Sy>= 0.0000 <Sz>= 1.0000 <S**2>= 2.0092 S= 1.0031
 Requested convergence on RMS density matrix=1.00D-08 within 128 cycles.
 Requested convergence on MAX density matrix=1.00D-06.
 Requested convergence on             energy=1.00D-06.
 No special actions if energy rises.
 SCF Done:  E(UwB97XD) =  -383.991181874     A.U. after   15 cycles
            NFock= 15  Conv=0.71D-08     -V/T= 2.0058
 <Sx>= 0.0000 <Sy>= 0.0000 <Sz>= 1.0000 <S**2>= 2.0092 S= 1.0031
 <L.S>=  0.00000000000    
 Annihilation of the first spin contaminant:
 S**2 before annihilation     2.0092,   after     2.0001
 Calling FoFJK, ICntrl=      2127 FMM=F ISym2X=0 I1Cent= 0 IOpClX= 1 NMat=1 NMatS=1 NMatT=0.
 ***** Axes restored to original set *****
 -------------------------------------------------------------------
 Center     Atomic                   Forces (Hartrees/Bohr)
 Number     Number              X              Y              Z
 -------------------------------------------------------------------
      1        6          -0.000087033   -0.000097878   -0.000001832
      2        1           0.000009121    0.000015571    0.000002453
      3        1           0.000026262    0.000008212    0.000034686
      4        8           0.000087625    0.000021327   -0.000030750
      5        1          -0.000000671    0.000001187   -0.000008959
      6        6           0.000002190   -0.000016371    0.000086928
      7        1           0.000001996   -0.000002078   -0.000014124
      8        6          -0.000115489   -0.000017548   -0.000202074
      9        1           0.000039667    0.000027523    0.000110285
     10        6           0.000009578    0.000009926    0.000008051
     11        1           0.000006323    0.000002463   -0.000001991
     12        1          -0.000005587   -0.000000147    0.000001461
     13        1           0.000000493    0.000003970   -0.000008739
     14        8           0.000034170   -0.000016568    0.000078601
     15        8           0.000019381    0.000060742   -0.000002380
     16        1          -0.000022368   -0.000011703   -0.000040082
     17        1          -0.000005658    0.000011374   -0.000011535
 -------------------------------------------------------------------
 Cartesian Forces:  Max     0.000202074 RMS     0.000048564

 GradGradGradGradGradGradGradGradGradGradGradGradGradGradGradGradGradGrad
 Berny optimization.
 Using GEDIIS/GDIIS optimizer.
 FormGI is forming the generalized inverse of G from B-inverse, IUseBI=4.
 Internal  Forces:  Max     0.000089278 RMS     0.000023753
 Search for a local minimum.
 Step number  14 out of a maximum of   93
 All quantities printed in internal units (Hartrees-Bohrs-Radians)
 Mixed Optimization -- En-DIIS/RFO-DIIS
 Swapping is turned off.
 Update second derivatives using D2CorX and points    1    2    3    4    5
                                                      6    7    8    9   10
                                                     11   12   13   14
 DE= -4.32D-07 DEPred=-2.32D-07 R= 1.86D+00
 Trust test= 1.86D+00 RLast= 1.25D-02 DXMaxT set to 3.66D-01
 ITU=  0  1  1  1  1  1  1  1  1  1  1  1  1  0
     Eigenvalues ---    0.00069   0.00129   0.00323   0.00344   0.00418
     Eigenvalues ---    0.01777   0.02132   0.03430   0.03849   0.04297
     Eigenvalues ---    0.05539   0.05631   0.05661   0.05873   0.06524
     Eigenvalues ---    0.07665   0.08829   0.09403   0.10140   0.10479
     Eigenvalues ---    0.10815   0.12194   0.13317   0.14736   0.15995
     Eigenvalues ---    0.16065   0.16307   0.17169   0.18660   0.22110
     Eigenvalues ---    0.26283   0.29775   0.30187   0.32115   0.33200
     Eigenvalues ---    0.33532   0.33618   0.34150   0.34318   0.34396
     Eigenvalues ---    0.34813   0.40849   0.44918   0.51459   0.53096
 En-DIIS/RFO-DIIS/Sim-DIIS IScMMF=       -3 using points:    14   13   12   11   10    9    8    7    6    5
 RFO step:  Lambda=-1.48436582D-06.
 DIIS inversion failure, remove point  10.
 DIIS inversion failure, remove point   9.
 DIIS inversion failure, remove point   8.
 DIIS inversion failure, remove point   7.
 DIIS inversion failure, remove point   6.
 RFO-DIIS uses    5 points instead of   10
 DidBck=F Rises=F RFO-DIIS coefs:    3.00000   -1.68034   -0.99515    0.74731   -0.07182
                  RFO-DIIS coefs:    0.00000    0.00000    0.00000    0.00000    0.00000
 Iteration  1 RMS(Cart)=  0.00300498 RMS(Int)=  0.00001475
 Iteration  2 RMS(Cart)=  0.00001433 RMS(Int)=  0.00001095
 Iteration  3 RMS(Cart)=  0.00000000 RMS(Int)=  0.00001095
 Variable       Old X    -DE/DX   Delta X   Delta X   Delta X     New X
                                 (Linear)    (Quad)   (Total)
    R1        2.07042  -0.00001  -0.00002  -0.00005  -0.00007   2.07035
    R2        2.10030  -0.00002  -0.00008   0.00007  -0.00001   2.10029
    R3        2.55995   0.00008   0.00050  -0.00005   0.00045   2.56040
    R4        2.07622  -0.00001  -0.00007   0.00001  -0.00006   2.07616
    R5        4.24440  -0.00002  -0.00433  -0.00221  -0.00654   4.23786
    R6        4.51375  -0.00001   0.00014   0.00093   0.00107   4.51482
    R7        2.07195   0.00000  -0.00013   0.00006  -0.00007   2.07188
    R8        2.05961   0.00001  -0.00004  -0.00001  -0.00005   2.05956
    R9        2.90713  -0.00003   0.00001  -0.00010  -0.00008   2.90705
   R10        2.65626  -0.00004   0.00015  -0.00009   0.00006   2.65632
   R11        2.10218   0.00000  -0.00021   0.00009  -0.00012   2.10206
   R12        2.87764   0.00002  -0.00002  -0.00011  -0.00013   2.87751
   R13        2.56274   0.00008   0.00024  -0.00002   0.00022   2.56296
   R14        2.05932   0.00000   0.00000   0.00000  -0.00001   2.05931
   R15        2.06029  -0.00001  -0.00001   0.00000   0.00000   2.06029
   R16        2.05584   0.00000  -0.00001   0.00001   0.00000   2.05584
   R17        1.81883  -0.00004  -0.00010  -0.00002  -0.00012   1.81871
    A1        1.89054   0.00001   0.00045   0.00002   0.00049   1.89103
    A2        1.98762   0.00000  -0.00030   0.00001  -0.00028   1.98734
    A3        1.95111   0.00000  -0.00003  -0.00003  -0.00006   1.95105
    A4        1.83230  -0.00004   0.00004   0.00003   0.00005   1.83235
    A5        1.82809   0.00003   0.00024   0.00004   0.00027   1.82836
    A6        1.96136   0.00000  -0.00030  -0.00007  -0.00036   1.96100
    A7        2.63637   0.00000  -0.00008   0.00023   0.00010   2.63647
    A8        1.76672   0.00005   0.00021   0.00018   0.00036   1.76709
    A9        1.88987   0.00000   0.00029  -0.00018   0.00011   1.88998
   A10        1.89816  -0.00002   0.00028   0.00003   0.00031   1.89847
   A11        1.93744  -0.00001  -0.00006   0.00011   0.00006   1.93749
   A12        1.91466   0.00000   0.00003  -0.00019  -0.00017   1.91449
   A13        1.88386  -0.00002  -0.00024  -0.00001  -0.00025   1.88361
   A14        1.93920   0.00005  -0.00030   0.00023  -0.00007   1.93913
   A15        1.84237   0.00004  -0.00067   0.00025  -0.00043   1.84194
   A16        1.98313  -0.00002   0.00015  -0.00008   0.00007   1.98319
   A17        1.93955   0.00002   0.00003  -0.00011  -0.00007   1.93948
   A18        1.89216   0.00000   0.00046   0.00003   0.00050   1.89267
   A19        1.79135  -0.00002   0.00003  -0.00003   0.00000   1.79134
   A20        1.99740   0.00000  -0.00005  -0.00003  -0.00008   1.99732
   A21        2.31489  -0.00009  -0.00212  -0.00205  -0.00421   2.31068
   A22        1.92406   0.00001   0.00015  -0.00003   0.00012   1.92418
   A23        1.92407  -0.00001   0.00015  -0.00011   0.00004   1.92411
   A24        1.92468   0.00001  -0.00005   0.00005   0.00000   1.92468
   A25        1.89593   0.00000  -0.00010   0.00004  -0.00007   1.89587
   A26        1.89932  -0.00001  -0.00008   0.00004  -0.00004   1.89928
   A27        1.89515   0.00000  -0.00007   0.00001  -0.00006   1.89509
   A28        1.75238  -0.00001   0.00165   0.00077   0.00238   1.75476
   A29        2.00904   0.00002   0.00094   0.00063   0.00157   2.01062
   A30        1.85756   0.00002   0.00003   0.00029   0.00031   1.85787
    D1        2.63946  -0.00003  -0.01035  -0.00622  -0.01656   2.62289
    D2        0.50994  -0.00001  -0.01026  -0.00627  -0.01652   0.49342
    D3       -1.55917   0.00000  -0.01004  -0.00622  -0.01625  -1.57542
    D4       -2.90953  -0.00001   0.00127   0.00101   0.00230  -2.90723
    D5       -0.84451  -0.00002   0.00168   0.00107   0.00278  -0.84172
    D6        1.13243  -0.00001   0.00184   0.00110   0.00296   1.13538
    D7       -0.54224   0.00000   0.01032   0.00634   0.01669  -0.52556
    D8        1.44404   0.00002   0.01172   0.00739   0.01912   1.46315
    D9        1.78499  -0.00002   0.00354   0.00189   0.00542   1.79042
   D10        3.02403   0.00000   0.00165   0.00113   0.00279   3.02682
   D11        0.95295  -0.00001   0.00144   0.00098   0.00241   0.95536
   D12       -1.32966   0.00000   0.00135   0.00118   0.00253  -1.32713
   D13        0.96000   0.00001   0.00112   0.00145   0.00257   0.96257
   D14       -1.11108   0.00000   0.00090   0.00129   0.00219  -1.10889
   D15        2.88949   0.00001   0.00081   0.00150   0.00231   2.89181
   D16       -1.12160   0.00001   0.00158   0.00144   0.00303  -1.11857
   D17        3.09050   0.00000   0.00136   0.00128   0.00265   3.09316
   D18        0.80790   0.00001   0.00127   0.00149   0.00277   0.81067
   D19       -2.78886   0.00002  -0.00032  -0.00030  -0.00063  -2.78949
   D20        1.39536   0.00000  -0.00211  -0.00146  -0.00357   1.39179
   D21       -0.72026   0.00001  -0.00015  -0.00047  -0.00062  -0.72088
   D22       -2.81923  -0.00001  -0.00193  -0.00163  -0.00356  -2.82279
   D23        1.37967   0.00002  -0.00044  -0.00057  -0.00102   1.37865
   D24       -0.71930   0.00000  -0.00223  -0.00173  -0.00396  -0.72326
   D25       -0.53702   0.00000  -0.00145  -0.00118  -0.00262  -0.53964
   D26        1.59372   0.00000  -0.00140  -0.00112  -0.00251   1.59120
   D27       -2.56998  -0.00002  -0.00123  -0.00115  -0.00237  -2.57235
   D28        0.99853   0.00001   0.00043   0.00034   0.00077   0.99930
   D29       -1.09452   0.00001   0.00037   0.00038   0.00074  -1.09377
   D30        3.09619   0.00001   0.00039   0.00040   0.00079   3.09697
   D31       -1.04374  -0.00002   0.00087   0.00005   0.00093  -1.04282
   D32       -3.13679  -0.00002   0.00080   0.00010   0.00090  -3.13589
   D33        1.05391  -0.00002   0.00083   0.00012   0.00095   1.05486
   D34       -3.03106   0.00001   0.00056   0.00009   0.00065  -3.03041
   D35        1.15908   0.00001   0.00050   0.00013   0.00063   1.15970
   D36       -0.93341   0.00001   0.00052   0.00015   0.00067  -0.93274
         Item               Value     Threshold  Converged?
 Maximum Force            0.000089     0.000450     YES
 RMS     Force            0.000024     0.000300     YES
 Maximum Displacement     0.010447     0.001800     NO 
 RMS     Displacement     0.003010     0.001200     NO 
 Predicted change in Energy=-7.290363D-07
 GradGradGradGradGradGradGradGradGradGradGradGradGradGradGradGradGradGrad

                          Input orientation:                          
 ---------------------------------------------------------------------
 Center     Atomic      Atomic             Coordinates (Angstroms)
 Number     Number       Type             X           Y           Z
 ---------------------------------------------------------------------
      1          6           0       -2.727029    0.220605    0.221638
      2          1           0       -3.707205    0.130005   -0.259348
      3          1           0       -2.150730   -0.707887    0.019033
      4          8           0       -1.962855    1.222825   -0.275724
      5          1           0        1.424425   -1.165493   -1.406849
      6          6           0        0.565887   -0.755573   -0.861915
      7          1           0       -0.062259   -0.215241   -1.569934
      8          6           0        1.080758    0.211931    0.217601
      9          1           0        0.172283    0.684921    0.651545
     10          6           0        1.982329    1.311158   -0.327851
     11          1           0        1.459891    1.880941   -1.095927
     12          1           0        2.881687    0.878370   -0.766615
     13          1           0        2.277549    1.987795    0.471236
     14          8           0        1.596645   -0.464224    1.274065
     15          8           0       -0.207502   -1.782685   -0.293757
     16          1           0        0.246091   -2.051868    0.511255
     17          1           0       -2.812325    0.263831    1.316126
 ---------------------------------------------------------------------
                    Distance matrix (angstroms):
                    1          2          3          4          5
     1  C    0.000000
     2  H    1.095583   0.000000
     3  H    1.111426   1.789462   0.000000
     4  O    1.354908   2.058466   1.962098   0.000000
     5  H    4.669883   5.415598   3.876116   4.296181   0.000000
     6  C    3.601431   4.405298   2.856282   3.263773   1.096392
     7  H    3.240477   3.888761   2.670061   2.712061   1.771949
     8  C    3.807799   4.812357   3.365710   3.244820   2.157368
     9  H    2.967561   4.023442   2.781434   2.389138   3.037907
    10  C    4.865110   5.811248   4.612921   3.946516   2.758494
    11  H    4.692866   5.519467   4.580584   3.580648   3.062464
    12  H    5.732974   6.650629   5.334667   4.881517   2.590538
    13  H    5.313291   6.308916   5.203926   4.373117   3.768057
    14  O    4.502305   5.552954   3.959457   4.232969   2.776462
    15  O    3.259880   3.988419   2.242579   3.480615   2.069562
    16  H    3.753326   4.580715   2.791651   4.027703   2.419350
    17  H    1.098657   1.816821   1.750542   2.043344   5.235228
                    6          7          8          9         10
     6  C    0.000000
     7  H    1.089870   0.000000
     8  C    1.538346   2.164311   0.000000
     9  H    2.126149   2.408376   1.112365   0.000000
    10  C    2.561817   2.837781   1.522711   2.151199   0.000000
    11  H    2.793780   2.633553   2.157473   2.478317   1.089740
    12  H    2.835803   3.241624   2.157815   3.064224   1.090259
    13  H    3.497592   3.807157   2.156464   2.482366   1.087904
    14  O    2.389510   3.301862   1.356261   1.933100   2.422162
    15  O    1.405665   2.026476   2.428908   2.669628   3.790565
    16  H    1.915267   2.792781   2.430573   2.741377   3.876669
    17  H    4.146730   4.015186   4.045435   3.086563   5.175738
                   11         12         13         14         15
    11  H    0.000000
    12  H    1.770621   0.000000
    13  H    1.770870   1.768638   0.000000
    14  O    3.336969   2.760121   2.668439   0.000000
    15  O    4.104367   4.104619   4.580090   2.729717   0.000000
    16  H    4.418521   4.143141   4.521870   2.219570   0.962419
    17  H    5.165740   6.094033   5.439919   4.468876   3.683077
                   16         17
    16  H    0.000000
    17  H    3.919718   0.000000
 Stoichiometry    C4H10O3(3)
 Framework group  C1[X(C4H10O3)]
 Deg. of freedom    45
 Full point group                 C1      NOp   1
 Largest Abelian subgroup         C1      NOp   1
 Largest concise Abelian subgroup C1      NOp   1
                         Standard orientation:                         
 ---------------------------------------------------------------------
 Center     Atomic      Atomic             Coordinates (Angstroms)
 Number     Number       Type             X           Y           Z
 ---------------------------------------------------------------------
      1          6           0        2.732772   -0.131662    0.336816
      2          1           0        3.725386   -0.024679   -0.114377
      3          1           0        2.134293    0.769957    0.083492
      4          8           0        2.018489   -1.174662   -0.150755
      5          1           0       -1.402946    1.061082   -1.474539
      6          6           0       -0.550818    0.698213   -0.887786
      7          1           0        0.118095    0.155734   -1.555685
      8          6           0       -1.070984   -0.249358    0.206766
      9          1           0       -0.163168   -0.677267    0.686473
     10          6           0       -1.917768   -1.395414   -0.330041
     11          1           0       -1.351456   -1.972815   -1.060405
     12          1           0       -2.815026   -1.007522   -0.812878
     13          1           0       -2.218268   -2.054494    0.481654
     14          8           0       -1.643999    0.444113    1.221751
     15          8           0        0.169458    1.768740   -0.330052
     16          1           0       -0.319722    2.049385    0.449815
     17          1           0        2.782016   -0.135582    1.434362
 ---------------------------------------------------------------------
 Rotational constants (GHZ):           3.0011055           1.4366677           1.1901604
 Standard basis: Aug-CC-pVTZ (5D, 7F)
 There are   635 symmetry adapted cartesian basis functions of A   symmetry.
 There are   552 symmetry adapted basis functions of A   symmetry.
   552 basis functions,   774 primitive gaussians,   635 cartesian basis functions
    30 alpha electrons       28 beta electrons
       nuclear repulsion energy       317.4200087377 Hartrees.
 NAtoms=   17 NActive=   17 NUniq=   17 SFac= 1.00D+00 NAtFMM=   60 NAOKFM=F Big=F
 Integral buffers will be    131072 words long.
 Raffenetti 2 integral format.
 Two-electron integral symmetry is turned on.
 Nuclear repulsion after empirical dispersion term =      317.4117438637 Hartrees.
 One-electron integrals computed using PRISM.
 NBasis=   552 RedAO= T EigKep=  8.30D-06  NBF=   552
 NBsUse=   552 1.00D-06 EigRej= -1.00D+00 NBFU=   552
 Initial guess from the checkpoint file:  "Forward-wb-opt.chk"
 B after Tr=     0.000000    0.000000    0.000000
         Rot=    1.000000    0.000568    0.000343    0.000339 Ang=   0.09 deg.
 Initial guess <Sx>= 0.0000 <Sy>= 0.0000 <Sz>= 1.0000 <S**2>= 2.0092 S= 1.0031
 Requested convergence on RMS density matrix=1.00D-08 within 128 cycles.
 Requested convergence on MAX density matrix=1.00D-06.
 Requested convergence on             energy=1.00D-06.
 No special actions if energy rises.
 SCF Done:  E(UwB97XD) =  -383.991182835     A.U. after   16 cycles
            NFock= 16  Conv=0.84D-08     -V/T= 2.0058
 <Sx>= 0.0000 <Sy>= 0.0000 <Sz>= 1.0000 <S**2>= 2.0092 S= 1.0031
 <L.S>=  0.00000000000    
 Annihilation of the first spin contaminant:
 S**2 before annihilation     2.0092,   after     2.0001
 Calling FoFJK, ICntrl=      2127 FMM=F ISym2X=0 I1Cent= 0 IOpClX= 1 NMat=1 NMatS=1 NMatT=0.
 ***** Axes restored to original set *****
 -------------------------------------------------------------------
 Center     Atomic                   Forces (Hartrees/Bohr)
 Number     Number              X              Y              Z
 -------------------------------------------------------------------
      1        6          -0.000019366    0.000068144   -0.000034420
      2        1           0.000003292   -0.000018376   -0.000004223
      3        1           0.000009823    0.000033492   -0.000000192
      4        8          -0.000001429   -0.000083409    0.000021434
      5        1           0.000015257    0.000005263   -0.000009015
      6        6          -0.000038853    0.000001824    0.000112838
      7        1           0.000003533   -0.000008383   -0.000024967
      8        6          -0.000084120   -0.000083611   -0.000172536
      9        1           0.000055565    0.000067599    0.000109808
     10        6           0.000010784    0.000037718   -0.000004757
     11        1          -0.000001756   -0.000001771   -0.000000979
     12        1          -0.000001547   -0.000005597    0.000003837
     13        1           0.000000659    0.000002602   -0.000004077
     14        8           0.000013437   -0.000011031    0.000050897
     15        8           0.000049769   -0.000002883   -0.000042765
     16        1          -0.000008045   -0.000001363   -0.000006619
     17        1          -0.000007002   -0.000000217    0.000005736
 -------------------------------------------------------------------
 Cartesian Forces:  Max     0.000172536 RMS     0.000044960

 GradGradGradGradGradGradGradGradGradGradGradGradGradGradGradGradGradGrad
 Berny optimization.
 Using GEDIIS/GDIIS optimizer.
 FormGI is forming the generalized inverse of G from B-inverse, IUseBI=4.
 Internal  Forces:  Max     0.000095652 RMS     0.000023144
 Search for a local minimum.
 Step number  15 out of a maximum of   93
 All quantities printed in internal units (Hartrees-Bohrs-Radians)
 Mixed Optimization -- En-DIIS/RFO-DIIS
 Swapping is turned off.
 Update second derivatives using D2CorX and points    1    2    3    4    5
                                                      6    7    8    9   10
                                                     11   12   13   14   15
 DE= -9.61D-07 DEPred=-7.29D-07 R= 1.32D+00
 Trust test= 1.32D+00 RLast= 4.13D-02 DXMaxT set to 3.66D-01
 ITU=  0  0  1  1  1  1  1  1  1  1  1  1  1  1  0
     Eigenvalues ---    0.00055   0.00140   0.00319   0.00326   0.00388
     Eigenvalues ---    0.01761   0.02157   0.03376   0.03859   0.04335
     Eigenvalues ---    0.05581   0.05623   0.05654   0.05697   0.06572
     Eigenvalues ---    0.07616   0.08374   0.09405   0.10211   0.10526
     Eigenvalues ---    0.10705   0.12112   0.13318   0.14870   0.15991
     Eigenvalues ---    0.16069   0.16262   0.17274   0.18227   0.21645
     Eigenvalues ---    0.26264   0.29828   0.30480   0.32133   0.33233
     Eigenvalues ---    0.33547   0.33659   0.34150   0.34320   0.34369
     Eigenvalues ---    0.34885   0.41420   0.44309   0.52096   0.52694
 En-DIIS/RFO-DIIS/Sim-DIIS IScMMF=       -3 using points:    15   14   13   12   11   10    9    8    7    6
 RFO step:  Lambda=-4.50160907D-07.
 DIIS inversion failure, remove point  10.
 DIIS inversion failure, remove point   9.
 DIIS inversion failure, remove point   8.
 DIIS inversion failure, remove point   7.
 DIIS inversion failure, remove point   6.
 DIIS inversion failure, remove point   5.
 DIIS inversion failure, remove point   4.
 RFO-DIIS uses    3 points instead of   10
 DidBck=F Rises=F RFO-DIIS coefs:    1.45505   -0.49719    0.04214    0.00000    0.00000
                  RFO-DIIS coefs:    0.00000    0.00000    0.00000    0.00000    0.00000
 Iteration  1 RMS(Cart)=  0.00137478 RMS(Int)=  0.00000353
 Iteration  2 RMS(Cart)=  0.00000278 RMS(Int)=  0.00000299
 Iteration  3 RMS(Cart)=  0.00000000 RMS(Int)=  0.00000299
 Variable       Old X    -DE/DX   Delta X   Delta X   Delta X     New X
                                 (Linear)    (Quad)   (Total)
    R1        2.07035   0.00000  -0.00003   0.00000  -0.00003   2.07032
    R2        2.10029   0.00000  -0.00001  -0.00001  -0.00001   2.10028
    R3        2.56040  -0.00006   0.00020  -0.00012   0.00008   2.56048
    R4        2.07616   0.00001  -0.00003   0.00001  -0.00001   2.07615
    R5        4.23786   0.00002  -0.00288   0.00079  -0.00209   4.23577
    R6        4.51482   0.00001   0.00043   0.00090   0.00133   4.51615
    R7        2.07188   0.00001  -0.00003   0.00003   0.00001   2.07189
    R8        2.05956   0.00001  -0.00002   0.00002   0.00000   2.05956
    R9        2.90705  -0.00004  -0.00004  -0.00020  -0.00024   2.90682
   R10        2.65632  -0.00005   0.00002  -0.00011  -0.00009   2.65624
   R11        2.10206   0.00001  -0.00005   0.00003  -0.00002   2.10205
   R12        2.87751   0.00003  -0.00006   0.00009   0.00003   2.87754
   R13        2.56296   0.00005   0.00010   0.00008   0.00019   2.56315
   R14        2.05931   0.00000   0.00000  -0.00001  -0.00001   2.05930
   R15        2.06029   0.00000   0.00000   0.00000   0.00000   2.06029
   R16        2.05584   0.00000   0.00000  -0.00002  -0.00002   2.05582
   R17        1.81871  -0.00001  -0.00006  -0.00002  -0.00008   1.81863
    A1        1.89103  -0.00001   0.00022  -0.00015   0.00008   1.89111
    A2        1.98734   0.00003  -0.00012   0.00009  -0.00003   1.98731
    A3        1.95105   0.00000  -0.00003   0.00002  -0.00001   1.95104
    A4        1.83235  -0.00004   0.00002  -0.00013  -0.00013   1.83222
    A5        1.82836   0.00002   0.00012   0.00004   0.00015   1.82852
    A6        1.96100   0.00001  -0.00016   0.00010  -0.00005   1.96094
    A7        2.63647   0.00003   0.00004   0.00019   0.00021   2.63668
    A8        1.76709   0.00005   0.00019   0.00051   0.00069   1.76778
    A9        1.88998   0.00000   0.00004  -0.00016  -0.00012   1.88986
   A10        1.89847  -0.00003   0.00014  -0.00020  -0.00006   1.89841
   A11        1.93749   0.00000   0.00002  -0.00003   0.00000   1.93749
   A12        1.91449   0.00001  -0.00007   0.00012   0.00005   1.91454
   A13        1.88361  -0.00003  -0.00011   0.00006  -0.00006   1.88355
   A14        1.93913   0.00005  -0.00002   0.00021   0.00018   1.93931
   A15        1.84194   0.00005  -0.00018   0.00054   0.00036   1.84230
   A16        1.98319  -0.00002   0.00003  -0.00010  -0.00007   1.98313
   A17        1.93948   0.00001  -0.00003   0.00004   0.00001   1.93949
   A18        1.89267  -0.00002   0.00022  -0.00020   0.00002   1.89269
   A19        1.79134  -0.00002  -0.00001  -0.00022  -0.00023   1.79111
   A20        1.99732   0.00001  -0.00004  -0.00003  -0.00007   1.99725
   A21        2.31068  -0.00010  -0.00186  -0.00040  -0.00226   2.30842
   A22        1.92418   0.00000   0.00005  -0.00002   0.00003   1.92421
   A23        1.92411  -0.00001   0.00002  -0.00004  -0.00002   1.92409
   A24        1.92468   0.00001   0.00000   0.00002   0.00002   1.92470
   A25        1.89587   0.00001  -0.00003   0.00002  -0.00001   1.89586
   A26        1.89928   0.00000  -0.00002   0.00001  -0.00001   1.89927
   A27        1.89509   0.00000  -0.00003   0.00001  -0.00002   1.89508
   A28        1.75476  -0.00005   0.00105  -0.00012   0.00092   1.75568
   A29        2.01062   0.00001   0.00069   0.00004   0.00072   2.01134
   A30        1.85787   0.00002   0.00014   0.00012   0.00026   1.85813
    D1        2.62289  -0.00001  -0.00734  -0.00026  -0.00760   2.61530
    D2        0.49342  -0.00001  -0.00732  -0.00021  -0.00753   0.48589
    D3       -1.57542  -0.00001  -0.00720  -0.00029  -0.00749  -1.58290
    D4       -2.90723   0.00001   0.00103   0.00047   0.00150  -2.90572
    D5       -0.84172  -0.00002   0.00124   0.00025   0.00150  -0.84022
    D6        1.13538  -0.00001   0.00132   0.00027   0.00159   1.13697
    D7       -0.52556   0.00000   0.00737  -0.00014   0.00724  -0.51832
    D8        1.46315   0.00000   0.00844  -0.00005   0.00840   1.47155
    D9        1.79042  -0.00003   0.00238  -0.00096   0.00142   1.79183
   D10        3.02682  -0.00001   0.00123  -0.00003   0.00120   3.02802
   D11        0.95536   0.00000   0.00107  -0.00008   0.00099   0.95635
   D12       -1.32713   0.00000   0.00112   0.00001   0.00113  -1.32600
   D13        0.96257   0.00001   0.00114   0.00021   0.00135   0.96392
   D14       -1.10889   0.00001   0.00098   0.00016   0.00114  -1.10775
   D15        2.89181   0.00001   0.00103   0.00025   0.00128   2.89309
   D16       -1.11857   0.00000   0.00134  -0.00006   0.00128  -1.11729
   D17        3.09316   0.00001   0.00118  -0.00012   0.00106   3.09422
   D18        0.81067   0.00001   0.00123  -0.00002   0.00121   0.81187
   D19       -2.78949   0.00001  -0.00028  -0.00007  -0.00035  -2.78984
   D20        1.39179   0.00001  -0.00157  -0.00011  -0.00168   1.39011
   D21       -0.72088  -0.00001  -0.00028  -0.00025  -0.00053  -0.72141
   D22       -2.82279  -0.00001  -0.00157  -0.00028  -0.00186  -2.82465
   D23        1.37865   0.00001  -0.00045   0.00006  -0.00040   1.37825
   D24       -0.72326   0.00001  -0.00175   0.00002  -0.00173  -0.72499
   D25       -0.53964   0.00001  -0.00116   0.00050  -0.00065  -0.54030
   D26        1.59120   0.00000  -0.00111   0.00059  -0.00052   1.59069
   D27       -2.57235  -0.00001  -0.00105   0.00034  -0.00071  -2.57306
   D28        0.99930   0.00001   0.00033  -0.00009   0.00024   0.99954
   D29       -1.09377   0.00001   0.00032  -0.00007   0.00025  -1.09353
   D30        3.09697   0.00001   0.00034  -0.00007   0.00027   3.09724
   D31       -1.04282  -0.00002   0.00039  -0.00057  -0.00018  -1.04299
   D32       -3.13589  -0.00002   0.00039  -0.00056  -0.00017  -3.13606
   D33        1.05486  -0.00002   0.00041  -0.00056  -0.00015   1.05471
   D34       -3.03041   0.00001   0.00028  -0.00015   0.00014  -3.03028
   D35        1.15970   0.00001   0.00027  -0.00013   0.00014   1.15984
   D36       -0.93274   0.00001   0.00029  -0.00013   0.00016  -0.93258
         Item               Value     Threshold  Converged?
 Maximum Force            0.000096     0.000450     YES
 RMS     Force            0.000023     0.000300     YES
 Maximum Displacement     0.004678     0.001800     NO 
 RMS     Displacement     0.001375     0.001200     NO 
 Predicted change in Energy=-2.252379D-07
 GradGradGradGradGradGradGradGradGradGradGradGradGradGradGradGradGradGrad

                          Input orientation:                          
 ---------------------------------------------------------------------
 Center     Atomic      Atomic             Coordinates (Angstroms)
 Number     Number       Type             X           Y           Z
 ---------------------------------------------------------------------
      1          6           0       -2.727131    0.220515    0.221289
      2          1           0       -3.706266    0.129252   -0.261656
      3          1           0       -2.150415   -0.708300    0.021408
      4          8           0       -1.961751    1.221844   -0.276123
      5          1           0        1.423780   -1.165531   -1.406714
      6          6           0        0.565591   -0.755272   -0.861481
      7          1           0       -0.062402   -0.214546   -1.569337
      8          6           0        1.081275    0.211761    0.217889
      9          1           0        0.173354    0.684431    0.653317
     10          6           0        1.982124    1.311373   -0.328028
     11          1           0        1.458772    1.881543   -1.095185
     12          1           0        2.880994    0.878878   -0.768073
     13          1           0        2.278250    1.987596    0.471062
     14          8           0        1.598500   -0.464805    1.273563
     15          8           0       -0.208228   -1.782069   -0.293449
     16          1           0        0.245994   -2.052934    0.510593
     17          1           0       -2.814801    0.265675    1.315503
 ---------------------------------------------------------------------
                    Distance matrix (angstroms):
                    1          2          3          4          5
     1  C    0.000000
     2  H    1.095567   0.000000
     3  H    1.111418   1.789494   0.000000
     4  O    1.354948   2.058469   1.962033   0.000000
     5  H    4.669216   5.413408   3.876011   4.294137   0.000000
     6  C    3.600912   4.403513   2.856289   3.261762   1.096394
     7  H    3.239815   3.886640   2.670966   2.709824   1.771879
     8  C    3.808418   4.812204   3.365848   3.244121   2.157216
     9  H    2.968953   4.024531   2.781890   2.389842   3.038034
    10  C    4.865060   5.810300   4.612923   3.945233   2.758688
    11  H    4.691898   5.517509   4.580425   3.578554   3.063157
    12  H    5.732656   6.649089   5.334556   4.879736   2.590548
    13  H    5.314020   6.309100   5.204144   4.372902   3.768072
    14  O    4.504223   5.554308   3.959993   4.233402   2.775865
    15  O    3.258860   3.986279   2.241474   3.478309   2.069524
    16  H    3.753897   4.580247   2.791078   4.027062   2.418828
    17  H    1.098650   1.816797   1.750634   2.043337   5.236830
                    6          7          8          9         10
     6  C    0.000000
     7  H    1.089872   0.000000
     8  C    1.538221   2.164235   0.000000
     9  H    2.126313   2.409136   1.112355   0.000000
    10  C    2.561671   2.837140   1.522728   2.151219   0.000000
    11  H    2.793776   2.632942   2.157508   2.478434   1.089734
    12  H    2.835535   3.240552   2.157813   3.064225   1.090256
    13  H    3.497456   3.806746   2.156487   2.482346   1.087894
    14  O    2.389494   3.302015   1.356359   1.933000   2.422203
    15  O    1.405620   2.026397   2.428918   2.669380   3.790543
    16  H    1.915373   2.793007   2.431505   2.742046   3.877627
    17  H    4.148330   4.016045   4.048094   3.089161   5.177371
                   11         12         13         14         15
    11  H    0.000000
    12  H    1.770608   0.000000
    13  H    1.770853   1.768618   0.000000
    14  O    3.337040   2.760173   2.668396   0.000000
    15  O    4.104110   4.104777   4.580111   2.730379   0.000000
    16  H    4.419215   4.144120   4.522998   2.221159   0.962377
    17  H    5.165837   6.095850   5.442174   4.473543   3.684590
                   16         17
    16  H    0.000000
    17  H    3.923301   0.000000
 Stoichiometry    C4H10O3(3)
 Framework group  C1[X(C4H10O3)]
 Deg. of freedom    45
 Full point group                 C1      NOp   1
 Largest Abelian subgroup         C1      NOp   1
 Largest concise Abelian subgroup C1      NOp   1
                         Standard orientation:                         
 ---------------------------------------------------------------------
 Center     Atomic      Atomic             Coordinates (Angstroms)
 Number     Number       Type             X           Y           Z
 ---------------------------------------------------------------------
      1          6           0        2.733045   -0.132157    0.337159
      2          1           0        3.724783   -0.025057   -0.115891
      3          1           0        2.134313    0.769888    0.085994
      4          8           0        2.017383   -1.174363   -0.150200
      5          1           0       -1.401487    1.060720   -1.475095
      6          6           0       -0.549915    0.697578   -0.887700
      7          1           0        0.118861    0.154240   -1.555040
      8          6           0       -1.071355   -0.248928    0.206991
      9          1           0       -0.164355   -0.676480    0.688534
     10          6           0       -1.917552   -1.395404   -0.329892
     11          1           0       -1.350332   -1.973602   -1.058912
     12          1           0       -2.814076   -1.007840   -0.814347
     13          1           0       -2.219295   -2.053654    0.482001
     14          8           0       -1.645736    0.445487    1.220689
     15          8           0        0.170945    1.767885   -0.330409
     16          1           0       -0.318979    2.050631    0.448178
     17          1           0        2.784502   -0.137448    1.434590
 ---------------------------------------------------------------------
 Rotational constants (GHZ):           3.0026263           1.4366787           1.1901980
 Standard basis: Aug-CC-pVTZ (5D, 7F)
 There are   635 symmetry adapted cartesian basis functions of A   symmetry.
 There are   552 symmetry adapted basis functions of A   symmetry.
   552 basis functions,   774 primitive gaussians,   635 cartesian basis functions
    30 alpha electrons       28 beta electrons
       nuclear repulsion energy       317.4311545424 Hartrees.
 NAtoms=   17 NActive=   17 NUniq=   17 SFac= 1.00D+00 NAtFMM=   60 NAOKFM=F Big=F
 Integral buffers will be    131072 words long.
 Raffenetti 2 integral format.
 Two-electron integral symmetry is turned on.
 Nuclear repulsion after empirical dispersion term =      317.4228897000 Hartrees.
 One-electron integrals computed using PRISM.
 NBasis=   552 RedAO= T EigKep=  8.30D-06  NBF=   552
 NBsUse=   552 1.00D-06 EigRej= -1.00D+00 NBFU=   552
 Initial guess from the checkpoint file:  "Forward-wb-opt.chk"
 B after Tr=     0.000000    0.000000    0.000000
         Rot=    1.000000    0.000217    0.000136    0.000125 Ang=   0.03 deg.
 Initial guess <Sx>= 0.0000 <Sy>= 0.0000 <Sz>= 1.0000 <S**2>= 2.0092 S= 1.0031
 Requested convergence on RMS density matrix=1.00D-08 within 128 cycles.
 Requested convergence on MAX density matrix=1.00D-06.
 Requested convergence on             energy=1.00D-06.
 No special actions if energy rises.
 SCF Done:  E(UwB97XD) =  -383.991183171     A.U. after   14 cycles
            NFock= 14  Conv=0.90D-08     -V/T= 2.0058
 <Sx>= 0.0000 <Sy>= 0.0000 <Sz>= 1.0000 <S**2>= 2.0092 S= 1.0031
 <L.S>=  0.00000000000    
 Annihilation of the first spin contaminant:
 S**2 before annihilation     2.0092,   after     2.0001
 Calling FoFJK, ICntrl=      2127 FMM=F ISym2X=0 I1Cent= 0 IOpClX= 1 NMat=1 NMatS=1 NMatT=0.
 ***** Axes restored to original set *****
 -------------------------------------------------------------------
 Center     Atomic                   Forces (Hartrees/Bohr)
 Number     Number              X              Y              Z
 -------------------------------------------------------------------
      1        6           0.000005255    0.000107249   -0.000031464
      2        1          -0.000002492   -0.000025045   -0.000010319
      3        1           0.000004528    0.000030306   -0.000011379
      4        8          -0.000027561   -0.000093725    0.000029257
      5        1           0.000016668    0.000003390   -0.000009176
      6        6          -0.000028717    0.000017672    0.000071399
      7        1          -0.000002203   -0.000010327   -0.000013358
      8        6          -0.000055552   -0.000075390   -0.000108890
      9        1           0.000050076    0.000063191    0.000082890
     10        6           0.000011428    0.000032333   -0.000004035
     11        1          -0.000006684   -0.000003212   -0.000001560
     12        1           0.000001619   -0.000005776    0.000002325
     13        1           0.000001805    0.000004035    0.000002367
     14        8           0.000007376   -0.000002526    0.000025087
     15        8           0.000024218   -0.000044023   -0.000045278
     16        1           0.000008233    0.000005736    0.000012968
     17        1          -0.000007996   -0.000003888    0.000009165
 -------------------------------------------------------------------
 Cartesian Forces:  Max     0.000108890 RMS     0.000037740

 GradGradGradGradGradGradGradGradGradGradGradGradGradGradGradGradGradGrad
 Berny optimization.
 Using GEDIIS/GDIIS optimizer.
 FormGI is forming the generalized inverse of G from B-inverse, IUseBI=4.
 Internal  Forces:  Max     0.000082570 RMS     0.000020722
 Search for a local minimum.
 Step number  16 out of a maximum of   93
 All quantities printed in internal units (Hartrees-Bohrs-Radians)
 Mixed Optimization -- En-DIIS/RFO-DIIS
 Swapping is turned off.
 Update second derivatives using D2CorX and points    1    2    3    4    5
                                                      6    7    8    9   10
                                                     11   12   13   14   15
                                                     16
 DE= -3.36D-07 DEPred=-2.25D-07 R= 1.49D+00
 Trust test= 1.49D+00 RLast= 1.84D-02 DXMaxT set to 3.66D-01
 ITU=  0  0  0  1  1  1  1  1  1  1  1  1  1  1  1  0
     Eigenvalues ---    0.00043   0.00136   0.00321   0.00325   0.00382
     Eigenvalues ---    0.01837   0.02236   0.03177   0.03817   0.04272
     Eigenvalues ---    0.05101   0.05635   0.05649   0.05699   0.06553
     Eigenvalues ---    0.06998   0.07736   0.09411   0.10020   0.10462
     Eigenvalues ---    0.10740   0.12012   0.13106   0.14397   0.15997
     Eigenvalues ---    0.16045   0.16121   0.16614   0.17340   0.20857
     Eigenvalues ---    0.26697   0.29852   0.30281   0.32192   0.33250
     Eigenvalues ---    0.33575   0.33593   0.34150   0.34323   0.34367
     Eigenvalues ---    0.35142   0.40905   0.45444   0.50973   0.53388
 En-DIIS/RFO-DIIS/Sim-DIIS IScMMF=       -3 using points:    16   15   14   13   12   11   10    9    8    7
 RFO step:  Lambda=-5.72070896D-07.
 DIIS inversion failure, remove point  10.
 DIIS inversion failure, remove point   9.
 DIIS inversion failure, remove point   8.
 DIIS inversion failure, remove point   7.
 DIIS inversion failure, remove point   6.
 DIIS inversion failure, remove point   5.
 RFO-DIIS uses    4 points instead of   10
 DidBck=F Rises=F RFO-DIIS coefs:    2.14758   -1.06872   -0.19481    0.11595    0.00000
                  RFO-DIIS coefs:    0.00000    0.00000    0.00000    0.00000    0.00000
 Iteration  1 RMS(Cart)=  0.00196152 RMS(Int)=  0.00000435
 Iteration  2 RMS(Cart)=  0.00000521 RMS(Int)=  0.00000270
 Iteration  3 RMS(Cart)=  0.00000000 RMS(Int)=  0.00000270
 Variable       Old X    -DE/DX   Delta X   Delta X   Delta X     New X
                                 (Linear)    (Quad)   (Total)
    R1        2.07032   0.00001  -0.00004   0.00003  -0.00001   2.07031
    R2        2.10028   0.00001  -0.00002   0.00004   0.00002   2.10030
    R3        2.56048  -0.00008   0.00011  -0.00013  -0.00002   2.56046
    R4        2.07615   0.00001  -0.00002   0.00001  -0.00001   2.07614
    R5        4.23577   0.00003  -0.00266   0.00085  -0.00181   4.23396
    R6        4.51615   0.00001   0.00145   0.00071   0.00216   4.51831
    R7        2.07189   0.00002   0.00001   0.00004   0.00005   2.07193
    R8        2.05956   0.00001   0.00000   0.00001   0.00001   2.05957
    R9        2.90682  -0.00001  -0.00028  -0.00008  -0.00036   2.90645
   R10        2.65624  -0.00002  -0.00011   0.00001  -0.00010   2.65614
   R11        2.10205   0.00002  -0.00002   0.00003   0.00001   2.10206
   R12        2.87754   0.00002   0.00004   0.00007   0.00011   2.87765
   R13        2.56315   0.00002   0.00023   0.00004   0.00027   2.56342
   R14        2.05930   0.00000  -0.00001   0.00000  -0.00001   2.05929
   R15        2.06029   0.00000  -0.00001   0.00000   0.00000   2.06028
   R16        2.05582   0.00000  -0.00002   0.00001  -0.00001   2.05581
   R17        1.81863   0.00001  -0.00010   0.00003  -0.00007   1.81855
    A1        1.89111  -0.00002   0.00012  -0.00019  -0.00007   1.89104
    A2        1.98731   0.00003  -0.00004   0.00007   0.00002   1.98734
    A3        1.95104   0.00000  -0.00001   0.00003   0.00001   1.95105
    A4        1.83222  -0.00003  -0.00015  -0.00010  -0.00026   1.83196
    A5        1.82852   0.00001   0.00019   0.00002   0.00021   1.82873
    A6        1.96094   0.00001  -0.00008   0.00015   0.00007   1.96101
    A7        2.63668   0.00003   0.00023   0.00037   0.00059   2.63727
    A8        1.76778   0.00005   0.00088  -0.00002   0.00086   1.76863
    A9        1.88986   0.00000  -0.00014  -0.00007  -0.00021   1.88965
   A10        1.89841  -0.00003  -0.00006  -0.00014  -0.00020   1.89821
   A11        1.93749   0.00000   0.00000   0.00001   0.00001   1.93750
   A12        1.91454   0.00001   0.00004   0.00010   0.00015   1.91468
   A13        1.88355  -0.00002  -0.00009  -0.00004  -0.00012   1.88343
   A14        1.93931   0.00005   0.00023   0.00014   0.00037   1.93968
   A15        1.84230   0.00004   0.00042   0.00043   0.00085   1.84315
   A16        1.98313  -0.00001  -0.00008  -0.00005  -0.00012   1.98301
   A17        1.93949   0.00000   0.00002   0.00005   0.00008   1.93957
   A18        1.89269  -0.00002   0.00003  -0.00024  -0.00021   1.89247
   A19        1.79111  -0.00001  -0.00028  -0.00011  -0.00038   1.79073
   A20        1.99725   0.00001  -0.00009  -0.00007  -0.00015   1.99710
   A21        2.30842  -0.00008  -0.00279  -0.00081  -0.00359   2.30482
   A22        1.92421  -0.00001   0.00004  -0.00009  -0.00004   1.92416
   A23        1.92409  -0.00001  -0.00003  -0.00001  -0.00004   1.92405
   A24        1.92470   0.00000   0.00003   0.00001   0.00004   1.92475
   A25        1.89586   0.00001  -0.00001   0.00003   0.00002   1.89588
   A26        1.89927   0.00000  -0.00001   0.00003   0.00002   1.89929
   A27        1.89508   0.00000  -0.00002   0.00002   0.00000   1.89508
   A28        1.75568  -0.00005   0.00117  -0.00077   0.00038   1.75607
   A29        2.01134   0.00002   0.00088   0.00007   0.00096   2.01230
   A30        1.85813   0.00001   0.00031  -0.00004   0.00027   1.85840
    D1        2.61530  -0.00001  -0.00948  -0.00028  -0.00976   2.60554
    D2        0.48589  -0.00001  -0.00941  -0.00020  -0.00961   0.47628
    D3       -1.58290  -0.00001  -0.00934  -0.00033  -0.00967  -1.59257
    D4       -2.90572   0.00002   0.00185   0.00030   0.00216  -2.90357
    D5       -0.84022  -0.00001   0.00187   0.00004   0.00192  -0.83831
    D6        1.13697  -0.00001   0.00198   0.00008   0.00205   1.13902
    D7       -0.51832   0.00000   0.00902   0.00009   0.00911  -0.50921
    D8        1.47155  -0.00001   0.01045  -0.00039   0.01006   1.48161
    D9        1.79183  -0.00002   0.00180  -0.00001   0.00178   1.79362
   D10        3.02802  -0.00001   0.00150  -0.00033   0.00118   3.02920
   D11        0.95635   0.00000   0.00124  -0.00029   0.00095   0.95730
   D12       -1.32600   0.00000   0.00141  -0.00020   0.00121  -1.32479
   D13        0.96392   0.00000   0.00168  -0.00021   0.00147   0.96539
   D14       -1.10775   0.00001   0.00142  -0.00018   0.00124  -1.10651
   D15        2.89309   0.00001   0.00159  -0.00009   0.00150   2.89459
   D16       -1.11729   0.00000   0.00162  -0.00032   0.00129  -1.11600
   D17        3.09422   0.00001   0.00135  -0.00029   0.00107   3.09528
   D18        0.81187   0.00001   0.00152  -0.00020   0.00132   0.81320
   D19       -2.78984   0.00001  -0.00043   0.00020  -0.00023  -2.79007
   D20        1.39011   0.00001  -0.00206   0.00048  -0.00158   1.38853
   D21       -0.72141  -0.00001  -0.00065   0.00009  -0.00056  -0.72197
   D22       -2.82465  -0.00001  -0.00228   0.00038  -0.00190  -2.82655
   D23        1.37825   0.00001  -0.00051   0.00028  -0.00023   1.37802
   D24       -0.72499   0.00001  -0.00214   0.00056  -0.00158  -0.72657
   D25       -0.54030   0.00001  -0.00086  -0.00013  -0.00099  -0.54129
   D26        1.59069   0.00000  -0.00070  -0.00007  -0.00077   1.58992
   D27       -2.57306  -0.00001  -0.00093  -0.00031  -0.00125  -2.57431
   D28        0.99954   0.00001   0.00029   0.00001   0.00030   0.99984
   D29       -1.09353   0.00001   0.00030   0.00003   0.00033  -1.09320
   D30        3.09724   0.00001   0.00032   0.00000   0.00033   3.09757
   D31       -1.04299  -0.00002  -0.00020  -0.00034  -0.00054  -1.04354
   D32       -3.13606  -0.00002  -0.00020  -0.00032  -0.00052  -3.13658
   D33        1.05471  -0.00002  -0.00017  -0.00035  -0.00052   1.05419
   D34       -3.03028   0.00001   0.00017  -0.00002   0.00015  -3.03012
   D35        1.15984   0.00001   0.00018   0.00000   0.00018   1.16002
   D36       -0.93258   0.00001   0.00020  -0.00003   0.00018  -0.93240
         Item               Value     Threshold  Converged?
 Maximum Force            0.000083     0.000450     YES
 RMS     Force            0.000021     0.000300     YES
 Maximum Displacement     0.006574     0.001800     NO 
 RMS     Displacement     0.001963     0.001200     NO 
 Predicted change in Energy=-2.860196D-07
 GradGradGradGradGradGradGradGradGradGradGradGradGradGradGradGradGradGrad

                          Input orientation:                          
 ---------------------------------------------------------------------
 Center     Atomic      Atomic             Coordinates (Angstroms)
 Number     Number       Type             X           Y           Z
 ---------------------------------------------------------------------
      1          6           0       -2.727102    0.220684    0.220649
      2          1           0       -3.704732    0.128427   -0.265134
      3          1           0       -2.149775   -0.708521    0.024312
      4          8           0       -1.960050    1.220791   -0.276613
      5          1           0        1.422792   -1.165221   -1.406756
      6          6           0        0.565042   -0.754980   -0.860770
      7          1           0       -0.063149   -0.213860   -1.568157
      8          6           0        1.081894    0.211370    0.218379
      9          1           0        0.174972    0.683774    0.656186
     10          6           0        1.981610    1.311622   -0.328278
     11          1           0        1.456782    1.882237   -1.094086
     12          1           0        2.879780    0.879608   -0.770219
     13          1           0        2.279021    1.987307    0.470782
     14          8           0        1.601227   -0.465722    1.272864
     15          8           0       -0.208820   -1.781801   -0.292967
     16          1           0        0.246296   -2.054497    0.509902
     17          1           0       -2.818150    0.268193    1.314485
 ---------------------------------------------------------------------
                    Distance matrix (angstroms):
                    1          2          3          4          5
     1  C    0.000000
     2  H    1.095563   0.000000
     3  H    1.111430   1.789456   0.000000
     4  O    1.354937   2.058473   1.961835   0.000000
     5  H    4.668062   5.410022   3.875534   4.291142   0.000000
     6  C    3.599944   4.400700   2.855828   3.258987   1.096420
     7  H    3.238102   3.882803   2.671078   2.706390   1.771767
     8  C    3.809007   4.811700   3.365642   3.243049   2.156915
     9  H    2.970888   4.026084   2.782481   2.390987   3.038350
    10  C    4.864508   5.808479   4.612336   3.943045   2.758649
    11  H    4.689794   5.514004   4.579311   3.574984   3.063645
    12  H    5.731764   6.646441   5.333840   4.876885   2.590235
    13  H    5.314582   6.308907   5.203946   4.372169   3.767852
    14  O    4.506965   5.556227   3.960789   4.234135   2.775158
    15  O    3.258142   3.983861   2.240513   3.476008   2.069507
    16  H    3.755158   4.580007   2.790807   4.026672   2.418375
    17  H    1.098647   1.816800   1.750784   2.043373   5.238838
                    6          7          8          9         10
     6  C    0.000000
     7  H    1.089877   0.000000
     8  C    1.538028   2.164175   0.000000
     9  H    2.126810   2.410425   1.112361   0.000000
    10  C    2.561456   2.836448   1.522787   2.151117   0.000000
    11  H    2.793662   2.632215   2.157522   2.478467   1.089728
    12  H    2.835152   3.239322   2.157838   3.064142   1.090255
    13  H    3.497268   3.806332   2.156565   2.482054   1.087887
    14  O    2.389506   3.302269   1.356502   1.932831   2.422251
    15  O    1.405569   2.026270   2.429022   2.669690   3.790581
    16  H    1.915486   2.793212   2.432563   2.743103   3.878740
    17  H    4.150253   4.016470   4.051545   3.092708   5.179296
                   11         12         13         14         15
    11  H    0.000000
    12  H    1.770615   0.000000
    13  H    1.770855   1.768613   0.000000
    14  O    3.337098   2.760217   2.668350   0.000000
    15  O    4.103803   4.104914   4.580266   2.731329   0.000000
    16  H    4.419947   4.145229   4.524343   2.223095   0.962337
    17  H    5.165403   6.098050   5.445028   4.480095   3.687137
                   16         17
    16  H    0.000000
    17  H    3.928495   0.000000
 Stoichiometry    C4H10O3(3)
 Framework group  C1[X(C4H10O3)]
 Deg. of freedom    45
 Full point group                 C1      NOp   1
 Largest Abelian subgroup         C1      NOp   1
 Largest concise Abelian subgroup C1      NOp   1
                         Standard orientation:                         
 ---------------------------------------------------------------------
 Center     Atomic      Atomic             Coordinates (Angstroms)
 Number     Number       Type             X           Y           Z
 ---------------------------------------------------------------------
      1          6           0        2.733345   -0.132613    0.337608
      2          1           0        3.723812   -0.025046   -0.118092
      3          1           0        2.134053    0.769841    0.089206
      4          8           0        2.016018   -1.173860   -0.149322
      5          1           0       -1.399442    1.059555   -1.476122
      6          6           0       -0.548574    0.696698   -0.887484
      7          1           0        0.120561    0.152516   -1.553785
      8          6           0       -1.071670   -0.248459    0.207311
      9          1           0       -0.165970   -0.675510    0.691749
     10          6           0       -1.916635   -1.395791   -0.329852
     11          1           0       -1.347791   -1.974835   -1.056922
     12          1           0       -2.812172   -1.008939   -0.816694
     13          1           0       -2.220025   -2.053028    0.482240
     14          8           0       -1.648398    0.447039    1.219124
     15          8           0        0.172267    1.767275   -0.330817
     16          1           0       -0.318799    2.052300    0.446169
     17          1           0        2.787892   -0.139503    1.434878
 ---------------------------------------------------------------------
 Rotational constants (GHZ):           3.0041119           1.4368382           1.1902222
 Standard basis: Aug-CC-pVTZ (5D, 7F)
 There are   635 symmetry adapted cartesian basis functions of A   symmetry.
 There are   552 symmetry adapted basis functions of A   symmetry.
   552 basis functions,   774 primitive gaussians,   635 cartesian basis functions
    30 alpha electrons       28 beta electrons
       nuclear repulsion energy       317.4444615944 Hartrees.
 NAtoms=   17 NActive=   17 NUniq=   17 SFac= 1.00D+00 NAtFMM=   60 NAOKFM=F Big=F
 Integral buffers will be    131072 words long.
 Raffenetti 2 integral format.
 Two-electron integral symmetry is turned on.
 Nuclear repulsion after empirical dispersion term =      317.4361961844 Hartrees.
 One-electron integrals computed using PRISM.
 NBasis=   552 RedAO= T EigKep=  8.30D-06  NBF=   552
 NBsUse=   552 1.00D-06 EigRej= -1.00D+00 NBFU=   552
 Initial guess from the checkpoint file:  "Forward-wb-opt.chk"
 B after Tr=     0.000000    0.000000    0.000000
         Rot=    1.000000    0.000275    0.000213    0.000075 Ang=   0.04 deg.
 Initial guess <Sx>= 0.0000 <Sy>= 0.0000 <Sz>= 1.0000 <S**2>= 2.0092 S= 1.0031
 Requested convergence on RMS density matrix=1.00D-08 within 128 cycles.
 Requested convergence on MAX density matrix=1.00D-06.
 Requested convergence on             energy=1.00D-06.
 No special actions if energy rises.
 Restarting incremental Fock formation.
 SCF Done:  E(UwB97XD) =  -383.991183531     A.U. after   21 cycles
            NFock= 21  Conv=0.20D-08     -V/T= 2.0058
 <Sx>= 0.0000 <Sy>= 0.0000 <Sz>= 1.0000 <S**2>= 2.0092 S= 1.0031
 <L.S>=  0.00000000000    
 Annihilation of the first spin contaminant:
 S**2 before annihilation     2.0092,   after     2.0001
 Calling FoFJK, ICntrl=      2127 FMM=F ISym2X=0 I1Cent= 0 IOpClX= 1 NMat=1 NMatS=1 NMatT=0.
 ***** Axes restored to original set *****
 -------------------------------------------------------------------
 Center     Atomic                   Forces (Hartrees/Bohr)
 Number     Number              X              Y              Z
 -------------------------------------------------------------------
      1        6           0.000025506    0.000112729   -0.000019355
      2        1          -0.000005099   -0.000026583   -0.000015263
      3        1          -0.000006218    0.000022521   -0.000019863
      4        8          -0.000048401   -0.000074774    0.000028796
      5        1           0.000007285   -0.000001915   -0.000003319
      6        6          -0.000013459    0.000031089   -0.000003360
      7        1          -0.000004622   -0.000003249    0.000004185
      8        6          -0.000002980   -0.000032253   -0.000000313
      9        1           0.000036709    0.000034022    0.000032246
     10        6           0.000006423    0.000013618   -0.000007389
     11        1          -0.000007886   -0.000001669   -0.000002881
     12        1           0.000003978   -0.000003324    0.000000122
     13        1           0.000000341    0.000001533    0.000007374
     14        8          -0.000006883    0.000002017   -0.000014139
     15        8           0.000002154   -0.000079641   -0.000022812
     16        1           0.000022248    0.000010390    0.000028219
     17        1          -0.000009093   -0.000004510    0.000007752
 -------------------------------------------------------------------
 Cartesian Forces:  Max     0.000112729 RMS     0.000027792

 GradGradGradGradGradGradGradGradGradGradGradGradGradGradGradGradGradGrad
 Berny optimization.
 Using GEDIIS/GDIIS optimizer.
 FormGI is forming the generalized inverse of G from B-inverse, IUseBI=4.
 Internal  Forces:  Max     0.000082737 RMS     0.000016475
 Search for a local minimum.
 Step number  17 out of a maximum of   93
 All quantities printed in internal units (Hartrees-Bohrs-Radians)
 Mixed Optimization -- En-DIIS/RFO-DIIS
 Swapping is turned off.
 Update second derivatives using D2CorX and points    1    2    3    4    5
                                                      6    7    8    9   10
                                                     11   12   13   14   15
                                                     16   17
 DE= -3.59D-07 DEPred=-2.86D-07 R= 1.26D+00
 Trust test= 1.26D+00 RLast= 2.31D-02 DXMaxT set to 3.66D-01
 ITU=  0  0  0  0  1  1  1  1  1  1  1  1  1  1  1  1  0
     Eigenvalues ---    0.00037   0.00134   0.00318   0.00338   0.00387
     Eigenvalues ---    0.01868   0.02233   0.02802   0.03624   0.04191
     Eigenvalues ---    0.05050   0.05635   0.05656   0.05771   0.06266
     Eigenvalues ---    0.06666   0.07712   0.09367   0.09820   0.10371
     Eigenvalues ---    0.10851   0.12105   0.12815   0.14034   0.15997
     Eigenvalues ---    0.16048   0.16224   0.16411   0.17414   0.20642
     Eigenvalues ---    0.26991   0.29759   0.30051   0.32194   0.33233
     Eigenvalues ---    0.33514   0.33602   0.34148   0.34323   0.34396
     Eigenvalues ---    0.35033   0.40832   0.46100   0.50320   0.53728
 En-DIIS/RFO-DIIS/Sim-DIIS IScMMF=       -3 using points:    17   16   15   14   13   12   11   10    9    8
 RFO step:  Lambda=-3.53474908D-07.
 DIIS inversion failure, remove point  10.
 DIIS inversion failure, remove point   9.
 DIIS inversion failure, remove point   8.
 DIIS inversion failure, remove point   7.
 DIIS inversion failure, remove point   6.
 DIIS inversion failure, remove point   5.
 DIIS inversion failure, remove point   4.
 DIIS inversion failure, remove point   3.
 RFO-DIIS uses    2 points instead of   10
 DidBck=F Rises=F RFO-DIIS coefs:    1.56357   -0.56357    0.00000    0.00000    0.00000
                  RFO-DIIS coefs:    0.00000    0.00000    0.00000    0.00000    0.00000
 Iteration  1 RMS(Cart)=  0.00142843 RMS(Int)=  0.00000199
 Iteration  2 RMS(Cart)=  0.00000210 RMS(Int)=  0.00000135
 Iteration  3 RMS(Cart)=  0.00000000 RMS(Int)=  0.00000135
 Variable       Old X    -DE/DX   Delta X   Delta X   Delta X     New X
                                 (Linear)    (Quad)   (Total)
    R1        2.07031   0.00001   0.00000   0.00003   0.00003   2.07034
    R2        2.10030   0.00002   0.00001   0.00004   0.00005   2.10035
    R3        2.56046  -0.00008  -0.00001  -0.00013  -0.00014   2.56032
    R4        2.07614   0.00001   0.00000   0.00001   0.00001   2.07615
    R5        4.23396   0.00003  -0.00102   0.00127   0.00025   4.23420
    R6        4.51831   0.00002   0.00122   0.00080   0.00202   4.52033
    R7        2.07193   0.00001   0.00003   0.00002   0.00005   2.07198
    R8        2.05957   0.00000   0.00001   0.00001   0.00001   2.05958
    R9        2.90645   0.00001  -0.00021  -0.00004  -0.00024   2.90621
   R10        2.65614   0.00003  -0.00005   0.00002  -0.00004   2.65610
   R11        2.10206   0.00001   0.00001   0.00002   0.00003   2.10208
   R12        2.87765   0.00001   0.00006   0.00006   0.00013   2.87778
   R13        2.56342  -0.00001   0.00015   0.00001   0.00016   2.56358
   R14        2.05929   0.00000  -0.00001   0.00001   0.00000   2.05929
   R15        2.06028   0.00000   0.00000   0.00000   0.00000   2.06029
   R16        2.05581   0.00001  -0.00001   0.00000   0.00000   2.05581
   R17        1.81855   0.00003  -0.00004   0.00003  -0.00001   1.81854
    A1        1.89104  -0.00002  -0.00004  -0.00021  -0.00025   1.89079
    A2        1.98734   0.00002   0.00001   0.00006   0.00008   1.98742
    A3        1.95105   0.00000   0.00001   0.00002   0.00003   1.95108
    A4        1.83196  -0.00001  -0.00015  -0.00006  -0.00021   1.83175
    A5        1.82873   0.00000   0.00012   0.00002   0.00014   1.82887
    A6        1.96101   0.00001   0.00004   0.00014   0.00018   1.96120
    A7        2.63727   0.00003   0.00033   0.00014   0.00046   2.63774
    A8        1.76863   0.00003   0.00048   0.00061   0.00109   1.76973
    A9        1.88965   0.00000  -0.00012  -0.00003  -0.00015   1.88950
   A10        1.89821  -0.00001  -0.00011  -0.00011  -0.00022   1.89798
   A11        1.93750   0.00000   0.00001  -0.00004  -0.00003   1.93747
   A12        1.91468   0.00000   0.00008   0.00008   0.00016   1.91484
   A13        1.88343  -0.00001  -0.00007   0.00004  -0.00003   1.88340
   A14        1.93968   0.00002   0.00021   0.00006   0.00027   1.93996
   A15        1.84315   0.00002   0.00048   0.00027   0.00074   1.84390
   A16        1.98301   0.00000  -0.00007  -0.00004  -0.00011   1.98289
   A17        1.93957  -0.00001   0.00004  -0.00001   0.00003   1.93960
   A18        1.89247  -0.00002  -0.00012  -0.00014  -0.00026   1.89221
   A19        1.79073   0.00000  -0.00022  -0.00005  -0.00027   1.79046
   A20        1.99710   0.00001  -0.00009   0.00000  -0.00009   1.99701
   A21        2.30482  -0.00004  -0.00203  -0.00031  -0.00234   2.30249
   A22        1.92416  -0.00001  -0.00003  -0.00003  -0.00006   1.92410
   A23        1.92405   0.00000  -0.00002   0.00000  -0.00002   1.92404
   A24        1.92475   0.00000   0.00002  -0.00002   0.00000   1.92475
   A25        1.89588   0.00000   0.00001   0.00002   0.00003   1.89591
   A26        1.89929   0.00001   0.00001   0.00002   0.00003   1.89932
   A27        1.89508   0.00000   0.00000   0.00001   0.00001   1.89509
   A28        1.75607  -0.00005   0.00021  -0.00048  -0.00027   1.75579
   A29        2.01230   0.00002   0.00054   0.00006   0.00060   2.01289
   A30        1.85840   0.00000   0.00015  -0.00004   0.00011   1.85852
    D1        2.60554   0.00000  -0.00550  -0.00049  -0.00599   2.59955
    D2        0.47628  -0.00001  -0.00541  -0.00042  -0.00583   0.47045
    D3       -1.59257  -0.00001  -0.00545  -0.00056  -0.00601  -1.59858
    D4       -2.90357   0.00002   0.00122   0.00078   0.00200  -2.90157
    D5       -0.83831   0.00000   0.00108   0.00052   0.00160  -0.83671
    D6        1.13902   0.00000   0.00116   0.00057   0.00173   1.14075
    D7       -0.50921   0.00000   0.00513  -0.00038   0.00475  -0.50446
    D8        1.48161  -0.00002   0.00567  -0.00070   0.00497   1.48658
    D9        1.79362  -0.00001   0.00101  -0.00084   0.00017   1.79379
   D10        3.02920  -0.00001   0.00066  -0.00032   0.00034   3.02954
   D11        0.95730   0.00000   0.00054  -0.00030   0.00024   0.95754
   D12       -1.32479   0.00000   0.00068  -0.00025   0.00043  -1.32436
   D13        0.96539  -0.00001   0.00083  -0.00027   0.00056   0.96595
   D14       -1.10651   0.00000   0.00070  -0.00024   0.00046  -1.10605
   D15        2.89459   0.00000   0.00084  -0.00019   0.00065   2.89524
   D16       -1.11600  -0.00001   0.00073  -0.00040   0.00033  -1.11567
   D17        3.09528   0.00000   0.00060  -0.00038   0.00022   3.09551
   D18        0.81320   0.00000   0.00075  -0.00033   0.00042   0.81361
   D19       -2.79007   0.00000  -0.00013   0.00044   0.00031  -2.78976
   D20        1.38853   0.00001  -0.00089   0.00061  -0.00028   1.38825
   D21       -0.72197   0.00000  -0.00032   0.00041   0.00009  -0.72188
   D22       -2.82655   0.00000  -0.00107   0.00058  -0.00050  -2.82705
   D23        1.37802   0.00001  -0.00013   0.00056   0.00043   1.37845
   D24       -0.72657   0.00001  -0.00089   0.00073  -0.00016  -0.72672
   D25       -0.54129   0.00000  -0.00056   0.00027  -0.00029  -0.54158
   D26        1.58992   0.00000  -0.00043   0.00029  -0.00014   1.58978
   D27       -2.57431   0.00000  -0.00070   0.00020  -0.00050  -2.57481
   D28        0.99984   0.00001   0.00017   0.00000   0.00017   1.00001
   D29       -1.09320   0.00001   0.00019  -0.00001   0.00018  -1.09302
   D30        3.09757   0.00001   0.00018  -0.00001   0.00017   3.09774
   D31       -1.04354   0.00000  -0.00031  -0.00021  -0.00052  -1.04406
   D32       -3.13658  -0.00001  -0.00029  -0.00022  -0.00051  -3.13709
   D33        1.05419  -0.00001  -0.00029  -0.00022  -0.00052   1.05367
   D34       -3.03012   0.00000   0.00009  -0.00006   0.00003  -3.03010
   D35        1.16002   0.00000   0.00010  -0.00007   0.00003   1.16006
   D36       -0.93240   0.00000   0.00010  -0.00007   0.00003  -0.93237
         Item               Value     Threshold  Converged?
 Maximum Force            0.000083     0.000450     YES
 RMS     Force            0.000016     0.000300     YES
 Maximum Displacement     0.005892     0.001800     NO 
 RMS     Displacement     0.001429     0.001200     NO 
 Predicted change in Energy=-1.768136D-07
 GradGradGradGradGradGradGradGradGradGradGradGradGradGradGradGradGradGrad

                          Input orientation:                          
 ---------------------------------------------------------------------
 Center     Atomic      Atomic             Coordinates (Angstroms)
 Number     Number       Type             X           Y           Z
 ---------------------------------------------------------------------
      1          6           0       -2.727467    0.220860    0.220168
      2          1           0       -3.703860    0.128012   -0.268022
      3          1           0       -2.149649   -0.708501    0.025877
      4          8           0       -1.959149    1.220357   -0.276161
      5          1           0        1.422049   -1.164712   -1.407007
      6          6           0        0.564637   -0.754756   -0.860221
      7          1           0       -0.064022   -0.213452   -1.567060
      8          6           0        1.082464    0.211101    0.218720
      9          1           0        0.176407    0.683562    0.658287
     10          6           0        1.981484    1.311695   -0.328582
     11          1           0        1.455621    1.882592   -1.093471
     12          1           0        2.879116    0.879909   -0.771840
     13          1           0        2.279855    1.987032    0.470412
     14          8           0        1.603259   -0.466396    1.272331
     15          8           0       -0.208781   -1.781900   -0.292443
     16          1           0        0.246942   -2.055243    0.509854
     17          1           0       -2.821267    0.269250    1.313738
 ---------------------------------------------------------------------
                    Distance matrix (angstroms):
                    1          2          3          4          5
     1  C    0.000000
     2  H    1.095578   0.000000
     3  H    1.111456   1.789330   0.000000
     4  O    1.354862   2.058471   1.961635   0.000000
     5  H    4.667547   5.407713   3.875347   4.289506   0.000000
     6  C    3.599586   4.398869   2.855637   3.257559   1.096446
     7  H    3.236782   3.879758   2.670649   2.704392   1.771700
     8  C    3.809944   4.811727   3.365919   3.242671   2.156656
     9  H    2.972966   4.027798   2.783581   2.392058   3.038615
    10  C    4.864696   5.807573   4.612276   3.942039   2.758362
    11  H    4.688841   5.511820   4.578720   3.573122   3.063575
    12  H    5.731684   6.644904   5.333655   4.875490   2.589779
    13  H    5.315568   6.309206   5.204231   4.371992   3.767496
    14  O    4.509386   5.558014   3.961892   4.234822   2.774767
    15  O    3.258466   3.982956   2.240643   3.475284   2.069487
    16  H    3.756551   4.580451   2.791344   4.026688   2.418320
    17  H    1.098651   1.816833   1.750901   2.043437   5.240652
                    6          7          8          9         10
     6  C    0.000000
     7  H    1.089883   0.000000
     8  C    1.537900   2.164183   0.000000
     9  H    2.127287   2.411351   1.112375   0.000000
    10  C    2.561311   2.836194   1.522854   2.150991   0.000000
    11  H    2.793539   2.631920   2.157539   2.478450   1.089729
    12  H    2.834917   3.238808   2.157886   3.064058   1.090257
    13  H    3.497136   3.806203   2.156624   2.481698   1.087886
    14  O    2.389491   3.302416   1.356586   1.932708   2.422310
    15  O    1.405550   2.026236   2.429125   2.670348   3.790632
    16  H    1.915542   2.793289   2.432934   2.743731   3.879159
    17  H    4.151992   4.016765   4.054820   3.096340   5.181729
                   11         12         13         14         15
    11  H    0.000000
    12  H    1.770637   0.000000
    13  H    1.770875   1.768622   0.000000
    14  O    3.337149   2.760251   2.668364   0.000000
    15  O    4.103702   4.104894   4.580404   2.731768   0.000000
    16  H    4.420192   4.145623   4.524851   2.223826   0.962331
    17  H    5.166169   6.100566   5.448249   4.485457   3.689461
                   16         17
    16  H    0.000000
    17  H    3.932354   0.000000
 Stoichiometry    C4H10O3(3)
 Framework group  C1[X(C4H10O3)]
 Deg. of freedom    45
 Full point group                 C1      NOp   1
 Largest Abelian subgroup         C1      NOp   1
 Largest concise Abelian subgroup C1      NOp   1
                         Standard orientation:                         
 ---------------------------------------------------------------------
 Center     Atomic      Atomic             Coordinates (Angstroms)
 Number     Number       Type             X           Y           Z
 ---------------------------------------------------------------------
      1          6           0        2.734028   -0.132689    0.337514
      2          1           0        3.723381   -0.024780   -0.120556
      3          1           0        2.134169    0.769864    0.090735
      4          8           0        2.015489   -1.173535   -0.148277
      5          1           0       -1.398179    1.058369   -1.476937
      6          6           0       -0.547752    0.696054   -0.887281
      7          1           0        0.121948    0.151513   -1.552729
      8          6           0       -1.071943   -0.248284    0.207519
      9          1           0       -0.167214   -0.675154    0.693962
     10          6           0       -1.916062   -1.396179   -0.329961
     11          1           0       -1.346088   -1.975673   -1.055788
     12          1           0       -2.810958   -1.009789   -0.818350
     13          1           0       -2.220504   -2.052828    0.482211
     14          8           0       -1.650276    0.447875    1.218073
     15          8           0        0.172520    1.767161   -0.330946
     16          1           0       -0.319268    2.053048    0.445259
     17          1           0        2.791214   -0.139989    1.434652
 ---------------------------------------------------------------------
 Rotational constants (GHZ):           3.0049424           1.4366784           1.1899883
 Standard basis: Aug-CC-pVTZ (5D, 7F)
 There are   635 symmetry adapted cartesian basis functions of A   symmetry.
 There are   552 symmetry adapted basis functions of A   symmetry.
   552 basis functions,   774 primitive gaussians,   635 cartesian basis functions
    30 alpha electrons       28 beta electrons
       nuclear repulsion energy       317.4414649957 Hartrees.
 NAtoms=   17 NActive=   17 NUniq=   17 SFac= 1.00D+00 NAtFMM=   60 NAOKFM=F Big=F
 Integral buffers will be    131072 words long.
 Raffenetti 2 integral format.
 Two-electron integral symmetry is turned on.
 Nuclear repulsion after empirical dispersion term =      317.4332003025 Hartrees.
 One-electron integrals computed using PRISM.
 NBasis=   552 RedAO= T EigKep=  8.30D-06  NBF=   552
 NBsUse=   552 1.00D-06 EigRej= -1.00D+00 NBFU=   552
 Initial guess from the checkpoint file:  "Forward-wb-opt.chk"
 B after Tr=     0.000000    0.000000    0.000000
         Rot=    1.000000    0.000177    0.000129   -0.000009 Ang=   0.03 deg.
 Initial guess <Sx>= 0.0000 <Sy>= 0.0000 <Sz>= 1.0000 <S**2>= 2.0092 S= 1.0031
 Requested convergence on RMS density matrix=1.00D-08 within 128 cycles.
 Requested convergence on MAX density matrix=1.00D-06.
 Requested convergence on             energy=1.00D-06.
 No special actions if energy rises.
 SCF Done:  E(UwB97XD) =  -383.991183787     A.U. after   15 cycles
            NFock= 15  Conv=0.85D-08     -V/T= 2.0058
 <Sx>= 0.0000 <Sy>= 0.0000 <Sz>= 1.0000 <S**2>= 2.0092 S= 1.0031
 <L.S>=  0.00000000000    
 Annihilation of the first spin contaminant:
 S**2 before annihilation     2.0092,   after     2.0001
 Calling FoFJK, ICntrl=      2127 FMM=F ISym2X=0 I1Cent= 0 IOpClX= 1 NMat=1 NMatS=1 NMatT=0.
 ***** Axes restored to original set *****
 -------------------------------------------------------------------
 Center     Atomic                   Forces (Hartrees/Bohr)
 Number     Number              X              Y              Z
 -------------------------------------------------------------------
      1        6           0.000020639    0.000064976   -0.000005156
      2        1          -0.000003074   -0.000017940   -0.000014443
      3        1          -0.000010270    0.000018215   -0.000018706
      4        8          -0.000042023   -0.000033404    0.000017083
      5        1          -0.000004101   -0.000004592   -0.000000257
      6        6           0.000001089    0.000026346   -0.000053956
      7        1          -0.000006262    0.000003270    0.000017604
      8        6           0.000028729    0.000009052    0.000062314
      9        1           0.000023611    0.000002273   -0.000004722
     10        6           0.000000191   -0.000005330   -0.000002608
     11        1          -0.000005697   -0.000002070   -0.000001143
     12        1           0.000002636   -0.000000903   -0.000000614
     13        1          -0.000000254    0.000000431    0.000007199
     14        8          -0.000011519    0.000008615   -0.000033388
     15        8          -0.000012498   -0.000081335    0.000004426
     16        1           0.000026594    0.000012762    0.000025106
     17        1          -0.000007790   -0.000000366    0.000001262
 -------------------------------------------------------------------
 Cartesian Forces:  Max     0.000081335 RMS     0.000023583

 GradGradGradGradGradGradGradGradGradGradGradGradGradGradGradGradGradGrad
 Berny optimization.
 Using GEDIIS/GDIIS optimizer.
 FormGI is forming the generalized inverse of G from B-inverse, IUseBI=4.
 Internal  Forces:  Max     0.000049765 RMS     0.000013267
 Search for a local minimum.
 Step number  18 out of a maximum of   93
 All quantities printed in internal units (Hartrees-Bohrs-Radians)
 Mixed Optimization -- En-DIIS/RFO-DIIS
 Swapping is turned off.
 Update second derivatives using D2CorX and points    1    2    3    4    5
                                                      6    7    8    9   10
                                                     11   12   13   14   15
                                                     16   17   18
 DE= -2.56D-07 DEPred=-1.77D-07 R= 1.45D+00
 Trust test= 1.45D+00 RLast= 1.34D-02 DXMaxT set to 3.66D-01
 ITU=  0  0  0  0  0  1  1  1  1  1  1  1  1  1  1  1  1  0
     Eigenvalues ---    0.00032   0.00131   0.00315   0.00336   0.00389
     Eigenvalues ---    0.01034   0.02126   0.03155   0.03510   0.04253
     Eigenvalues ---    0.05443   0.05634   0.05655   0.05963   0.06253
     Eigenvalues ---    0.06599   0.07700   0.09341   0.09935   0.10391
     Eigenvalues ---    0.10846   0.12511   0.12642   0.14046   0.15997
     Eigenvalues ---    0.16081   0.16352   0.16623   0.17499   0.20617
     Eigenvalues ---    0.27125   0.29718   0.30221   0.32197   0.33216
     Eigenvalues ---    0.33489   0.33650   0.34147   0.34327   0.34428
     Eigenvalues ---    0.34843   0.41051   0.45562   0.50990   0.53151
 En-DIIS/RFO-DIIS/Sim-DIIS IScMMF=       -3 using points:    18   17   16   15   14   13   12   11   10    9
 RFO step:  Lambda=-4.12440215D-07.
 DIIS inversion failure, remove point  10.
 DIIS inversion failure, remove point   9.
 DIIS inversion failure, remove point   8.
 DIIS inversion failure, remove point   7.
 DIIS inversion failure, remove point   6.
 DIIS inversion failure, remove point   5.
 DIIS inversion failure, remove point   4.
 RFO-DIIS uses    3 points instead of   10
 DidBck=F Rises=F RFO-DIIS coefs:    2.66832   -1.93839    0.27007    0.00000    0.00000
                  RFO-DIIS coefs:    0.00000    0.00000    0.00000    0.00000    0.00000
 Iteration  1 RMS(Cart)=  0.00217239 RMS(Int)=  0.00000314
 Iteration  2 RMS(Cart)=  0.00000459 RMS(Int)=  0.00000089
 Iteration  3 RMS(Cart)=  0.00000000 RMS(Int)=  0.00000089
 Variable       Old X    -DE/DX   Delta X   Delta X   Delta X     New X
                                 (Linear)    (Quad)   (Total)
    R1        2.07034   0.00001   0.00005   0.00002   0.00006   2.07041
    R2        2.10035   0.00001   0.00008   0.00001   0.00009   2.10044
    R3        2.56032  -0.00005  -0.00023   0.00000  -0.00023   2.56009
    R4        2.07615   0.00000   0.00002  -0.00001   0.00001   2.07616
    R5        4.23420   0.00003   0.00090   0.00034   0.00124   4.23544
    R6        4.52033   0.00002   0.00279   0.00145   0.00425   4.52458
    R7        2.07198   0.00000   0.00007  -0.00002   0.00005   2.07203
    R8        2.05958  -0.00001   0.00002  -0.00001   0.00000   2.05958
    R9        2.90621   0.00003  -0.00030   0.00013  -0.00017   2.90604
   R10        2.65610   0.00004  -0.00004   0.00007   0.00004   2.65614
   R11        2.10208   0.00000   0.00004  -0.00003   0.00001   2.10210
   R12        2.87778  -0.00001   0.00018  -0.00006   0.00013   2.87790
   R13        2.56358  -0.00003   0.00019  -0.00005   0.00014   2.56371
   R14        2.05929   0.00000   0.00001   0.00000   0.00000   2.05929
   R15        2.06029   0.00000   0.00001   0.00000   0.00001   2.06029
   R16        2.05581   0.00001   0.00000   0.00001   0.00001   2.05582
   R17        1.81854   0.00003   0.00000   0.00003   0.00003   1.81858
    A1        1.89079  -0.00002  -0.00039  -0.00008  -0.00048   1.89031
    A2        1.98742   0.00001   0.00012  -0.00002   0.00010   1.98752
    A3        1.95108   0.00000   0.00004   0.00000   0.00004   1.95112
    A4        1.83175   0.00000  -0.00028   0.00007  -0.00021   1.83153
    A5        1.82887   0.00000   0.00017   0.00002   0.00019   1.82906
    A6        1.96120   0.00000   0.00029   0.00001   0.00030   1.96150
    A7        2.63774   0.00002   0.00061   0.00030   0.00091   2.63864
    A8        1.76973   0.00001   0.00159  -0.00057   0.00102   1.77074
    A9        1.88950   0.00000  -0.00019   0.00010  -0.00008   1.88942
   A10        1.89798   0.00000  -0.00032   0.00008  -0.00024   1.89775
   A11        1.93747   0.00000  -0.00006   0.00000  -0.00005   1.93742
   A12        1.91484   0.00000   0.00022  -0.00004   0.00019   1.91503
   A13        1.88340   0.00000  -0.00002   0.00000  -0.00001   1.88338
   A14        1.93996   0.00000   0.00036  -0.00016   0.00020   1.94015
   A15        1.84390   0.00000   0.00101  -0.00022   0.00080   1.84470
   A16        1.98289   0.00001  -0.00015   0.00006  -0.00010   1.98280
   A17        1.93960  -0.00001   0.00003  -0.00002   0.00001   1.93961
   A18        1.89221  -0.00001  -0.00038   0.00005  -0.00033   1.89188
   A19        1.79046   0.00001  -0.00034   0.00010  -0.00024   1.79023
   A20        1.99701   0.00000  -0.00010   0.00001  -0.00009   1.99692
   A21        2.30249  -0.00001  -0.00293  -0.00037  -0.00330   2.29919
   A22        1.92410  -0.00001  -0.00009  -0.00003  -0.00012   1.92399
   A23        1.92404   0.00000  -0.00002   0.00001  -0.00001   1.92403
   A24        1.92475  -0.00001  -0.00001  -0.00001  -0.00001   1.92473
   A25        1.89591   0.00000   0.00005   0.00001   0.00006   1.89597
   A26        1.89932   0.00001   0.00005   0.00001   0.00006   1.89938
   A27        1.89509   0.00000   0.00002   0.00000   0.00003   1.89512
   A28        1.75579  -0.00004  -0.00055  -0.00055  -0.00111   1.75468
   A29        2.01289   0.00002   0.00074   0.00027   0.00101   2.01390
   A30        1.85852  -0.00001   0.00012  -0.00014  -0.00002   1.85850
    D1        2.59955   0.00000  -0.00735   0.00006  -0.00729   2.59225
    D2        0.47045  -0.00001  -0.00713   0.00008  -0.00705   0.46340
    D3       -1.59858  -0.00001  -0.00741   0.00003  -0.00738  -1.60595
    D4       -2.90157   0.00002   0.00275   0.00017   0.00292  -2.89865
    D5       -0.83671   0.00001   0.00215   0.00010   0.00226  -0.83445
    D6        1.14075   0.00001   0.00233   0.00017   0.00250   1.14325
    D7       -0.50446   0.00000   0.00547  -0.00008   0.00539  -0.49906
    D8        1.48658  -0.00003   0.00558  -0.00046   0.00511   1.49170
    D9        1.79379   0.00001  -0.00020   0.00077   0.00056   1.79435
   D10        3.02954   0.00000   0.00025  -0.00013   0.00012   3.02966
   D11        0.95754   0.00000   0.00014  -0.00008   0.00006   0.95760
   D12       -1.32436   0.00000   0.00040  -0.00013   0.00027  -1.32409
   D13        0.96595  -0.00001   0.00054  -0.00029   0.00025   0.96620
   D14       -1.10605   0.00000   0.00043  -0.00024   0.00019  -1.10586
   D15        2.89524   0.00000   0.00068  -0.00029   0.00040   2.89563
   D16       -1.11567  -0.00001   0.00020  -0.00017   0.00003  -1.11565
   D17        3.09551   0.00000   0.00008  -0.00012  -0.00003   3.09547
   D18        0.81361   0.00000   0.00034  -0.00017   0.00017   0.81378
   D19       -2.78976   0.00001   0.00058   0.00054   0.00112  -2.78864
   D20        1.38825   0.00000  -0.00004   0.00055   0.00051   1.38876
   D21       -0.72188   0.00001   0.00030   0.00068   0.00098  -0.72090
   D22       -2.82705   0.00001  -0.00031   0.00068   0.00037  -2.82668
   D23        1.37845   0.00001   0.00078   0.00054   0.00132   1.37976
   D24       -0.72672   0.00001   0.00016   0.00055   0.00071  -0.72601
   D25       -0.54158   0.00000  -0.00022  -0.00067  -0.00088  -0.54246
   D26        1.58978   0.00000  -0.00003  -0.00070  -0.00072   1.58906
   D27       -2.57481   0.00000  -0.00050  -0.00060  -0.00110  -2.57591
   D28        1.00001   0.00000   0.00020   0.00006   0.00026   1.00027
   D29       -1.09302   0.00000   0.00021   0.00006   0.00027  -1.09275
   D30        3.09774   0.00000   0.00019   0.00005   0.00025   3.09798
   D31       -1.04406   0.00000  -0.00072   0.00027  -0.00045  -1.04451
   D32       -3.13709   0.00000  -0.00071   0.00027  -0.00045  -3.13753
   D33        1.05367   0.00000  -0.00072   0.00026  -0.00047   1.05320
   D34       -3.03010   0.00000   0.00000   0.00010   0.00010  -3.03000
   D35        1.16006   0.00000   0.00001   0.00010   0.00011   1.16016
   D36       -0.93237   0.00000   0.00000   0.00009   0.00009  -0.93228
         Item               Value     Threshold  Converged?
 Maximum Force            0.000050     0.000450     YES
 RMS     Force            0.000013     0.000300     YES
 Maximum Displacement     0.008128     0.001800     NO 
 RMS     Displacement     0.002174     0.001200     NO 
 Predicted change in Energy=-2.012814D-07
 GradGradGradGradGradGradGradGradGradGradGradGradGradGradGradGradGradGrad

                          Input orientation:                          
 ---------------------------------------------------------------------
 Center     Atomic      Atomic             Coordinates (Angstroms)
 Number     Number       Type             X           Y           Z
 ---------------------------------------------------------------------
      1          6           0       -2.727993    0.221291    0.219231
      2          1           0       -3.702663    0.127347   -0.272256
      3          1           0       -2.149367   -0.708197    0.027696
      4          8           0       -1.958228    1.220135   -0.275836
      5          1           0        1.420654   -1.163811   -1.407844
      6          6           0        0.563931   -0.754525   -0.859429
      7          1           0       -0.065945   -0.212946   -1.564977
      8          6           0        1.083413    0.210564    0.219273
      9          1           0        0.178533    0.682934    0.661373
     10          6           0        1.981275    1.311749   -0.328924
     11          1           0        1.453733    1.883159   -1.092273
     12          1           0        2.878061    0.880410   -0.774334
     13          1           0        2.281155    1.986452    0.470049
     14          8           0        1.606447   -0.467645    1.271410
     15          8           0       -0.208301   -1.782403   -0.291323
     16          1           0        0.248502   -2.055928    0.510320
     17          1           0       -2.825568    0.270823    1.312425
 ---------------------------------------------------------------------
                    Distance matrix (angstroms):
                    1          2          3          4          5
     1  C    0.000000
     2  H    1.095613   0.000000
     3  H    1.111504   1.789088   0.000000
     4  O    1.354740   2.058459   1.961411   0.000000
     5  H    4.666600   5.404168   3.874715   4.287364   0.000000
     6  C    3.598956   4.396169   2.855018   3.255941   1.096471
     7  H    3.233954   3.874616   2.668808   2.701174   1.771669
     8  C    3.811421   4.811970   3.366258   3.242831   2.156420
     9  H    2.975987   4.030388   2.784944   2.394305   3.038913
    10  C    4.864852   5.806305   4.611895   3.940926   2.758036
    11  H    4.687076   5.508514   4.577313   3.570385   3.063446
    12  H    5.731444   6.642674   5.333101   4.873768   2.589249
    13  H    5.316979   6.309783   5.204454   4.372180   3.767107
    14  O    4.513212   5.560897   3.963689   4.236683   2.774450
    15  O    3.259494   3.982220   2.241301   3.475302   2.069486
    16  H    3.758986   4.581574   2.792684   4.027442   2.418505
    17  H    1.098657   1.816891   1.751073   2.043537   5.242942
                    6          7          8          9         10
     6  C    0.000000
     7  H    1.089885   0.000000
     8  C    1.537809   2.164239   0.000000
     9  H    2.127830   2.412261   1.112382   0.000000
    10  C    2.561209   2.836130   1.522920   2.150808   0.000000
    11  H    2.793446   2.631829   2.157514   2.478296   1.089730
    12  H    2.834687   3.238474   2.157942   3.063936   1.090261
    13  H    3.497045   3.806252   2.156676   2.481286   1.087892
    14  O    2.389481   3.302554   1.356659   1.932594   2.422356
    15  O    1.405568   2.026243   2.429229   2.671172   3.790704
    16  H    1.915557   2.793263   2.432852   2.743916   3.879185
    17  H    4.154154   4.016092   4.059402   3.101343   5.184910
                   11         12         13         14         15
    11  H    0.000000
    12  H    1.770678   0.000000
    13  H    1.770917   1.768648   0.000000
    14  O    3.337155   2.760313   2.668333   0.000000
    15  O    4.103685   4.104816   4.580540   2.732038   0.000000
    16  H    4.420101   4.145720   4.524835   2.223941   0.962349
    17  H    5.166684   6.103896   5.452669   4.493304   3.692943
                   16         17
    16  H    0.000000
    17  H    3.937899   0.000000
 Stoichiometry    C4H10O3(3)
 Framework group  C1[X(C4H10O3)]
 Deg. of freedom    45
 Full point group                 C1      NOp   1
 Largest Abelian subgroup         C1      NOp   1
 Largest concise Abelian subgroup C1      NOp   1
                         Standard orientation:                         
 ---------------------------------------------------------------------
 Center     Atomic      Atomic             Coordinates (Angstroms)
 Number     Number       Type             X           Y           Z
 ---------------------------------------------------------------------
      1          6           0        2.735062   -0.132269    0.337459
      2          1           0        3.722876   -0.023452   -0.123788
      3          1           0        2.134090    0.770127    0.092602
      4          8           0        2.015476   -1.173023   -0.146635
      5          1           0       -1.396101    1.055826   -1.478877
      6          6           0       -0.546501    0.694884   -0.887142
      7          1           0        0.124740    0.149901   -1.550677
      8          6           0       -1.072391   -0.248154    0.207834
      9          1           0       -0.168941   -0.674269    0.697322
     10          6           0       -1.914794   -1.397263   -0.329932
     11          1           0       -1.342789   -1.977486   -1.053579
     12          1           0       -2.808731   -1.011980   -0.820954
     13          1           0       -2.220798   -2.052861    0.482509
     14          8           0       -1.653441    0.449110    1.216164
     15          8           0        0.172059    1.767304   -0.331075
     16          1           0       -0.321105    2.053697    0.444092
     17          1           0        2.795750   -0.139822    1.434413
 ---------------------------------------------------------------------
 Rotational constants (GHZ):           3.0058395           1.4363221           1.1894445
 Standard basis: Aug-CC-pVTZ (5D, 7F)
 There are   635 symmetry adapted cartesian basis functions of A   symmetry.
 There are   552 symmetry adapted basis functions of A   symmetry.
   552 basis functions,   774 primitive gaussians,   635 cartesian basis functions
    30 alpha electrons       28 beta electrons
       nuclear repulsion energy       317.4292021915 Hartrees.
 NAtoms=   17 NActive=   17 NUniq=   17 SFac= 1.00D+00 NAtFMM=   60 NAOKFM=F Big=F
 Integral buffers will be    131072 words long.
 Raffenetti 2 integral format.
 Two-electron integral symmetry is turned on.
 Nuclear repulsion after empirical dispersion term =      317.4209384570 Hartrees.
 One-electron integrals computed using PRISM.
 NBasis=   552 RedAO= T EigKep=  8.30D-06  NBF=   552
 NBsUse=   552 1.00D-06 EigRej= -1.00D+00 NBFU=   552
 Initial guess from the checkpoint file:  "Forward-wb-opt.chk"
 B after Tr=     0.000000    0.000000    0.000000
         Rot=    1.000000    0.000324    0.000226   -0.000133 Ang=   0.05 deg.
 Initial guess <Sx>= 0.0000 <Sy>= 0.0000 <Sz>= 1.0000 <S**2>= 2.0092 S= 1.0031
 Requested convergence on RMS density matrix=1.00D-08 within 128 cycles.
 Requested convergence on MAX density matrix=1.00D-06.
 Requested convergence on             energy=1.00D-06.
 No special actions if energy rises.
 SCF Done:  E(UwB97XD) =  -383.991184097     A.U. after   15 cycles
            NFock= 15  Conv=0.55D-08     -V/T= 2.0058
 <Sx>= 0.0000 <Sy>= 0.0000 <Sz>= 1.0000 <S**2>= 2.0092 S= 1.0031
 <L.S>=  0.00000000000    
 Annihilation of the first spin contaminant:
 S**2 before annihilation     2.0092,   after     2.0001
 Calling FoFJK, ICntrl=      2127 FMM=F ISym2X=0 I1Cent= 0 IOpClX= 1 NMat=1 NMatS=1 NMatT=0.
 ***** Axes restored to original set *****
 -------------------------------------------------------------------
 Center     Atomic                   Forces (Hartrees/Bohr)
 Number     Number              X              Y              Z
 -------------------------------------------------------------------
      1        6          -0.000000669   -0.000021661    0.000012508
      2        1           0.000003435   -0.000002415   -0.000009117
      3        1          -0.000012525    0.000017174   -0.000013009
      4        8          -0.000016673    0.000026051   -0.000002091
      5        1          -0.000017305   -0.000005360    0.000002093
      6        6           0.000004763    0.000005181   -0.000079636
      7        1          -0.000003334    0.000014501    0.000025994
      8        6           0.000059105    0.000057874    0.000102241
      9        1           0.000005395   -0.000035357   -0.000038775
     10        6          -0.000008169   -0.000025095    0.000001734
     11        1           0.000000626   -0.000000357    0.000000151
     12        1          -0.000000359    0.000002780   -0.000000728
     13        1          -0.000001924   -0.000002091    0.000002131
     14        8          -0.000017061    0.000009387   -0.000042946
     15        8          -0.000009158   -0.000056591    0.000040200
     16        1           0.000019653    0.000009712    0.000007549
     17        1          -0.000005799    0.000006268   -0.000008300
 -------------------------------------------------------------------
 Cartesian Forces:  Max     0.000102241 RMS     0.000027488

 GradGradGradGradGradGradGradGradGradGradGradGradGradGradGradGradGradGrad
 Berny optimization.
 Using GEDIIS/GDIIS optimizer.
 FormGI is forming the generalized inverse of G from B-inverse, IUseBI=4.
 Internal  Forces:  Max     0.000044585 RMS     0.000012770
 Search for a local minimum.
 Step number  19 out of a maximum of   93
 All quantities printed in internal units (Hartrees-Bohrs-Radians)
 Mixed Optimization -- En-DIIS/RFO-DIIS
 Swapping is turned off.
 Update second derivatives using D2CorX and points    1    2    3    4    5
                                                      6    7    8    9   10
                                                     11   12   13   14   15
                                                     16   17   18   19
 DE= -3.10D-07 DEPred=-2.01D-07 R= 1.54D+00
 Trust test= 1.54D+00 RLast= 1.67D-02 DXMaxT set to 3.66D-01
 ITU=  0  0  0  0  0  0  1  1  1  1  1  1  1  1  1  1  1  1  0
     Eigenvalues ---    0.00027   0.00131   0.00313   0.00328   0.00379
     Eigenvalues ---    0.00537   0.02144   0.03300   0.03604   0.04295
     Eigenvalues ---    0.05536   0.05631   0.05652   0.05787   0.06549
     Eigenvalues ---    0.06877   0.07669   0.09363   0.10171   0.10576
     Eigenvalues ---    0.10709   0.12298   0.13288   0.14323   0.16000
     Eigenvalues ---    0.16121   0.16305   0.16993   0.17607   0.20663
     Eigenvalues ---    0.26483   0.29863   0.30725   0.32353   0.33273
     Eigenvalues ---    0.33535   0.33763   0.34148   0.34328   0.34396
     Eigenvalues ---    0.35157   0.41472   0.44482   0.52486   0.52963
 En-DIIS/RFO-DIIS/Sim-DIIS IScMMF=       -3 using points:    19   18   17   16   15   14   13   12   11   10
 RFO step:  Lambda=-3.70052289D-07.
 DIIS inversion failure, remove point  10.
 DIIS inversion failure, remove point   9.
 DIIS inversion failure, remove point   8.
 DIIS inversion failure, remove point   7.
 DIIS inversion failure, remove point   6.
 DIIS inversion failure, remove point   5.
 DIIS inversion failure, remove point   4.
 RFO-DIIS uses    3 points instead of   10
 DidBck=F Rises=F RFO-DIIS coefs:    2.49383   -2.00000    0.50617    0.00000    0.00000
                  RFO-DIIS coefs:    0.00000    0.00000    0.00000    0.00000    0.00000
 Iteration  1 RMS(Cart)=  0.00276211 RMS(Int)=  0.00000489
 Iteration  2 RMS(Cart)=  0.00000669 RMS(Int)=  0.00000164
 Iteration  3 RMS(Cart)=  0.00000000 RMS(Int)=  0.00000164
 Variable       Old X    -DE/DX   Delta X   Delta X   Delta X     New X
                                 (Linear)    (Quad)   (Total)
    R1        2.07041   0.00000   0.00008  -0.00002   0.00006   2.07047
    R2        2.10044  -0.00001   0.00011  -0.00004   0.00007   2.10051
    R3        2.56009   0.00001  -0.00028   0.00008  -0.00020   2.55989
    R4        2.07616  -0.00001   0.00001  -0.00002   0.00000   2.07616
    R5        4.23544   0.00001   0.00173  -0.00006   0.00167   4.23712
    R6        4.52458   0.00002   0.00532   0.00051   0.00583   4.53041
    R7        2.07203  -0.00001   0.00005  -0.00004   0.00001   2.07204
    R8        2.05958  -0.00001   0.00000  -0.00001  -0.00001   2.05958
    R9        2.90604   0.00004  -0.00014   0.00010  -0.00004   2.90600
   R10        2.65614   0.00004   0.00007   0.00000   0.00007   2.65621
   R11        2.10210  -0.00001   0.00001  -0.00003  -0.00002   2.10207
   R12        2.87790  -0.00003   0.00012  -0.00007   0.00005   2.87795
   R13        2.56371  -0.00004   0.00013  -0.00007   0.00006   2.56377
   R14        2.05929   0.00000   0.00000   0.00000   0.00000   2.05929
   R15        2.06029   0.00000   0.00001   0.00000   0.00000   2.06030
   R16        2.05582   0.00000   0.00002  -0.00001   0.00001   2.05583
   R17        1.81858   0.00001   0.00006  -0.00001   0.00005   1.81862
    A1        1.89031   0.00000  -0.00059   0.00005  -0.00054   1.88977
    A2        1.98752   0.00000   0.00011  -0.00007   0.00005   1.98757
    A3        1.95112   0.00000   0.00005  -0.00002   0.00003   1.95115
    A4        1.83153   0.00001  -0.00021   0.00012  -0.00010   1.83144
    A5        1.82906   0.00000   0.00022   0.00002   0.00024   1.82929
    A6        1.96150  -0.00001   0.00036  -0.00007   0.00029   1.96179
    A7        2.63864   0.00001   0.00112  -0.00012   0.00100   2.63964
    A8        1.77074  -0.00001   0.00097   0.00023   0.00119   1.77194
    A9        1.88942   0.00000  -0.00005   0.00008   0.00003   1.88945
   A10        1.89775   0.00001  -0.00024   0.00011  -0.00013   1.89762
   A11        1.93742  -0.00001  -0.00006   0.00000  -0.00006   1.93736
   A12        1.91503  -0.00001   0.00020  -0.00013   0.00007   1.91510
   A13        1.88338   0.00002  -0.00001   0.00007   0.00007   1.88345
   A14        1.94015  -0.00002   0.00016  -0.00013   0.00002   1.94018
   A15        1.84470  -0.00002   0.00081  -0.00042   0.00040   1.84509
   A16        1.98280   0.00001  -0.00009   0.00005  -0.00004   1.98276
   A17        1.93961  -0.00001   0.00000  -0.00009  -0.00009   1.93952
   A18        1.89188   0.00000  -0.00036   0.00023  -0.00013   1.89175
   A19        1.79023   0.00001  -0.00022   0.00010  -0.00012   1.79011
   A20        1.99692   0.00000  -0.00009   0.00010   0.00000   1.99692
   A21        2.29919   0.00002  -0.00374   0.00028  -0.00346   2.29572
   A22        1.92399   0.00000  -0.00014   0.00006  -0.00008   1.92391
   A23        1.92403   0.00000   0.00000   0.00002   0.00001   1.92404
   A24        1.92473  -0.00001  -0.00002  -0.00002  -0.00004   1.92469
   A25        1.89597   0.00000   0.00007  -0.00002   0.00005   1.89601
   A26        1.89938   0.00000   0.00007  -0.00002   0.00005   1.89943
   A27        1.89512   0.00000   0.00004  -0.00002   0.00002   1.89514
   A28        1.75468  -0.00001  -0.00152   0.00019  -0.00134   1.75334
   A29        2.01390   0.00002   0.00120   0.00023   0.00143   2.01533
   A30        1.85850  -0.00001  -0.00009  -0.00001  -0.00009   1.85840
    D1        2.59225  -0.00001  -0.00787  -0.00062  -0.00849   2.58376
    D2        0.46340  -0.00001  -0.00758  -0.00063  -0.00821   0.45519
[truncated: 271,897 more chars]
