# Supplementary material for: Computational Investigation of Substituent Effects on the Alcohol + Carbonyl Channel of Peroxy Radical Self- and Cross-Reactions
Source: J Phys Chem A. 2023 Feb 8;127(7):1686–96. doi: 10.1021/acs.jpca.2c08927 (PMC9969516; doi:10.1021/acs.jpca.2c08927)
Supplement: Supplementary file 2 — jp2c08927_si_002.zip [file jp2c08927_si_002.zip › MeO--OiproH/Reverse-IRC-wb-ts1-opt-F12.out]

 Working directory              : /run/nvme/job_10729095/data/10729095/molpro.n02fnoKTQN/
 Global scratch directory       : /run/nvme/job_10729095/data/10729095/molpro.n02fnoKTQN/
 Wavefunction directory         : /scratch/kurten/scratch_galib/third-paper/MeO-OPrOH/ts-calc/11_9_1604-set1/wb-ts/irc-cal/11_9_1604-set1-M0001-copt-TS-opt-IRC/ccsdt/Reverse-wb-opt-F12/
 Main file repository           : /run/nvme/job_10729095/data/10729095/

 id        : cs

 Nodes       nprocs
 r05c54.bullx    7
 Distribution of processes:   nprocs(total)=    8   nprocs(compute)=    7   nprocs(helper)=    1
 GA implementation: MPI file
 GA implementation (serial work in mppx): MPI file

 Using customized tuning parameters: mindgm=1; mindgv=20; mindgc=4; mindgr=1; noblas=0; minvec=7
 default implementation of scratch files=sf  


 Variables initialized (1009), CPU time= 0.01 sec
 ***,SCI
 memory,2800,m
 geomtyp=xyz
 NOSYM
 geometry={
 17
 Reverse-wb-opt.log,Energy: -240968.6393156
 C          2.23449       -1.21979        0.22258
 H          2.32989       -1.59331        1.25053
 H         -0.14826        0.02388       -1.66778
 H          1.25136       -1.41328       -0.24422
 O          2.64294       -0.00087        0.05334
 H          0.03875        0.33216        1.28542
 C         -0.57127        0.95951        0.62865
 H         -1.20435        1.59180        1.25682
 C         -1.44601        0.07076       -0.24608
 H         -2.14298        0.71328       -0.79699
 C         -2.22187       -0.93735        0.57142
 H         -2.85474       -0.43273        1.30176
 H         -1.53821       -1.60061        1.10382
 H         -2.85486       -1.54440       -0.07315
 O         -0.64148       -0.63901       -1.17683
 O          0.24709        1.78368       -0.18047
 H          1.16300        1.53417       -0.04390
 }
 BASIS=MINAO
 END
 {rhf;
 wf,charge=0,spin=2}
 BASIS=VDZ-F12
 END
 {rhf;
 wf,charge=0,spin=2}
 rccsd(t)-f12a,gem_beta=0.9
 
 
 Commands initialized (810), CPU time= 0.01 sec, 661 directives.
 Default parameters read. Elapsed time= 0.91 sec

 Checking input...
 Passed
1


                                         ***  PROGRAM SYSTEM MOLPRO  ***
                                       Copyright, TTI GmbH Stuttgart, 2015
                                    Version 2021.2 linked Aug  3 2021 10:50:23


 **********************************************************************************************************************************
 LABEL *   SCI                                                                           
  64 bit mpp version                                                                     DATE: 23-Feb-22          TIME: 00:26:26  
 **********************************************************************************************************************************

 SHA1:             dade016a989826d9d859d6207854b99675d53db3
 **********************************************************************************************************************************

 Memory per process:      2800 MW
 Total memory per node:  19600 MW

 GA preallocation disabled
 GA check disabled

 Variable memory set to 2800.0 MW

 SETTING GEOMTYP        =    XYZ
 ZSYMEL=NOSYM

 SETTING BASIS          =    MINAO


 Recomputing integrals since basis changed


 Using spherical harmonics

 Library entry C      S MINAO                selected for orbital group  1
 Library entry C      P MINAO                selected for orbital group  1
 Library entry H      S MINAO                selected for orbital group  2
 Library entry O      S MINAO                selected for orbital group  3
 Library entry O      P MINAO                selected for orbital group  3


 PROGRAM * SEWARD (Integral evaluation for generally contracted gaussian basis sets)     Author: Roland Lindh, 1990

 Geometry written to block  1 of record 700


 Point group  C1  


 ATOMIC COORDINATES

 NR  ATOM    CHARGE       X              Y              Z

   1  C       6.00    4.222574128   -2.305069030    0.420615241
   2  H       1.00    4.402854001   -3.010919532    2.363159211
   3  H       1.00   -0.280170795    0.045126660   -3.151647436
   4  H       1.00    2.364727683   -2.670712137   -0.461508914
   5  O       8.00    4.994432764   -0.001644062    0.100797991
   6  H       1.00    0.073226887    0.627691430    2.429091755
   7  C       6.00   -1.079543843    1.813211114    1.187976328
   8  H       1.00   -2.275891658    3.008066045    2.375045588
   9  C       6.00   -2.732562873    0.133717021   -0.465023805
  10  H       1.00   -4.049645291    1.347903850   -1.506092824
  11  C       6.00   -4.198725785   -1.771334783    1.079827302
  12  H       1.00   -5.394676757   -0.817741186    2.459969880
  13  H       1.00   -2.906795622   -3.024714532    2.085917491
  14  H       1.00   -5.394903524   -2.918493027   -0.138233466
  15  O       8.00   -1.212221514   -1.207553891   -2.223886395
  16  O       8.00    0.466932428    3.370666694   -0.341038874
  17  H       1.00    2.197751483    2.899161129   -0.082958977

 Bond lengths in Bohr (Angstrom)

  1- 2  2.074657282   1- 4  2.088882792   1- 5  2.450268436   3-15  1.816223459   6- 7  2.067535920
       ( 1.097861354)       ( 1.105389170)       ( 1.296626217)       ( 0.961104065)       ( 1.094092892)

  7- 8  2.065928321   7- 9  2.878468649   7-16  2.674910135   9-10  2.071902617   9-11  2.857520078
       ( 1.093242187)       ( 1.523220011)       ( 1.415501485)       ( 1.096403648)       ( 1.512134505)

  9-15  2.684034858  11-12  2.060202177  11-13  2.062101309  11-14  2.056814347  16-17  1.812362362
       ( 1.420330080)       ( 1.090212042)       ( 1.091217019)       ( 1.088419279)       ( 0.959060860)

 Bond angles

  2- 1- 4  114.40189706   2- 1- 5  114.49879412   3-15- 9  106.30562577   4- 1- 5  112.92972072

  6- 7- 8  108.03412827   6- 7- 9  109.29020738   6- 7-16  110.77159464   7- 9-10  108.16049894

  7- 9-11  111.91163484   7- 9-15  110.03541192   7-16-17  108.61781613   8- 7- 9  109.56480667

  8- 7-16  109.05583640   9- 7-16  110.08868645   9-11-12  110.57517802   9-11-13  110.33645525

  9-11-14  110.49125817  10- 9-11  109.64403411  10- 9-15  108.88417919  11- 9-15  108.16499682

 12-11-13  108.55308707  12-11-14  108.49838400  13-11-14  108.31817453

 NUCLEAR CHARGE:                   58
 NUMBER OF PRIMITIVE AOS:         225
 NUMBER OF SYMMETRY AOS:          225
 NUMBER OF CONTRACTIONS:           45   (   45A   )
 NUMBER OF INNER CORE ORBITALS:     0   (    0A   )
 NUMBER OF OUTER CORE ORBITALS:     7   (    7A   )
 NUMBER OF VALENCE ORBITALS:       38   (   38A   )


 NUCLEAR REPULSION ENERGY  322.18223418

 Eigenvalues of metric

         1 0.179E+00 0.189E+00 0.205E+00 0.223E+00 0.244E+00 0.245E+00 0.249E+00 0.252E+00


 Contracted 2-electron integrals neglected if value below      1.0D-11
 AO integral compression algorithm  1   Integral accuracy      1.0D-11

     3.670 MB (compressed) written to integral file (100.0%)

     Node minimum: 0.524 MB, node maximum: 0.524 MB


 NUMBER OF SORTED TWO-ELECTRON INTEGRALS:      76146.     BUFFER LENGTH:  32768
 NUMBER OF SEGMENTS:   1  SEGMENT LENGTH:      76146      RECORD LENGTH: 524288

 Memory used in sort:       0.63 MW

 SORT1 READ      601819. AND WROTE       75732. INTEGRALS IN      1 RECORDS. CPU TIME:     0.01 SEC, REAL TIME:     0.03 SEC
 SORT2 READ      533009. AND WROTE      536130. INTEGRALS IN     14 RECORDS. CPU TIME:     0.01 SEC, REAL TIME:     0.01 SEC

 Node minimum:       76146.  Node maximum:       77034. integrals

 OPERATOR DM      FOR CENTER  0  COORDINATES:    0.000000    0.000000    0.000000


 **********************************************************************************************************************************
 DATASETS  * FILE   NREC   LENGTH (MB)   RECORD NAMES
              1      18       28.93       500      610      700      900      950      970     1000      129      960     1100   
                                          VAR    BASINP    GEOM    SYMINP    ZMAT    AOBASIS   BASIS     P2S    ABASIS      S 
                                         1400     1410     1200     1210     1080     1600     1650     1700   
                                           T        V       H0       H01     AOSYM     SMH    MOLCAS    OPER   

 PROGRAMS   *        TOTAL       INT
 CPU TIMES  *         1.10      0.97
 REAL TIME  *         5.77 SEC
 DISK USED  *        29.47 MB (local),      236.54 MB (total)
 GA USED    *         0.00 MB       (max)       0.00 MB       (current)
 **********************************************************************************************************************************


 Program * Restricted Hartree-Fock

 Orbital guess generated from atomic densities. Full valence occupancy:   29

 Initial alpha occupancy:  30
 Initial beta  occupancy:  28

 NELEC=   58   SYM=1   MS2= 2   THRE=1.0D-08   THRD=3.2D-06   THRG=3.2D-06  HFMA2=F  DIIS_START=2   DIIS_MAX=10   DIIS_INCORE=F

 Level shifts:    0.00 (CLOSED)    0.00 (OPEN)    0.30 (GAP_MIN)

 ITER           ETOT              DE          GRAD        DDIFF     DIIS  NEXP   TIME(IT)  TIME(TOT)  DIAG
   1     -380.91272547    -380.91272547     0.00D+00     0.28D+00     0     0       0.01      0.06    start
   2     -381.06436708      -0.15164161     0.12D-01     0.29D-01     1     0       0.00      0.06    diag2
   3     -381.09830704      -0.03393996     0.57D-02     0.96D-02     2     0       0.01      0.07    diag2
   4     -381.11114126      -0.01283422     0.18D-02     0.57D-02     3     0       0.00      0.07    diag2
   5     -381.11354711      -0.00240586     0.69D-03     0.21D-02     4     0       0.00      0.07    diag2
   6     -381.11397290      -0.00042579     0.29D-03     0.89D-03     5     0       0.00      0.07    diag2
   7     -381.11404073      -0.00006783     0.12D-03     0.43D-03     6     0       0.01      0.08    diag2
   8     -381.11405276      -0.00001203     0.60D-04     0.24D-03     7     0       0.00      0.08    diag2
   9     -381.11405426      -0.00000150     0.18D-04     0.87D-04     8     0       0.00      0.08    diag2
  10     -381.11405448      -0.00000021     0.75D-05     0.27D-04     9     0       0.00      0.08    diag2/orth
  11     -381.11405461      -0.00000014     0.39D-05     0.17D-04     9     0       0.00      0.08    diag2
  12     -381.11405479      -0.00000018     0.31D-05     0.31D-04     9     0       0.01      0.09    diag2
  13     -381.11405487      -0.00000009     0.20D-05     0.26D-04     9     0       0.00      0.09    diag2
  14     -381.11405490      -0.00000003     0.13D-05     0.16D-04     9     0       0.00      0.09    diag2
  15     -381.11405492      -0.00000001     0.81D-06     0.11D-04     9     0       0.00      0.09    diag2
  16     -381.11405492      -0.00000000     0.44D-06     0.67D-05     9     0       0.00      0.09    diag2
  17     -381.11405492      -0.00000000     0.15D-06     0.19D-05     9     0       0.00      0.09    diag2
  18     -381.11405492      -0.00000000     0.37D-07     0.82D-07     0     0       0.01      0.10    diag

 Final alpha occupancy:  30
 Final beta  occupancy:  28

 !RHF STATE 1.1 Energy               -381.114054920143
  RHF One-electron energy           -1156.668342091211
  RHF Two-electron energy             453.372052993909
  RHF Kinetic energy                  380.451846420318
  RHF Nuclear energy                  322.182234177160
  RHF Virial quotient                  -1.001740584271

 !RHF STATE 1.1 Dipole moment           0.01795185    -0.11468035     0.54358406
 Dipole moment /Debye                   0.04562905    -0.29148838     1.38165286

 Orbital energies:

           1.1          2.1          3.1          4.1          5.1          6.1          7.1          8.1          9.1         10.1
    -20.684988   -20.538069   -20.536319   -11.461379   -11.460115   -11.452560   -11.394468    -1.453511    -1.423075    -1.389971

          11.1         12.1         13.1         14.1         15.1         16.1         17.1         18.1         19.1         20.1
     -1.112381    -0.991685    -0.916194    -0.858248    -0.757378    -0.724598    -0.709775    -0.681408    -0.678391    -0.668392

          21.1         22.1         23.1         24.1         25.1         26.1         27.1         28.1         29.1         30.1
     -0.639263    -0.613324    -0.596834    -0.589814    -0.549762    -0.541474    -0.507463    -0.474751    -0.666796    -0.446258

          31.1         32.1
      0.307261     0.350677


 HOMO     30.1    -0.446258 =     -12.1433eV
 LUMO     31.1     0.307261 =       8.3610eV
 LUMO-HOMO         0.753519 =      20.5043eV

 Orbitals saved in record  2100.2


 **********************************************************************************************************************************
 DATASETS  * FILE   NREC   LENGTH (MB)   RECORD NAMES
              1      18       28.93       500      610      700      900      950      970     1000      129      960     1100   
                                          VAR    BASINP    GEOM    SYMINP    ZMAT    AOBASIS   BASIS     P2S    ABASIS      S 
                                         1400     1410     1200     1210     1080     1600     1650     1700   
                                           T        V       H0       H01     AOSYM     SMH    MOLCAS    OPER   

              2       4        2.96       700     1000      520     2100   
                                         GEOM     BASIS   MCVARS     RHF  

 PROGRAMS   *        TOTAL   RHF-SCF       INT
 CPU TIMES  *         1.21      0.11      0.97
 REAL TIME  *         6.62 SEC
 DISK USED  *        32.22 MB (local),      255.81 MB (total)
 GA USED    *         0.00 MB       (max)       0.00 MB       (current)
 **********************************************************************************************************************************
 SETTING BASIS          =    VDZ-F12


 Recomputing integrals since basis changed


 Using spherical harmonics

 Library entry C      S cc-pVDZ-F12          selected for orbital group  1
 Library entry C      P cc-pVDZ-F12          selected for orbital group  1
 Library entry C      D cc-pVDZ-F12          selected for orbital group  1
 Library entry H      S cc-pVDZ-F12          selected for orbital group  2
 Library entry H      P cc-pVDZ-F12          selected for orbital group  2
 Library entry O      S cc-pVDZ-F12          selected for orbital group  3
 Library entry O      P cc-pVDZ-F12          selected for orbital group  3
 Library entry O      D cc-pVDZ-F12          selected for orbital group  3


 PROGRAM * SEWARD (Integral evaluation for generally contracted gaussian basis sets)     Author: Roland Lindh, 1990

 Geometry written to block  1 of record 700


 Point group  C1  


 ATOMIC COORDINATES

 NR  ATOM    CHARGE       X              Y              Z

   1  C       6.00    4.222574128   -2.305069030    0.420615241
   2  H       1.00    4.402854001   -3.010919532    2.363159211
   3  H       1.00   -0.280170795    0.045126660   -3.151647436
   4  H       1.00    2.364727683   -2.670712137   -0.461508914
   5  O       8.00    4.994432764   -0.001644062    0.100797991
   6  H       1.00    0.073226887    0.627691430    2.429091755
   7  C       6.00   -1.079543843    1.813211114    1.187976328
   8  H       1.00   -2.275891658    3.008066045    2.375045588
   9  C       6.00   -2.732562873    0.133717021   -0.465023805
  10  H       1.00   -4.049645291    1.347903850   -1.506092824
  11  C       6.00   -4.198725785   -1.771334783    1.079827302
  12  H       1.00   -5.394676757   -0.817741186    2.459969880
  13  H       1.00   -2.906795622   -3.024714532    2.085917491
  14  H       1.00   -5.394903524   -2.918493027   -0.138233466
  15  O       8.00   -1.212221514   -1.207553891   -2.223886395
  16  O       8.00    0.466932428    3.370666694   -0.341038874
  17  H       1.00    2.197751483    2.899161129   -0.082958977

 Bond lengths in Bohr (Angstrom)

  1- 2  2.074657282   1- 4  2.088882792   1- 5  2.450268436   3-15  1.816223459   6- 7  2.067535920
       ( 1.097861354)       ( 1.105389170)       ( 1.296626217)       ( 0.961104065)       ( 1.094092892)

  7- 8  2.065928321   7- 9  2.878468649   7-16  2.674910135   9-10  2.071902617   9-11  2.857520078
       ( 1.093242187)       ( 1.523220011)       ( 1.415501485)       ( 1.096403648)       ( 1.512134505)

  9-15  2.684034858  11-12  2.060202177  11-13  2.062101309  11-14  2.056814347  16-17  1.812362362
       ( 1.420330080)       ( 1.090212042)       ( 1.091217019)       ( 1.088419279)       ( 0.959060860)

 Bond angles

  2- 1- 4  114.40189706   2- 1- 5  114.49879412   3-15- 9  106.30562577   4- 1- 5  112.92972072

  6- 7- 8  108.03412827   6- 7- 9  109.29020738   6- 7-16  110.77159464   7- 9-10  108.16049894

  7- 9-11  111.91163484   7- 9-15  110.03541192   7-16-17  108.61781613   8- 7- 9  109.56480667

  8- 7-16  109.05583640   9- 7-16  110.08868645   9-11-12  110.57517802   9-11-13  110.33645525

  9-11-14  110.49125817  10- 9-11  109.64403411  10- 9-15  108.88417919  11- 9-15  108.16499682

 12-11-13  108.55308707  12-11-14  108.49838400  13-11-14  108.31817453

 NUCLEAR CHARGE:                   58
 NUMBER OF PRIMITIVE AOS:         397
 NUMBER OF SYMMETRY AOS:          383
 NUMBER OF CONTRACTIONS:          300   (  300A   )
 NUMBER OF INNER CORE ORBITALS:     0   (    0A   )
 NUMBER OF OUTER CORE ORBITALS:     7   (    7A   )
 NUMBER OF VALENCE ORBITALS:       38   (   38A   )


 NUCLEAR REPULSION ENERGY  322.18223418


 Eigenvalues of metric

         1 0.780E-04 0.173E-03 0.342E-03 0.463E-03 0.528E-03 0.661E-03 0.777E-03 0.877E-03


 Contracted 2-electron integrals neglected if value below      1.0D-11
 AO integral compression algorithm  1   Integral accuracy      1.0D-11

     3653.763 MB (compressed) written to integral file ( 40.6%)

     Node minimum: 496.239 MB, node maximum: 539.230 MB


 NUMBER OF SORTED TWO-ELECTRON INTEGRALS:  145631325.     BUFFER LENGTH:  32768
 NUMBER OF SEGMENTS:  10  SEGMENT LENGTH:   15997163      RECORD LENGTH: 524288

 Memory used in sort:      16.55 MW

 SORT1 READ  1124324375. AND WROTE   126704919. INTEGRALS IN    366 RECORDS. CPU TIME:    16.81 SEC, REAL TIME:    18.13 SEC
 SORT2 READ   881839467. AND WROTE  1019283825. INTEGRALS IN  14399 RECORDS. CPU TIME:     1.63 SEC, REAL TIME:     2.97 SEC

 Node minimum:   145592625.  Node maximum:   145631325. integrals

 OPERATOR DM      FOR CENTER  0  COORDINATES:    0.000000    0.000000    0.000000


 **********************************************************************************************************************************
 DATASETS  * FILE   NREC   LENGTH (MB)   RECORD NAMES
              1      18       32.03       500      610      700      900      950      970     1001      129      960     1100   
                                          VAR    BASINP    GEOM    SYMINP    ZMAT    AOBASIS   BASIS     P2S    ABASIS      S 
                                         1400     1410     1200     1210     1080     1600     1650     1700   
                                           T        V       H0       H01     AOSYM     SMH    MOLCAS    OPER   

              2       5        3.01       700     1000      520     2100     1001   
                                         GEOM     BASIS   MCVARS     RHF     BASIS   

 PROGRAMS   *        TOTAL       INT   RHF-SCF       INT
 CPU TIMES  *        26.49     25.27      0.11      0.97
 REAL TIME  *        35.33 SEC
 DISK USED  *        35.12 MB (local),       13.38 GB (total)
 GA USED    *         0.00 MB       (max)       0.00 MB       (current)
 **********************************************************************************************************************************


 Program * Restricted Hartree-Fock

 Molecular orbitals read from record     2100.2  Type=RHF/CANONICAL  

 Present basis size:      300
 Previous basis size:      45
 Previous occupation:      30
 Previous closed-shells:   28
 Previous core-orbitals:    7
 Present occupation:       30
 Present closed-shells:    28
 Present core-orbitals:     7
 Wavefunction symmetry:    1   Triplet 

 Orbital overlap <old|new>:  < 1.1| 1.1> = 1.000000   < 2.1| 2.1> = 1.000000   < 3.1| 3.1> = 1.000000   < 4.1| 4.1> = 1.000000
                             < 5.1| 5.1> = 1.000000   < 6.1| 6.1> = 1.000000   < 7.1| 7.1> = 1.000000   < 8.1| 8.1> = 1.000000
                             < 9.1| 9.1> = 1.000000   <10.1|10.1> = 1.000000   <11.1|11.1> = 1.000000   <12.1|12.1> = 1.000000
                             <13.1|13.1> = 1.000000   <14.1|14.1> = 1.000000   <15.1|15.1> = 1.000000   <16.1|16.1> = 1.000000
                             <17.1|17.1> = 1.000000   <18.1|18.1> = 1.000000   <19.1|19.1> = 1.000000   <20.1|20.1> = 1.000000
                             <21.1|21.1> = 1.000000   <22.1|22.1> = 1.000000   <23.1|23.1> = 1.000000   <24.1|24.1> = 1.000000
                             <25.1|25.1> = 1.000000   <26.1|26.1> = 1.000000   <27.1|27.1> = 1.000000   <28.1|28.1> = 1.000000
                             <29.1|29.1> = 1.000000   <30.1|30.1> = 1.000000


 Initial alpha occupancy:  30
 Initial beta  occupancy:  28

 NELEC=   58   SYM=1   MS2= 2   THRE=1.0D-08   THRD=3.2D-06   THRG=3.2D-06  HFMA2=F  DIIS_START=2   DIIS_MAX=10   DIIS_INCORE=F

 Level shifts:    0.00 (CLOSED)    0.00 (OPEN)    0.30 (GAP_MIN)

 ITER           ETOT              DE          GRAD        DDIFF     DIIS  NEXP   TIME(IT)  TIME(TOT)  DIAG
   1     -381.11405492    -381.11405492     0.00D+00     0.42D-01     0     0       1.45      1.51    start
   2     -381.79241165      -0.67835673     0.98D-02     0.15D-01     0     0       1.43      2.94    diag
   3     -381.89044203      -0.09803038     0.28D-02     0.54D-02     1     0       1.47      4.41    diag2
   4     -381.90131075      -0.01086872     0.84D-03     0.17D-02     2     0       1.52      5.93    diag2
   5     -381.90283946      -0.00152871     0.39D-03     0.44D-03     3     0       1.52      7.45    diag2
   6     -381.90311280      -0.00027333     0.11D-03     0.24D-03     4     0       1.63      9.08    diag2
   7     -381.90313063      -0.00001783     0.29D-04     0.52D-04     5     0       1.34     10.42    diag2
   8     -381.90313404      -0.00000341     0.10D-04     0.20D-04     6     0       1.43     11.85    diag2
   9     -381.90313465      -0.00000062     0.40D-05     0.66D-05     7     0       1.46     13.31    diag2
  10     -381.90313483      -0.00000018     0.16D-05     0.36D-05     8     0       1.38     14.69    diag2/orth
  11     -381.90313486      -0.00000003     0.71D-06     0.15D-05     9     0       1.35     16.04    diag2
  12     -381.90313487      -0.00000001     0.32D-06     0.68D-06     9     0       1.50     17.54    diag2
  13     -381.90313487      -0.00000000     0.20D-06     0.35D-06     0     0       1.54     19.08    diag

 Final alpha occupancy:  30
 Final beta  occupancy:  28

 !RHF STATE 1.1 Energy               -381.903134871192
  RHF One-electron energy           -1161.598178199683
  RHF Two-electron energy             457.512809151332
  RHF Kinetic energy                  381.612974354848
  RHF Nuclear energy                  322.182234177160
  RHF Virial quotient                  -1.000760352860

 !RHF STATE 1.1 Dipole moment          -0.22866533    -0.24047102     0.72188891
 Dipole moment /Debye                  -0.58120930    -0.61121638     1.83485860

 Orbital energies:

           1.1          2.1          3.1          4.1          5.1          6.1          7.1          8.1          9.1         10.1
    -20.647194   -20.561355   -20.559479   -11.282885   -11.282521   -11.279321   -11.221360    -1.402911    -1.383053    -1.354918

          11.1         12.1         13.1         14.1         15.1         16.1         17.1         18.1         19.1         20.1
     -1.047523    -0.931131    -0.871959    -0.808314    -0.727116    -0.697081    -0.659280    -0.656823    -0.629109    -0.619014

          21.1         22.1         23.1         24.1         25.1         26.1         27.1         28.1         29.1         30.1
     -0.597273    -0.562733    -0.544362    -0.536432    -0.516284    -0.511476    -0.465637    -0.429420    -0.629595    -0.371030

          31.1         32.1
      0.048958     0.058091


 HOMO     30.1    -0.371030 =     -10.0962eV
 LUMO     31.1     0.048958 =       1.3322eV
 LUMO-HOMO         0.419989 =      11.4285eV

 Orbitals saved in record  2101.2


 **********************************************************************************************************************************
 DATASETS  * FILE   NREC   LENGTH (MB)   RECORD NAMES
              1      18       32.03       500      610      700      900      950      970     1001      129      960     1100   
                                          VAR    BASINP    GEOM    SYMINP    ZMAT    AOBASIS   BASIS     P2S    ABASIS      S 
                                         1400     1410     1200     1210     1080     1600     1650     1700   
                                           T        V       H0       H01     AOSYM     SMH    MOLCAS    OPER   

              2       6        8.14       700     1000      520     2100     1001     2101   
                                         GEOM     BASIS   MCVARS     RHF     BASIS     RHF  

 PROGRAMS   *        TOTAL   RHF-SCF       INT   RHF-SCF       INT
 CPU TIMES  *        45.58     19.09     25.27      0.11      0.97
 REAL TIME  *        55.71 SEC
 DISK USED  *        52.65 MB (local),       13.50 GB (total)
 GA USED    *         0.00 MB       (max)       0.00 MB       (current)
 **********************************************************************************************************************************


 PROGRAM * CCSD (Restricted open-shell coupled cluster)     Authors: C. Hampel, H.-J. Werner, 1991, M. Deegan, P.J. Knowles, 1992

                   Density fitting integral evaluation by F.R. Manby, 2003,2007, G. Knizia, 2010


 Basis set VDZ-F12/JKFIT generated.      Number of basis functions:   922 
 Basis set CC-PVDZ-F12/OPTRI generated.  Number of basis functions:   682 
 Basis set VDZ-F12/MP2FIT generated.     Number of basis functions:   734 

 Convergence thresholds:  THRVAR = 1.00D-08  THRDEN = 1.00D-06

 CCSD(T)     terms to be evaluated (factor= 1.000)


 Number of core orbitals:           7 (   7 )
 Number of closed-shell orbitals:  21 (  21 )
 Number of active  orbitals:        2 (   2 )
 Number of external orbitals:     270 ( 270 )

 Memory could be reduced to 784.77 Mwords without degradation in triples

 Number of N-1 electron functions:              44
 Number of N-2 electron functions:             946
 Number of singly external CSFs:             11968
 Number of doubly external CSFs:          52798600
 Total number of CSFs:                    52810568

 Molecular orbitals read from record     2101.2  Type=RHF/CANONICAL  

 Integral transformation finished. Total CPU:  47.24 sec, npass=  1  Memory used: 366.94 MW

 Geminal basis:    OPTFULL  GEM_TYPE=SLATER  BETA=0.9  NGEM=6

 Optimizing Gaussian exponents for each gem_beta

 Geminal optimization for beta= 0.9000
 Weight function:   m=0, omega= 1.3652

 Augmented Hessian optimization of geminal fit. Trust ratio= 0.40000
 Convergence reached after  14 iterations. Final gradient= 9.47D-17, Step= 1.60D-08, Delta= 1.32D-09

 Alpha:                 0.16713     0.72638     2.57315     8.59263    32.33955   179.26007
 Coeff:                 0.29008     0.30523     0.17630     0.10448     0.06448     0.03994


 WFN_F12=FIX,EG    DECOUPLE_EXPL=F   HYBRID=0    NOX=F   SEMIINT_F12=T   CORE_SINGLES=F


 AO(A)-basis ORBITAL           loaded. Number of functions:     300
 RI(R)-basis CC-PVDZ-F12/OPTRI loaded. Number of functions:     682
 DF-basis VDZ-F12/JKFIT        loaded. Number of functions:     922

 Screening thresholds:   THRAO=  1.00D-10  THRMO=  1.00D-09  THRPROD=  1.00D-09
                         THRSW=  1.00D-05  THROV=  1.00D-12  THRAOF12= 1.00D-08

 CPU time for one-electron matrices               4.04 sec

 Construction of ABS:
 Pseudo-inverse stability          8.18E-12
 Smallest eigenvalue of S          6.19E-05  (threshold= 1.00E-08)
 Ratio eigmin/eigmax               7.52E-06  (threshold= 1.00E-09)
 Smallest eigenvalue of S kept     6.19E-05  (threshold= 6.19E-05, 0 functions deleted, 682 kept)

 Construction of CABS:
 Pseudo-inverse stability          9.59E-11
 Smallest eigenvalue of S          3.08E-06  (threshold= 1.00E-08)
 Ratio eigmin/eigmax               3.08E-06  (threshold= 1.00E-09)
 Smallest eigenvalue of S kept     3.08E-06  (threshold= 3.08E-06, 0 functions deleted, 682 kept)

 CPU time for basis constructions                 0.21 sec
 Fock operators(MO) rebuilt from dump record.
 CPU time for Fock operator transformation        0.19 sec

                                      TOTAL          ALPHA          BETA    
  Singles Contributions MO        -0.005806448   -0.002889110   -0.002917338
  Singles Contributions CABS      -0.017279881   -0.008795182   -0.008484699
  Pure DF-RHF relaxation          -0.016907705

 CPU time for RHF CABS relaxation                 0.37 sec
 CPU time for singles (tot)                       0.81 sec

 AO(A)-basis ORBITAL           loaded. Number of functions:     300
 RI(R)-basis CC-PVDZ-F12/OPTRI loaded. Number of functions:     682
 DF-basis VDZ-F12/MP2FIT       loaded. Number of functions:     734

 Screening thresholds:   THRAO=  1.00D-10  THRMO=  1.00D-09  THRPROD=  1.00D-09
                         THRSW=  1.00D-05  THROV=  1.00D-12  THRAOF12= 1.00D-08

 CPU time for transformed integrals              33.73 sec
 CPU time for F12 matrices                       34.16 sec

 Diagonal F12 ansatz with fixed amplitudes:   TS= 0.5000  TT= 0.2500  TN= 0.3750

 ITER.     SQ.NORM      CORR.ENERGY   TOTAL ENERGY  ENERGY CHANGE      VAR         CPU   MICRO    DIIS
   1      1.35230773    -1.51732304  -383.43736561    -1.5342E+00   3.49E-01      1.59  1  1  1   0  0
   2      1.35211876    -1.51657879  -383.43662136     7.4425E-04   1.88E-04      7.83  0  0  0   1  1
   3      1.35250824    -1.51705381  -383.43709639    -4.7503E-04   1.73E-06     14.83  0  0  0   2  2
   4      1.35251550    -1.51705741  -383.43709998    -3.5988E-06   1.76E-08     23.21  0  0  0   3  3
   5      1.35251697    -1.51705745  -383.43710002    -3.5913E-08   1.67E-10     32.32  0  0  0   4  4

 - - Continuing with F12/conv. amplitude coupling turned on.

   6      1.35487091    -1.52474493  -383.44478750    -7.6875E-03   3.33E-04     39.69  1  1  1   1  1
   7      1.35486718    -1.52474596  -383.44478854    -1.0325E-06   2.41E-08     48.12  1  1  1   2  2
   8      1.35486760    -1.52474570  -383.44478828     2.5736E-07   7.86E-11     57.17  1  1  1   3  3

 CPU time for iterative RMP2-F12                 57.17 sec


 DF-RMP2-F12 doubles corrections:
 - - - - - - - - - - - - - - - - 
  Approx.                             TOTAL           A-B            A-A            B-B    
  RMP2-F12/3C(FIX)                -0.269910904   -0.236100307   -0.018903911   -0.014906686
  RMP2-F12/3*C(FIX)               -0.262222646   -0.230623229   -0.017709012   -0.013890405
  RMP2-F12/3*C(DX)                -0.265481832   -0.233782670   -0.017772094   -0.013927069
  RMP2-F12/3*C(FIX,DX)            -0.291919323   -0.259104692   -0.018423020   -0.014391611

 DF-RMP2-F12 doubles energies:
 - - - - - - - - - - - - - - -
  Approx.                             TOTAL           A-B            A-A            B-B    
  RMP2                            -1.249028351   -0.938780951   -0.165718743   -0.144528658
  RMP2-F12/3C(FIX)                -1.518939256   -1.174881258   -0.184622654   -0.159435344
  RMP2-F12/3*C(FIX)               -1.511250997   -1.169404180   -0.183427755   -0.158419062
  RMP2-F12/3*C(DX)                -1.514510183   -1.172563621   -0.183490836   -0.158455726
  RMP2-F12/3*C(FIX,DX)            -1.540947674   -1.197885643   -0.184141762   -0.158920269


  Reference energy                   -381.903134871193
  CABS relaxation correction to RHF    -0.016907704535
  New reference energy               -381.920042575728

  RMP2-F12 singles (MO) energy         -0.005806447678
  RMP2-F12 pair energy                 -1.518939255596
  RMP2-F12 correlation energy          -1.524745703274

 !RMP2-F12/3C(FIX) energy            -383.444788279002

 Starting RMP2 calculation, locsing= 0

 Wavefunction is spin-projected

 ITER.      SQ.NORM     CORR.ENERGY   TOTAL ENERGY   ENERGY CHANGE        DEN1      VAR(S)    VAR(P)  DIIS     TIME
   1      1.34846393    -1.25044923  -383.15358410    -1.25044923    -0.00410133  0.23D-04  0.14D-02  1  1   191.27
   2      1.35192913    -1.25485404  -383.15798891    -0.00440481    -0.00000667  0.59D-06  0.26D-05  2  2   199.89
   3      1.35201833    -1.25491483  -383.15804970    -0.00006079    -0.00000006  0.23D-07  0.18D-07  3  3   208.89
   4      1.35201961    -1.25491468  -383.15804955     0.00000015    -0.00000000  0.50D-09  0.19D-09  4  4   218.50

 Norm of t1 vector:      0.04738638      S-energy:    -0.00502214      T1 diagnostic:  0.00055715
 Norm of t2 vector:      0.59141706      P-energy:    -1.24989254
                                         Alpha-Beta:  -0.94011055
                                         Alpha-Alpha: -0.16564883
                                         Beta-Beta:   -0.14413316

 Spin contamination <S**2-Sz**2-Sz>     0.00000000
  Reference energy                   -381.903134871193
  CABS singles correction              -0.016907704535
  New reference energy               -381.920042575728
  RHF-RMP2 correlation energy          -1.254914679741
 !RHF-RMP2 energy                    -383.174957255469

  F12/3C(FIX) correction               -0.269910904340
  RHF-RMP2-F12 correlation energy      -1.524825584081
 !RHF-RMP2-F12 total energy          -383.444868159809
 (NB above energy spin projected)

 Starting RCCSD calculation

 ITER.      SQ.NORM     CORR.ENERGY   TOTAL ENERGY   ENERGY CHANGE        DEN1      VAR(S)    VAR(P)  DIIS     TIME
   1      1.35743701    -1.24774125  -383.15087613    -1.24774125    -0.03350704  0.70D-02  0.59D-02  1  1   413.03
   2      1.38786427    -1.27830472  -383.18143959    -0.03056347    -0.00323383  0.62D-03  0.89D-03  2  2   602.70
   3      1.40450452    -1.28598900  -383.18912387    -0.00768428    -0.00064192  0.48D-03  0.81D-04  3  3   817.89
   4      1.41470664    -1.28895182  -383.19208669    -0.00296282    -0.00020489  0.14D-03  0.33D-04  4  4  1032.54
   5      1.42356232    -1.29008707  -383.19322194    -0.00113525    -0.00005923  0.49D-04  0.70D-05  5  5  1226.02
   6      1.42959567    -1.29065153  -383.19378641    -0.00056447    -0.00000951  0.47D-05  0.20D-05  6  6  1442.06
   7      1.43172549    -1.29085119  -383.19398607    -0.00019966    -0.00000181  0.12D-05  0.33D-06  6  1  1657.15
   8      1.43196015    -1.29086494  -383.19399981    -0.00001374    -0.00000041  0.26D-06  0.77D-07  6  2  1855.70
   9      1.43210057    -1.29087319  -383.19400806    -0.00000825    -0.00000011  0.96D-07  0.14D-07  6  3  2076.55
  10      1.43211735    -1.29087231  -383.19400718     0.00000088    -0.00000003  0.26D-07  0.45D-08  6  4  2307.79
  11      1.43210968    -1.29086679  -383.19400166     0.00000552    -0.00000001  0.84D-08  0.15D-08  6  6  2521.08
  12      1.43212191    -1.29086534  -383.19400021     0.00000145    -0.00000000  0.20D-08  0.41D-09  6  5  2742.29
  13      1.43211570    -1.29086490  -383.19399978     0.00000044    -0.00000000  0.83D-09  0.11D-09  6  2  2973.32

 Norm of t1 vector:      0.19882650      S-energy:    -0.00596908      T1 diagnostic:  0.02017724
                                                                       D1 diagnostic:  0.09575917
                                                                       D2 diagnostic:  0.14950685 (internal)
 Norm of t2 vector:      0.62656502      P-energy:    -1.28489582
                                         Alpha-Beta:  -0.99837924
                                         Alpha-Alpha: -0.15200467
                                         Beta-Beta:   -0.13451191

 Singles amplitudes (print threshold =  0.500E-01):

         I         SYM. A    A   T(IA) [Beta-Beta]

        12         1         1      0.11372800
        14         1         2      0.08458010

 Spin contamination <S**2-Sz**2-Sz>     0.00000000

 Memory could be reduced to 869.96 Mwords without degradation in triples


 RESULTS
 =======

  Reference energy                   -381.903134871193
  CABS relaxation correction to RHF    -0.016907704535
  New reference energy               -381.920042575728

  F12 corrections for ansatz 3C(FIX) added to RCCSD energy. Coupling mode:  7

  RCCSD-F12a singles energy            -0.005969084578
  RCCSD-F12a pair energy               -1.546311231188
  RCCSD-F12a correlation energy        -1.552280315765
  Triples (T) contribution             -0.047000810023
  Total correlation energy             -1.599281125789

  RHF-RCCSD-F12a energy              -383.472322891493
  RHF-RCCSD[T]-F12a energy           -383.521821929758
  RHF-RCCSD-T-F12a energy            -383.518601165333
 !RHF-RCCSD(T)-F12a energy           -383.519323701516

 Program statistics:

 Available memory in ccsd:              2799995508
 Min. memory needed in ccsd:             145956030
 Max. memory used in ccsd:               213887406
 Max. memory used in cckext:             174843281 (13 integral passes)
 Max. memory used in cckint:             366942204 ( 1 integral passes)


 **********************************************************************************************************************************
 DATASETS  * FILE   NREC   LENGTH (MB)   RECORD NAMES
              1      19       32.03       500      610      700      900      950      970     1001      129      960     1100   
                                          VAR    BASINP    GEOM    SYMINP    ZMAT    AOBASIS   BASIS     P2S    ABASIS      S 
                                         1400     1410     1200     1210     1080     1600     1650     1700      960(1)
                                           T        V       H0       H01     AOSYM     SMH    MOLCAS    OPER    ABASIS    

              2       7        8.83       700     1000      520     2100     1001     2101     7360   
                                         GEOM     BASIS   MCVARS     RHF     BASIS     RHF    F12ABS    

 PROGRAMS   *        TOTAL  RCCSD(T)   RHF-SCF       INT   RHF-SCF       INT
 CPU TIMES  *      6116.62   6071.03     19.09     25.27      0.11      0.97
 REAL TIME  *      6323.98 SEC
 DISK USED  *         6.30 GB (local),       57.23 GB (total)
 SF USED    *        45.03 GB
 GA USED    *         3.05 MB       (max)       0.00 MB       (current)
 **********************************************************************************************************************************

 RCCSD(T)-F12A/cc-pVDZ-F12 energy=   -383.519323701516

   RCCSD(T)-F12A         RHF-SCF         RHF-SCF
   -383.51932370   -381.90313487   -381.11405492
 **********************************************************************************************************************************
 Molpro calculation terminated
