# Supplementary material for: Computational Investigation of Substituent Effects on the Alcohol + Carbonyl Channel of Peroxy Radical Self- and Cross-Reactions
Source: J Phys Chem A. 2023 Feb 8;127(7):1686–96. doi: 10.1021/acs.jpca.2c08927 (PMC9969516; doi:10.1021/acs.jpca.2c08927)
Supplement: Supplementary file 2 — jp2c08927_si_002.zip [file jp2c08927_si_002.zip › MeO--OiproH/hcho-trip-molpro.out]

 Primary working directories    : -I
 Secondary working directories  : -I
 Wavefunction directory         : /wrk/hasangal/DONOTREMOVE/alkoxy/monomerinput/final-product/methylalkoxy/tripl/ccsdt/hcho-trip-molpro/
 Main file repository           : /wrk/hasangal/DONOTREMOVE/alkoxy/monomerinput/final-product/methylalkoxy/tripl/ccsdt/hcho-trip-molpro/-I/

 SHA1      : 1b9ee24a8c5e024cf7fb6ed92c8d2aa976a4c587
 NAME      : 2015.1.31
 ARCHNAME  : linux/x86_64
 FC        : /appl/opt/cluster_studio_xe2016/compilers_and_libraries_2016.0.109/linux/mpi/intel64/bin/mpiifort
 BLASLIB   : -L/appl/opt/cluster_studio_xe2016/compilers_and_libraries_2016.0.109/linux/mkl/lib/intel64 -lmkl_intel_ilp64 -lmkl_intel_thread -lmkl_core
 id        : cs

 Nodes     nprocs
 c599         7
 Number of processes for MPI-2 version of Molpro:   nprocs(total)=    8   nprocs(compute)=    7   nprocs(helper)=    1

 Using customized tuning parameters: mindgm=1; mindgv=20; mindgc=4; mindgr=1; noblas=0; minvec=7
 default implementation of scratch files=sf  

 ***,SCI
 memory,2800,m
 geomtyp=xyz
 NOSYM
 geometry={
 4
 hcho-trip.log,Energy:  -71778.5377594
 C          0.00122        0.73765        0.00000
 O          0.00122       -0.59985        0.00000
 H         -0.91508        1.31374        0.00000
 H          0.89797       -0.94085        0.00000
 }
 BASIS=MINAO
 END
 {rhf;
 wf,charge=0,spin=2}
 BASIS=VDZ-F12
 END
 {rhf;
 wf,charge=0,spin=2}
 rccsd(t)-f12a,gem_beta=0.9
 
 

 Variables initialized (889), CPU time= 0.01 sec
 Commands  initialized (702), CPU time= 0.00 sec, 572 directives.
 Default parameters read. Elapsed time= 0.10 sec

 Checking input...
 Passed
1


                                         ***  PROGRAM SYSTEM MOLPRO  ***
                                       Copyright, TTI GmbH Stuttgart, 2015
                                    Version 2015.1 linked Mar 22 2018 22:11:11


 **********************************************************************************************************************************
 LABEL *   SCI                                                                           
  64 bit mpp version                                                                     DATE: 25-Jul-19          TIME: 12:38:25  
 **********************************************************************************************************************************

 SHA1:             1b9ee24a8c5e024cf7fb6ed92c8d2aa976a4c587
 **********************************************************************************************************************************
 SETTING GEOMTYP        =    XYZ

 Variable memory set to 2800000000 words,  buffer space   230000 words

 ZSYMEL=NOSYM
 
 SETTING BASIS          =    MINAO


 Recomputing integrals since basis changed


 Using spherical harmonics

 Library entry C      S MINAO                selected for orbital group  1
 Library entry C      P MINAO                selected for orbital group  1
 Library entry O      S MINAO                selected for orbital group  2
 Library entry O      P MINAO                selected for orbital group  2
 Library entry H      S MINAO                selected for orbital group  3


 PROGRAM * SEWARD (Integral evaluation for generally contracted gaussian basis sets)     Author: Roland Lindh, 1990

 Geometry written to block  1 of record 700


 Point group  C1  


 ATOMIC COORDINATES

 NR  ATOM    CHARGE       X              Y              Z

   1  C       6.00    0.002305466    1.393956476    0.000000000
   2  O       8.00    0.002305466   -1.133552216    0.000000000
   3  H       1.00   -1.729250582    2.482608799    0.000000000
   4  H       1.00    1.696917368   -1.777948824    0.000000000

 Bond lengths in Bohr (Angstrom)

 1-2  2.527508692  1-3  2.045348437  2-4  1.812996549
     ( 1.337500000)     ( 1.082351781)     ( 0.959396457)

 Bond angles

  1-2-4  110.81991010   2-1-3  122.15812146

 NUCLEAR CHARGE:                   16
 NUMBER OF PRIMITIVE AOS:          60
 NUMBER OF SYMMETRY AOS:           60
 NUMBER OF CONTRACTIONS:           12   (  12A   )
 NUMBER OF CORE ORBITALS:           2   (   2A   )
 NUMBER OF VALENCE ORBITALS:       10   (  10A   )


 NUCLEAR REPULSION ENERGY   30.18376921

 EXTRA SYMMETRY OF AOS IN SYMMETRY 1:   1 1 1 1 2 1 1 1 1 2   1 1

 Eigenvalues of metric

         1 0.222E+00 0.307E+00 0.332E+00 0.754E+00 0.793E+00 0.996E+00 0.100E+01 0.116E+01


 Contracted 2-electron integrals neglected if value below      1.0D-11
 AO integral compression algorithm  1   Integral accuracy      1.0D-11

     1.835 MB (compressed) written to integral file (100.0%)

     Node minimum: 0.262 MB, node maximum: 0.262 MB


 NUMBER OF SORTED TWO-ELECTRON INTEGRALS:        462.     BUFFER LENGTH:  32768
 NUMBER OF SEGMENTS:   1  SEGMENT LENGTH:        462      RECORD LENGTH: 524288

 Memory used in sort:       0.56 MW

 SORT1 READ        4235. AND WROTE         264. INTEGRALS IN      1 RECORDS. CPU TIME:     0.02 SEC, REAL TIME:     0.12 SEC
 SORT2 READ        1517. AND WROTE        3081. INTEGRALS IN      7 RECORDS. CPU TIME:     0.00 SEC, REAL TIME:     0.01 SEC

 Node minimum:         407.  Node maximum:         474. integrals

 OPERATOR DM      FOR CENTER  0  COORDINATES:    0.000000    0.000000    0.000000


 **********************************************************************************************************************************
 DATASETS  * FILE   NREC   LENGTH (MB)   RECORD NAMES
              1      18       19.92       500      610      700      900      950      970     1000      129      960     1100   
                                          VAR    BASINP    GEOM    SYMINP    ZMAT    AOBASIS   BASIS     P2S    ABASIS      S 
                                         1400     1410     1200     1210     1080     1600     1650     1700   
                                           T        V       H0       H01     AOSYM     SMH    MOLCAS    OPER   

 PROGRAMS   *        TOTAL       INT
 CPU TIMES  *         0.64      0.54
 REAL TIME  *         3.74 SEC
 DISK USED  *        29.38 MB      
 GA USED    *         0.00 MB       (max)       0.00 MB       (current)
 **********************************************************************************************************************************


 PROGRAM * RHF-SCF (OPEN SHELL)       Authors: W. Meyer, H.-J. Werner


 NUMBER OF ELECTRONS:       9+    7-    SPACE SYMMETRY=1    SPIN SYMMETRY: Triplet 
 CONVERGENCE THRESHOLDS:    1.00E-05 (Density)    1.00E-07 (Energy)
 MAX. NUMBER OF ITERATIONS:       60
 INTERPOLATION TYPE:            DIIS
 INTERPOLATION STEPS:              2 (START)      1 (STEP)
 LEVEL SHIFTS:                 -0.60 (CLOSED) -0.30 (OPEN) 


 Orbital guess generated from atomic densities. Full valence occupancy:    8

 Molecular orbital dump at record        2100.2

 Initial alpha occupancy:   9
 Initial beta  occupancy:   7
 Wave function symmetry:    1

 ITERATION    DDIFF          GRAD             ENERGY        2-EL.EN.            DIPOLE MOMENTS         DIIS   ORB.
    1      0.000D+00      0.000D+00      -113.59209392    141.385228    0.71594   -0.27351   -0.00000    0    start
    2      0.000D+00      0.139D-01      -113.60594428    140.946362    0.60904   -0.20862    0.00000    1    diag,B
    3      0.197D-01      0.647D-02      -113.61190870    140.813997    0.55023   -0.08528    0.00000    2    diag,B
    4      0.153D-01      0.224D-02      -113.61301670    140.790261    0.53386   -0.02312    0.00000    3    diag,B
    5      0.726D-02      0.732D-03      -113.61315995    140.805889    0.54141   -0.00951    0.00000    4    diag,B
    6      0.287D-02      0.182D-03      -113.61316665    140.803305    0.54269   -0.01078    0.00000    5    diag,B
    7      0.707D-03      0.570D-04      -113.61316734    140.804869    0.54302   -0.01149    0.00000    6    fixocc
    8      0.145D-03      0.234D-04      -113.61316752    140.804710    0.54293   -0.01158    0.00000    7    diag,B
    9      0.102D-03      0.927D-05      -113.61316756    140.804731    0.54279   -0.01167    0.00000    8    diag,B
   10      0.402D-04      0.198D-05      -113.61316756    140.804736    0.54277   -0.01165    0.00000    9    orth
   11      0.824D-05      0.360D-06      -113.61316756    140.804730    0.54277   -0.01166    0.00000    0    orth

 Final alpha occupancy:   9
 Final beta  occupancy:   7

 !RHF STATE 1.1 Energy               -113.613167556471
 Nuclear energy                        30.18376921
 One-electron energy                 -214.19930190
 Two-electron energy                   70.40236513
 Virial quotient                       -1.00015769
 !RHF STATE 1.1 Dipole moment           0.54277230    -0.01165520     0.00000000
 Dipole moment /Debye                   1.37949921    -0.02962263     0.00000000

 Orbital energies:

         1.1          2.1          3.1          4.1          5.1          6.1          7.1          8.1          9.1         10.1
    -20.594168   -11.402068    -1.435215    -0.880728    -0.671898    -0.645159    -0.608001    -0.516027    -0.404066     0.333387

        11.1
      0.477208

 HOMO      9.1    -0.404066 =     -10.9952eV
 LUMO     10.1     0.333387 =       9.0719eV
 LUMO-HOMO         0.737454 =      20.0671eV


 **********************************************************************************************************************************
 DATASETS  * FILE   NREC   LENGTH (MB)   RECORD NAMES
              1      18       19.92       500      610      700      900      950      970     1000      129      960     1100   
                                          VAR    BASINP    GEOM    SYMINP    ZMAT    AOBASIS   BASIS     P2S    ABASIS      S 
                                         1400     1410     1200     1210     1080     1600     1650     1700   
                                           T        V       H0       H01     AOSYM     SMH    MOLCAS    OPER   

              2       4        2.80       700     1000      520     2100   
                                         GEOM     BASIS   MCVARS     RHF  

 PROGRAMS   *        TOTAL       RHF       INT
 CPU TIMES  *         0.75      0.11      0.54
 REAL TIME  *         4.11 SEC
 DISK USED  *       188.86 MB      
 SF USED    *         0.00 MB      
 GA USED    *         0.00 MB       (max)       0.00 MB       (current)
 **********************************************************************************************************************************
 SETTING BASIS          =    VDZ-F12


 Recomputing integrals since basis changed


 Using spherical harmonics

 Library entry C      S cc-pVDZ-F12          selected for orbital group  1
 Library entry C      P cc-pVDZ-F12          selected for orbital group  1
 Library entry C      D cc-pVDZ-F12          selected for orbital group  1
 Library entry O      S cc-pVDZ-F12          selected for orbital group  2
 Library entry O      P cc-pVDZ-F12          selected for orbital group  2
 Library entry O      D cc-pVDZ-F12          selected for orbital group  2
 Library entry H      S cc-pVDZ-F12          selected for orbital group  3
 Library entry H      P cc-pVDZ-F12          selected for orbital group  3


 PROGRAM * SEWARD (Integral evaluation for generally contracted gaussian basis sets)     Author: Roland Lindh, 1990

 Geometry written to block  1 of record 700


 Point group  C1  


 ATOMIC COORDINATES

 NR  ATOM    CHARGE       X              Y              Z

   1  C       6.00    0.002305466    1.393956476    0.000000000
   2  O       8.00    0.002305466   -1.133552216    0.000000000
   3  H       1.00   -1.729250582    2.482608799    0.000000000
   4  H       1.00    1.696917368   -1.777948824    0.000000000

 Bond lengths in Bohr (Angstrom)

 1-2  2.527508692  1-3  2.045348437  2-4  1.812996549
     ( 1.337500000)     ( 1.082351781)     ( 0.959396457)

 Bond angles

  1-2-4  110.81991010   2-1-3  122.15812146

 NUCLEAR CHARGE:                   16
 NUMBER OF PRIMITIVE AOS:         104
 NUMBER OF SYMMETRY AOS:          100
 NUMBER OF CONTRACTIONS:           78   (  78A   )
 NUMBER OF CORE ORBITALS:           2   (   2A   )
 NUMBER OF VALENCE ORBITALS:       10   (  10A   )


 NUCLEAR REPULSION ENERGY   30.18376921

 EXTRA SYMMETRY OF AOS IN SYMMETRY 1:   1 1 1 1 1 1 1 2 1 1   2 1 1 2 1 1 2 1 1 2   1 1 2 1 2 1 1 2 1 2   1 1 1 1 1 1 1 2 1 1
                                        2 1 1 2 1 1 2 1 1 2   1 1 2 1 2 1 1 2 1 2   1 1 1 1 1 2 1 1 2 1   1 1 1 1 2 1 1 2

 Eigenvalues of metric

         1 0.116E-02 0.208E-02 0.307E-02 0.326E-02 0.330E-02 0.331E-02 0.408E-02 0.426E-02


 Contracted 2-electron integrals neglected if value below      1.0D-11
 AO integral compression algorithm  1   Integral accuracy      1.0D-11

     14.418 MB (compressed) written to integral file ( 28.8%)

     Node minimum: 1.835 MB, node maximum: 2.097 MB


 NUMBER OF SORTED TWO-ELECTRON INTEGRALS:     679140.     BUFFER LENGTH:  32768
 NUMBER OF SEGMENTS:   1  SEGMENT LENGTH:     679140      RECORD LENGTH: 524288

 Memory used in sort:       1.24 MW

 SORT1 READ     6445592. AND WROTE      288999. INTEGRALS IN      1 RECORDS. CPU TIME:     0.05 SEC, REAL TIME:     0.07 SEC
 SORT2 READ     2019805. AND WROTE     4747821. INTEGRALS IN     56 RECORDS. CPU TIME:     0.06 SEC, REAL TIME:     0.17 SEC

 Node minimum:      676940.  Node maximum:      679581. integrals

 OPERATOR DM      FOR CENTER  0  COORDINATES:    0.000000    0.000000    0.000000


 **********************************************************************************************************************************
 DATASETS  * FILE   NREC   LENGTH (MB)   RECORD NAMES
              1      18       20.15       500      610      700      900      950      970     1001      129      960     1100   
                                          VAR    BASINP    GEOM    SYMINP    ZMAT    AOBASIS   BASIS     P2S    ABASIS      S 
                                         1400     1410     1200     1210     1080     1600     1650     1700   
                                           T        V       H0       H01     AOSYM     SMH    MOLCAS    OPER   

              2       5        2.82       700     1000      520     2100     1001   
                                         GEOM     BASIS   MCVARS     RHF     BASIS   

 PROGRAMS   *        TOTAL       INT       RHF       INT
 CPU TIMES  *         1.87      1.12      0.11      0.54
 REAL TIME  *         5.60 SEC
 DISK USED  *       199.49 MB      
 SF USED    *         0.00 MB      
 GA USED    *         0.00 MB       (max)       0.00 MB       (current)
 **********************************************************************************************************************************


 PROGRAM * RHF-SCF (OPEN SHELL)       Authors: W. Meyer, H.-J. Werner


 NUMBER OF ELECTRONS:       9+    7-    SPACE SYMMETRY=1    SPIN SYMMETRY: Triplet 
 CONVERGENCE THRESHOLDS:    1.00E-05 (Density)    1.00E-07 (Energy)
 MAX. NUMBER OF ITERATIONS:       60
 INTERPOLATION TYPE:            DIIS
 INTERPOLATION STEPS:              2 (START)      1 (STEP)
 LEVEL SHIFTS:                 -0.60 (CLOSED) -0.30 (OPEN) 


 Molecular orbitals read from record     2100.2  Type=RHF/CANONICAL (state 1.1)
 
 Present basis size:      78
 Previous basis size:     12
 Previous occupation:      9
 Previous closed-shells:   7
 Previous core-orbitals:   2
 Present occupation:       9
 Present closed-shells:    7
 Present core-orbitals:    2
 Wavefunction symmetry:    1   Triplet 

 Orbital overlap <old|new>:  < 1.1| 1.1> = 1.000000   < 2.1| 2.1> = 1.000000   < 3.1| 3.1> = 1.000000   < 4.1| 4.1> = 1.000000
                             < 5.1| 5.1> = 1.000000   < 6.1| 6.1> = 1.000000   < 7.1| 7.1> = 1.000000   < 8.1| 8.1> = 1.000000
                             < 9.1| 9.1> = 1.000000

 Molecular orbital dump at record        2101.2

 ITERATION    DDIFF          GRAD             ENERGY        2-EL.EN.            DIPOLE MOMENTS         DIIS   ORB.
    1      0.000D+00      0.000D+00      -113.61316756    140.804730    0.54277   -0.01166    0.00000    0    start
    2      0.000D+00      0.178D-01      -113.78592518    141.922956    0.38747   -0.09890   -0.00000    1    diag,B
    3      0.249D-01      0.519D-02      -113.81225795    142.265392    0.39918   -0.03953    0.00000    2    diag,B
    4      0.967D-02      0.174D-02      -113.81697386    142.218786    0.39604   -0.02253   -0.00000    3    diag,B
    5      0.290D-02      0.679D-03      -113.81794638    142.264845    0.39713   -0.00174    0.00000    4    diag,B
    6      0.134D-02      0.254D-03      -113.81809634    142.245071    0.39509    0.00633   -0.00000    5    diag,B
    7      0.594D-03      0.893D-04      -113.81811771    142.244799    0.39424    0.01048   -0.00000    6    diag,B
    8      0.291D-03      0.261D-04      -113.81811973    142.243637    0.39389    0.01099   -0.00000    7    orth
    9      0.102D-03      0.937D-05      -113.81812003    142.243294    0.39371    0.01084   -0.00000    8    diag,B
   10      0.434D-04      0.307D-05      -113.81812006    142.243174    0.39364    0.01070    0.00000    9    diag,B
   11      0.132D-04      0.950D-06      -113.81812006    142.243121    0.39363    0.01064    0.00000    9    diag,B
   12      0.365D-05      0.238D-06      -113.81812006    142.243120    0.39362    0.01063    0.00000    0    orth

 Final alpha occupancy:   9
 Final beta  occupancy:   7

 !RHF STATE 1.1 Energy               -113.818120064465
 Nuclear energy                        30.18376921
 One-electron energy                 -215.12344905
 Two-electron energy                   71.12155978
 Virial quotient                       -1.00086953
 !RHF STATE 1.1 Dipole moment           0.39362126     0.01063302     0.00000000
 Dipole moment /Debye                   1.00041993     0.02702468     0.00000000

 Orbital energies:

         1.1          2.1          3.1          4.1          5.1          6.1          7.1          8.1          9.1         10.1
    -20.597410   -11.282034    -1.409144    -0.864611    -0.661733    -0.633244    -0.572873    -0.486761    -0.351470     0.066063

        11.1
      0.078939

 HOMO      9.1    -0.351470 =      -9.5640eV
 LUMO     10.1     0.066063 =       1.7977eV
 LUMO-HOMO         0.417532 =      11.3616eV


 **********************************************************************************************************************************
 DATASETS  * FILE   NREC   LENGTH (MB)   RECORD NAMES
              1      18       20.15       500      610      700      900      950      970     1001      129      960     1100   
                                          VAR    BASINP    GEOM    SYMINP    ZMAT    AOBASIS   BASIS     P2S    ABASIS      S 
                                         1400     1410     1200     1210     1080     1600     1650     1700   
                                           T        V       H0       H01     AOSYM     SMH    MOLCAS    OPER   

              2       6        5.48       700     1000      520     2100     1001     2101   
                                         GEOM     BASIS   MCVARS     RHF     BASIS     RHF  

 PROGRAMS   *        TOTAL       RHF       INT       RHF       INT
 CPU TIMES  *         2.30      0.43      1.12      0.11      0.54
 REAL TIME  *         6.24 SEC
 DISK USED  *       226.03 MB      
 SF USED    *         0.02 MB      
 GA USED    *         0.00 MB       (max)       0.00 MB       (current)
 **********************************************************************************************************************************


 PROGRAM * CCSD (Restricted open-shell coupled cluster)     Authors: C. Hampel, H.-J. Werner, 1991, M. Deegan, P.J. Knowles, 1992

                   Density fitting integral evaluation by F.R. Manby, 2003,2007, G. Knizia, 2010

 Basis set CC-PVDZ/JKFIT generated.      Number of basis functions:   186 
 Basis set CC-PVDZ-F12/OPTRI generated.  Number of basis functions:   176 
 Basis set AUG-CC-PVDZ/MP2FIT generated. Number of basis functions:   190 

 Convergence thresholds:  THRVAR = 1.00D-08  THRDEN = 1.00D-06

 CCSD(T)     terms to be evaluated (factor= 1.000)


 Number of core orbitals:           2 (   2 )
 Number of closed-shell orbitals:   5 (   5 )
 Number of active  orbitals:        2 (   2 )
 Number of external orbitals:      69 (  69 )

 Memory could be reduced to 5.91 Mwords without degradation in triples

 Number of N-1 electron functions:              12
 Number of N-2 electron functions:              66
 Number of singly external CSFs:               852
 Number of doubly external CSFs:            253470
 Total number of CSFs:                      254322

 Molecular orbitals read from record     2101.2  Type=RHF/CANONICAL (state 1.1)

 Integral transformation finished. Total CPU:   0.13 sec, npass=  1  Memory used:   2.37 MW
 
 Geminal basis:    OPTFULL  GEM_TYPE=SLATER  BETA=0.9  NGEM=6

 Optimizing Gaussian exponents for each gem_beta

 Geminal optimization for beta= 0.9000
 Weight function:   m=0, omega= 1.3652

 Augmented Hessian optimization of geminal fit. Trust ratio= 0.40000
 Convergence reached after  14 iterations. Final gradient= 2.53D-17, Step= 1.17D-08, Delta= 1.32D-09
 
 Alpha:                 0.16713     0.72638     2.57315     8.59263    32.33955   179.26007
 Coeff:                 0.29008     0.30523     0.17630     0.10448     0.06448     0.03994
 
 
 WFN_F12=FIX,EG    DECOUPLE_EXPL=F   HYBRID=0    NOX=F   SEMIINT_F12=T   CORE_SINGLES=F
 
 AO(A)-basis ORBITAL           loaded. Number of functions:      78
 RI(R)-basis CC-PVDZ-F12/OPTRI loaded. Number of functions:     176
 DF-basis CC-PVDZ/JKFIT        loaded. Number of functions:     186

 Screening thresholds:   THRAO=  1.00D-10  THRMO=  1.00D-09  THRPROD=  1.00D-09
                         THRSW=  1.00D-05  THROV=  1.00D-12  THRAOF12=   1.00D-08

 CPU time for one-electron matrices               0.41 sec
 
 Construction of ABS:
 Pseudo-inverse stability          4.64E-13
 Smallest eigenvalue of S          1.64E-03  (threshold= 1.00E-08)
 Ratio eigmin/eigmax               3.28E-04  (threshold= 1.00E-09)
 Smallest eigenvalue of S kept     1.64E-03  (threshold= 1.64E-03, 0 functions deleted, 176 kept)
 
 Construction of CABS:
 Pseudo-inverse stability          1.43E-11
 Smallest eigenvalue of S          2.03E-05  (threshold= 1.00E-08)
 Ratio eigmin/eigmax               2.03E-05  (threshold= 1.00E-09)
 Smallest eigenvalue of S kept     2.03E-05  (threshold= 2.03E-05, 0 functions deleted, 176 kept)
 
 CPU time for basis constructions                 0.01 sec
 Fock operators(MO) rebuilt from dump record.
 CPU time for fock operators                      0.02 sec
 
                                      TOTAL          ALPHA          BETA    
  Singles Contributions MO        -0.002956743   -0.001476793   -0.001479950
  Singles Contributions CABS      -0.005461710   -0.002777114   -0.002684596
  Pure DF-RHF relaxation          -0.005366260
 
 CPU time for singles                             0.04 sec
 
 AO(A)-basis ORBITAL           loaded. Number of functions:      78
 RI(R)-basis CC-PVDZ-F12/OPTRI loaded. Number of functions:     176
 DF-basis AUG-CC-PVDZ/MP2FIT   loaded. Number of functions:     190

 Screening thresholds:   THRAO=  1.00D-10  THRMO=  1.00D-09  THRPROD=  1.00D-09
                         THRSW=  1.00D-05  THROV=  1.00D-12  THRAOF12=   1.00D-08

 CPU time for transformed integrals               0.40 sec
 CPU time for F12 matrices                        0.12 sec

 Diagonal F12 ansatz with fixed amplitudes:   TS= 0.5000  TT= 0.2500  TN= 0.3750
 
 ITER.     SQ.NORM      CORR.ENERGY   TOTAL ENERGY  ENERGY CHANGE      VAR         CPU   MICRO    DIIS
   1      1.08911327    -0.40010753  -114.22359385    -4.0547E-01   8.70E-02      0.01  1  1  1   0  0
   2      1.08926531    -0.40058294  -114.22406926    -4.7541E-04   1.38E-04      0.02  0  0  0   1  1
   3      1.08955357    -0.40092087  -114.22440719    -3.3793E-04   1.21E-06      0.04  0  0  0   2  2
   4      1.08955623    -0.40092335  -114.22440967    -2.4825E-06   9.12E-09      0.06  0  0  0   3  3
   5      1.08955701    -0.40092337  -114.22440969    -1.8045E-08   8.42E-11      0.08  0  0  0   4  4
 
 - - Continuing with F12/conv. amplitude coupling turned on.
 
   6      1.09003715    -0.40268805  -114.22617437    -1.7647E-03   7.34E-05      0.10  1  1  1   1  1
   7      1.09003623    -0.40268904  -114.22617537    -9.9954E-07   1.87E-08      0.12  1  1  1   2  2
   8      1.09003628    -0.40268893  -114.22617525     1.1671E-07   6.14E-11      0.14  1  1  1   3  3
 
 CPU time for iterative RMP2-F12                  0.14 sec
 
 
 DF-RMP2-F12 doubles corrections:
 - - - - - - - - - - - - - - - - 
  Approx.                             TOTAL           A-B            A-A            B-B    
  RMP2-F12/3C(FIX)                -0.073515074   -0.063495814   -0.006425944   -0.003593316
  RMP2-F12/3*C(FIX)               -0.071749514   -0.062292491   -0.006089852   -0.003367172
  RMP2-F12/3*C(DX)                -0.072753945   -0.063256351   -0.006109602   -0.003387992
  RMP2-F12/3*C(FIX,DX)            -0.080722414   -0.070821329   -0.006271061   -0.003630024
 
 DF-RMP2-F12 doubles energies:
 - - - - - - - - - - - - - - -
  Approx.                             TOTAL           A-B            A-A            B-B    
  RMP2                            -0.326217111   -0.239516255   -0.051352368   -0.035348487
  RMP2-F12/3C(FIX)                -0.399732185   -0.303012069   -0.057778313   -0.038941803
  RMP2-F12/3*C(FIX)               -0.397966625   -0.301808746   -0.057442220   -0.038715659
  RMP2-F12/3*C(DX)                -0.398971056   -0.302772606   -0.057461970   -0.038736479
  RMP2-F12/3*C(FIX,DX)            -0.406939525   -0.310337584   -0.057623430   -0.038978512
 
 
  Reference energy                   -113.818120064465
  CABS relaxation correction to RHF    -0.005366260388
  New reference energy               -113.823486324853
 
  RMP2-F12 singles (MO) energy         -0.002956743089
  RMP2-F12 pair energy                 -0.399732184881
  RMP2-F12 correlation energy          -0.402688927971
 
 !RMP2-F12/3C(FIX) energy            -114.226175252824

 Starting RMP2 calculation

 Wavefunction is spin-projected

 ITER.      SQ.NORM     CORR.ENERGY   TOTAL ENERGY   ENERGY CHANGE        DEN1      VAR(S)    VAR(P)  DIIS     TIME
   1      1.08824293    -0.32786487  -114.14598494    -0.32786487    -0.00101902  0.18D-04  0.34D-03  1  1     1.40
   2      1.08911286    -0.32896612  -114.14708618    -0.00110125    -0.00000277  0.37D-06  0.10D-05  2  2     1.42
   3      1.08914283    -0.32898631  -114.14710637    -0.00002019    -0.00000002  0.91D-08  0.68D-08  3  3     1.44
   4      1.08914398    -0.32898670  -114.14710676    -0.00000039    -0.00000000  0.14D-09  0.78D-10  4  4     1.45

 Norm of t1 vector:      0.03713976      S-energy:    -0.00249013      T1 diagnostic:  0.00094632
 Norm of t2 vector:      0.29625093      P-energy:    -0.32649657
                                         Alpha-Beta:  -0.23993580
                                         Alpha-Alpha: -0.05131173
                                         Beta-Beta:   -0.03524905

 Spin contamination <S**2-Sz**2-Sz>     0.00000000
  Reference energy                   -113.823486324853
  RHF-RMP2 correlation energy          -0.328986696634
 !RHF-RMP2 energy                    -114.152473021487
 (NB above energy spin projected)

 Starting RCCSD calculation

 ITER.      SQ.NORM     CORR.ENERGY   TOTAL ENERGY   ENERGY CHANGE        DEN1      VAR(S)    VAR(P)  DIIS     TIME
   1      1.09078985    -0.32600526  -114.14412532    -0.32600526    -0.00892749  0.22D-02  0.15D-02  1  1     1.63
   2      1.09920109    -0.33412044  -114.15224051    -0.00811519    -0.00096072  0.25D-03  0.24D-03  2  2     1.78
   3      1.10416980    -0.33629614  -114.15441621    -0.00217570    -0.00017515  0.13D-03  0.18D-04  3  3     1.94
   4      1.10724312    -0.33724425  -114.15536431    -0.00094810    -0.00003446  0.20D-04  0.53D-05  4  4     2.08
   5      1.10872990    -0.33744419  -114.15556425    -0.00019994    -0.00000643  0.47D-05  0.69D-06  5  5     2.23
   6      1.10948374    -0.33754589  -114.15566595    -0.00010170    -0.00000047  0.19D-06  0.97D-07  6  6     2.39
   7      1.10959237    -0.33755644  -114.15567651    -0.00001055    -0.00000004  0.20D-07  0.90D-08  6  2     2.53
   8      1.10960082    -0.33755785  -114.15567792    -0.00000141    -0.00000001  0.41D-08  0.11D-08  6  1     2.68
   9      1.10960602    -0.33755887  -114.15567894    -0.00000102    -0.00000000  0.88D-09  0.21D-09  6  3     2.83
  10      1.10960499    -0.33755828  -114.15567835     0.00000059    -0.00000000  0.15D-09  0.37D-10  6  4     2.98

 Norm of t1 vector:      0.10745112      S-energy:    -0.00318511      T1 diagnostic:  0.01946301
                                                                       D1 diagnostic:  0.04360764
 Norm of t2 vector:      0.31314413      P-energy:    -0.33437318
                                         Alpha-Beta:  -0.25422960
                                         Alpha-Alpha: -0.04841831
                                         Beta-Beta:   -0.03172527

 Singles amplitudes (print threshold =  0.500E-01):

         I         SYM. A    A   T(IA) [Beta-Beta]

         5         1         2      0.06167051

 Spin contamination <S**2-Sz**2-Sz>     0.00000000

 Memory could be reduced to 6.66 Mwords without degradation in triples
 

 RESULTS
 =======

  Reference energy                   -113.818120064465
  CABS relaxation correction to RHF    -0.005366260388
  New reference energy               -113.823486324853
 
  F12 corrections for ansatz 3C(FIX) added to RCCSD energy. Coupling mode:  7
 
  RCCSD-F12a singles energy            -0.003185106359
  RCCSD-F12a pair energy               -0.405724722393
  RCCSD-F12a correlation energy        -0.408909828752
  Triples (T) contribution             -0.011398564406
  Total correlation energy             -0.420308393159
 
  RHF-RCCSD-F12a energy              -114.232396153605
  RHF-RCCSD[T]-F12a energy           -114.244514541387
  RHF-RCCSD-T-F12a energy            -114.243538134758
 !RHF-RCCSD(T)-F12a energy           -114.243794718011

 Program statistics:

 Available memory in ccsd:              2799999438
 Min. memory needed in ccsd:                866945
 Max. memory used in ccsd:                 1158057
 Max. memory used in cckext:                956143 (10 integral passes)
 Max. memory used in cckint:               2369695 ( 1 integral passes)


 **********************************************************************************************************************************
 DATASETS  * FILE   NREC   LENGTH (MB)   RECORD NAMES
              1      18       20.15       500      610      700      900      950      970     1001      129      960     1100   
                                          VAR    BASINP    GEOM    SYMINP    ZMAT    AOBASIS   BASIS     P2S    ABASIS      S 
                                         1400     1410     1200     1210     1080     1600     1650     1700   
                                           T        V       H0       H01     AOSYM     SMH    MOLCAS    OPER   

              2       7        5.56       700     1000      520     2100     1001     2101     7360   
                                         GEOM     BASIS   MCVARS     RHF     BASIS     RHF    F12ABS    

 PROGRAMS   *        TOTAL      F12A       RHF       INT       RHF       INT
 CPU TIMES  *         6.32      4.02      0.43      1.12      0.11      0.54
 REAL TIME  *        19.20 SEC
 DISK USED  *       444.60 MB      
 SF USED    *       299.21 MB      
 GA USED    *         2.47 MB       (max)       0.00 MB       (current)
 **********************************************************************************************************************************

 RCCSD(T)-F12A/cc-pVDZ-F12 energy=   -114.243794718011

   RCCSD(T)-F12A        RHF-SCF         RHF-SCF 
   -114.24379472   -113.81812006   -113.61316756
 **********************************************************************************************************************************
 Molpro calculation terminated
 Variable memory released
