# Supplementary material for: Computational Investigation of Substituent Effects on the Alcohol + Carbonyl Channel of Peroxy Radical Self- and Cross-Reactions
Source: J Phys Chem A. 2023 Feb 8;127(7):1686–96. doi: 10.1021/acs.jpca.2c08927 (PMC9969516; doi:10.1021/acs.jpca.2c08927)
Supplement: Supplementary file 2 — jp2c08927_si_002.zip [file jp2c08927_si_002.zip › MeO--OiproH/hydroxyacetone_trip-wb97-opt-F12.out]

 Working directory              : /run/nvme/job_10593207/data/10593207/molpro.lqskYPn4cL/
 Global scratch directory       : /run/nvme/job_10593207/data/10593207/molpro.lqskYPn4cL/
 Wavefunction directory         : /scratch/kurten/scratch_galib/third-paper/monomer-input-third-paper/product/triplet/ccsdt-hydroxacetone/hydroxyacetone_Conf-M0002-wb97-opt-wb97-opt-F12/
 Main file repository           : /run/nvme/job_10593207/data/10593207/

 id        : cs

 Nodes       nprocs
 r05c57.bullx    7
 Distribution of processes:   nprocs(total)=    8   nprocs(compute)=    7   nprocs(helper)=    1
 GA implementation: MPI file
 GA implementation (serial work in mppx): MPI file

 Using customized tuning parameters: mindgm=1; mindgv=20; mindgc=4; mindgr=1; noblas=0; minvec=7
 default implementation of scratch files=sf  


 Variables initialized (1009), CPU time= 0.01 sec
 ***,SCI
 memory,2800,m
 geomtyp=xyz
 NOSYM
 geometry={
 11
 hydroxyacetone_Conf-M0002-wb97-opt-wb97-opt.log,Energy: -168339.7010024
 C          1.35766       -0.97967       -0.11593
 H          1.16791       -1.81057        0.56117
 H          2.42377       -0.76179       -0.11954
 H          1.05374       -1.27084       -1.12583
 C          0.57187        0.22069        0.36517
 C         -0.91940        0.01733        0.64032
 H         -0.99784       -0.80420        1.35012
 H         -1.32453        0.92144        1.09820
 O         -1.66201       -0.36338       -0.49894
 H         -1.71551        0.38384       -1.09621
 O          0.82847        1.33738       -0.25172
 }
 BASIS=MINAO
 END
 {rhf;
 wf,charge=0,spin=2}
 BASIS=VDZ-F12
 END
 {rhf;
 wf,charge=0,spin=2}
 rccsd(t)-f12a,gem_beta=0.9
 
 
 Commands initialized (810), CPU time= 0.01 sec, 661 directives.
 Default parameters read. Elapsed time= 0.10 sec

 Checking input...
 Passed
1


                                         ***  PROGRAM SYSTEM MOLPRO  ***
                                       Copyright, TTI GmbH Stuttgart, 2015
                                    Version 2021.2 linked Aug  3 2021 10:50:23


 **********************************************************************************************************************************
 LABEL *   SCI                                                                           
  64 bit mpp version                                                                     DATE: 16-Feb-22          TIME: 03:01:00  
 **********************************************************************************************************************************

 SHA1:             dade016a989826d9d859d6207854b99675d53db3
 **********************************************************************************************************************************

 Memory per process:      2800 MW
 Total memory per node:  19600 MW

 GA preallocation disabled
 GA check disabled

 Variable memory set to 2800.0 MW

 SETTING GEOMTYP        =    XYZ
 ZSYMEL=NOSYM

 SETTING BASIS          =    MINAO


 Recomputing integrals since basis changed


 Using spherical harmonics

 Library entry C      S MINAO                selected for orbital group  1
 Library entry C      P MINAO                selected for orbital group  1
 Library entry H      S MINAO                selected for orbital group  2
 Library entry O      S MINAO                selected for orbital group  5
 Library entry O      P MINAO                selected for orbital group  5


 PROGRAM * SEWARD (Integral evaluation for generally contracted gaussian basis sets)     Author: Roland Lindh, 1990

 Geometry written to block  1 of record 700


 Point group  C1  


 ATOMIC COORDINATES

 NR  ATOM    CHARGE       X              Y              Z

   1  C       6.00    2.565605570   -1.851307993   -0.219075950
   2  H       1.00    2.207030038   -3.421481429    1.060457609
   3  H       1.00    4.580261489   -1.439574464   -0.225897861
   4  H       1.00    1.991280007   -2.401539548   -2.127510363
   5  C       6.00    1.080677679    0.417043658    0.690071289
   6  C       6.00   -1.737414199    0.032748954    1.210029432
   7  H       1.00   -1.885644316   -1.519717749    2.551357035
   8  H       1.00   -2.502998944    1.741269240    2.075297230
   9  O       8.00   -3.140743716   -0.686688679   -0.942859953
  10  H       1.00   -3.241844064    0.725352476   -2.071536675
  11  O       8.00    1.565581402    2.527281925   -0.475681860

 Bond lengths in Bohr (Angstrom)

 1-2  2.056994692  1-3  2.056309682  1-4  2.067541179  1-5  2.859541704  5-6  2.891311246
     ( 1.088514714)     ( 1.088152222)     ( 1.094095675)     ( 1.513204303)     ( 1.530016021)

  5-11  2.459109100   6- 7  2.057008695   6- 8  2.062486347   6- 9  2.668680750   9-10  1.810522755
       ( 1.301304495)       ( 1.088522124)       ( 1.091420773)       ( 1.412205036)       ( 0.958087382)

 Bond angles

  1- 5- 6  117.25034899   1- 5-11  115.31555351   2- 1- 3  109.00765264   2- 1- 4  108.82045443

  2-1-5  108.49544567   3-1-4  108.80688769   3-1-5  110.54795278   4-1-5  111.12029939

  5- 6- 7  106.72717861   5- 6- 8  109.09512637   5- 6- 9  113.78397314   6- 5-11  113.04799725

  6- 9-10  108.78527191   7- 6- 8  108.95844994   7- 6- 9  106.54038108   8- 6- 9  111.50409626

 NUCLEAR CHARGE:                   40
 NUMBER OF PRIMITIVE AOS:         155
 NUMBER OF SYMMETRY AOS:          155
 NUMBER OF CONTRACTIONS:           31   (   31A   )
 NUMBER OF INNER CORE ORBITALS:     0   (    0A   )
 NUMBER OF OUTER CORE ORBITALS:     5   (    5A   )
 NUMBER OF VALENCE ORBITALS:       26   (   26A   )


 NUCLEAR REPULSION ENERGY  175.92702328

 Eigenvalues of metric

         1 0.187E+00 0.190E+00 0.236E+00 0.243E+00 0.249E+00 0.255E+00 0.294E+00 0.317E+00


 Contracted 2-electron integrals neglected if value below      1.0D-11
 AO integral compression algorithm  1   Integral accuracy      1.0D-11

     1.835 MB (compressed) written to integral file (100.0%)

     Node minimum: 0.262 MB, node maximum: 0.262 MB


 NUMBER OF SORTED TWO-ELECTRON INTEGRALS:      17395.     BUFFER LENGTH:  32768
 NUMBER OF SEGMENTS:   1  SEGMENT LENGTH:      17395      RECORD LENGTH: 524288

 Memory used in sort:       0.57 MW

 SORT1 READ      145923. AND WROTE       17328. INTEGRALS IN      1 RECORDS. CPU TIME:     0.00 SEC, REAL TIME:     0.02 SEC
 SORT2 READ      122800. AND WROTE      123256. INTEGRALS IN      7 RECORDS. CPU TIME:     0.00 SEC, REAL TIME:     0.01 SEC

 Node minimum:       17395.  Node maximum:       17821. integrals

 OPERATOR DM      FOR CENTER  0  COORDINATES:    0.000000    0.000000    0.000000


 **********************************************************************************************************************************
 DATASETS  * FILE   NREC   LENGTH (MB)   RECORD NAMES
              1      18       28.78       500      610      700      900      950      970     1000      129      960     1100   
                                          VAR    BASINP    GEOM    SYMINP    ZMAT    AOBASIS   BASIS     P2S    ABASIS      S 
                                         1400     1410     1200     1210     1080     1600     1650     1700   
                                           T        V       H0       H01     AOSYM     SMH    MOLCAS    OPER   

 PROGRAMS   *        TOTAL       INT
 CPU TIMES  *         0.90      0.76
 REAL TIME  *         3.20 SEC
 DISK USED  *        29.21 MB (local),      233.07 MB (total)
 GA USED    *         0.00 MB       (max)       0.00 MB       (current)
 **********************************************************************************************************************************


 Program * Restricted Hartree-Fock

 Orbital guess generated from atomic densities. Full valence occupancy:   20

 Initial alpha occupancy:  21
 Initial beta  occupancy:  19

 NELEC=   40   SYM=1   MS2= 2   THRE=1.0D-08   THRD=3.2D-06   THRG=3.2D-06  HFMA2=F  DIIS_START=2   DIIS_MAX=10   DIIS_INCORE=F

 Level shifts:    0.00 (CLOSED)    0.00 (OPEN)    0.30 (GAP_MIN)

 ITER           ETOT              DE          GRAD        DDIFF     DIIS  NEXP   TIME(IT)  TIME(TOT)  DIAG
   1     -266.08340214    -266.08340214     0.00D+00     0.33D+00     0     0       0.02      0.04    start
   2     -266.20963964      -0.12623750     0.16D-01     0.43D-01     1     0       0.00      0.04    diag2
   3     -266.25822831      -0.04858866     0.11D-01     0.16D-01     2     0       0.01      0.05    diag2
   4     -266.28065249      -0.02242419     0.33D-02     0.11D-01     3     0       0.00      0.05    diag2
   5     -266.28493369      -0.00428119     0.13D-02     0.49D-02     4     0       0.00      0.05    diag2
   6     -266.28546542      -0.00053173     0.50D-03     0.18D-02     5     0       0.00      0.05    diag2
   7     -266.28558454      -0.00011912     0.23D-03     0.89D-03     6     0       0.00      0.05    diag2
   8     -266.28562373      -0.00003919     0.11D-03     0.65D-03     7     0       0.00      0.05    diag2
   9     -266.28563014      -0.00000641     0.46D-04     0.19D-03     8     0       0.00      0.05    diag2
  10     -266.28563349      -0.00000335     0.29D-04     0.15D-03     9     0       0.00      0.05    diag2/orth
  11     -266.28563516      -0.00000167     0.19D-04     0.15D-03     9     0       0.00      0.05    diag2
  12     -266.28563532      -0.00000016     0.70D-05     0.35D-04     9     0       0.01      0.06    diag2
  13     -266.28563543      -0.00000010     0.43D-05     0.25D-04     9     0       0.00      0.06    diag2
  14     -266.28563555      -0.00000012     0.34D-05     0.38D-04     9     0       0.00      0.06    diag2
  15     -266.28563564      -0.00000009     0.24D-05     0.54D-04     9     0       0.00      0.06    diag2
  16     -266.28563565      -0.00000001     0.95D-06     0.20D-04     9     0       0.00      0.06    diag2
  17     -266.28563565      -0.00000000     0.21D-06     0.21D-05     9     0       0.00      0.06    diag2
  18     -266.28563565      -0.00000000     0.56D-07     0.13D-06     0     0       0.00      0.06    diag

 Final alpha occupancy:  21
 Final beta  occupancy:  19

 !RHF STATE 1.1 Energy               -266.285635654457
  RHF One-electron energy            -709.470932156024
  RHF Two-electron energy             267.258273216787
  RHF Kinetic energy                  265.677400260777
  RHF Nuclear energy                  175.927023284780
  RHF Virial quotient                  -1.002289375736

 !RHF STATE 1.1 Dipole moment           0.04257064     0.12907914    -0.00649692
 Dipole moment /Debye                   0.10820377     0.32808646    -0.01651353

 Orbital energies:

           1.1          2.1          3.1          4.1          5.1          6.1          7.1          8.1          9.1         10.1
    -20.658882   -20.551823   -11.472105   -11.452308   -11.409625    -1.444307    -1.404554    -1.082613    -1.003746    -0.813008

          11.1         12.1         13.1         14.1         15.1         16.1         17.1         18.1         19.1         20.1
     -0.732762    -0.701027    -0.684419    -0.643861    -0.632557    -0.612589    -0.590879    -0.542190    -0.506727    -0.659534

          21.1         22.1         23.1
     -0.414886     0.343870     0.377230


 HOMO     21.1    -0.414886 =     -11.2896eV
 LUMO     22.1     0.343870 =       9.3572eV
 LUMO-HOMO         0.758757 =      20.6468eV

 Orbitals saved in record  2100.2


 **********************************************************************************************************************************
 DATASETS  * FILE   NREC   LENGTH (MB)   RECORD NAMES
              1      18       28.78       500      610      700      900      950      970     1000      129      960     1100   
                                          VAR    BASINP    GEOM    SYMINP    ZMAT    AOBASIS   BASIS     P2S    ABASIS      S 
                                         1400     1410     1200     1210     1080     1600     1650     1700   
                                           T        V       H0       H01     AOSYM     SMH    MOLCAS    OPER   

              2       4        2.82       700     1000      520     2100   
                                         GEOM     BASIS   MCVARS     RHF  

 PROGRAMS   *        TOTAL   RHF-SCF       INT
 CPU TIMES  *         0.99      0.09      0.76
 REAL TIME  *         3.31 SEC
 DISK USED  *        31.78 MB (local),      251.04 MB (total)
 GA USED    *         0.00 MB       (max)       0.00 MB       (current)
 **********************************************************************************************************************************
 SETTING BASIS          =    VDZ-F12


 Recomputing integrals since basis changed


 Using spherical harmonics

 Library entry C      S cc-pVDZ-F12          selected for orbital group  1
 Library entry C      P cc-pVDZ-F12          selected for orbital group  1
 Library entry C      D cc-pVDZ-F12          selected for orbital group  1
 Library entry H      S cc-pVDZ-F12          selected for orbital group  2
 Library entry H      P cc-pVDZ-F12          selected for orbital group  2
 Library entry O      S cc-pVDZ-F12          selected for orbital group  5
 Library entry O      P cc-pVDZ-F12          selected for orbital group  5
 Library entry O      D cc-pVDZ-F12          selected for orbital group  5


 PROGRAM * SEWARD (Integral evaluation for generally contracted gaussian basis sets)     Author: Roland Lindh, 1990

 Geometry written to block  1 of record 700


 Point group  C1  


 ATOMIC COORDINATES

 NR  ATOM    CHARGE       X              Y              Z

   1  C       6.00    2.565605570   -1.851307993   -0.219075950
   2  H       1.00    2.207030038   -3.421481429    1.060457609
   3  H       1.00    4.580261489   -1.439574464   -0.225897861
   4  H       1.00    1.991280007   -2.401539548   -2.127510363
   5  C       6.00    1.080677679    0.417043658    0.690071289
   6  C       6.00   -1.737414199    0.032748954    1.210029432
   7  H       1.00   -1.885644316   -1.519717749    2.551357035
   8  H       1.00   -2.502998944    1.741269240    2.075297230
   9  O       8.00   -3.140743716   -0.686688679   -0.942859953
  10  H       1.00   -3.241844064    0.725352476   -2.071536675
  11  O       8.00    1.565581402    2.527281925   -0.475681860

 Bond lengths in Bohr (Angstrom)

 1-2  2.056994692  1-3  2.056309682  1-4  2.067541179  1-5  2.859541704  5-6  2.891311246
     ( 1.088514714)     ( 1.088152222)     ( 1.094095675)     ( 1.513204303)     ( 1.530016021)

  5-11  2.459109100   6- 7  2.057008695   6- 8  2.062486347   6- 9  2.668680750   9-10  1.810522755
       ( 1.301304495)       ( 1.088522124)       ( 1.091420773)       ( 1.412205036)       ( 0.958087382)

 Bond angles

  1- 5- 6  117.25034899   1- 5-11  115.31555351   2- 1- 3  109.00765264   2- 1- 4  108.82045443

  2-1-5  108.49544567   3-1-4  108.80688769   3-1-5  110.54795278   4-1-5  111.12029939

  5- 6- 7  106.72717861   5- 6- 8  109.09512637   5- 6- 9  113.78397314   6- 5-11  113.04799725

  6- 9-10  108.78527191   7- 6- 8  108.95844994   7- 6- 9  106.54038108   8- 6- 9  111.50409626

 NUCLEAR CHARGE:                   40
 NUMBER OF PRIMITIVE AOS:         271
 NUMBER OF SYMMETRY AOS:          261
 NUMBER OF CONTRACTIONS:          204   (  204A   )
 NUMBER OF INNER CORE ORBITALS:     0   (    0A   )
 NUMBER OF OUTER CORE ORBITALS:     5   (    5A   )
 NUMBER OF VALENCE ORBITALS:       26   (   26A   )


 NUCLEAR REPULSION ENERGY  175.92702328


 Eigenvalues of metric

         1 0.175E-03 0.242E-03 0.595E-03 0.804E-03 0.826E-03 0.105E-02 0.155E-02 0.176E-02


 Contracted 2-electron integrals neglected if value below      1.0D-11
 AO integral compression algorithm  1   Integral accuracy      1.0D-11

     983.040 MB (compressed) written to integral file ( 48.6%)

     Node minimum: 132.645 MB, node maximum: 152.568 MB


 NUMBER OF SORTED TWO-ELECTRON INTEGRALS:   31238046.     BUFFER LENGTH:  32768
 NUMBER OF SEGMENTS:   2  SEGMENT LENGTH:   15991171      RECORD LENGTH: 524288

 Memory used in sort:      16.55 MW

 SORT1 READ   253214555. AND WROTE    30068273. INTEGRALS IN     87 RECORDS. CPU TIME:     4.13 SEC, REAL TIME:     4.45 SEC
 SORT2 READ   210251610. AND WROTE   218624505. INTEGRALS IN   3570 RECORDS. CPU TIME:     0.42 SEC, REAL TIME:     0.73 SEC

 Node minimum:    31223111.  Node maximum:    31241034. integrals

 OPERATOR DM      FOR CENTER  0  COORDINATES:    0.000000    0.000000    0.000000


 **********************************************************************************************************************************
 DATASETS  * FILE   NREC   LENGTH (MB)   RECORD NAMES
              1      18       30.22       500      610      700      900      950      970     1001      129      960     1100   
                                          VAR    BASINP    GEOM    SYMINP    ZMAT    AOBASIS   BASIS     P2S    ABASIS      S 
                                         1400     1410     1200     1210     1080     1600     1650     1700   
                                           T        V       H0       H01     AOSYM     SMH    MOLCAS    OPER   

              2       5        2.86       700     1000      520     2100     1001   
                                         GEOM     BASIS   MCVARS     RHF     BASIS   

 PROGRAMS   *        TOTAL       INT   RHF-SCF       INT
 CPU TIMES  *         8.29      7.30      0.09      0.76
 REAL TIME  *        11.40 SEC
 DISK USED  *        33.14 MB (local),        3.47 GB (total)
 GA USED    *         0.00 MB       (max)       0.00 MB       (current)
 **********************************************************************************************************************************


 Program * Restricted Hartree-Fock

 Molecular orbitals read from record     2100.2  Type=RHF/CANONICAL  

 Present basis size:      204
 Previous basis size:      31
 Previous occupation:      21
 Previous closed-shells:   19
 Previous core-orbitals:    5
 Present occupation:       21
 Present closed-shells:    19
 Present core-orbitals:     5
 Wavefunction symmetry:    1   Triplet 

 Orbital overlap <old|new>:  < 1.1| 1.1> = 1.000000   < 2.1| 2.1> = 1.000000   < 3.1| 3.1> = 1.000000   < 4.1| 4.1> = 1.000000
                             < 5.1| 5.1> = 1.000000   < 6.1| 6.1> = 1.000000   < 7.1| 7.1> = 1.000000   < 8.1| 8.1> = 1.000000
                             < 9.1| 9.1> = 1.000000   <10.1|10.1> = 1.000000   <11.1|11.1> = 1.000000   <12.1|12.1> = 1.000000
                             <13.1|13.1> = 1.000000   <14.1|14.1> = 1.000000   <15.1|15.1> = 1.000000   <16.1|16.1> = 1.000000
                             <17.1|17.1> = 1.000000   <18.1|18.1> = 1.000000   <19.1|19.1> = 1.000000   <20.1|20.1> = 1.000000
                             <21.1|21.1> = 1.000000


 Initial alpha occupancy:  21
 Initial beta  occupancy:  19

 NELEC=   40   SYM=1   MS2= 2   THRE=1.0D-08   THRD=3.2D-06   THRG=3.2D-06  HFMA2=F  DIIS_START=2   DIIS_MAX=10   DIIS_INCORE=F

 Level shifts:    0.00 (CLOSED)    0.00 (OPEN)    0.30 (GAP_MIN)

 ITER           ETOT              DE          GRAD        DDIFF     DIIS  NEXP   TIME(IT)  TIME(TOT)  DIAG
   1     -266.28563566    -266.28563566     0.00D+00     0.51D-01     0     0       0.30      0.33    start
   2     -266.74450774      -0.45887208     0.12D-01     0.18D-01     0     0       0.30      0.63    diag
   3     -266.80689092      -0.06238318     0.32D-02     0.63D-02     1     0       0.29      0.92    diag2
   4     -266.81398525      -0.00709433     0.10D-02     0.22D-02     2     0       0.30      1.22    diag2
   5     -266.81518130      -0.00119604     0.47D-03     0.78D-03     3     0       0.29      1.51    diag2
   6     -266.81538120      -0.00019990     0.13D-03     0.53D-03     4     0       0.29      1.80    diag2
   7     -266.81539807      -0.00001687     0.38D-04     0.15D-03     5     0       0.30      2.10    diag2
   8     -266.81540107      -0.00000300     0.14D-04     0.69D-04     6     0       0.30      2.40    diag2
   9     -266.81540142      -0.00000035     0.52D-05     0.18D-04     7     0       0.30      2.70    diag2
  10     -266.81540150      -0.00000008     0.19D-05     0.76D-05     8     0       0.30      3.00    diag2/orth
  11     -266.81540152      -0.00000002     0.74D-06     0.22D-05     9     0       0.29      3.29    diag2
  12     -266.81540153      -0.00000001     0.40D-06     0.10D-05     9     0       0.31      3.60    diag2
  13     -266.81540153      -0.00000001     0.30D-06     0.61D-06     0     0       0.29      3.89    diag

 Final alpha occupancy:  21
 Final beta  occupancy:  19

 !RHF STATE 1.1 Energy               -266.815401534743
  RHF One-electron energy            -712.973104780508
  RHF Two-electron energy             270.230679960985
  RHF Kinetic energy                  266.638792694764
  RHF Nuclear energy                  175.927023284780
  RHF Virial quotient                  -1.000662352384

 !RHF STATE 1.1 Dipole moment           0.08584047    -0.01823399     0.13081338
 Dipole moment /Debye                   0.21818470    -0.04634618     0.33249444

 Orbital energies:

           1.1          2.1          3.1          4.1          5.1          6.1          7.1          8.1          9.1         10.1
    -20.630682   -20.568608   -11.294370   -11.278970   -11.234556    -1.397617    -1.369062    -1.019360    -0.944675    -0.776642

          11.1         12.1         13.1         14.1         15.1         16.1         17.1         18.1         19.1         20.1
     -0.703110    -0.662232    -0.637934    -0.589572    -0.582646    -0.554546    -0.545041    -0.518157    -0.464586    -0.619401

          21.1         22.1         23.1
     -0.347617     0.057016     0.060803


 HOMO     21.1    -0.347617 =      -9.4591eV
 LUMO     22.1     0.057016 =       1.5515eV
 LUMO-HOMO         0.404633 =      11.0106eV

 Orbitals saved in record  2101.2


 **********************************************************************************************************************************
 DATASETS  * FILE   NREC   LENGTH (MB)   RECORD NAMES
              1      18       30.22       500      610      700      900      950      970     1001      129      960     1100   
                                          VAR    BASINP    GEOM    SYMINP    ZMAT    AOBASIS   BASIS     P2S    ABASIS      S 
                                         1400     1410     1200     1210     1080     1600     1650     1700   
                                           T        V       H0       H01     AOSYM     SMH    MOLCAS    OPER   

              2       6        6.51       700     1000      520     2100     1001     2101   
                                         GEOM     BASIS   MCVARS     RHF     BASIS     RHF  

 PROGRAMS   *        TOTAL   RHF-SCF       INT   RHF-SCF       INT
 CPU TIMES  *        12.20      3.91      7.30      0.09      0.76
 REAL TIME  *        15.63 SEC
 DISK USED  *        42.54 MB (local),        3.53 GB (total)
 GA USED    *         0.00 MB       (max)       0.00 MB       (current)
 **********************************************************************************************************************************


 PROGRAM * CCSD (Restricted open-shell coupled cluster)     Authors: C. Hampel, H.-J. Werner, 1991, M. Deegan, P.J. Knowles, 1992

                   Density fitting integral evaluation by F.R. Manby, 2003,2007, G. Knizia, 2010


 Basis set VDZ-F12/JKFIT generated.      Number of basis functions:   622 
 Basis set CC-PVDZ-F12/OPTRI generated.  Number of basis functions:   462 
 Basis set VDZ-F12/MP2FIT generated.     Number of basis functions:   498 

 Convergence thresholds:  THRVAR = 1.00D-08  THRDEN = 1.00D-06

 CCSD(T)     terms to be evaluated (factor= 1.000)


 Number of core orbitals:           5 (   5 )
 Number of closed-shell orbitals:  14 (  14 )
 Number of active  orbitals:        2 (   2 )
 Number of external orbitals:     183 ( 183 )

 Memory could be reduced to 182.73 Mwords without degradation in triples

 Number of N-1 electron functions:              30
 Number of N-2 electron functions:             435
 Number of singly external CSFs:              5550
 Number of doubly external CSFs:          11257620
 Total number of CSFs:                    11263170

 Molecular orbitals read from record     2101.2  Type=RHF/CANONICAL  

 Integral transformation finished. Total CPU:   8.54 sec, npass=  1  Memory used:  82.69 MW

 Geminal basis:    OPTFULL  GEM_TYPE=SLATER  BETA=0.9  NGEM=6

 Optimizing Gaussian exponents for each gem_beta

 Geminal optimization for beta= 0.9000
 Weight function:   m=0, omega= 1.3652

 Augmented Hessian optimization of geminal fit. Trust ratio= 0.40000
 Convergence reached after  14 iterations. Final gradient= 9.47D-17, Step= 1.60D-08, Delta= 1.32D-09

 Alpha:                 0.16713     0.72638     2.57315     8.59263    32.33955   179.26007
 Coeff:                 0.29008     0.30523     0.17630     0.10448     0.06448     0.03994


 WFN_F12=FIX,EG    DECOUPLE_EXPL=F   HYBRID=0    NOX=F   SEMIINT_F12=T   CORE_SINGLES=F


 AO(A)-basis ORBITAL           loaded. Number of functions:     204
 RI(R)-basis CC-PVDZ-F12/OPTRI loaded. Number of functions:     462
 DF-basis VDZ-F12/JKFIT        loaded. Number of functions:     622

 Screening thresholds:   THRAO=  1.00D-10  THRMO=  1.00D-09  THRPROD=  1.00D-09
                         THRSW=  1.00D-05  THROV=  1.00D-12  THRAOF12= 1.00D-08

 CPU time for one-electron matrices               1.41 sec

 Construction of ABS:
 Pseudo-inverse stability          4.68E-12
 Smallest eigenvalue of S          1.37E-04  (threshold= 1.00E-08)
 Ratio eigmin/eigmax               1.81E-05  (threshold= 1.00E-09)
 Smallest eigenvalue of S kept     1.37E-04  (threshold= 1.37E-04, 0 functions deleted, 462 kept)

 Construction of CABS:
 Pseudo-inverse stability          4.41E-11
 Smallest eigenvalue of S          4.96E-06  (threshold= 1.00E-08)
 Ratio eigmin/eigmax               4.96E-06  (threshold= 1.00E-09)
 Smallest eigenvalue of S kept     4.96E-06  (threshold= 4.96E-06, 0 functions deleted, 462 kept)

 CPU time for basis constructions                 0.09 sec
 Fock operators(MO) rebuilt from dump record.
 CPU time for Fock operator transformation        0.10 sec

                                      TOTAL          ALPHA          BETA    
  Singles Contributions MO        -0.005757591   -0.002869314   -0.002888277
  Singles Contributions CABS      -0.012396399   -0.006449029   -0.005947370
  Pure DF-RHF relaxation          -0.012025990

 CPU time for RHF CABS relaxation                 0.15 sec
 CPU time for singles (tot)                       0.33 sec

 AO(A)-basis ORBITAL           loaded. Number of functions:     204
 RI(R)-basis CC-PVDZ-F12/OPTRI loaded. Number of functions:     462
 DF-basis VDZ-F12/MP2FIT       loaded. Number of functions:     498

 Screening thresholds:   THRAO=  1.00D-10  THRMO=  1.00D-09  THRPROD=  1.00D-09
                         THRSW=  1.00D-05  THROV=  1.00D-12  THRAOF12= 1.00D-08

 CPU time for transformed integrals               8.51 sec
 CPU time for F12 matrices                        7.78 sec

 Diagonal F12 ansatz with fixed amplitudes:   TS= 0.5000  TT= 0.2500  TN= 0.3750

 ITER.     SQ.NORM      CORR.ENERGY   TOTAL ENERGY  ENERGY CHANGE      VAR         CPU   MICRO    DIIS
   1      1.24067807    -1.03063301  -267.85806053    -1.0427E+00   2.37E-01      0.41  1  1  1   0  0
   2      1.24093440    -1.03044346  -267.85787098     1.8955E-04   2.28E-04      1.52  0  0  0   1  1
   3      1.24141724    -1.03101986  -267.85844738    -5.7640E-04   2.09E-06      2.90  0  0  0   2  2
   4      1.24142717    -1.03102415  -267.85845168    -4.2907E-06   1.88E-08      4.43  0  0  0   3  3
   5      1.24142876    -1.03102419  -267.85845171    -3.7858E-08   2.41E-10      6.25  0  0  0   4  4

 - - Continuing with F12/conv. amplitude coupling turned on.

   6      1.24298822    -1.03614413  -267.86357166    -5.1200E-03   2.30E-04      7.68  1  1  1   1  1
   7      1.24298454    -1.03614576  -267.86357328    -1.6235E-06   3.39E-08      9.30  1  1  1   2  2
   8      1.24298515    -1.03614545  -267.86357297     3.1174E-07   9.93E-11     11.15  1  1  1   3  3

 CPU time for iterative RMP2-F12                 11.15 sec


 DF-RMP2-F12 doubles corrections:
 - - - - - - - - - - - - - - - - 
  Approx.                             TOTAL           A-B            A-A            B-B    
  RMP2-F12/3C(FIX)                -0.184955701   -0.161621763   -0.013881373   -0.009452565
  RMP2-F12/3*C(FIX)               -0.179834443   -0.157987730   -0.013032908   -0.008813806
  RMP2-F12/3*C(DX)                -0.181881637   -0.159967619   -0.013081660   -0.008832358
  RMP2-F12/3*C(FIX,DX)            -0.199460856   -0.176865841   -0.013506859   -0.009088156

 DF-RMP2-F12 doubles energies:
 - - - - - - - - - - - - - - -
  Approx.                             TOTAL           A-B            A-A            B-B    
  RMP2                            -0.845432154   -0.633646522   -0.117208231   -0.094577401
  RMP2-F12/3C(FIX)                -1.030387855   -0.795268285   -0.131089604   -0.104029966
  RMP2-F12/3*C(FIX)               -1.025266597   -0.791634252   -0.130241138   -0.103391207
  RMP2-F12/3*C(DX)                -1.027313791   -0.793614141   -0.130289890   -0.103409759
  RMP2-F12/3*C(FIX,DX)            -1.044893010   -0.810512363   -0.130715089   -0.103665558


  Reference energy                   -266.815401534742
  CABS relaxation correction to RHF    -0.012025989640
  New reference energy               -266.827427524382

  RMP2-F12 singles (MO) energy         -0.005757591466
  RMP2-F12 pair energy                 -1.030387854750
  RMP2-F12 correlation energy          -1.036145446216

 !RMP2-F12/3C(FIX) energy            -267.863572970598

 Starting RMP2 calculation, locsing= 0

 Wavefunction is spin-projected

 ITER.      SQ.NORM     CORR.ENERGY   TOTAL ENERGY   ENERGY CHANGE        DEN1      VAR(S)    VAR(P)  DIIS     TIME
   1      1.23816902    -0.84778891  -267.66319045    -0.84778891    -0.00301887  0.24D-04  0.11D-02  1  1    40.88
   2      1.24080107    -0.85105731  -267.66645885    -0.00326840    -0.00000686  0.63D-06  0.27D-05  2  2    42.55
   3      1.24088083    -0.85111000  -267.66651153    -0.00005268    -0.00000006  0.28D-07  0.17D-07  3  3    44.33
   4      1.24088263    -0.85111020  -267.66651174    -0.00000021    -0.00000000  0.80D-09  0.23D-09  4  4    46.24

 Norm of t1 vector:      0.04722019      S-energy:    -0.00497953      T1 diagnostic:  0.00069383
 Norm of t2 vector:      0.48852112      P-energy:    -0.84613067
                                         Alpha-Beta:  -0.63466259
                                         Alpha-Alpha: -0.11725516
                                         Beta-Beta:   -0.09421292

 Spin contamination <S**2-Sz**2-Sz>     0.00000000
  Reference energy                   -266.815401534742
  CABS singles correction              -0.012025989640
  New reference energy               -266.827427524382
  RHF-RMP2 correlation energy          -0.851110204586
 !RHF-RMP2 energy                    -267.678537728968

  F12/3C(FIX) correction               -0.184955700846
  RHF-RMP2-F12 correlation energy      -1.036065905432
 !RHF-RMP2-F12 total energy          -267.863493429814
 (NB above energy spin projected)

 Starting RCCSD calculation

 ITER.      SQ.NORM     CORR.ENERGY   TOTAL ENERGY   ENERGY CHANGE        DEN1      VAR(S)    VAR(P)  DIIS     TIME
   1      1.24586962    -0.84764636  -267.66304789    -0.84764636    -0.02335186  0.57D-02  0.40D-02  1  1    71.70
   2      1.26783353    -0.86876479  -267.68416632    -0.02111843    -0.00253588  0.53D-03  0.70D-03  2  2    96.53
   3      1.28129035    -0.87435505  -267.68975658    -0.00559026    -0.00059869  0.50D-03  0.65D-04  3  3   120.83
   4      1.28998185    -0.87670467  -267.69210620    -0.00234962    -0.00021625  0.16D-03  0.32D-04  4  4   145.05
   5      1.29924651    -0.87795385  -267.69335538    -0.00124918    -0.00007166  0.66D-04  0.76D-05  5  5   169.69
   6      1.30581679    -0.87851610  -267.69391763    -0.00056225    -0.00001581  0.11D-04  0.27D-05  6  6   194.11
   7      1.30907567    -0.87879127  -267.69419280    -0.00027517    -0.00000427  0.36D-05  0.56D-06  6  1   218.41
   8      1.30973870    -0.87883263  -267.69423416    -0.00004136    -0.00000138  0.11D-05  0.21D-06  6  2   243.00
   9      1.31008445    -0.87883813  -267.69423967    -0.00000551    -0.00000045  0.41D-06  0.48D-07  6  1   268.12
  10      1.31030775    -0.87885409  -267.69425562    -0.00001595    -0.00000011  0.61D-07  0.24D-07  6  3   292.60
  11      1.31029328    -0.87884192  -267.69424345     0.00001217    -0.00000002  0.16D-07  0.29D-08  6  5   317.11
  12      1.31034476    -0.87884603  -267.69424757    -0.00000412    -0.00000001  0.43D-08  0.92D-09  6  4   341.16
  13      1.31035978    -0.87884716  -267.69424869    -0.00000112    -0.00000000  0.16D-08  0.27D-09  6  6   365.50
  14      1.31036842    -0.87884862  -267.69425016    -0.00000147    -0.00000000  0.69D-09  0.10D-09  6  2   390.05
  15      1.31036135    -0.87884833  -267.69424986     0.00000030    -0.00000000  0.21D-09  0.24D-10  6  1   415.84

 Norm of t1 vector:      0.19674857      S-energy:    -0.00583419      T1 diagnostic:  0.02419430
                                                                       D1 diagnostic:  0.10156669
                                                                       D2 diagnostic:  0.15362705 (internal)
 Norm of t2 vector:      0.52120183      P-energy:    -0.87301414
                                         Alpha-Beta:  -0.67588116
                                         Alpha-Alpha: -0.10796679
                                         Beta-Beta:   -0.08916618

 Singles amplitudes (print threshold =  0.500E-01):

         I         SYM. A    A   T(IA) [Beta-Beta]

         8         1         2      0.06021571
        10         1         1      0.06267999
        14         1         1      0.09804475

 Spin contamination <S**2-Sz**2-Sz>     0.00000000

 Memory could be reduced to 202.80 Mwords without degradation in triples


 RESULTS
 =======

  Reference energy                   -266.815401534742
  CABS relaxation correction to RHF    -0.012025989640
  New reference energy               -266.827427524382

  F12 corrections for ansatz 3C(FIX) added to RCCSD energy. Coupling mode:  7

  RCCSD-F12a singles energy            -0.005834190601
  RCCSD-F12a pair energy               -1.052230008546
  RCCSD-F12a correlation energy        -1.058064199147
  Triples (T) contribution             -0.033138617862
  Total correlation energy             -1.091202817009

  RHF-RCCSD-F12a energy              -267.885491723529
  RHF-RCCSD[T]-F12a energy           -267.920682426249
  RHF-RCCSD-T-F12a energy            -267.918175358681
 !RHF-RCCSD(T)-F12a energy           -267.918630341391

 Program statistics:

 Available memory in ccsd:              2799997771
 Min. memory needed in ccsd:              31837696
 Max. memory used in ccsd:                46065635
 Max. memory used in cckext:              37713143 (15 integral passes)
 Max. memory used in cckint:              82691970 ( 1 integral passes)


 **********************************************************************************************************************************
 DATASETS  * FILE   NREC   LENGTH (MB)   RECORD NAMES
              1      18       30.22       500      610      700      900      950      970     1001      129      960     1100   
                                          VAR    BASINP    GEOM    SYMINP    ZMAT    AOBASIS   BASIS     P2S    ABASIS      S 
                                         1400     1410     1200     1210     1080     1600     1650     1700   
                                           T        V       H0       H01     AOSYM     SMH    MOLCAS    OPER   

              2       7        6.82       700     1000      520     2100     1001     2101     7360   
                                         GEOM     BASIS   MCVARS     RHF     BASIS     RHF    F12ABS    

 PROGRAMS   *        TOTAL  RCCSD(T)   RHF-SCF       INT   RHF-SCF       INT
 CPU TIMES  *       759.76    747.56      3.91      7.30      0.09      0.76
 REAL TIME  *       805.61 SEC
 DISK USED  *         1.37 GB (local),       12.82 GB (total)
 SF USED    *        10.01 GB
 GA USED    *         3.05 MB       (max)       0.00 MB       (current)
 **********************************************************************************************************************************

 RCCSD(T)-F12A/cc-pVDZ-F12 energy=   -267.918630341391

   RCCSD(T)-F12A         RHF-SCF         RHF-SCF
   -267.91863034   -266.81540153   -266.28563565
 **********************************************************************************************************************************
 Molpro calculation terminated
