# Supplementary material for: Computational Investigation of Substituent Effects on the Alcohol + Carbonyl Channel of Peroxy Radical Self- and Cross-Reactions
Source: J Phys Chem A. 2023 Feb 8;127(7):1686–96. doi: 10.1021/acs.jpca.2c08927 (PMC9969516; doi:10.1021/acs.jpca.2c08927)
Supplement: Supplementary file 2 — jp2c08927_si_002.zip [file jp2c08927_si_002.zip › MeO--OiproH/1-2-propanediol_sing-wb97-opt.log]

 Entering Gaussian System, Link 0=/appl/soft/chem/gaussian/G16RevB.01/g16/g16
 Initial command:
 /appl/soft/chem/gaussian/G16RevB.01/g16/l1.exe "/scratch/kurten/scratch_galib/third-paper/monomer-input-third-paper/product/singlet/propandiol/wb-opt/10544717.GAUSS_SCRDIR/Gau-39784.inp" -scrdir="/scratch/kurten/scratch_galib/third-paper/monomer-input-third-paper/product/singlet/propandiol/wb-opt/10544717.GAUSS_SCRDIR/"
 Entering Link 1 = /appl/soft/chem/gaussian/G16RevB.01/g16/l1.exe PID=     39788.
  
 Copyright (c) 1988-2017, Gaussian, Inc.  All Rights Reserved.
  
 This is part of the Gaussian(R) 16 program.  It is based on
 the Gaussian(R) 09 system (copyright 2009, Gaussian, Inc.),
 the Gaussian(R) 03 system (copyright 2003, Gaussian, Inc.),
 the Gaussian(R) 98 system (copyright 1998, Gaussian, Inc.),
 the Gaussian(R) 94 system (copyright 1995, Gaussian, Inc.),
 the Gaussian 92(TM) system (copyright 1992, Gaussian, Inc.),
 the Gaussian 90(TM) system (copyright 1990, Gaussian, Inc.),
 the Gaussian 88(TM) system (copyright 1988, Gaussian, Inc.),
 the Gaussian 86(TM) system (copyright 1986, Carnegie Mellon
 University), and the Gaussian 82(TM) system (copyright 1983,
 Carnegie Mellon University). Gaussian is a federally registered
 trademark of Gaussian, Inc.
  
 This software contains proprietary and confidential information,
 including trade secrets, belonging to Gaussian, Inc.
  
 This software is provided under written license and may be
 used, copied, transmitted, or stored only in accord with that
 written license.
  
 The following legend is applicable only to US Government
 contracts under FAR:
  
                    RESTRICTED RIGHTS LEGEND
  
 Use, reproduction and disclosure by the US Government is
 subject to restrictions as set forth in subparagraphs (a)
 and (c) of the Commercial Computer Software - Restricted
 Rights clause in FAR 52.227-19.
  
 Gaussian, Inc.
 340 Quinnipiac St., Bldg. 40, Wallingford CT 06492
  
  
 ---------------------------------------------------------------
 Warning -- This program may not be used in any manner that
 competes with the business of Gaussian, Inc. or will provide
 assistance to any competitor of Gaussian, Inc.  The licensee
 of this program is prohibited from giving any competitor of
 Gaussian, Inc. access to this program.  By using this program,
 the user acknowledges that Gaussian, Inc. is engaged in the
 business of creating and licensing software in the field of
 computational chemistry and represents and warrants to the
 licensee that it is not a competitor of Gaussian, Inc. and that
 it will not use this program in any manner prohibited above.
 ---------------------------------------------------------------
  

 Cite this work as:
 Gaussian 16, Revision B.01,
 M. J. Frisch, G. W. Trucks, H. B. Schlegel, G. E. Scuseria, 
 M. A. Robb, J. R. Cheeseman, G. Scalmani, V. Barone, 
 G. A. Petersson, H. Nakatsuji, X. Li, M. Caricato, A. V. Marenich, 
 J. Bloino, B. G. Janesko, R. Gomperts, B. Mennucci, H. P. Hratchian, 
 J. V. Ortiz, A. F. Izmaylov, J. L. Sonnenberg, D. Williams-Young, 
 F. Ding, F. Lipparini, F. Egidi, J. Goings, B. Peng, A. Petrone, 
 T. Henderson, D. Ranasinghe, V. G. Zakrzewski, J. Gao, N. Rega, 
 G. Zheng, W. Liang, M. Hada, M. Ehara, K. Toyota, R. Fukuda, 
 J. Hasegawa, M. Ishida, T. Nakajima, Y. Honda, O. Kitao, H. Nakai, 
 T. Vreven, K. Throssell, J. A. Montgomery, Jr., J. E. Peralta, 
 F. Ogliaro, M. J. Bearpark, J. J. Heyd, E. N. Brothers, K. N. Kudin, 
 V. N. Staroverov, T. A. Keith, R. Kobayashi, J. Normand, 
 K. Raghavachari, A. P. Rendell, J. C. Burant, S. S. Iyengar, 
 J. Tomasi, M. Cossi, J. M. Millam, M. Klene, C. Adamo, R. Cammi, 
 J. W. Ochterski, R. L. Martin, K. Morokuma, O. Farkas, 
 J. B. Foresman, and D. J. Fox, Gaussian, Inc., Wallingford CT, 2016.
 
 ******************************************
 Gaussian 16:  ES64L-G16RevB.01 20-Dec-2017
                10-Feb-2022 
 ******************************************
 %mem=12GB
 %NProcShared=12
 Will use up to   12 processors via shared memory.
 %chk=1-2-propanediol_Conf-M0001-wb97-opt-wb97-opt
 ----------------------------------------------------------------------
 # WB97XD aug-cc-pVTZ Opt Integral(Grid=SuperFineGrid) Freq MaxDisk=32G
 B
 ----------------------------------------------------------------------
 1/18=20,19=15,26=5,38=1/1,3;
 2/9=110,12=2,17=6,18=5,40=1/2;
 3/5=16,6=1,7=10,11=2,25=1,30=1,71=1,74=-58,75=-7/1,2,3;
 4//1;
 5/5=2,38=5/2;
 6/7=2,8=2,9=2,10=2,28=1/1;
 7//1,2,3,16;
 1/18=20,19=15,26=5/3(2);
 2/9=110/2;
 99//99;
 2/9=110/2;
 3/5=16,6=1,7=10,11=2,25=1,30=1,71=1,74=-58,75=-7/1,2,3;
 4/5=5,16=3,69=1/1;
 5/5=2,38=5/2;
 7//1,2,3,16;
 1/18=20,19=15,26=5/3(-5);
 2/9=110/2;
 6/7=2,8=2,9=2,10=2,19=2,28=1/1;
 99/9=1/99;
 -----
 Title
 -----
 Symbolic Z-matrix:
 Charge =  0 Multiplicity = 1
 C                    -1.79805  -0.58888   0.02994 
 H                    -1.91262  -0.64467   1.11775 
 H                    -1.87637  -1.59871  -0.38682 
 H                    -2.62022   0.01281  -0.36695 
 C                    -0.46623   0.04965  -0.33707 
 H                    -0.36471   0.08716  -1.43407 
 C                     0.72271  -0.73244   0.21211 
 H                     0.64135  -0.79809   1.3061 
 H                     0.7362   -1.74704  -0.21079 
 O                     1.90333  -0.01081  -0.16505 
 H                     2.66218  -0.3468    0.3265 
 O                    -0.46003   1.37849   0.18436 
 H                     0.43714   1.72392   0.0639 
 

 GradGradGradGradGradGradGradGradGradGradGradGradGradGradGradGradGradGrad
 Berny optimization.
 Initialization pass.
                           ----------------------------
                           !    Initial Parameters    !
                           ! (Angstroms and Degrees)  !
 --------------------------                            --------------------------
 ! Name  Definition              Value          Derivative Info.                !
 --------------------------------------------------------------------------------
 ! R1    R(1,2)                  1.0952         estimate D2E/DX2                !
 ! R2    R(1,3)                  1.0953         estimate D2E/DX2                !
 ! R3    R(1,4)                  1.0934         estimate D2E/DX2                !
 ! R4    R(1,5)                  1.5219         estimate D2E/DX2                !
 ! R5    R(5,6)                  1.1023         estimate D2E/DX2                !
 ! R6    R(5,7)                  1.5254         estimate D2E/DX2                !
 ! R7    R(5,12)                 1.4275         estimate D2E/DX2                !
 ! R8    R(7,8)                  1.099          estimate D2E/DX2                !
 ! R9    R(7,9)                  1.0993         estimate D2E/DX2                !
 ! R10   R(7,10)                 1.4342         estimate D2E/DX2                !
 ! R11   R(10,11)                0.9646         estimate D2E/DX2                !
 ! R12   R(12,13)                0.9689         estimate D2E/DX2                !
 ! A1    A(2,1,3)              108.8738         estimate D2E/DX2                !
 ! A2    A(2,1,4)              108.053          estimate D2E/DX2                !
 ! A3    A(2,1,5)              110.636          estimate D2E/DX2                !
 ! A4    A(3,1,4)              108.3899         estimate D2E/DX2                !
 ! A5    A(3,1,5)              110.9562         estimate D2E/DX2                !
 ! A6    A(4,1,5)              109.8531         estimate D2E/DX2                !
 ! A7    A(1,5,6)              109.564          estimate D2E/DX2                !
 ! A8    A(1,5,7)              112.3428         estimate D2E/DX2                !
 ! A9    A(1,5,12)             107.8352         estimate D2E/DX2                !
 ! A10   A(6,5,7)              107.6949         estimate D2E/DX2                !
 ! A11   A(6,5,12)             109.3559         estimate D2E/DX2                !
 ! A12   A(7,5,12)             110.0222         estimate D2E/DX2                !
 ! A13   A(5,7,8)              109.3487         estimate D2E/DX2                !
 ! A14   A(5,7,9)              110.1375         estimate D2E/DX2                !
 ! A15   A(5,7,10)             106.7963         estimate D2E/DX2                !
 ! A16   A(8,7,9)              109.1918         estimate D2E/DX2                !
 ! A17   A(8,7,10)             110.658          estimate D2E/DX2                !
 ! A18   A(9,7,10)             110.6789         estimate D2E/DX2                !
 ! A19   A(7,10,11)            109.7767         estimate D2E/DX2                !
 ! A20   A(5,12,13)            106.8873         estimate D2E/DX2                !
 ! D1    D(2,1,5,6)            179.4014         estimate D2E/DX2                !
 ! D2    D(2,1,5,7)             59.7439         estimate D2E/DX2                !
 ! D3    D(2,1,5,12)           -61.6622         estimate D2E/DX2                !
 ! D4    D(3,1,5,6)             58.4456         estimate D2E/DX2                !
 ! D5    D(3,1,5,7)            -61.2119         estimate D2E/DX2                !
 ! D6    D(3,1,5,12)           177.382          estimate D2E/DX2                !
 ! D7    D(4,1,5,6)            -61.3866         estimate D2E/DX2                !
 ! D8    D(4,1,5,7)            178.9559         estimate D2E/DX2                !
 ! D9    D(4,1,5,12)            57.5498         estimate D2E/DX2                !
 ! D10   D(1,5,7,8)            -58.5091         estimate D2E/DX2                !
 ! D11   D(1,5,7,9)             61.4815         estimate D2E/DX2                !
 ! D12   D(1,5,7,10)          -178.282          estimate D2E/DX2                !
 ! D13   D(6,5,7,8)           -179.2493         estimate D2E/DX2                !
 ! D14   D(6,5,7,9)            -59.2587         estimate D2E/DX2                !
 ! D15   D(6,5,7,10)            60.9778         estimate D2E/DX2                !
 ! D16   D(12,5,7,8)            61.6376         estimate D2E/DX2                !
 ! D17   D(12,5,7,9)          -178.3718         estimate D2E/DX2                !
 ! D18   D(12,5,7,10)          -58.1354         estimate D2E/DX2                !
 ! D19   D(1,5,12,13)          171.5158         estimate D2E/DX2                !
 ! D20   D(6,5,12,13)          -69.4152         estimate D2E/DX2                !
 ! D21   D(7,5,12,13)           48.6772         estimate D2E/DX2                !
 ! D22   D(5,7,10,11)          166.9203         estimate D2E/DX2                !
 ! D23   D(8,7,10,11)           47.995          estimate D2E/DX2                !
 ! D24   D(9,7,10,11)          -73.1913         estimate D2E/DX2                !
 --------------------------------------------------------------------------------
 Trust Radius=3.00D-01 FncErr=1.00D-07 GrdErr=1.00D-07 EigMax=2.50D+02 EigMin=1.00D-04
 Number of steps in this run=     66 maximum allowed number of steps=    100.
 GradGradGradGradGradGradGradGradGradGradGradGradGradGradGradGradGradGrad

                          Input orientation:                          
 ---------------------------------------------------------------------
 Center     Atomic      Atomic             Coordinates (Angstroms)
 Number     Number       Type             X           Y           Z
 ---------------------------------------------------------------------
      1          6           0       -1.798050   -0.588880    0.029940
      2          1           0       -1.912620   -0.644670    1.117750
      3          1           0       -1.876370   -1.598710   -0.386820
      4          1           0       -2.620220    0.012810   -0.366950
      5          6           0       -0.466230    0.049650   -0.337070
      6          1           0       -0.364710    0.087160   -1.434070
      7          6           0        0.722710   -0.732440    0.212110
      8          1           0        0.641350   -0.798090    1.306100
      9          1           0        0.736200   -1.747040   -0.210790
     10          8           0        1.903330   -0.010810   -0.165050
     11          1           0        2.662180   -0.346800    0.326500
     12          8           0       -0.460030    1.378490    0.184360
     13          1           0        0.437140    1.723920    0.063900
 ---------------------------------------------------------------------
                    Distance matrix (angstroms):
                    1          2          3          4          5
     1  C    0.000000
     2  H    1.095249   0.000000
     3  H    1.095253   1.781920   0.000000
     4  H    1.093397   1.771246   1.775022   0.000000
     5  C    1.521894   2.165785   2.169807   2.154512   0.000000
     6  H    2.157503   3.073009   2.494796   2.496317   1.102326
     7  C    2.531408   2.787983   2.804346   3.473599   1.525399
     8  H    2.760983   2.565497   3.137815   3.754263   2.155320
     9  H    2.796732   3.161722   2.622691   3.793022   2.165613
    10  O    3.751320   4.075393   4.105696   4.528115   2.376565
    11  H    4.476628   4.652268   4.761779   5.339845   3.222491
    12  O    2.384258   2.659776   3.346040   2.614468   1.427496
    13  H    3.216562   3.498884   4.073739   3.530011   1.944231
                    6          7          8          9         10
     6  H    0.000000
     7  C    2.136384   0.000000
     8  H    3.050304   1.098974   0.000000
     9  H    2.464286   1.099290   1.791775   0.000000
    10  O    2.600772   1.434177   2.092053   2.092553   0.000000
    11  H    3.528454   1.980744   2.290640   2.441055   0.964554
    12  O    2.072664   2.419849   2.684928   3.369874   2.763641
    13  H    2.359208   2.477341   2.818740   3.494632   2.282853
                   11         12         13
    11  H    0.000000
    12  O    3.570017   0.000000
    13  H    3.050843   0.968889   0.000000
 Stoichiometry    C3H8O2
 Framework group  C1[X(C3H8O2)]
 Deg. of freedom    33
 Full point group                 C1      NOp   1
 Largest Abelian subgroup         C1      NOp   1
 Largest concise Abelian subgroup C1      NOp   1
                         Standard orientation:                         
 ---------------------------------------------------------------------
 Center     Atomic      Atomic             Coordinates (Angstroms)
 Number     Number       Type             X           Y           Z
 ---------------------------------------------------------------------
      1          6           0       -1.798049   -0.588878    0.029940
      2          1           0       -1.912619   -0.644668    1.117750
      3          1           0       -1.876370   -1.598708   -0.386820
      4          1           0       -2.620218    0.012813   -0.366950
      5          6           0       -0.466228    0.049651   -0.337070
      6          1           0       -0.364708    0.087160   -1.434070
      7          6           0        0.722711   -0.732441    0.212110
      8          1           0        0.641351   -0.798091    1.306100
      9          1           0        0.736200   -1.747041   -0.210790
     10          8           0        1.903332   -0.010812   -0.165050
     11          1           0        2.662181   -0.346803    0.326500
     12          8           0       -0.460027    1.378491    0.184360
     13          1           0        0.437144    1.723920    0.063900
 ---------------------------------------------------------------------
 Rotational constants (GHZ):           8.5630034           3.6111681           2.7725751
 Standard basis: Aug-CC-pVTZ (5D, 7F)
 There are   475 symmetry adapted cartesian basis functions of A   symmetry.
 There are   414 symmetry adapted basis functions of A   symmetry.
   414 basis functions,   576 primitive gaussians,   475 cartesian basis functions
    21 alpha electrons       21 beta electrons
       nuclear repulsion energy       194.3468103107 Hartrees.
 NAtoms=   13 NActive=   13 NUniq=   13 SFac= 1.00D+00 NAtFMM=   60 NAOKFM=F Big=F
 Integral buffers will be    131072 words long.
 Raffenetti 2 integral format.
 Two-electron integral symmetry is turned on.
 Nuclear repulsion after empirical dispersion term =      194.3413577288 Hartrees.
 One-electron integrals computed using PRISM.
 NBasis=   414 RedAO= T EigKep=  1.08D-05  NBF=   414
 NBsUse=   414 1.00D-06 EigRej= -1.00D+00 NBFU=   414
 ExpMin= 2.53D-02 ExpMax= 1.53D+04 ExpMxC= 5.22D+02 IAcc=3 IRadAn=         7 AccDes= 0.00D+00
 Harris functional with IExCor= 4639 and IRadAn=       7 diagonalized for initial guess.
 HarFok:  IExCor= 4639 AccDes= 0.00D+00 IRadAn=         7 IDoV= 1 UseB2=F ITyADJ=14
 ICtDFT=  3500011 ScaDFX=  1.000000  1.000000  1.000000  1.000000
 FoFCou: FMM=F IPFlag=           0 FMFlag=      100000 FMFlg1=           0
         NFxFlg=           0 DoJE=T BraDBF=F KetDBF=T FulRan=T
         wScrn=  0.000000 ICntrl=       500 IOpCl=  0 I1Cent=   200000004 NGrid=           0
         NMat0=    1 NMatS0=      1 NMatT0=    0 NMatD0=    1 NMtDS0=    0 NMtDT0=    0
 Petite list used in FoFCou.
 Requested convergence on RMS density matrix=1.00D-08 within 128 cycles.
 Requested convergence on MAX density matrix=1.00D-06.
 Requested convergence on             energy=1.00D-06.
 No special actions if energy rises.
 SCF Done:  E(RwB97XD) =  -269.600937492     A.U. after   12 cycles
            NFock= 12  Conv=0.37D-08     -V/T= 2.0066

 **********************************************************************

            Population analysis using the SCF Density.

 **********************************************************************

 Orbital symmetries:
       Occupied  (A) (A) (A) (A) (A) (A) (A) (A) (A) (A) (A) (A)
                 (A) (A) (A) (A) (A) (A) (A) (A) (A)
       Virtual   (A) (A) (A) (A) (A) (A) (A) (A) (A) (A) (A) (A)
                 (A) (A) (A) (A) (A) (A) (A) (A) (A) (A) (A) (A)
                 (A) (A) (A) (A) (A) (A) (A) (A) (A) (A) (A) (A)
                 (A) (A) (A) (A) (A) (A) (A) (A) (A) (A) (A) (A)
                 (A) (A) (A) (A) (A) (A) (A) (A) (A) (A) (A) (A)
                 (A) (A) (A) (A) (A) (A) (A) (A) (A) (A) (A) (A)
                 (A) (A) (A) (A) (A) (A) (A) (A) (A) (A) (A) (A)
                 (A) (A) (A) (A) (A) (A) (A) (A) (A) (A) (A) (A)
                 (A) (A) (A) (A) (A) (A) (A) (A) (A) (A) (A) (A)
                 (A) (A) (A) (A) (A) (A) (A) (A) (A) (A) (A) (A)
                 (A) (A) (A) (A) (A) (A) (A) (A) (A) (A) (A) (A)
                 (A) (A) (A) (A) (A) (A) (A) (A) (A) (A) (A) (A)
                 (A) (A) (A) (A) (A) (A) (A) (A) (A) (A) (A) (A)
                 (A) (A) (A) (A) (A) (A) (A) (A) (A) (A) (A) (A)
                 (A) (A) (A) (A) (A) (A) (A) (A) (A) (A) (A) (A)
                 (A) (A) (A) (A) (A) (A) (A) (A) (A) (A) (A) (A)
                 (A) (A) (A) (A) (A) (A) (A) (A) (A) (A) (A) (A)
                 (A) (A) (A) (A) (A) (A) (A) (A) (A) (A) (A) (A)
                 (A) (A) (A) (A) (A) (A) (A) (A) (A) (A) (A) (A)
                 (A) (A) (A) (A) (A) (A) (A) (A) (A) (A) (A) (A)
                 (A) (A) (A) (A) (A) (A) (A) (A) (A) (A) (A) (A)
                 (A) (A) (A) (A) (A) (A) (A) (A) (A) (A) (A) (A)
                 (A) (A) (A) (A) (A) (A) (A) (A) (A) (A) (A) (A)
                 (A) (A) (A) (A) (A) (A) (A) (A) (A) (A) (A) (A)
                 (A) (A) (A) (A) (A) (A) (A) (A) (A) (A) (A) (A)
                 (A) (A) (A) (A) (A) (A) (A) (A) (A) (A) (A) (A)
                 (A) (A) (A) (A) (A) (A) (A) (A) (A) (A) (A) (A)
                 (A) (A) (A) (A) (A) (A) (A) (A) (A) (A) (A) (A)
                 (A) (A) (A) (A) (A) (A) (A) (A) (A) (A) (A) (A)
                 (A) (A) (A) (A) (A) (A) (A) (A) (A) (A) (A) (A)
                 (A) (A) (A) (A) (A) (A) (A) (A) (A) (A) (A) (A)
                 (A) (A) (A) (A) (A) (A) (A) (A) (A) (A) (A) (A)
                 (A) (A) (A) (A) (A) (A) (A) (A) (A)
 The electronic state is 1-A.
 Alpha  occ. eigenvalues --  -19.26746 -19.24473 -10.33838 -10.33813 -10.27725
 Alpha  occ. eigenvalues --   -1.13969  -1.10988  -0.87081  -0.78342  -0.68158
 Alpha  occ. eigenvalues --   -0.62252  -0.59400  -0.56396  -0.52169  -0.47991
 Alpha  occ. eigenvalues --   -0.47104  -0.45876  -0.44105  -0.41408  -0.37793
 Alpha  occ. eigenvalues --   -0.35543
 Alpha virt. eigenvalues --    0.02779   0.03810   0.04308   0.04611   0.06145
 Alpha virt. eigenvalues --    0.06478   0.06540   0.07086   0.10128   0.10388
 Alpha virt. eigenvalues --    0.11715   0.12382   0.12724   0.13358   0.13475
 Alpha virt. eigenvalues --    0.14121   0.14891   0.15519   0.16666   0.17855
 Alpha virt. eigenvalues --    0.18489   0.19413   0.19888   0.20547   0.20904
 Alpha virt. eigenvalues --    0.21341   0.23427   0.23954   0.24693   0.24845
 Alpha virt. eigenvalues --    0.25972   0.27285   0.27725   0.29198   0.30049
 Alpha virt. eigenvalues --    0.30465   0.31235   0.32180   0.33033   0.34348
 Alpha virt. eigenvalues --    0.34720   0.35173   0.35406   0.36103   0.36547
 Alpha virt. eigenvalues --    0.36887   0.38002   0.38335   0.38566   0.39430
 Alpha virt. eigenvalues --    0.39670   0.40801   0.41389   0.41810   0.42316
 Alpha virt. eigenvalues --    0.42801   0.43780   0.44380   0.45480   0.45995
 Alpha virt. eigenvalues --    0.46688   0.47307   0.48596   0.49425   0.49865
 Alpha virt. eigenvalues --    0.50658   0.51526   0.52341   0.53399   0.53591
 Alpha virt. eigenvalues --    0.55320   0.56993   0.57047   0.58029   0.59446
 Alpha virt. eigenvalues --    0.60246   0.61495   0.62856   0.64661   0.65881
 Alpha virt. eigenvalues --    0.67285   0.68920   0.70246   0.70673   0.71605
 Alpha virt. eigenvalues --    0.72599   0.73988   0.74704   0.75727   0.76550
 Alpha virt. eigenvalues --    0.77082   0.77888   0.78691   0.80143   0.81773
 Alpha virt. eigenvalues --    0.82132   0.82705   0.84473   0.85076   0.85957
 Alpha virt. eigenvalues --    0.87004   0.88592   0.89998   0.90614   0.91228
 Alpha virt. eigenvalues --    0.92250   0.92610   0.93130   0.94984   0.96156
 Alpha virt. eigenvalues --    0.96906   0.97659   0.98636   0.99431   1.01096
 Alpha virt. eigenvalues --    1.02150   1.02259   1.03682   1.04205   1.05316
 Alpha virt. eigenvalues --    1.06900   1.08131   1.09006   1.09969   1.11356
 Alpha virt. eigenvalues --    1.12058   1.12769   1.14158   1.14824   1.15047
 Alpha virt. eigenvalues --    1.16459   1.17026   1.18331   1.19151   1.19465
 Alpha virt. eigenvalues --    1.21468   1.23176   1.24659   1.24984   1.28940
 Alpha virt. eigenvalues --    1.29580   1.30090   1.31430   1.33280   1.34010
 Alpha virt. eigenvalues --    1.35490   1.35943   1.37418   1.38703   1.39120
 Alpha virt. eigenvalues --    1.41128   1.42025   1.42399   1.44464   1.45312
 Alpha virt. eigenvalues --    1.46487   1.47204   1.49659   1.52174   1.52353
 Alpha virt. eigenvalues --    1.54060   1.55136   1.55907   1.56176   1.57021
 Alpha virt. eigenvalues --    1.57413   1.58551   1.59723   1.60343   1.62203
 Alpha virt. eigenvalues --    1.63593   1.64085   1.65144   1.66581   1.67305
 Alpha virt. eigenvalues --    1.69276   1.70008   1.72819   1.74615   1.74950
 Alpha virt. eigenvalues --    1.76340   1.77495   1.78917   1.79591   1.80842
 Alpha virt. eigenvalues --    1.82863   1.83201   1.84766   1.85530   1.86898
 Alpha virt. eigenvalues --    1.89089   1.92662   1.95116   1.95640   1.98781
 Alpha virt. eigenvalues --    2.00631   2.01644   2.04087   2.07162   2.07822
 Alpha virt. eigenvalues --    2.09187   2.11197   2.12785   2.14558   2.15272
 Alpha virt. eigenvalues --    2.17731   2.20377   2.23419   2.27003   2.27694
 Alpha virt. eigenvalues --    2.29995   2.33077   2.35377   2.37370   2.39979
 Alpha virt. eigenvalues --    2.41690   2.43640   2.44796   2.49423   2.53219
 Alpha virt. eigenvalues --    2.54945   2.56305   2.60307   2.64151   2.67413
 Alpha virt. eigenvalues --    2.67854   2.70134   2.72507   2.78206   2.79020
 Alpha virt. eigenvalues --    2.79682   2.80135   2.83430   2.84740   2.89077
 Alpha virt. eigenvalues --    2.90435   2.91953   2.94672   2.99284   3.04110
 Alpha virt. eigenvalues --    3.06278   3.11211   3.16546   3.19179   3.20602
 Alpha virt. eigenvalues --    3.25895   3.26591   3.30083   3.34454   3.36065
 Alpha virt. eigenvalues --    3.40988   3.43387   3.44048   3.44208   3.45647
 Alpha virt. eigenvalues --    3.47636   3.49791   3.50807   3.52264   3.58286
 Alpha virt. eigenvalues --    3.59712   3.61737   3.62531   3.63869   3.70265
 Alpha virt. eigenvalues --    3.70776   3.72469   3.73473   3.75812   3.77495
 Alpha virt. eigenvalues --    3.79950   3.80726   3.82318   3.82808   3.86294
 Alpha virt. eigenvalues --    3.89083   3.90859   3.92664   3.96083   3.96331
 Alpha virt. eigenvalues --    3.97965   3.99262   4.01394   4.02368   4.05060
 Alpha virt. eigenvalues --    4.06909   4.08161   4.12629   4.13541   4.15209
 Alpha virt. eigenvalues --    4.18629   4.19316   4.22414   4.24893   4.28965
 Alpha virt. eigenvalues --    4.31099   4.35037   4.35959   4.38594   4.39796
 Alpha virt. eigenvalues --    4.41301   4.43042   4.44118   4.45821   4.49868
 Alpha virt. eigenvalues --    4.54308   4.55270   4.58496   4.59887   4.61326
 Alpha virt. eigenvalues --    4.64355   4.68076   4.68456   4.71067   4.74457
 Alpha virt. eigenvalues --    4.75844   4.79425   4.83040   4.84946   4.88172
 Alpha virt. eigenvalues --    4.90279   4.93027   4.95365   4.96700   5.00784
 Alpha virt. eigenvalues --    5.01759   5.03980   5.06001   5.06578   5.09046
 Alpha virt. eigenvalues --    5.10103   5.12566   5.16189   5.20299   5.21775
 Alpha virt. eigenvalues --    5.24309   5.25097   5.27727   5.28470   5.30658
 Alpha virt. eigenvalues --    5.34701   5.38237   5.39912   5.44138   5.50668
 Alpha virt. eigenvalues --    5.53749   5.56503   5.60978   5.64164   5.70304
 Alpha virt. eigenvalues --    5.77481   5.80894   5.83597   5.85246   5.91562
 Alpha virt. eigenvalues --    5.94038   6.01113   6.09342   6.26719   6.36823
 Alpha virt. eigenvalues --    6.39480   6.46405   6.51355   6.52851   6.54792
 Alpha virt. eigenvalues --    6.57331   6.61648   6.64742   6.72581   6.76733
 Alpha virt. eigenvalues --    6.90943   6.96983   6.97380   7.00442   7.04750
 Alpha virt. eigenvalues --    7.11651   7.14220   7.17607   7.19345   7.28817
 Alpha virt. eigenvalues --    7.38394   7.41641   7.56198   7.61779   7.81826
 Alpha virt. eigenvalues --    7.87123   8.17178   8.19629  15.00993  15.50489
 Alpha virt. eigenvalues --   17.10177  17.28289  18.15287
          Condensed to atoms (all electrons):
               1          2          3          4          5          6
     1  C    5.845849   0.366768   0.390518   0.450383  -0.066896  -0.078146
     2  H    0.366768   0.381341  -0.002682  -0.006125   0.027386   0.003674
     3  H    0.390518  -0.002682   0.353577   0.007769  -0.020100  -0.011014
     4  H    0.450383  -0.006125   0.007769   0.341430  -0.047016  -0.009649
     5  C   -0.066896   0.027386  -0.020100  -0.047016   5.094814   0.465415
     6  H   -0.078146   0.003674  -0.011014  -0.009649   0.465415   0.427514
     7  C    0.093683  -0.025739   0.001375   0.013121   0.042834  -0.047547
     8  H   -0.018057  -0.013649  -0.001254   0.001355  -0.006117   0.001694
     9  H    0.009278   0.001269  -0.000970   0.000091   0.009443  -0.007375
    10  O   -0.008065   0.000643   0.000808   0.000071  -0.021035  -0.010681
    11  H    0.001117   0.000141   0.000346  -0.000089  -0.001841  -0.000215
    12  O    0.006795   0.004423  -0.002641   0.007436  -0.096718  -0.030317
    13  H   -0.006332  -0.003244   0.002133  -0.003039   0.026382   0.006171
               7          8          9         10         11         12
     1  C    0.093683  -0.018057   0.009278  -0.008065   0.001117   0.006795
     2  H   -0.025739  -0.013649   0.001269   0.000643   0.000141   0.004423
     3  H    0.001375  -0.001254  -0.000970   0.000808   0.000346  -0.002641
     4  H    0.013121   0.001355   0.000091   0.000071  -0.000089   0.007436
     5  C    0.042834  -0.006117   0.009443  -0.021035  -0.001841  -0.096718
     6  H   -0.047547   0.001694  -0.007375  -0.010681  -0.000215  -0.030317
     7  C    5.464125   0.383056   0.361454   0.051437   0.010995   0.017985
     8  H    0.383056   0.404034  -0.037613  -0.028067   0.016387   0.015079
     9  H    0.361454  -0.037613   0.368225   0.016646  -0.007700   0.000208
    10  O    0.051437  -0.028067   0.016646   8.272928   0.210147  -0.008461
    11  H    0.010995   0.016387  -0.007700   0.210147   0.691148   0.004141
    12  O    0.017985   0.015079   0.000208  -0.008461   0.004141   8.539937
    13  H    0.014199   0.001880  -0.001765  -0.001682  -0.004567   0.182958
              13
     1  C   -0.006332
     2  H   -0.003244
     3  H    0.002133
     4  H   -0.003039
     5  C    0.026382
     6  H    0.006171
     7  C    0.014199
     8  H    0.001880
     9  H   -0.001765
    10  O   -0.001682
    11  H   -0.004567
    12  O    0.182958
    13  H    0.629698
 Mulliken charges:
               1
     1  C   -0.986895
     2  H    0.265793
     3  H    0.282133
     4  H    0.244261
     5  C    0.593449
     6  H    0.290476
     7  C   -0.380977
     8  H    0.281271
     9  H    0.288810
    10  O   -0.474690
    11  H    0.079989
    12  O   -0.640828
    13  H    0.157207
 Sum of Mulliken charges =   0.00000
 Mulliken charges with hydrogens summed into heavy atoms:
               1
     1  C   -0.194707
     5  C    0.883925
     7  C    0.189103
    10  O   -0.394701
    12  O   -0.483620
 Electronic spatial extent (au):  <R**2>=            476.4773
 Charge=              0.0000 electrons
 Dipole moment (field-independent basis, Debye):
    X=              1.2408    Y=             -2.0504    Z=              0.4243  Tot=              2.4339
 Quadrupole moment (field-independent basis, Debye-Ang):
   XX=            -28.6688   YY=            -32.2180   ZZ=            -31.9696
   XY=              0.7570   XZ=              3.3084   YZ=             -1.0060
 Traceless Quadrupole moment (field-independent basis, Debye-Ang):
   XX=              2.2834   YY=             -1.2659   ZZ=             -1.0175
   XY=              0.7570   XZ=              3.3084   YZ=             -1.0060
 Octapole moment (field-independent basis, Debye-Ang**2):
  XXX=             19.8077  YYY=              3.9036  ZZZ=              0.7732  XYY=              8.5380
  XXY=             -3.2549  XXZ=              6.5483  XZZ=              1.9542  YZZ=              0.5759
  YYZ=             -1.4019  XYZ=             -0.2716
 Hexadecapole moment (field-independent basis, Debye-Ang**3):
 XXXX=           -318.3344 YYYY=           -158.9688 ZZZZ=            -61.9690 XXXY=            -17.3492
 XXXZ=             19.4680 YYYX=              7.6528 YYYZ=              2.9742 ZZZX=              0.5604
 ZZZY=             -1.4074 XXYY=            -90.3664 XXZZ=            -73.5803 YYZZ=            -39.7133
 XXYZ=             -2.6506 YYXZ=              1.4105 ZZXY=             -0.7203
 N-N= 1.943413577288D+02 E-N=-1.020019136094D+03  KE= 2.678462635940D+02
 Calling FoFJK, ICntrl=      2127 FMM=F ISym2X=0 I1Cent= 0 IOpClX= 0 NMat=1 NMatS=1 NMatT=0.
 ***** Axes restored to original set *****
 -------------------------------------------------------------------
 Center     Atomic                   Forces (Hartrees/Bohr)
 Number     Number              X              Y              Z
 -------------------------------------------------------------------
      1        6           0.001171195    0.000463148   -0.000232449
      2        1           0.000843178    0.000196500   -0.003002414
      3        1           0.000669347    0.002990723    0.001183356
      4        1           0.002649549   -0.001638469    0.000976286
      5        6           0.000316258    0.003705807    0.002236703
      6        1          -0.000387597   -0.000078776    0.003374706
      7        6           0.003301985    0.003639519   -0.001649311
      8        1           0.000073109    0.000392856   -0.002906198
      9        1          -0.000259203    0.002962517    0.001075616
     10        8          -0.000174855   -0.006637212    0.005781088
     11        1          -0.007704897    0.002368558   -0.003991196
     12        8           0.007205547   -0.004638231   -0.003808232
     13        1          -0.007703616   -0.003726942    0.000962045
 -------------------------------------------------------------------
 Cartesian Forces:  Max     0.007704897 RMS     0.003317467

 GradGradGradGradGradGradGradGradGradGradGradGradGradGradGradGradGradGrad
 Berny optimization.
 FormGI is forming the generalized inverse of G from B-inverse, IUseBI=4.
 Internal  Forces:  Max     0.009105191 RMS     0.002836493
 Search for a local minimum.
 Step number   1 out of a maximum of   66
 All quantities printed in internal units (Hartrees-Bohrs-Radians)
 Mixed Optimization -- RFO/linear search
 Second derivative matrix not updated -- first step.
 ITU=  0
     Eigenvalues ---    0.00430   0.00476   0.01240   0.01328   0.04415
     Eigenvalues ---    0.04948   0.05503   0.05618   0.05763   0.05973
     Eigenvalues ---    0.07338   0.10905   0.13500   0.16000   0.16000
     Eigenvalues ---    0.16000   0.16000   0.16000   0.16721   0.19735
     Eigenvalues ---    0.22007   0.29852   0.30185   0.33426   0.33761
     Eigenvalues ---    0.33796   0.34213   0.34213   0.34423   0.40395
     Eigenvalues ---    0.41351   0.53605   0.54505
 RFO step:  Lambda=-1.14882338D-03 EMin= 4.29968945D-03
 Linear search not attempted -- first point.
 Iteration  1 RMS(Cart)=  0.01694754 RMS(Int)=  0.00006955
 Iteration  2 RMS(Cart)=  0.00007763 RMS(Int)=  0.00000395
 Iteration  3 RMS(Cart)=  0.00000001 RMS(Int)=  0.00000395
 Variable       Old X    -DE/DX   Delta X   Delta X   Delta X     New X
                                 (Linear)    (Quad)   (Total)
    R1        2.06972  -0.00308   0.00000  -0.00897  -0.00897   2.06075
    R2        2.06973  -0.00326   0.00000  -0.00948  -0.00948   2.06024
    R3        2.06622  -0.00325   0.00000  -0.00941  -0.00941   2.05681
    R4        2.87596  -0.00577   0.00000  -0.01905  -0.01905   2.85692
    R5        2.08309  -0.00340   0.00000  -0.01013  -0.01013   2.07297
    R6        2.88259  -0.00572   0.00000  -0.01909  -0.01909   2.86350
    R7        2.69758  -0.00883   0.00000  -0.02129  -0.02129   2.67628
    R8        2.07676  -0.00292   0.00000  -0.00862  -0.00862   2.06814
    R9        2.07736  -0.00315   0.00000  -0.00930  -0.00930   2.06806
   R10        2.71020  -0.00911   0.00000  -0.02248  -0.02248   2.68772
   R11        1.82274  -0.00892   0.00000  -0.01633  -0.01633   1.80641
   R12        1.83094  -0.00858   0.00000  -0.01598  -0.01598   1.81496
    A1        1.90021   0.00040   0.00000   0.00117   0.00116   1.90136
    A2        1.88588   0.00049   0.00000   0.00394   0.00394   1.88982
    A3        1.93096  -0.00056   0.00000  -0.00369  -0.00369   1.92727
    A4        1.89176   0.00038   0.00000   0.00278   0.00278   1.89454
    A5        1.93655  -0.00046   0.00000  -0.00334  -0.00334   1.93321
    A6        1.91730  -0.00019   0.00000  -0.00053  -0.00053   1.91677
    A7        1.91225   0.00027   0.00000   0.00196   0.00196   1.91422
    A8        1.96075  -0.00110   0.00000  -0.00720  -0.00721   1.95355
    A9        1.88208   0.00037   0.00000   0.00025   0.00024   1.88232
   A10        1.87963   0.00038   0.00000   0.00286   0.00286   1.88249
   A11        1.90862  -0.00010   0.00000   0.00294   0.00293   1.91156
   A12        1.92025   0.00020   0.00000  -0.00058  -0.00060   1.91965
   A13        1.90849  -0.00024   0.00000  -0.00167  -0.00167   1.90683
   A14        1.92226  -0.00028   0.00000  -0.00236  -0.00236   1.91990
   A15        1.86395   0.00025   0.00000   0.00098   0.00098   1.86493
   A16        1.90576   0.00021   0.00000   0.00152   0.00152   1.90728
   A17        1.93135   0.00007   0.00000   0.00133   0.00133   1.93267
   A18        1.93171  -0.00001   0.00000   0.00011   0.00011   1.93182
   A19        1.91596  -0.00210   0.00000  -0.01302  -0.01302   1.90295
   A20        1.86554  -0.00126   0.00000  -0.00782  -0.00782   1.85772
    D1        3.13114  -0.00019   0.00000  -0.00171  -0.00171   3.12944
    D2        1.04273  -0.00014   0.00000  -0.00200  -0.00200   1.04073
    D3       -1.07621   0.00005   0.00000   0.00307   0.00308  -1.07313
    D4        1.02007  -0.00001   0.00000   0.00152   0.00152   1.02159
    D5       -1.06835   0.00004   0.00000   0.00123   0.00123  -1.06712
    D6        3.09590   0.00024   0.00000   0.00631   0.00630   3.10220
    D7       -1.07140  -0.00006   0.00000   0.00052   0.00052  -1.07087
    D8        3.12337  -0.00001   0.00000   0.00023   0.00023   3.12360
    D9        1.00443   0.00018   0.00000   0.00531   0.00531   1.00974
   D10       -1.02118  -0.00001   0.00000  -0.01061  -0.01062  -1.03179
   D11        1.07306  -0.00008   0.00000  -0.01124  -0.01124   1.06181
   D12       -3.11161  -0.00009   0.00000  -0.01185  -0.01185  -3.12346
   D13       -3.12849   0.00009   0.00000  -0.01053  -0.01053  -3.13902
   D14       -1.03426   0.00002   0.00000  -0.01115  -0.01115  -1.04541
   D15        1.06426   0.00000   0.00000  -0.01176  -0.01176   1.05250
   D16        1.07578  -0.00013   0.00000  -0.01544  -0.01544   1.06034
   D17       -3.11318  -0.00020   0.00000  -0.01607  -0.01607  -3.12924
   D18       -1.01465  -0.00022   0.00000  -0.01668  -0.01668  -1.03133
   D19        2.99352  -0.00061   0.00000  -0.01268  -0.01268   2.98083
   D20       -1.21152  -0.00013   0.00000  -0.00852  -0.00852  -1.22005
   D21        0.84958   0.00039   0.00000  -0.00362  -0.00362   0.84596
   D22        2.91331   0.00001   0.00000  -0.00080  -0.00080   2.91250
   D23        0.83767   0.00012   0.00000  -0.00012  -0.00012   0.83755
   D24       -1.27743  -0.00018   0.00000  -0.00300  -0.00300  -1.28043
         Item               Value     Threshold  Converged?
 Maximum Force            0.009105     0.000450     NO 
 RMS     Force            0.002836     0.000300     NO 
 Maximum Displacement     0.055450     0.001800     NO 
 RMS     Displacement     0.016943     0.001200     NO 
 Predicted change in Energy=-5.772527D-04
 GradGradGradGradGradGradGradGradGradGradGradGradGradGradGradGradGradGrad

                          Input orientation:                          
 ---------------------------------------------------------------------
 Center     Atomic      Atomic             Coordinates (Angstroms)
 Number     Number       Type             X           Y           Z
 ---------------------------------------------------------------------
      1          6           0       -1.783057   -0.587963    0.028515
      2          1           0       -1.891251   -0.644135    1.112180
      3          1           0       -1.852071   -1.593707   -0.386610
      4          1           0       -2.604782    0.006686   -0.366224
      5          6           0       -0.463932    0.053579   -0.337436
      6          1           0       -0.362408    0.092584   -1.428998
      7          6           0        0.715119   -0.724045    0.211445
      8          1           0        0.635034   -0.779255    1.301528
      9          1           0        0.720573   -1.737201   -0.202228
     10          8           0        1.888961   -0.018448   -0.172112
     11          1           0        2.632837   -0.358863    0.322390
     12          8           0       -0.461472    1.369734    0.185473
     13          1           0        0.431128    1.705624    0.071986
 ---------------------------------------------------------------------
                    Distance matrix (angstroms):
                    1          2          3          4          5
     1  C    0.000000
     2  H    1.090500   0.000000
     3  H    1.090235   1.774709   0.000000
     4  H    1.088420   1.765891   1.768685   0.000000
     5  C    1.511816   2.150681   2.154738   2.141556   0.000000
     6  H    2.146096   3.055764   2.479767   2.482963   1.096967
     7  C    2.508559   2.758781   2.775688   3.448103   1.515299
     8  H    2.739401   2.536972   3.114294   3.727667   2.141855
     9  H    2.764445   3.121552   2.583231   3.758460   2.151332
    10  O    3.721333   4.041150   4.064821   4.498004   2.359794
    11  H    4.431588   4.601361   4.705520   5.295325   3.193033
    12  O    2.367235   2.637939   3.323105   2.599239   1.416228
    13  H    3.188267   3.463642   4.038427   3.506446   1.923021
                    6          7          8          9         10
     6  H    0.000000
     7  C    2.125794   0.000000
     8  H    3.034924   1.094414   0.000000
     9  H    2.454776   1.094368   1.785010   0.000000
    10  O    2.580844   1.422283   2.079129   2.078497   0.000000
    11  H    3.498951   1.955328   2.264213   2.414910   0.955911
    12  O    2.060933   2.401864   2.658206   3.346728   2.753081
    13  H    2.341912   2.450181   2.779923   3.465835   2.270966
                   11         12         13
    11  H    0.000000
    12  O    3.547048   0.000000
    13  H    3.028585   0.960436   0.000000
 Stoichiometry    C3H8O2
 Framework group  C1[X(C3H8O2)]
 Deg. of freedom    33
 Full point group                 C1      NOp   1
 Largest Abelian subgroup         C1      NOp   1
 Largest concise Abelian subgroup C1      NOp   1
                         Standard orientation:                         
 ---------------------------------------------------------------------
 Center     Atomic      Atomic             Coordinates (Angstroms)
 Number     Number       Type             X           Y           Z
 ---------------------------------------------------------------------
      1          6           0       -1.779833   -0.592147    0.028232
      2          1           0       -1.889421   -0.646810    1.111834
      3          1           0       -1.845205   -1.598796   -0.385282
      4          1           0       -2.602782   -0.000657   -0.368697
      5          6           0       -0.462128    0.052766   -0.336909
      6          1           0       -0.359146    0.090228   -1.428388
      7          6           0        0.718477   -0.720355    0.214988
      8          1           0        0.636985   -0.773961    1.305046
      9          1           0        0.727593   -1.734189   -0.196957
     10          8           0        1.890732   -0.011859   -0.168078
     11          1           0        2.634919   -0.349182    0.328071
     12          8           0       -0.464404    1.369806    0.183767
     13          1           0        0.427339    1.708203    0.070995
 ---------------------------------------------------------------------
 Rotational constants (GHZ):           8.6638469           3.6657411           2.8149969
 Standard basis: Aug-CC-pVTZ (5D, 7F)
 There are   475 symmetry adapted cartesian basis functions of A   symmetry.
 There are   414 symmetry adapted basis functions of A   symmetry.
   414 basis functions,   576 primitive gaussians,   475 cartesian basis functions
    21 alpha electrons       21 beta electrons
       nuclear repulsion energy       195.7454787908 Hartrees.
 NAtoms=   13 NActive=   13 NUniq=   13 SFac= 1.00D+00 NAtFMM=   60 NAOKFM=F Big=F
 Integral buffers will be    131072 words long.
 Raffenetti 2 integral format.
 Two-electron integral symmetry is turned on.
 Nuclear repulsion after empirical dispersion term =      195.7400133608 Hartrees.
 One-electron integrals computed using PRISM.
 NBasis=   414 RedAO= T EigKep=  1.01D-05  NBF=   414
 NBsUse=   414 1.00D-06 EigRej= -1.00D+00 NBFU=   414
 Initial guess from the checkpoint file:  "1-2-propanediol_Conf-M0001-wb97-opt-wb97-opt.chk"
 B after Tr=     0.000000    0.000000    0.000000
         Rot=    0.999999    0.000608    0.000171   -0.001363 Ang=   0.17 deg.
 ExpMin= 2.53D-02 ExpMax= 1.53D+04 ExpMxC= 5.22D+02 IAcc=3 IRadAn=         7 AccDes= 0.00D+00
 Harris functional with IExCor= 4639 and IRadAn=       7 diagonalized for initial guess.
 HarFok:  IExCor= 4639 AccDes= 0.00D+00 IRadAn=         7 IDoV= 1 UseB2=F ITyADJ=14
 ICtDFT=  3500011 ScaDFX=  1.000000  1.000000  1.000000  1.000000
 FoFCou: FMM=F IPFlag=           0 FMFlag=      100000 FMFlg1=           0
         NFxFlg=           0 DoJE=T BraDBF=F KetDBF=T FulRan=T
         wScrn=  0.000000 ICntrl=       500 IOpCl=  0 I1Cent=   200000004 NGrid=           0
         NMat0=    1 NMatS0=      1 NMatT0=    0 NMatD0=    1 NMtDS0=    0 NMtDT0=    0
 Petite list used in FoFCou.
 Requested convergence on RMS density matrix=1.00D-08 within 128 cycles.
 Requested convergence on MAX density matrix=1.00D-06.
 Requested convergence on             energy=1.00D-06.
 No special actions if energy rises.
 SCF Done:  E(RwB97XD) =  -269.601478121     A.U. after   10 cycles
            NFock= 10  Conv=0.24D-08     -V/T= 2.0059
 Calling FoFJK, ICntrl=      2127 FMM=F ISym2X=0 I1Cent= 0 IOpClX= 0 NMat=1 NMatS=1 NMatT=0.
 ***** Axes restored to original set *****
 -------------------------------------------------------------------
 Center     Atomic                   Forces (Hartrees/Bohr)
 Number     Number              X              Y              Z
 -------------------------------------------------------------------
      1        6          -0.000502665   -0.000557303   -0.000522127
      2        1          -0.000034462   -0.000008984    0.000031798
      3        1          -0.000218977   -0.000068779    0.000072605
      4        1          -0.000217852   -0.000173752    0.000105303
      5        6          -0.001327656    0.001130263    0.001865523
      6        1           0.000069385   -0.000168441   -0.000315890
      7        6           0.001612136    0.001194389   -0.001925647
      8        1          -0.000352034   -0.000140713    0.000252922
      9        1          -0.000286613   -0.000456681    0.000181453
     10        8          -0.000199146   -0.001402876    0.001337010
     11        1           0.000516983    0.000588496   -0.000390528
     12        8           0.001227402   -0.000810857   -0.001102402
     13        1          -0.000286501    0.000875239    0.000409979
 -------------------------------------------------------------------
 Cartesian Forces:  Max     0.001925647 RMS     0.000798397

 GradGradGradGradGradGradGradGradGradGradGradGradGradGradGradGradGradGrad
 Berny optimization.
 Using GEDIIS/GDIIS optimizer.
 FormGI is forming the generalized inverse of G from B-inverse, IUseBI=4.
 Internal  Forces:  Max     0.001829470 RMS     0.000472646
 Search for a local minimum.
 Step number   2 out of a maximum of   66
 All quantities printed in internal units (Hartrees-Bohrs-Radians)
 Mixed Optimization -- En-DIIS/RFO-DIIS
 Update second derivatives using D2CorX and points    1    2
 DE= -5.41D-04 DEPred=-5.77D-04 R= 9.37D-01
 TightC=F SS=  1.41D+00  RLast= 7.05D-02 DXNew= 5.0454D-01 2.1147D-01
 Trust test= 9.37D-01 RLast= 7.05D-02 DXMaxT set to 3.00D-01
 ITU=  1  0
 Use linear search instead of GDIIS.
     Eigenvalues ---    0.00433   0.00476   0.01240   0.01329   0.04477
     Eigenvalues ---    0.05006   0.05510   0.05653   0.05779   0.05981
     Eigenvalues ---    0.07287   0.10882   0.13501   0.15925   0.16000
     Eigenvalues ---    0.16000   0.16000   0.16610   0.16704   0.19633
     Eigenvalues ---    0.21738   0.29983   0.31448   0.33517   0.33779
     Eigenvalues ---    0.33973   0.34213   0.34359   0.34962   0.39392
     Eigenvalues ---    0.41153   0.53308   0.54311
 RFO step:  Lambda=-6.85584556D-05 EMin= 4.33163833D-03
 Quartic linear search produced a step of -0.06282.
 Iteration  1 RMS(Cart)=  0.00462730 RMS(Int)=  0.00001678
 Iteration  2 RMS(Cart)=  0.00002119 RMS(Int)=  0.00000560
 Iteration  3 RMS(Cart)=  0.00000000 RMS(Int)=  0.00000560
 Variable       Old X    -DE/DX   Delta X   Delta X   Delta X     New X
                                 (Linear)    (Quad)   (Total)
    R1        2.06075   0.00004   0.00056  -0.00102  -0.00046   2.06029
    R2        2.06024   0.00005   0.00060  -0.00105  -0.00045   2.05979
    R3        2.05681   0.00003   0.00059  -0.00109  -0.00050   2.05632
    R4        2.85692   0.00112   0.00120   0.00109   0.00229   2.85920
    R5        2.07297   0.00031   0.00064  -0.00038   0.00026   2.07322
    R6        2.86350   0.00092   0.00120   0.00050   0.00170   2.86520
    R7        2.67628  -0.00019   0.00134  -0.00309  -0.00175   2.67453
    R8        2.06814   0.00028   0.00054  -0.00028   0.00026   2.06840
    R9        2.06806   0.00035   0.00058  -0.00018   0.00040   2.06846
   R10        2.68772  -0.00040   0.00141  -0.00372  -0.00231   2.68542
   R11        1.80641  -0.00001   0.00103  -0.00204  -0.00102   1.80539
   R12        1.81496  -0.00001   0.00100  -0.00200  -0.00100   1.81396
    A1        1.90136  -0.00013  -0.00007  -0.00092  -0.00100   1.90037
    A2        1.88982  -0.00017  -0.00025  -0.00064  -0.00089   1.88893
    A3        1.92727  -0.00009   0.00023  -0.00123  -0.00100   1.92627
    A4        1.89454  -0.00028  -0.00017  -0.00083  -0.00100   1.89354
    A5        1.93321   0.00027   0.00021   0.00126   0.00146   1.93467
    A6        1.91677   0.00038   0.00003   0.00231   0.00234   1.91911
    A7        1.91422  -0.00013  -0.00012  -0.00255  -0.00268   1.91154
    A8        1.95355  -0.00011   0.00045  -0.00027   0.00017   1.95372
    A9        1.88232   0.00042  -0.00002   0.00486   0.00484   1.88715
   A10        1.88249  -0.00010  -0.00018  -0.00324  -0.00342   1.87908
   A11        1.91156  -0.00015  -0.00018  -0.00122  -0.00140   1.91016
   A12        1.91965   0.00005   0.00004   0.00236   0.00239   1.92204
   A13        1.90683  -0.00062   0.00010  -0.00485  -0.00475   1.90208
   A14        1.91990  -0.00032   0.00015  -0.00134  -0.00121   1.91869
   A15        1.86493   0.00133  -0.00006   0.00688   0.00682   1.87175
   A16        1.90728   0.00002  -0.00010  -0.00322  -0.00333   1.90395
   A17        1.93267  -0.00026  -0.00008  -0.00023  -0.00030   1.93237
   A18        1.93182  -0.00014  -0.00001   0.00283   0.00281   1.93463
   A19        1.90295   0.00158   0.00082   0.00761   0.00843   1.91137
   A20        1.85772   0.00183   0.00049   0.00972   0.01022   1.86793
    D1        3.12944  -0.00010   0.00011  -0.00191  -0.00180   3.12764
    D2        1.04073   0.00018   0.00013   0.00402   0.00415   1.04488
    D3       -1.07313  -0.00010  -0.00019  -0.00197  -0.00216  -1.07530
    D4        1.02159  -0.00005  -0.00010  -0.00076  -0.00085   1.02073
    D5       -1.06712   0.00022  -0.00008   0.00517   0.00510  -1.06203
    D6        3.10220  -0.00005  -0.00040  -0.00082  -0.00122   3.10099
    D7       -1.07087  -0.00012  -0.00003  -0.00202  -0.00205  -1.07292
    D8        3.12360   0.00015  -0.00001   0.00392   0.00390   3.12750
    D9        1.00974  -0.00012  -0.00033  -0.00207  -0.00241   1.00733
   D10       -1.03179  -0.00001   0.00067   0.00179   0.00245  -1.02934
   D11        1.06181  -0.00056   0.00071  -0.00600  -0.00529   1.05653
   D12       -3.12346  -0.00012   0.00074   0.00076   0.00151  -3.12195
   D13       -3.13902   0.00028   0.00066   0.00725   0.00791  -3.13111
   D14       -1.04541  -0.00028   0.00070  -0.00053   0.00017  -1.04524
   D15        1.05250   0.00017   0.00074   0.00623   0.00697   1.05947
   D16        1.06034   0.00048   0.00097   0.00931   0.01028   1.07061
   D17       -3.12924  -0.00007   0.00101   0.00153   0.00254  -3.12670
   D18       -1.03133   0.00037   0.00105   0.00829   0.00934  -1.02199
   D19        2.98083   0.00006   0.00080   0.00102   0.00183   2.98266
   D20       -1.22005   0.00007   0.00054   0.00011   0.00065  -1.21940
   D21        0.84596  -0.00010   0.00023  -0.00316  -0.00294   0.84302
   D22        2.91250  -0.00016   0.00005  -0.00341  -0.00336   2.90914
   D23        0.83755  -0.00007   0.00001  -0.00156  -0.00156   0.83599
   D24       -1.28043   0.00018   0.00019   0.00076   0.00096  -1.27948
         Item               Value     Threshold  Converged?
 Maximum Force            0.001829     0.000450     NO 
 RMS     Force            0.000473     0.000300     NO 
 Maximum Displacement     0.018495     0.001800     NO 
 RMS     Displacement     0.004628     0.001200     NO 
 Predicted change in Energy=-3.702794D-05
 GradGradGradGradGradGradGradGradGradGradGradGradGradGradGradGradGradGrad

                          Input orientation:                          
 ---------------------------------------------------------------------
 Center     Atomic      Atomic             Coordinates (Angstroms)
 Number     Number       Type             X           Y           Z
 ---------------------------------------------------------------------
      1          6           0       -1.783914   -0.588815    0.029177
      2          1           0       -1.891647   -0.645063    1.112640
      3          1           0       -1.852015   -1.594836   -0.384798
      4          1           0       -2.607891    0.002909   -0.364535
      5          6           0       -0.464614    0.055612   -0.336075
      6          1           0       -0.364308    0.092212   -1.427969
      7          6           0        0.716487   -0.723650    0.208545
      8          1           0        0.632086   -0.782671    1.298239
      9          1           0        0.718110   -1.736794   -0.205756
     10          8           0        1.893594   -0.021760   -0.167204
     11          1           0        2.638364   -0.360670    0.325942
     12          8           0       -0.459591    1.372707    0.181913
     13          1           0        0.430019    1.715411    0.069790
 ---------------------------------------------------------------------
                    Distance matrix (angstroms):
                    1          2          3          4          5
     1  C    0.000000
     2  H    1.090258   0.000000
     3  H    1.089996   1.773686   0.000000
     4  H    1.088157   1.764913   1.767639   0.000000
     5  C    1.513026   2.150847   2.156672   2.144114   0.000000
     6  H    2.145309   3.054674   2.479437   2.484458   1.097102
     7  C    2.510450   2.761508   2.776369   3.450768   1.516199
     8  H    2.735901   2.534287   3.108534   3.725507   2.139264
     9  H    2.762819   3.121038   2.580262   3.756868   2.151403
    10  O    3.726148   4.044076   4.068354   4.505875   2.365512
    11  H    4.438092   4.606601   4.710820   5.303974   3.200005
    12  O    2.371651   2.643564   3.326608   2.605790   1.415301
    13  H    3.195717   3.471240   4.046241   3.514285   1.928738
                    6          7          8          9         10
     6  H    0.000000
     7  C    2.124129   0.000000
     8  H    3.031572   1.094550   0.000000
     9  H    2.451672   1.094581   1.783185   0.000000
    10  O    2.588559   1.421062   2.077958   2.079565   0.000000
    11  H    3.506757   1.959374   2.269052   2.421527   0.955372
    12  O    2.059240   2.403868   2.661503   3.347576   2.757517
    13  H    2.347129   2.459743   2.791117   3.475146   2.283852
                   11         12         13
    11  H    0.000000
    12  O    3.552840   0.000000
    13  H    3.041795   0.959909   0.000000
 Stoichiometry    C3H8O2
 Framework group  C1[X(C3H8O2)]
 Deg. of freedom    33
 Full point group                 C1      NOp   1
 Largest Abelian subgroup         C1      NOp   1
 Largest concise Abelian subgroup C1      NOp   1
                         Standard orientation:                         
 ---------------------------------------------------------------------
 Center     Atomic      Atomic             Coordinates (Angstroms)
 Number     Number       Type             X           Y           Z
 ---------------------------------------------------------------------
      1          6           0       -1.781408   -0.594127    0.029654
      2          1           0       -1.889554   -0.650169    1.113087
      3          1           0       -1.845689   -1.600609   -0.383811
      4          1           0       -2.607265   -0.005557   -0.364846
      5          6           0       -0.464206    0.054800   -0.335204
      6          1           0       -0.363413    0.091164   -1.427061
      7          6           0        0.719356   -0.719951    0.210508
      8          1           0        0.634548   -0.778681    1.300186
      9          1           0        0.724824   -1.733308   -0.203239
     10          8           0        1.894166   -0.014074   -0.164959
     11          1           0        2.639860   -0.350061    0.328793
     12          8           0       -0.464171    1.372186    0.182069
     13          1           0        0.424276    1.717997    0.070261
 ---------------------------------------------------------------------
 Rotational constants (GHZ):           8.6489702           3.6583381           2.8066796
 Standard basis: Aug-CC-pVTZ (5D, 7F)
 There are   475 symmetry adapted cartesian basis functions of A   symmetry.
 There are   414 symmetry adapted basis functions of A   symmetry.
   414 basis functions,   576 primitive gaussians,   475 cartesian basis functions
    21 alpha electrons       21 beta electrons
       nuclear repulsion energy       195.6199385135 Hartrees.
 NAtoms=   13 NActive=   13 NUniq=   13 SFac= 1.00D+00 NAtFMM=   60 NAOKFM=F Big=F
 Integral buffers will be    131072 words long.
 Raffenetti 2 integral format.
 Two-electron integral symmetry is turned on.
 Nuclear repulsion after empirical dispersion term =      195.6144730218 Hartrees.
 One-electron integrals computed using PRISM.
 NBasis=   414 RedAO= T EigKep=  1.01D-05  NBF=   414
 NBsUse=   414 1.00D-06 EigRej= -1.00D+00 NBFU=   414
 Initial guess from the checkpoint file:  "1-2-propanediol_Conf-M0001-wb97-opt-wb97-opt.chk"
 B after Tr=     0.000000    0.000000    0.000000
         Rot=    1.000000   -0.000163   -0.000089    0.000033 Ang=  -0.02 deg.
 Requested convergence on RMS density matrix=1.00D-08 within 128 cycles.
 Requested convergence on MAX density matrix=1.00D-06.
 Requested convergence on             energy=1.00D-06.
 No special actions if energy rises.
 SCF Done:  E(RwB97XD) =  -269.601514342     A.U. after    8 cycles
            NFock=  8  Conv=0.87D-08     -V/T= 2.0060
 Calling FoFJK, ICntrl=      2127 FMM=F ISym2X=0 I1Cent= 0 IOpClX= 0 NMat=1 NMatS=1 NMatT=0.
 ***** Axes restored to original set *****
 -------------------------------------------------------------------
 Center     Atomic                   Forces (Hartrees/Bohr)
 Number     Number              X              Y              Z
 -------------------------------------------------------------------
      1        6           0.000147086    0.000055246    0.000089632
      2        1          -0.000107923   -0.000041656    0.000267007
      3        1           0.000052603   -0.000126459   -0.000076899
      4        1          -0.000146952    0.000096199   -0.000058373
      5        6           0.000208394    0.000894500   -0.000051439
      6        1          -0.000077317   -0.000048727   -0.000425115
      7        6           0.001005570    0.000416294   -0.000086397
      8        1          -0.000092243   -0.000187689    0.000387107
      9        1          -0.000116022   -0.000249305   -0.000053605
     10        8          -0.000954602   -0.000208177   -0.000123913
     11        1           0.000281974   -0.000104398    0.000200875
     12        8          -0.000408883   -0.000540682   -0.000049871
     13        1           0.000208316    0.000044853   -0.000019009
 -------------------------------------------------------------------
 Cartesian Forces:  Max     0.001005570 RMS     0.000331435

 GradGradGradGradGradGradGradGradGradGradGradGradGradGradGradGradGradGrad
 Berny optimization.
 Using GEDIIS/GDIIS optimizer.
 FormGI is forming the generalized inverse of G from B-inverse, IUseBI=4.
 Internal  Forces:  Max     0.000731924 RMS     0.000187902
 Search for a local minimum.
 Step number   3 out of a maximum of   66
 All quantities printed in internal units (Hartrees-Bohrs-Radians)
 Mixed Optimization -- En-DIIS/RFO-DIIS
 Swapping is turned off.
 Update second derivatives using D2CorX and points    1    2    3
 DE= -3.62D-05 DEPred=-3.70D-05 R= 9.78D-01
 TightC=F SS=  1.41D+00  RLast= 2.82D-02 DXNew= 5.0454D-01 8.4746D-02
 Trust test= 9.78D-01 RLast= 2.82D-02 DXMaxT set to 3.00D-01
 ITU=  1  1  0
     Eigenvalues ---    0.00436   0.00476   0.01237   0.01327   0.04440
     Eigenvalues ---    0.05103   0.05604   0.05644   0.05706   0.05805
     Eigenvalues ---    0.07365   0.10818   0.13544   0.15429   0.16000
     Eigenvalues ---    0.16000   0.16016   0.16252   0.17173   0.19618
     Eigenvalues ---    0.22731   0.29978   0.30618   0.33523   0.33771
     Eigenvalues ---    0.33894   0.34229   0.34359   0.35085   0.39708
     Eigenvalues ---    0.41169   0.53682   0.55031
 En-DIIS/RFO-DIIS/Sim-DIIS IScMMF=       -3 using points:     3    2
 RFO step:  Lambda=-7.40635903D-06.
 DidBck=F Rises=F RFO-DIIS coefs:    1.01370   -0.01370
 Iteration  1 RMS(Cart)=  0.00139661 RMS(Int)=  0.00000139
 Iteration  2 RMS(Cart)=  0.00000159 RMS(Int)=  0.00000048
 Iteration  3 RMS(Cart)=  0.00000000 RMS(Int)=  0.00000048
 Variable       Old X    -DE/DX   Delta X   Delta X   Delta X     New X
                                 (Linear)    (Quad)   (Total)
    R1        2.06029   0.00028  -0.00001   0.00071   0.00070   2.06099
    R2        2.05979   0.00014  -0.00001   0.00032   0.00031   2.06010
    R3        2.05632   0.00018  -0.00001   0.00043   0.00042   2.05674
    R4        2.85920   0.00011   0.00003   0.00046   0.00050   2.85970
    R5        2.07322   0.00041   0.00000   0.00119   0.00119   2.07441
    R6        2.86520   0.00038   0.00002   0.00132   0.00135   2.86655
    R7        2.67453  -0.00049  -0.00002  -0.00144  -0.00146   2.67307
    R8        2.06840   0.00040   0.00000   0.00115   0.00115   2.06955
    R9        2.06846   0.00025   0.00001   0.00072   0.00072   2.06918
   R10        2.68542  -0.00073  -0.00003  -0.00212  -0.00215   2.68327
   R11        1.80539   0.00036  -0.00001   0.00047   0.00045   1.80585
   R12        1.81396   0.00021  -0.00001   0.00021   0.00019   1.81416
    A1        1.90037  -0.00001  -0.00001  -0.00012  -0.00013   1.90023
    A2        1.88893  -0.00006  -0.00001  -0.00022  -0.00023   1.88870
    A3        1.92627   0.00014  -0.00001   0.00086   0.00085   1.92712
    A4        1.89354   0.00003  -0.00001  -0.00008  -0.00009   1.89345
    A5        1.93467  -0.00012   0.00002  -0.00073  -0.00071   1.93397
    A6        1.91911   0.00001   0.00003   0.00027   0.00030   1.91942
    A7        1.91154   0.00004  -0.00004  -0.00048  -0.00051   1.91103
    A8        1.95372  -0.00022   0.00000  -0.00169  -0.00169   1.95202
    A9        1.88715  -0.00009   0.00007  -0.00081  -0.00075   1.88641
   A10        1.87908   0.00008  -0.00005   0.00092   0.00087   1.87994
   A11        1.91016   0.00002  -0.00002   0.00125   0.00123   1.91138
   A12        1.92204   0.00017   0.00003   0.00088   0.00092   1.92296
   A13        1.90208   0.00009  -0.00007   0.00014   0.00007   1.90215
   A14        1.91869  -0.00006  -0.00002  -0.00111  -0.00113   1.91756
   A15        1.87175  -0.00021   0.00009  -0.00010  -0.00001   1.87174
   A16        1.90395  -0.00008  -0.00005  -0.00122  -0.00126   1.90269
   A17        1.93237   0.00014   0.00000   0.00152   0.00151   1.93388
   A18        1.93463   0.00012   0.00004   0.00078   0.00082   1.93545
   A19        1.91137   0.00002   0.00012   0.00082   0.00093   1.91231
   A20        1.86793  -0.00005   0.00014   0.00061   0.00075   1.86868
    D1        3.12764  -0.00001  -0.00002  -0.00002  -0.00005   3.12759
    D2        1.04488   0.00000   0.00006   0.00022   0.00028   1.04515
    D3       -1.07530  -0.00001  -0.00003   0.00073   0.00070  -1.07460
    D4        1.02073  -0.00001  -0.00001   0.00003   0.00002   1.02076
    D5       -1.06203   0.00000   0.00007   0.00028   0.00035  -1.06168
    D6        3.10099  -0.00002  -0.00002   0.00079   0.00077   3.10176
    D7       -1.07292   0.00002  -0.00003   0.00042   0.00039  -1.07253
    D8        3.12750   0.00003   0.00005   0.00066   0.00071   3.12822
    D9        1.00733   0.00001  -0.00003   0.00117   0.00114   1.00847
   D10       -1.02934   0.00009   0.00003   0.00077   0.00080  -1.02854
   D11        1.05653   0.00001  -0.00007  -0.00130  -0.00137   1.05515
   D12       -3.12195   0.00000   0.00002  -0.00106  -0.00104  -3.12299
   D13       -3.13111   0.00012   0.00011   0.00178   0.00189  -3.12922
   D14       -1.04524   0.00004   0.00000  -0.00029  -0.00028  -1.04553
   D15        1.05947   0.00003   0.00010  -0.00004   0.00005   1.05952
   D16        1.07061  -0.00006   0.00014  -0.00078  -0.00064   1.06998
   D17       -3.12670  -0.00013   0.00003  -0.00285  -0.00281  -3.12952
   D18       -1.02199  -0.00015   0.00013  -0.00260  -0.00248  -1.02447
   D19        2.98266  -0.00009   0.00003  -0.00145  -0.00143   2.98123
   D20       -1.21940  -0.00008   0.00001  -0.00179  -0.00178  -1.22118
   D21        0.84302   0.00014  -0.00004   0.00061   0.00057   0.84359
   D22        2.90914   0.00005  -0.00005  -0.00067  -0.00072   2.90842
   D23        0.83599  -0.00001  -0.00002  -0.00163  -0.00165   0.83435
   D24       -1.27948  -0.00008   0.00001  -0.00163  -0.00162  -1.28110
         Item               Value     Threshold  Converged?
 Maximum Force            0.000732     0.000450     NO 
 RMS     Force            0.000188     0.000300     YES
 Maximum Displacement     0.004513     0.001800     NO 
 RMS     Displacement     0.001397     0.001200     NO 
 Predicted change in Energy=-3.704201D-06
 GradGradGradGradGradGradGradGradGradGradGradGradGradGradGradGradGradGrad

                          Input orientation:                          
 ---------------------------------------------------------------------
 Center     Atomic      Atomic             Coordinates (Angstroms)
 Number     Number       Type             X           Y           Z
 ---------------------------------------------------------------------
      1          6           0       -1.782942   -0.588596    0.029326
      2          1           0       -1.891050   -0.644934    1.113120
      3          1           0       -1.849627   -1.594934   -0.384542
      4          1           0       -2.607961    0.001935   -0.364615
      5          6           0       -0.464115    0.056931   -0.336779
      6          1           0       -0.364706    0.092918   -1.429408
      7          6           0        0.716835   -0.723389    0.208634
      8          1           0        0.631557   -0.783027    1.298838
      9          1           0        0.716165   -1.737110   -0.205267
     10          8           0        1.893644   -0.023575   -0.167624
     11          1           0        2.638763   -0.361852    0.325895
     12          8           0       -0.460605    1.373046    0.181607
     13          1           0        0.428721    1.717177    0.070725
 ---------------------------------------------------------------------
                    Distance matrix (angstroms):
                    1          2          3          4          5
     1  C    0.000000
     2  H    1.090629   0.000000
     3  H    1.090160   1.774036   0.000000
     4  H    1.088381   1.765248   1.767897   0.000000
     5  C    1.513289   2.151968   2.156522   2.144732   0.000000
     6  H    2.145636   3.055912   2.479028   2.484804   1.097732
     7  C    2.509822   2.761397   2.774559   3.450939   1.516911
     8  H    2.734826   2.533202   3.106322   3.725281   2.140390
     9  H    2.760372   3.119065   2.575974   3.754928   2.151498
    10  O    3.724959   4.043551   4.065502   4.505985   2.365190
    11  H    4.437436   4.606415   4.708594   5.304456   3.200370
    12  O    2.370612   2.643129   3.325479   2.605655   1.414529
    13  H    3.195271   3.470950   4.045765   3.514685   1.928634
                    6          7          8          9         10
     6  H    0.000000
     7  C    2.125858   0.000000
     8  H    3.033669   1.095159   0.000000
     9  H    2.452714   1.094964   1.783190   0.000000
    10  O    2.589559   1.419926   2.078495   2.079442   0.000000
    11  H    3.508380   1.959149   2.269996   2.422777   0.955612
    12  O    2.059925   2.404607   2.662645   3.347765   2.759529
    13  H    2.349072   2.461380   2.792924   3.477196   2.287581
                   11         12         13
    11  H    0.000000
    12  O    3.554824   0.000000
    13  H    3.044956   0.960012   0.000000
 Stoichiometry    C3H8O2
 Framework group  C1[X(C3H8O2)]
 Deg. of freedom    33
 Full point group                 C1      NOp   1
 Largest Abelian subgroup         C1      NOp   1
 Largest concise Abelian subgroup C1      NOp   1
                         Standard orientation:                         
 ---------------------------------------------------------------------
 Center     Atomic      Atomic             Coordinates (Angstroms)
 Number     Number       Type             X           Y           Z
 ---------------------------------------------------------------------
      1          6           0       -1.779806   -0.595942    0.029683
      2          1           0       -1.888356   -0.652463    1.113424
      3          1           0       -1.841468   -1.602709   -0.383920
      4          1           0       -2.607347   -0.009433   -0.364976
      5          6           0       -0.463803    0.055696   -0.335758
      6          1           0       -0.363852    0.091822   -1.428333
      7          6           0        0.720462   -0.718874    0.210663
      8          1           0        0.634754   -0.778585    1.300829
      9          1           0        0.724850   -1.732712   -0.202929
     10          8           0        1.894199   -0.013623   -0.165042
     11          1           0        2.640584   -0.348229    0.329067
     12          8           0       -0.466848    1.371969    0.182228
     13          1           0        0.420915    1.720263    0.071821
 ---------------------------------------------------------------------
 Rotational constants (GHZ):           8.6452330           3.6587674           2.8069479
 Standard basis: Aug-CC-pVTZ (5D, 7F)
 There are   475 symmetry adapted cartesian basis functions of A   symmetry.
 There are   414 symmetry adapted basis functions of A   symmetry.
   414 basis functions,   576 primitive gaussians,   475 cartesian basis functions
    21 alpha electrons       21 beta electrons
       nuclear repulsion energy       195.6194445957 Hartrees.
 NAtoms=   13 NActive=   13 NUniq=   13 SFac= 1.00D+00 NAtFMM=   60 NAOKFM=F Big=F
 Integral buffers will be    131072 words long.
 Raffenetti 2 integral format.
 Two-electron integral symmetry is turned on.
 Nuclear repulsion after empirical dispersion term =      195.6139768554 Hartrees.
 One-electron integrals computed using PRISM.
 NBasis=   414 RedAO= T EigKep=  1.01D-05  NBF=   414
 NBsUse=   414 1.00D-06 EigRej= -1.00D+00 NBFU=   414
 Initial guess from the checkpoint file:  "1-2-propanediol_Conf-M0001-wb97-opt-wb97-opt.chk"
 B after Tr=     0.000000    0.000000    0.000000
         Rot=    1.000000   -0.000059    0.000029   -0.000506 Ang=  -0.06 deg.
 Requested convergence on RMS density matrix=1.00D-08 within 128 cycles.
 Requested convergence on MAX density matrix=1.00D-06.
 Requested convergence on             energy=1.00D-06.
 No special actions if energy rises.
 SCF Done:  E(RwB97XD) =  -269.601518585     A.U. after    8 cycles
            NFock=  8  Conv=0.24D-08     -V/T= 2.0060
 Calling FoFJK, ICntrl=      2127 FMM=F ISym2X=0 I1Cent= 0 IOpClX= 0 NMat=1 NMatS=1 NMatT=0.
 ***** Axes restored to original set *****
 -------------------------------------------------------------------
 Center     Atomic                   Forces (Hartrees/Bohr)
 Number     Number              X              Y              Z
 -------------------------------------------------------------------
      1        6          -0.000008053   -0.000031902    0.000043546
      2        1          -0.000003867    0.000005109    0.000024598
      3        1           0.000001377   -0.000045244   -0.000026835
      4        1          -0.000032519    0.000027634   -0.000014816
      5        6           0.000042368    0.000219227    0.000004072
      6        1           0.000002248   -0.000028633   -0.000017308
      7        6           0.000280091    0.000097983   -0.000026871
      8        1          -0.000031935   -0.000037782    0.000035352
      9        1          -0.000046159   -0.000063213   -0.000016856
     10        8          -0.000250760   -0.000003873   -0.000044673
     11        1           0.000065186   -0.000039256    0.000076371
     12        8          -0.000120784   -0.000100101   -0.000003318
     13        1           0.000102806    0.000000053   -0.000033261
 -------------------------------------------------------------------
 Cartesian Forces:  Max     0.000280091 RMS     0.000083378

 GradGradGradGradGradGradGradGradGradGradGradGradGradGradGradGradGradGrad
 Berny optimization.
 Using GEDIIS/GDIIS optimizer.
 FormGI is forming the generalized inverse of G from B-inverse, IUseBI=4.
 Internal  Forces:  Max     0.000183515 RMS     0.000043270
 Search for a local minimum.
 Step number   4 out of a maximum of   66
 All quantities printed in internal units (Hartrees-Bohrs-Radians)
 Mixed Optimization -- En-DIIS/RFO-DIIS
 Swapping is turned off.
 Update second derivatives using D2CorX and points    1    2    3    4
 DE= -4.24D-06 DEPred=-3.70D-06 R= 1.15D+00
 TightC=F SS=  1.41D+00  RLast= 8.05D-03 DXNew= 5.0454D-01 2.4161D-02
 Trust test= 1.15D+00 RLast= 8.05D-03 DXMaxT set to 3.00D-01
 ITU=  1  1  1  0
     Eigenvalues ---    0.00439   0.00477   0.01220   0.01331   0.04318
     Eigenvalues ---    0.05087   0.05549   0.05642   0.05666   0.05815
     Eigenvalues ---    0.07490   0.10630   0.13517   0.15905   0.15991
     Eigenvalues ---    0.16000   0.16088   0.16608   0.17159   0.19421
     Eigenvalues ---    0.22795   0.28700   0.30219   0.33336   0.33609
     Eigenvalues ---    0.33966   0.34142   0.34390   0.34678   0.37919
     Eigenvalues ---    0.41135   0.53229   0.54320
 En-DIIS/RFO-DIIS/Sim-DIIS IScMMF=       -3 using points:     4    3    2
 RFO step:  Lambda=-6.44591867D-07.
 DidBck=F Rises=F RFO-DIIS coefs:    1.02081    0.11472   -0.13553
 Iteration  1 RMS(Cart)=  0.00108102 RMS(Int)=  0.00000111
 Iteration  2 RMS(Cart)=  0.00000087 RMS(Int)=  0.00000094
 Variable       Old X    -DE/DX   Delta X   Delta X   Delta X     New X
                                 (Linear)    (Quad)   (Total)
    R1        2.06099   0.00002  -0.00005   0.00015   0.00010   2.06109
    R2        2.06010   0.00005  -0.00005   0.00021   0.00016   2.06026
    R3        2.05674   0.00005  -0.00006   0.00020   0.00014   2.05689
    R4        2.85970   0.00006   0.00032  -0.00004   0.00028   2.85998
    R5        2.07441   0.00002   0.00006   0.00007   0.00013   2.07454
    R6        2.86655   0.00004   0.00026   0.00001   0.00026   2.86681
    R7        2.67307  -0.00011  -0.00027  -0.00018  -0.00045   2.67262
    R8        2.06955   0.00004   0.00006   0.00014   0.00020   2.06975
    R9        2.06918   0.00006   0.00007   0.00018   0.00025   2.06943
   R10        2.68327  -0.00018  -0.00036  -0.00037  -0.00073   2.68254
   R11        1.80585   0.00010  -0.00013   0.00032   0.00019   1.80603
   R12        1.81416   0.00010  -0.00013   0.00030   0.00016   1.81432
    A1        1.90023   0.00001  -0.00014   0.00019   0.00006   1.90029
    A2        1.88870   0.00000  -0.00013   0.00007  -0.00005   1.88864
    A3        1.92712   0.00000  -0.00012   0.00016   0.00005   1.92717
    A4        1.89345   0.00000  -0.00014   0.00013  -0.00001   1.89344
    A5        1.93397  -0.00001   0.00018  -0.00026  -0.00007   1.93389
    A6        1.91942   0.00000   0.00032  -0.00029   0.00003   1.91945
    A7        1.91103   0.00001  -0.00037   0.00026  -0.00012   1.91091
    A8        1.95202  -0.00003  -0.00001  -0.00033  -0.00035   1.95168
    A9        1.88641   0.00002   0.00064  -0.00046   0.00018   1.88659
   A10        1.87994   0.00000  -0.00045   0.00033  -0.00012   1.87982
   A11        1.91138   0.00000  -0.00016   0.00039   0.00023   1.91162
   A12        1.92296   0.00001   0.00034  -0.00017   0.00018   1.92313
   A13        1.90215   0.00000  -0.00064   0.00044  -0.00020   1.90195
   A14        1.91756  -0.00002  -0.00019  -0.00017  -0.00036   1.91720
   A15        1.87174  -0.00006   0.00092  -0.00104  -0.00012   1.87162
   A16        1.90269  -0.00001  -0.00048   0.00012  -0.00036   1.90232
   A17        1.93388   0.00003  -0.00001   0.00041   0.00040   1.93428
   A18        1.93545   0.00006   0.00040   0.00024   0.00063   1.93608
   A19        1.91231  -0.00004   0.00116  -0.00120  -0.00004   1.91227
   A20        1.86868  -0.00008   0.00140  -0.00166  -0.00026   1.86842
    D1        3.12759  -0.00001  -0.00025  -0.00002  -0.00027   3.12732
    D2        1.04515   0.00001   0.00057  -0.00039   0.00018   1.04533
    D3       -1.07460   0.00001  -0.00028   0.00033   0.00005  -1.07455
    D4        1.02076  -0.00001  -0.00012  -0.00021  -0.00032   1.02043
    D5       -1.06168   0.00000   0.00070  -0.00057   0.00013  -1.06155
    D6        3.10176   0.00000  -0.00015   0.00015   0.00000   3.10176
    D7       -1.07253  -0.00001  -0.00027  -0.00001  -0.00028  -1.07282
    D8        3.12822   0.00001   0.00054  -0.00038   0.00016   3.12838
    D9        1.00847   0.00000  -0.00030   0.00034   0.00004   1.00850
   D10       -1.02854   0.00001   0.00035   0.00167   0.00202  -1.02652
   D11        1.05515  -0.00001  -0.00075   0.00199   0.00124   1.05639
   D12       -3.12299   0.00001   0.00018   0.00154   0.00173  -3.12126
   D13       -3.12922   0.00002   0.00111   0.00135   0.00246  -3.12677
   D14       -1.04553   0.00000   0.00002   0.00166   0.00168  -1.04385
   D15        1.05952   0.00002   0.00095   0.00122   0.00216   1.06168
   D16        1.06998   0.00002   0.00138   0.00077   0.00215   1.07212
   D17       -3.12952  -0.00001   0.00029   0.00108   0.00137  -3.12815
   D18       -1.02447   0.00001   0.00121   0.00064   0.00185  -1.02262
   D19        2.98123  -0.00001   0.00022  -0.00020   0.00002   2.98125
   D20       -1.22118   0.00001   0.00005   0.00006   0.00012  -1.22106
   D21        0.84359   0.00001  -0.00039   0.00060   0.00022   0.84381
   D22        2.90842   0.00000  -0.00047  -0.00049  -0.00096   2.90746
   D23        0.83435   0.00001  -0.00025  -0.00062  -0.00087   0.83348
   D24       -1.28110  -0.00003   0.00010  -0.00120  -0.00110  -1.28220
         Item               Value     Threshold  Converged?
 Maximum Force            0.000184     0.000450     YES
 RMS     Force            0.000043     0.000300     YES
 Maximum Displacement     0.003372     0.001800     NO 
 RMS     Displacement     0.001081     0.001200     YES
 Predicted change in Energy=-3.204590D-07
 GradGradGradGradGradGradGradGradGradGradGradGradGradGradGradGradGradGrad

                          Input orientation:                          
 ---------------------------------------------------------------------
 Center     Atomic      Atomic             Coordinates (Angstroms)
 Number     Number       Type             X           Y           Z
 ---------------------------------------------------------------------
      1          6           0       -1.782803   -0.588474    0.029797
      2          1           0       -1.890515   -0.644634    1.113695
      3          1           0       -1.849544   -1.594946   -0.383956
      4          1           0       -2.608103    0.001953   -0.363922
      5          6           0       -0.464042    0.057133   -0.337007
      6          1           0       -0.365070    0.092610   -1.429760
      7          6           0        0.716971   -0.723558    0.208128
      8          1           0        0.630717   -0.784812    1.298272
      9          1           0        0.716299   -1.736930   -0.206980
     10          8           0        1.893340   -0.022904   -0.166489
     11          1           0        2.638262   -0.360966    0.327668
     12          8           0       -0.460144    1.373140    0.180995
     13          1           0        0.429309    1.716978    0.069470
 ---------------------------------------------------------------------
                    Distance matrix (angstroms):
                    1          2          3          4          5
     1  C    0.000000
     2  H    1.090683   0.000000
     3  H    1.090245   1.774185   0.000000
     4  H    1.088457   1.765321   1.768022   0.000000
     5  C    1.513435   2.152171   2.156662   2.144940   0.000000
     6  H    2.145728   3.056089   2.478955   2.485041   1.097800
     7  C    2.509765   2.761389   2.774325   3.451047   1.517050
     8  H    2.733615   2.531863   3.104497   3.724492   2.140444
     9  H    2.760530   3.119740   2.575855   3.754996   2.151459
    10  O    3.724571   4.042646   4.065439   4.505839   2.364896
    11  H    4.436924   4.605228   4.708451   5.304182   3.200138
    12  O    2.370699   2.643351   3.325529   2.605919   1.414289
    13  H    3.195328   3.471197   4.045690   3.514970   1.928310
                    6          7          8          9         10
     6  H    0.000000
     7  C    2.125940   0.000000
     8  H    3.033746   1.095265   0.000000
     9  H    2.451890   1.095097   1.783153   0.000000
    10  O    2.590292   1.419542   2.078520   2.079652   0.000000
    11  H    3.509171   1.958857   2.269791   2.423440   0.955712
    12  O    2.059934   2.404679   2.663652   3.347698   2.758364
    13  H    2.348892   2.461339   2.794543   3.476818   2.286099
                   11         12         13
    11  H    0.000000
    12  O    3.553696   0.000000
    13  H    3.043680   0.960099   0.000000
 Stoichiometry    C3H8O2
 Framework group  C1[X(C3H8O2)]
 Deg. of freedom    33
 Full point group                 C1      NOp   1
 Largest Abelian subgroup         C1      NOp   1
 Largest concise Abelian subgroup C1      NOp   1
                         Standard orientation:                         
 ---------------------------------------------------------------------
 Center     Atomic      Atomic             Coordinates (Angstroms)
 Number     Number       Type             X           Y           Z
 ---------------------------------------------------------------------
      1          6           0       -1.779899   -0.595470    0.030173
      2          1           0       -1.887872   -0.652238    1.114013
      3          1           0       -1.841979   -1.602180   -0.383730
      4          1           0       -2.607626   -0.008664   -0.363866
      5          6           0       -0.463843    0.056026   -0.335934
      6          1           0       -0.364515    0.092072   -1.428636
      7          6           0        0.720365   -0.719483    0.209665
      8          1           0        0.633870   -0.781249    1.299761
      9          1           0        0.724385   -1.732798   -0.205561
     10          8           0        1.893790   -0.013571   -0.164315
     11          1           0        2.639971   -0.348384    0.330154
     12          8           0       -0.466029    1.371975    0.182225
     13          1           0        0.421943    1.719769    0.071158
 ---------------------------------------------------------------------
 Rotational constants (GHZ):           8.6454606           3.6599217           2.8074361
 Standard basis: Aug-CC-pVTZ (5D, 7F)
 There are   475 symmetry adapted cartesian basis functions of A   symmetry.
 There are   414 symmetry adapted basis functions of A   symmetry.
   414 basis functions,   576 primitive gaussians,   475 cartesian basis functions
    21 alpha electrons       21 beta electrons
       nuclear repulsion energy       195.6304888823 Hartrees.
 NAtoms=   13 NActive=   13 NUniq=   13 SFac= 1.00D+00 NAtFMM=   60 NAOKFM=F Big=F
 Integral buffers will be    131072 words long.
 Raffenetti 2 integral format.
 Two-electron integral symmetry is turned on.
 Nuclear repulsion after empirical dispersion term =      195.6250210212 Hartrees.
 One-electron integrals computed using PRISM.
 NBasis=   414 RedAO= T EigKep=  1.02D-05  NBF=   414
 NBsUse=   414 1.00D-06 EigRej= -1.00D+00 NBFU=   414
 Initial guess from the checkpoint file:  "1-2-propanediol_Conf-M0001-wb97-opt-wb97-opt.chk"
 B after Tr=     0.000000    0.000000    0.000000
         Rot=    1.000000   -0.000150   -0.000028    0.000129 Ang=  -0.02 deg.
 Requested convergence on RMS density matrix=1.00D-08 within 128 cycles.
 Requested convergence on MAX density matrix=1.00D-06.
 Requested convergence on             energy=1.00D-06.
 No special actions if energy rises.
 SCF Done:  E(RwB97XD) =  -269.601518869     A.U. after    8 cycles
            NFock=  8  Conv=0.24D-08     -V/T= 2.0060
 Calling FoFJK, ICntrl=      2127 FMM=F ISym2X=0 I1Cent= 0 IOpClX= 0 NMat=1 NMatS=1 NMatT=0.
 ***** Axes restored to original set *****
 -------------------------------------------------------------------
 Center     Atomic                   Forces (Hartrees/Bohr)
 Number     Number              X              Y              Z
 -------------------------------------------------------------------
      1        6          -0.000009769   -0.000007340    0.000004712
      2        1           0.000008200    0.000006101   -0.000011926
      3        1           0.000001663    0.000003419   -0.000001246
      4        1           0.000004138   -0.000000836   -0.000002543
      5        6          -0.000029495    0.000012960   -0.000028875
      6        1          -0.000005636   -0.000007268    0.000012863
      7        6           0.000001984    0.000010175    0.000050815
      8        1           0.000010758   -0.000009115   -0.000013081
      9        1           0.000004303    0.000009337   -0.000008102
     10        8           0.000019899   -0.000023597   -0.000019367
     11        1          -0.000001084    0.000011021    0.000006204
     12        8          -0.000029924    0.000004635    0.000009222
     13        1           0.000024962   -0.000009491    0.000001322
 -------------------------------------------------------------------
 Cartesian Forces:  Max     0.000050815 RMS     0.000015206

 GradGradGradGradGradGradGradGradGradGradGradGradGradGradGradGradGradGrad
 Berny optimization.
 Using GEDIIS/GDIIS optimizer.
 FormGI is forming the generalized inverse of G from B-inverse, IUseBI=4.
 Internal  Forces:  Max     0.000035003 RMS     0.000009741
 Search for a local minimum.
 Step number   5 out of a maximum of   66
 All quantities printed in internal units (Hartrees-Bohrs-Radians)
 Mixed Optimization -- En-DIIS/RFO-DIIS
 Swapping is turned off.
 Update second derivatives using D2CorX and points    1    2    3    4    5
 DE= -2.83D-07 DEPred=-3.20D-07 R= 8.84D-01
 Trust test= 8.84D-01 RLast= 6.14D-03 DXMaxT set to 3.00D-01
 ITU=  0  1  1  1  0
     Eigenvalues ---    0.00470   0.00493   0.01140   0.01347   0.04195
     Eigenvalues ---    0.05118   0.05456   0.05649   0.05746   0.05964
     Eigenvalues ---    0.07518   0.10923   0.13464   0.15775   0.15931
     Eigenvalues ---    0.16020   0.16091   0.16426   0.17159   0.19557
     Eigenvalues ---    0.22961   0.27351   0.30809   0.33610   0.33699
     Eigenvalues ---    0.33980   0.34225   0.34383   0.35284   0.38513
     Eigenvalues ---    0.41130   0.52767   0.54521
 En-DIIS/RFO-DIIS/Sim-DIIS IScMMF=       -3 using points:     5    4    3    2
 RFO step:  Lambda=-5.38248313D-08.
 DidBck=F Rises=F RFO-DIIS coefs:    0.92199    0.18809   -0.11200    0.00193
 Iteration  1 RMS(Cart)=  0.00016887 RMS(Int)=  0.00000007
 Iteration  2 RMS(Cart)=  0.00000003 RMS(Int)=  0.00000006
 Variable       Old X    -DE/DX   Delta X   Delta X   Delta X     New X
                                 (Linear)    (Quad)   (Total)
    R1        2.06109  -0.00001   0.00007  -0.00009  -0.00002   2.06107
    R2        2.06026   0.00000   0.00002  -0.00002   0.00000   2.06027
    R3        2.05689   0.00000   0.00004  -0.00003   0.00000   2.05689
    R4        2.85998  -0.00001   0.00003  -0.00003   0.00000   2.85998
    R5        2.07454  -0.00001   0.00012  -0.00015  -0.00003   2.07451
    R6        2.86681   0.00004   0.00012  -0.00003   0.00009   2.86690
    R7        2.67262   0.00000  -0.00012   0.00012   0.00000   2.67262
    R8        2.06975  -0.00001   0.00011  -0.00014  -0.00003   2.06973
    R9        2.06943  -0.00001   0.00006  -0.00006   0.00000   2.06943
   R10        2.68254   0.00001  -0.00018   0.00019   0.00001   2.68256
   R11        1.80603   0.00000   0.00004  -0.00003   0.00001   1.80604
   R12        1.81432   0.00002   0.00001   0.00003   0.00004   1.81436
    A1        1.90029   0.00001  -0.00002   0.00006   0.00004   1.90033
    A2        1.88864   0.00001  -0.00002   0.00004   0.00002   1.88867
    A3        1.92717  -0.00001   0.00009  -0.00014  -0.00005   1.92712
    A4        1.89344   0.00000  -0.00001   0.00001   0.00001   1.89344
    A5        1.93389   0.00000  -0.00007   0.00008   0.00000   1.93389
    A6        1.91945   0.00000   0.00003  -0.00004  -0.00002   1.91943
    A7        1.91091  -0.00001  -0.00004   0.00000  -0.00004   1.91087
    A8        1.95168   0.00001  -0.00016   0.00020   0.00004   1.95172
    A9        1.88659   0.00000  -0.00011   0.00013   0.00003   1.88662
   A10        1.87982   0.00000   0.00011  -0.00014  -0.00003   1.87979
   A11        1.91162   0.00001   0.00012  -0.00006   0.00006   1.91168
   A12        1.92313  -0.00001   0.00008  -0.00013  -0.00005   1.92308
   A13        1.90195   0.00001   0.00003   0.00007   0.00010   1.90205
   A14        1.91720  -0.00001  -0.00009   0.00003  -0.00006   1.91714
   A15        1.87162   0.00001   0.00000   0.00004   0.00004   1.87165
   A16        1.90232   0.00000  -0.00010   0.00010  -0.00001   1.90232
   A17        1.93428   0.00000   0.00014  -0.00009   0.00005   1.93433
   A18        1.93608  -0.00001   0.00004  -0.00014  -0.00011   1.93598
   A19        1.91227   0.00001   0.00009  -0.00007   0.00002   1.91229
   A20        1.86842  -0.00003   0.00008  -0.00023  -0.00014   1.86827
    D1        3.12732   0.00000   0.00002   0.00004   0.00006   3.12737
    D2        1.04533   0.00000   0.00001   0.00009   0.00010   1.04543
    D3       -1.07455   0.00001   0.00008   0.00005   0.00012  -1.07442
    D4        1.02043   0.00000   0.00003   0.00001   0.00004   1.02048
    D5       -1.06155   0.00000   0.00002   0.00007   0.00009  -1.06147
    D6        3.10176   0.00000   0.00009   0.00002   0.00011   3.10186
    D7       -1.07282   0.00000   0.00007  -0.00003   0.00004  -1.07277
    D8        3.12838   0.00000   0.00006   0.00003   0.00009   3.12847
    D9        1.00850   0.00000   0.00013  -0.00002   0.00011   1.00861
   D10       -1.02652   0.00000  -0.00007  -0.00015  -0.00022  -1.02674
   D11        1.05639   0.00000  -0.00024   0.00003  -0.00021   1.05618
   D12       -3.12126  -0.00001  -0.00025  -0.00010  -0.00035  -3.12161
   D13       -3.12677   0.00000   0.00000  -0.00017  -0.00017  -3.12694
   D14       -1.04385   0.00000  -0.00016   0.00000  -0.00016  -1.04401
   D15        1.06168  -0.00001  -0.00018  -0.00013  -0.00030   1.06138
   D16        1.07212   0.00000  -0.00026   0.00006  -0.00020   1.07192
   D17       -3.12815   0.00000  -0.00042   0.00024  -0.00019  -3.12834
   D18       -1.02262  -0.00001  -0.00044   0.00010  -0.00033  -1.02295
   D19        2.98125   0.00000  -0.00016  -0.00014  -0.00031   2.98094
   D20       -1.22106  -0.00001  -0.00021  -0.00010  -0.00031  -1.22137
   D21        0.84381  -0.00001   0.00005  -0.00039  -0.00034   0.84347
   D22        2.90746   0.00000   0.00000  -0.00034  -0.00033   2.90713
   D23        0.83348  -0.00002  -0.00011  -0.00039  -0.00050   0.83298
   D24       -1.28220  -0.00001  -0.00009  -0.00036  -0.00045  -1.28265
         Item               Value     Threshold  Converged?
 Maximum Force            0.000035     0.000450     YES
 RMS     Force            0.000010     0.000300     YES
 Maximum Displacement     0.000560     0.001800     YES
 RMS     Displacement     0.000169     0.001200     YES
 Predicted change in Energy=-2.518079D-08
 Optimization completed.
    -- Stationary point found.
                           ----------------------------
                           !   Optimized Parameters   !
                           ! (Angstroms and Degrees)  !
 --------------------------                            --------------------------
 ! Name  Definition              Value          Derivative Info.                !
 --------------------------------------------------------------------------------
 ! R1    R(1,2)                  1.0907         -DE/DX =    0.0                 !
 ! R2    R(1,3)                  1.0902         -DE/DX =    0.0                 !
 ! R3    R(1,4)                  1.0885         -DE/DX =    0.0                 !
 ! R4    R(1,5)                  1.5134         -DE/DX =    0.0                 !
 ! R5    R(5,6)                  1.0978         -DE/DX =    0.0                 !
 ! R6    R(5,7)                  1.5171         -DE/DX =    0.0                 !
 ! R7    R(5,12)                 1.4143         -DE/DX =    0.0                 !
 ! R8    R(7,8)                  1.0953         -DE/DX =    0.0                 !
 ! R9    R(7,9)                  1.0951         -DE/DX =    0.0                 !
 ! R10   R(7,10)                 1.4195         -DE/DX =    0.0                 !
 ! R11   R(10,11)                0.9557         -DE/DX =    0.0                 !
 ! R12   R(12,13)                0.9601         -DE/DX =    0.0                 !
 ! A1    A(2,1,3)              108.8786         -DE/DX =    0.0                 !
 ! A2    A(2,1,4)              108.2113         -DE/DX =    0.0                 !
 ! A3    A(2,1,5)              110.4186         -DE/DX =    0.0                 !
 ! A4    A(3,1,4)              108.4859         -DE/DX =    0.0                 !
 ! A5    A(3,1,5)              110.8039         -DE/DX =    0.0                 !
 ! A6    A(4,1,5)              109.9763         -DE/DX =    0.0                 !
 ! A7    A(1,5,6)              109.4871         -DE/DX =    0.0                 !
 ! A8    A(1,5,7)              111.8229         -DE/DX =    0.0                 !
 ! A9    A(1,5,12)             108.0937         -DE/DX =    0.0                 !
 ! A10   A(6,5,7)              107.7059         -DE/DX =    0.0                 !
 ! A11   A(6,5,12)             109.5276         -DE/DX =    0.0                 !
 ! A12   A(7,5,12)             110.1874         -DE/DX =    0.0                 !
 ! A13   A(5,7,8)              108.9735         -DE/DX =    0.0                 !
 ! A14   A(5,7,9)              109.8475         -DE/DX =    0.0                 !
 ! A15   A(5,7,10)             107.2357         -DE/DX =    0.0                 !
 ! A16   A(8,7,9)              108.9951         -DE/DX =    0.0                 !
 ! A17   A(8,7,10)             110.826          -DE/DX =    0.0                 !
 ! A18   A(9,7,10)             110.9294         -DE/DX =    0.0                 !
 ! A19   A(7,10,11)            109.565          -DE/DX =    0.0                 !
 ! A20   A(5,12,13)            107.0525         -DE/DX =    0.0                 !
 ! D1    D(2,1,5,6)            179.1822         -DE/DX =    0.0                 !
 ! D2    D(2,1,5,7)             59.8931         -DE/DX =    0.0                 !
 ! D3    D(2,1,5,12)           -61.5669         -DE/DX =    0.0                 !
 ! D4    D(3,1,5,6)             58.4666         -DE/DX =    0.0                 !
 ! D5    D(3,1,5,7)            -60.8225         -DE/DX =    0.0                 !
 ! D6    D(3,1,5,12)           177.7175         -DE/DX =    0.0                 !
 ! D7    D(4,1,5,6)            -61.4679         -DE/DX =    0.0                 !
 ! D8    D(4,1,5,7)            179.243          -DE/DX =    0.0                 !
 ! D9    D(4,1,5,12)            57.783          -DE/DX =    0.0                 !
 ! D10   D(1,5,7,8)            -58.8154         -DE/DX =    0.0                 !
 ! D11   D(1,5,7,9)             60.5269         -DE/DX =    0.0                 !
 ! D12   D(1,5,7,10)          -178.8349         -DE/DX =    0.0                 !
 ! D13   D(6,5,7,8)           -179.1504         -DE/DX =    0.0                 !
 ! D14   D(6,5,7,9)            -59.8082         -DE/DX =    0.0                 !
 ! D15   D(6,5,7,10)            60.83           -DE/DX =    0.0                 !
 ! D16   D(12,5,7,8)            61.428          -DE/DX =    0.0                 !
 ! D17   D(12,5,7,9)          -179.2298         -DE/DX =    0.0                 !
 ! D18   D(12,5,7,10)          -58.5916         -DE/DX =    0.0                 !
 ! D19   D(1,5,12,13)          170.813          -DE/DX =    0.0                 !
 ! D20   D(6,5,12,13)          -69.9617         -DE/DX =    0.0                 !
 ! D21   D(7,5,12,13)           48.3466         -DE/DX =    0.0                 !
 ! D22   D(5,7,10,11)          166.5854         -DE/DX =    0.0                 !
 ! D23   D(8,7,10,11)           47.7548         -DE/DX =    0.0                 !
 ! D24   D(9,7,10,11)          -73.4647         -DE/DX =    0.0                 !
 --------------------------------------------------------------------------------
 GradGradGradGradGradGradGradGradGradGradGradGradGradGradGradGradGradGrad

                          Input orientation:                          
 ---------------------------------------------------------------------
 Center     Atomic      Atomic             Coordinates (Angstroms)
 Number     Number       Type             X           Y           Z
 ---------------------------------------------------------------------
      1          6           0       -1.782803   -0.588474    0.029797
      2          1           0       -1.890515   -0.644634    1.113695
      3          1           0       -1.849544   -1.594946   -0.383956
      4          1           0       -2.608103    0.001953   -0.363922
      5          6           0       -0.464042    0.057133   -0.337007
      6          1           0       -0.365070    0.092610   -1.429760
      7          6           0        0.716971   -0.723558    0.208128
      8          1           0        0.630717   -0.784812    1.298272
      9          1           0        0.716299   -1.736930   -0.206980
     10          8           0        1.893340   -0.022904   -0.166489
     11          1           0        2.638262   -0.360966    0.327668
     12          8           0       -0.460144    1.373140    0.180995
     13          1           0        0.429309    1.716978    0.069470
 ---------------------------------------------------------------------
                    Distance matrix (angstroms):
                    1          2          3          4          5
     1  C    0.000000
     2  H    1.090683   0.000000
     3  H    1.090245   1.774185   0.000000
     4  H    1.088457   1.765321   1.768022   0.000000
     5  C    1.513435   2.152171   2.156662   2.144940   0.000000
     6  H    2.145728   3.056089   2.478955   2.485041   1.097800
     7  C    2.509765   2.761389   2.774325   3.451047   1.517050
     8  H    2.733615   2.531863   3.104497   3.724492   2.140444
     9  H    2.760530   3.119740   2.575855   3.754996   2.151459
    10  O    3.724571   4.042646   4.065439   4.505839   2.364896
    11  H    4.436924   4.605228   4.708451   5.304182   3.200138
    12  O    2.370699   2.643351   3.325529   2.605919   1.414289
    13  H    3.195328   3.471197   4.045690   3.514970   1.928310
                    6          7          8          9         10
     6  H    0.000000
     7  C    2.125940   0.000000
     8  H    3.033746   1.095265   0.000000
     9  H    2.451890   1.095097   1.783153   0.000000
    10  O    2.590292   1.419542   2.078520   2.079652   0.000000
    11  H    3.509171   1.958857   2.269791   2.423440   0.955712
    12  O    2.059934   2.404679   2.663652   3.347698   2.758364
    13  H    2.348892   2.461339   2.794543   3.476818   2.286099
                   11         12         13
    11  H    0.000000
    12  O    3.553696   0.000000
    13  H    3.043680   0.960099   0.000000
 Stoichiometry    C3H8O2
 Framework group  C1[X(C3H8O2)]
 Deg. of freedom    33
 Full point group                 C1      NOp   1
 Largest Abelian subgroup         C1      NOp   1
 Largest concise Abelian subgroup C1      NOp   1
                         Standard orientation:                         
 ---------------------------------------------------------------------
 Center     Atomic      Atomic             Coordinates (Angstroms)
 Number     Number       Type             X           Y           Z
 ---------------------------------------------------------------------
      1          6           0       -1.779899   -0.595470    0.030173
      2          1           0       -1.887872   -0.652238    1.114013
      3          1           0       -1.841979   -1.602180   -0.383730
      4          1           0       -2.607626   -0.008664   -0.363866
      5          6           0       -0.463843    0.056026   -0.335934
      6          1           0       -0.364515    0.092072   -1.428636
      7          6           0        0.720365   -0.719483    0.209665
      8          1           0        0.633870   -0.781249    1.299761
      9          1           0        0.724385   -1.732798   -0.205561
     10          8           0        1.893790   -0.013571   -0.164315
     11          1           0        2.639971   -0.348384    0.330154
     12          8           0       -0.466029    1.371975    0.182225
     13          1           0        0.421943    1.719769    0.071158
 ---------------------------------------------------------------------
 Rotational constants (GHZ):           8.6454606           3.6599217           2.8074361

 **********************************************************************

            Population analysis using the SCF Density.

 **********************************************************************

 Orbital symmetries:
       Occupied  (A) (A) (A) (A) (A) (A) (A) (A) (A) (A) (A) (A)
                 (A) (A) (A) (A) (A) (A) (A) (A) (A)
       Virtual   (A) (A) (A) (A) (A) (A) (A) (A) (A) (A) (A) (A)
                 (A) (A) (A) (A) (A) (A) (A) (A) (A) (A) (A) (A)
                 (A) (A) (A) (A) (A) (A) (A) (A) (A) (A) (A) (A)
                 (A) (A) (A) (A) (A) (A) (A) (A) (A) (A) (A) (A)
                 (A) (A) (A) (A) (A) (A) (A) (A) (A) (A) (A) (A)
                 (A) (A) (A) (A) (A) (A) (A) (A) (A) (A) (A) (A)
                 (A) (A) (A) (A) (A) (A) (A) (A) (A) (A) (A) (A)
                 (A) (A) (A) (A) (A) (A) (A) (A) (A) (A) (A) (A)
                 (A) (A) (A) (A) (A) (A) (A) (A) (A) (A) (A) (A)
                 (A) (A) (A) (A) (A) (A) (A) (A) (A) (A) (A) (A)
                 (A) (A) (A) (A) (A) (A) (A) (A) (A) (A) (A) (A)
                 (A) (A) (A) (A) (A) (A) (A) (A) (A) (A) (A) (A)
                 (A) (A) (A) (A) (A) (A) (A) (A) (A) (A) (A) (A)
                 (A) (A) (A) (A) (A) (A) (A) (A) (A) (A) (A) (A)
                 (A) (A) (A) (A) (A) (A) (A) (A) (A) (A) (A) (A)
                 (A) (A) (A) (A) (A) (A) (A) (A) (A) (A) (A) (A)
                 (A) (A) (A) (A) (A) (A) (A) (A) (A) (A) (A) (A)
                 (A) (A) (A) (A) (A) (A) (A) (A) (A) (A) (A) (A)
                 (A) (A) (A) (A) (A) (A) (A) (A) (A) (A) (A) (A)
                 (A) (A) (A) (A) (A) (A) (A) (A) (A) (A) (A) (A)
                 (A) (A) (A) (A) (A) (A) (A) (A) (A) (A) (A) (A)
                 (A) (A) (A) (A) (A) (A) (A) (A) (A) (A) (A) (A)
                 (A) (A) (A) (A) (A) (A) (A) (A) (A) (A) (A) (A)
                 (A) (A) (A) (A) (A) (A) (A) (A) (A) (A) (A) (A)
                 (A) (A) (A) (A) (A) (A) (A) (A) (A) (A) (A) (A)
                 (A) (A) (A) (A) (A) (A) (A) (A) (A) (A) (A) (A)
                 (A) (A) (A) (A) (A) (A) (A) (A) (A) (A) (A) (A)
                 (A) (A) (A) (A) (A) (A) (A) (A) (A) (A) (A) (A)
                 (A) (A) (A) (A) (A) (A) (A) (A) (A) (A) (A) (A)
                 (A) (A) (A) (A) (A) (A) (A) (A) (A) (A) (A) (A)
                 (A) (A) (A) (A) (A) (A) (A) (A) (A) (A) (A) (A)
                 (A) (A) (A) (A) (A) (A) (A) (A) (A) (A) (A) (A)
                 (A) (A) (A) (A) (A) (A) (A) (A) (A)
 The electronic state is 1-A.
 Alpha  occ. eigenvalues --  -19.26686 -19.24421 -10.33497 -10.33467 -10.27419
 Alpha  occ. eigenvalues --   -1.14610  -1.11588  -0.87354  -0.78462  -0.68333
 Alpha  occ. eigenvalues --   -0.62661  -0.59795  -0.56709  -0.52389  -0.48171
 Alpha  occ. eigenvalues --   -0.47198  -0.45987  -0.44224  -0.41377  -0.37767
 Alpha  occ. eigenvalues --   -0.35520
 Alpha virt. eigenvalues --    0.02787   0.03833   0.04313   0.04611   0.06145
 Alpha virt. eigenvalues --    0.06496   0.06547   0.07099   0.10189   0.10383
 Alpha virt. eigenvalues --    0.11744   0.12385   0.12763   0.13357   0.13529
 Alpha virt. eigenvalues --    0.14128   0.14909   0.15539   0.16705   0.17980
 Alpha virt. eigenvalues --    0.18558   0.19513   0.19958   0.20618   0.21083
 Alpha virt. eigenvalues --    0.21364   0.23630   0.24083   0.24695   0.24958
 Alpha virt. eigenvalues --    0.26168   0.27461   0.27932   0.29318   0.30235
 Alpha virt. eigenvalues --    0.30558   0.31435   0.32223   0.33108   0.34441
 Alpha virt. eigenvalues --    0.34795   0.35274   0.35491   0.36256   0.36703
 Alpha virt. eigenvalues --    0.36990   0.38181   0.38476   0.38791   0.39608
 Alpha virt. eigenvalues --    0.39833   0.41051   0.41652   0.42045   0.42565
 Alpha virt. eigenvalues --    0.42965   0.43945   0.44653   0.45702   0.46095
 Alpha virt. eigenvalues --    0.46843   0.47437   0.48796   0.49566   0.50012
 Alpha virt. eigenvalues --    0.50740   0.51681   0.52477   0.53514   0.53769
 Alpha virt. eigenvalues --    0.55474   0.57130   0.57329   0.58190   0.59684
 Alpha virt. eigenvalues --    0.60468   0.61815   0.63029   0.64782   0.65848
 Alpha virt. eigenvalues --    0.67612   0.69014   0.70305   0.70649   0.71729
 Alpha virt. eigenvalues --    0.72780   0.74014   0.74941   0.75915   0.76637
 Alpha virt. eigenvalues --    0.77078   0.78005   0.78781   0.80198   0.81748
 Alpha virt. eigenvalues --    0.82419   0.82971   0.84580   0.85298   0.86212
 Alpha virt. eigenvalues --    0.87260   0.88707   0.90182   0.90775   0.91536
 Alpha virt. eigenvalues --    0.92393   0.92841   0.93412   0.95241   0.96372
 Alpha virt. eigenvalues --    0.97120   0.97793   0.98905   0.99747   1.01465
 Alpha virt. eigenvalues --    1.02390   1.02627   1.03983   1.04433   1.05438
 Alpha virt. eigenvalues --    1.07207   1.08426   1.09330   1.10201   1.11658
 Alpha virt. eigenvalues --    1.12333   1.13022   1.14376   1.15229   1.15384
 Alpha virt. eigenvalues --    1.16665   1.17463   1.18572   1.19549   1.19862
 Alpha virt. eigenvalues --    1.21785   1.23581   1.24930   1.25375   1.29290
 Alpha virt. eigenvalues --    1.29962   1.30309   1.31669   1.33441   1.34655
 Alpha virt. eigenvalues --    1.36095   1.36323   1.37572   1.38786   1.39311
 Alpha virt. eigenvalues --    1.41297   1.42528   1.42817   1.44761   1.45655
 Alpha virt. eigenvalues --    1.46598   1.47556   1.49915   1.52577   1.52963
 Alpha virt. eigenvalues --    1.54430   1.55465   1.56246   1.56461   1.57135
 Alpha virt. eigenvalues --    1.57740   1.58599   1.60186   1.60690   1.62545
 Alpha virt. eigenvalues --    1.64170   1.64338   1.65679   1.66910   1.67549
 Alpha virt. eigenvalues --    1.69823   1.70321   1.73258   1.75042   1.75512
 Alpha virt. eigenvalues --    1.76630   1.77894   1.79639   1.80080   1.81357
 Alpha virt. eigenvalues --    1.83416   1.83568   1.85214   1.86414   1.87582
 Alpha virt. eigenvalues --    1.89938   1.93485   1.95795   1.96345   1.99325
 Alpha virt. eigenvalues --    2.01392   2.02579   2.04866   2.07810   2.08273
 Alpha virt. eigenvalues --    2.09836   2.11843   2.13478   2.15280   2.15936
 Alpha virt. eigenvalues --    2.18370   2.21144   2.23784   2.27477   2.28415
 Alpha virt. eigenvalues --    2.30721   2.33642   2.35638   2.37999   2.40707
 Alpha virt. eigenvalues --    2.42270   2.44619   2.45544   2.49828   2.53875
 Alpha virt. eigenvalues --    2.55610   2.56535   2.61025   2.65556   2.67453
 Alpha virt. eigenvalues --    2.68359   2.70756   2.73140   2.78749   2.79778
 Alpha virt. eigenvalues --    2.80384   2.80532   2.84305   2.85316   2.89534
 Alpha virt. eigenvalues --    2.91166   2.93138   2.95509   2.99620   3.04788
 Alpha virt. eigenvalues --    3.07033   3.11660   3.17194   3.19389   3.20862
 Alpha virt. eigenvalues --    3.26192   3.27023   3.30301   3.34978   3.37325
 Alpha virt. eigenvalues --    3.41448   3.44005   3.44528   3.44760   3.46138
 Alpha virt. eigenvalues --    3.48442   3.50527   3.51379   3.52880   3.59015
 Alpha virt. eigenvalues --    3.60666   3.62165   3.63294   3.64488   3.71106
 Alpha virt. eigenvalues --    3.71495   3.73550   3.74099   3.76156   3.78308
 Alpha virt. eigenvalues --    3.80798   3.82063   3.83148   3.83835   3.86239
 Alpha virt. eigenvalues --    3.89558   3.91861   3.93762   3.96686   3.97562
 Alpha virt. eigenvalues --    3.98680   4.00837   4.02827   4.03658   4.06298
 Alpha virt. eigenvalues --    4.08659   4.09851   4.13813   4.15001   4.15974
 Alpha virt. eigenvalues --    4.19475   4.20592   4.24005   4.26126   4.30784
 Alpha virt. eigenvalues --    4.32490   4.36234   4.37480   4.39582   4.41367
 Alpha virt. eigenvalues --    4.42184   4.44859   4.45678   4.47387   4.51338
 Alpha virt. eigenvalues --    4.55776   4.56343   4.59537   4.61166   4.62599
 Alpha virt. eigenvalues --    4.66015   4.69529   4.69984   4.72913   4.76381
 Alpha virt. eigenvalues --    4.77964   4.81122   4.84334   4.86836   4.89681
 Alpha virt. eigenvalues --    4.92017   4.94627   4.97035   4.98491   5.02633
 Alpha virt. eigenvalues --    5.03506   5.05262   5.07501   5.08445   5.10593
 Alpha virt. eigenvalues --    5.12055   5.14023   5.17683   5.21988   5.23873
 Alpha virt. eigenvalues --    5.26149   5.26955   5.29890   5.30463   5.33144
 Alpha virt. eigenvalues --    5.37088   5.40683   5.42504   5.47044   5.52866
 Alpha virt. eigenvalues --    5.56291   5.59358   5.63628   5.65812   5.72778
 Alpha virt. eigenvalues --    5.79062   5.83604   5.85646   5.87962   5.93693
 Alpha virt. eigenvalues --    5.96637   6.03792   6.11189   6.27702   6.37943
 Alpha virt. eigenvalues --    6.40108   6.46886   6.51742   6.53397   6.55636
 Alpha virt. eigenvalues --    6.57974   6.62214   6.65578   6.73825   6.78423
 Alpha virt. eigenvalues --    6.93163   6.98806   6.99471   7.02593   7.06147
 Alpha virt. eigenvalues --    7.13004   7.15778   7.19318   7.21008   7.30509
 Alpha virt. eigenvalues --    7.39935   7.43004   7.57290   7.62636   7.83883
 Alpha virt. eigenvalues --    7.89064   8.20666   8.23287  15.23444  15.74774
 Alpha virt. eigenvalues --   17.34384  17.47918  18.31036
          Condensed to atoms (all electrons):
               1          2          3          4          5          6
     1  C    5.857025   0.362839   0.391968   0.455360  -0.089425  -0.081220
     2  H    0.362839   0.382742  -0.001818  -0.007147   0.030450   0.003497
     3  H    0.391968  -0.001818   0.354160   0.007566  -0.019004  -0.011444
     4  H    0.455360  -0.007147   0.007566   0.343154  -0.049598  -0.010111
     5  C   -0.089425   0.030450  -0.019004  -0.049598   5.131154   0.468926
     6  H   -0.081220   0.003497  -0.011444  -0.010111   0.468926   0.429105
     7  C    0.103981  -0.024624   0.002126   0.013657   0.013688  -0.048902
     8  H   -0.017632  -0.015092  -0.001635   0.001609  -0.006290   0.001664
     9  H    0.009367   0.001285  -0.001501   0.000103   0.012255  -0.007219
    10  O   -0.008235   0.000545   0.000779   0.000122  -0.017443  -0.010412
    11  H    0.001120   0.000190   0.000427  -0.000115  -0.003826  -0.000363
    12  O    0.012012   0.005467  -0.003224   0.007760  -0.119190  -0.030186
    13  H   -0.007743  -0.003468   0.002235  -0.003226   0.027733   0.006035
               7          8          9         10         11         12
     1  C    0.103981  -0.017632   0.009367  -0.008235   0.001120   0.012012
     2  H   -0.024624  -0.015092   0.001285   0.000545   0.000190   0.005467
     3  H    0.002126  -0.001635  -0.001501   0.000779   0.000427  -0.003224
     4  H    0.013657   0.001609   0.000103   0.000122  -0.000115   0.007760
     5  C    0.013688  -0.006290   0.012255  -0.017443  -0.003826  -0.119190
     6  H   -0.048902   0.001664  -0.007219  -0.010412  -0.000363  -0.030186
     7  C    5.491434   0.382811   0.358335   0.037011   0.011730   0.017878
     8  H    0.382811   0.409452  -0.039486  -0.029920   0.016463   0.014866
     9  H    0.358335  -0.039486   0.371288   0.017770  -0.008674   0.000178
    10  O    0.037011  -0.029920   0.017770   8.284285   0.202412  -0.007984
    11  H    0.011730   0.016463  -0.008674   0.202412   0.719063   0.004488
    12  O    0.017878   0.014866   0.000178  -0.007984   0.004488   8.559406
    13  H    0.013808   0.002451  -0.002158  -0.000897  -0.004759   0.177463
              13
     1  C   -0.007743
     2  H   -0.003468
     3  H    0.002235
     4  H   -0.003226
     5  C    0.027733
     6  H    0.006035
     7  C    0.013808
     8  H    0.002451
     9  H   -0.002158
    10  O   -0.000897
    11  H   -0.004759
    12  O    0.177463
    13  H    0.650806
 Mulliken charges:
               1
     1  C   -0.989418
     2  H    0.265134
     3  H    0.279364
     4  H    0.240866
     5  C    0.620570
     6  H    0.290631
     7  C   -0.372933
     8  H    0.280738
     9  H    0.288456
    10  O   -0.468034
    11  H    0.061843
    12  O   -0.638934
    13  H    0.141718
 Sum of Mulliken charges =   0.00000
 Mulliken charges with hydrogens summed into heavy atoms:
               1
     1  C   -0.204055
     5  C    0.911201
     7  C    0.196261
    10  O   -0.406191
    12  O   -0.497216
 Electronic spatial extent (au):  <R**2>=            471.2984
 Charge=              0.0000 electrons
 Dipole moment (field-independent basis, Debye):
    X=              1.2646    Y=             -1.9919    Z=              0.4433  Tot=              2.4007
 Quadrupole moment (field-independent basis, Debye-Ang):
   XX=            -28.7531   YY=            -32.1610   ZZ=            -31.9380
   XY=              0.7506   XZ=              3.3251   YZ=             -0.9690
 Traceless Quadrupole moment (field-independent basis, Debye-Ang):
   XX=              2.1976   YY=             -1.2103   ZZ=             -0.9873
   XY=              0.7506   XZ=              3.3251   YZ=             -0.9690
 Octapole moment (field-independent basis, Debye-Ang**2):
  XXX=             19.5471  YYY=              4.0831  ZZZ=              0.7573  XYY=              8.4633
  XXY=             -3.2527  XXZ=              6.4982  XZZ=              1.9938  YZZ=              0.6273
  YYZ=             -1.3423  XYZ=             -0.2519
 Hexadecapole moment (field-independent basis, Debye-Ang**3):
 XXXX=           -314.5478 YYYY=           -157.4761 ZZZZ=            -61.7681 XXXY=            -17.2608
 XXXZ=             19.3892 YYYX=              7.4416 YYYZ=              2.9937 ZZZX=              0.6107
 ZZZY=             -1.3234 XXYY=            -89.3719 XXZZ=            -72.4942 YYZZ=            -39.3724
 XXYZ=             -2.6371 YYXZ=              1.4251 ZZXY=             -0.7268
 N-N= 1.956250210212D+02 E-N=-1.022672851483D+03  KE= 2.680011338604D+02
 1\1\GINC-R04C23\FOpt\RwB97XD\Aug-CC-pVTZ\C3H8O2\HASANGAL\10-Feb-2022\0
 \\# WB97XD aug-cc-pVTZ Opt Integral(Grid=SuperFineGrid) Freq MaxDisk=3
 2GB\\Title\\0,1\C,-1.7828025934,-0.5884738926,0.0297974553\H,-1.890515
 305,-0.6446344844,1.1136950433\H,-1.8495437596,-1.5949464743,-0.383956
 3336\H,-2.6081028194,0.0019530289,-0.3639220151\C,-0.4640415021,0.0571
 334637,-0.3370065075\H,-0.3650695287,0.0926102841,-1.4297598568\C,0.71
 69714675,-0.7235580735,0.2081276028\H,0.6307170902,-0.7848116158,1.298
 2715543\H,0.7162994143,-1.736929814,-0.2069802257\O,1.8933404002,-0.02
 29036505,-0.1664893911\H,2.63826179,-0.3609664662,0.3276676467\O,-0.46
 01441365,1.3731401323,0.1809954676\H,0.4293094824,1.7169775623,0.06946
 95596\\Version=ES64L-G16RevB.01\State=1-A\HF=-269.6015189\RMSD=2.441e-
 09\RMSF=1.521e-05\Dipole=0.4941346,-0.7858371,0.1742634\Quadrupole=1.6
 41106,-0.9049387,-0.7361674,0.546737,2.4677371,-0.7316031\PG=C01 [X(C3
 H8O2)]\\@


 THE SECRET OF SUCCESS IN LIFE IS TO EAT WHAT YOU LIKE, AND LET THE FOOD
 FIGHT IT OUT INSIDE YOU. -- FROM A FORTUNE COOKIE
 Job cpu time:       0 days  7 hours 56 minutes 19.7 seconds.
 Elapsed time:       0 days  0 hours 41 minutes  0.0 seconds.
 File lengths (MBytes):  RWF=    106 Int=      0 D2E=      0 Chk=     13 Scr=      1
 Normal termination of Gaussian 16 at Thu Feb 10 03:03:19 2022.
 Link1:  Proceeding to internal job step number  2.
 ----------------------------------------------------------------------
 #N Geom=AllCheck Guess=TCheck SCRF=Check GenChk RwB97XD/Aug-CC-pVTZ Fr
 eq
 ----------------------------------------------------------------------
 1/10=4,29=7,30=1,38=1,40=1/1,3;
 2/12=2,40=1/2;
 3/5=16,6=1,7=10,11=2,14=-4,25=1,30=1,70=2,71=2,74=-58,75=-7,116=1,140=1/1,2,3;
 4/5=101/1;
 5/5=2,38=6,98=1/2;
 8/6=4,10=90,11=11/1;
 11/6=1,8=1,9=11,15=111,16=1/1,2,10;
 10/6=1/2;
 6/7=2,8=2,9=2,10=2,28=1/1;
 7/8=1,10=1,25=1/1,2,3,16;
 1/10=4,30=1/3;
 99//99;
 Structure from the checkpoint file:  "1-2-propanediol_Conf-M0001-wb97-opt-wb97-opt.chk"
 -----
 Title
 -----
 Charge =  0 Multiplicity = 1
 Redundant internal coordinates found in file.  (old form).
 C,0,-1.7828025934,-0.5884738926,0.0297974553
 H,0,-1.890515305,-0.6446344844,1.1136950433
 H,0,-1.8495437596,-1.5949464743,-0.3839563336
 H,0,-2.6081028194,0.0019530289,-0.3639220151
 C,0,-0.4640415021,0.0571334637,-0.3370065075
 H,0,-0.3650695287,0.0926102841,-1.4297598568
 C,0,0.7169714675,-0.7235580735,0.2081276028
 H,0,0.6307170902,-0.7848116158,1.2982715543
 H,0,0.7162994143,-1.736929814,-0.2069802257
 O,0,1.8933404002,-0.0229036505,-0.1664893911
 H,0,2.63826179,-0.3609664662,0.3276676467
 O,0,-0.4601441365,1.3731401323,0.1809954676
 H,0,0.4293094824,1.7169775623,0.0694695596
 Recover connectivity data from disk.

 GradGradGradGradGradGradGradGradGradGradGradGradGradGradGradGradGradGrad
 Berny optimization.
 Initialization pass.
                           ----------------------------
                           !    Initial Parameters    !
                           ! (Angstroms and Degrees)  !
 --------------------------                            --------------------------
 ! Name  Definition              Value          Derivative Info.                !
 --------------------------------------------------------------------------------
 ! R1    R(1,2)                  1.0907         calculate D2E/DX2 analytically  !
 ! R2    R(1,3)                  1.0902         calculate D2E/DX2 analytically  !
 ! R3    R(1,4)                  1.0885         calculate D2E/DX2 analytically  !
 ! R4    R(1,5)                  1.5134         calculate D2E/DX2 analytically  !
 ! R5    R(5,6)                  1.0978         calculate D2E/DX2 analytically  !
 ! R6    R(5,7)                  1.5171         calculate D2E/DX2 analytically  !
 ! R7    R(5,12)                 1.4143         calculate D2E/DX2 analytically  !
 ! R8    R(7,8)                  1.0953         calculate D2E/DX2 analytically  !
 ! R9    R(7,9)                  1.0951         calculate D2E/DX2 analytically  !
 ! R10   R(7,10)                 1.4195         calculate D2E/DX2 analytically  !
 ! R11   R(10,11)                0.9557         calculate D2E/DX2 analytically  !
 ! R12   R(12,13)                0.9601         calculate D2E/DX2 analytically  !
 ! A1    A(2,1,3)              108.8786         calculate D2E/DX2 analytically  !
 ! A2    A(2,1,4)              108.2113         calculate D2E/DX2 analytically  !
 ! A3    A(2,1,5)              110.4186         calculate D2E/DX2 analytically  !
 ! A4    A(3,1,4)              108.4859         calculate D2E/DX2 analytically  !
 ! A5    A(3,1,5)              110.8039         calculate D2E/DX2 analytically  !
 ! A6    A(4,1,5)              109.9763         calculate D2E/DX2 analytically  !
 ! A7    A(1,5,6)              109.4871         calculate D2E/DX2 analytically  !
 ! A8    A(1,5,7)              111.8229         calculate D2E/DX2 analytically  !
 ! A9    A(1,5,12)             108.0937         calculate D2E/DX2 analytically  !
 ! A10   A(6,5,7)              107.7059         calculate D2E/DX2 analytically  !
 ! A11   A(6,5,12)             109.5276         calculate D2E/DX2 analytically  !
 ! A12   A(7,5,12)             110.1874         calculate D2E/DX2 analytically  !
 ! A13   A(5,7,8)              108.9735         calculate D2E/DX2 analytically  !
 ! A14   A(5,7,9)              109.8475         calculate D2E/DX2 analytically  !
 ! A15   A(5,7,10)             107.2357         calculate D2E/DX2 analytically  !
 ! A16   A(8,7,9)              108.9951         calculate D2E/DX2 analytically  !
 ! A17   A(8,7,10)             110.826          calculate D2E/DX2 analytically  !
 ! A18   A(9,7,10)             110.9294         calculate D2E/DX2 analytically  !
 ! A19   A(7,10,11)            109.565          calculate D2E/DX2 analytically  !
 ! A20   A(5,12,13)            107.0525         calculate D2E/DX2 analytically  !
 ! D1    D(2,1,5,6)            179.1822         calculate D2E/DX2 analytically  !
 ! D2    D(2,1,5,7)             59.8931         calculate D2E/DX2 analytically  !
 ! D3    D(2,1,5,12)           -61.5669         calculate D2E/DX2 analytically  !
 ! D4    D(3,1,5,6)             58.4666         calculate D2E/DX2 analytically  !
 ! D5    D(3,1,5,7)            -60.8225         calculate D2E/DX2 analytically  !
 ! D6    D(3,1,5,12)           177.7175         calculate D2E/DX2 analytically  !
 ! D7    D(4,1,5,6)            -61.4679         calculate D2E/DX2 analytically  !
 ! D8    D(4,1,5,7)            179.243          calculate D2E/DX2 analytically  !
 ! D9    D(4,1,5,12)            57.783          calculate D2E/DX2 analytically  !
 ! D10   D(1,5,7,8)            -58.8154         calculate D2E/DX2 analytically  !
 ! D11   D(1,5,7,9)             60.5269         calculate D2E/DX2 analytically  !
 ! D12   D(1,5,7,10)          -178.8349         calculate D2E/DX2 analytically  !
 ! D13   D(6,5,7,8)           -179.1504         calculate D2E/DX2 analytically  !
 ! D14   D(6,5,7,9)            -59.8082         calculate D2E/DX2 analytically  !
 ! D15   D(6,5,7,10)            60.83           calculate D2E/DX2 analytically  !
 ! D16   D(12,5,7,8)            61.428          calculate D2E/DX2 analytically  !
 ! D17   D(12,5,7,9)          -179.2298         calculate D2E/DX2 analytically  !
 ! D18   D(12,5,7,10)          -58.5916         calculate D2E/DX2 analytically  !
 ! D19   D(1,5,12,13)          170.813          calculate D2E/DX2 analytically  !
 ! D20   D(6,5,12,13)          -69.9617         calculate D2E/DX2 analytically  !
 ! D21   D(7,5,12,13)           48.3466         calculate D2E/DX2 analytically  !
 ! D22   D(5,7,10,11)          166.5854         calculate D2E/DX2 analytically  !
 ! D23   D(8,7,10,11)           47.7548         calculate D2E/DX2 analytically  !
 ! D24   D(9,7,10,11)          -73.4647         calculate D2E/DX2 analytically  !
 --------------------------------------------------------------------------------
 Trust Radius=3.00D-01 FncErr=1.00D-07 GrdErr=1.00D-07 EigMax=2.50D+02 EigMin=1.00D-04
 Number of steps in this run=      2 maximum allowed number of steps=      2.
 GradGradGradGradGradGradGradGradGradGradGradGradGradGradGradGradGradGrad

                          Input orientation:                          
 ---------------------------------------------------------------------
 Center     Atomic      Atomic             Coordinates (Angstroms)
 Number     Number       Type             X           Y           Z
 ---------------------------------------------------------------------
      1          6           0       -1.782803   -0.588474    0.029797
      2          1           0       -1.890515   -0.644634    1.113695
      3          1           0       -1.849544   -1.594946   -0.383956
      4          1           0       -2.608103    0.001953   -0.363922
      5          6           0       -0.464042    0.057133   -0.337007
      6          1           0       -0.365070    0.092610   -1.429760
      7          6           0        0.716971   -0.723558    0.208128
      8          1           0        0.630717   -0.784812    1.298272
      9          1           0        0.716299   -1.736930   -0.206980
     10          8           0        1.893340   -0.022904   -0.166489
     11          1           0        2.638262   -0.360966    0.327668
     12          8           0       -0.460144    1.373140    0.180995
     13          1           0        0.429309    1.716978    0.069470
 ---------------------------------------------------------------------
                    Distance matrix (angstroms):
                    1          2          3          4          5
     1  C    0.000000
     2  H    1.090683   0.000000
     3  H    1.090245   1.774185   0.000000
     4  H    1.088457   1.765321   1.768022   0.000000
     5  C    1.513435   2.152171   2.156662   2.144940   0.000000
     6  H    2.145728   3.056089   2.478955   2.485041   1.097800
     7  C    2.509765   2.761389   2.774325   3.451047   1.517050
     8  H    2.733615   2.531863   3.104497   3.724492   2.140444
     9  H    2.760530   3.119740   2.575855   3.754996   2.151459
    10  O    3.724571   4.042646   4.065439   4.505839   2.364896
    11  H    4.436924   4.605228   4.708451   5.304182   3.200138
    12  O    2.370699   2.643351   3.325529   2.605919   1.414289
    13  H    3.195328   3.471197   4.045690   3.514970   1.928310
                    6          7          8          9         10
     6  H    0.000000
     7  C    2.125940   0.000000
     8  H    3.033746   1.095265   0.000000
     9  H    2.451890   1.095097   1.783153   0.000000
    10  O    2.590292   1.419542   2.078520   2.079652   0.000000
    11  H    3.509171   1.958857   2.269791   2.423440   0.955712
    12  O    2.059934   2.404679   2.663652   3.347698   2.758364
    13  H    2.348892   2.461339   2.794543   3.476818   2.286099
                   11         12         13
    11  H    0.000000
    12  O    3.553696   0.000000
    13  H    3.043680   0.960099   0.000000
 Stoichiometry    C3H8O2
 Framework group  C1[X(C3H8O2)]
 Deg. of freedom    33
 Full point group                 C1      NOp   1
 Largest Abelian subgroup         C1      NOp   1
 Largest concise Abelian subgroup C1      NOp   1
                         Standard orientation:                         
 ---------------------------------------------------------------------
 Center     Atomic      Atomic             Coordinates (Angstroms)
 Number     Number       Type             X           Y           Z
 ---------------------------------------------------------------------
      1          6           0       -1.779899   -0.595470    0.030173
      2          1           0       -1.887872   -0.652238    1.114013
      3          1           0       -1.841979   -1.602180   -0.383730
      4          1           0       -2.607626   -0.008664   -0.363866
      5          6           0       -0.463843    0.056026   -0.335934
      6          1           0       -0.364515    0.092072   -1.428636
      7          6           0        0.720365   -0.719483    0.209665
      8          1           0        0.633870   -0.781249    1.299761
      9          1           0        0.724385   -1.732798   -0.205561
     10          8           0        1.893790   -0.013571   -0.164315
     11          1           0        2.639971   -0.348384    0.330154
     12          8           0       -0.466029    1.371975    0.182225
     13          1           0        0.421943    1.719769    0.071158
 ---------------------------------------------------------------------
 Rotational constants (GHZ):           8.6454606           3.6599217           2.8074361
 Standard basis: Aug-CC-pVTZ (5D, 7F)
 There are   475 symmetry adapted cartesian basis functions of A   symmetry.
 There are   414 symmetry adapted basis functions of A   symmetry.
   414 basis functions,   576 primitive gaussians,   475 cartesian basis functions
    21 alpha electrons       21 beta electrons
       nuclear repulsion energy       195.6304888823 Hartrees.
 NAtoms=   13 NActive=   13 NUniq=   13 SFac= 1.00D+00 NAtFMM=   60 NAOKFM=F Big=F
 Integral buffers will be    131072 words long.
 Raffenetti 2 integral format.
 Two-electron integral symmetry is turned on.
 Nuclear repulsion after empirical dispersion term =      195.6250210212 Hartrees.
 One-electron integrals computed using PRISM.
 NBasis=   414 RedAO= T EigKep=  1.02D-05  NBF=   414
 NBsUse=   414 1.00D-06 EigRej= -1.00D+00 NBFU=   414
 Initial guess from the checkpoint file:  "1-2-propanediol_Conf-M0001-wb97-opt-wb97-opt.chk"
 B after Tr=     0.000000    0.000000    0.000000
         Rot=    1.000000    0.000000    0.000000    0.000000 Ang=   0.00 deg.
 Requested convergence on RMS density matrix=1.00D-08 within 128 cycles.
 Requested convergence on MAX density matrix=1.00D-06.
 Requested convergence on             energy=1.00D-06.
 No special actions if energy rises.
 SCF Done:  E(RwB97XD) =  -269.601518869     A.U. after    1 cycles
            NFock=  1  Conv=0.67D-09     -V/T= 2.0060
 DoSCS=F DFT=T ScalE2(SS,OS)=  1.000000  1.000000
 Range of M.O.s used for correlation:     1   414
 NBasis=   414 NAE=    21 NBE=    21 NFC=     0 NFV=     0
 NROrb=    414 NOA=    21 NOB=    21 NVA=   393 NVB=   393

 **** Warning!!: The largest alpha MO coefficient is  0.54332382D+02

 Symmetrizing basis deriv contribution to polar:
 IMax=3 JMax=2 DiffMx= 0.00D+00
 G2DrvN: will do    14 centers at a time, making    1 passes.
 Calling FoFCou, ICntrl=  3107 FMM=F I1Cent=   0 AccDes= 0.00D+00.
 End of G2Drv F.D. properties file   721 does not exist.
 End of G2Drv F.D. properties file   722 does not exist.
 End of G2Drv F.D. properties file   788 does not exist.
          IDoAtm=1111111111111
          Differentiating once with respect to electric field.
                with respect to dipole field.
          Differentiating once with respect to nuclear coordinates.
 CalDSu exits because no D1Ps are significant.
          There are    42 degrees of freedom in the 1st order CPHF.  IDoFFX=6 NUNeed=     3.
     39 vectors produced by pass  0 Test12= 1.97D-14 2.38D-09 XBig12= 1.71D+01 7.83D-01.
 AX will form    39 AO Fock derivatives at one time.
     39 vectors produced by pass  1 Test12= 1.97D-14 2.38D-09 XBig12= 1.39D+00 1.78D-01.
     39 vectors produced by pass  2 Test12= 1.97D-14 2.38D-09 XBig12= 3.23D-02 2.36D-02.
     39 vectors produced by pass  3 Test12= 1.97D-14 2.38D-09 XBig12= 2.81D-04 3.39D-03.
     39 vectors produced by pass  4 Test12= 1.97D-14 2.38D-09 XBig12= 2.27D-06 2.10D-04.
     39 vectors produced by pass  5 Test12= 1.97D-14 2.38D-09 XBig12= 1.68D-08 1.54D-05.
     38 vectors produced by pass  6 Test12= 1.97D-14 2.38D-09 XBig12= 1.15D-10 1.30D-06.
      5 vectors produced by pass  7 Test12= 1.97D-14 2.38D-09 XBig12= 7.16D-13 8.77D-08.
      3 vectors produced by pass  8 Test12= 1.97D-14 2.38D-09 XBig12= 3.96D-15 6.54D-09.
 InvSVY:  IOpt=1 It=  1 EMax= 5.33D-15
 Solved reduced A of dimension   280 with    42 vectors.
 Isotropic polarizability for W=    0.000000       49.62 Bohr**3.
 End of Minotr F.D. properties file   721 does not exist.
 End of Minotr F.D. properties file   722 does not exist.
 End of Minotr F.D. properties file   788 does not exist.

 **********************************************************************

            Population analysis using the SCF Density.

 **********************************************************************

 Orbital symmetries:
       Occupied  (A) (A) (A) (A) (A) (A) (A) (A) (A) (A) (A) (A)
                 (A) (A) (A) (A) (A) (A) (A) (A) (A)
       Virtual   (A) (A) (A) (A) (A) (A) (A) (A) (A) (A) (A) (A)
                 (A) (A) (A) (A) (A) (A) (A) (A) (A) (A) (A) (A)
                 (A) (A) (A) (A) (A) (A) (A) (A) (A) (A) (A) (A)
                 (A) (A) (A) (A) (A) (A) (A) (A) (A) (A) (A) (A)
                 (A) (A) (A) (A) (A) (A) (A) (A) (A) (A) (A) (A)
                 (A) (A) (A) (A) (A) (A) (A) (A) (A) (A) (A) (A)
                 (A) (A) (A) (A) (A) (A) (A) (A) (A) (A) (A) (A)
                 (A) (A) (A) (A) (A) (A) (A) (A) (A) (A) (A) (A)
                 (A) (A) (A) (A) (A) (A) (A) (A) (A) (A) (A) (A)
                 (A) (A) (A) (A) (A) (A) (A) (A) (A) (A) (A) (A)
                 (A) (A) (A) (A) (A) (A) (A) (A) (A) (A) (A) (A)
                 (A) (A) (A) (A) (A) (A) (A) (A) (A) (A) (A) (A)
                 (A) (A) (A) (A) (A) (A) (A) (A) (A) (A) (A) (A)
                 (A) (A) (A) (A) (A) (A) (A) (A) (A) (A) (A) (A)
                 (A) (A) (A) (A) (A) (A) (A) (A) (A) (A) (A) (A)
                 (A) (A) (A) (A) (A) (A) (A) (A) (A) (A) (A) (A)
                 (A) (A) (A) (A) (A) (A) (A) (A) (A) (A) (A) (A)
                 (A) (A) (A) (A) (A) (A) (A) (A) (A) (A) (A) (A)
                 (A) (A) (A) (A) (A) (A) (A) (A) (A) (A) (A) (A)
                 (A) (A) (A) (A) (A) (A) (A) (A) (A) (A) (A) (A)
                 (A) (A) (A) (A) (A) (A) (A) (A) (A) (A) (A) (A)
                 (A) (A) (A) (A) (A) (A) (A) (A) (A) (A) (A) (A)
                 (A) (A) (A) (A) (A) (A) (A) (A) (A) (A) (A) (A)
                 (A) (A) (A) (A) (A) (A) (A) (A) (A) (A) (A) (A)
                 (A) (A) (A) (A) (A) (A) (A) (A) (A) (A) (A) (A)
                 (A) (A) (A) (A) (A) (A) (A) (A) (A) (A) (A) (A)
                 (A) (A) (A) (A) (A) (A) (A) (A) (A) (A) (A) (A)
                 (A) (A) (A) (A) (A) (A) (A) (A) (A) (A) (A) (A)
                 (A) (A) (A) (A) (A) (A) (A) (A) (A) (A) (A) (A)
                 (A) (A) (A) (A) (A) (A) (A) (A) (A) (A) (A) (A)
                 (A) (A) (A) (A) (A) (A) (A) (A) (A) (A) (A) (A)
                 (A) (A) (A) (A) (A) (A) (A) (A) (A) (A) (A) (A)
                 (A) (A) (A) (A) (A) (A) (A) (A) (A)
 The electronic state is 1-A.
 Alpha  occ. eigenvalues --  -19.26686 -19.24421 -10.33497 -10.33467 -10.27419
 Alpha  occ. eigenvalues --   -1.14610  -1.11588  -0.87354  -0.78462  -0.68333
 Alpha  occ. eigenvalues --   -0.62661  -0.59795  -0.56709  -0.52389  -0.48171
 Alpha  occ. eigenvalues --   -0.47198  -0.45987  -0.44224  -0.41377  -0.37767
 Alpha  occ. eigenvalues --   -0.35520
 Alpha virt. eigenvalues --    0.02787   0.03833   0.04313   0.04611   0.06145
 Alpha virt. eigenvalues --    0.06496   0.06547   0.07099   0.10189   0.10383
 Alpha virt. eigenvalues --    0.11744   0.12385   0.12763   0.13357   0.13529
 Alpha virt. eigenvalues --    0.14128   0.14909   0.15539   0.16705   0.17980
 Alpha virt. eigenvalues --    0.18558   0.19513   0.19958   0.20618   0.21083
 Alpha virt. eigenvalues --    0.21364   0.23630   0.24083   0.24695   0.24958
 Alpha virt. eigenvalues --    0.26168   0.27461   0.27932   0.29318   0.30235
 Alpha virt. eigenvalues --    0.30558   0.31435   0.32223   0.33108   0.34441
 Alpha virt. eigenvalues --    0.34795   0.35274   0.35491   0.36256   0.36703
 Alpha virt. eigenvalues --    0.36990   0.38181   0.38476   0.38791   0.39608
 Alpha virt. eigenvalues --    0.39833   0.41051   0.41652   0.42045   0.42565
 Alpha virt. eigenvalues --    0.42965   0.43945   0.44653   0.45702   0.46095
 Alpha virt. eigenvalues --    0.46843   0.47437   0.48796   0.49566   0.50012
 Alpha virt. eigenvalues --    0.50740   0.51681   0.52477   0.53514   0.53769
 Alpha virt. eigenvalues --    0.55474   0.57130   0.57329   0.58190   0.59684
 Alpha virt. eigenvalues --    0.60468   0.61815   0.63029   0.64782   0.65848
 Alpha virt. eigenvalues --    0.67612   0.69014   0.70305   0.70649   0.71729
 Alpha virt. eigenvalues --    0.72780   0.74014   0.74941   0.75915   0.76637
 Alpha virt. eigenvalues --    0.77078   0.78005   0.78781   0.80198   0.81748
 Alpha virt. eigenvalues --    0.82419   0.82971   0.84580   0.85298   0.86212
 Alpha virt. eigenvalues --    0.87260   0.88707   0.90182   0.90775   0.91536
 Alpha virt. eigenvalues --    0.92393   0.92841   0.93412   0.95241   0.96372
 Alpha virt. eigenvalues --    0.97120   0.97793   0.98905   0.99747   1.01465
 Alpha virt. eigenvalues --    1.02390   1.02627   1.03983   1.04433   1.05438
 Alpha virt. eigenvalues --    1.07207   1.08426   1.09330   1.10201   1.11658
 Alpha virt. eigenvalues --    1.12333   1.13022   1.14376   1.15229   1.15384
 Alpha virt. eigenvalues --    1.16665   1.17463   1.18572   1.19549   1.19862
 Alpha virt. eigenvalues --    1.21785   1.23581   1.24930   1.25375   1.29290
 Alpha virt. eigenvalues --    1.29962   1.30309   1.31669   1.33441   1.34655
 Alpha virt. eigenvalues --    1.36095   1.36323   1.37572   1.38786   1.39311
 Alpha virt. eigenvalues --    1.41297   1.42528   1.42817   1.44761   1.45655
 Alpha virt. eigenvalues --    1.46598   1.47556   1.49915   1.52577   1.52963
 Alpha virt. eigenvalues --    1.54430   1.55465   1.56246   1.56461   1.57135
 Alpha virt. eigenvalues --    1.57740   1.58599   1.60186   1.60690   1.62545
 Alpha virt. eigenvalues --    1.64170   1.64338   1.65679   1.66910   1.67549
 Alpha virt. eigenvalues --    1.69823   1.70321   1.73258   1.75042   1.75512
 Alpha virt. eigenvalues --    1.76630   1.77894   1.79639   1.80080   1.81357
 Alpha virt. eigenvalues --    1.83416   1.83568   1.85214   1.86414   1.87582
 Alpha virt. eigenvalues --    1.89938   1.93485   1.95795   1.96345   1.99325
 Alpha virt. eigenvalues --    2.01392   2.02579   2.04866   2.07810   2.08273
 Alpha virt. eigenvalues --    2.09836   2.11843   2.13478   2.15280   2.15936
 Alpha virt. eigenvalues --    2.18370   2.21144   2.23784   2.27477   2.28415
 Alpha virt. eigenvalues --    2.30721   2.33642   2.35638   2.37999   2.40707
 Alpha virt. eigenvalues --    2.42270   2.44619   2.45544   2.49828   2.53875
 Alpha virt. eigenvalues --    2.55610   2.56535   2.61025   2.65556   2.67453
 Alpha virt. eigenvalues --    2.68359   2.70756   2.73140   2.78749   2.79778
 Alpha virt. eigenvalues --    2.80384   2.80532   2.84305   2.85316   2.89534
 Alpha virt. eigenvalues --    2.91166   2.93138   2.95509   2.99620   3.04788
 Alpha virt. eigenvalues --    3.07033   3.11660   3.17194   3.19389   3.20862
 Alpha virt. eigenvalues --    3.26192   3.27023   3.30301   3.34978   3.37325
 Alpha virt. eigenvalues --    3.41448   3.44005   3.44528   3.44760   3.46138
 Alpha virt. eigenvalues --    3.48442   3.50527   3.51379   3.52880   3.59015
 Alpha virt. eigenvalues --    3.60666   3.62165   3.63294   3.64488   3.71106
 Alpha virt. eigenvalues --    3.71495   3.73550   3.74099   3.76156   3.78308
 Alpha virt. eigenvalues --    3.80798   3.82063   3.83148   3.83835   3.86239
 Alpha virt. eigenvalues --    3.89558   3.91861   3.93762   3.96686   3.97562
 Alpha virt. eigenvalues --    3.98680   4.00837   4.02827   4.03658   4.06298
 Alpha virt. eigenvalues --    4.08659   4.09851   4.13813   4.15001   4.15974
 Alpha virt. eigenvalues --    4.19475   4.20592   4.24005   4.26126   4.30784
 Alpha virt. eigenvalues --    4.32490   4.36234   4.37480   4.39582   4.41367
 Alpha virt. eigenvalues --    4.42184   4.44859   4.45678   4.47387   4.51338
 Alpha virt. eigenvalues --    4.55776   4.56343   4.59537   4.61166   4.62599
 Alpha virt. eigenvalues --    4.66015   4.69529   4.69984   4.72913   4.76381
 Alpha virt. eigenvalues --    4.77964   4.81122   4.84334   4.86836   4.89681
 Alpha virt. eigenvalues --    4.92017   4.94627   4.97035   4.98491   5.02633
 Alpha virt. eigenvalues --    5.03506   5.05262   5.07501   5.08445   5.10593
 Alpha virt. eigenvalues --    5.12055   5.14023   5.17683   5.21988   5.23873
 Alpha virt. eigenvalues --    5.26149   5.26955   5.29890   5.30463   5.33144
 Alpha virt. eigenvalues --    5.37088   5.40683   5.42504   5.47044   5.52866
 Alpha virt. eigenvalues --    5.56291   5.59358   5.63628   5.65812   5.72778
 Alpha virt. eigenvalues --    5.79062   5.83604   5.85646   5.87962   5.93693
 Alpha virt. eigenvalues --    5.96637   6.03792   6.11189   6.27702   6.37943
 Alpha virt. eigenvalues --    6.40108   6.46886   6.51742   6.53397   6.55636
 Alpha virt. eigenvalues --    6.57974   6.62214   6.65578   6.73825   6.78423
 Alpha virt. eigenvalues --    6.93163   6.98806   6.99471   7.02593   7.06147
 Alpha virt. eigenvalues --    7.13004   7.15778   7.19318   7.21008   7.30509
 Alpha virt. eigenvalues --    7.39935   7.43004   7.57290   7.62636   7.83883
 Alpha virt. eigenvalues --    7.89064   8.20666   8.23287  15.23444  15.74774
 Alpha virt. eigenvalues --   17.34384  17.47918  18.31036
          Condensed to atoms (all electrons):
               1          2          3          4          5          6
     1  C    5.857025   0.362839   0.391968   0.455360  -0.089425  -0.081220
     2  H    0.362839   0.382742  -0.001818  -0.007147   0.030450   0.003497
     3  H    0.391968  -0.001818   0.354160   0.007566  -0.019004  -0.011444
     4  H    0.455360  -0.007147   0.007566   0.343154  -0.049598  -0.010111
     5  C   -0.089425   0.030450  -0.019004  -0.049598   5.131154   0.468926
     6  H   -0.081220   0.003497  -0.011444  -0.010111   0.468926   0.429105
     7  C    0.103981  -0.024624   0.002126   0.013657   0.013688  -0.048902
     8  H   -0.017632  -0.015092  -0.001635   0.001609  -0.006290   0.001664
     9  H    0.009367   0.001285  -0.001501   0.000103   0.012255  -0.007219
    10  O   -0.008235   0.000545   0.000779   0.000122  -0.017443  -0.010412
    11  H    0.001120   0.000190   0.000427  -0.000115  -0.003826  -0.000363
    12  O    0.012012   0.005467  -0.003224   0.007760  -0.119190  -0.030186
    13  H   -0.007743  -0.003468   0.002235  -0.003226   0.027733   0.006035
               7          8          9         10         11         12
     1  C    0.103981  -0.017632   0.009367  -0.008235   0.001120   0.012012
     2  H   -0.024624  -0.015092   0.001285   0.000545   0.000190   0.005467
     3  H    0.002126  -0.001635  -0.001501   0.000779   0.000427  -0.003224
     4  H    0.013657   0.001609   0.000103   0.000122  -0.000115   0.007760
     5  C    0.013688  -0.006290   0.012255  -0.017443  -0.003826  -0.119190
     6  H   -0.048902   0.001664  -0.007219  -0.010412  -0.000363  -0.030186
     7  C    5.491434   0.382811   0.358335   0.037011   0.011730   0.017878
     8  H    0.382811   0.409452  -0.039486  -0.029920   0.016463   0.014866
     9  H    0.358335  -0.039486   0.371288   0.017770  -0.008674   0.000178
    10  O    0.037011  -0.029920   0.017770   8.284285   0.202412  -0.007984
    11  H    0.011730   0.016463  -0.008674   0.202412   0.719063   0.004488
    12  O    0.017878   0.014866   0.000178  -0.007984   0.004488   8.559406
    13  H    0.013808   0.002451  -0.002158  -0.000897  -0.004759   0.177463
              13
     1  C   -0.007743
     2  H   -0.003468
     3  H    0.002235
     4  H   -0.003226
     5  C    0.027733
     6  H    0.006035
     7  C    0.013808
     8  H    0.002451
     9  H   -0.002158
    10  O   -0.000897
    11  H   -0.004759
    12  O    0.177463
    13  H    0.650806
 Mulliken charges:
               1
     1  C   -0.989418
     2  H    0.265134
     3  H    0.279364
     4  H    0.240866
     5  C    0.620569
     6  H    0.290631
     7  C   -0.372933
     8  H    0.280738
     9  H    0.288456
    10  O   -0.468034
    11  H    0.061843
    12  O   -0.638934
    13  H    0.141718
 Sum of Mulliken charges =   0.00000
 Mulliken charges with hydrogens summed into heavy atoms:
               1
     1  C   -0.204055
     5  C    0.911201
     7  C    0.196261
    10  O   -0.406191
    12  O   -0.497216
 APT charges:
               1
     1  C    0.027320
     2  H   -0.006993
     3  H   -0.002770
     4  H   -0.002044
     5  C    0.481568
     6  H   -0.080003
     7  C    0.432225
     8  H   -0.049900
     9  H   -0.054035
    10  O   -0.633453
    11  H    0.251408
    12  O   -0.635460
    13  H    0.272137
 Sum of APT charges =   0.00000
 APT charges with hydrogens summed into heavy atoms:
               1
     1  C    0.015512
     5  C    0.401565
     7  C    0.328291
    10  O   -0.382045
    12  O   -0.363323
 Electronic spatial extent (au):  <R**2>=            471.2984
 Charge=              0.0000 electrons
 Dipole moment (field-independent basis, Debye):
    X=              1.2646    Y=             -1.9919    Z=              0.4433  Tot=              2.4007
 Quadrupole moment (field-independent basis, Debye-Ang):
   XX=            -28.7531   YY=            -32.1610   ZZ=            -31.9380
   XY=              0.7506   XZ=              3.3251   YZ=             -0.9690
 Traceless Quadrupole moment (field-independent basis, Debye-Ang):
   XX=              2.1976   YY=             -1.2103   ZZ=             -0.9873
   XY=              0.7506   XZ=              3.3251   YZ=             -0.9690
 Octapole moment (field-independent basis, Debye-Ang**2):
  XXX=             19.5471  YYY=              4.0831  ZZZ=              0.7573  XYY=              8.4633
  XXY=             -3.2527  XXZ=              6.4981  XZZ=              1.9938  YZZ=              0.6273
  YYZ=             -1.3423  XYZ=             -0.2519
 Hexadecapole moment (field-independent basis, Debye-Ang**3):
 XXXX=           -314.5478 YYYY=           -157.4761 ZZZZ=            -61.7681 XXXY=            -17.2608
 XXXZ=             19.3892 YYYX=              7.4416 YYYZ=              2.9937 ZZZX=              0.6107
 ZZZY=             -1.3234 XXYY=            -89.3719 XXZZ=            -72.4942 YYZZ=            -39.3724
 XXYZ=             -2.6371 YYXZ=              1.4251 ZZXY=             -0.7268
 N-N= 1.956250210212D+02 E-N=-1.022672852204D+03  KE= 2.680011341247D+02
  Exact polarizability:  54.681   1.162  49.054   0.330  -0.028  45.139
 Approx polarizability:  51.831   0.940  50.973   0.141   0.198  49.176
 Calling FoFJK, ICntrl=    100127 FMM=F ISym2X=0 I1Cent= 0 IOpClX= 0 NMat=1 NMatS=1 NMatT=0.
 Full mass-weighted force constant matrix:
 Low frequencies ---   -8.6091   -5.6092   -0.6669   -0.0006    0.0005    0.0006
 Low frequencies ---  143.3012  220.7557  236.5992
 Diagonal vibrational polarizability:
       10.2622615      37.6230174      37.9823075
 Harmonic frequencies (cm**-1), IR intensities (KM/Mole), Raman scattering
 activities (A**4/AMU), depolarization ratios for plane and unpolarized
 incident light, reduced masses (AMU), force constants (mDyne/A),
 and normal coordinates:
                      1                      2                      3
                      A                      A                      A
 Frequencies --    143.3011               220.7555               236.5992
 Red. masses --      2.9329                 1.0550                 1.1046
 Frc consts  --      0.0355                 0.0303                 0.0364
 IR Inten    --      4.8970                 0.6809                98.1359
  Atom  AN      X      Y      Z        X      Y      Z        X      Y      Z
     1   6    -0.03   0.04   0.13    -0.01   0.01  -0.02    -0.02   0.01  -0.01
     2   1     0.08   0.17   0.15    -0.25   0.53  -0.02    -0.03   0.02  -0.01
     3   1    -0.10  -0.01   0.26     0.23  -0.20   0.46    -0.02   0.01   0.00
     4   1    -0.05   0.01   0.14     0.00  -0.30  -0.50    -0.01   0.01  -0.02
     5   6    -0.04  -0.05  -0.06     0.00   0.01   0.01    -0.01  -0.01   0.00
     6   1    -0.18  -0.07  -0.08     0.02   0.03   0.01    -0.01   0.01   0.00
     7   6    -0.01  -0.10  -0.18     0.00  -0.01  -0.01     0.00   0.00  -0.01
     8   1    -0.11  -0.45  -0.20     0.02  -0.04  -0.01     0.01   0.05  -0.01
     9   1     0.14   0.03  -0.49     0.00   0.00  -0.04     0.01  -0.02   0.04
    10   8    -0.05   0.15   0.17     0.00   0.00  -0.02     0.01  -0.03  -0.06
    11   1    -0.08   0.12   0.18     0.01  -0.02  -0.05    -0.17   0.69   0.69
    12   8     0.12  -0.04  -0.08     0.00  -0.01   0.05     0.03  -0.02   0.03
    13   1     0.20  -0.22   0.02    -0.02   0.02   0.00     0.03  -0.04  -0.03
                      4                      5                      6
                      A                      A                      A
 Frequencies --    254.2144               367.8828               432.7286
 Red. masses --      3.1221                 2.5033                 1.1581
 Frc consts  --      0.1189                 0.1996                 0.1278
 IR Inten    --      8.8231                13.0444                92.9418
  Atom  AN      X      Y      Z        X      Y      Z        X      Y      Z
     1   6    -0.11   0.07  -0.10     0.09  -0.16  -0.01    -0.01   0.02   0.02
     2   1    -0.27   0.02  -0.12     0.11  -0.27  -0.02     0.01   0.11   0.02
     3   1    -0.25   0.11  -0.18     0.43  -0.17  -0.05    -0.08   0.00   0.08
     4   1     0.05   0.25  -0.18    -0.11  -0.44   0.00     0.01   0.05   0.01
     5   6     0.02  -0.13   0.06    -0.03   0.09  -0.01     0.00  -0.01  -0.03
     6   1     0.13  -0.17   0.07    -0.04   0.08  -0.01     0.00  -0.02  -0.03
     7   6     0.04  -0.03   0.14    -0.13   0.04   0.03     0.02   0.03   0.00
     8   1     0.13   0.14   0.16    -0.16   0.13   0.03     0.01   0.08   0.00
     9   1     0.17  -0.08   0.28    -0.17   0.01   0.10     0.01   0.01   0.05
    10   8    -0.14   0.17  -0.08    -0.13  -0.01  -0.01     0.05  -0.01  -0.02
    11   1     0.07   0.16  -0.40    -0.12   0.00  -0.03     0.02  -0.01   0.02
    12   8     0.16  -0.11   0.02     0.16   0.09  -0.01    -0.06  -0.01  -0.04
    13   1     0.23  -0.27   0.09     0.34  -0.24   0.30     0.19  -0.34   0.89
                      7                      8                      9
                      A                      A                      A
 Frequencies --    488.3754               526.2312               853.9724
 Red. masses --      2.3424                 3.4648                 2.2683
 Frc consts  --      0.3292                 0.5653                 0.9746
 IR Inten    --     11.8222                25.6136                 7.9785
  Atom  AN      X      Y      Z        X      Y      Z        X      Y      Z
     1   6    -0.08  -0.05  -0.02    -0.24  -0.11   0.00     0.13   0.04   0.04
     2   1    -0.40  -0.25  -0.06    -0.36  -0.18  -0.01    -0.33  -0.07  -0.02
     3   1     0.09   0.01  -0.21    -0.13  -0.10  -0.05     0.14   0.14  -0.21
     4   1     0.00  -0.05  -0.19    -0.25  -0.17  -0.08     0.41   0.22  -0.28
     5   6    -0.01   0.01   0.22    -0.17   0.00  -0.01     0.01  -0.02   0.14
     6   1     0.00  -0.11   0.21    -0.37   0.01  -0.03    -0.17  -0.20   0.10
     7   6     0.07  -0.09   0.00     0.02   0.17  -0.05    -0.10   0.18  -0.06
     8   1     0.31  -0.50  -0.01    -0.04   0.36  -0.05    -0.04   0.00  -0.07
     9   1    -0.03   0.05  -0.37     0.08   0.10   0.13    -0.29   0.25  -0.24
    10   8     0.03  -0.01  -0.02     0.22   0.01   0.03     0.00  -0.01  -0.01
    11   1     0.05   0.11   0.01     0.07  -0.29   0.06    -0.19  -0.20   0.14
    12   8    -0.02   0.15  -0.10     0.12  -0.02   0.03     0.00  -0.14  -0.04
    13   1     0.08  -0.03   0.12     0.15  -0.17  -0.25    -0.01  -0.11  -0.04
                     10                     11                     12
                      A                      A                      A
 Frequencies --    950.5880               955.9840              1069.7529
 Red. masses --      1.9072                 1.3701                 2.7641
 Frc consts  --      1.0154                 0.7378                 1.8637
 IR Inten    --      8.8743                 4.8465                92.4697
  Atom  AN      X      Y      Z        X      Y      Z        X      Y      Z
     1   6     0.00   0.16  -0.01    -0.06  -0.04  -0.05    -0.16   0.00   0.09
     2   1     0.17  -0.19  -0.01     0.32   0.16   0.00    -0.36  -0.31   0.06
     3   1     0.67   0.16  -0.13    -0.24  -0.13   0.21     0.13   0.04  -0.07
     4   1    -0.40  -0.35   0.09    -0.17  -0.03   0.22    -0.28  -0.25  -0.02
     5   6    -0.10   0.10   0.01     0.03   0.02   0.00     0.20   0.09  -0.05
     6   1    -0.05  -0.03   0.00     0.43  -0.02   0.03     0.20   0.02  -0.06
     7   6     0.00  -0.05   0.07    -0.06   0.09   0.08     0.14   0.10  -0.06
     8   1     0.12  -0.14   0.07     0.15  -0.37   0.07     0.03   0.10  -0.06
     9   1     0.04  -0.01  -0.03    -0.24   0.28  -0.38     0.00   0.09  -0.05
    10   8     0.05   0.01  -0.01     0.03   0.00  -0.03    -0.13  -0.07   0.04
    11   1     0.10   0.07  -0.05    -0.02  -0.02   0.02    -0.07   0.02   0.00
    12   8    -0.02  -0.13  -0.04     0.02  -0.04  -0.01     0.03  -0.09  -0.04
    13   1    -0.02  -0.12  -0.03     0.02  -0.05  -0.05    -0.19   0.52   0.29
                     13                     14                     15
                      A                      A                      A
 Frequencies --   1106.3905              1125.9885              1176.1348
 Red. masses --      3.3254                 1.5103                 2.1261
 Frc consts  --      2.3983                 1.1282                 1.7328
 IR Inten    --     49.9442                26.7812                36.2681
  Atom  AN      X      Y      Z        X      Y      Z        X      Y      Z
     1   6     0.06   0.03  -0.08    -0.03   0.05  -0.07     0.00  -0.08  -0.04
     2   1     0.31   0.19  -0.05     0.33   0.02  -0.02     0.04   0.20  -0.01
     3   1    -0.01  -0.02   0.06     0.14  -0.04   0.12    -0.31  -0.11   0.13
     4   1     0.02   0.08   0.07    -0.24  -0.12   0.17     0.08   0.14   0.11
     5   6    -0.16  -0.03   0.01     0.02  -0.08   0.12     0.00   0.21   0.13
     6   1    -0.30   0.05   0.00     0.28  -0.05   0.15     0.00   0.51   0.13
     7   6     0.27   0.17  -0.01    -0.01   0.00  -0.12     0.03  -0.07  -0.07
     8   1     0.37  -0.09  -0.01     0.20   0.32  -0.08     0.06   0.31  -0.04
     9   1     0.33   0.20  -0.13     0.04  -0.14   0.21    -0.27  -0.19   0.23
    10   8    -0.17  -0.14   0.07    -0.01   0.03   0.00    -0.01   0.00   0.04
    11   1    -0.03   0.02  -0.05    -0.39  -0.40   0.28     0.19   0.20  -0.14
    12   8    -0.01   0.02   0.02     0.00   0.02  -0.01    -0.01  -0.10  -0.07
    13   1     0.15  -0.43  -0.19    -0.01   0.04   0.02     0.03  -0.21  -0.11
                     16                     17                     18
                      A                      A                      A
 Frequencies --   1263.1934              1280.9464              1294.6091
 Red. masses --      1.3533                 1.1432                 1.1347
 Frc consts  --      1.2723                 1.1052                 1.1205
 IR Inten    --     30.9681                 5.6014                55.7308
  Atom  AN      X      Y      Z        X      Y      Z        X      Y      Z
     1   6    -0.02   0.04  -0.04    -0.01  -0.01  -0.02    -0.01   0.02   0.07
     2   1     0.19  -0.05  -0.02     0.06   0.04  -0.01    -0.20  -0.15   0.04
     3   1     0.13  -0.02   0.08     0.00  -0.04   0.07     0.06   0.08  -0.08
     4   1    -0.15  -0.08   0.07    -0.02   0.04   0.08     0.01  -0.07  -0.10
     5   6     0.04  -0.11   0.07     0.02   0.01   0.08     0.02  -0.02  -0.03
     6   1    -0.04  -0.16   0.06    -0.06   0.26   0.09     0.62   0.24   0.03
     7   6     0.00   0.04  -0.06    -0.02   0.02   0.02     0.00   0.01  -0.02
     8   1    -0.43   0.16  -0.09    -0.62  -0.12  -0.02    -0.13   0.07  -0.03
     9   1    -0.34   0.04  -0.06     0.68   0.09  -0.08     0.09   0.01  -0.03
    10   8     0.01  -0.03   0.04     0.00  -0.02  -0.04     0.00  -0.01   0.00
    11   1     0.44   0.45  -0.31    -0.05  -0.05   0.02     0.02   0.00  -0.02
    12   8    -0.01   0.03   0.01     0.00  -0.02  -0.03    -0.05   0.02   0.01
    13   1     0.01  -0.02  -0.01    -0.03   0.08   0.05     0.16  -0.56  -0.28
                     19                     20                     21
                      A                      A                      A
 Frequencies --   1385.8452              1402.0470              1438.6583
 Red. masses --      1.2906                 1.2207                 1.4192
 Frc consts  --      1.4604                 1.4138                 1.7306
 IR Inten    --     37.2006                 0.6239                 8.9025
  Atom  AN      X      Y      Z        X      Y      Z        X      Y      Z
     1   6    -0.01  -0.05   0.02    -0.08  -0.03   0.04     0.10   0.06  -0.01
     2   1     0.10   0.21   0.04     0.33   0.11   0.08    -0.29  -0.23  -0.06
     3   1     0.13   0.03  -0.16     0.40   0.04  -0.18    -0.37   0.01   0.16
     4   1     0.18   0.18  -0.04     0.24   0.24  -0.21    -0.16  -0.28   0.04
     5   6    -0.10   0.06   0.01    -0.02  -0.09  -0.01    -0.07  -0.08   0.01
     6   1     0.51  -0.50   0.04     0.04   0.63   0.03     0.15   0.39   0.06
     7   6    -0.04   0.01  -0.06    -0.02   0.02   0.01    -0.08   0.04  -0.03
     8   1     0.09   0.08  -0.04     0.17  -0.08   0.02     0.36  -0.05  -0.01
     9   1     0.36  -0.04   0.07    -0.11   0.00   0.03     0.20   0.00   0.08
    10   8     0.00  -0.03   0.02     0.00   0.00   0.01     0.01  -0.02   0.03
    11   1     0.19   0.18  -0.13     0.05   0.05  -0.03     0.19   0.18  -0.12
    12   8     0.02  -0.01   0.00     0.02   0.00  -0.02     0.03  -0.01  -0.02
    13   1    -0.07   0.23   0.11    -0.05   0.19   0.09    -0.08   0.29   0.14
                     22                     23                     24
                      A                      A                      A
 Frequencies --   1461.3915              1493.5664              1507.4774
 Red. masses --      1.5379                 1.1155                 1.0625
 Frc consts  --      1.9352                 1.4661                 1.4226
 IR Inten    --     11.4066                 5.7306                 3.8224
  Atom  AN      X      Y      Z        X      Y      Z        X      Y      Z
     1   6    -0.06   0.01  -0.02     0.00   0.02  -0.04     0.01  -0.03  -0.03
     2   1     0.11  -0.26  -0.01    -0.18  -0.44  -0.07    -0.44   0.32  -0.04
     3   1     0.17  -0.13   0.28     0.25  -0.24   0.56     0.32  -0.02  -0.06
     4   1     0.08   0.18  -0.03     0.21   0.40   0.14    -0.12   0.18   0.55
     5   6     0.14   0.03   0.00    -0.07   0.01  -0.02     0.02  -0.03  -0.01
     6   1    -0.32  -0.10  -0.05     0.17   0.01  -0.01     0.01   0.05  -0.01
     7   6    -0.14   0.03  -0.03     0.04  -0.02   0.02    -0.01   0.04  -0.02
     8   1     0.48  -0.05   0.01    -0.08   0.13   0.01     0.01  -0.33  -0.04
     9   1     0.43  -0.01   0.11    -0.11   0.04  -0.14    -0.06  -0.11   0.31
    10   8     0.00  -0.02   0.02     0.00   0.01   0.00     0.00   0.00   0.00
    11   1     0.15   0.14  -0.11    -0.04  -0.04   0.03     0.01   0.01  -0.01
    12   8    -0.03   0.01   0.01     0.01   0.00   0.00     0.00   0.00   0.00
    13   1     0.08  -0.28  -0.13    -0.03   0.10   0.06     0.01  -0.04  -0.02
                     25                     26                     27
                      A                      A                      A
 Frequencies --   1512.5979              2996.5312              3010.6121
 Red. masses --      1.0832                 1.0827                 1.0558
 Frc consts  --      1.4602                 5.7281                 5.6383
 IR Inten    --      5.5110                29.8695                49.3935
  Atom  AN      X      Y      Z        X      Y      Z        X      Y      Z
     1   6     0.01  -0.02  -0.01     0.00   0.00   0.01     0.00   0.00   0.00
     2   1    -0.20   0.27  -0.01     0.00   0.00  -0.05     0.00   0.00  -0.04
     3   1     0.14   0.04  -0.14     0.00  -0.03  -0.01     0.00   0.03   0.01
     4   1    -0.10   0.03   0.27    -0.02   0.02  -0.01     0.01  -0.01   0.01
     5   6     0.02  -0.03  -0.01     0.01   0.01  -0.08     0.00   0.00  -0.01
     6   1    -0.07   0.09  -0.01    -0.08  -0.05   0.97    -0.01  -0.01   0.12
     7   6    -0.03  -0.05   0.03     0.00   0.00   0.02     0.00   0.06  -0.03
     8   1     0.18   0.58   0.07     0.02   0.01  -0.20    -0.05  -0.02   0.68
     9   1     0.13   0.21  -0.55     0.00  -0.02  -0.01     0.01  -0.66  -0.29
    10   8     0.00  -0.01   0.01     0.00   0.00   0.00     0.00   0.00   0.00
    11   1     0.03   0.03  -0.02     0.00   0.00   0.00     0.00   0.01   0.00
    12   8     0.00   0.01   0.00     0.00   0.00   0.00     0.00   0.00   0.00
    13   1     0.00   0.00   0.00     0.00  -0.01   0.00     0.00   0.00   0.00
                     28                     29                     30
                      A                      A                      A
 Frequencies --   3052.2190              3058.8915              3126.8861
 Red. masses --      1.0363                 1.1083                 1.1023
 Frc consts  --      5.6879                 6.1097                 6.3497
 IR Inten    --     19.2301                46.2060                29.4757
  Atom  AN      X      Y      Z        X      Y      Z        X      Y      Z
     1   6     0.04   0.03  -0.02     0.00   0.00   0.01     0.00  -0.04  -0.08
     2   1    -0.06  -0.03   0.64     0.01   0.00  -0.09    -0.07  -0.04   0.70
     3   1    -0.03  -0.54  -0.23     0.00  -0.01   0.00     0.04   0.64   0.25
     4   1    -0.35   0.26  -0.18     0.01  -0.01   0.01     0.08  -0.07   0.02
     5   6     0.00   0.00   0.00     0.00   0.00  -0.02     0.00   0.00  -0.01
     6   1     0.00   0.00   0.01    -0.01  -0.01   0.16    -0.01   0.00   0.08
     7   6     0.00   0.00  -0.01     0.01  -0.05  -0.08     0.00   0.00   0.00
     8   1     0.00   0.00   0.07    -0.04  -0.04   0.69     0.00   0.00   0.04
     9   1     0.00   0.00   0.00    -0.02   0.64   0.26     0.00   0.04   0.02
    10   8     0.00   0.00   0.00     0.00   0.00   0.00     0.00   0.00   0.00
    11   1     0.00   0.00   0.00     0.00   0.00   0.00     0.00   0.00   0.00
    12   8     0.00   0.00   0.00     0.00   0.00   0.00     0.00   0.00   0.00
    13   1     0.00   0.00   0.00     0.00   0.00   0.00     0.00   0.00   0.00
                     31                     32                     33
                      A                      A                      A
 Frequencies --   3140.4548              3864.6483              3927.5835
 Red. masses --      1.1018                 1.0655                 1.0669
 Frc consts  --      6.4023                 9.3763                 9.6964
 IR Inten    --     17.9609                46.5062                48.4647
  Atom  AN      X      Y      Z        X      Y      Z        X      Y      Z
     1   6    -0.05   0.07  -0.03     0.00   0.00   0.00     0.00   0.00   0.00
     2   1    -0.03   0.00   0.26     0.00   0.00   0.00     0.00   0.00   0.00
     3   1    -0.03  -0.37  -0.16     0.00   0.00   0.00     0.00   0.00   0.00
     4   1     0.66  -0.47   0.32     0.00   0.00   0.00     0.00   0.00   0.00
     5   6     0.00   0.00   0.00     0.00   0.00   0.00     0.00   0.00   0.00
     6   1     0.00   0.00   0.03     0.00   0.00   0.00     0.00   0.00   0.00
     7   6     0.00   0.00   0.00     0.00   0.00   0.00     0.00   0.00   0.00
     8   1     0.00   0.00   0.01     0.00   0.00   0.00     0.00   0.00   0.00
     9   1     0.00  -0.01   0.00     0.00   0.00   0.00     0.00   0.00   0.00
    10   8     0.00   0.00   0.00     0.00   0.00   0.00    -0.05   0.02  -0.03
    11   1     0.00   0.00   0.00     0.00   0.00   0.00     0.79  -0.34   0.51
    12   8     0.00   0.00   0.00    -0.06  -0.02   0.01     0.00   0.00   0.00
    13   1     0.00   0.00   0.00     0.91   0.38  -0.11     0.00   0.00   0.00

 -------------------
 - Thermochemistry -
 -------------------
 Temperature   298.150 Kelvin.  Pressure   1.00000 Atm.
 Atom     1 has atomic number  6 and mass  12.00000
 Atom     2 has atomic number  1 and mass   1.00783
 Atom     3 has atomic number  1 and mass   1.00783
 Atom     4 has atomic number  1 and mass   1.00783
 Atom     5 has atomic number  6 and mass  12.00000
 Atom     6 has atomic number  1 and mass   1.00783
 Atom     7 has atomic number  6 and mass  12.00000
 Atom     8 has atomic number  1 and mass   1.00783
 Atom     9 has atomic number  1 and mass   1.00783
 Atom    10 has atomic number  8 and mass  15.99491
 Atom    11 has atomic number  1 and mass   1.00783
 Atom    12 has atomic number  8 and mass  15.99491
 Atom    13 has atomic number  1 and mass   1.00783
 Molecular mass:    76.05243 amu.
 Principal axes and moments of inertia in atomic units:
                           1         2         3
     Eigenvalues --   208.75015 493.10924 642.84320
           X            0.99948   0.02936   0.01296
           Y           -0.02909   0.99936  -0.02078
           Z           -0.01356   0.02039   0.99970
 This molecule is an asymmetric top.
 Rotational symmetry number  1.
 Rotational temperatures (Kelvin)      0.41492     0.17565     0.13474
 Rotational constants (GHZ):           8.64546     3.65992     2.80744
 Zero-point vibrational energy     299826.4 (Joules/Mol)
                                   71.66023 (Kcal/Mol)
 Warning -- explicit consideration of   8 degrees of freedom as
           vibrations may cause significant error
 Vibrational temperatures:    206.18   317.62   340.41   365.76   529.30
          (Kelvin)            622.60   702.66   757.13  1228.68  1367.68
                             1375.45  1539.14  1591.85  1620.05  1692.20
                             1817.45  1843.00  1862.65  1993.92  2017.23
                             2069.91  2102.62  2148.91  2168.92  2176.29
                             4311.34  4331.60  4391.46  4401.06  4498.89
                             4518.41  5560.37  5650.92
 
 Zero-point correction=                           0.114198 (Hartree/Particle)
 Thermal correction to Energy=                    0.120584
 Thermal correction to Enthalpy=                  0.121528
 Thermal correction to Gibbs Free Energy=         0.085001
 Sum of electronic and zero-point Energies=           -269.487321
 Sum of electronic and thermal Energies=              -269.480935
 Sum of electronic and thermal Enthalpies=            -269.479991
 Sum of electronic and thermal Free Energies=         -269.516518
 
                     E (Thermal)             CV                S
                      KCal/Mol        Cal/Mol-Kelvin    Cal/Mol-Kelvin
 Total                   75.667             22.208             76.877
 Electronic               0.000              0.000              0.000
 Translational            0.889              2.981             38.902
 Rotational               0.889              2.981             25.695
 Vibrational             73.890             16.246             12.280
 Vibration     1          0.616              1.910              2.759
 Vibration     2          0.647              1.809              1.953
 Vibration     3          0.655              1.785              1.828
 Vibration     4          0.665              1.756              1.701
 Vibration     5          0.740              1.538              1.089
 Vibration     6          0.794              1.399              0.850
 Vibration     7          0.844              1.276              0.688
 Vibration     8          0.881              1.192              0.596
                       Q            Log10(Q)             Ln(Q)
 Total Bot       0.798573D-39        -39.097686        -90.025748
 Total V=0       0.268923D+14         13.429629         30.922862
 Vib (Bot)       0.332665D-51        -51.477992       -118.532458
 Vib (Bot)    1  0.141766D+01          0.151573          0.349009
 Vib (Bot)    2  0.895745D+00         -0.047815         -0.110099
 Vib (Bot)    3  0.830022D+00         -0.080910         -0.186303
 Vib (Bot)    4  0.766200D+00         -0.115658         -0.266312
 Vib (Bot)    5  0.495596D+00         -0.304872         -0.701993
 Vib (Bot)    6  0.401792D+00         -0.395999         -0.911820
 Vib (Bot)    7  0.339986D+00         -0.468539         -1.078852
 Vib (Bot)    8  0.304979D+00         -0.515730         -1.187513
 Vib (V=0)       0.112027D+02          1.049322          2.416153
 Vib (V=0)    1  0.200325D+01          0.301736          0.694772
 Vib (V=0)    2  0.152585D+01          0.183511          0.422549
 Vib (V=0)    3  0.146899D+01          0.167018          0.384573
 Vib (V=0)    4  0.141491D+01          0.150729          0.347067
 Vib (V=0)    5  0.120400D+01          0.080626          0.185649
 Vib (V=0)    6  0.114143D+01          0.057451          0.132285
 Vib (V=0)    7  0.110464D+01          0.043221          0.099520
 Vib (V=0)    8  0.108567D+01          0.035699          0.082199
 Electronic      0.100000D+01          0.000000          0.000000
 Translational   0.260689D+08          7.416124         17.076255
 Rotational      0.920838D+05          4.964183         11.430454
 ***** Axes restored to original set *****
 -------------------------------------------------------------------
 Center     Atomic                   Forces (Hartrees/Bohr)
 Number     Number              X              Y              Z
 -------------------------------------------------------------------
      1        6          -0.000009787   -0.000007346    0.000004723
      2        1           0.000008205    0.000006103   -0.000011939
      3        1           0.000001666    0.000003424   -0.000001245
      4        1           0.000004145   -0.000000839   -0.000002543
      5        6          -0.000029500    0.000012951   -0.000028852
      6        1          -0.000005636   -0.000007267    0.000012838
      7        6           0.000001986    0.000010184    0.000050831
      8        1           0.000010756   -0.000009116   -0.000013089
      9        1           0.000004307    0.000009330   -0.000008107
     10        8           0.000019896   -0.000023599   -0.000019373
     11        1          -0.000001080    0.000011021    0.000006208
     12        8          -0.000029930    0.000004638    0.000009224
     13        1           0.000024974   -0.000009484    0.000001324
 -------------------------------------------------------------------
 Cartesian Forces:  Max     0.000050831 RMS     0.000015207
 FormGI is forming the generalized inverse of G from B-inverse, IUseBI=4.

 GradGradGradGradGradGradGradGradGradGradGradGradGradGradGradGradGradGrad
 Berny optimization.
 Internal  Forces:  Max     0.000035006 RMS     0.000009741
 Search for a local minimum.
 Step number   1 out of a maximum of    2
 All quantities printed in internal units (Hartrees-Bohrs-Radians)
 Second derivative matrix not updated -- analytic derivatives used.
 ITU=  0
     Eigenvalues ---    0.00191   0.00217   0.00349   0.00799   0.04074
     Eigenvalues ---    0.04457   0.04532   0.04880   0.05529   0.06343
     Eigenvalues ---    0.06872   0.10091   0.11835   0.12494   0.13418
     Eigenvalues ---    0.14584   0.15497   0.16404   0.18233   0.20153
     Eigenvalues ---    0.23749   0.29763   0.31207   0.31534   0.32422
     Eigenvalues ---    0.32958   0.33986   0.34208   0.34826   0.39063
     Eigenvalues ---    0.39337   0.53945   0.55493
 Angle between quadratic step and forces=  74.94 degrees.
 Linear search not attempted -- first point.
 Iteration  1 RMS(Cart)=  0.00071220 RMS(Int)=  0.00000136
 Iteration  2 RMS(Cart)=  0.00000132 RMS(Int)=  0.00000000
 Iteration  3 RMS(Cart)=  0.00000000 RMS(Int)=  0.00000000
 Variable       Old X    -DE/DX   Delta X   Delta X   Delta X     New X
                                 (Linear)    (Quad)   (Total)
    R1        2.06109  -0.00001   0.00000  -0.00004  -0.00004   2.06105
    R2        2.06026   0.00000   0.00000  -0.00001  -0.00001   2.06025
    R3        2.05689   0.00000   0.00000  -0.00001  -0.00001   2.05688
    R4        2.85998  -0.00001   0.00000  -0.00002  -0.00002   2.85996
    R5        2.07454  -0.00001   0.00000  -0.00004  -0.00004   2.07450
    R6        2.86681   0.00004   0.00000   0.00012   0.00012   2.86693
    R7        2.67262   0.00000   0.00000   0.00001   0.00001   2.67263
    R8        2.06975  -0.00001   0.00000  -0.00007  -0.00007   2.06968
    R9        2.06943  -0.00001   0.00000  -0.00001  -0.00001   2.06942
   R10        2.68254   0.00001   0.00000   0.00008   0.00008   2.68262
   R11        1.80603   0.00000   0.00000  -0.00001  -0.00001   1.80602
   R12        1.81432   0.00002   0.00000   0.00006   0.00006   1.81438
    A1        1.90029   0.00001   0.00000   0.00006   0.00006   1.90035
    A2        1.88864   0.00001   0.00000   0.00004   0.00004   1.88869
    A3        1.92717  -0.00001   0.00000  -0.00007  -0.00007   1.92710
    A4        1.89344   0.00000   0.00000   0.00000   0.00000   1.89344
    A5        1.93389   0.00000   0.00000  -0.00001  -0.00001   1.93388
    A6        1.91945   0.00000   0.00000  -0.00002  -0.00002   1.91943
    A7        1.91091  -0.00001   0.00000  -0.00005  -0.00005   1.91086
    A8        1.95168   0.00001   0.00000   0.00004   0.00004   1.95172
    A9        1.88659   0.00000   0.00000   0.00008   0.00008   1.88667
   A10        1.87982   0.00000   0.00000  -0.00004  -0.00004   1.87978
   A11        1.91162   0.00001   0.00000   0.00005   0.00005   1.91167
   A12        1.92313  -0.00001   0.00000  -0.00008  -0.00008   1.92305
   A13        1.90195   0.00001   0.00000   0.00014   0.00014   1.90209
   A14        1.91720  -0.00001   0.00000  -0.00005  -0.00005   1.91715
   A15        1.87162   0.00001   0.00000   0.00008   0.00008   1.87170
   A16        1.90232   0.00000   0.00000   0.00000   0.00000   1.90233
   A17        1.93428   0.00000   0.00000   0.00003   0.00003   1.93431
   A18        1.93608  -0.00001   0.00000  -0.00020  -0.00020   1.93588
   A19        1.91227   0.00001   0.00000   0.00001   0.00001   1.91228
   A20        1.86842  -0.00003   0.00000  -0.00024  -0.00024   1.86818
    D1        3.12732   0.00000   0.00000   0.00022   0.00022   3.12754
    D2        1.04533   0.00000   0.00000   0.00028   0.00028   1.04561
    D3       -1.07455   0.00001   0.00000   0.00030   0.00030  -1.07424
    D4        1.02043   0.00000   0.00000   0.00020   0.00020   1.02063
    D5       -1.06155   0.00000   0.00000   0.00025   0.00025  -1.06130
    D6        3.10176   0.00000   0.00000   0.00028   0.00028   3.10203
    D7       -1.07282   0.00000   0.00000   0.00022   0.00022  -1.07260
    D8        3.12838   0.00000   0.00000   0.00027   0.00027   3.12866
    D9        1.00850   0.00000   0.00000   0.00030   0.00030   1.00880
   D10       -1.02652   0.00000   0.00000  -0.00006  -0.00006  -1.02658
   D11        1.05639   0.00000   0.00000   0.00000   0.00000   1.05639
   D12       -3.12126  -0.00001   0.00000  -0.00023  -0.00023  -3.12149
   D13       -3.12677   0.00000   0.00000   0.00000   0.00000  -3.12677
   D14       -1.04385   0.00000   0.00000   0.00006   0.00006  -1.04379
   D15        1.06168  -0.00001   0.00000  -0.00017  -0.00017   1.06151
   D16        1.07212   0.00000   0.00000   0.00001   0.00001   1.07213
   D17       -3.12815   0.00000   0.00000   0.00007   0.00007  -3.12808
   D18       -1.02262  -0.00001   0.00000  -0.00016  -0.00016  -1.02277
   D19        2.98125   0.00000   0.00000  -0.00081  -0.00081   2.98044
   D20       -1.22106  -0.00001   0.00000  -0.00079  -0.00079  -1.22185
   D21        0.84381  -0.00001   0.00000  -0.00086  -0.00086   0.84295
   D22        2.90746   0.00000   0.00000  -0.00369  -0.00369   2.90378
   D23        0.83348  -0.00002   0.00000  -0.00393  -0.00393   0.82955
   D24       -1.28220  -0.00001   0.00000  -0.00382  -0.00382  -1.28602
         Item               Value     Threshold  Converged?
 Maximum Force            0.000035     0.000450     YES
 RMS     Force            0.000010     0.000300     YES
 Maximum Displacement     0.003089     0.001800     NO 
 RMS     Displacement     0.000712     0.001200     YES
 Predicted change in Energy=-6.461818D-08
                           ----------------------------
                           ! Non-Optimized Parameters !
                           ! (Angstroms and Degrees)  !
 --------------------------                            --------------------------
 ! Name  Definition              Value          Derivative Info.                !
 --------------------------------------------------------------------------------
 ! R1    R(1,2)                  1.0907         -DE/DX =    0.0                 !
 ! R2    R(1,3)                  1.0902         -DE/DX =    0.0                 !
 ! R3    R(1,4)                  1.0885         -DE/DX =    0.0                 !
 ! R4    R(1,5)                  1.5134         -DE/DX =    0.0                 !
 ! R5    R(5,6)                  1.0978         -DE/DX =    0.0                 !
 ! R6    R(5,7)                  1.5171         -DE/DX =    0.0                 !
 ! R7    R(5,12)                 1.4143         -DE/DX =    0.0                 !
 ! R8    R(7,8)                  1.0952         -DE/DX =    0.0                 !
 ! R9    R(7,9)                  1.0951         -DE/DX =    0.0                 !
 ! R10   R(7,10)                 1.4196         -DE/DX =    0.0                 !
 ! R11   R(10,11)                0.9557         -DE/DX =    0.0                 !
 ! R12   R(12,13)                0.9601         -DE/DX =    0.0                 !
 ! A1    A(2,1,3)              108.8823         -DE/DX =    0.0                 !
 ! A2    A(2,1,4)              108.2137         -DE/DX =    0.0                 !
 ! A3    A(2,1,5)              110.4146         -DE/DX =    0.0                 !
 ! A4    A(3,1,4)              108.4859         -DE/DX =    0.0                 !
 ! A5    A(3,1,5)              110.803          -DE/DX =    0.0                 !
 ! A6    A(4,1,5)              109.9753         -DE/DX =    0.0                 !
 ! A7    A(1,5,6)              109.4845         -DE/DX =    0.0                 !
 ! A8    A(1,5,7)              111.8253         -DE/DX =    0.0                 !
 ! A9    A(1,5,12)             108.0983         -DE/DX =    0.0                 !
 ! A10   A(6,5,7)              107.7035         -DE/DX =    0.0                 !
 ! A11   A(6,5,12)             109.5304         -DE/DX =    0.0                 !
 ! A12   A(7,5,12)             110.1827         -DE/DX =    0.0                 !
 ! A13   A(5,7,8)              108.9817         -DE/DX =    0.0                 !
 ! A14   A(5,7,9)              109.8445         -DE/DX =    0.0                 !
 ! A15   A(5,7,10)             107.2404         -DE/DX =    0.0                 !
 ! A16   A(8,7,9)              108.9952         -DE/DX =    0.0                 !
 ! A17   A(8,7,10)             110.828          -DE/DX =    0.0                 !
 ! A18   A(9,7,10)             110.9179         -DE/DX =    0.0                 !
 ! A19   A(7,10,11)            109.5655         -DE/DX =    0.0                 !
 ! A20   A(5,12,13)            107.0386         -DE/DX =    0.0                 !
 ! D1    D(2,1,5,6)            179.1948         -DE/DX =    0.0                 !
 ! D2    D(2,1,5,7)             59.909          -DE/DX =    0.0                 !
 ! D3    D(2,1,5,12)           -61.5497         -DE/DX =    0.0                 !
 ! D4    D(3,1,5,6)             58.4778         -DE/DX =    0.0                 !
 ! D5    D(3,1,5,7)            -60.808          -DE/DX =    0.0                 !
 ! D6    D(3,1,5,12)           177.7334         -DE/DX =    0.0                 !
 ! D7    D(4,1,5,6)            -61.4555         -DE/DX =    0.0                 !
 ! D8    D(4,1,5,7)            179.2588         -DE/DX =    0.0                 !
 ! D9    D(4,1,5,12)            57.8001         -DE/DX =    0.0                 !
 ! D10   D(1,5,7,8)            -58.8189         -DE/DX =    0.0                 !
 ! D11   D(1,5,7,9)             60.5266         -DE/DX =    0.0                 !
 ! D12   D(1,5,7,10)          -178.8481         -DE/DX =    0.0                 !
 ! D13   D(6,5,7,8)           -179.1506         -DE/DX =    0.0                 !
 ! D14   D(6,5,7,9)            -59.805          -DE/DX =    0.0                 !
 ! D15   D(6,5,7,10)            60.8203         -DE/DX =    0.0                 !
 ! D16   D(12,5,7,8)            61.4287         -DE/DX =    0.0                 !
 ! D17   D(12,5,7,9)          -179.2258         -DE/DX =    0.0                 !
 ! D18   D(12,5,7,10)          -58.6005         -DE/DX =    0.0                 !
 ! D19   D(1,5,12,13)          170.7666         -DE/DX =    0.0                 !
 ! D20   D(6,5,12,13)          -70.0069         -DE/DX =    0.0                 !
 ! D21   D(7,5,12,13)           48.2972         -DE/DX =    0.0                 !
 ! D22   D(5,7,10,11)          166.3742         -DE/DX =    0.0                 !
 ! D23   D(8,7,10,11)           47.5297         -DE/DX =    0.0                 !
 ! D24   D(9,7,10,11)          -73.6834         -DE/DX =    0.0                 !
 --------------------------------------------------------------------------------
 GradGradGradGradGradGradGradGradGradGradGradGradGradGradGradGradGradGrad


 ----------------------------------------------------------------------

 Electric dipole moment (input orientation):
 (Debye = 10**-18 statcoulomb cm , SI units = C m)
                  (au)            (Debye)         (10**-30 SI)
   Tot        0.944498D+00      0.240067D+01      0.800779D+01
   x          0.494135D+00      0.125596D+01      0.418945D+01
   y         -0.785837D+00     -0.199740D+01     -0.666261D+01
   z          0.174263D+00      0.442934D+00      0.147747D+01

 Dipole polarizability, Alpha (input orientation).
 (esu units = cm**3 , SI units = C**2 m**2 J**-1)
 Alpha(0;0):
               (au)            (10**-24 esu)      (10**-40 SI)
   iso        0.496247D+02      0.735363D+01      0.818201D+01
   aniso      0.856742D+01      0.126956D+01      0.141258D+01
   xx         0.546914D+02      0.810443D+01      0.901739D+01
   yx         0.113733D+01      0.168535D+00      0.187521D+00
   yy         0.490443D+02      0.726761D+01      0.808631D+01
   zx         0.324806D+00      0.481313D-01      0.535533D-01
   zy        -0.302481D-01     -0.448230D-02     -0.498723D-02
   zz         0.451385D+02      0.668884D+01      0.744234D+01

 ----------------------------------------------------------------------

 Dipole orientation:
     6         -3.02863922         -1.65335427         -0.82693361
     1         -4.29574896         -0.06806723         -0.46721014
     1         -3.41550004         -3.14065180          0.54528085
     1         -3.42857874         -2.38183857         -2.70845968
     6         -0.30142174         -0.80725194         -0.66610620
     1          0.94737870         -2.42877626         -1.00503816
     6          0.33356475          0.25690151          1.91903762
     1         -0.91207702          1.86291159          2.31016132
     1          0.03925382         -1.19206169          3.36694670
     8          2.89982957          1.03506606          1.84981531
     1          3.25892926          2.06383662          3.29010606
     8          0.10601273          1.04339758         -2.55077863
     1          1.74747762          1.75574972         -2.25091351

 Electric dipole moment (dipole orientation):
 (Debye = 10**-18 statcoulomb cm , SI units = C m)
                  (au)            (Debye)         (10**-30 SI)
   Tot        0.944498D+00      0.240067D+01      0.800779D+01
   x          0.000000D+00      0.000000D+00      0.000000D+00
   y          0.000000D+00      0.000000D+00      0.000000D+00
   z          0.944498D+00      0.240067D+01      0.800779D+01

 Dipole polarizability, Alpha (dipole orientation).
 (esu units = cm**3 , SI units = C**2 m**2 J**-1)
 Alpha(0;0):
               (au)            (10**-24 esu)      (10**-40 SI)
   iso        0.496247D+02      0.735363D+01      0.818201D+01
   aniso      0.856742D+01      0.126956D+01      0.141258D+01
   xx         0.517071D+02      0.766220D+01      0.852535D+01
   yx         0.395551D+01      0.586147D+00      0.652176D+00
   yy         0.476282D+02      0.705777D+01      0.785283D+01
   zx         0.208174D+01      0.308481D+00      0.343232D+00
   zy         0.567692D+00      0.841233D-01      0.935998D-01
   zz         0.495388D+02      0.734090D+01      0.816785D+01

 ----------------------------------------------------------------------
 1\1\GINC-R04C23\Freq\RwB97XD\Aug-CC-pVTZ\C3H8O2\HASANGAL\10-Feb-2022\0
 \\#N Geom=AllCheck Guess=TCheck SCRF=Check GenChk RwB97XD/Aug-CC-pVTZ 
 Freq\\Title\\0,1\C,-1.7828025934,-0.5884738926,0.0297974553\H,-1.89051
 5305,-0.6446344844,1.1136950433\H,-1.8495437596,-1.5949464743,-0.38395
 63336\H,-2.6081028194,0.0019530289,-0.3639220151\C,-0.4640415021,0.057
 1334637,-0.3370065075\H,-0.3650695287,0.0926102841,-1.4297598568\C,0.7
 169714675,-0.7235580735,0.2081276028\H,0.6307170902,-0.7848116158,1.29
 82715543\H,0.7162994143,-1.736929814,-0.2069802257\O,1.8933404002,-0.0
 229036505,-0.1664893911\H,2.63826179,-0.3609664662,0.3276676467\O,-0.4
 601441365,1.3731401323,0.1809954676\H,0.4293094824,1.7169775623,0.0694
 695596\\Version=ES64L-G16RevB.01\State=1-A\HF=-269.6015189\RMSD=6.680e
 -10\RMSF=1.521e-05\ZeroPoint=0.1141978\Thermal=0.1205837\Dipole=0.4941
 346,-0.7858372,0.1742635\DipoleDeriv=-0.0594646,-0.0750004,0.0043425,-
 0.0057244,0.0423146,0.0193812,0.0216997,0.0288331,0.0991098,0.0416781,
 -0.014348,-0.0211828,-0.0136922,0.0676816,-0.0005393,0.0467601,0.03167
 21,-0.1303402,0.0608642,0.0110108,0.0201014,-0.0335395,-0.1081456,-0.0
 647882,0.0025731,-0.0796485,0.0389703,-0.0723401,0.0428557,-0.0356875,
 0.0903331,0.0208622,0.0451587,-0.0503769,0.0442354,0.0453465,0.3441103
 ,0.0296773,0.0379578,0.0818839,0.7430642,0.1340423,-0.0087073,0.138092
 7,0.3575288,-0.0050591,0.0022234,0.0317419,-0.0056663,-0.0330052,0.010
 8814,0.01735,-0.0417291,-0.201944,0.6656336,0.2684116,-0.1058119,0.207
 2156,0.3164462,0.0228162,-0.1370524,0.0316417,0.3145965,-0.0212223,-0.
 0195549,0.0278372,-0.040708,0.0369603,-0.0096033,0.0329805,0.0529928,-
 0.1654367,-0.0066287,-0.0065298,0.0006638,-0.0529302,-0.1737508,-0.046
 08,0.0121448,-0.0962962,0.0182741,-0.9857762,-0.1890757,0.1105513,-0.1
 996263,-0.5057414,-0.0540791,0.1380859,-0.0362684,-0.4088409,0.2555481
 ,0.0194318,-0.0336434,0.0294951,0.2458048,0.0725638,-0.0395321,0.06618
 23,0.252872,-0.4339734,-0.0179422,-0.0733618,-0.0129934,-0.9790174,-0.
 1081931,-0.0818692,-0.1201127,-0.4933905,0.2166301,-0.0511594,0.036491
 4,-0.0440474,0.3265265,-0.0215606,0.0459439,-0.0195952,0.2732544\Polar
 =54.6913795,1.1373333,49.0442608,0.3248059,-0.0302481,45.1385269\Quadr
 upole=1.6411063,-0.9049389,-0.7361674,0.5467367,2.4677366,-0.7316032\P
 G=C01 [X(C3H8O2)]\NImag=0\\0.51566678,-0.03592428,0.57024671,0.0217223
 8,0.01286791,0.57231347,-0.04997198,-0.00141438,0.02140082,0.05428018,
 -0.00063062,-0.04839971,0.01171956,0.00260178,0.04673614,0.02313626,0.
 01309193,-0.30990726,-0.02746799,-0.01478554,0.33648036,-0.04968078,-0
 .01307582,-0.00389561,-0.00118758,0.00289546,0.00057802,0.05099998,-0.
 01561879,-0.27367182,-0.09323891,0.00050616,0.00342525,0.00137615,0.01
 712089,0.29777081,-0.00505783,-0.09471646,-0.08671557,-0.00208320,-0.0
 3007067,-0.00964644,0.00513910,0.10346889,0.08895798,-0.19975140,0.111
 10241,-0.07483280,0.00287013,-0.00269705,0.00149689,0.00258188,-0.0021
 9441,0.00193078,0.21914613,0.11408773,-0.12836484,0.05529890,-0.000277
 10,-0.00090373,-0.00031135,0.02217797,-0.01482680,0.01180831,-0.121344
 50,0.13563715,-0.07595144,0.05545615,-0.08430911,-0.02472447,0.0181210
 3,-0.01059746,0.01104633,-0.00679015,0.00433446,0.08040912,-0.06067887
 ,0.08718802,-0.18102127,-0.03279547,0.03605294,-0.00395514,-0.00156055
 ,0.00142548,0.00329476,0.00396797,-0.00117954,-0.02482731,-0.01334443,
 0.00813143,0.53939652,-0.04514399,-0.09409856,0.01914622,-0.00070661,-
 0.00164286,-0.00050637,-0.02440740,-0.01163048,0.00824425,0.01845231,0
 .00776510,-0.00599960,0.02050497,0.48586562,0.02910228,0.01390711,-0.0
 9262899,0.03297083,0.01539118,-0.01053187,-0.01398363,-0.00636338,0.00
 155083,-0.01202051,-0.00647940,0.00263672,-0.01646029,-0.01004372,0.59
 598133,-0.00375592,-0.00368463,0.03053756,-0.00497988,-0.00264575,0.00
 177347,0.00092712,-0.00006794,-0.00057794,0.00114283,0.00088011,-0.000
 21568,-0.05558043,-0.00126918,0.02038010,0.05867358,-0.00130094,-0.000
 06296,0.01417995,-0.00275334,-0.00070831,0.00076636,0.00045722,0.00015
 222,-0.00007344,0.00022649,0.00041868,-0.00081580,-0.00185996,-0.04789
 328,0.02155088,0.00057258,0.06541211,0.00076963,0.00183995,-0.00661799
 ,0.00089305,0.00055668,0.00112069,0.00050950,0.00068964,0.00002459,0.0
 0031146,-0.00042945,0.00047665,0.01917615,0.02060706,-0.28651501,-0.02
 199633,-0.01184310,0.31651792,-0.02770873,0.00795914,-0.00940775,0.001
 19363,0.00089402,-0.00086795,-0.00015588,0.00057857,-0.00002821,-0.001
 66910,-0.00135557,0.00088916,-0.13568753,0.05801628,-0.04198504,-0.000
 09850,-0.00062169,0.00152899,0.46958714,-0.01113204,0.01221821,-0.0058
 5506,-0.00025796,-0.00010130,0.00005008,-0.00054462,-0.00066223,-0.000
 44227,-0.00459914,-0.00207958,0.00108851,0.03431753,-0.10113021,0.0259
 8412,0.00500963,-0.00067364,0.00366853,-0.00806615,0.56706595,0.007527
 97,-0.00619782,0.00302817,0.00227901,-0.00030926,0.00022506,-0.0007724
 1,-0.00034963,0.00003215,0.00293307,0.00059731,-0.00047622,-0.03613696
 ,0.03191285,-0.10714310,-0.02869051,0.01966879,-0.01591951,0.00709369,
 0.02689243,0.59397535,0.00170945,0.00012129,-0.00120046,-0.00051569,0.
 00000305,0.00067754,-0.00004109,-0.00004048,-0.00001870,0.00014822,-0.
 00001476,0.00030573,0.00010122,0.00047064,-0.02899940,-0.00409648,0.00
 326356,-0.00167152,-0.04948890,0.00222959,0.00835099,0.06221203,-0.000
 86119,0.00010185,-0.00027714,0.00009355,0.00034617,-0.00030435,0.00007
 798,0.00001025,-0.00013641,-0.00014586,-0.00010905,-0.00015719,0.00104
 166,-0.00071194,0.01838324,0.00216494,-0.00126669,0.00147945,0.0005586
 9,-0.05367397,0.00181378,0.00585066,0.05327054,0.00053920,-0.00003590,
 0.00031504,-0.00076665,-0.00024975,0.00057205,0.00003138,0.00011108,0.
 00004861,-0.00005943,-0.00000473,0.00048550,-0.00020429,-0.00128457,-0
 .01636290,-0.00216660,0.00155911,0.00028157,0.01119342,0.00703948,-0.2
 9815779,-0.01789255,-0.01309784,0.32447149,0.00046471,0.00016497,0.000
 48376,-0.00009600,0.00004179,0.00001080,-0.00080601,-0.00011207,-0.000
 18054,0.00021284,-0.00020011,-0.00005507,0.00381941,0.01970945,0.01337
 918,0.00086493,-0.00083037,-0.00057482,-0.04984928,0.01412444,0.001168
 77,0.00218461,0.00078155,-0.00101109,0.06004208,-0.00057496,-0.0000524
 8,-0.00029474,0.00002402,0.00001688,0.00012761,0.00041791,0.00072851,0
 .00013407,0.00008696,0.00032686,0.00032461,-0.00131534,-0.01451994,-0.
 01048140,-0.00037763,0.00030167,0.00071275,0.01252537,-0.25642509,-0.0
 8993056,0.00124903,0.00258000,0.00038648,-0.00150629,0.28551461,0.0004
 1575,-0.00032749,0.00000104,-0.00010045,-0.00010051,0.00001400,0.00005
 456,0.00002601,0.00028012,0.00018118,0.00012293,-0.00011159,-0.0011042
 2,0.01125612,0.00442809,0.00070874,-0.00013379,0.00034233,0.00322630,-
 0.09333110,-0.09627211,0.00217475,-0.02913587,-0.01101160,-0.00451891,
 0.09745819,0.09342984,-0.00475255,0.00677467,-0.00352314,0.00026391,0.
 00006169,-0.00014744,0.00071433,-0.00008816,-0.00011701,-0.00248249,-0
 .00114575,0.00061067,-0.04488725,-0.02103025,0.01195835,0.00241727,-0.
 00063584,0.00006177,-0.18048746,-0.07699178,0.04409638,-0.01547077,-0.
 00933948,0.00868962,-0.01216370,-0.01372379,0.00121442,0.59199045,0.00
 237623,-0.00127903,0.00085416,0.00010935,-0.00017306,-0.00001731,0.000
 46630,0.00055081,0.00026945,0.00059872,0.00046850,-0.00007919,0.011152
 84,0.00459810,-0.00529185,-0.00069668,0.00078530,-0.00071312,-0.049303
 41,-0.11899879,0.04069618,-0.01126113,-0.00289139,0.00476769,-0.037292
 07,-0.01614450,0.01273731,-0.03710018,0.21912032,-0.00242938,0.0022451
 0,-0.00075709,-0.00068285,-0.00004244,0.00047009,0.00026906,0.00024620
 ,-0.00007269,-0.00094936,-0.00020446,0.00068538,-0.01245535,-0.0094040
 3,0.00620699,0.00116418,-0.00148449,0.00172447,0.01105970,0.03308877,-
 0.09166986,0.03469705,0.02173361,-0.00389985,-0.00635366,-0.00088210,0
 .00814076,0.16567980,-0.16676608,0.24094711,-0.00093319,0.00143052,-0.
 00087102,-0.00006126,0.00002691,0.00008240,0.00005511,-0.00000930,-0.0
 0004553,-0.00045432,-0.00031053,0.00022937,-0.00543534,-0.00467225,0.0
 0298398,0.00056048,-0.00030030,0.00027728,-0.02635881,0.01476684,-0.01
 982250,0.00191042,0.00128643,0.00058172,0.00075691,0.00010568,-0.00060
 012,-0.33446919,0.11789291,-0.19083003,0.36354456,-0.00064359,0.000584
 98,-0.00028215,0.00005733,0.00002467,-0.00001089,0.00002615,0.00004559
 ,-0.00004136,-0.00025729,-0.00002022,0.00007796,-0.00184721,-0.0032612
 7,0.00093073,0.00000728,-0.00006639,-0.00016082,-0.02197506,0.00511453
 ,-0.01123743,-0.00028834,0.00041945,0.00083971,-0.00129783,-0.00047414
 ,-0.00052006,0.15512507,-0.09219856,0.12158030,-0.12953955,0.08819970,
 0.00056466,-0.00034138,0.00072844,-0.00010584,-0.00004379,-0.00003281,
 -0.00004288,0.00000276,-0.00002310,0.00027014,0.00011965,-0.00002842,0
 .00205849,0.00127415,-0.00088104,0.00015708,-0.00004835,0.00036128,0.0
 1579322,-0.00320618,0.00435648,0.00136704,-0.00018807,0.00076770,-0.00
 026254,0.00060669,-0.00015086,-0.22818300,0.11361759,-0.16174848,0.208
 14303,-0.11177350,0.15684573,-0.00052809,-0.04033201,-0.01527959,0.002
 01067,0.00088584,-0.00051171,-0.00683451,-0.00434444,0.00190452,0.0028
 5650,0.00077880,-0.00080979,-0.09488484,-0.02037572,0.00183330,0.00395
 852,0.00263191,-0.00009495,-0.00224818,0.02708295,0.01187654,0.0016028
 5,-0.00120150,0.00095761,-0.00440533,0.00341851,-0.00182092,-0.0001232
 6,0.00435133,0.00072559,0.00108586,0.00128189,0.00039590,0.55534575,-0
 .00574485,-0.03005739,-0.01054234,0.00164552,0.00117072,0.00054005,-0.
 00369732,-0.00117196,0.00111278,0.00047611,0.00144701,-0.00039066,0.02
 217129,-0.20286394,-0.06219657,0.00012903,-0.01706000,-0.01579503,0.00
 345938,-0.04772719,-0.01482988,-0.00193824,0.00207165,-0.00004790,0.00
 693597,-0.00264618,0.00202722,-0.00089355,0.00431506,-0.00007646,-0.00
 106507,0.00046103,-0.00025478,0.15694539,0.38679915,-0.00073801,0.0036
 7425,0.00538630,-0.00160135,-0.00007417,0.00170937,0.00135877,0.001024
 49,0.00044837,0.00020475,0.00015924,-0.00018168,0.01654807,-0.05655607
 ,-0.09747635,-0.00027625,-0.04269784,-0.01139256,0.00075236,0.00502779
 ,0.00618985,0.00216651,-0.00058354,0.00296526,-0.00235529,0.00206251,0
 .00116276,0.00002951,0.00097283,0.00199473,-0.00000983,-0.00033308,-0.
 00015089,-0.07326520,0.08615043,0.11072950,0.00026297,-0.00032643,-0.0
 0118709,0.00014902,0.00012343,-0.00018577,0.00013267,0.00030199,0.0003
 1411,0.00022609,0.00006814,0.00013464,-0.00033279,0.00045175,0.0008408
 5,-0.00003352,0.00115069,0.00080978,0.00297161,0.00406072,0.00009594,-
 0.00025585,-0.00030744,0.00010766,-0.00102516,-0.00032947,0.00016893,-
 0.00054929,-0.00129422,0.00010525,-0.00020123,-0.00064886,-0.00015530,
 -0.45783594,-0.17842366,0.05718596,0.45649143,0.00111129,-0.00716496,-
 0.00357637,0.00037167,0.00020913,-0.00001637,-0.00191473,-0.00072015,0
 .00044286,0.00029522,0.00024091,-0.00015679,-0.04043329,-0.02047634,0.
 00470907,-0.00002176,0.00066130,-0.00061254,-0.00266956,-0.00292670,0.
 00127323,0.00035513,-0.00014687,0.00001713,-0.00051944,0.00079379,-0.0
 0007898,-0.00101266,0.00184723,-0.00003392,0.00038771,0.00117063,0.000
 23522,-0.13112295,-0.09473795,0.00117316,0.17517336,0.12124998,0.00039
 852,-0.00146334,-0.00083646,-0.00001091,-0.00011233,0.00012423,-0.0002
 9220,-0.00020316,0.00078068,0.00012470,0.00000193,-0.00010225,-0.01585
 191,-0.00864630,0.00073531,-0.00079780,-0.00062826,-0.00040441,0.00075
 210,-0.00000510,0.00183154,0.00004303,0.00047032,-0.00047507,0.0002694
 2,-0.00022412,-0.00025279,-0.00036993,-0.00104766,-0.00202157,-0.00011
 875,0.00093059,-0.00004403,0.07408868,0.01430315,-0.02138465,-0.058234
 96,-0.00337572,0.02204947\\0.00000979,0.00000735,-0.00000472,-0.000008
 21,-0.00000610,0.00001194,-0.00000167,-0.00000342,0.00000125,-0.000004
 14,0.00000084,0.00000254,0.00002950,-0.00001295,0.00002885,0.00000564,
 0.00000727,-0.00001284,-0.00000199,-0.00001018,-0.00005083,-0.00001076
 ,0.00000912,0.00001309,-0.00000431,-0.00000933,0.00000811,-0.00001990,
 0.00002360,0.00001937,0.00000108,-0.00001102,-0.00000621,0.00002993,-0
 .00000464,-0.00000922,-0.00002497,0.00000948,-0.00000132\\\@


 IF I AM NOT FOR MYSELF, WHO WILL BE?
 BUT IF I AM ONLY FOR MYSELF, WHAT AM I?
 THOUGH A SEEKER SINCE MY BIRTH,
 HERE IS ALL I'VE LEARNED ON EARTH,
 THIS IS THE GIST OF WHAT I KNOW:
 GIVE ADVICE AND BUY A FOE.

 PRESSED FOR RULES AND VERITIES,
 ALL I RECOLLECT ARE THESE:
 FEED A COLD TO STARVE A FEVER,
 ARGUE WITH NO TRUE-BELIEVER.
 THINK-TOO-LONG IS NEVER-ACT,
 SCRATCH A MYTH AND FIND A FACT.

 STITCH IN TIME SAVES TWENTY STITCHES,
 GIVE THE RICH TO PLEASE THEM, RICHES.
 GIVE TO LOVE YOU HEARTH AND HALL,
 BUT DO NOT GIVE ADVICE AT ALL.

                                  -- HILLEL
 Job cpu time:       0 days 14 hours 35 minutes 19.7 seconds.
 Elapsed time:       0 days  1 hours 14 minutes  4.8 seconds.
 File lengths (MBytes):  RWF=    142 Int=      0 D2E=      0 Chk=     15 Scr=      1
 Normal termination of Gaussian 16 at Thu Feb 10 04:17:26 2022.
