# Supplementary material for: Computational Investigation of Substituent Effects on the Alcohol + Carbonyl Channel of Peroxy Radical Self- and Cross-Reactions
Source: J Phys Chem A. 2023 Feb 8;127(7):1686–96. doi: 10.1021/acs.jpca.2c08927 (PMC9969516; doi:10.1021/acs.jpca.2c08927)
Supplement: Supplementary file 2 — jp2c08927_si_002.zip [file jp2c08927_si_002.zip › MeO--OiproH/hydroxyacetone_sing-opt-wb97-opt.log]

 Entering Gaussian System, Link 0=/appl/soft/chem/gaussian/G16RevB.01/g16/g16
 Initial command:
 /appl/soft/chem/gaussian/G16RevB.01/g16/l1.exe "/scratch/kurten/scratch_galib/third-paper/monomer-input-third-paper/product/singlet/10443495.GAUSS_SCRDIR/Gau-34542.inp" -scrdir="/scratch/kurten/scratch_galib/third-paper/monomer-input-third-paper/product/singlet/10443495.GAUSS_SCRDIR/"
 Entering Link 1 = /appl/soft/chem/gaussian/G16RevB.01/g16/l1.exe PID=     34548.
  
 Copyright (c) 1988-2017, Gaussian, Inc.  All Rights Reserved.
  
 This is part of the Gaussian(R) 16 program.  It is based on
 the Gaussian(R) 09 system (copyright 2009, Gaussian, Inc.),
 the Gaussian(R) 03 system (copyright 2003, Gaussian, Inc.),
 the Gaussian(R) 98 system (copyright 1998, Gaussian, Inc.),
 the Gaussian(R) 94 system (copyright 1995, Gaussian, Inc.),
 the Gaussian 92(TM) system (copyright 1992, Gaussian, Inc.),
 the Gaussian 90(TM) system (copyright 1990, Gaussian, Inc.),
 the Gaussian 88(TM) system (copyright 1988, Gaussian, Inc.),
 the Gaussian 86(TM) system (copyright 1986, Carnegie Mellon
 University), and the Gaussian 82(TM) system (copyright 1983,
 Carnegie Mellon University). Gaussian is a federally registered
 trademark of Gaussian, Inc.
  
 This software contains proprietary and confidential information,
 including trade secrets, belonging to Gaussian, Inc.
  
 This software is provided under written license and may be
 used, copied, transmitted, or stored only in accord with that
 written license.
  
 The following legend is applicable only to US Government
 contracts under FAR:
  
                    RESTRICTED RIGHTS LEGEND
  
 Use, reproduction and disclosure by the US Government is
 subject to restrictions as set forth in subparagraphs (a)
 and (c) of the Commercial Computer Software - Restricted
 Rights clause in FAR 52.227-19.
  
 Gaussian, Inc.
 340 Quinnipiac St., Bldg. 40, Wallingford CT 06492
  
  
 ---------------------------------------------------------------
 Warning -- This program may not be used in any manner that
 competes with the business of Gaussian, Inc. or will provide
 assistance to any competitor of Gaussian, Inc.  The licensee
 of this program is prohibited from giving any competitor of
 Gaussian, Inc. access to this program.  By using this program,
 the user acknowledges that Gaussian, Inc. is engaged in the
 business of creating and licensing software in the field of
 computational chemistry and represents and warrants to the
 licensee that it is not a competitor of Gaussian, Inc. and that
 it will not use this program in any manner prohibited above.
 ---------------------------------------------------------------
  

 Cite this work as:
 Gaussian 16, Revision B.01,
 M. J. Frisch, G. W. Trucks, H. B. Schlegel, G. E. Scuseria, 
 M. A. Robb, J. R. Cheeseman, G. Scalmani, V. Barone, 
 G. A. Petersson, H. Nakatsuji, X. Li, M. Caricato, A. V. Marenich, 
 J. Bloino, B. G. Janesko, R. Gomperts, B. Mennucci, H. P. Hratchian, 
 J. V. Ortiz, A. F. Izmaylov, J. L. Sonnenberg, D. Williams-Young, 
 F. Ding, F. Lipparini, F. Egidi, J. Goings, B. Peng, A. Petrone, 
 T. Henderson, D. Ranasinghe, V. G. Zakrzewski, J. Gao, N. Rega, 
 G. Zheng, W. Liang, M. Hada, M. Ehara, K. Toyota, R. Fukuda, 
 J. Hasegawa, M. Ishida, T. Nakajima, Y. Honda, O. Kitao, H. Nakai, 
 T. Vreven, K. Throssell, J. A. Montgomery, Jr., J. E. Peralta, 
 F. Ogliaro, M. J. Bearpark, J. J. Heyd, E. N. Brothers, K. N. Kudin, 
 V. N. Staroverov, T. A. Keith, R. Kobayashi, J. Normand, 
 K. Raghavachari, A. P. Rendell, J. C. Burant, S. S. Iyengar, 
 J. Tomasi, M. Cossi, J. M. Millam, M. Klene, C. Adamo, R. Cammi, 
 J. W. Ochterski, R. L. Martin, K. Morokuma, O. Farkas, 
 J. B. Foresman, and D. J. Fox, Gaussian, Inc., Wallingford CT, 2016.
 
 ******************************************
 Gaussian 16:  ES64L-G16RevB.01 20-Dec-2017
                 1-Feb-2022 
 ******************************************
 %mem=12GB
 %NProcShared=12
 Will use up to   12 processors via shared memory.
 %chk=hydroxyacetone_Conf-M0002-wb97-opt-wb97-opt
 ----------------------------------------------------------------------
 # WB97XD aug-cc-pVTZ Opt Integral(Grid=SuperFineGrid) Freq MaxDisk=32G
 B
 ----------------------------------------------------------------------
 1/18=20,19=15,26=5,38=1/1,3;
 2/9=110,12=2,17=6,18=5,40=1/2;
 3/5=16,6=1,7=10,11=2,25=1,30=1,71=1,74=-58,75=-7/1,2,3;
 4//1;
 5/5=2,38=5/2;
 6/7=2,8=2,9=2,10=2,28=1/1;
 7//1,2,3,16;
 1/18=20,19=15,26=5/3(2);
 2/9=110/2;
 99//99;
 2/9=110/2;
 3/5=16,6=1,7=10,11=2,25=1,30=1,71=1,74=-58,75=-7/1,2,3;
 4/5=5,16=3,69=1/1;
 5/5=2,38=5/2;
 7//1,2,3,16;
 1/18=20,19=15,26=5/3(-5);
 2/9=110/2;
 6/7=2,8=2,9=2,10=2,19=2,28=1/1;
 99/9=1/99;
 -----
 Title
 -----
 Symbolic Z-matrix:
 Charge =  0 Multiplicity = 1
 C                    -0.81259   1.33797   0.05153 
 H                    -0.30147   1.76438   0.92118 
 H                    -1.87936   1.5646    0.07781 
 H                    -0.35899   1.80757  -0.82933 
 C                    -0.61663  -0.15959   0.00363 
 C                     0.80661  -0.71099   0.15432 
 H                     0.89684  -1.07482   1.1852 
 H                     0.90807  -1.58163  -0.50529 
 O                     1.84806   0.23987  -0.02756 
 H                     2.02567   0.34695  -0.97015 
 O                    -1.54245  -0.9438   -0.11448 
 

 GradGradGradGradGradGradGradGradGradGradGradGradGradGradGradGradGradGrad
 Berny optimization.
 Initialization pass.
                           ----------------------------
                           !    Initial Parameters    !
                           ! (Angstroms and Degrees)  !
 --------------------------                            --------------------------
 ! Name  Definition              Value          Derivative Info.                !
 --------------------------------------------------------------------------------
 ! R1    R(1,2)                  1.0952         estimate D2E/DX2                !
 ! R2    R(1,3)                  1.0909         estimate D2E/DX2                !
 ! R3    R(1,4)                  1.0964         estimate D2E/DX2                !
 ! R4    R(1,5)                  1.5111         estimate D2E/DX2                !
 ! R5    R(5,6)                  1.5337         estimate D2E/DX2                !
 ! R6    R(5,11)                 1.219          estimate D2E/DX2                !
 ! R7    R(6,7)                  1.0969         estimate D2E/DX2                !
 ! R8    R(6,8)                  1.097          estimate D2E/DX2                !
 ! R9    R(6,9)                  1.4219         estimate D2E/DX2                !
 ! R10   R(9,10)                 0.9651         estimate D2E/DX2                !
 ! A1    A(2,1,3)              110.8775         estimate D2E/DX2                !
 ! A2    A(2,1,4)              106.1477         estimate D2E/DX2                !
 ! A3    A(2,1,5)              110.5194         estimate D2E/DX2                !
 ! A4    A(3,1,4)              109.5682         estimate D2E/DX2                !
 ! A5    A(3,1,5)              109.4792         estimate D2E/DX2                !
 ! A6    A(4,1,5)              110.2028         estimate D2E/DX2                !
 ! A7    A(1,5,6)              118.263          estimate D2E/DX2                !
 ! A8    A(1,5,11)             122.8282         estimate D2E/DX2                !
 ! A9    A(6,5,11)             118.8809         estimate D2E/DX2                !
 ! A10   A(5,6,7)              106.7329         estimate D2E/DX2                !
 ! A11   A(5,6,8)              108.1846         estimate D2E/DX2                !
 ! A12   A(5,6,9)              115.257          estimate D2E/DX2                !
 ! A13   A(7,6,8)              107.1118         estimate D2E/DX2                !
 ! A14   A(7,6,9)              106.3657         estimate D2E/DX2                !
 ! A15   A(8,6,9)              112.7109         estimate D2E/DX2                !
 ! A16   A(6,9,10)             109.5059         estimate D2E/DX2                !
 ! D1    D(2,1,5,6)            -49.3744         estimate D2E/DX2                !
 ! D2    D(2,1,5,11)           128.6792         estimate D2E/DX2                !
 ! D3    D(3,1,5,6)           -171.786          estimate D2E/DX2                !
 ! D4    D(3,1,5,11)             6.2675         estimate D2E/DX2                !
 ! D5    D(4,1,5,6)             67.6358         estimate D2E/DX2                !
 ! D6    D(4,1,5,11)          -114.3106         estimate D2E/DX2                !
 ! D7    D(1,5,6,7)            101.8535         estimate D2E/DX2                !
 ! D8    D(1,5,6,8)           -143.1758         estimate D2E/DX2                !
 ! D9    D(1,5,6,9)            -15.9968         estimate D2E/DX2                !
 ! D10   D(11,5,6,7)           -76.2787         estimate D2E/DX2                !
 ! D11   D(11,5,6,8)            38.6921         estimate D2E/DX2                !
 ! D12   D(11,5,6,9)           165.8711         estimate D2E/DX2                !
 ! D13   D(5,6,9,10)           -82.7527         estimate D2E/DX2                !
 ! D14   D(7,6,9,10)           159.1914         estimate D2E/DX2                !
 ! D15   D(8,6,9,10)            42.1041         estimate D2E/DX2                !
 --------------------------------------------------------------------------------
 Trust Radius=3.00D-01 FncErr=1.00D-07 GrdErr=1.00D-07 EigMax=2.50D+02 EigMin=1.00D-04
 Number of steps in this run=     51 maximum allowed number of steps=    100.
 GradGradGradGradGradGradGradGradGradGradGradGradGradGradGradGradGradGrad

                          Input orientation:                          
 ---------------------------------------------------------------------
 Center     Atomic      Atomic             Coordinates (Angstroms)
 Number     Number       Type             X           Y           Z
 ---------------------------------------------------------------------
      1          6           0       -0.812590    1.337970    0.051530
      2          1           0       -0.301470    1.764380    0.921180
      3          1           0       -1.879360    1.564600    0.077810
      4          1           0       -0.358990    1.807570   -0.829330
      5          6           0       -0.616630   -0.159590    0.003630
      6          6           0        0.806610   -0.710990    0.154320
      7          1           0        0.896840   -1.074820    1.185200
      8          1           0        0.908070   -1.581630   -0.505290
      9          8           0        1.848060    0.239870   -0.027560
     10          1           0        2.025670    0.346950   -0.970150
     11          8           0       -1.542450   -0.943800   -0.114480
 ---------------------------------------------------------------------
                    Distance matrix (angstroms):
                    1          2          3          4          5
     1  C    0.000000
     2  H    1.095153   0.000000
     3  H    1.090894   1.800256   0.000000
     4  H    1.096445   1.751987   1.787026   0.000000
     5  C    1.511086   2.154735   2.138416   2.151725   0.000000
     6  C    2.613544   2.818399   3.521164   2.944373   1.533741
     7  H    3.166846   3.093010   3.987498   3.734115   2.127051
     8  H    3.434353   3.833221   4.243646   3.632784   2.146138
     9  O    2.879433   2.800842   3.957230   2.823400   2.497046
    10  H    3.175165   3.316899   4.222576   2.799972   2.861220
    11  O    2.401402   3.153865   2.538219   3.079225   1.219048
                    6          7          8          9         10
     6  C    0.000000
     7  H    1.096917   0.000000
     8  H    1.096993   1.764862   0.000000
     9  O    1.421912   2.025837   2.104678   0.000000
    10  H    1.967175   2.818017   2.276960   0.965136   0.000000
    11  O    2.375823   2.767033   2.562149   3.592240   3.889690
                   11
    11  O    0.000000
 Stoichiometry    C3H6O2
 Framework group  C1[X(C3H6O2)]
 Deg. of freedom    27
 Full point group                 C1      NOp   1
 Largest Abelian subgroup         C1      NOp   1
 Largest concise Abelian subgroup C1      NOp   1
                         Standard orientation:                         
 ---------------------------------------------------------------------
 Center     Atomic      Atomic             Coordinates (Angstroms)
 Number     Number       Type             X           Y           Z
 ---------------------------------------------------------------------
      1          6           0       -0.812589    1.337972    0.051531
      2          1           0       -0.301468    1.764381    0.921181
      3          1           0       -1.879359    1.564602    0.077811
      4          1           0       -0.358988    1.807571   -0.829330
      5          6           0       -0.616630   -0.159588    0.003631
      6          6           0        0.806610   -0.710989    0.154321
      7          1           0        0.896840   -1.074819    1.185201
      8          1           0        0.908070   -1.581629   -0.505290
      9          8           0        1.848061    0.239870   -0.027559
     10          1           0        2.025671    0.346950   -0.970150
     11          8           0       -1.542450   -0.943798   -0.114480
 ---------------------------------------------------------------------
 Rotational constants (GHZ):           8.4467937           3.9572875           2.8367371
 Standard basis: Aug-CC-pVTZ (5D, 7F)
 There are   425 symmetry adapted cartesian basis functions of A   symmetry.
 There are   368 symmetry adapted basis functions of A   symmetry.
   368 basis functions,   522 primitive gaussians,   425 cartesian basis functions
    20 alpha electrons       20 beta electrons
       nuclear repulsion energy       175.5285809714 Hartrees.
 NAtoms=   11 NActive=   11 NUniq=   11 SFac= 1.00D+00 NAtFMM=   60 NAOKFM=F Big=F
 Integral buffers will be    131072 words long.
 Raffenetti 2 integral format.
 Two-electron integral symmetry is turned on.
 Nuclear repulsion after empirical dispersion term =      175.5247626438 Hartrees.
 One-electron integrals computed using PRISM.
 NBasis=   368 RedAO= T EigKep=  1.60D-05  NBF=   368
 NBsUse=   368 1.00D-06 EigRej= -1.00D+00 NBFU=   368
 ExpMin= 2.53D-02 ExpMax= 1.53D+04 ExpMxC= 5.22D+02 IAcc=3 IRadAn=         7 AccDes= 0.00D+00
 Harris functional with IExCor= 4639 and IRadAn=       7 diagonalized for initial guess.
 HarFok:  IExCor= 4639 AccDes= 0.00D+00 IRadAn=         7 IDoV= 1 UseB2=F ITyADJ=14
 ICtDFT=  3500011 ScaDFX=  1.000000  1.000000  1.000000  1.000000
 FoFCou: FMM=F IPFlag=           0 FMFlag=      100000 FMFlg1=           0
         NFxFlg=           0 DoJE=T BraDBF=F KetDBF=T FulRan=T
         wScrn=  0.000000 ICntrl=       500 IOpCl=  0 I1Cent=   200000004 NGrid=           0
         NMat0=    1 NMatS0=      1 NMatT0=    0 NMatD0=    1 NMtDS0=    0 NMtDT0=    0
 Petite list used in FoFCou.
 Requested convergence on RMS density matrix=1.00D-08 within 128 cycles.
 Requested convergence on MAX density matrix=1.00D-06.
 Requested convergence on             energy=1.00D-06.
 No special actions if energy rises.
 SCF Done:  E(RwB97XD) =  -268.384999980     A.U. after   12 cycles
            NFock= 12  Conv=0.96D-08     -V/T= 2.0064

 **********************************************************************

            Population analysis using the SCF Density.

 **********************************************************************

 Orbital symmetries:
       Occupied  (A) (A) (A) (A) (A) (A) (A) (A) (A) (A) (A) (A)
                 (A) (A) (A) (A) (A) (A) (A) (A)
       Virtual   (A) (A) (A) (A) (A) (A) (A) (A) (A) (A) (A) (A)
                 (A) (A) (A) (A) (A) (A) (A) (A) (A) (A) (A) (A)
                 (A) (A) (A) (A) (A) (A) (A) (A) (A) (A) (A) (A)
                 (A) (A) (A) (A) (A) (A) (A) (A) (A) (A) (A) (A)
                 (A) (A) (A) (A) (A) (A) (A) (A) (A) (A) (A) (A)
                 (A) (A) (A) (A) (A) (A) (A) (A) (A) (A) (A) (A)
                 (A) (A) (A) (A) (A) (A) (A) (A) (A) (A) (A) (A)
                 (A) (A) (A) (A) (A) (A) (A) (A) (A) (A) (A) (A)
                 (A) (A) (A) (A) (A) (A) (A) (A) (A) (A) (A) (A)
                 (A) (A) (A) (A) (A) (A) (A) (A) (A) (A) (A) (A)
                 (A) (A) (A) (A) (A) (A) (A) (A) (A) (A) (A) (A)
                 (A) (A) (A) (A) (A) (A) (A) (A) (A) (A) (A) (A)
                 (A) (A) (A) (A) (A) (A) (A) (A) (A) (A) (A) (A)
                 (A) (A) (A) (A) (A) (A) (A) (A) (A) (A) (A) (A)
                 (A) (A) (A) (A) (A) (A) (A) (A) (A) (A) (A) (A)
                 (A) (A) (A) (A) (A) (A) (A) (A) (A) (A) (A) (A)
                 (A) (A) (A) (A) (A) (A) (A) (A) (A) (A) (A) (A)
                 (A) (A) (A) (A) (A) (A) (A) (A) (A) (A) (A) (A)
                 (A) (A) (A) (A) (A) (A) (A) (A) (A) (A) (A) (A)
                 (A) (A) (A) (A) (A) (A) (A) (A) (A) (A) (A) (A)
                 (A) (A) (A) (A) (A) (A) (A) (A) (A) (A) (A) (A)
                 (A) (A) (A) (A) (A) (A) (A) (A) (A) (A) (A) (A)
                 (A) (A) (A) (A) (A) (A) (A) (A) (A) (A) (A) (A)
                 (A) (A) (A) (A) (A) (A) (A) (A) (A) (A) (A) (A)
                 (A) (A) (A) (A) (A) (A) (A) (A) (A) (A) (A) (A)
                 (A) (A) (A) (A) (A) (A) (A) (A) (A) (A) (A) (A)
                 (A) (A) (A) (A) (A) (A) (A) (A) (A) (A) (A) (A)
                 (A) (A) (A) (A) (A) (A) (A) (A) (A) (A) (A) (A)
                 (A) (A) (A) (A) (A) (A) (A) (A) (A) (A) (A) (A)
 The electronic state is 1-A.
 Alpha  occ. eigenvalues --  -19.27633 -19.24880 -10.38674 -10.35246 -10.29540
 Alpha  occ. eigenvalues --   -1.15391  -1.14012  -0.86188  -0.81007  -0.65183
 Alpha  occ. eigenvalues --   -0.61603  -0.56578  -0.56208  -0.52360  -0.50947
 Alpha  occ. eigenvalues --   -0.48167  -0.46041  -0.43011  -0.40885  -0.33533
 Alpha virt. eigenvalues --    0.02483   0.03666   0.03922   0.04567   0.05248
 Alpha virt. eigenvalues --    0.06153   0.06661   0.07990   0.09775   0.10922
 Alpha virt. eigenvalues --    0.11458   0.12125   0.12711   0.13139   0.13544
 Alpha virt. eigenvalues --    0.14241   0.14347   0.16207   0.16992   0.17487
 Alpha virt. eigenvalues --    0.18910   0.19489   0.20960   0.22746   0.23220
 Alpha virt. eigenvalues --    0.23565   0.25324   0.25617   0.26828   0.27472
 Alpha virt. eigenvalues --    0.28039   0.29116   0.29765   0.31050   0.31696
 Alpha virt. eigenvalues --    0.32313   0.32693   0.33074   0.33852   0.34482
 Alpha virt. eigenvalues --    0.35474   0.35721   0.37546   0.37741   0.38504
 Alpha virt. eigenvalues --    0.38825   0.39230   0.40334   0.40617   0.41839
 Alpha virt. eigenvalues --    0.42508   0.42750   0.44142   0.44849   0.45931
 Alpha virt. eigenvalues --    0.46698   0.46950   0.48508   0.49289   0.50358
 Alpha virt. eigenvalues --    0.51387   0.51974   0.53316   0.54471   0.54983
 Alpha virt. eigenvalues --    0.55989   0.57798   0.59845   0.60800   0.62817
 Alpha virt. eigenvalues --    0.65197   0.66553   0.68080   0.68440   0.68987
 Alpha virt. eigenvalues --    0.69746   0.70917   0.73261   0.74111   0.74864
 Alpha virt. eigenvalues --    0.76145   0.76947   0.79336   0.80283   0.81342
 Alpha virt. eigenvalues --    0.81652   0.83436   0.84117   0.84662   0.85055
 Alpha virt. eigenvalues --    0.85996   0.86449   0.88000   0.88561   0.90269
 Alpha virt. eigenvalues --    0.90646   0.91840   0.93811   0.94726   0.95456
 Alpha virt. eigenvalues --    0.96182   0.97123   0.98508   0.98940   1.00310
 Alpha virt. eigenvalues --    1.01247   1.01605   1.04104   1.04670   1.05862
 Alpha virt. eigenvalues --    1.07584   1.07836   1.08748   1.09324   1.11755
 Alpha virt. eigenvalues --    1.12447   1.12955   1.14828   1.16565   1.17604
 Alpha virt. eigenvalues --    1.19395   1.20577   1.21323   1.22941   1.25684
 Alpha virt. eigenvalues --    1.26239   1.27458   1.27793   1.29912   1.30570
 Alpha virt. eigenvalues --    1.32678   1.34157   1.35186   1.37668   1.38281
 Alpha virt. eigenvalues --    1.38977   1.39688   1.41541   1.42776   1.44418
 Alpha virt. eigenvalues --    1.45953   1.47179   1.48196   1.50150   1.51264
 Alpha virt. eigenvalues --    1.52711   1.54072   1.55656   1.56545   1.58519
 Alpha virt. eigenvalues --    1.59699   1.62348   1.62887   1.62980   1.64410
 Alpha virt. eigenvalues --    1.65049   1.67808   1.69901   1.71136   1.72224
 Alpha virt. eigenvalues --    1.72735   1.75125   1.76274   1.79151   1.81489
 Alpha virt. eigenvalues --    1.81802   1.83986   1.85163   1.86869   1.89551
 Alpha virt. eigenvalues --    1.90928   1.93159   1.94881   1.99834   2.01647
 Alpha virt. eigenvalues --    2.05980   2.06200   2.07776   2.08141   2.09102
 Alpha virt. eigenvalues --    2.11142   2.15893   2.18160   2.20142   2.24527
 Alpha virt. eigenvalues --    2.28076   2.29201   2.30356   2.32489   2.34064
 Alpha virt. eigenvalues --    2.39766   2.41785   2.44152   2.46047   2.48123
 Alpha virt. eigenvalues --    2.49932   2.52642   2.55186   2.57574   2.61025
 Alpha virt. eigenvalues --    2.61660   2.62683   2.68047   2.69219   2.73033
 Alpha virt. eigenvalues --    2.76524   2.79922   2.80644   2.85547   2.88447
 Alpha virt. eigenvalues --    2.89071   2.91569   2.97963   3.00421   3.04774
 Alpha virt. eigenvalues --    3.05829   3.12684   3.14337   3.20559   3.21704
 Alpha virt. eigenvalues --    3.24559   3.28485   3.30566   3.32163   3.34455
 Alpha virt. eigenvalues --    3.39959   3.40684   3.41191   3.43678   3.45010
 Alpha virt. eigenvalues --    3.46561   3.47840   3.52351   3.53047   3.54967
 Alpha virt. eigenvalues --    3.60170   3.62467   3.63405   3.67550   3.69618
 Alpha virt. eigenvalues --    3.71128   3.73723   3.75743   3.77442   3.78562
 Alpha virt. eigenvalues --    3.81249   3.83477   3.86285   3.87397   3.90589
 Alpha virt. eigenvalues --    3.93577   3.96826   3.97133   3.99874   4.02357
 Alpha virt. eigenvalues --    4.03085   4.08138   4.09231   4.11611   4.14390
 Alpha virt. eigenvalues --    4.15712   4.20854   4.22064   4.23209   4.26188
 Alpha virt. eigenvalues --    4.30386   4.34046   4.35708   4.37044   4.40546
 Alpha virt. eigenvalues --    4.43530   4.44484   4.49162   4.50223   4.51111
 Alpha virt. eigenvalues --    4.56649   4.59260   4.59524   4.63525   4.64263
 Alpha virt. eigenvalues --    4.66922   4.69665   4.76034   4.78495   4.80668
 Alpha virt. eigenvalues --    4.87007   4.91439   4.92249   4.93380   4.97447
 Alpha virt. eigenvalues --    4.98767   5.06105   5.09628   5.12576   5.13008
 Alpha virt. eigenvalues --    5.16876   5.18741   5.22455   5.28224   5.29841
 Alpha virt. eigenvalues --    5.32690   5.35791   5.41146   5.41712   5.48306
 Alpha virt. eigenvalues --    5.56505   5.64598   5.68687   5.71182   5.79396
 Alpha virt. eigenvalues --    5.81517   5.85202   5.88120   5.91362   6.09365
 Alpha virt. eigenvalues --    6.30227   6.30874   6.36951   6.42355   6.44413
 Alpha virt. eigenvalues --    6.46049   6.54649   6.56922   6.64032   6.67951
 Alpha virt. eigenvalues --    6.70768   6.83130   6.90021   6.92628   6.93463
 Alpha virt. eigenvalues --    6.98605   7.02848   7.06728   7.07738   7.18622
 Alpha virt. eigenvalues --    7.20674   7.26448   7.36610   7.41577   7.47370
 Alpha virt. eigenvalues --    7.50316   7.77319   8.10899  14.62811  15.29552
 Alpha virt. eigenvalues --   15.92099  16.92816  18.95658
          Condensed to atoms (all electrons):
               1          2          3          4          5          6
     1  C    5.576283   0.351199   0.408199   0.360711   0.035223   0.051261
     2  H    0.351199   0.344054  -0.006416   0.013440   0.007453  -0.004006
     3  H    0.408199  -0.006416   0.394225  -0.007801  -0.035205  -0.007061
     4  H    0.360711   0.013440  -0.007801   0.344215   0.005204  -0.000127
     5  C    0.035223   0.007453  -0.035205   0.005204   5.421530   0.026764
     6  C    0.051261  -0.004006  -0.007061  -0.000127   0.026764   5.277687
     7  H   -0.000730  -0.002639  -0.001391  -0.001339   0.009438   0.370980
     8  H   -0.009020  -0.001116  -0.001641   0.000003   0.033015   0.351932
     9  O   -0.048498   0.013665   0.002320   0.005654   0.037213  -0.000948
    10  H    0.012704   0.001012  -0.000199   0.003219  -0.030321   0.056035
    11  O   -0.037064  -0.005880   0.013431  -0.001508  -0.085639  -0.034124
               7          8          9         10         11
     1  C   -0.000730  -0.009020  -0.048498   0.012704  -0.037064
     2  H   -0.002639  -0.001116   0.013665   0.001012  -0.005880
     3  H   -0.001391  -0.001641   0.002320  -0.000199   0.013431
     4  H   -0.001339   0.000003   0.005654   0.003219  -0.001508
     5  C    0.009438   0.033015   0.037213  -0.030321  -0.085639
     6  C    0.370980   0.351932  -0.000948   0.056035  -0.034124
     7  H    0.331934   0.008739  -0.025031  -0.002725   0.007766
     8  H    0.008739   0.367931  -0.025238  -0.006834  -0.006145
     9  O   -0.025031  -0.025238   8.418523   0.167969  -0.003627
    10  H   -0.002725  -0.006834   0.167969   0.646017   0.004460
    11  O    0.007766  -0.006145  -0.003627   0.004460   8.944128
 Mulliken charges:
               1
     1  C   -0.700268
     2  H    0.289235
     3  H    0.241539
     4  H    0.278328
     5  C    0.575325
     6  C   -0.088393
     7  H    0.304998
     8  H    0.288372
     9  O   -0.542002
    10  H    0.148662
    11  O   -0.795797
 Sum of Mulliken charges =   0.00000
 Mulliken charges with hydrogens summed into heavy atoms:
               1
     1  C    0.108834
     5  C    0.575325
     6  C    0.504978
     9  O   -0.393339
    11  O   -0.795797
 Electronic spatial extent (au):  <R**2>=            443.0591
 Charge=              0.0000 electrons
 Dipole moment (field-independent basis, Debye):
    X=              1.6270    Y=              1.3396    Z=             -0.8787  Tot=              2.2833
 Quadrupole moment (field-independent basis, Debye-Ang):
   XX=            -36.1673   YY=            -30.6251   ZZ=            -27.1118
   XY=             -4.6820   XZ=             -3.4977   YZ=             -1.0844
 Traceless Quadrupole moment (field-independent basis, Debye-Ang):
   XX=             -4.8659   YY=              0.6763   ZZ=              4.1896
   XY=             -4.6820   XZ=             -3.4977   YZ=             -1.0844
 Octapole moment (field-independent basis, Debye-Ang**2):
  XXX=              4.8238  YYY=              0.6080  ZZZ=             -1.8780  XYY=              4.3302
  XXY=              4.8661  XXZ=             -6.4936  XZZ=              5.6332  YZZ=             -0.1654
  YYZ=             -0.4361  XYZ=             -1.2615
 Hexadecapole moment (field-independent basis, Debye-Ang**3):
 XXXX=           -334.6949 YYYY=           -192.1476 ZZZZ=            -41.6150 XXXY=             -4.5438
 XXXZ=            -18.4237 YYYX=             -0.4239 YYYZ=              0.2163 ZZZX=             -4.4093
 ZZZY=             -1.9015 XXYY=            -86.3590 XXZZ=            -52.0876 YYZZ=            -35.9235
 XXYZ=             -3.9528 YYXZ=             -1.6959 ZZXY=              2.6625
 N-N= 1.755247626438D+02 E-N=-9.796315982415D+02  KE= 2.666805988413D+02
 Calling FoFJK, ICntrl=      2127 FMM=F ISym2X=0 I1Cent= 0 IOpClX= 0 NMat=1 NMatS=1 NMatT=0.
 ***** Axes restored to original set *****
 -------------------------------------------------------------------
 Center     Atomic                   Forces (Hartrees/Bohr)
 Number     Number              X              Y              Z
 -------------------------------------------------------------------
      1        6           0.000284929   -0.000981039   -0.000399556
      2        1          -0.001388172   -0.001844381   -0.002373546
      3        1           0.003108321   -0.000846558    0.000015989
      4        1          -0.001033107   -0.002123050    0.002421772
      5        6          -0.012443407   -0.011109429   -0.001154193
      6        6           0.002942292    0.003871189   -0.000821094
      7        1          -0.000921546    0.001125245   -0.002930753
      8        1          -0.000442366    0.002850862    0.001662726
      9        8          -0.004444532   -0.004011084   -0.006777268
     10        1          -0.002553220   -0.001426749    0.008258790
     11        8           0.016890809    0.014494994    0.002097136
 -------------------------------------------------------------------
 Cartesian Forces:  Max     0.016890809 RMS     0.005554202

 GradGradGradGradGradGradGradGradGradGradGradGradGradGradGradGradGradGrad
 Berny optimization.
 FormGI is forming the generalized inverse of G from B-inverse, IUseBI=4.
 Internal  Forces:  Max     0.022355681 RMS     0.004390373
 Search for a local minimum.
 Step number   1 out of a maximum of   51
 All quantities printed in internal units (Hartrees-Bohrs-Radians)
 Mixed Optimization -- RFO/linear search
 Second derivative matrix not updated -- first step.
 ITU=  0
     Eigenvalues ---    0.00320   0.00478   0.00619   0.01402   0.05467
     Eigenvalues ---    0.07263   0.07379   0.07405   0.11968   0.14322
     Eigenvalues ---    0.16000   0.16000   0.16000   0.16000   0.22132
     Eigenvalues ---    0.24985   0.25000   0.29081   0.31242   0.34017
     Eigenvalues ---    0.34025   0.34078   0.34224   0.34710   0.42174
     Eigenvalues ---    0.54383   0.95806
 RFO step:  Lambda=-1.33546797D-03 EMin= 3.19618442D-03
 Linear search not attempted -- first point.
 Iteration  1 RMS(Cart)=  0.02574340 RMS(Int)=  0.00018024
 Iteration  2 RMS(Cart)=  0.00022644 RMS(Int)=  0.00002754
 Iteration  3 RMS(Cart)=  0.00000004 RMS(Int)=  0.00002754
 Variable       Old X    -DE/DX   Delta X   Delta X   Delta X     New X
                                 (Linear)    (Quad)   (Total)
    R1        2.06954  -0.00325   0.00000  -0.00946  -0.00946   2.06008
    R2        2.06149  -0.00322   0.00000  -0.00923  -0.00923   2.05226
    R3        2.07198  -0.00328   0.00000  -0.00959  -0.00959   2.06239
    R4        2.85554  -0.00588   0.00000  -0.01874  -0.01874   2.83680
    R5        2.89835  -0.00595   0.00000  -0.02038  -0.02038   2.87797
    R6        2.30367  -0.02236   0.00000  -0.02330  -0.02330   2.28037
    R7        2.07287  -0.00320   0.00000  -0.00938  -0.00938   2.06349
    R8        2.07302  -0.00330   0.00000  -0.00967  -0.00967   2.06334
    R9        2.68702  -0.00895   0.00000  -0.02116  -0.02116   2.66587
   R10        1.82384  -0.00869   0.00000  -0.01595  -0.01595   1.80790
    A1        1.93518   0.00037   0.00000   0.00254   0.00254   1.93771
    A2        1.85263   0.00070   0.00000   0.00338   0.00335   1.85598
    A3        1.92893  -0.00075   0.00000  -0.00500  -0.00501   1.92391
    A4        1.91233   0.00059   0.00000   0.00434   0.00434   1.91667
    A5        1.91077   0.00013   0.00000   0.00129   0.00129   1.91206
    A6        1.92340  -0.00103   0.00000  -0.00652  -0.00653   1.91687
    A7        2.06408  -0.00124   0.00000  -0.00468  -0.00478   2.05930
    A8        2.14376   0.00046   0.00000   0.00206   0.00197   2.14572
    A9        2.07486   0.00079   0.00000   0.00337   0.00328   2.07814
   A10        1.86284  -0.00023   0.00000  -0.00197  -0.00197   1.86087
   A11        1.88818   0.00010   0.00000  -0.00166  -0.00167   1.88650
   A12        2.01161  -0.00124   0.00000  -0.00634  -0.00635   2.00527
   A13        1.86945   0.00022   0.00000   0.00415   0.00414   1.87359
   A14        1.85643   0.00082   0.00000   0.00603   0.00602   1.86245
   A15        1.96718   0.00040   0.00000   0.00061   0.00059   1.96777
   A16        1.91124  -0.00189   0.00000  -0.01172  -0.01172   1.89951
    D1       -0.86175  -0.00002   0.00000  -0.01568  -0.01569  -0.87743
    D2        2.24588   0.00014   0.00000   0.01071   0.01069   2.25657
    D3       -2.99823  -0.00008   0.00000  -0.01643  -0.01643  -3.01466
    D4        0.10939   0.00009   0.00000   0.00996   0.00995   0.11934
    D5        1.18047  -0.00023   0.00000  -0.01852  -0.01851   1.16196
    D6       -1.99510  -0.00007   0.00000   0.00787   0.00787  -1.98723
    D7        1.77768   0.00016   0.00000   0.03371   0.03372   1.81139
    D8       -2.49889   0.00035   0.00000   0.03671   0.03671  -2.46218
    D9       -0.27920   0.00001   0.00000   0.03126   0.03127  -0.24793
   D10       -1.33131   0.00000   0.00000   0.00841   0.00841  -1.32291
   D11        0.67530   0.00020   0.00000   0.01141   0.01140   0.68671
   D12        2.89500  -0.00014   0.00000   0.00596   0.00596   2.90095
   D13       -1.44431   0.00022   0.00000   0.01354   0.01353  -1.43077
   D14        2.77841   0.00066   0.00000   0.01555   0.01556   2.79398
   D15        0.73486  -0.00034   0.00000   0.00645   0.00644   0.74130
         Item               Value     Threshold  Converged?
 Maximum Force            0.022356     0.000450     NO 
 RMS     Force            0.004390     0.000300     NO 
 Maximum Displacement     0.084338     0.001800     NO 
 RMS     Displacement     0.025712     0.001200     NO 
 Predicted change in Energy=-6.731738D-04
 GradGradGradGradGradGradGradGradGradGradGradGradGradGradGradGradGradGrad

                          Input orientation:                          
 ---------------------------------------------------------------------
 Center     Atomic      Atomic             Coordinates (Angstroms)
 Number     Number       Type             X           Y           Z
 ---------------------------------------------------------------------
      1          6           0       -0.799525    1.328226    0.046601
      2          1           0       -0.287797    1.755383    0.909208
      3          1           0       -1.859991    1.561421    0.067865
      4          1           0       -0.339800    1.776249   -0.836015
      5          6           0       -0.613088   -0.161034    0.017394
      6          6           0        0.801933   -0.707038    0.155184
      7          1           0        0.892756   -1.085350    1.175477
      8          1           0        0.903214   -1.560212   -0.518631
      9          8           0        1.826158    0.247820   -0.016067
     10          1           0        1.981040    0.370094   -0.952192
     11          8           0       -1.531141   -0.935049   -0.101964
 ---------------------------------------------------------------------
                    Distance matrix (angstroms):
                    1          2          3          4          5
     1  C    0.000000
     2  H    1.090146   0.000000
     3  H    1.086011   1.793676   0.000000
     4  H    1.091368   1.746122   1.781610   0.000000
     5  C    1.501169   2.138644   2.127009   2.134493   0.000000
     6  C    2.592057   2.796351   3.498482   2.907361   1.522955
     7  H    3.156505   3.087777   3.976156   3.708644   2.112600
     8  H    3.400276   3.801368   4.209973   3.574603   2.131711
     9  O    2.839968   2.756390   3.914114   2.774849   2.473500
    10  H    3.105986   3.245221   4.148892   2.716076   2.819875
    11  O    2.383222   3.131580   2.523756   3.051109   1.206717
                    6          7          8          9         10
     6  C    0.000000
     7  H    1.091955   0.000000
     8  H    1.091874   1.759433   0.000000
     9  O    1.410716   2.017017   2.091262   0.000000
    10  H    1.943396   2.798152   2.252946   0.956697   0.000000
    11  O    2.358251   2.744033   2.547650   3.560620   3.842096
                   11
    11  O    0.000000
 Stoichiometry    C3H6O2
 Framework group  C1[X(C3H6O2)]
 Deg. of freedom    27
 Full point group                 C1      NOp   1
 Largest Abelian subgroup         C1      NOp   1
 Largest concise Abelian subgroup C1      NOp   1
                         Standard orientation:                         
 ---------------------------------------------------------------------
 Center     Atomic      Atomic             Coordinates (Angstroms)
 Number     Number       Type             X           Y           Z
 ---------------------------------------------------------------------
      1          6           0       -0.789039    1.331955    0.050001
      2          1           0       -0.273185    1.750042    0.914592
      3          1           0       -1.847684    1.573047    0.073818
      4          1           0       -0.326852    1.781768   -0.830417
      5          6           0       -0.613931   -0.158473    0.011672
      6          6           0        0.797052   -0.715999    0.144647
      7          1           0        0.886070   -1.101100    1.162555
      8          1           0        0.891156   -1.565859   -0.534376
      9          8           0        1.828309    0.232082   -0.022000
     10          1           0        1.983136    0.358790   -0.957544
     11          8           0       -1.537951   -0.924780   -0.111318
 ---------------------------------------------------------------------
 Rotational constants (GHZ):           8.5796270           4.0385569           2.8899055
 Standard basis: Aug-CC-pVTZ (5D, 7F)
 There are   425 symmetry adapted cartesian basis functions of A   symmetry.
 There are   368 symmetry adapted basis functions of A   symmetry.
   368 basis functions,   522 primitive gaussians,   425 cartesian basis functions
    20 alpha electrons       20 beta electrons
       nuclear repulsion energy       177.0116181641 Hartrees.
 NAtoms=   11 NActive=   11 NUniq=   11 SFac= 1.00D+00 NAtFMM=   60 NAOKFM=F Big=F
 Integral buffers will be    131072 words long.
 Raffenetti 2 integral format.
 Two-electron integral symmetry is turned on.
 Nuclear repulsion after empirical dispersion term =      177.0077762209 Hartrees.
 One-electron integrals computed using PRISM.
 NBasis=   368 RedAO= T EigKep=  1.51D-05  NBF=   368
 NBsUse=   368 1.00D-06 EigRej= -1.00D+00 NBFU=   368
 Initial guess from the checkpoint file:  "hydroxyacetone_Conf-M0002-wb97-opt-wb97-opt.chk"
 B after Tr=     0.000000    0.000000    0.000000
         Rot=    0.999993   -0.001659   -0.000538    0.003393 Ang=  -0.44 deg.
 ExpMin= 2.53D-02 ExpMax= 1.53D+04 ExpMxC= 5.22D+02 IAcc=3 IRadAn=         7 AccDes= 0.00D+00
 Harris functional with IExCor= 4639 and IRadAn=       7 diagonalized for initial guess.
 HarFok:  IExCor= 4639 AccDes= 0.00D+00 IRadAn=         7 IDoV= 1 UseB2=F ITyADJ=14
 ICtDFT=  3500011 ScaDFX=  1.000000  1.000000  1.000000  1.000000
 FoFCou: FMM=F IPFlag=           0 FMFlag=      100000 FMFlg1=           0
         NFxFlg=           0 DoJE=T BraDBF=F KetDBF=T FulRan=T
         wScrn=  0.000000 ICntrl=       500 IOpCl=  0 I1Cent=   200000004 NGrid=           0
         NMat0=    1 NMatS0=      1 NMatT0=    0 NMatD0=    1 NMtDS0=    0 NMtDT0=    0
 Petite list used in FoFCou.
 Requested convergence on RMS density matrix=1.00D-08 within 128 cycles.
 Requested convergence on MAX density matrix=1.00D-06.
 Requested convergence on             energy=1.00D-06.
 No special actions if energy rises.
 SCF Done:  E(RwB97XD) =  -268.385632410     A.U. after   11 cycles
            NFock= 11  Conv=0.65D-08     -V/T= 2.0058
 Calling FoFJK, ICntrl=      2127 FMM=F ISym2X=0 I1Cent= 0 IOpClX= 0 NMat=1 NMatS=1 NMatT=0.
 ***** Axes restored to original set *****
 -------------------------------------------------------------------
 Center     Atomic                   Forces (Hartrees/Bohr)
 Number     Number              X              Y              Z
 -------------------------------------------------------------------
      1        6          -0.000018984    0.000683362    0.000894197
      2        1          -0.000073949    0.000341911   -0.000080880
      3        1           0.000059232    0.000149354   -0.000015993
      4        1           0.000004211    0.000023020    0.000040655
      5        6          -0.002574230   -0.002514078   -0.002697023
      6        6           0.001784259    0.002099175    0.001297624
      7        1          -0.000166428   -0.000577830    0.000013109
      8        1          -0.000033972   -0.000374251    0.000045834
      9        8          -0.000186811   -0.001412942   -0.000838865
     10        1           0.000475170    0.000665604    0.000278274
     11        8           0.000731502    0.000916675    0.001063067
 -------------------------------------------------------------------
 Cartesian Forces:  Max     0.002697023 RMS     0.001064739

 GradGradGradGradGradGradGradGradGradGradGradGradGradGradGradGradGradGrad
 Berny optimization.
 Using GEDIIS/GDIIS optimizer.
 FormGI is forming the generalized inverse of G from B-inverse, IUseBI=4.
 Internal  Forces:  Max     0.001668288 RMS     0.000568405
 Search for a local minimum.
 Step number   2 out of a maximum of   51
 All quantities printed in internal units (Hartrees-Bohrs-Radians)
 Mixed Optimization -- En-DIIS/RFO-DIIS
 Update second derivatives using D2CorX and points    1    2
 DE= -6.32D-04 DEPred=-6.73D-04 R= 9.39D-01
 TightC=F SS=  1.41D+00  RLast= 9.02D-02 DXNew= 5.0454D-01 2.7067D-01
 Trust test= 9.39D-01 RLast= 9.02D-02 DXMaxT set to 3.00D-01
 ITU=  1  0
 Use linear search instead of GDIIS.
     Eigenvalues ---    0.00317   0.00507   0.00619   0.01396   0.05520
     Eigenvalues ---    0.07282   0.07431   0.07472   0.11893   0.14290
     Eigenvalues ---    0.15944   0.16000   0.16000   0.16422   0.22275
     Eigenvalues ---    0.24839   0.25002   0.29830   0.32347   0.34017
     Eigenvalues ---    0.34036   0.34178   0.34559   0.34937   0.41650
     Eigenvalues ---    0.53945   0.89920
 RFO step:  Lambda=-2.11185244D-04 EMin= 3.16729365D-03
 Quartic linear search produced a step of -0.05917.
 Iteration  1 RMS(Cart)=  0.02048105 RMS(Int)=  0.00065480
 Iteration  2 RMS(Cart)=  0.00079418 RMS(Int)=  0.00038446
 Iteration  3 RMS(Cart)=  0.00000014 RMS(Int)=  0.00038446
 Variable       Old X    -DE/DX   Delta X   Delta X   Delta X     New X
                                 (Linear)    (Quad)   (Total)
    R1        2.06008   0.00004   0.00056  -0.00203  -0.00147   2.05861
    R2        2.05226  -0.00003   0.00055  -0.00214  -0.00160   2.05067
    R3        2.06239  -0.00002   0.00057  -0.00221  -0.00165   2.06074
    R4        2.83680   0.00121   0.00111  -0.00057   0.00054   2.83734
    R5        2.87797   0.00167   0.00121   0.00082   0.00202   2.87999
    R6        2.28037  -0.00125   0.00138  -0.00644  -0.00506   2.27530
    R7        2.06349   0.00020   0.00055  -0.00156  -0.00100   2.06249
    R8        2.06334   0.00026   0.00057  -0.00145  -0.00088   2.06247
    R9        2.66587  -0.00023   0.00125  -0.00525  -0.00400   2.66186
   R10        1.80790  -0.00011   0.00094  -0.00376  -0.00282   1.80508
    A1        1.93771  -0.00025  -0.00015  -0.00041  -0.00057   1.93715
    A2        1.85598  -0.00021  -0.00020  -0.00056  -0.00076   1.85522
    A3        1.92391   0.00050   0.00030   0.00203   0.00233   1.92624
    A4        1.91667  -0.00010  -0.00026  -0.00005  -0.00031   1.91636
    A5        1.91206   0.00014  -0.00008   0.00115   0.00107   1.91313
    A6        1.91687  -0.00009   0.00039  -0.00225  -0.00186   1.91501
    A7        2.05930  -0.00044   0.00028  -0.00297  -0.00411   2.05519
    A8        2.14572   0.00001  -0.00012   0.00022  -0.00132   2.14441
    A9        2.07814   0.00043  -0.00019   0.00212   0.00050   2.07864
   A10        1.86087  -0.00033   0.00012  -0.00124  -0.00114   1.85973
   A11        1.88650  -0.00052   0.00010  -0.00336  -0.00326   1.88325
   A12        2.00527   0.00142   0.00038   0.00554   0.00591   2.01118
   A13        1.87359  -0.00021  -0.00024  -0.00387  -0.00412   1.86947
   A14        1.86245  -0.00009  -0.00036   0.00340   0.00303   1.86549
   A15        1.96777  -0.00036  -0.00004  -0.00099  -0.00102   1.96675
   A16        1.89951   0.00152   0.00069   0.00630   0.00700   1.90651
    D1       -0.87743   0.00032   0.00093   0.04812   0.04900  -0.82843
    D2        2.25657  -0.00025  -0.00063  -0.05064  -0.05122   2.20535
    D3       -3.01466   0.00021   0.00097   0.04655   0.04747  -2.96719
    D4        0.11934  -0.00036  -0.00059  -0.05221  -0.05276   0.06658
    D5        1.16196   0.00030   0.00110   0.04729   0.04834   1.21030
    D6       -1.98723  -0.00026  -0.00047  -0.05146  -0.05188  -2.03911
    D7        1.81139   0.00018  -0.00200  -0.01836  -0.02036   1.79103
    D8       -2.46218  -0.00048  -0.00217  -0.02508  -0.02725  -2.48943
    D9       -0.24793  -0.00032  -0.00185  -0.02499  -0.02685  -0.27478
   D10       -1.32291   0.00072  -0.00050   0.07647   0.07598  -1.24693
   D11        0.68671   0.00006  -0.00067   0.06975   0.06908   0.75579
   D12        2.90095   0.00022  -0.00035   0.06984   0.06949   2.97044
   D13       -1.43077   0.00016  -0.00080   0.01048   0.00969  -1.42108
   D14        2.79398  -0.00020  -0.00092   0.00646   0.00553   2.79951
   D15        0.74130   0.00031  -0.00038   0.00960   0.00922   0.75051
         Item               Value     Threshold  Converged?
 Maximum Force            0.001668     0.000450     NO 
 RMS     Force            0.000568     0.000300     NO 
 Maximum Displacement     0.060794     0.001800     NO 
 RMS     Displacement     0.020385     0.001200     NO 
 Predicted change in Energy=-1.119131D-04
 GradGradGradGradGradGradGradGradGradGradGradGradGradGradGradGradGradGrad

                          Input orientation:                          
 ---------------------------------------------------------------------
 Center     Atomic      Atomic             Coordinates (Angstroms)
 Number     Number       Type             X           Y           Z
 ---------------------------------------------------------------------
      1          6           0       -0.801447    1.327241    0.040675
      2          1           0       -0.272414    1.744622    0.896621
      3          1           0       -1.860535    1.559031    0.087510
      4          1           0       -0.361504    1.787028   -0.844893
      5          6           0       -0.613255   -0.161339   -0.014776
      6          6           0        0.801211   -0.704469    0.149381
      7          1           0        0.872207   -1.083599    1.170375
      8          1           0        0.911802   -1.559943   -0.519282
      9          8           0        1.830627    0.244167   -0.007280
     10          1           0        2.001352    0.372420   -0.938311
     11          8           0       -1.534284   -0.934647   -0.073160
 ---------------------------------------------------------------------
                    Distance matrix (angstroms):
                    1          2          3          4          5
     1  C    0.000000
     2  H    1.089370   0.000000
     3  H    1.085167   1.791991   0.000000
     4  H    1.090497   1.744308   1.780014   0.000000
     5  C    1.501453   2.139978   2.127402   2.132746   0.000000
     6  C    2.590015   2.776524   3.494589   2.923705   1.524025
     7  H    3.144756   3.063320   3.952716   3.718044   2.112284
     8  H    3.403617   3.785142   4.216876   3.595768   2.129887
     9  O    2.846605   2.737003   3.919506   2.808461   2.477307
    10  H    3.118618   3.227992   4.168276   2.755528   2.823825
    11  O    2.380367   3.116291   2.520056   3.062433   1.204038
                    6          7          8          9         10
     6  C    0.000000
     7  H    1.091425   0.000000
     8  H    1.091410   1.755965   0.000000
     9  O    1.408598   2.017028   2.088348   0.000000
    10  H    1.945020   2.800271   2.257594   0.955205   0.000000
    11  O    2.357338   2.712888   2.563855   3.566029   3.867509
                   11
    11  O    0.000000
 Stoichiometry    C3H6O2
 Framework group  C1[X(C3H6O2)]
 Deg. of freedom    27
 Full point group                 C1      NOp   1
 Largest Abelian subgroup         C1      NOp   1
 Largest concise Abelian subgroup C1      NOp   1
                         Standard orientation:                         
 ---------------------------------------------------------------------
 Center     Atomic      Atomic             Coordinates (Angstroms)
 Number     Number       Type             X           Y           Z
 ---------------------------------------------------------------------
      1          6           0       -0.791272    1.330926    0.050402
      2          1           0       -0.260137    1.733385    0.912173
      3          1           0       -1.848685    1.569859    0.099150
      4          1           0       -0.347002    1.798810   -0.828742
      5          6           0       -0.613926   -0.158160   -0.023988
      6          6           0        0.796344   -0.713717    0.134594
      7          1           0        0.863440   -1.106441    1.150702
      8          1           0        0.901401   -1.561320   -0.544897
      9          8           0        1.832850    0.229275   -0.008828
     10          1           0        2.005532    0.368220   -0.937962
     11          8           0       -1.540528   -0.923876   -0.093231
 ---------------------------------------------------------------------
 Rotational constants (GHZ):           8.6185950           4.0275294           2.8836814
 Standard basis: Aug-CC-pVTZ (5D, 7F)
 There are   425 symmetry adapted cartesian basis functions of A   symmetry.
 There are   368 symmetry adapted basis functions of A   symmetry.
   368 basis functions,   522 primitive gaussians,   425 cartesian basis functions
    20 alpha electrons       20 beta electrons
       nuclear repulsion energy       177.0600584320 Hartrees.
 NAtoms=   11 NActive=   11 NUniq=   11 SFac= 1.00D+00 NAtFMM=   60 NAOKFM=F Big=F
 Integral buffers will be    131072 words long.
 Raffenetti 2 integral format.
 Two-electron integral symmetry is turned on.
 Nuclear repulsion after empirical dispersion term =      177.0562247688 Hartrees.
 One-electron integrals computed using PRISM.
 NBasis=   368 RedAO= T EigKep=  1.52D-05  NBF=   368
 NBsUse=   368 1.00D-06 EigRej= -1.00D+00 NBFU=   368
 Initial guess from the checkpoint file:  "hydroxyacetone_Conf-M0002-wb97-opt-wb97-opt.chk"
 B after Tr=     0.000000    0.000000    0.000000
         Rot=    0.999999   -0.001214    0.000349    0.000151 Ang=  -0.15 deg.
 ExpMin= 2.53D-02 ExpMax= 1.53D+04 ExpMxC= 5.22D+02 IAcc=3 IRadAn=         7 AccDes= 0.00D+00
 Harris functional with IExCor= 4639 and IRadAn=       7 diagonalized for initial guess.
 HarFok:  IExCor= 4639 AccDes= 0.00D+00 IRadAn=         7 IDoV= 1 UseB2=F ITyADJ=14
 ICtDFT=  3500011 ScaDFX=  1.000000  1.000000  1.000000  1.000000
 FoFCou: FMM=F IPFlag=           0 FMFlag=      100000 FMFlg1=           0
         NFxFlg=           0 DoJE=T BraDBF=F KetDBF=T FulRan=T
         wScrn=  0.000000 ICntrl=       500 IOpCl=  0 I1Cent=   200000004 NGrid=           0
         NMat0=    1 NMatS0=      1 NMatT0=    0 NMatD0=    1 NMtDS0=    0 NMtDT0=    0
 Petite list used in FoFCou.
 Requested convergence on RMS density matrix=1.00D-08 within 128 cycles.
 Requested convergence on MAX density matrix=1.00D-06.
 Requested convergence on             energy=1.00D-06.
 No special actions if energy rises.
 SCF Done:  E(RwB97XD) =  -268.385370746     A.U. after   12 cycles
            NFock= 12  Conv=0.22D-08     -V/T= 2.0057
 Calling FoFJK, ICntrl=      2127 FMM=F ISym2X=0 I1Cent= 0 IOpClX= 0 NMat=1 NMatS=1 NMatT=0.
 ***** Axes restored to original set *****
 -------------------------------------------------------------------
 Center     Atomic                   Forces (Hartrees/Bohr)
 Number     Number              X              Y              Z
 -------------------------------------------------------------------
      1        6           0.000352295    0.000756584   -0.003471299
      2        1           0.000328410   -0.000358679    0.000395619
      3        1          -0.000510730    0.000134588   -0.000140469
      4        1           0.000181045    0.001165506   -0.000438287
      5        6          -0.000267925    0.000697845    0.011044446
      6        6           0.001190327    0.000681013   -0.003379675
      7        1          -0.000665365    0.000075226    0.000287876
      8        1           0.000486638   -0.001076267   -0.000283505
      9        8           0.000219452   -0.000372110    0.001053172
     10        1           0.000428936    0.000458034   -0.001222853
     11        8          -0.001743084   -0.002161741   -0.003845025
 -------------------------------------------------------------------
 Cartesian Forces:  Max     0.011044446 RMS     0.002326073

 GradGradGradGradGradGradGradGradGradGradGradGradGradGradGradGradGradGrad
 Berny optimization.
 Using GEDIIS/GDIIS optimizer.
 FormGI is forming the generalized inverse of G from B-inverse, IUseBI=4.
 Internal  Forces:  Max     0.002908235 RMS     0.001012759
 Search for a local minimum.
 Step number   3 out of a maximum of   51
 All quantities printed in internal units (Hartrees-Bohrs-Radians)
 Mixed Optimization -- RFO/linear search
 Update second derivatives using D2CorX and points    1    3    2
 DE=  2.62D-04 DEPred=-1.12D-04 R=-2.34D+00
 Trust test=-2.34D+00 RLast= 1.81D-01 DXMaxT set to 1.50D-01
 ITU= -1  1  0
 Use linear search instead of GDIIS.
     Eigenvalues ---    0.00309   0.00617   0.01380   0.02796   0.05608
     Eigenvalues ---    0.07109   0.07312   0.07474   0.11919   0.14373
     Eigenvalues ---    0.15348   0.16000   0.16014   0.16557   0.21303
     Eigenvalues ---    0.24790   0.24926   0.29061   0.31368   0.34018
     Eigenvalues ---    0.34069   0.34191   0.34332   0.34742   0.41695
     Eigenvalues ---    0.54164   0.91005
 RFO step:  Lambda=-5.89208290D-05 EMin= 3.08677576D-03
 Quartic linear search produced a step of -0.77207.
 Iteration  1 RMS(Cart)=  0.01608369 RMS(Int)=  0.00025987
 Iteration  2 RMS(Cart)=  0.00042440 RMS(Int)=  0.00004187
 Iteration  3 RMS(Cart)=  0.00000003 RMS(Int)=  0.00004187
 Variable       Old X    -DE/DX   Delta X   Delta X   Delta X     New X
                                 (Linear)    (Quad)   (Total)
    R1        2.05861   0.00033   0.00113  -0.00003   0.00110   2.05971
    R2        2.05067   0.00052   0.00123  -0.00008   0.00115   2.05182
    R3        2.06074   0.00092   0.00127   0.00019   0.00146   2.06220
    R4        2.83734   0.00150  -0.00042   0.00420   0.00379   2.84112
    R5        2.87999   0.00124  -0.00156   0.00586   0.00430   2.88429
    R6        2.27530   0.00291   0.00391  -0.00146   0.00245   2.27775
    R7        2.06249   0.00020   0.00077   0.00036   0.00113   2.06362
    R8        2.06247   0.00107   0.00068   0.00111   0.00179   2.06425
    R9        2.66186   0.00055   0.00309  -0.00103   0.00206   2.66393
   R10        1.80508   0.00133   0.00218  -0.00024   0.00194   1.80702
    A1        1.93715   0.00029   0.00044  -0.00088  -0.00044   1.93671
    A2        1.85522  -0.00018   0.00059  -0.00148  -0.00089   1.85433
    A3        1.92624  -0.00103  -0.00180   0.00148  -0.00031   1.92592
    A4        1.91636  -0.00046   0.00024  -0.00124  -0.00100   1.91536
    A5        1.91313  -0.00004  -0.00083   0.00087   0.00004   1.91317
    A6        1.91501   0.00144   0.00144   0.00118   0.00262   1.91763
    A7        2.05519   0.00003   0.00317  -0.00183   0.00149   2.05669
    A8        2.14441   0.00053   0.00102   0.00066   0.00183   2.14624
    A9        2.07864  -0.00033  -0.00039   0.00157   0.00133   2.07997
   A10        1.85973  -0.00111   0.00088  -0.00310  -0.00221   1.85752
   A11        1.88325   0.00045   0.00252  -0.00190   0.00061   1.88386
   A12        2.01118   0.00078  -0.00457   0.00800   0.00343   2.01461
   A13        1.86947  -0.00001   0.00318  -0.00536  -0.00217   1.86730
   A14        1.86549   0.00019  -0.00234   0.00228  -0.00005   1.86544
   A15        1.96675  -0.00040   0.00079  -0.00097  -0.00018   1.96656
   A16        1.90651   0.00061  -0.00540   0.00980   0.00440   1.91091
    D1       -0.82843  -0.00143  -0.03783  -0.00591  -0.04374  -0.87216
    D2        2.20535   0.00104   0.03955  -0.00145   0.03808   2.24343
    D3       -2.96719  -0.00109  -0.03665  -0.00637  -0.04300  -3.01019
    D4        0.06658   0.00138   0.04073  -0.00190   0.03882   0.10540
    D5        1.21030  -0.00140  -0.03732  -0.00613  -0.04344   1.16686
    D6       -2.03911   0.00107   0.04006  -0.00167   0.03838  -2.00073
    D7        1.79103   0.00125   0.01572   0.02453   0.04026   1.83130
    D8       -2.48943   0.00090   0.02104   0.01591   0.03696  -2.45247
    D9       -0.27478   0.00133   0.02073   0.01909   0.03984  -0.23494
   D10       -1.24693  -0.00117  -0.05866   0.02029  -0.03838  -1.28531
   D11        0.75579  -0.00152  -0.05334   0.01167  -0.04168   0.71410
   D12        2.97044  -0.00109  -0.05365   0.01485  -0.03881   2.93163
   D13       -1.42108  -0.00053  -0.00748   0.00726  -0.00023  -1.42131
   D14        2.79951   0.00027  -0.00427   0.00480   0.00053   2.80004
   D15        0.75051   0.00039  -0.00712   0.01044   0.00332   0.75383
         Item               Value     Threshold  Converged?
 Maximum Force            0.002908     0.000450     NO 
 RMS     Force            0.001013     0.000300     NO 
 Maximum Displacement     0.058965     0.001800     NO 
 RMS     Displacement     0.016040     0.001200     NO 
 Predicted change in Energy=-5.557622D-05
 GradGradGradGradGradGradGradGradGradGradGradGradGradGradGradGradGradGrad

                          Input orientation:                          
 ---------------------------------------------------------------------
 Center     Atomic      Atomic             Coordinates (Angstroms)
 Number     Number       Type             X           Y           Z
 ---------------------------------------------------------------------
      1          6           0       -0.801552    1.328911    0.042014
      2          1           0       -0.282875    1.760500    0.897994
      3          1           0       -1.861101    1.564394    0.070632
      4          1           0       -0.348835    1.774122   -0.845516
      5          6           0       -0.616547   -0.162902    0.016427
      6          6           0        0.802837   -0.707540    0.151740
      7          1           0        0.887452   -1.100236    1.167192
      8          1           0        0.903648   -1.556515   -0.528202
      9          8           0        1.833044    0.241455   -0.007345
     10          1           0        1.993732    0.384686   -0.939033
     11          8           0       -1.536043   -0.936365   -0.079042
 ---------------------------------------------------------------------
                    Distance matrix (angstroms):
                    1          2          3          4          5
     1  C    0.000000
     2  H    1.089953   0.000000
     3  H    1.085778   1.792702   0.000000
     4  H    1.091272   1.744810   1.780523   0.000000
     5  C    1.503459   2.141955   2.129648   2.136978   0.000000
     6  C    2.594849   2.797658   3.502118   2.911961   1.526300
     7  H    3.165362   3.102570   3.982115   3.720394   2.113024
     8  H    3.399785   3.800586   4.212186   3.572470   2.133019
     9  O    2.850631   2.757580   3.924659   2.795030   2.482854
    10  H    3.109281   3.232718   4.155823   2.725233   2.833074
    11  O    2.384451   3.130193   2.526234   3.056744   1.205335
                    6          7          8          9         10
     6  C    0.000000
     7  H    1.092023   0.000000
     8  H    1.092355   1.755794   0.000000
     9  O    1.409690   2.018369   2.089919   0.000000
    10  H    1.949609   2.804467   2.263918   0.956232   0.000000
    11  O    2.361351   2.730069   2.557034   3.569754   3.865756
                   11
    11  O    0.000000
 Stoichiometry    C3H6O2
 Framework group  C1[X(C3H6O2)]
 Deg. of freedom    27
 Full point group                 C1      NOp   1
 Largest Abelian subgroup         C1      NOp   1
 Largest concise Abelian subgroup C1      NOp   1
                         Standard orientation:                         
 ---------------------------------------------------------------------
 Center     Atomic      Atomic             Coordinates (Angstroms)
 Number     Number       Type             X           Y           Z
 ---------------------------------------------------------------------
      1          6           0       -0.792219    1.333195    0.048356
      2          1           0       -0.271758    1.750303    0.910411
      3          1           0       -1.850224    1.575293    0.078787
      4          1           0       -0.335481    1.786774   -0.832854
      5          6           0       -0.617031   -0.159357    0.003793
      6          6           0        0.798561   -0.715067    0.133714
      7          1           0        0.879333   -1.121336    1.144128
      8          1           0        0.894604   -1.555879   -0.556975
      9          8           0        1.835202    0.229059   -0.011969
     10          1           0        1.997978    0.383191   -0.941553
     11          8           0       -1.541492   -0.925430   -0.102671
 ---------------------------------------------------------------------
 Rotational constants (GHZ):           8.5851008           4.0178133           2.8757210
 Standard basis: Aug-CC-pVTZ (5D, 7F)
 There are   425 symmetry adapted cartesian basis functions of A   symmetry.
 There are   368 symmetry adapted basis functions of A   symmetry.
   368 basis functions,   522 primitive gaussians,   425 cartesian basis functions
    20 alpha electrons       20 beta electrons
       nuclear repulsion energy       176.8304256217 Hartrees.
 NAtoms=   11 NActive=   11 NUniq=   11 SFac= 1.00D+00 NAtFMM=   60 NAOKFM=F Big=F
 Integral buffers will be    131072 words long.
 Raffenetti 2 integral format.
 Two-electron integral symmetry is turned on.
 Nuclear repulsion after empirical dispersion term =      176.8265862311 Hartrees.
 One-electron integrals computed using PRISM.
 NBasis=   368 RedAO= T EigKep=  1.54D-05  NBF=   368
 NBsUse=   368 1.00D-06 EigRej= -1.00D+00 NBFU=   368
 Lowest energy guess from the checkpoint file:  "hydroxyacetone_Conf-M0002-wb97-opt-wb97-opt.chk"
 B after Tr=     0.000000    0.000000    0.000000
         Rot=    0.999999   -0.001413    0.000191    0.000007 Ang=  -0.16 deg.
 B after Tr=     0.000000    0.000000    0.000000
         Rot=    1.000000   -0.000194   -0.000159   -0.000148 Ang=  -0.03 deg.
 Requested convergence on RMS density matrix=1.00D-08 within 128 cycles.
 Requested convergence on MAX density matrix=1.00D-06.
 Requested convergence on             energy=1.00D-06.
 No special actions if energy rises.
 SCF Done:  E(RwB97XD) =  -268.385686174     A.U. after   10 cycles
            NFock= 10  Conv=0.63D-08     -V/T= 2.0058
 Calling FoFJK, ICntrl=      2127 FMM=F ISym2X=0 I1Cent= 0 IOpClX= 0 NMat=1 NMatS=1 NMatT=0.
 ***** Axes restored to original set *****
 -------------------------------------------------------------------
 Center     Atomic                   Forces (Hartrees/Bohr)
 Number     Number              X              Y              Z
 -------------------------------------------------------------------
      1        6           0.000140770   -0.000002426   -0.000033714
      2        1           0.000036168   -0.000028695    0.000144266
      3        1          -0.000142969    0.000047738   -0.000021131
      4        1           0.000068849    0.000031779   -0.000165839
      5        6          -0.000000054    0.000269339   -0.000002392
      6        6           0.000671802    0.000594468   -0.000354990
      7        1           0.000017424    0.000023817    0.000082109
      8        1          -0.000060589   -0.000202666   -0.000132232
      9        8          -0.000548894   -0.000464618    0.000673617
     10        1          -0.000234176   -0.000040994   -0.000264533
     11        8           0.000051669   -0.000227742    0.000074840
 -------------------------------------------------------------------
 Cartesian Forces:  Max     0.000673617 RMS     0.000265774

 GradGradGradGradGradGradGradGradGradGradGradGradGradGradGradGradGradGrad
 Berny optimization.
 Using GEDIIS/GDIIS optimizer.
 FormGI is forming the generalized inverse of G from B-inverse, IUseBI=4.
 Internal  Forces:  Max     0.000958669 RMS     0.000202360
 Search for a local minimum.
 Step number   4 out of a maximum of   51
 All quantities printed in internal units (Hartrees-Bohrs-Radians)
 Mixed Optimization -- En-DIIS/RFO-DIIS
 Update second derivatives using D2CorX and points    1    3    2    4
 DE= -5.38D-05 DEPred=-5.56D-05 R= 9.67D-01
 TightC=F SS=  1.41D+00  RLast= 7.10D-02 DXNew= 2.5227D-01 2.1314D-01
 Trust test= 9.67D-01 RLast= 7.10D-02 DXMaxT set to 2.13D-01
 ITU=  1 -1  1  0
 Use linear search instead of GDIIS.
     Eigenvalues ---    0.00261   0.00611   0.01320   0.02746   0.05588
     Eigenvalues ---    0.07255   0.07316   0.07456   0.11897   0.14527
     Eigenvalues ---    0.15930   0.16004   0.16538   0.16988   0.21934
     Eigenvalues ---    0.24634   0.25430   0.29209   0.31173   0.34006
     Eigenvalues ---    0.34069   0.34189   0.34380   0.34853   0.42871
     Eigenvalues ---    0.54609   0.92375
 RFO step:  Lambda=-1.12724610D-05 EMin= 2.61440356D-03
 Quartic linear search produced a step of -0.00892.
 Iteration  1 RMS(Cart)=  0.01023099 RMS(Int)=  0.00004765
 Iteration  2 RMS(Cart)=  0.00006080 RMS(Int)=  0.00000014
 Iteration  3 RMS(Cart)=  0.00000000 RMS(Int)=  0.00000014
 Variable       Old X    -DE/DX   Delta X   Delta X   Delta X     New X
                                 (Linear)    (Quad)   (Total)
    R1        2.05971   0.00012   0.00000   0.00026   0.00026   2.05997
    R2        2.05182   0.00015   0.00000   0.00033   0.00033   2.05216
    R3        2.06220   0.00018   0.00000   0.00046   0.00046   2.06266
    R4        2.84112   0.00003  -0.00004   0.00073   0.00070   2.84182
    R5        2.88429  -0.00011  -0.00006   0.00055   0.00050   2.88479
    R6        2.27775   0.00010   0.00002  -0.00040  -0.00037   2.27738
    R7        2.06362   0.00007   0.00000   0.00019   0.00019   2.06382
    R8        2.06425   0.00023  -0.00001   0.00080   0.00080   2.06505
    R9        2.66393  -0.00096   0.00002  -0.00268  -0.00266   2.66126
   R10        1.80702   0.00021   0.00001   0.00020   0.00020   1.80722
    A1        1.93671   0.00002   0.00001  -0.00006  -0.00005   1.93665
    A2        1.85433   0.00008   0.00001   0.00033   0.00034   1.85467
    A3        1.92592  -0.00011  -0.00002  -0.00035  -0.00037   1.92555
    A4        1.91536   0.00000   0.00001  -0.00019  -0.00017   1.91519
    A5        1.91317   0.00004  -0.00001   0.00043   0.00042   1.91360
    A6        1.91763  -0.00005  -0.00001  -0.00017  -0.00018   1.91745
    A7        2.05669  -0.00011   0.00002  -0.00086  -0.00083   2.05585
    A8        2.14624   0.00029   0.00000   0.00129   0.00129   2.14753
    A9        2.07997  -0.00019  -0.00002  -0.00044  -0.00045   2.07952
   A10        1.85752   0.00010   0.00003  -0.00036  -0.00033   1.85720
   A11        1.88386  -0.00001   0.00002  -0.00053  -0.00051   1.88335
   A12        2.01461  -0.00029  -0.00008   0.00007  -0.00001   2.01460
   A13        1.86730   0.00000   0.00006  -0.00059  -0.00053   1.86677
   A14        1.86544  -0.00001  -0.00003  -0.00021  -0.00024   1.86520
   A15        1.96656   0.00022   0.00001   0.00146   0.00147   1.96804
   A16        1.91091  -0.00046  -0.00010  -0.00112  -0.00122   1.90969
    D1       -0.87216  -0.00003  -0.00005  -0.00374  -0.00378  -0.87595
    D2        2.24343  -0.00002   0.00012  -0.00395  -0.00383   2.23960
    D3       -3.01019  -0.00002  -0.00004  -0.00371  -0.00375  -3.01395
    D4        0.10540  -0.00001   0.00012  -0.00393  -0.00380   0.10160
    D5        1.16686  -0.00002  -0.00004  -0.00365  -0.00369   1.16317
    D6       -2.00073  -0.00001   0.00012  -0.00386  -0.00374  -2.00447
    D7        1.83130   0.00000  -0.00018   0.01809   0.01791   1.84921
    D8       -2.45247   0.00005  -0.00009   0.01699   0.01690  -2.43557
    D9       -0.23494   0.00012  -0.00012   0.01856   0.01845  -0.21649
   D10       -1.28531  -0.00002  -0.00034   0.01827   0.01793  -1.26738
   D11        0.71410   0.00003  -0.00024   0.01717   0.01692   0.73103
   D12        2.93163   0.00010  -0.00027   0.01874   0.01847   2.95010
   D13       -1.42131   0.00008  -0.00008   0.00644   0.00635  -1.41496
   D14        2.80004   0.00013  -0.00005   0.00699   0.00694   2.80698
   D15        0.75383   0.00001  -0.00011   0.00702   0.00691   0.76074
         Item               Value     Threshold  Converged?
 Maximum Force            0.000959     0.000450     NO 
 RMS     Force            0.000202     0.000300     YES
 Maximum Displacement     0.027825     0.001800     NO 
 RMS     Displacement     0.010231     0.001200     NO 
 Predicted change in Energy=-5.652898D-06
 GradGradGradGradGradGradGradGradGradGradGradGradGradGradGradGradGradGrad

                          Input orientation:                          
 ---------------------------------------------------------------------
 Center     Atomic      Atomic             Coordinates (Angstroms)
 Number     Number       Type             X           Y           Z
 ---------------------------------------------------------------------
      1          6           0       -0.799415    1.328591    0.038143
      2          1           0       -0.277522    1.763711    0.890551
      3          1           0       -1.858518    1.566695    0.068216
      4          1           0       -0.348110    1.767862   -0.853356
      5          6           0       -0.617195   -0.164050    0.020481
      6          6           0        0.802740   -0.709350    0.150201
      7          1           0        0.887187   -1.112559    1.161648
      8          1           0        0.903274   -1.552005   -0.538266
      9          8           0        1.831352    0.241037    0.001956
     10          1           0        1.987484    0.398046   -0.928397
     11          8           0       -1.537517   -0.937466   -0.064318
 ---------------------------------------------------------------------
                    Distance matrix (angstroms):
                    1          2          3          4          5
     1  C    0.000000
     2  H    1.090092   0.000000
     3  H    1.085955   1.792931   0.000000
     4  H    1.091515   1.745340   1.780757   0.000000
     5  C    1.503827   2.142116   2.130409   2.137354   0.000000
     6  C    2.594737   2.798413   3.502770   2.910010   1.526563
     7  H    3.172712   3.114959   3.989098   3.725993   2.113078
     8  H    3.395472   3.798654   4.209704   3.561848   2.133177
     9  O    2.846931   2.748725   3.921340   2.795140   2.481899
    10  H    3.093043   3.209963   4.141342   2.708694   2.828546
    11  O    2.385437   3.129811   2.528128   3.058769   1.205137
                    6          7          8          9         10
     6  C    0.000000
     7  H    1.092124   0.000000
     8  H    1.092777   1.755870   0.000000
     9  O    1.408280   2.017066   2.090016   0.000000
    10  H    1.947644   2.803724   2.265042   0.956340   0.000000
    11  O    2.361114   2.722654   2.561201   3.569669   3.867280
                   11
    11  O    0.000000
 Stoichiometry    C3H6O2
 Framework group  C1[X(C3H6O2)]
 Deg. of freedom    27
 Full point group                 C1      NOp   1
 Largest Abelian subgroup         C1      NOp   1
 Largest concise Abelian subgroup C1      NOp   1
                         Standard orientation:                         
 ---------------------------------------------------------------------
 Center     Atomic      Atomic             Coordinates (Angstroms)
 Number     Number       Type             X           Y           Z
 ---------------------------------------------------------------------
      1          6           0       -0.787068    1.334977    0.046769
      2          1           0       -0.262831    1.750368    0.907540
      3          1           0       -1.844140    1.581604    0.079540
      4          1           0       -0.330589    1.786135   -0.836117
      5          6           0       -0.617618   -0.158626    0.002811
      6          6           0        0.797384   -0.718331    0.124862
      7          1           0        0.876754   -1.140174    1.129095
      8          1           0        0.891795   -1.549444   -0.578345
      9          8           0        1.834337    0.225664   -0.004958
     10          1           0        1.993298    0.397845   -0.932142
     11          8           0       -1.544396   -0.922471   -0.097070
 ---------------------------------------------------------------------
 Rotational constants (GHZ):           8.5880368           4.0229896           2.8761855
 Standard basis: Aug-CC-pVTZ (5D, 7F)
 There are   425 symmetry adapted cartesian basis functions of A   symmetry.
 There are   368 symmetry adapted basis functions of A   symmetry.
   368 basis functions,   522 primitive gaussians,   425 cartesian basis functions
    20 alpha electrons       20 beta electrons
       nuclear repulsion energy       176.8710263577 Hartrees.
 NAtoms=   11 NActive=   11 NUniq=   11 SFac= 1.00D+00 NAtFMM=   60 NAOKFM=F Big=F
 Integral buffers will be    131072 words long.
 Raffenetti 2 integral format.
 Two-electron integral symmetry is turned on.
 Nuclear repulsion after empirical dispersion term =      176.8671807150 Hartrees.
 One-electron integrals computed using PRISM.
 NBasis=   368 RedAO= T EigKep=  1.54D-05  NBF=   368
 NBsUse=   368 1.00D-06 EigRej= -1.00D+00 NBFU=   368
 Initial guess from the checkpoint file:  "hydroxyacetone_Conf-M0002-wb97-opt-wb97-opt.chk"
 B after Tr=     0.000000    0.000000    0.000000
         Rot=    0.999999   -0.001102   -0.000152    0.001075 Ang=  -0.18 deg.
 ExpMin= 2.53D-02 ExpMax= 1.53D+04 ExpMxC= 5.22D+02 IAcc=3 IRadAn=         7 AccDes= 0.00D+00
 Harris functional with IExCor= 4639 and IRadAn=       7 diagonalized for initial guess.
 HarFok:  IExCor= 4639 AccDes= 0.00D+00 IRadAn=         7 IDoV= 1 UseB2=F ITyADJ=14
 ICtDFT=  3500011 ScaDFX=  1.000000  1.000000  1.000000  1.000000
 FoFCou: FMM=F IPFlag=           0 FMFlag=      100000 FMFlg1=           0
         NFxFlg=           0 DoJE=T BraDBF=F KetDBF=T FulRan=T
         wScrn=  0.000000 ICntrl=       500 IOpCl=  0 I1Cent=   200000004 NGrid=           0
         NMat0=    1 NMatS0=      1 NMatT0=    0 NMatD0=    1 NMtDS0=    0 NMtDT0=    0
 Petite list used in FoFCou.
 Requested convergence on RMS density matrix=1.00D-08 within 128 cycles.
 Requested convergence on MAX density matrix=1.00D-06.
 Requested convergence on             energy=1.00D-06.
 No special actions if energy rises.
 SCF Done:  E(RwB97XD) =  -268.385693595     A.U. after    9 cycles
            NFock=  9  Conv=0.79D-08     -V/T= 2.0058
 Calling FoFJK, ICntrl=      2127 FMM=F ISym2X=0 I1Cent= 0 IOpClX= 0 NMat=1 NMatS=1 NMatT=0.
 ***** Axes restored to original set *****
 -------------------------------------------------------------------
 Center     Atomic                   Forces (Hartrees/Bohr)
 Number     Number              X              Y              Z
 -------------------------------------------------------------------
      1        6          -0.000011408   -0.000077246   -0.000095070
      2        1          -0.000016228   -0.000078011    0.000047467
      3        1          -0.000035206    0.000001816   -0.000032267
      4        1           0.000001757    0.000012216   -0.000052884
      5        6           0.000325322    0.000400621    0.000216572
      6        6          -0.000012662    0.000031312    0.000049724
      7        1          -0.000055344   -0.000013792   -0.000029146
      8        1           0.000005854   -0.000026230   -0.000060770
      9        8           0.000053605   -0.000105948    0.000130256
     10        1          -0.000050674    0.000070534   -0.000139745
     11        8          -0.000205016   -0.000215271   -0.000034137
 -------------------------------------------------------------------
 Cartesian Forces:  Max     0.000400621 RMS     0.000123339

 GradGradGradGradGradGradGradGradGradGradGradGradGradGradGradGradGradGrad
 Berny optimization.
 Using GEDIIS/GDIIS optimizer.
 FormGI is forming the generalized inverse of G from B-inverse, IUseBI=4.
 Internal  Forces:  Max     0.000297123 RMS     0.000074326
 Search for a local minimum.
 Step number   5 out of a maximum of   51
 All quantities printed in internal units (Hartrees-Bohrs-Radians)
 Mixed Optimization -- En-DIIS/RFO-DIIS
 Swapping is turned off.
 Update second derivatives using D2CorX and points    1    3    2    4    5
 DE= -7.42D-06 DEPred=-5.65D-06 R= 1.31D+00
 TightC=F SS=  1.41D+00  RLast= 4.62D-02 DXNew= 3.5845D-01 1.3858D-01
 Trust test= 1.31D+00 RLast= 4.62D-02 DXMaxT set to 2.13D-01
 ITU=  1  1 -1  1  0
     Eigenvalues ---    0.00155   0.00594   0.01221   0.02824   0.05717
     Eigenvalues ---    0.07273   0.07322   0.07458   0.11862   0.14572
     Eigenvalues ---    0.15910   0.16053   0.16586   0.16921   0.22126
     Eigenvalues ---    0.25001   0.26495   0.29376   0.32196   0.33945
     Eigenvalues ---    0.34082   0.34148   0.34523   0.34899   0.46241
     Eigenvalues ---    0.54332   0.94108
 En-DIIS/RFO-DIIS/Sim-DIIS IScMMF=       -3 using points:     5    4
 RFO step:  Lambda=-5.22484810D-06.
 DidBck=F Rises=F RFO-DIIS coefs:    2.07830   -1.07830
 Iteration  1 RMS(Cart)=  0.01058369 RMS(Int)=  0.00005956
 Iteration  2 RMS(Cart)=  0.00007404 RMS(Int)=  0.00000040
 Iteration  3 RMS(Cart)=  0.00000000 RMS(Int)=  0.00000040
 Variable       Old X    -DE/DX   Delta X   Delta X   Delta X     New X
                                 (Linear)    (Quad)   (Total)
    R1        2.05997   0.00000   0.00028  -0.00027   0.00002   2.05999
    R2        2.05216   0.00003   0.00036  -0.00018   0.00018   2.05233
    R3        2.06266   0.00005   0.00050  -0.00021   0.00029   2.06295
    R4        2.84182  -0.00013   0.00075  -0.00083  -0.00008   2.84174
    R5        2.88479  -0.00004   0.00054  -0.00005   0.00049   2.88527
    R6        2.27738   0.00030  -0.00040   0.00039  -0.00001   2.27737
    R7        2.06382  -0.00003   0.00021  -0.00026  -0.00005   2.06376
    R8        2.06505   0.00006   0.00086  -0.00031   0.00055   2.06560
    R9        2.66126  -0.00002  -0.00287   0.00165  -0.00122   2.66005
   R10        1.80722   0.00014   0.00022   0.00008   0.00030   1.80752
    A1        1.93665   0.00004  -0.00006   0.00014   0.00008   1.93673
    A2        1.85467   0.00007   0.00037   0.00040   0.00077   1.85544
    A3        1.92555  -0.00011  -0.00040  -0.00038  -0.00078   1.92477
    A4        1.91519  -0.00001  -0.00019  -0.00009  -0.00028   1.91491
    A5        1.91360   0.00000   0.00046  -0.00026   0.00020   1.91379
    A6        1.91745   0.00002  -0.00019   0.00021   0.00002   1.91747
    A7        2.05585   0.00016  -0.00090   0.00134   0.00044   2.05630
    A8        2.14753  -0.00004   0.00139  -0.00117   0.00022   2.14774
    A9        2.07952  -0.00012  -0.00049  -0.00012  -0.00061   2.07891
   A10        1.85720  -0.00002  -0.00035   0.00016  -0.00019   1.85700
   A11        1.88335  -0.00004  -0.00055  -0.00072  -0.00127   1.88208
   A12        2.01460   0.00003  -0.00001   0.00103   0.00102   2.01562
   A13        1.86677   0.00001  -0.00057  -0.00009  -0.00066   1.86610
   A14        1.86520   0.00004  -0.00026   0.00129   0.00104   1.86624
   A15        1.96804  -0.00001   0.00159  -0.00161  -0.00002   1.96802
   A16        1.90969  -0.00004  -0.00131   0.00160   0.00028   1.90998
    D1       -0.87595  -0.00006  -0.00408  -0.00330  -0.00738  -0.88332
    D2        2.23960  -0.00001  -0.00413  -0.00089  -0.00502   2.23458
    D3       -3.01395  -0.00004  -0.00405  -0.00304  -0.00709  -3.02104
    D4        0.10160   0.00001  -0.00410  -0.00064  -0.00474   0.09686
    D5        1.16317  -0.00003  -0.00398  -0.00291  -0.00689   1.15628
    D6       -2.00447   0.00002  -0.00403  -0.00050  -0.00453  -2.00900
    D7        1.84921   0.00007   0.01932   0.00161   0.02092   1.87013
    D8       -2.43557   0.00005   0.01823   0.00124   0.01947  -2.41610
    D9       -0.21649   0.00002   0.01989  -0.00074   0.01916  -0.19734
   D10       -1.26738   0.00002   0.01934  -0.00069   0.01865  -1.24873
   D11        0.73103   0.00000   0.01825  -0.00105   0.01719   0.74822
   D12        2.95010  -0.00003   0.01991  -0.00303   0.01688   2.96698
   D13       -1.41496   0.00007   0.00685   0.00211   0.00895  -1.40600
   D14        2.80698   0.00005   0.00748   0.00038   0.00786   2.81484
   D15        0.76074   0.00002   0.00745   0.00058   0.00803   0.76877
         Item               Value     Threshold  Converged?
 Maximum Force            0.000297     0.000450     YES
 RMS     Force            0.000074     0.000300     YES
 Maximum Displacement     0.030587     0.001800     NO 
 RMS     Displacement     0.010584     0.001200     NO 
 Predicted change in Energy=-2.619251D-06
 GradGradGradGradGradGradGradGradGradGradGradGradGradGradGradGradGradGrad

                          Input orientation:                          
 ---------------------------------------------------------------------
 Center     Atomic      Atomic             Coordinates (Angstroms)
 Number     Number       Type             X           Y           Z
 ---------------------------------------------------------------------
      1          6           0       -0.797804    1.328422    0.034264
      2          1           0       -0.274836    1.767674    0.883901
      3          1           0       -1.856642    1.568242    0.063416
      4          1           0       -0.346634    1.761352   -0.860583
      5          6           0       -0.617419   -0.164485    0.026267
      6          6           0        0.802850   -0.711218    0.149154
      7          1           0        0.887323   -1.126561    1.155647
      8          1           0        0.901626   -1.546465   -0.548987
      9          8           0        1.831866    0.239192    0.010286
     10          1           0        1.982332    0.411934   -0.918373
     11          8           0       -1.538904   -0.937576   -0.048132
 ---------------------------------------------------------------------
                    Distance matrix (angstroms):
                    1          2          3          4          5
     1  C    0.000000
     2  H    1.090101   0.000000
     3  H    1.086049   1.793064   0.000000
     4  H    1.091666   1.745973   1.780783   0.000000
     5  C    1.503786   2.141527   2.130585   2.137447   0.000000
     6  C    2.595269   2.801101   3.503739   2.907660   1.526821
     7  H    3.181838   3.130663   3.998034   3.732007   2.113135
     8  H    3.390165   3.797466   4.205291   3.549211   2.132671
     9  O    2.846429   2.745479   3.921006   2.796650   2.482380
    10  H    3.078412   3.190772   4.127793   2.692277   2.825475
    11  O    2.385533   3.128087   2.528344   3.060359   1.205130
                    6          7          8          9         10
     6  C    0.000000
     7  H    1.092096   0.000000
     8  H    1.093067   1.755648   0.000000
     9  O    1.407636   2.017250   2.089666   0.000000
    10  H    1.947373   2.804919   2.267090   0.956497   0.000000
    11  O    2.360926   2.715027   2.564719   3.570754   3.870090
                   11
    11  O    0.000000
 Stoichiometry    C3H6O2
 Framework group  C1[X(C3H6O2)]
 Deg. of freedom    27
 Full point group                 C1      NOp   1
 Largest Abelian subgroup         C1      NOp   1
 Largest concise Abelian subgroup C1      NOp   1
                         Standard orientation:                         
 ---------------------------------------------------------------------
 Center     Atomic      Atomic             Coordinates (Angstroms)
 Number     Number       Type             X           Y           Z
 ---------------------------------------------------------------------
      1          6           0       -0.784548    1.335929    0.045138
      2          1           0       -0.259736    1.750348    0.906038
      3          1           0       -1.841189    1.584873    0.077363
      4          1           0       -0.327064    1.785383   -0.838284
      5          6           0       -0.617994   -0.158003    0.002721
      6          6           0        0.796821   -0.720682    0.116187
      7          1           0        0.874827   -1.160155    1.112907
      8          1           0        0.889658   -1.540305   -0.601026
      9          8           0        1.834962    0.223066    0.001990
     10          1           0        1.989432    0.416007   -0.922023
     11          8           0       -1.546411   -0.920518   -0.091896
 ---------------------------------------------------------------------
 Rotational constants (GHZ):           8.5927416           4.0240134           2.8749071
 Standard basis: Aug-CC-pVTZ (5D, 7F)
 There are   425 symmetry adapted cartesian basis functions of A   symmetry.
 There are   368 symmetry adapted basis functions of A   symmetry.
   368 basis functions,   522 primitive gaussians,   425 cartesian basis functions
    20 alpha electrons       20 beta electrons
       nuclear repulsion energy       176.8801315746 Hartrees.
 NAtoms=   11 NActive=   11 NUniq=   11 SFac= 1.00D+00 NAtFMM=   60 NAOKFM=F Big=F
 Integral buffers will be    131072 words long.
 Raffenetti 2 integral format.
 Two-electron integral symmetry is turned on.
 Nuclear repulsion after empirical dispersion term =      176.8762807834 Hartrees.
 One-electron integrals computed using PRISM.
 NBasis=   368 RedAO= T EigKep=  1.54D-05  NBF=   368
 NBsUse=   368 1.00D-06 EigRej= -1.00D+00 NBFU=   368
 Initial guess from the checkpoint file:  "hydroxyacetone_Conf-M0002-wb97-opt-wb97-opt.chk"
 B after Tr=     0.000000    0.000000    0.000000
         Rot=    0.999999   -0.001229   -0.000066    0.000600 Ang=  -0.16 deg.
 ExpMin= 2.53D-02 ExpMax= 1.53D+04 ExpMxC= 5.22D+02 IAcc=3 IRadAn=         7 AccDes= 0.00D+00
 Harris functional with IExCor= 4639 and IRadAn=       7 diagonalized for initial guess.
 HarFok:  IExCor= 4639 AccDes= 0.00D+00 IRadAn=         7 IDoV= 1 UseB2=F ITyADJ=14
 ICtDFT=  3500011 ScaDFX=  1.000000  1.000000  1.000000  1.000000
 FoFCou: FMM=F IPFlag=           0 FMFlag=      100000 FMFlg1=           0
         NFxFlg=           0 DoJE=T BraDBF=F KetDBF=T FulRan=T
         wScrn=  0.000000 ICntrl=       500 IOpCl=  0 I1Cent=   200000004 NGrid=           0
         NMat0=    1 NMatS0=      1 NMatT0=    0 NMatD0=    1 NMtDS0=    0 NMtDT0=    0
 Petite list used in FoFCou.
 Requested convergence on RMS density matrix=1.00D-08 within 128 cycles.
 Requested convergence on MAX density matrix=1.00D-06.
 Requested convergence on             energy=1.00D-06.
 No special actions if energy rises.
 SCF Done:  E(RwB97XD) =  -268.385697002     A.U. after    9 cycles
            NFock=  9  Conv=0.95D-08     -V/T= 2.0058
 Calling FoFJK, ICntrl=      2127 FMM=F ISym2X=0 I1Cent= 0 IOpClX= 0 NMat=1 NMatS=1 NMatT=0.
 ***** Axes restored to original set *****
 -------------------------------------------------------------------
 Center     Atomic                   Forces (Hartrees/Bohr)
 Number     Number              X              Y              Z
 -------------------------------------------------------------------
      1        6          -0.000071977   -0.000081956   -0.000092691
      2        1          -0.000018848   -0.000021281    0.000006927
      3        1           0.000029690   -0.000021581   -0.000010113
      4        1          -0.000008694    0.000016982    0.000031543
      5        6           0.000375327    0.000335704    0.000097559
      6        6          -0.000380774   -0.000289047    0.000060839
      7        1           0.000026081    0.000048737   -0.000067929
      8        1           0.000025366    0.000044064   -0.000000886
      9        8           0.000250650    0.000124424   -0.000031117
     10        1          -0.000024250    0.000017918    0.000015058
     11        8          -0.000202572   -0.000173965   -0.000009190
 -------------------------------------------------------------------
 Cartesian Forces:  Max     0.000380774 RMS     0.000143709

 GradGradGradGradGradGradGradGradGradGradGradGradGradGradGradGradGradGrad
 Berny optimization.
 Using GEDIIS/GDIIS optimizer.
 FormGI is forming the generalized inverse of G from B-inverse, IUseBI=4.
 Internal  Forces:  Max     0.000267065 RMS     0.000076716
 Search for a local minimum.
 Step number   6 out of a maximum of   51
 All quantities printed in internal units (Hartrees-Bohrs-Radians)
 Mixed Optimization -- En-DIIS/RFO-DIIS
 Swapping is turned off.
 Update second derivatives using D2CorX and points    1    3    2    4    5
                                                      6
 DE= -3.41D-06 DEPred=-2.62D-06 R= 1.30D+00
 TightC=F SS=  1.41D+00  RLast= 5.05D-02 DXNew= 3.5845D-01 1.5141D-01
 Trust test= 1.30D+00 RLast= 5.05D-02 DXMaxT set to 2.13D-01
 ITU=  1  1  1 -1  1  0
     Eigenvalues ---    0.00112   0.00577   0.01205   0.02792   0.05780
     Eigenvalues ---    0.07295   0.07397   0.07463   0.12149   0.14576
     Eigenvalues ---    0.16000   0.16161   0.16422   0.16930   0.22116
     Eigenvalues ---    0.24640   0.26574   0.29659   0.32178   0.33922
     Eigenvalues ---    0.34061   0.34221   0.34592   0.36191   0.50140
     Eigenvalues ---    0.55827   0.91317
 En-DIIS/RFO-DIIS/Sim-DIIS IScMMF=       -3 using points:     6    5    4
 RFO step:  Lambda=-1.62982054D-06.
 DidBck=F Rises=F RFO-DIIS coefs:    1.59312   -0.61776    0.02464
 Iteration  1 RMS(Cart)=  0.00577491 RMS(Int)=  0.00001823
 Iteration  2 RMS(Cart)=  0.00002417 RMS(Int)=  0.00000028
 Iteration  3 RMS(Cart)=  0.00000000 RMS(Int)=  0.00000028
 Variable       Old X    -DE/DX   Delta X   Delta X   Delta X     New X
                                 (Linear)    (Quad)   (Total)
    R1        2.05999  -0.00001   0.00000   0.00001   0.00002   2.06001
    R2        2.05233  -0.00003   0.00010  -0.00012  -0.00003   2.05231
    R3        2.06295  -0.00002   0.00016  -0.00010   0.00006   2.06301
    R4        2.84174  -0.00010  -0.00006  -0.00015  -0.00021   2.84153
    R5        2.88527  -0.00008   0.00028  -0.00032  -0.00004   2.88523
    R6        2.27737   0.00027   0.00000   0.00030   0.00030   2.27766
    R7        2.06376  -0.00008  -0.00004  -0.00023  -0.00026   2.06350
    R8        2.06560  -0.00003   0.00031  -0.00015   0.00015   2.06575
    R9        2.66005   0.00026  -0.00066   0.00077   0.00011   2.66016
   R10        1.80752  -0.00002   0.00017  -0.00010   0.00007   1.80758
    A1        1.93673   0.00001   0.00005  -0.00013  -0.00008   1.93665
    A2        1.85544   0.00000   0.00045  -0.00019   0.00026   1.85570
    A3        1.92477  -0.00003  -0.00045   0.00008  -0.00037   1.92440
    A4        1.91491  -0.00001  -0.00016   0.00006  -0.00010   1.91481
    A5        1.91379  -0.00003   0.00011  -0.00025  -0.00014   1.91365
    A6        1.91747   0.00005   0.00002   0.00044   0.00046   1.91793
    A7        2.05630   0.00020   0.00028   0.00067   0.00095   2.05725
    A8        2.14774  -0.00009   0.00010  -0.00031  -0.00022   2.14753
    A9        2.07891  -0.00010  -0.00035  -0.00036  -0.00071   2.07820
   A10        1.85700   0.00003  -0.00011   0.00043   0.00032   1.85733
   A11        1.88208  -0.00001  -0.00074   0.00032  -0.00042   1.88166
   A12        2.01562   0.00006   0.00060   0.00003   0.00063   2.01625
   A13        1.86610   0.00002  -0.00038   0.00028  -0.00010   1.86601
   A14        1.86624  -0.00005   0.00062  -0.00085  -0.00023   1.86601
   A15        1.96802  -0.00004  -0.00005  -0.00018  -0.00022   1.96780
   A16        1.90998   0.00000   0.00020  -0.00022  -0.00002   1.90996
    D1       -0.88332  -0.00003  -0.00428  -0.00123  -0.00551  -0.88883
    D2        2.23458  -0.00002  -0.00288  -0.00139  -0.00427   2.23031
    D3       -3.02104  -0.00001  -0.00411  -0.00096  -0.00507  -3.02611
    D4        0.09686   0.00001  -0.00271  -0.00112  -0.00383   0.09303
    D5        1.15628  -0.00002  -0.00399  -0.00115  -0.00514   1.15114
    D6       -2.00900   0.00000  -0.00259  -0.00131  -0.00391  -2.01291
    D7        1.87013   0.00000   0.01197  -0.00085   0.01112   1.88126
    D8       -2.41610   0.00003   0.01113  -0.00016   0.01097  -2.40513
    D9       -0.19734   0.00001   0.01091  -0.00010   0.01080  -0.18653
   D10       -1.24873  -0.00001   0.01062  -0.00069   0.00993  -1.23880
   D11        0.74822   0.00001   0.00978   0.00000   0.00978   0.75800
   D12        2.96698   0.00000   0.00956   0.00005   0.00961   2.97659
   D13       -1.40600   0.00003   0.00515  -0.00030   0.00486  -1.40114
   D14        2.81484  -0.00001   0.00449  -0.00026   0.00423   2.81907
   D15        0.76877   0.00003   0.00459   0.00002   0.00461   0.77339
         Item               Value     Threshold  Converged?
 Maximum Force            0.000267     0.000450     YES
 RMS     Force            0.000077     0.000300     YES
 Maximum Displacement     0.018067     0.001800     NO 
 RMS     Displacement     0.005775     0.001200     NO 
 Predicted change in Energy=-8.148773D-07
 GradGradGradGradGradGradGradGradGradGradGradGradGradGradGradGradGradGrad

                          Input orientation:                          
 ---------------------------------------------------------------------
 Center     Atomic      Atomic             Coordinates (Angstroms)
 Number     Number       Type             X           Y           Z
 ---------------------------------------------------------------------
      1          6           0       -0.797146    1.328460    0.032110
      2          1           0       -0.274708    1.770207    0.880792
      3          1           0       -1.855933    1.568607    0.059831
      4          1           0       -0.345412    1.758439   -0.863912
      5          6           0       -0.617304   -0.164418    0.029650
      6          6           0        0.802786   -0.712465    0.148393
      7          1           0        0.887951   -1.134092    1.152061
      8          1           0        0.900375   -1.543522   -0.555021
      9          8           0        1.832776    0.237702    0.014561
     10          1           0        1.979952    0.418979   -0.913034
     11          8           0       -1.539576   -0.937387   -0.038571
 ---------------------------------------------------------------------
                    Distance matrix (angstroms):
                    1          2          3          4          5
     1  C    0.000000
     2  H    1.090111   0.000000
     3  H    1.086034   1.793012   0.000000
     4  H    1.091696   1.746175   1.780733   0.000000
     5  C    1.503673   2.141166   2.130373   2.137699   0.000000
     6  C    2.595896   2.803758   3.504272   2.906628   1.526798
     7  H    3.187162   3.140114   4.003305   3.735246   2.113260
     8  H    3.387415   3.797786   4.202455   3.542647   2.132397
     9  O    2.847200   2.745982   3.921726   2.798010   2.482906
    10  H    3.071274   3.182313   4.120937   2.684005   2.823959
    11  O    2.385426   3.126689   2.527799   3.061811   1.205288
                    6          7          8          9         10
     6  C    0.000000
     7  H    1.091957   0.000000
     8  H    1.093148   1.755539   0.000000
     9  O    1.407696   2.017032   2.089631   0.000000
    10  H    1.947437   2.805193   2.268275   0.956532   0.000000
    11  O    2.360552   2.710938   2.566609   3.571612   3.871884
                   11
    11  O    0.000000
 Stoichiometry    C3H6O2
 Framework group  C1[X(C3H6O2)]
 Deg. of freedom    27
 Full point group                 C1      NOp   1
 Largest Abelian subgroup         C1      NOp   1
 Largest concise Abelian subgroup C1      NOp   1
                         Standard orientation:                         
 ---------------------------------------------------------------------
 Center     Atomic      Atomic             Coordinates (Angstroms)
 Number     Number       Type             X           Y           Z
 ---------------------------------------------------------------------
      1          6           0       -0.784198    1.336213    0.044109
      2          1           0       -0.260620    1.750503    0.905836
      3          1           0       -1.840836    1.585293    0.074862
      4          1           0       -0.325529    1.785579   -0.838780
      5          6           0       -0.617992   -0.157671    0.002648
      6          6           0        0.796624   -0.721739    0.111281
      7          1           0        0.874541   -1.170556    1.103684
      8          1           0        0.888997   -1.534747   -0.613602
      9          8           0        1.835696    0.222102    0.005912
     10          1           0        1.987657    0.426507   -0.916086
     11          8           0       -1.547048   -0.920027   -0.088929
 ---------------------------------------------------------------------
 Rotational constants (GHZ):           8.5945998           4.0236391           2.8736532
 Standard basis: Aug-CC-pVTZ (5D, 7F)
 There are   425 symmetry adapted cartesian basis functions of A   symmetry.
 There are   368 symmetry adapted basis functions of A   symmetry.
   368 basis functions,   522 primitive gaussians,   425 cartesian basis functions
    20 alpha electrons       20 beta electrons
       nuclear repulsion energy       176.8734069604 Hartrees.
 NAtoms=   11 NActive=   11 NUniq=   11 SFac= 1.00D+00 NAtFMM=   60 NAOKFM=F Big=F
 Integral buffers will be    131072 words long.
 Raffenetti 2 integral format.
 Two-electron integral symmetry is turned on.
 Nuclear repulsion after empirical dispersion term =      176.8695539810 Hartrees.
 One-electron integrals computed using PRISM.
 NBasis=   368 RedAO= T EigKep=  1.54D-05  NBF=   368
 NBsUse=   368 1.00D-06 EigRej= -1.00D+00 NBFU=   368
 Initial guess from the checkpoint file:  "hydroxyacetone_Conf-M0002-wb97-opt-wb97-opt.chk"
 B after Tr=     0.000000    0.000000    0.000000
         Rot=    1.000000   -0.000674   -0.000001    0.000122 Ang=  -0.08 deg.
 Requested convergence on RMS density matrix=1.00D-08 within 128 cycles.
 Requested convergence on MAX density matrix=1.00D-06.
 Requested convergence on             energy=1.00D-06.
 No special actions if energy rises.
 SCF Done:  E(RwB97XD) =  -268.385698077     A.U. after    9 cycles
            NFock=  9  Conv=0.55D-08     -V/T= 2.0058
 Calling FoFJK, ICntrl=      2127 FMM=F ISym2X=0 I1Cent= 0 IOpClX= 0 NMat=1 NMatS=1 NMatT=0.
 ***** Axes restored to original set *****
 -------------------------------------------------------------------
 Center     Atomic                   Forces (Hartrees/Bohr)
 Number     Number              X              Y              Z
 -------------------------------------------------------------------
      1        6          -0.000046040   -0.000061154   -0.000062906
      2        1          -0.000012489   -0.000000965   -0.000002829
      3        1           0.000025819   -0.000016521    0.000006293
      4        1           0.000002429    0.000007064    0.000043842
      5        6           0.000168804    0.000095385    0.000003851
      6        6          -0.000296041   -0.000214768    0.000070115
      7        1           0.000011168    0.000021208   -0.000034773
      8        1           0.000021303    0.000055981    0.000010141
      9        8           0.000163447    0.000123950   -0.000090286
     10        1           0.000003346    0.000005109    0.000041601
     11        8          -0.000041747   -0.000015289    0.000014951
 -------------------------------------------------------------------
 Cartesian Forces:  Max     0.000296041 RMS     0.000086847

 GradGradGradGradGradGradGradGradGradGradGradGradGradGradGradGradGradGrad
 Berny optimization.
 Using GEDIIS/GDIIS optimizer.
 FormGI is forming the generalized inverse of G from B-inverse, IUseBI=4.
 Internal  Forces:  Max     0.000213913 RMS     0.000045616
 Search for a local minimum.
 Step number   7 out of a maximum of   51
 All quantities printed in internal units (Hartrees-Bohrs-Radians)
 Mixed Optimization -- En-DIIS/RFO-DIIS
 Swapping is turned off.
 Update second derivatives using D2CorX and points    1    3    2    4    5
                                                      6    7
 DE= -1.07D-06 DEPred=-8.15D-07 R= 1.32D+00
 TightC=F SS=  1.41D+00  RLast= 2.90D-02 DXNew= 3.5845D-01 8.7149D-02
 Trust test= 1.32D+00 RLast= 2.90D-02 DXMaxT set to 2.13D-01
 ITU=  1  1  1  1 -1  1  0
     Eigenvalues ---    0.00102   0.00545   0.01226   0.02824   0.05786
     Eigenvalues ---    0.07233   0.07290   0.07491   0.11982   0.14579
     Eigenvalues ---    0.15911   0.16146   0.16411   0.16967   0.21922
     Eigenvalues ---    0.23821   0.26335   0.29475   0.31746   0.33964
     Eigenvalues ---    0.34035   0.34221   0.34578   0.36156   0.46529
     Eigenvalues ---    0.56344   0.92484
 En-DIIS/RFO-DIIS/Sim-DIIS IScMMF=       -3 using points:     7    6    5    4
 RFO step:  Lambda=-4.61323553D-07.
 DidBck=F Rises=F RFO-DIIS coefs:    2.27790   -1.65691    0.21876    0.16024
 Iteration  1 RMS(Cart)=  0.00202586 RMS(Int)=  0.00000220
 Iteration  2 RMS(Cart)=  0.00000301 RMS(Int)=  0.00000022
 Iteration  3 RMS(Cart)=  0.00000000 RMS(Int)=  0.00000022
 Variable       Old X    -DE/DX   Delta X   Delta X   Delta X     New X
                                 (Linear)    (Quad)   (Total)
    R1        2.06001  -0.00001  -0.00002   0.00004   0.00001   2.06003
    R2        2.05231  -0.00003  -0.00016   0.00005  -0.00010   2.05221
    R3        2.06301  -0.00003  -0.00011   0.00001  -0.00010   2.06291
    R4        2.84153  -0.00007  -0.00036   0.00001  -0.00035   2.84118
    R5        2.88523  -0.00009  -0.00032  -0.00024  -0.00056   2.88467
    R6        2.27766   0.00004   0.00045  -0.00031   0.00014   2.27780
    R7        2.06350  -0.00004  -0.00035   0.00013  -0.00021   2.06329
    R8        2.06575  -0.00005  -0.00014  -0.00001  -0.00015   2.06560
    R9        2.66016   0.00021   0.00103  -0.00027   0.00077   2.66092
   R10        1.80758  -0.00004  -0.00006  -0.00001  -0.00007   1.80751
    A1        1.93665   0.00000  -0.00012  -0.00010  -0.00022   1.93644
    A2        1.85570  -0.00002  -0.00001  -0.00013  -0.00015   1.85556
    A3        1.92440   0.00000  -0.00012  -0.00007  -0.00019   1.92420
    A4        1.91481   0.00001   0.00000   0.00022   0.00023   1.91504
    A5        1.91365  -0.00002  -0.00032   0.00010  -0.00023   1.91343
    A6        1.91793   0.00003   0.00060  -0.00003   0.00058   1.91851
    A7        2.05725   0.00009   0.00118  -0.00048   0.00070   2.05795
    A8        2.14753  -0.00006  -0.00057   0.00023  -0.00034   2.14719
    A9        2.07820  -0.00003  -0.00060   0.00024  -0.00037   2.07783
   A10        1.85733   0.00002   0.00054  -0.00009   0.00045   1.85778
   A11        1.88166   0.00001   0.00003  -0.00002   0.00001   1.88166
   A12        2.01625   0.00001   0.00043  -0.00040   0.00003   2.01628
   A13        1.86601   0.00001   0.00021   0.00007   0.00028   1.86629
   A14        1.86601  -0.00001  -0.00065   0.00054  -0.00010   1.86591
   A15        1.96780  -0.00004  -0.00052  -0.00007  -0.00059   1.96721
   A16        1.90996   0.00003   0.00006   0.00008   0.00013   1.91009
    D1       -0.88883  -0.00001  -0.00364  -0.00023  -0.00387  -0.89270
    D2        2.23031  -0.00002  -0.00295  -0.00092  -0.00386   2.22645
    D3       -3.02611   0.00000  -0.00319  -0.00013  -0.00332  -3.02943
    D4        0.09303   0.00000  -0.00250  -0.00082  -0.00331   0.08972
    D5        1.15114  -0.00001  -0.00337  -0.00045  -0.00382   1.14731
    D6       -2.01291  -0.00002  -0.00268  -0.00114  -0.00381  -2.01672
    D7        1.88126  -0.00001   0.00341  -0.00038   0.00304   1.88429
    D8       -2.40513   0.00002   0.00393  -0.00035   0.00359  -2.40154
    D9       -0.18653  -0.00001   0.00359  -0.00076   0.00283  -0.18371
   D10       -1.23880   0.00000   0.00275   0.00028   0.00303  -1.23577
   D11        0.75800   0.00002   0.00327   0.00031   0.00358   0.76158
   D12        2.97659  -0.00001   0.00293  -0.00011   0.00282   2.97941
   D13       -1.40114   0.00001   0.00180  -0.00007   0.00173  -1.39941
   D14        2.81907  -0.00001   0.00131  -0.00010   0.00121   2.82028
   D15        0.77339   0.00000   0.00175  -0.00049   0.00126   0.77464
         Item               Value     Threshold  Converged?
 Maximum Force            0.000214     0.000450     YES
 RMS     Force            0.000046     0.000300     YES
 Maximum Displacement     0.007038     0.001800     NO 
 RMS     Displacement     0.002026     0.001200     NO 
 Predicted change in Energy=-1.580743D-07
 GradGradGradGradGradGradGradGradGradGradGradGradGradGradGradGradGradGrad

                          Input orientation:                          
 ---------------------------------------------------------------------
 Center     Atomic      Atomic             Coordinates (Angstroms)
 Number     Number       Type             X           Y           Z
 ---------------------------------------------------------------------
      1          6           0       -0.796952    1.328421    0.031460
      2          1           0       -0.276443    1.770841    0.880986
      3          1           0       -1.855802    1.568287    0.057048
      4          1           0       -0.343401    1.758095   -0.863724
      5          6           0       -0.617048   -0.164267    0.030884
      6          6           0        0.802594   -0.712953    0.148195
      7          1           0        0.888486   -1.136146    1.151019
      8          1           0        0.899711   -1.542611   -0.556813
      9          8           0        1.833243    0.237186    0.014984
     10          1           0        1.979063    0.420778   -0.912331
     11          8           0       -1.539690   -0.937121   -0.034847
 ---------------------------------------------------------------------
                    Distance matrix (angstroms):
                    1          2          3          4          5
     1  C    0.000000
     2  H    1.090119   0.000000
     3  H    1.085981   1.792841   0.000000
     4  H    1.091642   1.746040   1.780788   0.000000
     5  C    1.503490   2.140871   2.130009   2.137915   0.000000
     6  C    2.596032   2.805448   3.504202   2.905746   1.526500
     7  H    3.188762   3.143335   4.005228   3.735421   2.113265
     8  H    3.386378   3.798628   4.200877   3.540365   2.132084
     9  O    2.847628   2.748241   3.922072   2.796974   2.483011
    10  H    3.069335   3.182132   4.118575   2.680414   2.823425
    11  O    2.385107   3.125317   2.526943   3.063060   1.205360
                    6          7          8          9         10
     6  C    0.000000
     7  H    1.091845   0.000000
     8  H    1.093069   1.755571   0.000000
     9  O    1.408101   2.017222   2.089525   0.000000
    10  H    1.947856   2.805492   2.268544   0.956495   0.000000
    11  O    2.360095   2.709600   2.567050   3.571856   3.872401
                   11
    11  O    0.000000
 Stoichiometry    C3H6O2
 Framework group  C1[X(C3H6O2)]
 Deg. of freedom    27
 Full point group                 C1      NOp   1
 Largest Abelian subgroup         C1      NOp   1
 Largest concise Abelian subgroup C1      NOp   1
                         Standard orientation:                         
 ---------------------------------------------------------------------
 Center     Atomic      Atomic             Coordinates (Angstroms)
 Number     Number       Type             X           Y           Z
 ---------------------------------------------------------------------
      1          6           0       -0.784324    1.336131    0.043774
      2          1           0       -0.263304    1.750133    0.907197
      3          1           0       -1.841076    1.584793    0.071988
      4          1           0       -0.323329    1.786281   -0.837437
      5          6           0       -0.617807   -0.157540    0.002518
      6          6           0        0.796375   -0.722119    0.109956
      7          1           0        0.874422   -1.173663    1.100988
      8          1           0        0.888897   -1.532797   -0.617396
      9          8           0        1.836029    0.221954    0.007027
     10          1           0        1.987231    0.429807   -0.914286
     11          8           0       -1.547066   -0.919877   -0.088096
 ---------------------------------------------------------------------
 Rotational constants (GHZ):           8.5958167           4.0235648           2.8733959
 Standard basis: Aug-CC-pVTZ (5D, 7F)
 There are   425 symmetry adapted cartesian basis functions of A   symmetry.
 There are   368 symmetry adapted basis functions of A   symmetry.
   368 basis functions,   522 primitive gaussians,   425 cartesian basis functions
    20 alpha electrons       20 beta electrons
       nuclear repulsion energy       176.8733209238 Hartrees.
 NAtoms=   11 NActive=   11 NUniq=   11 SFac= 1.00D+00 NAtFMM=   60 NAOKFM=F Big=F
 Integral buffers will be    131072 words long.
 Raffenetti 2 integral format.
 Two-electron integral symmetry is turned on.
 Nuclear repulsion after empirical dispersion term =      176.8694674545 Hartrees.
 One-electron integrals computed using PRISM.
 NBasis=   368 RedAO= T EigKep=  1.54D-05  NBF=   368
 NBsUse=   368 1.00D-06 EigRej= -1.00D+00 NBFU=   368
 Initial guess from the checkpoint file:  "hydroxyacetone_Conf-M0002-wb97-opt-wb97-opt.chk"
 B after Tr=     0.000000    0.000000    0.000000
         Rot=    1.000000   -0.000237    0.000060   -0.000004 Ang=  -0.03 deg.
 Requested convergence on RMS density matrix=1.00D-08 within 128 cycles.
 Requested convergence on MAX density matrix=1.00D-06.
 Requested convergence on             energy=1.00D-06.
 No special actions if energy rises.
 SCF Done:  E(RwB97XD) =  -268.385698421     A.U. after    8 cycles
            NFock=  8  Conv=0.70D-08     -V/T= 2.0058
 Calling FoFJK, ICntrl=      2127 FMM=F ISym2X=0 I1Cent= 0 IOpClX= 0 NMat=1 NMatS=1 NMatT=0.
 ***** Axes restored to original set *****
 -------------------------------------------------------------------
 Center     Atomic                   Forces (Hartrees/Bohr)
 Number     Number              X              Y              Z
 -------------------------------------------------------------------
      1        6          -0.000007063    0.000006279   -0.000034547
      2        1          -0.000000134   -0.000000623    0.000008750
      3        1          -0.000003091    0.000002117    0.000007026
      4        1           0.000008438    0.000004488    0.000013854
      5        6          -0.000022466   -0.000025038    0.000004395
      6        6           0.000019621    0.000017247   -0.000034696
      7        1           0.000011250    0.000003849    0.000001003
      8        1           0.000001731   -0.000005818    0.000003295
      9        8          -0.000005910   -0.000000182    0.000025924
     10        1          -0.000002640   -0.000014487   -0.000003337
     11        8           0.000000267    0.000012167    0.000008333
 -------------------------------------------------------------------
 Cartesian Forces:  Max     0.000034696 RMS     0.000013581

 GradGradGradGradGradGradGradGradGradGradGradGradGradGradGradGradGradGrad
 Berny optimization.
 Using GEDIIS/GDIIS optimizer.
 FormGI is forming the generalized inverse of G from B-inverse, IUseBI=4.
 Internal  Forces:  Max     0.000021863 RMS     0.000008879
 Search for a local minimum.
 Step number   8 out of a maximum of   51
 All quantities printed in internal units (Hartrees-Bohrs-Radians)
 Mixed Optimization -- En-DIIS/RFO-DIIS
 Swapping is turned off.
 Update second derivatives using D2CorX and points    1    3    2    4    5
                                                      6    7    8
 DE= -3.44D-07 DEPred=-1.58D-07 R= 2.17D+00
 Trust test= 2.17D+00 RLast= 1.23D-02 DXMaxT set to 2.13D-01
 ITU=  0  1  1  1  1 -1  1  0
     Eigenvalues ---    0.00103   0.00441   0.01249   0.02807   0.05793
     Eigenvalues ---    0.06887   0.07324   0.07490   0.11569   0.14601
     Eigenvalues ---    0.15692   0.16065   0.16443   0.17176   0.22200
     Eigenvalues ---    0.24514   0.25922   0.28864   0.31887   0.33955
     Eigenvalues ---    0.33988   0.34140   0.34565   0.35331   0.42893
     Eigenvalues ---    0.54736   0.93624
 En-DIIS/RFO-DIIS/Sim-DIIS IScMMF=       -3 using points:     8    7    6    5    4
 RFO step:  Lambda=-4.50755674D-08.
 DIIS inversion failure, remove point   5.
 DIIS inversion failure, remove point   4.
 RFO-DIIS uses    3 points instead of    5
 DidBck=F Rises=F RFO-DIIS coefs:    1.43733   -0.56658    0.12925    0.00000    0.00000
 Iteration  1 RMS(Cart)=  0.00052598 RMS(Int)=  0.00000021
 Iteration  2 RMS(Cart)=  0.00000021 RMS(Int)=  0.00000002
 Variable       Old X    -DE/DX   Delta X   Delta X   Delta X     New X
                                 (Linear)    (Quad)   (Total)
    R1        2.06003   0.00001   0.00000   0.00001   0.00002   2.06004
    R2        2.05221   0.00000  -0.00004   0.00004   0.00000   2.05221
    R3        2.06291  -0.00001  -0.00005   0.00002  -0.00003   2.06287
    R4        2.84118   0.00001  -0.00012   0.00013   0.00001   2.84119
    R5        2.88467   0.00002  -0.00024   0.00028   0.00004   2.88470
    R6        2.27780  -0.00001   0.00002  -0.00003   0.00000   2.27780
    R7        2.06329   0.00000  -0.00006   0.00004  -0.00002   2.06327
    R8        2.06560   0.00000  -0.00008   0.00008  -0.00001   2.06559
    R9        2.66092  -0.00002   0.00032  -0.00030   0.00002   2.66095
   R10        1.80751   0.00000  -0.00004   0.00003  -0.00001   1.80750
    A1        1.93644   0.00000  -0.00008  -0.00001  -0.00009   1.93634
    A2        1.85556   0.00000  -0.00010   0.00003  -0.00007   1.85548
    A3        1.92420  -0.00001  -0.00004  -0.00010  -0.00014   1.92406
    A4        1.91504   0.00000   0.00011   0.00002   0.00013   1.91516
    A5        1.91343   0.00000  -0.00008   0.00009   0.00001   1.91344
    A6        1.91851   0.00001   0.00019  -0.00002   0.00017   1.91868
    A7        2.05795  -0.00001   0.00018  -0.00016   0.00002   2.05797
    A8        2.14719  -0.00001  -0.00012   0.00006  -0.00006   2.14713
    A9        2.07783   0.00001  -0.00007   0.00010   0.00004   2.07787
   A10        1.85778   0.00000   0.00016  -0.00014   0.00002   1.85780
   A11        1.88166   0.00000   0.00006   0.00004   0.00009   1.88176
   A12        2.01628   0.00001  -0.00007   0.00015   0.00008   2.01636
   A13        1.86629   0.00000   0.00014  -0.00016  -0.00002   1.86627
   A14        1.86591  -0.00002  -0.00001  -0.00017  -0.00018   1.86572
   A15        1.96721   0.00000  -0.00023   0.00023   0.00000   1.96721
   A16        1.91009  -0.00002   0.00006  -0.00019  -0.00013   1.90996
    D1       -0.89270   0.00000  -0.00098  -0.00011  -0.00109  -0.89379
    D2        2.22645  -0.00001  -0.00114  -0.00012  -0.00125   2.22519
    D3       -3.02943   0.00000  -0.00080  -0.00009  -0.00089  -3.03032
    D4        0.08972   0.00000  -0.00095  -0.00010  -0.00105   0.08867
    D5        1.14731  -0.00001  -0.00101  -0.00015  -0.00116   1.14615
    D6       -2.01672  -0.00001  -0.00116  -0.00016  -0.00132  -2.01805
    D7        1.88429  -0.00001  -0.00011  -0.00001  -0.00012   1.88418
    D8       -2.40154   0.00000   0.00015  -0.00024  -0.00009  -2.40163
    D9       -0.18371   0.00001  -0.00016   0.00021   0.00005  -0.18366
   D10       -1.23577   0.00000   0.00004   0.00000   0.00004  -1.23573
   D11        0.76158   0.00000   0.00030  -0.00023   0.00007   0.76165
   D12        2.97941   0.00001  -0.00001   0.00022   0.00021   2.97962
   D13       -1.39941  -0.00001   0.00013  -0.00049  -0.00036  -1.39977
   D14        2.82028  -0.00001  -0.00002  -0.00029  -0.00030   2.81998
   D15        0.77464   0.00000  -0.00005  -0.00012  -0.00016   0.77448
         Item               Value     Threshold  Converged?
 Maximum Force            0.000022     0.000450     YES
 RMS     Force            0.000009     0.000300     YES
 Maximum Displacement     0.001564     0.001800     YES
 RMS     Displacement     0.000526     0.001200     YES
 Predicted change in Energy=-2.162663D-08
 Optimization completed.
    -- Stationary point found.
                           ----------------------------
                           !   Optimized Parameters   !
                           ! (Angstroms and Degrees)  !
 --------------------------                            --------------------------
 ! Name  Definition              Value          Derivative Info.                !
 --------------------------------------------------------------------------------
 ! R1    R(1,2)                  1.0901         -DE/DX =    0.0                 !
 ! R2    R(1,3)                  1.086          -DE/DX =    0.0                 !
 ! R3    R(1,4)                  1.0916         -DE/DX =    0.0                 !
 ! R4    R(1,5)                  1.5035         -DE/DX =    0.0                 !
 ! R5    R(5,6)                  1.5265         -DE/DX =    0.0                 !
 ! R6    R(5,11)                 1.2054         -DE/DX =    0.0                 !
 ! R7    R(6,7)                  1.0918         -DE/DX =    0.0                 !
 ! R8    R(6,8)                  1.0931         -DE/DX =    0.0                 !
 ! R9    R(6,9)                  1.4081         -DE/DX =    0.0                 !
 ! R10   R(9,10)                 0.9565         -DE/DX =    0.0                 !
 ! A1    A(2,1,3)              110.9497         -DE/DX =    0.0                 !
 ! A2    A(2,1,4)              106.3155         -DE/DX =    0.0                 !
 ! A3    A(2,1,5)              110.2487         -DE/DX =    0.0                 !
 ! A4    A(3,1,4)              109.7235         -DE/DX =    0.0                 !
 ! A5    A(3,1,5)              109.6312         -DE/DX =    0.0                 !
 ! A6    A(4,1,5)              109.9223         -DE/DX =    0.0                 !
 ! A7    A(1,5,6)              117.9117         -DE/DX =    0.0                 !
 ! A8    A(1,5,11)             123.025          -DE/DX =    0.0                 !
 ! A9    A(6,5,11)             119.0511         -DE/DX =    0.0                 !
 ! A10   A(5,6,7)              106.443          -DE/DX =    0.0                 !
 ! A11   A(5,6,8)              107.8114         -DE/DX =    0.0                 !
 ! A12   A(5,6,9)              115.5244         -DE/DX =    0.0                 !
 ! A13   A(7,6,8)              106.9305         -DE/DX =    0.0                 !
 ! A14   A(7,6,9)              106.9086         -DE/DX =    0.0                 !
 ! A15   A(8,6,9)              112.7127         -DE/DX =    0.0                 !
 ! A16   A(6,9,10)             109.44           -DE/DX =    0.0                 !
 ! D1    D(2,1,5,6)            -51.1481         -DE/DX =    0.0                 !
 ! D2    D(2,1,5,11)           127.5659         -DE/DX =    0.0                 !
 ! D3    D(3,1,5,6)           -173.5736         -DE/DX =    0.0                 !
 ! D4    D(3,1,5,11)             5.1405         -DE/DX =    0.0                 !
 ! D5    D(4,1,5,6)             65.7362         -DE/DX =    0.0                 !
 ! D6    D(4,1,5,11)          -115.5497         -DE/DX =    0.0                 !
 ! D7    D(1,5,6,7)            107.962          -DE/DX =    0.0                 !
 ! D8    D(1,5,6,8)           -137.5982         -DE/DX =    0.0                 !
 ! D9    D(1,5,6,9)            -10.5258         -DE/DX =    0.0                 !
 ! D10   D(11,5,6,7)           -70.8047         -DE/DX =    0.0                 !
 ! D11   D(11,5,6,8)            43.6352         -DE/DX =    0.0                 !
 ! D12   D(11,5,6,9)           170.7076         -DE/DX =    0.0                 !
 ! D13   D(5,6,9,10)           -80.1804         -DE/DX =    0.0                 !
 ! D14   D(7,6,9,10)           161.5902         -DE/DX =    0.0                 !
 ! D15   D(8,6,9,10)            44.3838         -DE/DX =    0.0                 !
 --------------------------------------------------------------------------------
 GradGradGradGradGradGradGradGradGradGradGradGradGradGradGradGradGradGrad

                          Input orientation:                          
 ---------------------------------------------------------------------
 Center     Atomic      Atomic             Coordinates (Angstroms)
 Number     Number       Type             X           Y           Z
 ---------------------------------------------------------------------
      1          6           0       -0.796952    1.328421    0.031460
      2          1           0       -0.276443    1.770841    0.880986
      3          1           0       -1.855802    1.568287    0.057048
      4          1           0       -0.343401    1.758095   -0.863724
      5          6           0       -0.617048   -0.164267    0.030884
      6          6           0        0.802594   -0.712953    0.148195
      7          1           0        0.888486   -1.136146    1.151019
      8          1           0        0.899711   -1.542611   -0.556813
      9          8           0        1.833243    0.237186    0.014984
     10          1           0        1.979063    0.420778   -0.912331
     11          8           0       -1.539690   -0.937121   -0.034847
 ---------------------------------------------------------------------
                    Distance matrix (angstroms):
                    1          2          3          4          5
     1  C    0.000000
     2  H    1.090119   0.000000
     3  H    1.085981   1.792841   0.000000
     4  H    1.091642   1.746040   1.780788   0.000000
     5  C    1.503490   2.140871   2.130009   2.137915   0.000000
     6  C    2.596032   2.805448   3.504202   2.905746   1.526500
     7  H    3.188762   3.143335   4.005228   3.735421   2.113265
     8  H    3.386378   3.798628   4.200877   3.540365   2.132084
     9  O    2.847628   2.748241   3.922072   2.796974   2.483011
    10  H    3.069335   3.182132   4.118575   2.680414   2.823425
    11  O    2.385107   3.125317   2.526943   3.063060   1.205360
                    6          7          8          9         10
     6  C    0.000000
     7  H    1.091845   0.000000
     8  H    1.093069   1.755571   0.000000
     9  O    1.408101   2.017222   2.089525   0.000000
    10  H    1.947856   2.805492   2.268544   0.956495   0.000000
    11  O    2.360095   2.709600   2.567050   3.571856   3.872401
                   11
    11  O    0.000000
 Stoichiometry    C3H6O2
 Framework group  C1[X(C3H6O2)]
 Deg. of freedom    27
 Full point group                 C1      NOp   1
 Largest Abelian subgroup         C1      NOp   1
 Largest concise Abelian subgroup C1      NOp   1
                         Standard orientation:                         
 ---------------------------------------------------------------------
 Center     Atomic      Atomic             Coordinates (Angstroms)
 Number     Number       Type             X           Y           Z
 ---------------------------------------------------------------------
      1          6           0       -0.784324    1.336131    0.043774
      2          1           0       -0.263304    1.750133    0.907197
      3          1           0       -1.841076    1.584793    0.071988
      4          1           0       -0.323329    1.786281   -0.837437
      5          6           0       -0.617807   -0.157540    0.002518
      6          6           0        0.796375   -0.722119    0.109956
      7          1           0        0.874422   -1.173663    1.100988
      8          1           0        0.888897   -1.532797   -0.617396
      9          8           0        1.836029    0.221954    0.007027
     10          1           0        1.987231    0.429807   -0.914286
     11          8           0       -1.547066   -0.919877   -0.088096
 ---------------------------------------------------------------------
 Rotational constants (GHZ):           8.5958167           4.0235648           2.8733959

 **********************************************************************

            Population analysis using the SCF Density.

 **********************************************************************

 Orbital symmetries:
       Occupied  (A) (A) (A) (A) (A) (A) (A) (A) (A) (A) (A) (A)
                 (A) (A) (A) (A) (A) (A) (A) (A)
       Virtual   (A) (A) (A) (A) (A) (A) (A) (A) (A) (A) (A) (A)
                 (A) (A) (A) (A) (A) (A) (A) (A) (A) (A) (A) (A)
                 (A) (A) (A) (A) (A) (A) (A) (A) (A) (A) (A) (A)
                 (A) (A) (A) (A) (A) (A) (A) (A) (A) (A) (A) (A)
                 (A) (A) (A) (A) (A) (A) (A) (A) (A) (A) (A) (A)
                 (A) (A) (A) (A) (A) (A) (A) (A) (A) (A) (A) (A)
                 (A) (A) (A) (A) (A) (A) (A) (A) (A) (A) (A) (A)
                 (A) (A) (A) (A) (A) (A) (A) (A) (A) (A) (A) (A)
                 (A) (A) (A) (A) (A) (A) (A) (A) (A) (A) (A) (A)
                 (A) (A) (A) (A) (A) (A) (A) (A) (A) (A) (A) (A)
                 (A) (A) (A) (A) (A) (A) (A) (A) (A) (A) (A) (A)
                 (A) (A) (A) (A) (A) (A) (A) (A) (A) (A) (A) (A)
                 (A) (A) (A) (A) (A) (A) (A) (A) (A) (A) (A) (A)
                 (A) (A) (A) (A) (A) (A) (A) (A) (A) (A) (A) (A)
                 (A) (A) (A) (A) (A) (A) (A) (A) (A) (A) (A) (A)
                 (A) (A) (A) (A) (A) (A) (A) (A) (A) (A) (A) (A)
                 (A) (A) (A) (A) (A) (A) (A) (A) (A) (A) (A) (A)
                 (A) (A) (A) (A) (A) (A) (A) (A) (A) (A) (A) (A)
                 (A) (A) (A) (A) (A) (A) (A) (A) (A) (A) (A) (A)
                 (A) (A) (A) (A) (A) (A) (A) (A) (A) (A) (A) (A)
                 (A) (A) (A) (A) (A) (A) (A) (A) (A) (A) (A) (A)
                 (A) (A) (A) (A) (A) (A) (A) (A) (A) (A) (A) (A)
                 (A) (A) (A) (A) (A) (A) (A) (A) (A) (A) (A) (A)
                 (A) (A) (A) (A) (A) (A) (A) (A) (A) (A) (A) (A)
                 (A) (A) (A) (A) (A) (A) (A) (A) (A) (A) (A) (A)
                 (A) (A) (A) (A) (A) (A) (A) (A) (A) (A) (A) (A)
                 (A) (A) (A) (A) (A) (A) (A) (A) (A) (A) (A) (A)
                 (A) (A) (A) (A) (A) (A) (A) (A) (A) (A) (A) (A)
                 (A) (A) (A) (A) (A) (A) (A) (A) (A) (A) (A) (A)
 The electronic state is 1-A.
 Alpha  occ. eigenvalues --  -19.27536 -19.24704 -10.38270 -10.34888 -10.29273
 Alpha  occ. eigenvalues --   -1.16055  -1.14632  -0.86368  -0.81208  -0.65470
 Alpha  occ. eigenvalues --   -0.61765  -0.56949  -0.56389  -0.52596  -0.51062
 Alpha  occ. eigenvalues --   -0.48272  -0.46409  -0.43088  -0.40896  -0.33396
 Alpha virt. eigenvalues --    0.02476   0.03809   0.03981   0.04674   0.05376
 Alpha virt. eigenvalues --    0.06167   0.06690   0.07987   0.09729   0.10927
 Alpha virt. eigenvalues --    0.11396   0.12160   0.12722   0.13207   0.13512
 Alpha virt. eigenvalues --    0.14164   0.14349   0.16300   0.17105   0.17553
 Alpha virt. eigenvalues --    0.19113   0.19525   0.21096   0.22827   0.23335
 Alpha virt. eigenvalues --    0.23481   0.25375   0.25733   0.27041   0.27630
 Alpha virt. eigenvalues --    0.28284   0.29207   0.29944   0.31062   0.32017
 Alpha virt. eigenvalues --    0.32493   0.32662   0.33140   0.33783   0.34545
 Alpha virt. eigenvalues --    0.35465   0.35987   0.37728   0.37886   0.38499
 Alpha virt. eigenvalues --    0.39039   0.39549   0.40225   0.40867   0.42343
 Alpha virt. eigenvalues --    0.42694   0.43067   0.44175   0.44938   0.46262
 Alpha virt. eigenvalues --    0.46926   0.47145   0.48709   0.49867   0.50489
 Alpha virt. eigenvalues --    0.51495   0.51619   0.53337   0.54417   0.55269
 Alpha virt. eigenvalues --    0.56278   0.57781   0.60021   0.61045   0.63218
 Alpha virt. eigenvalues --    0.65085   0.66993   0.67973   0.68792   0.69293
 Alpha virt. eigenvalues --    0.69984   0.70741   0.73704   0.74463   0.74916
 Alpha virt. eigenvalues --    0.75886   0.77212   0.79172   0.80654   0.81204
 Alpha virt. eigenvalues --    0.81607   0.83350   0.84161   0.84915   0.85116
 Alpha virt. eigenvalues --    0.86555   0.86817   0.88029   0.88790   0.90755
 Alpha virt. eigenvalues --    0.91077   0.91957   0.93842   0.94937   0.95901
 Alpha virt. eigenvalues --    0.96187   0.96695   0.98728   0.99567   1.00776
 Alpha virt. eigenvalues --    1.01549   1.02293   1.03865   1.05150   1.06130
 Alpha virt. eigenvalues --    1.07943   1.08075   1.09218   1.10112   1.11881
 Alpha virt. eigenvalues --    1.12333   1.13207   1.16010   1.16848   1.18125
 Alpha virt. eigenvalues --    1.19792   1.21034   1.22036   1.23807   1.25540
 Alpha virt. eigenvalues --    1.26429   1.27783   1.28221   1.30026   1.31452
 Alpha virt. eigenvalues --    1.33725   1.34799   1.35824   1.37866   1.38560
 Alpha virt. eigenvalues --    1.39959   1.40420   1.41746   1.43212   1.45210
 Alpha virt. eigenvalues --    1.46198   1.47835   1.48658   1.49490   1.51220
 Alpha virt. eigenvalues --    1.52725   1.54037   1.55992   1.57089   1.58409
 Alpha virt. eigenvalues --    1.60098   1.62536   1.63638   1.63772   1.64701
 Alpha virt. eigenvalues --    1.66244   1.67512   1.70467   1.72345   1.73237
 Alpha virt. eigenvalues --    1.73252   1.75199   1.76329   1.79880   1.81755
 Alpha virt. eigenvalues --    1.82633   1.84087   1.85094   1.87771   1.90518
 Alpha virt. eigenvalues --    1.91979   1.93450   1.96743   2.00849   2.01753
 Alpha virt. eigenvalues --    2.05354   2.07377   2.07974   2.09633   2.10104
 Alpha virt. eigenvalues --    2.11968   2.17059   2.18488   2.20702   2.23555
 Alpha virt. eigenvalues --    2.28295   2.29512   2.31948   2.33038   2.34658
 Alpha virt. eigenvalues --    2.40172   2.42721   2.45116   2.46488   2.48801
 Alpha virt. eigenvalues --    2.50163   2.53550   2.56658   2.59379   2.60422
 Alpha virt. eigenvalues --    2.61853   2.64310   2.67775   2.69118   2.74218
 Alpha virt. eigenvalues --    2.77016   2.79339   2.81527   2.86415   2.88335
 Alpha virt. eigenvalues --    2.90208   2.92592   2.98295   3.00183   3.04883
 Alpha virt. eigenvalues --    3.06208   3.13847   3.15276   3.21093   3.22734
 Alpha virt. eigenvalues --    3.25072   3.29486   3.30739   3.32846   3.35152
 Alpha virt. eigenvalues --    3.40411   3.41080   3.42308   3.43791   3.46034
 Alpha virt. eigenvalues --    3.46400   3.48615   3.52869   3.53847   3.55008
 Alpha virt. eigenvalues --    3.61249   3.63392   3.64062   3.67744   3.69994
 Alpha virt. eigenvalues --    3.72090   3.74876   3.76710   3.78387   3.79456
 Alpha virt. eigenvalues --    3.82313   3.84125   3.87046   3.90290   3.92304
 Alpha virt. eigenvalues --    3.94187   3.96186   3.97645   4.01865   4.03621
 Alpha virt. eigenvalues --    4.04186   4.08699   4.10456   4.12242   4.14648
 Alpha virt. eigenvalues --    4.17372   4.22469   4.23343   4.24568   4.28571
 Alpha virt. eigenvalues --    4.32277   4.34540   4.37302   4.39397   4.42131
 Alpha virt. eigenvalues --    4.45819   4.47963   4.51413   4.52560   4.53303
 Alpha virt. eigenvalues --    4.57967   4.60072   4.61274   4.65503   4.66442
 Alpha virt. eigenvalues --    4.68031   4.71326   4.77057   4.80601   4.82313
 Alpha virt. eigenvalues --    4.89238   4.92925   4.94299   4.96912   4.98378
 Alpha virt. eigenvalues --    5.00249   5.07230   5.10236   5.14625   5.15472
 Alpha virt. eigenvalues --    5.19402   5.20683   5.23898   5.30483   5.32365
 Alpha virt. eigenvalues --    5.35193   5.37796   5.43350   5.44562   5.48868
 Alpha virt. eigenvalues --    5.58187   5.67148   5.70634   5.73001   5.81348
 Alpha virt. eigenvalues --    5.84415   5.88096   5.90582   5.92881   6.11228
 Alpha virt. eigenvalues --    6.31115   6.31727   6.37251   6.42747   6.45353
 Alpha virt. eigenvalues --    6.46289   6.55644   6.58754   6.65109   6.68859
 Alpha virt. eigenvalues --    6.72745   6.85091   6.92002   6.93564   6.96236
 Alpha virt. eigenvalues --    6.99531   7.03517   7.09236   7.10593   7.20714
 Alpha virt. eigenvalues --    7.22465   7.26898   7.38266   7.43398   7.48274
 Alpha virt. eigenvalues --    7.50918   7.79349   8.15167  14.93051  15.51590
 Alpha virt. eigenvalues --   16.10298  17.19090  19.19119
          Condensed to atoms (all electrons):
               1          2          3          4          5          6
     1  C    5.590228   0.348743   0.412361   0.358516   0.024956   0.058187
     2  H    0.348743   0.346754  -0.006345   0.012456   0.013069  -0.005096
     3  H    0.412361  -0.006345   0.397231  -0.007613  -0.043504  -0.006491
     4  H    0.358516   0.012456  -0.007613   0.345795   0.009674  -0.000940
     5  C    0.024956   0.013069  -0.043504   0.009674   5.461773  -0.013027
     6  C    0.058187  -0.005096  -0.006491  -0.000940  -0.013027   5.318916
     7  H   -0.003439  -0.002565  -0.001717  -0.001060   0.011001   0.371417
     8  H   -0.010269  -0.001428  -0.001518  -0.000311   0.035358   0.339952
     9  O   -0.052182   0.016789   0.002395   0.004759   0.037515  -0.022455
    10  H    0.014722   0.000300  -0.000052   0.003281  -0.034514   0.063901
    11  O   -0.040987  -0.005847   0.012231  -0.001621  -0.091956  -0.032267
               7          8          9         10         11
     1  C   -0.003439  -0.010269  -0.052182   0.014722  -0.040987
     2  H   -0.002565  -0.001428   0.016789   0.000300  -0.005847
     3  H   -0.001717  -0.001518   0.002395  -0.000052   0.012231
     4  H   -0.001060  -0.000311   0.004759   0.003281  -0.001621
     5  C    0.011001   0.035358   0.037515  -0.034514  -0.091956
     6  C    0.371417   0.339952  -0.022455   0.063901  -0.032267
     7  H    0.339209   0.012681  -0.029373  -0.002531   0.007381
     8  H    0.012681   0.371762  -0.017144  -0.009027  -0.008037
     9  O   -0.029373  -0.017144   8.439207   0.159494  -0.003388
    10  H   -0.002531  -0.009027   0.159494   0.668120   0.004761
    11  O    0.007381  -0.008037  -0.003388   0.004761   8.962619
 Mulliken charges:
               1
     1  C   -0.700836
     2  H    0.283173
     3  H    0.243023
     4  H    0.277065
     5  C    0.589656
     6  C   -0.072097
     7  H    0.298995
     8  H    0.287981
     9  O   -0.535618
    10  H    0.131546
    11  O   -0.802888
 Sum of Mulliken charges =   0.00000
 Mulliken charges with hydrogens summed into heavy atoms:
               1
     1  C    0.102425
     5  C    0.589656
     6  C    0.514880
     9  O   -0.404072
    11  O   -0.802888
 Electronic spatial extent (au):  <R**2>=            437.3277
 Charge=              0.0000 electrons
 Dipole moment (field-independent basis, Debye):
    X=              1.6011    Y=              1.4319    Z=             -0.9945  Tot=              2.3671
 Quadrupole moment (field-independent basis, Debye-Ang):
   XX=            -36.3351   YY=            -30.3789   ZZ=            -27.2382
   XY=             -4.2222   XZ=             -3.3974   YZ=             -1.1780
 Traceless Quadrupole moment (field-independent basis, Debye-Ang):
   XX=             -5.0177   YY=              0.9385   ZZ=              4.0792
   XY=             -4.2222   XZ=             -3.3974   YZ=             -1.1780
 Octapole moment (field-independent basis, Debye-Ang**2):
  XXX=              4.4352  YYY=              0.5357  ZZZ=             -1.6315  XYY=              4.5365
  XXY=              5.5460  XXZ=             -6.2880  XZZ=              5.0181  YZZ=             -0.2108
  YYZ=             -0.4417  XYZ=             -1.6576
 Hexadecapole moment (field-independent basis, Debye-Ang**3):
 XXXX=           -331.3411 YYYY=           -191.1757 ZZZZ=            -40.8702 XXXY=             -3.0218
 XXXZ=            -16.8286 YYYX=              0.0950 YYYZ=             -0.1341 ZZZX=             -3.8513
 ZZZY=             -1.9115 XXYY=            -84.4032 XXZZ=            -52.1330 YYZZ=            -35.1580
 XXYZ=             -4.3508 YYXZ=             -1.7233 ZZXY=              2.7619
 N-N= 1.768694674545D+02 E-N=-9.824207362409D+02  KE= 2.668416908290D+02
 1\1\GINC-R01C43\FOpt\RwB97XD\Aug-CC-pVTZ\C3H6O2\HASANGAL\01-Feb-2022\0
 \\# WB97XD aug-cc-pVTZ Opt Integral(Grid=SuperFineGrid) Freq MaxDisk=3
 2GB\\Title\\0,1\C,-0.7969519576,1.3284208811,0.0314603523\H,-0.2764429
 571,1.7708414535,0.8809858284\H,-1.8558024701,1.5682866101,0.057047924
 4\H,-0.3434007606,1.758095193,-0.863723673\C,-0.6170484403,-0.16426652
 41,0.0308836852\C,0.802593726,-0.7129532088,0.1481945939\H,0.888486412
 3,-1.1361464113,1.1510188535\H,0.899711066,-1.5426114693,-0.5568125478
 \O,1.8332426536,0.2371864665,0.0149835343\H,1.9790628488,0.4207782062,
 -0.9123314586\O,-1.539690121,-0.9371211969,-0.0348470925\\Version=ES64
 L-G16RevB.01\State=1-A\HF=-268.3856984\RMSD=7.034e-09\RMSF=1.358e-05\D
 ipole=0.6233157,0.5579156,-0.4092319\Quadrupole=-3.6921726,0.5931693,3
 .0990033,-3.2500127,-2.4032304,-0.8184656\PG=C01 [X(C3H6O2)]\\@


 A MAN BEGINS CUTTING HIS WISDOM TEETH THE 1ST
 TIME HE BITES OFF MORE THAN HE CAN CHEW.
 Job cpu time:       0 days  8 hours  0 minutes 24.4 seconds.
 Elapsed time:       0 days  0 hours 41 minutes 23.8 seconds.
 File lengths (MBytes):  RWF=     86 Int=      0 D2E=      0 Chk=     11 Scr=      1
 Normal termination of Gaussian 16 at Tue Feb  1 21:07:45 2022.
 Link1:  Proceeding to internal job step number  2.
 ----------------------------------------------------------------------
 #N Geom=AllCheck Guess=TCheck SCRF=Check GenChk RwB97XD/Aug-CC-pVTZ Fr
 eq
 ----------------------------------------------------------------------
 1/10=4,29=7,30=1,38=1,40=1/1,3;
 2/12=2,40=1/2;
 3/5=16,6=1,7=10,11=2,14=-4,25=1,30=1,70=2,71=2,74=-58,75=-7,116=1,140=1/1,2,3;
 4/5=101/1;
 5/5=2,38=6,98=1/2;
 8/6=4,10=90,11=11/1;
 11/6=1,8=1,9=11,15=111,16=1/1,2,10;
 10/6=1/2;
 6/7=2,8=2,9=2,10=2,28=1/1;
 7/8=1,10=1,25=1/1,2,3,16;
 1/10=4,30=1/3;
 99//99;
 Structure from the checkpoint file:  "hydroxyacetone_Conf-M0002-wb97-opt-wb97-opt.chk"
 -----
 Title
 -----
 Charge =  0 Multiplicity = 1
 Redundant internal coordinates found in file.  (old form).
 C,0,-0.7969519576,1.3284208811,0.0314603523
 H,0,-0.2764429571,1.7708414535,0.8809858284
 H,0,-1.8558024701,1.5682866101,0.0570479244
 H,0,-0.3434007606,1.758095193,-0.863723673
 C,0,-0.6170484403,-0.1642665241,0.0308836852
 C,0,0.802593726,-0.7129532088,0.1481945939
 H,0,0.8884864123,-1.1361464113,1.1510188535
 H,0,0.899711066,-1.5426114693,-0.5568125478
 O,0,1.8332426536,0.2371864665,0.0149835343
 H,0,1.9790628488,0.4207782062,-0.9123314586
 O,0,-1.539690121,-0.9371211969,-0.0348470925
 Recover connectivity data from disk.

 GradGradGradGradGradGradGradGradGradGradGradGradGradGradGradGradGradGrad
 Berny optimization.
 Initialization pass.
                           ----------------------------
                           !    Initial Parameters    !
                           ! (Angstroms and Degrees)  !
 --------------------------                            --------------------------
 ! Name  Definition              Value          Derivative Info.                !
 --------------------------------------------------------------------------------
 ! R1    R(1,2)                  1.0901         calculate D2E/DX2 analytically  !
 ! R2    R(1,3)                  1.086          calculate D2E/DX2 analytically  !
 ! R3    R(1,4)                  1.0916         calculate D2E/DX2 analytically  !
 ! R4    R(1,5)                  1.5035         calculate D2E/DX2 analytically  !
 ! R5    R(5,6)                  1.5265         calculate D2E/DX2 analytically  !
 ! R6    R(5,11)                 1.2054         calculate D2E/DX2 analytically  !
 ! R7    R(6,7)                  1.0918         calculate D2E/DX2 analytically  !
 ! R8    R(6,8)                  1.0931         calculate D2E/DX2 analytically  !
 ! R9    R(6,9)                  1.4081         calculate D2E/DX2 analytically  !
 ! R10   R(9,10)                 0.9565         calculate D2E/DX2 analytically  !
 ! A1    A(2,1,3)              110.9497         calculate D2E/DX2 analytically  !
 ! A2    A(2,1,4)              106.3155         calculate D2E/DX2 analytically  !
 ! A3    A(2,1,5)              110.2487         calculate D2E/DX2 analytically  !
 ! A4    A(3,1,4)              109.7235         calculate D2E/DX2 analytically  !
 ! A5    A(3,1,5)              109.6312         calculate D2E/DX2 analytically  !
 ! A6    A(4,1,5)              109.9223         calculate D2E/DX2 analytically  !
 ! A7    A(1,5,6)              117.9117         calculate D2E/DX2 analytically  !
 ! A8    A(1,5,11)             123.025          calculate D2E/DX2 analytically  !
 ! A9    A(6,5,11)             119.0511         calculate D2E/DX2 analytically  !
 ! A10   A(5,6,7)              106.443          calculate D2E/DX2 analytically  !
 ! A11   A(5,6,8)              107.8114         calculate D2E/DX2 analytically  !
 ! A12   A(5,6,9)              115.5244         calculate D2E/DX2 analytically  !
 ! A13   A(7,6,8)              106.9305         calculate D2E/DX2 analytically  !
 ! A14   A(7,6,9)              106.9086         calculate D2E/DX2 analytically  !
 ! A15   A(8,6,9)              112.7127         calculate D2E/DX2 analytically  !
 ! A16   A(6,9,10)             109.44           calculate D2E/DX2 analytically  !
 ! D1    D(2,1,5,6)            -51.1481         calculate D2E/DX2 analytically  !
 ! D2    D(2,1,5,11)           127.5659         calculate D2E/DX2 analytically  !
 ! D3    D(3,1,5,6)           -173.5736         calculate D2E/DX2 analytically  !
 ! D4    D(3,1,5,11)             5.1405         calculate D2E/DX2 analytically  !
 ! D5    D(4,1,5,6)             65.7362         calculate D2E/DX2 analytically  !
 ! D6    D(4,1,5,11)          -115.5497         calculate D2E/DX2 analytically  !
 ! D7    D(1,5,6,7)            107.962          calculate D2E/DX2 analytically  !
 ! D8    D(1,5,6,8)           -137.5982         calculate D2E/DX2 analytically  !
 ! D9    D(1,5,6,9)            -10.5258         calculate D2E/DX2 analytically  !
 ! D10   D(11,5,6,7)           -70.8047         calculate D2E/DX2 analytically  !
 ! D11   D(11,5,6,8)            43.6352         calculate D2E/DX2 analytically  !
 ! D12   D(11,5,6,9)           170.7076         calculate D2E/DX2 analytically  !
 ! D13   D(5,6,9,10)           -80.1804         calculate D2E/DX2 analytically  !
 ! D14   D(7,6,9,10)           161.5902         calculate D2E/DX2 analytically  !
 ! D15   D(8,6,9,10)            44.3838         calculate D2E/DX2 analytically  !
 --------------------------------------------------------------------------------
 Trust Radius=3.00D-01 FncErr=1.00D-07 GrdErr=1.00D-07 EigMax=2.50D+02 EigMin=1.00D-04
 Number of steps in this run=      2 maximum allowed number of steps=      2.
 GradGradGradGradGradGradGradGradGradGradGradGradGradGradGradGradGradGrad

                          Input orientation:                          
 ---------------------------------------------------------------------
 Center     Atomic      Atomic             Coordinates (Angstroms)
 Number     Number       Type             X           Y           Z
 ---------------------------------------------------------------------
      1          6           0       -0.796952    1.328421    0.031460
      2          1           0       -0.276443    1.770841    0.880986
      3          1           0       -1.855802    1.568287    0.057048
      4          1           0       -0.343401    1.758095   -0.863724
      5          6           0       -0.617048   -0.164267    0.030884
      6          6           0        0.802594   -0.712953    0.148195
      7          1           0        0.888486   -1.136146    1.151019
      8          1           0        0.899711   -1.542611   -0.556813
      9          8           0        1.833243    0.237186    0.014984
     10          1           0        1.979063    0.420778   -0.912331
     11          8           0       -1.539690   -0.937121   -0.034847
 ---------------------------------------------------------------------
                    Distance matrix (angstroms):
                    1          2          3          4          5
     1  C    0.000000
     2  H    1.090119   0.000000
     3  H    1.085981   1.792841   0.000000
     4  H    1.091642   1.746040   1.780788   0.000000
     5  C    1.503490   2.140871   2.130009   2.137915   0.000000
     6  C    2.596032   2.805448   3.504202   2.905746   1.526500
     7  H    3.188762   3.143335   4.005228   3.735421   2.113265
     8  H    3.386378   3.798628   4.200877   3.540365   2.132084
     9  O    2.847628   2.748241   3.922072   2.796974   2.483011
    10  H    3.069335   3.182132   4.118575   2.680414   2.823425
    11  O    2.385107   3.125317   2.526943   3.063060   1.205360
                    6          7          8          9         10
     6  C    0.000000
     7  H    1.091845   0.000000
     8  H    1.093069   1.755571   0.000000
     9  O    1.408101   2.017222   2.089525   0.000000
    10  H    1.947856   2.805492   2.268544   0.956495   0.000000
    11  O    2.360095   2.709600   2.567050   3.571856   3.872401
                   11
    11  O    0.000000
 Stoichiometry    C3H6O2
 Framework group  C1[X(C3H6O2)]
 Deg. of freedom    27
 Full point group                 C1      NOp   1
 Largest Abelian subgroup         C1      NOp   1
 Largest concise Abelian subgroup C1      NOp   1
                         Standard orientation:                         
 ---------------------------------------------------------------------
 Center     Atomic      Atomic             Coordinates (Angstroms)
 Number     Number       Type             X           Y           Z
 ---------------------------------------------------------------------
      1          6           0       -0.784324    1.336131    0.043774
      2          1           0       -0.263304    1.750133    0.907197
      3          1           0       -1.841076    1.584793    0.071988
      4          1           0       -0.323329    1.786281   -0.837437
      5          6           0       -0.617807   -0.157540    0.002518
      6          6           0        0.796375   -0.722119    0.109956
      7          1           0        0.874422   -1.173663    1.100988
      8          1           0        0.888897   -1.532797   -0.617396
      9          8           0        1.836029    0.221954    0.007027
     10          1           0        1.987231    0.429807   -0.914286
     11          8           0       -1.547066   -0.919877   -0.088096
 ---------------------------------------------------------------------
 Rotational constants (GHZ):           8.5958167           4.0235648           2.8733959
 Standard basis: Aug-CC-pVTZ (5D, 7F)
 There are   425 symmetry adapted cartesian basis functions of A   symmetry.
 There are   368 symmetry adapted basis functions of A   symmetry.
   368 basis functions,   522 primitive gaussians,   425 cartesian basis functions
    20 alpha electrons       20 beta electrons
       nuclear repulsion energy       176.8733209238 Hartrees.
 NAtoms=   11 NActive=   11 NUniq=   11 SFac= 1.00D+00 NAtFMM=   60 NAOKFM=F Big=F
 Integral buffers will be    131072 words long.
 Raffenetti 2 integral format.
 Two-electron integral symmetry is turned on.
 Nuclear repulsion after empirical dispersion term =      176.8694674545 Hartrees.
 One-electron integrals computed using PRISM.
 NBasis=   368 RedAO= T EigKep=  1.54D-05  NBF=   368
 NBsUse=   368 1.00D-06 EigRej= -1.00D+00 NBFU=   368
 Initial guess from the checkpoint file:  "hydroxyacetone_Conf-M0002-wb97-opt-wb97-opt.chk"
 B after Tr=     0.000000    0.000000    0.000000
         Rot=    1.000000    0.000000    0.000000    0.000000 Ang=   0.00 deg.
 Requested convergence on RMS density matrix=1.00D-08 within 128 cycles.
 Requested convergence on MAX density matrix=1.00D-06.
 Requested convergence on             energy=1.00D-06.
 No special actions if energy rises.
 SCF Done:  E(RwB97XD) =  -268.385698421     A.U. after    1 cycles
            NFock=  1  Conv=0.31D-08     -V/T= 2.0058
 DoSCS=F DFT=T ScalE2(SS,OS)=  1.000000  1.000000
 Range of M.O.s used for correlation:     1   368
 NBasis=   368 NAE=    20 NBE=    20 NFC=     0 NFV=     0
 NROrb=    368 NOA=    20 NOB=    20 NVA=   348 NVB=   348

 **** Warning!!: The largest alpha MO coefficient is  0.42393794D+02

 Symmetrizing basis deriv contribution to polar:
 IMax=3 JMax=2 DiffMx= 0.00D+00
 G2DrvN: will do    12 centers at a time, making    1 passes.
 Calling FoFCou, ICntrl=  3107 FMM=F I1Cent=   0 AccDes= 0.00D+00.
 End of G2Drv F.D. properties file   721 does not exist.
 End of G2Drv F.D. properties file   722 does not exist.
 End of G2Drv F.D. properties file   788 does not exist.
          IDoAtm=11111111111
          Differentiating once with respect to electric field.
                with respect to dipole field.
          Differentiating once with respect to nuclear coordinates.
 CalDSu exits because no D1Ps are significant.
          There are    36 degrees of freedom in the 1st order CPHF.  IDoFFX=6 NUNeed=     3.
     33 vectors produced by pass  0 Test12= 1.93D-14 2.78D-09 XBig12= 1.78D+01 1.03D+00.
 AX will form    33 AO Fock derivatives at one time.
     33 vectors produced by pass  1 Test12= 1.93D-14 2.78D-09 XBig12= 2.78D+00 2.65D-01.
     33 vectors produced by pass  2 Test12= 1.93D-14 2.78D-09 XBig12= 9.24D-02 2.79D-02.
     33 vectors produced by pass  3 Test12= 1.93D-14 2.78D-09 XBig12= 1.44D-03 4.05D-03.
     33 vectors produced by pass  4 Test12= 1.93D-14 2.78D-09 XBig12= 1.44D-05 4.39D-04.
     33 vectors produced by pass  5 Test12= 1.93D-14 2.78D-09 XBig12= 1.04D-07 4.22D-05.
     33 vectors produced by pass  6 Test12= 1.93D-14 2.78D-09 XBig12= 7.63D-10 3.07D-06.
      7 vectors produced by pass  7 Test12= 1.93D-14 2.78D-09 XBig12= 5.28D-12 3.08D-07.
      3 vectors produced by pass  8 Test12= 1.93D-14 2.78D-09 XBig12= 3.65D-14 2.82D-08.
 InvSVY:  IOpt=1 It=  1 EMax= 6.22D-15
 Solved reduced A of dimension   241 with    36 vectors.
 Isotropic polarizability for W=    0.000000       45.93 Bohr**3.
 End of Minotr F.D. properties file   721 does not exist.
 End of Minotr F.D. properties file   722 does not exist.
 End of Minotr F.D. properties file   788 does not exist.

 **********************************************************************

            Population analysis using the SCF Density.

 **********************************************************************

 Orbital symmetries:
       Occupied  (A) (A) (A) (A) (A) (A) (A) (A) (A) (A) (A) (A)
                 (A) (A) (A) (A) (A) (A) (A) (A)
       Virtual   (A) (A) (A) (A) (A) (A) (A) (A) (A) (A) (A) (A)
                 (A) (A) (A) (A) (A) (A) (A) (A) (A) (A) (A) (A)
                 (A) (A) (A) (A) (A) (A) (A) (A) (A) (A) (A) (A)
                 (A) (A) (A) (A) (A) (A) (A) (A) (A) (A) (A) (A)
                 (A) (A) (A) (A) (A) (A) (A) (A) (A) (A) (A) (A)
                 (A) (A) (A) (A) (A) (A) (A) (A) (A) (A) (A) (A)
                 (A) (A) (A) (A) (A) (A) (A) (A) (A) (A) (A) (A)
                 (A) (A) (A) (A) (A) (A) (A) (A) (A) (A) (A) (A)
                 (A) (A) (A) (A) (A) (A) (A) (A) (A) (A) (A) (A)
                 (A) (A) (A) (A) (A) (A) (A) (A) (A) (A) (A) (A)
                 (A) (A) (A) (A) (A) (A) (A) (A) (A) (A) (A) (A)
                 (A) (A) (A) (A) (A) (A) (A) (A) (A) (A) (A) (A)
                 (A) (A) (A) (A) (A) (A) (A) (A) (A) (A) (A) (A)
                 (A) (A) (A) (A) (A) (A) (A) (A) (A) (A) (A) (A)
                 (A) (A) (A) (A) (A) (A) (A) (A) (A) (A) (A) (A)
                 (A) (A) (A) (A) (A) (A) (A) (A) (A) (A) (A) (A)
                 (A) (A) (A) (A) (A) (A) (A) (A) (A) (A) (A) (A)
                 (A) (A) (A) (A) (A) (A) (A) (A) (A) (A) (A) (A)
                 (A) (A) (A) (A) (A) (A) (A) (A) (A) (A) (A) (A)
                 (A) (A) (A) (A) (A) (A) (A) (A) (A) (A) (A) (A)
                 (A) (A) (A) (A) (A) (A) (A) (A) (A) (A) (A) (A)
                 (A) (A) (A) (A) (A) (A) (A) (A) (A) (A) (A) (A)
                 (A) (A) (A) (A) (A) (A) (A) (A) (A) (A) (A) (A)
                 (A) (A) (A) (A) (A) (A) (A) (A) (A) (A) (A) (A)
                 (A) (A) (A) (A) (A) (A) (A) (A) (A) (A) (A) (A)
                 (A) (A) (A) (A) (A) (A) (A) (A) (A) (A) (A) (A)
                 (A) (A) (A) (A) (A) (A) (A) (A) (A) (A) (A) (A)
                 (A) (A) (A) (A) (A) (A) (A) (A) (A) (A) (A) (A)
                 (A) (A) (A) (A) (A) (A) (A) (A) (A) (A) (A) (A)
 The electronic state is 1-A.
 Alpha  occ. eigenvalues --  -19.27536 -19.24704 -10.38270 -10.34888 -10.29273
 Alpha  occ. eigenvalues --   -1.16055  -1.14632  -0.86368  -0.81208  -0.65470
 Alpha  occ. eigenvalues --   -0.61765  -0.56949  -0.56389  -0.52596  -0.51062
 Alpha  occ. eigenvalues --   -0.48272  -0.46409  -0.43088  -0.40896  -0.33396
 Alpha virt. eigenvalues --    0.02476   0.03809   0.03981   0.04674   0.05376
 Alpha virt. eigenvalues --    0.06167   0.06690   0.07987   0.09729   0.10927
 Alpha virt. eigenvalues --    0.11396   0.12160   0.12722   0.13207   0.13512
 Alpha virt. eigenvalues --    0.14164   0.14349   0.16300   0.17105   0.17553
 Alpha virt. eigenvalues --    0.19113   0.19525   0.21096   0.22827   0.23335
 Alpha virt. eigenvalues --    0.23481   0.25375   0.25733   0.27041   0.27630
 Alpha virt. eigenvalues --    0.28284   0.29207   0.29944   0.31062   0.32017
 Alpha virt. eigenvalues --    0.32493   0.32662   0.33140   0.33783   0.34545
 Alpha virt. eigenvalues --    0.35465   0.35987   0.37728   0.37886   0.38499
 Alpha virt. eigenvalues --    0.39039   0.39549   0.40225   0.40867   0.42343
 Alpha virt. eigenvalues --    0.42694   0.43067   0.44175   0.44938   0.46262
 Alpha virt. eigenvalues --    0.46926   0.47145   0.48709   0.49867   0.50489
 Alpha virt. eigenvalues --    0.51495   0.51619   0.53337   0.54417   0.55269
 Alpha virt. eigenvalues --    0.56278   0.57781   0.60021   0.61045   0.63218
 Alpha virt. eigenvalues --    0.65085   0.66993   0.67973   0.68792   0.69293
 Alpha virt. eigenvalues --    0.69984   0.70741   0.73704   0.74463   0.74916
 Alpha virt. eigenvalues --    0.75886   0.77212   0.79172   0.80654   0.81204
 Alpha virt. eigenvalues --    0.81607   0.83350   0.84161   0.84915   0.85116
 Alpha virt. eigenvalues --    0.86555   0.86817   0.88029   0.88790   0.90755
 Alpha virt. eigenvalues --    0.91077   0.91957   0.93842   0.94937   0.95901
 Alpha virt. eigenvalues --    0.96187   0.96695   0.98728   0.99567   1.00776
 Alpha virt. eigenvalues --    1.01549   1.02293   1.03865   1.05150   1.06130
 Alpha virt. eigenvalues --    1.07943   1.08075   1.09218   1.10112   1.11881
 Alpha virt. eigenvalues --    1.12333   1.13207   1.16010   1.16848   1.18125
 Alpha virt. eigenvalues --    1.19792   1.21034   1.22036   1.23807   1.25540
 Alpha virt. eigenvalues --    1.26429   1.27783   1.28221   1.30026   1.31452
 Alpha virt. eigenvalues --    1.33725   1.34799   1.35824   1.37866   1.38560
 Alpha virt. eigenvalues --    1.39959   1.40420   1.41746   1.43212   1.45210
 Alpha virt. eigenvalues --    1.46198   1.47835   1.48658   1.49490   1.51220
 Alpha virt. eigenvalues --    1.52725   1.54037   1.55992   1.57089   1.58409
 Alpha virt. eigenvalues --    1.60098   1.62536   1.63638   1.63772   1.64701
 Alpha virt. eigenvalues --    1.66244   1.67512   1.70467   1.72345   1.73237
 Alpha virt. eigenvalues --    1.73252   1.75199   1.76329   1.79880   1.81755
 Alpha virt. eigenvalues --    1.82633   1.84087   1.85094   1.87771   1.90518
 Alpha virt. eigenvalues --    1.91979   1.93450   1.96743   2.00849   2.01753
 Alpha virt. eigenvalues --    2.05354   2.07377   2.07974   2.09633   2.10104
 Alpha virt. eigenvalues --    2.11968   2.17059   2.18488   2.20702   2.23555
 Alpha virt. eigenvalues --    2.28295   2.29512   2.31948   2.33038   2.34658
 Alpha virt. eigenvalues --    2.40172   2.42721   2.45116   2.46488   2.48801
 Alpha virt. eigenvalues --    2.50163   2.53550   2.56658   2.59379   2.60422
 Alpha virt. eigenvalues --    2.61853   2.64310   2.67775   2.69118   2.74218
 Alpha virt. eigenvalues --    2.77016   2.79339   2.81527   2.86415   2.88335
 Alpha virt. eigenvalues --    2.90208   2.92592   2.98295   3.00183   3.04883
 Alpha virt. eigenvalues --    3.06208   3.13847   3.15276   3.21093   3.22734
 Alpha virt. eigenvalues --    3.25072   3.29486   3.30739   3.32846   3.35152
 Alpha virt. eigenvalues --    3.40411   3.41080   3.42308   3.43791   3.46034
 Alpha virt. eigenvalues --    3.46400   3.48615   3.52869   3.53847   3.55008
 Alpha virt. eigenvalues --    3.61249   3.63392   3.64062   3.67744   3.69994
 Alpha virt. eigenvalues --    3.72090   3.74876   3.76710   3.78387   3.79456
 Alpha virt. eigenvalues --    3.82313   3.84125   3.87046   3.90290   3.92304
 Alpha virt. eigenvalues --    3.94187   3.96186   3.97645   4.01865   4.03621
 Alpha virt. eigenvalues --    4.04186   4.08699   4.10456   4.12242   4.14648
 Alpha virt. eigenvalues --    4.17372   4.22469   4.23343   4.24568   4.28571
 Alpha virt. eigenvalues --    4.32277   4.34540   4.37302   4.39397   4.42131
 Alpha virt. eigenvalues --    4.45819   4.47963   4.51413   4.52560   4.53303
 Alpha virt. eigenvalues --    4.57967   4.60072   4.61274   4.65503   4.66442
 Alpha virt. eigenvalues --    4.68031   4.71326   4.77057   4.80601   4.82313
 Alpha virt. eigenvalues --    4.89238   4.92925   4.94299   4.96912   4.98378
 Alpha virt. eigenvalues --    5.00249   5.07230   5.10236   5.14625   5.15472
 Alpha virt. eigenvalues --    5.19402   5.20683   5.23898   5.30483   5.32365
 Alpha virt. eigenvalues --    5.35193   5.37796   5.43350   5.44562   5.48868
 Alpha virt. eigenvalues --    5.58187   5.67148   5.70634   5.73001   5.81348
 Alpha virt. eigenvalues --    5.84415   5.88096   5.90582   5.92881   6.11228
 Alpha virt. eigenvalues --    6.31115   6.31727   6.37251   6.42747   6.45353
 Alpha virt. eigenvalues --    6.46289   6.55644   6.58754   6.65109   6.68859
 Alpha virt. eigenvalues --    6.72745   6.85091   6.92002   6.93564   6.96236
 Alpha virt. eigenvalues --    6.99531   7.03517   7.09236   7.10593   7.20714
 Alpha virt. eigenvalues --    7.22465   7.26898   7.38266   7.43398   7.48274
 Alpha virt. eigenvalues --    7.50918   7.79349   8.15167  14.93051  15.51590
 Alpha virt. eigenvalues --   16.10298  17.19090  19.19119
          Condensed to atoms (all electrons):
               1          2          3          4          5          6
     1  C    5.590227   0.348743   0.412361   0.358516   0.024956   0.058187
     2  H    0.348743   0.346754  -0.006345   0.012456   0.013069  -0.005096
     3  H    0.412361  -0.006345   0.397231  -0.007613  -0.043504  -0.006491
     4  H    0.358516   0.012456  -0.007613   0.345795   0.009674  -0.000940
     5  C    0.024956   0.013069  -0.043504   0.009674   5.461772  -0.013027
     6  C    0.058187  -0.005096  -0.006491  -0.000940  -0.013027   5.318917
     7  H   -0.003439  -0.002565  -0.001717  -0.001060   0.011001   0.371417
     8  H   -0.010269  -0.001428  -0.001518  -0.000311   0.035358   0.339952
     9  O   -0.052182   0.016789   0.002395   0.004759   0.037515  -0.022454
    10  H    0.014722   0.000299  -0.000052   0.003281  -0.034514   0.063901
    11  O   -0.040987  -0.005847   0.012231  -0.001621  -0.091956  -0.032267
               7          8          9         10         11
     1  C   -0.003439  -0.010269  -0.052182   0.014722  -0.040987
     2  H   -0.002565  -0.001428   0.016789   0.000299  -0.005847
     3  H   -0.001717  -0.001518   0.002395  -0.000052   0.012231
     4  H   -0.001060  -0.000311   0.004759   0.003281  -0.001621
     5  C    0.011001   0.035358   0.037515  -0.034514  -0.091956
     6  C    0.371417   0.339952  -0.022454   0.063901  -0.032267
     7  H    0.339209   0.012681  -0.029373  -0.002531   0.007381
     8  H    0.012681   0.371762  -0.017144  -0.009027  -0.008037
     9  O   -0.029373  -0.017144   8.439207   0.159494  -0.003388
    10  H   -0.002531  -0.009027   0.159494   0.668120   0.004761
    11  O    0.007381  -0.008037  -0.003388   0.004761   8.962619
 Mulliken charges:
               1
     1  C   -0.700836
     2  H    0.283173
     3  H    0.243023
     4  H    0.277065
     5  C    0.589656
     6  C   -0.072098
     7  H    0.298996
     8  H    0.287981
     9  O   -0.535618
    10  H    0.131546
    11  O   -0.802888
 Sum of Mulliken charges =   0.00000
 Mulliken charges with hydrogens summed into heavy atoms:
               1
     1  C    0.102425
     5  C    0.589656
     6  C    0.514879
     9  O   -0.404072
    11  O   -0.802888
 APT charges:
               1
     1  C   -0.129824
     2  H    0.037517
     3  H    0.019959
     4  H    0.024840
     5  C    0.763529
     6  C    0.343141
     7  H    0.007857
     8  H   -0.020547
     9  O   -0.592056
    10  H    0.253269
    11  O   -0.707686
 Sum of APT charges =   0.00000
 APT charges with hydrogens summed into heavy atoms:
               1
     1  C   -0.047508
     5  C    0.763529
     6  C    0.330451
     9  O   -0.338787
    11  O   -0.707686
 Electronic spatial extent (au):  <R**2>=            437.3277
 Charge=              0.0000 electrons
 Dipole moment (field-independent basis, Debye):
    X=              1.6011    Y=              1.4319    Z=             -0.9945  Tot=              2.3670
 Quadrupole moment (field-independent basis, Debye-Ang):
   XX=            -36.3351   YY=            -30.3789   ZZ=            -27.2382
   XY=             -4.2222   XZ=             -3.3974   YZ=             -1.1780
 Traceless Quadrupole moment (field-independent basis, Debye-Ang):
   XX=             -5.0177   YY=              0.9385   ZZ=              4.0792
   XY=             -4.2222   XZ=             -3.3974   YZ=             -1.1780
 Octapole moment (field-independent basis, Debye-Ang**2):
  XXX=              4.4352  YYY=              0.5357  ZZZ=             -1.6315  XYY=              4.5365
  XXY=              5.5460  XXZ=             -6.2880  XZZ=              5.0181  YZZ=             -0.2108
  YYZ=             -0.4417  XYZ=             -1.6576
 Hexadecapole moment (field-independent basis, Debye-Ang**3):
 XXXX=           -331.3410 YYYY=           -191.1757 ZZZZ=            -40.8702 XXXY=             -3.0218
 XXXZ=            -16.8286 YYYX=              0.0950 YYYZ=             -0.1341 ZZZX=             -3.8513
 ZZZY=             -1.9115 XXYY=            -84.4032 XXZZ=            -52.1330 YYZZ=            -35.1579
 XXYZ=             -4.3508 YYXZ=             -1.7233 ZZXY=              2.7619
 N-N= 1.768694674545D+02 E-N=-9.824207394886D+02  KE= 2.668416921694D+02
  Exact polarizability:  50.228   1.281  49.927   0.031  -0.229  37.637
 Approx polarizability:  50.667   4.839  50.181   0.304  -0.178  42.938
 Calling FoFJK, ICntrl=    100127 FMM=F ISym2X=0 I1Cent= 0 IOpClX= 0 NMat=1 NMatS=1 NMatT=0.
 Full mass-weighted force constant matrix:
 Low frequencies ---   -3.4667   -0.0013   -0.0013   -0.0012    3.2661    6.7680
 Low frequencies ---   58.1677  145.6881  261.9256
 Diagonal vibrational polarizability:
       35.2630501      46.3315176      66.1998239
 Harmonic frequencies (cm**-1), IR intensities (KM/Mole), Raman scattering
 activities (A**4/AMU), depolarization ratios for plane and unpolarized
 incident light, reduced masses (AMU), force constants (mDyne/A),
 and normal coordinates:
                      1                      2                      3
                      A                      A                      A
 Frequencies --     58.1610               145.6877               261.9256
 Red. masses --      2.3806                 1.0429                 3.7334
 Frc consts  --      0.0047                 0.0130                 0.1509
 IR Inten    --     11.0088                 0.5316                 5.9022
  Atom  AN      X      Y      Z        X      Y      Z        X      Y      Z
     1   6    -0.02   0.00   0.11     0.01   0.00   0.01     0.30  -0.09  -0.01
     2   1    -0.06  -0.05   0.16     0.48   0.11  -0.34     0.37  -0.20   0.01
     3   1    -0.02  -0.01   0.07     0.02  -0.01   0.52     0.36   0.17  -0.05
     4   1     0.03   0.06   0.16    -0.50  -0.11  -0.32     0.45  -0.19   0.02
     5   6     0.00   0.00   0.02     0.00   0.00   0.01     0.01  -0.12   0.01
     6   6     0.00   0.03   0.21     0.00   0.00   0.02     0.01  -0.06   0.03
     7   1     0.01   0.42   0.39     0.00   0.01   0.03     0.11  -0.01   0.05
     8   1    -0.02  -0.25   0.52     0.01  -0.01   0.03     0.15  -0.05   0.04
     9   8     0.00  -0.01  -0.16     0.00   0.00   0.02    -0.22   0.19  -0.01
    10   1    -0.06  -0.32  -0.24    -0.06   0.06   0.02    -0.32   0.24  -0.02
    11   8     0.02   0.00  -0.15     0.00   0.00  -0.04    -0.09   0.01  -0.02
                      4                      5                      6
                      A                      A                      A
 Frequencies --    273.2721               462.2264               504.0494
 Red. masses --      1.1066                 2.2193                 4.7652
 Frc consts  --      0.0487                 0.2794                 0.7133
 IR Inten    --    128.1925                 6.4349                18.6644
  Atom  AN      X      Y      Z        X      Y      Z        X      Y      Z
     1   6    -0.01   0.01  -0.02    -0.04   0.01  -0.02     0.09   0.19   0.01
     2   1    -0.08   0.03   0.01    -0.20   0.43  -0.13     0.24   0.06  -0.02
     3   1    -0.02  -0.01  -0.09    -0.08  -0.12  -0.28     0.17   0.53   0.01
     4   1     0.02   0.01   0.00    -0.01  -0.28  -0.16     0.24   0.03   0.00
     5   6     0.01   0.00   0.02     0.05   0.01   0.26    -0.04   0.12   0.03
     6   6     0.00  -0.01   0.03     0.03  -0.08   0.03    -0.21   0.08  -0.02
     7   1     0.04   0.04   0.04     0.29  -0.43  -0.15    -0.26  -0.04  -0.07
     8   1    -0.03  -0.04   0.05    -0.17   0.18  -0.28    -0.40   0.13  -0.09
     9   8     0.04  -0.06  -0.01    -0.07   0.01  -0.03    -0.14  -0.08   0.00
    10   1    -0.68   0.71   0.04    -0.02  -0.14  -0.06    -0.15  -0.04   0.01
    11   8     0.01   0.01  -0.01     0.05   0.06  -0.10     0.27  -0.25  -0.01
                      7                      8                      9
                      A                      A                      A
 Frequencies --    532.1445               771.9428               847.0794
 Red. masses --      3.5104                 3.4772                 1.3595
 Frc consts  --      0.5857                 1.2208                 0.5747
 IR Inten    --      6.9650                 5.6593                 5.9187
  Atom  AN      X      Y      Z        X      Y      Z        X      Y      Z
     1   6     0.04  -0.04   0.01    -0.04   0.31  -0.02     0.00   0.06   0.08
     2   1     0.22  -0.02  -0.10     0.00   0.11   0.05    -0.08   0.48  -0.09
     3   1     0.16   0.45  -0.15    -0.01   0.47   0.11    -0.01   0.05  -0.22
     4   1     0.32  -0.49  -0.08    -0.05   0.47   0.06     0.03  -0.35  -0.12
     5   6    -0.21  -0.03   0.16    -0.10  -0.06  -0.03     0.00  -0.02   0.02
     6   6    -0.01   0.18   0.00     0.19  -0.20   0.06     0.02  -0.04  -0.13
     7   1     0.13   0.03  -0.08     0.35  -0.28   0.01    -0.18   0.43   0.10
     8   1    -0.11   0.27  -0.11     0.29  -0.09  -0.05     0.22  -0.37   0.27
     9   8     0.22   0.02  -0.02     0.02   0.04  -0.01    -0.02  -0.01   0.02
    10   1     0.18   0.06  -0.02    -0.06  -0.05  -0.04     0.17   0.14   0.09
    11   8    -0.15  -0.12  -0.08    -0.08  -0.12  -0.01    -0.01  -0.01   0.00
                     10                     11                     12
                      A                      A                      A
 Frequencies --    999.3085              1065.7088              1119.3382
 Red. masses --      1.7342                 1.6555                 5.4855
 Frc consts  --      1.0204                 1.1078                 4.0494
 IR Inten    --      3.4421                29.6102                84.4748
  Atom  AN      X      Y      Z        X      Y      Z        X      Y      Z
     1   6    -0.16  -0.08   0.01    -0.01   0.00  -0.12    -0.01   0.02   0.04
     2   1     0.30  -0.38  -0.11     0.01  -0.43   0.09     0.01   0.16  -0.04
     3   1     0.02   0.63  -0.01     0.01   0.03   0.27     0.02   0.17  -0.08
     4   1     0.29  -0.44   0.05     0.01   0.40   0.11     0.00  -0.08  -0.02
     5   6    -0.02   0.10  -0.03    -0.01  -0.01   0.17     0.05  -0.09  -0.06
     6   6     0.08  -0.08   0.00     0.02   0.01  -0.09     0.29   0.36   0.03
     7   1     0.04  -0.02   0.03     0.23   0.34   0.05     0.36   0.05  -0.11
     8   1     0.08  -0.10   0.02    -0.11  -0.24   0.17     0.42   0.47  -0.10
     9   8    -0.03   0.00   0.00    -0.04  -0.03   0.01    -0.24  -0.26   0.01
    10   1    -0.03   0.00   0.00     0.37   0.27   0.15    -0.01  -0.09   0.10
    11   8     0.06   0.06   0.01     0.01   0.01  -0.03    -0.06   0.00   0.01
                     13                     14                     15
                      A                      A                      A
 Frequencies --   1211.7956              1255.2281              1371.1674
 Red. masses --      1.2333                 2.9589                 1.3520
 Frc consts  --      1.0670                 2.7468                 1.4977
 IR Inten    --     21.4423                52.0928                 6.6079
  Atom  AN      X      Y      Z        X      Y      Z        X      Y      Z
     1   6     0.02  -0.01   0.05     0.12  -0.05  -0.01    -0.02   0.03   0.00
     2   1     0.00   0.11  -0.01    -0.13  -0.16   0.18     0.05  -0.07   0.01
     3   1    -0.01  -0.09  -0.13    -0.03  -0.67  -0.02    -0.03  -0.05   0.01
     4   1    -0.05  -0.13  -0.06    -0.15  -0.13  -0.17     0.07  -0.08  -0.01
     5   6    -0.02   0.04  -0.10    -0.24   0.28   0.02     0.01  -0.02   0.00
     6   6     0.00  -0.03   0.06     0.12  -0.05  -0.02    -0.16   0.00   0.04
     7   1     0.56   0.02   0.03     0.09   0.04   0.03     0.32  -0.15  -0.06
     8   1    -0.50  -0.03  -0.01     0.44  -0.03   0.00     0.82   0.12   0.05
     9   8    -0.02  -0.01  -0.02    -0.03  -0.03   0.01     0.01  -0.02  -0.04
    10   1     0.44   0.38   0.15    -0.14  -0.11  -0.03     0.27   0.23   0.07
    11   8     0.00  -0.01   0.01     0.03  -0.05   0.00     0.02   0.02   0.00
                     16                     17                     18
                      A                      A                      A
 Frequencies --   1392.2815              1398.2327              1461.0288
 Red. masses --      1.1945                 1.3461                 1.0542
 Frc consts  --      1.3642                 1.5505                 1.3258
 IR Inten    --     17.3837                49.3987                15.8954
  Atom  AN      X      Y      Z        X      Y      Z        X      Y      Z
     1   6     0.00  -0.05   0.01    -0.03   0.15   0.00    -0.05   0.02   0.00
     2   1     0.01   0.18  -0.11     0.14  -0.51   0.21     0.45   0.16  -0.35
     3   1     0.04   0.14  -0.05    -0.15  -0.40   0.00    -0.14  -0.41  -0.01
     4   1    -0.04   0.18   0.10     0.13  -0.49  -0.23     0.45   0.16   0.32
     5   6    -0.01   0.01  -0.02     0.04  -0.05  -0.01     0.00   0.01   0.00
     6   6    -0.06   0.02  -0.07    -0.01   0.03  -0.03     0.01  -0.02   0.00
     7   1     0.70   0.18  -0.06     0.20   0.06  -0.04    -0.02   0.22   0.11
     8   1     0.02  -0.14   0.10    -0.16  -0.08   0.06     0.00   0.16  -0.19
     9   8     0.02   0.00   0.06     0.01   0.01   0.03     0.00  -0.01   0.00
    10   1    -0.39  -0.39  -0.10    -0.20  -0.18  -0.05     0.00   0.00   0.00
    11   8     0.01   0.00   0.00    -0.01   0.00   0.00    -0.02  -0.02   0.00
                     19                     20                     21
                      A                      A                      A
 Frequencies --   1470.5822              1475.7253              1829.8849
 Red. masses --      1.0686                 1.0543                11.0861
 Frc consts  --      1.3615                 1.3528                21.8714
 IR Inten    --     14.7460                12.4313               181.5593
  Atom  AN      X      Y      Z        X      Y      Z        X      Y      Z
     1   6     0.01   0.00  -0.03    -0.01   0.00  -0.05    -0.03  -0.04  -0.01
     2   1    -0.32   0.06   0.15    -0.28   0.28  -0.01    -0.07  -0.16   0.09
     3   1     0.05   0.12   0.34     0.00  -0.09   0.64     0.07   0.25   0.01
     4   1     0.05  -0.18  -0.09     0.44  -0.20   0.10    -0.09  -0.11  -0.09
     5   6     0.01  -0.02  -0.01    -0.01   0.01  -0.02     0.58   0.48   0.06
     6   6    -0.02  -0.06   0.01     0.01   0.03   0.00    -0.04  -0.03   0.00
     7   1     0.07   0.52   0.25     0.04  -0.27  -0.13     0.07   0.01   0.01
     8   1     0.03   0.38  -0.45    -0.06  -0.19   0.22     0.18   0.01   0.01
     9   8     0.00  -0.01   0.01     0.00   0.00   0.00    -0.01   0.00   0.00
    10   1    -0.03  -0.04  -0.01    -0.01   0.02   0.00    -0.01   0.01   0.00
    11   8     0.01   0.01   0.00     0.00  -0.01   0.00    -0.39  -0.31  -0.04
                     22                     23                     24
                      A                      A                      A
 Frequencies --   3048.8837              3056.3606              3100.6589
 Red. masses --      1.0599                 1.0372                 1.1039
 Frc consts  --      5.8051                 5.7085                 6.2532
 IR Inten    --     21.3900                 1.2672                 7.8511
  Atom  AN      X      Y      Z        X      Y      Z        X      Y      Z
     1   6     0.00   0.00   0.00     0.01   0.05  -0.01     0.00   0.00   0.00
     2   1     0.01   0.01   0.02    -0.26  -0.20  -0.45    -0.01  -0.01  -0.02
     3   1    -0.02   0.00   0.00     0.43  -0.09  -0.02     0.01   0.00   0.00
     4   1     0.01   0.01  -0.02    -0.29  -0.28   0.57     0.01   0.01  -0.02
     5   6     0.00   0.00   0.00     0.00   0.00   0.00     0.00   0.00   0.00
     6   6     0.01  -0.07   0.00     0.00   0.00   0.00     0.00  -0.01  -0.09
     7   1    -0.04   0.22  -0.51     0.00   0.01  -0.02     0.07  -0.34   0.75
     8   1    -0.08   0.60   0.56     0.00   0.02   0.02    -0.06   0.41   0.36
     9   8     0.00   0.00   0.00     0.00   0.00   0.00     0.00   0.00   0.00
    10   1     0.00   0.00   0.00     0.00   0.00   0.00    -0.01   0.00  -0.01
    11   8     0.00   0.00   0.00     0.00   0.00   0.00     0.00   0.00   0.00
                     25                     26                     27
                      A                      A                      A
 Frequencies --   3122.5203              3173.6014              3913.5555
 Red. masses --      1.0968                 1.1047                 1.0668
 Frc consts  --      6.3008                 6.5554                 9.6269
 IR Inten    --      6.3877                 7.0806                41.6178
  Atom  AN      X      Y      Z        X      Y      Z        X      Y      Z
     1   6     0.01   0.00  -0.09    -0.09   0.00  -0.01     0.00   0.00   0.00
     2   1     0.35   0.28   0.57     0.18   0.15   0.32     0.00   0.00   0.00
     3   1    -0.15   0.04  -0.01     0.86  -0.20  -0.02     0.00   0.00   0.00
     4   1    -0.29  -0.28   0.53     0.08   0.09  -0.19     0.00   0.00   0.00
     5   6     0.00   0.00   0.00     0.00   0.00   0.00     0.00   0.00   0.00
     6   6     0.00   0.00   0.00     0.00   0.00   0.00     0.00   0.00   0.00
     7   1     0.00  -0.01   0.03     0.00   0.00   0.00     0.00   0.00   0.01
     8   1     0.00   0.01   0.01     0.00   0.00   0.00     0.00   0.00   0.00
     9   8     0.00   0.00   0.00     0.00   0.00   0.00     0.01   0.01  -0.06
    10   1     0.00   0.00   0.00     0.00   0.00   0.00    -0.17  -0.22   0.96
    11   8     0.00   0.00   0.00     0.00   0.00   0.00     0.00   0.00   0.00

 -------------------
 - Thermochemistry -
 -------------------
 Temperature   298.150 Kelvin.  Pressure   1.00000 Atm.
 Atom     1 has atomic number  6 and mass  12.00000
 Atom     2 has atomic number  1 and mass   1.00783
 Atom     3 has atomic number  1 and mass   1.00783
 Atom     4 has atomic number  1 and mass   1.00783
 Atom     5 has atomic number  6 and mass  12.00000
 Atom     6 has atomic number  6 and mass  12.00000
 Atom     7 has atomic number  1 and mass   1.00783
 Atom     8 has atomic number  1 and mass   1.00783
 Atom     9 has atomic number  8 and mass  15.99491
 Atom    10 has atomic number  1 and mass   1.00783
 Atom    11 has atomic number  8 and mass  15.99491
 Molecular mass:    74.03678 amu.
 Principal axes and moments of inertia in atomic units:
                           1         2         3
     Eigenvalues --   209.95576 448.54285 628.08651
           X            0.99663  -0.08112  -0.01240
           Y            0.08101   0.99667  -0.00932
           Z            0.01311   0.00828   0.99988
 This molecule is an asymmetric top.
 Rotational symmetry number  1.
 Rotational temperatures (Kelvin)      0.41253     0.19310     0.13790
 Rotational constants (GHZ):           8.59582     4.02356     2.87340
 Zero-point vibrational energy     235199.9 (Joules/Mol)
                                   56.21412 (Kcal/Mol)
 Warning -- explicit consideration of   7 degrees of freedom as
           vibrations may cause significant error
 Vibrational temperatures:     83.68   209.61   376.85   393.18   665.04
          (Kelvin)            725.21   765.64  1110.65  1218.76  1437.78
                             1533.32  1610.48  1743.50  1805.99  1972.80
                             2003.18  2011.75  2102.09  2115.84  2123.24
                             2632.80  4386.66  4397.42  4461.16  4492.61
                             4566.10  5630.73
 
 Zero-point correction=                           0.089583 (Hartree/Particle)
 Thermal correction to Energy=                    0.095797
 Thermal correction to Enthalpy=                  0.096741
 Thermal correction to Gibbs Free Energy=         0.059840
 Sum of electronic and zero-point Energies=           -268.296116
 Sum of electronic and thermal Energies=              -268.289901
 Sum of electronic and thermal Enthalpies=            -268.288957
 Sum of electronic and thermal Free Energies=         -268.325859
 
                     E (Thermal)             CV                S
                      KCal/Mol        Cal/Mol-Kelvin    Cal/Mol-Kelvin
 Total                   60.114             20.263             77.666
 Electronic               0.000              0.000              0.000
 Translational            0.889              2.981             38.822
 Rotational               0.889              2.981             25.584
 Vibrational             58.336             14.301             13.260
 Vibration     1          0.596              1.974              4.519
 Vibration     2          0.617              1.907              2.728
 Vibration     3          0.669              1.743              1.649
 Vibration     4          0.676              1.723              1.575
 Vibration     5          0.820              1.334              0.760
 Vibration     6          0.859              1.241              0.648
 Vibration     7          0.887              1.179              0.582
                       Q            Log10(Q)             Ln(Q)
 Total Bot       0.298981D-27        -27.524356        -63.377172
 Total V=0       0.479606D+14         13.680884         31.501400
 Vib (Bot)       0.137151D-39        -39.862803        -91.787495
 Vib (Bot)    1  0.355128D+01          0.550385          1.267309
 Vib (Bot)    2  0.139351D+01          0.144111          0.331828
 Vib (Bot)    3  0.740848D+00         -0.130271         -0.299960
 Vib (Bot)    4  0.706027D+00         -0.151179         -0.348102
 Vib (Bot)    5  0.367297D+00         -0.434983         -1.001585
 Vib (Bot)    6  0.324891D+00         -0.488262         -1.124265
 Vib (Bot)    7  0.299936D+00         -0.522972         -1.204188
 Vib (V=0)       0.220008D+02          1.342438          3.091078
 Vib (V=0)    1  0.408631D+01          0.611331          1.407642
 Vib (V=0)    2  0.198050D+01          0.296775          0.683349
 Vib (V=0)    3  0.139379D+01          0.144196          0.332025
 Vib (V=0)    4  0.136514D+01          0.135178          0.311260
 Vib (V=0)    5  0.112041D+01          0.049376          0.113693
 Vib (V=0)    6  0.109628D+01          0.039923          0.091926
 Vib (V=0)    7  0.108306D+01          0.034653          0.079792
 Electronic      0.100000D+01          0.000000          0.000000
 Translational   0.250395D+08          7.398625         17.035964
 Rotational      0.870605D+05          4.939821         11.374359
 ***** Axes restored to original set *****
 -------------------------------------------------------------------
 Center     Atomic                   Forces (Hartrees/Bohr)
 Number     Number              X              Y              Z
 -------------------------------------------------------------------
      1        6          -0.000007064    0.000006312   -0.000034648
      2        1          -0.000000128   -0.000000655    0.000008745
      3        1          -0.000003051    0.000002102    0.000007035
      4        1           0.000008428    0.000004513    0.000013854
      5        6          -0.000022627   -0.000025091    0.000004375
      6        6           0.000019550    0.000017251   -0.000034566
      7        1           0.000011291    0.000003825    0.000001051
      8        1           0.000001757   -0.000005850    0.000003263
      9        8          -0.000005917   -0.000000161    0.000025865
     10        1          -0.000002595   -0.000014464   -0.000003342
     11        8           0.000000356    0.000012218    0.000008368
 -------------------------------------------------------------------
 Cartesian Forces:  Max     0.000034648 RMS     0.000013586
 FormGI is forming the generalized inverse of G from B-inverse, IUseBI=4.

 GradGradGradGradGradGradGradGradGradGradGradGradGradGradGradGradGradGrad
 Berny optimization.
 Internal  Forces:  Max     0.000021768 RMS     0.000008881
 Search for a local minimum.
 Step number   1 out of a maximum of    2
 All quantities printed in internal units (Hartrees-Bohrs-Radians)
 Second derivative matrix not updated -- analytic derivatives used.
 ITU=  0
     Eigenvalues ---    0.00069   0.00159   0.00255   0.02709   0.05232
     Eigenvalues ---    0.05384   0.05688   0.06173   0.10357   0.12154
     Eigenvalues ---    0.12687   0.13059   0.13450   0.17053   0.19732
     Eigenvalues ---    0.21171   0.23126   0.30233   0.30483   0.33245
     Eigenvalues ---    0.33712   0.33979   0.34727   0.35342   0.40305
     Eigenvalues ---    0.55074   0.88212
 Angle between quadratic step and forces=  73.48 degrees.
 Linear search not attempted -- first point.
 Iteration  1 RMS(Cart)=  0.00170960 RMS(Int)=  0.00000216
 Iteration  2 RMS(Cart)=  0.00000220 RMS(Int)=  0.00000004
 Iteration  3 RMS(Cart)=  0.00000000 RMS(Int)=  0.00000004
 Variable       Old X    -DE/DX   Delta X   Delta X   Delta X     New X
                                 (Linear)    (Quad)   (Total)
    R1        2.06003   0.00001   0.00000   0.00008   0.00008   2.06011
    R2        2.05221   0.00000   0.00000   0.00000   0.00000   2.05221
    R3        2.06291  -0.00001   0.00000  -0.00009  -0.00009   2.06282
    R4        2.84118   0.00001   0.00000   0.00002   0.00002   2.84120
    R5        2.88467   0.00002   0.00000   0.00009   0.00009   2.88476
    R6        2.27780  -0.00001   0.00000  -0.00002  -0.00002   2.27778
    R7        2.06329   0.00000   0.00000   0.00002   0.00002   2.06331
    R8        2.06560   0.00000   0.00000   0.00000   0.00000   2.06560
    R9        2.66092  -0.00002   0.00000  -0.00003  -0.00003   2.66090
   R10        1.80751   0.00000   0.00000  -0.00001  -0.00001   1.80751
    A1        1.93644   0.00000   0.00000  -0.00029  -0.00029   1.93615
    A2        1.85556   0.00000   0.00000  -0.00017  -0.00017   1.85538
    A3        1.92420  -0.00001   0.00000  -0.00046  -0.00046   1.92374
    A4        1.91504   0.00000   0.00000   0.00043   0.00043   1.91547
    A5        1.91343   0.00000   0.00000   0.00005   0.00005   1.91347
    A6        1.91851   0.00001   0.00000   0.00045   0.00045   1.91896
    A7        2.05795  -0.00001   0.00000  -0.00006  -0.00006   2.05789
    A8        2.14719  -0.00001   0.00000   0.00002   0.00002   2.14721
    A9        2.07783   0.00001   0.00000   0.00003   0.00003   2.07787
   A10        1.85778   0.00000   0.00000  -0.00004  -0.00004   1.85775
   A11        1.88166   0.00000   0.00000   0.00005   0.00005   1.88172
   A12        2.01628   0.00001   0.00000   0.00000   0.00000   2.01628
   A13        1.86629   0.00000   0.00000  -0.00006  -0.00006   1.86623
   A14        1.86591  -0.00002   0.00000  -0.00003  -0.00003   1.86588
   A15        1.96721   0.00000   0.00000   0.00006   0.00006   1.96727
   A16        1.91009  -0.00002   0.00000  -0.00009  -0.00009   1.91000
    D1       -0.89270   0.00000   0.00000  -0.00359  -0.00359  -0.89629
    D2        2.22645  -0.00001   0.00000  -0.00397  -0.00397   2.22248
    D3       -3.02943   0.00000   0.00000  -0.00295  -0.00295  -3.03238
    D4        0.08972   0.00000   0.00000  -0.00334  -0.00334   0.08638
    D5        1.14731  -0.00001   0.00000  -0.00380  -0.00380   1.14351
    D6       -2.01672  -0.00001   0.00000  -0.00418  -0.00418  -2.02091
    D7        1.88429  -0.00001   0.00000   0.00015   0.00015   1.88445
    D8       -2.40154   0.00000   0.00000   0.00009   0.00009  -2.40145
    D9       -0.18371   0.00001   0.00000   0.00022   0.00022  -0.18349
   D10       -1.23577   0.00000   0.00000   0.00052   0.00052  -1.23525
   D11        0.76158   0.00000   0.00000   0.00046   0.00046   0.76203
   D12        2.97941   0.00001   0.00000   0.00058   0.00058   2.97999
   D13       -1.39941  -0.00001   0.00000  -0.00236  -0.00236  -1.40177
   D14        2.82028  -0.00001   0.00000  -0.00229  -0.00229   2.81799
   D15        0.77464   0.00000   0.00000  -0.00223  -0.00223   0.77241
         Item               Value     Threshold  Converged?
 Maximum Force            0.000022     0.000450     YES
 RMS     Force            0.000009     0.000300     YES
 Maximum Displacement     0.004914     0.001800     NO 
 RMS     Displacement     0.001710     0.001200     NO 
 Predicted change in Energy=-7.996767D-08
                           ----------------------------
                           ! Non-Optimized Parameters !
                           ! (Angstroms and Degrees)  !
 --------------------------                            --------------------------
 ! Name  Definition              Value          Derivative Info.                !
 --------------------------------------------------------------------------------
 ! R1    R(1,2)                  1.0902         -DE/DX =    0.0                 !
 ! R2    R(1,3)                  1.086          -DE/DX =    0.0                 !
 ! R3    R(1,4)                  1.0916         -DE/DX =    0.0                 !
 ! R4    R(1,5)                  1.5035         -DE/DX =    0.0                 !
 ! R5    R(5,6)                  1.5265         -DE/DX =    0.0                 !
 ! R6    R(5,11)                 1.2054         -DE/DX =    0.0                 !
 ! R7    R(6,7)                  1.0919         -DE/DX =    0.0                 !
 ! R8    R(6,8)                  1.0931         -DE/DX =    0.0                 !
 ! R9    R(6,9)                  1.4081         -DE/DX =    0.0                 !
 ! R10   R(9,10)                 0.9565         -DE/DX =    0.0                 !
 ! A1    A(2,1,3)              110.933          -DE/DX =    0.0                 !
 ! A2    A(2,1,4)              106.3057         -DE/DX =    0.0                 !
 ! A3    A(2,1,5)              110.2223         -DE/DX =    0.0                 !
 ! A4    A(3,1,4)              109.7481         -DE/DX =    0.0                 !
 ! A5    A(3,1,5)              109.6339         -DE/DX =    0.0                 !
 ! A6    A(4,1,5)              109.9483         -DE/DX =    0.0                 !
 ! A7    A(1,5,6)              117.9082         -DE/DX =    0.0                 !
 ! A8    A(1,5,11)             123.0263         -DE/DX =    0.0                 !
 ! A9    A(6,5,11)             119.0529         -DE/DX =    0.0                 !
 ! A10   A(5,6,7)              106.441          -DE/DX =    0.0                 !
 ! A11   A(5,6,8)              107.8145         -DE/DX =    0.0                 !
 ! A12   A(5,6,9)              115.5244         -DE/DX =    0.0                 !
 ! A13   A(7,6,8)              106.9269         -DE/DX =    0.0                 !
 ! A14   A(7,6,9)              106.907          -DE/DX =    0.0                 !
 ! A15   A(8,6,9)              112.7162         -DE/DX =    0.0                 !
 ! A16   A(6,9,10)             109.4347         -DE/DX =    0.0                 !
 ! D1    D(2,1,5,6)            -51.3536         -DE/DX =    0.0                 !
 ! D2    D(2,1,5,11)           127.3384         -DE/DX =    0.0                 !
 ! D3    D(3,1,5,6)           -173.7427         -DE/DX =    0.0                 !
 ! D4    D(3,1,5,11)             4.9494         -DE/DX =    0.0                 !
 ! D5    D(4,1,5,6)             65.5186         -DE/DX =    0.0                 !
 ! D6    D(4,1,5,11)          -115.7893         -DE/DX =    0.0                 !
 ! D7    D(1,5,6,7)            107.9709         -DE/DX =    0.0                 !
 ! D8    D(1,5,6,8)           -137.5931         -DE/DX =    0.0                 !
 ! D9    D(1,5,6,9)            -10.5134         -DE/DX =    0.0                 !
 ! D10   D(11,5,6,7)           -70.7747         -DE/DX =    0.0                 !
 ! D11   D(11,5,6,8)            43.6614         -DE/DX =    0.0                 !
 ! D12   D(11,5,6,9)           170.741          -DE/DX =    0.0                 !
 ! D13   D(5,6,9,10)           -80.3154         -DE/DX =    0.0                 !
 ! D14   D(7,6,9,10)           161.4589         -DE/DX =    0.0                 !
 ! D15   D(8,6,9,10)            44.2561         -DE/DX =    0.0                 !
 --------------------------------------------------------------------------------
 GradGradGradGradGradGradGradGradGradGradGradGradGradGradGradGradGradGrad


 ----------------------------------------------------------------------

 Electric dipole moment (input orientation):
 (Debye = 10**-18 statcoulomb cm , SI units = C m)
                  (au)            (Debye)         (10**-30 SI)
   Tot        0.931269D+00      0.236705D+01      0.789563D+01
   x          0.623315D+00      0.158431D+01      0.528468D+01
   y          0.557915D+00      0.141808D+01      0.473020D+01
   z         -0.409232D+00     -0.104016D+01     -0.346961D+01

 Dipole polarizability, Alpha (input orientation).
 (esu units = cm**3 , SI units = C**2 m**2 J**-1)
 Alpha(0;0):
               (au)            (10**-24 esu)      (10**-40 SI)
   iso        0.459306D+02      0.680622D+01      0.757294D+01
   aniso      0.126462D+02      0.187397D+01      0.208508D+01
   xx         0.502047D+02      0.743958D+01      0.827764D+01
   yx         0.128164D+01      0.189919D+00      0.211313D+00
   yy         0.499281D+02      0.739859D+01      0.823204D+01
   zx        -0.496556D-01     -0.735821D-02     -0.818711D-02
   zy        -0.574087D+00     -0.850710D-01     -0.946542D-01
   zz         0.376590D+02      0.558049D+01      0.620913D+01

 ----------------------------------------------------------------------

 Dipole orientation:
     6         -1.69682684         -2.33956554          0.46979855
     1         -0.17772912         -3.65491389          0.92356971
     1         -3.16893111         -3.26619287         -0.61915641
     1         -2.46492797         -1.69686221          2.27327597
     6         -0.67761344         -0.12677220         -0.99207524
     6          1.60740811          1.26607968          0.08493237
     1          3.21038301          0.77629522         -1.11828988
     1          1.27885224          3.29225889         -0.14605677
     8          2.28023732          0.61163436          2.57481653
     1          1.20049673          1.47779576          3.73715451
     8         -1.55481411          0.55827039         -2.97943759

 Electric dipole moment (dipole orientation):
 (Debye = 10**-18 statcoulomb cm , SI units = C m)
                  (au)            (Debye)         (10**-30 SI)
   Tot        0.931269D+00      0.236705D+01      0.789563D+01
   x          0.000000D+00      0.000000D+00      0.000000D+00
   y          0.000000D+00      0.000000D+00      0.000000D+00
   z          0.931269D+00      0.236705D+01      0.789563D+01

 Dipole polarizability, Alpha (dipole orientation).
 (esu units = cm**3 , SI units = C**2 m**2 J**-1)
 Alpha(0;0):
               (au)            (10**-24 esu)      (10**-40 SI)
   iso        0.459306D+02      0.680622D+01      0.757294D+01
   aniso      0.126462D+02      0.187397D+01      0.208508D+01
   xx         0.442394D+02      0.655561D+01      0.729410D+01
   yx         0.441454D+01      0.654168D+00      0.727860D+00
   yy         0.445103D+02      0.659574D+01      0.733875D+01
   zx         0.371834D+01      0.551002D+00      0.613072D+00
   zy        -0.356580D+01     -0.528397D+00     -0.587920D+00
   zz         0.490422D+02      0.726730D+01      0.808596D+01

 ----------------------------------------------------------------------
 1\1\GINC-R01C43\Freq\RwB97XD\Aug-CC-pVTZ\C3H6O2\HASANGAL\01-Feb-2022\0
 \\#N Geom=AllCheck Guess=TCheck SCRF=Check GenChk RwB97XD/Aug-CC-pVTZ 
 Freq\\Title\\0,1\C,-0.7969519576,1.3284208811,0.0314603523\H,-0.276442
 9571,1.7708414535,0.8809858284\H,-1.8558024701,1.5682866101,0.05704792
 44\H,-0.3434007606,1.758095193,-0.863723673\C,-0.6170484403,-0.1642665
 241,0.0308836852\C,0.802593726,-0.7129532088,0.1481945939\H,0.88848641
 23,-1.1361464113,1.1510188535\H,0.899711066,-1.5426114693,-0.556812547
 8\O,1.8332426536,0.2371864665,0.0149835343\H,1.9790628488,0.4207782062
 ,-0.9123314586\O,-1.539690121,-0.9371211969,-0.0348470925\\Version=ES6
 4L-G16RevB.01\State=1-A\HF=-268.3856984\RMSD=3.102e-09\RMSF=1.359e-05\
 ZeroPoint=0.0895829\Thermal=0.0957972\Dipole=0.623315,0.5579154,-0.409
 232\DipoleDeriv=-0.0143243,0.0264437,-0.0076797,0.0057738,-0.4444026,0
 .0013616,-0.017217,0.0200764,0.0692561,0.0690613,0.0025527,-0.0690984,
 -0.0176755,0.0461388,-0.007221,-0.0606402,-0.053743,-0.0026485,-0.0700
 668,0.0636186,0.0028452,0.0123917,0.0436695,0.0005007,0.0050401,-0.007
 499,0.0862732,0.0617085,0.0017121,0.0798091,-0.0183065,0.0430855,0.010
 6064,0.0710535,0.0500498,-0.0302734,1.0372032,0.08264,0.086848,0.12018
 81,1.127767,0.0146904,0.0915128,0.0178318,0.1256173,0.4161713,0.300357
 3,-0.1205691,0.5027711,0.3600724,-0.0296231,-0.1821749,-0.0340282,0.25
 3178,0.0075635,-0.0110397,-0.0043905,-0.0364654,0.0563454,0.0261943,0.
 0205934,0.0728924,-0.0403369,-0.0125405,-0.0159171,0.0225046,-0.035603
 6,-0.0541092,-0.0557174,0.025959,-0.1121905,0.0050092,-0.8701011,-0.14
 28036,0.1068148,-0.2181553,-0.6342283,0.0532622,0.1299121,0.0712101,-0
 .2718392,0.3296243,-0.0308144,-0.061067,-0.0444735,0.2781426,0.0089886
 ,-0.0439611,-0.0015658,0.1520412,-0.9542995,-0.2767497,-0.0360168,-0.2
 704449,-0.822481,-0.0230428,-0.0400777,-0.023034,-0.346277\Polar=50.20
 47468,1.2816371,49.9281293,-0.0496556,-0.5740873,37.6589858\Quadrupole
 =-3.6921715,0.5931685,3.099003,-3.2500127,-2.4032326,-0.8184643\PG=C01
  [X(C3H6O2)]\NImag=0\\0.61238809,0.00552414,0.46987117,0.00619005,0.00
 399637,0.52144713,-0.10789926,-0.04724925,-0.10319657,0.11164457,-0.04
 854155,-0.08997416,-0.09146256,0.05664586,0.09658854,-0.10158272,-0.08
 803304,-0.20692364,0.11145956,0.09478363,0.22550393,-0.31443274,0.0602
 5584,0.00646792,-0.01024464,0.00312540,0.00205052,0.33660705,0.0558704
 4,-0.05967399,-0.00262790,-0.01293277,0.00265501,0.00250235,-0.0648742
 7,0.06426327,0.00625171,-0.00268439,-0.04899375,-0.02368896,0.00749244
 ,0.00245056,-0.00726563,0.00154175,0.04611581,-0.08983564,-0.03838857,
 0.09289960,0.00532230,0.00647995,-0.01264991,-0.00952052,-0.01292620,0
 .02549377,0.09444185,-0.04129467,-0.08597166,0.09319006,0.00584152,0.0
 0621025,-0.01190998,0.00262726,0.00258426,-0.00735013,0.04707894,0.091
 59922,0.09271199,0.08780104,-0.22102326,0.01081515,0.01108877,-0.02134
 609,-0.00107413,-0.00121859,0.00040980,-0.10153636,-0.09582252,0.24141
 720,-0.09890002,0.03646393,-0.00081277,-0.00004297,-0.01897841,0.00095
 757,-0.00522060,0.03922514,-0.00022805,-0.00057483,-0.01678942,-0.0008
 7878,0.76955258,0.04206771,-0.18051418,-0.00106044,-0.00330227,-0.0078
 8025,0.00138022,-0.00051138,-0.00947844,0.00093189,-0.00285693,-0.0081
 2244,-0.00113740,0.23519290,0.71565844,-0.00176756,0.00087604,-0.08799
 717,0.00593889,-0.02967479,0.00082868,-0.00025302,-0.00059194,-0.00151
 493,-0.00523541,0.03073306,0.00081790,0.03720415,0.01689841,0.24852221
 ,-0.00160125,0.00159910,-0.00100701,0.00034117,-0.00008436,-0.00063362
 ,0.00012628,-0.00194041,0.00005422,0.00021916,-0.00018767,0.00082264,-
 0.13808140,0.06154733,-0.00654223,0.45253076,0.02755712,-0.00922656,0.
 00233757,0.00049584,-0.00025692,-0.00120402,-0.00028562,-0.00591482,0.
 00040775,0.00058700,-0.00087514,0.00151749,0.04021710,-0.11307356,0.00
 131198,0.01875630,0.54126755,-0.00050989,-0.00051567,0.02096412,-0.001
 20450,0.00345924,0.00000381,0.00028080,0.00015374,0.00215649,0.0012290
 9,-0.00391697,-0.00067126,-0.00050636,0.00325696,-0.09045652,-0.010641
 84,0.01696843,0.58541889,-0.00201979,0.00035502,0.00270717,-0.00012914
 ,0.00071898,0.00012148,-0.00005084,0.00059824,0.00047009,0.00019550,-0
 .00080683,-0.00000881,-0.00313372,0.01104453,-0.02978434,-0.04852142,0
 .01620223,-0.03833121,0.06041614,0.00127817,-0.00009877,-0.00210316,0.
 00007020,-0.00056451,0.00006263,0.00007448,-0.00033829,-0.00027094,-0.
 00029958,0.00057184,-0.00007033,0.00485114,-0.00635709,0.01632032,0.01
 073051,-0.07911566,0.08688185,-0.00362362,0.09195075,-0.00054814,-0.00
 032096,-0.00049749,0.00012628,-0.00001972,-0.00000723,-0.00007383,0.00
 006119,-0.00003693,0.00009067,-0.00003750,0.00005845,-0.00110752,0.001
 36962,-0.00284064,-0.02347979,0.08947005,-0.27354224,0.02426152,-0.102
 21518,0.29222120,-0.00373227,0.00029512,-0.00186840,0.00009998,-0.0006
 6587,0.00006008,-0.00010764,0.00118836,-0.00047090,-0.00015487,0.00050
 206,-0.00023735,-0.00350495,0.02395786,0.02111996,-0.05294284,0.024884
 87,0.02733477,0.00152939,-0.00265813,-0.00327017,0.06104128,0.00199848
 ,0.00012343,0.00149054,-0.00035504,0.00043545,0.00002592,0.00014337,-0
 .00045727,0.00015063,-0.00005083,-0.00039300,-0.00010580,0.00435553,-0
 .01327561,-0.01167636,0.02368911,-0.18556570,-0.12752885,-0.00134466,0
 .01026915,0.00772971,-0.01709124,0.20951587,-0.00052321,0.00045899,-0.
 00055054,0.00005500,0.00006810,0.00000152,0.00000805,0.00010662,-0.000
 04734,0.00002537,0.00010553,0.00005363,-0.00492456,0.00325869,0.002800
 76,0.02222428,-0.12863774,-0.16395003,0.00533318,-0.02220090,-0.018580
 20,-0.02187687,0.13888765,0.16975334,0.00102798,0.00281007,-0.00110745
 ,-0.00090592,0.00068020,-0.00042702,0.00017318,-0.00140412,0.00001877,
 -0.00097590,0.00101335,0.00063165,-0.02020337,-0.03918971,0.00561450,-
 0.15942323,-0.09341846,-0.00454458,-0.00464497,-0.00758107,0.00505514,
 -0.00538896,-0.00912665,-0.00071936,0.24101983,0.00142542,0.00031016,-
 0.00034793,0.00006885,0.00018313,0.00160297,0.00081222,0.00155056,-0.0
 0027171,-0.00026450,0.00075156,-0.00180878,0.00000651,0.00071917,0.000
 13844,-0.09726282,-0.15207055,-0.00824491,-0.01706152,-0.01304260,0.00
 370786,-0.02988121,-0.02345245,0.00617025,0.17627969,0.21647487,0.0002
 8380,0.00002648,-0.00270778,0.00049207,-0.00006155,0.00031302,-0.00006
 064,-0.00018038,0.00055826,-0.00050238,-0.00020546,0.00084828,-0.00099
 322,-0.00025894,0.00200191,0.02848990,0.02466314,-0.09518339,0.0308455
 4,0.02533115,-0.00052875,-0.01685417,-0.01000377,0.00831150,-0.0881004
 9,-0.10467381,0.60241860,-0.00017570,-0.00001103,0.00063583,-0.0000253
 0,-0.00006188,-0.00001173,0.00020134,0.00014234,-0.00044163,-0.0005122
 7,0.00093937,-0.00050324,-0.00132388,-0.00260528,0.00283687,-0.0087216
 8,-0.00715993,0.03264393,-0.00270342,-0.00199791,-0.00069526,0.0015526
 8,-0.00035554,-0.00100729,-0.03296175,-0.03214294,0.04606230,0.0446711
 6,0.00007265,-0.00017851,-0.00032194,0.00008304,0.00022269,-0.00017868
 ,-0.00010184,-0.00021255,0.00033517,0.00065386,-0.00031888,0.00049140,
 -0.00056877,0.00209822,-0.00062605,-0.00635338,-0.01057378,0.03206851,
 -0.00523808,-0.00393164,0.00043171,0.00113486,0.00043800,0.00064346,-0
 .03261656,-0.03377194,0.06477231,0.04249639,0.04694191,-0.00013425,-0.
 00002813,-0.00011084,0.00007443,0.00007146,-0.00017435,-0.00010295,-0.
 00004079,0.00004410,0.00010845,0.00004916,0.00026417,0.00064408,-0.000
 90551,0.00030797,-0.00516510,-0.00391638,-0.00265910,0.00079323,0.0002
 7901,0.00231191,-0.00157871,-0.00103588,0.00200785,0.08540170,0.103301
 99,-0.51791693,-0.07855833,-0.09748643,0.51619023,0.00518060,-0.021654
 37,-0.00090838,0.00183921,0.00068168,0.00065579,0.00246912,-0.00294675
 ,-0.00019340,0.00139521,0.00107610,-0.00074276,-0.49856684,-0.32534476
 ,-0.02913181,-0.04392554,-0.02783645,-0.00575021,-0.00093773,-0.000844
 18,-0.00035890,0.00160821,-0.00186253,0.00140541,-0.01771687,-0.001979
 71,0.00033730,-0.00000118,0.00043783,-0.00148255,0.54865581,-0.0459579
 1,-0.04466691,-0.00309060,0.00063402,-0.00761924,0.00096800,-0.0012654
 7,0.00502226,-0.00028247,-0.00001313,-0.00603600,-0.00073527,-0.323975
 63,-0.37977428,-0.02370911,-0.01049370,0.01540515,-0.00258234,-0.00084
 428,0.00065682,-0.00017678,-0.00166667,0.00236213,0.00113935,0.0025532
 5,0.00234809,0.00059082,0.00075641,-0.00071354,-0.00028850,0.38027312,
 0.41301552,-0.00037178,-0.00157672,0.02639322,-0.00087136,0.00425497,-
 0.00065022,0.00002291,0.00029394,-0.00114206,0.00007711,-0.00483525,-0
 .00082881,-0.02935452,-0.02373348,-0.07247018,-0.00412145,-0.00291827,
 0.01791924,0.00359214,-0.00201446,0.00144191,-0.00235825,0.00206620,0.
 00019949,-0.00182287,0.00042560,0.00188528,-0.00096145,-0.00012944,-0.
 00026501,0.03616952,0.02816691,0.02751715\\0.00000706,-0.00000631,0.00
 003465,0.00000013,0.00000065,-0.00000875,0.00000305,-0.00000210,-0.000
 00703,-0.00000843,-0.00000451,-0.00001385,0.00002263,0.00002509,-0.000
 00438,-0.00001955,-0.00001725,0.00003457,-0.00001129,-0.00000382,-0.00
 000105,-0.00000176,0.00000585,-0.00000326,0.00000592,0.00000016,-0.000
 02587,0.00000260,0.00001446,0.00000334,-0.00000036,-0.00001222,-0.0000
 0837\\\@


 ANYONE WHO IS NOT SHOCKED BY QUANTUM THEORY HAS
 NOT UNDERSTOOD IT. -- NIELS BOHR(1885-1962)
 Job cpu time:       0 days  8 hours  1 minutes 45.0 seconds.
 Elapsed time:       0 days  0 hours 40 minutes 50.8 seconds.
 File lengths (MBytes):  RWF=    108 Int=      0 D2E=      0 Chk=     12 Scr=      1
 Normal termination of Gaussian 16 at Tue Feb  1 21:48:38 2022.
