# Supplementary material for: Computational Investigation of Substituent Effects on the Alcohol + Carbonyl Channel of Peroxy Radical Self- and Cross-Reactions
Source: J Phys Chem A. 2023 Feb 8;127(7):1686–96. doi: 10.1021/acs.jpca.2c08927 (PMC9969516; doi:10.1021/acs.jpca.2c08927)
Supplement: Supplementary file 2 — jp2c08927_si_002.zip [file jp2c08927_si_002.zip › MeO--OiproH/1-2-propanediol_sing-wb97-optF12.out]

 Working directory              : /run/nvme/job_10593170/data/10593170/molpro.G2snxINKPH/
 Global scratch directory       : /run/nvme/job_10593170/data/10593170/molpro.G2snxINKPH/
 Wavefunction directory         : /scratch/kurten/scratch_galib/third-paper/monomer-input-third-paper/product/singlet/propandiol/ccsdt/1-2-propanediol_Conf-M0001-wb97-opt-wb97-opt-F12/
 Main file repository           : /run/nvme/job_10593170/data/10593170/

 id        : cs

 Nodes       nprocs
 r05c57.bullx    7
 Distribution of processes:   nprocs(total)=    8   nprocs(compute)=    7   nprocs(helper)=    1
 GA implementation: MPI file
 GA implementation (serial work in mppx): MPI file

 Using customized tuning parameters: mindgm=1; mindgv=20; mindgc=4; mindgr=1; noblas=0; minvec=7
 default implementation of scratch files=sf  


 Variables initialized (1009), CPU time= 0.01 sec
 ***,SCI
 memory,2800,m
 geomtyp=xyz
 NOSYM
 geometry={
 13
 1-2-propanediol_Conf-M0001-wb97-opt-wb97-opt.log,Energy: -169177.5059471
 C         -1.77990       -0.59547        0.03017
 H         -1.88787       -0.65224        1.11401
 H         -1.84198       -1.60218       -0.38373
 H         -2.60763       -0.00866       -0.36387
 C         -0.46384        0.05603       -0.33593
 H         -0.36451        0.09207       -1.42864
 C          0.72037       -0.71948        0.20966
 H          0.63387       -0.78125        1.29976
 H          0.72438       -1.73280       -0.20556
 O          1.89379       -0.01357       -0.16431
 H          2.63997       -0.34838        0.33015
 O         -0.46603        1.37197        0.18222
 H          0.42194        1.71977        0.07116
 }
 BASIS=MINAO
 END
 {rhf;
 wf,charge=0,spin=0}
 BASIS=VDZ-F12
 END
 {rhf;
 wf,charge=0,spin=0}
 rccsd(t)-f12a,gem_beta=0.9
 
 
 Commands initialized (810), CPU time= 0.01 sec, 661 directives.
 Default parameters read. Elapsed time= 1.02 sec

 Checking input...
 Passed
1


                                         ***  PROGRAM SYSTEM MOLPRO  ***
                                       Copyright, TTI GmbH Stuttgart, 2015
                                    Version 2021.2 linked Aug  3 2021 10:50:23


 **********************************************************************************************************************************
 LABEL *   SCI                                                                           
  64 bit mpp version                                                                     DATE: 16-Feb-22          TIME: 02:18:30  
 **********************************************************************************************************************************

 SHA1:             dade016a989826d9d859d6207854b99675d53db3
 **********************************************************************************************************************************

 Memory per process:      2800 MW
 Total memory per node:  19600 MW

 GA preallocation disabled
 GA check disabled

 Variable memory set to 2800.0 MW

 SETTING GEOMTYP        =    XYZ
 ZSYMEL=NOSYM

 SETTING BASIS          =    MINAO


 Recomputing integrals since basis changed


 Using spherical harmonics

 Library entry C      S MINAO                selected for orbital group  1
 Library entry C      P MINAO                selected for orbital group  1
 Library entry H      S MINAO                selected for orbital group  2
 Library entry O      S MINAO                selected for orbital group  7
 Library entry O      P MINAO                selected for orbital group  7


 PROGRAM * SEWARD (Integral evaluation for generally contracted gaussian basis sets)     Author: Roland Lindh, 1990

 Geometry written to block  1 of record 700


 Point group  C1  


 ATOMIC COORDINATES

 NR  ATOM    CHARGE       X              Y              Z

   1  C       6.00   -3.363523529   -1.125275215    0.057013037
   2  H       1.00   -3.567557259   -1.232554968    2.105173800
   3  H       1.00   -3.480837727   -3.027681402   -0.725144606
   4  H       1.00   -4.927706534   -0.016365028   -0.687614645
   5  C       6.00   -0.876530566    0.105881355   -0.634815697
   6  H       1.00   -0.688824070    0.173987084   -2.699738331
   7  C       6.00    1.361302008   -1.359620152    0.396199979
   8  H       1.00    1.197840699   -1.476348535    2.456190428
   9  H       1.00    1.368879810   -3.274517429   -0.388452102
  10  O       8.00    3.578744438   -0.025643584   -0.310500900
  11  H       1.00    4.988820277   -0.658342787    0.623893080
  12  O       8.00   -0.880669066    2.592647551    0.344345894
  13  H       1.00    0.797351041    3.249894297    0.134472911

 Bond lengths in Bohr (Angstrom)

 1-2  2.061092239  1-3  2.060262726  1-4  2.056895880  1-5  2.859983828  5-6  2.074554796
     ( 1.090683043)     ( 1.090244083)     ( 1.088462425)     ( 1.513438266)     ( 1.097807121)

  5- 7  2.866807043   5-12  2.672598111   7- 8  2.069759832   7- 9  2.069436612   7-10  2.682530623
       ( 1.517048955)       ( 1.414278014)       ( 1.095269735)       ( 1.095098695)       ( 1.419534073)

 10-11  1.806021668  12-13  1.814323960
       ( 0.955705509)       ( 0.960098893)

 Bond angles

  1- 5- 6  109.48674207   1- 5- 7  111.82312899   1- 5-12  108.09378234   2- 1- 3  108.87830505

  2-1-4  108.21146394   2-1-5  110.41826073   3-1-4  108.48608539   3-1-5  110.80413115

  4- 1- 5  109.97634017   5- 7- 8  108.97301195   5- 7- 9  109.84755177   5- 7-10  107.23601713

  5-12-13  107.05284903   6- 5- 7  107.70536414   6- 5-12  109.52774764   7- 5-12  110.18785867

  7-10-11  109.56553061   8- 7- 9  108.99442762   8- 7-10  110.82597950   9- 7-10  110.93028703

 NUCLEAR CHARGE:                   42
 NUMBER OF PRIMITIVE AOS:         165
 NUMBER OF SYMMETRY AOS:          165
 NUMBER OF CONTRACTIONS:           33   (   33A   )
 NUMBER OF INNER CORE ORBITALS:     0   (    0A   )
 NUMBER OF OUTER CORE ORBITALS:     5   (    5A   )
 NUMBER OF VALENCE ORBITALS:       28   (   28A   )


 NUCLEAR REPULSION ENERGY  195.63075593

 Eigenvalues of metric

         1 0.178E+00 0.190E+00 0.225E+00 0.246E+00 0.249E+00 0.251E+00 0.282E+00 0.293E+00


 Contracted 2-electron integrals neglected if value below      1.0D-11
 AO integral compression algorithm  1   Integral accuracy      1.0D-11

     1.835 MB (compressed) written to integral file (100.0%)

     Node minimum: 0.262 MB, node maximum: 0.262 MB


 NUMBER OF SORTED TWO-ELECTRON INTEGRALS:      22680.     BUFFER LENGTH:  32768
 NUMBER OF SEGMENTS:   1  SEGMENT LENGTH:      22680      RECORD LENGTH: 524288

 Memory used in sort:       0.58 MW

 SORT1 READ      183230. AND WROTE       22591. INTEGRALS IN      1 RECORDS. CPU TIME:     0.01 SEC, REAL TIME:     0.02 SEC
 SORT2 READ      157174. AND WROTE      157641. INTEGRALS IN      7 RECORDS. CPU TIME:     0.00 SEC, REAL TIME:     0.00 SEC

 Node minimum:       22280.  Node maximum:       22761. integrals

 OPERATOR DM      FOR CENTER  0  COORDINATES:    0.000000    0.000000    0.000000


 **********************************************************************************************************************************
 DATASETS  * FILE   NREC   LENGTH (MB)   RECORD NAMES
              1      18       28.82       500      610      700      900      950      970     1000      129      960     1100   
                                          VAR    BASINP    GEOM    SYMINP    ZMAT    AOBASIS   BASIS     P2S    ABASIS      S 
                                         1400     1410     1200     1210     1080     1600     1650     1700   
                                           T        V       H0       H01     AOSYM     SMH    MOLCAS    OPER   

 PROGRAMS   *        TOTAL       INT
 CPU TIMES  *         0.96      0.82
 REAL TIME  *         5.32 SEC
 DISK USED  *        29.28 MB (local),      233.75 MB (total)
 GA USED    *         0.00 MB       (max)       0.00 MB       (current)
 **********************************************************************************************************************************


 Program * Restricted Hartree-Fock

 Orbital guess generated from atomic densities. Full valence occupancy:   21

 Initial occupancy:  21

 NELEC=   42   SYM=1   MS2= 0   THRE=1.0D-08   THRD=3.2D-06   THRG=3.2D-06  HFMA2=F  DIIS_START=2   DIIS_MAX=10   DIIS_INCORE=F

 Level shifts:    0.00 (CLOSED)    0.00 (OPEN)    0.30 (GAP_MIN)

 ITER           ETOT              DE          GRAD        DDIFF     DIIS  NEXP   TIME(IT)  TIME(TOT)  DIAG
   1     -267.40041079    -267.40041079     0.00D+00     0.32D+00     0     0       0.02      0.11    start
   2     -267.47801073      -0.07759994     0.15D-01     0.33D-01     1     0       0.00      0.11    diag
   3     -267.48385682      -0.00584610     0.42D-02     0.71D-02     2     0       0.00      0.11    diag
   4     -267.48427160      -0.00041477     0.88D-03     0.25D-02     3     0       0.01      0.12    diag
   5     -267.48427747      -0.00000588     0.11D-03     0.26D-03     4     0       0.00      0.12    diag
   6     -267.48427783      -0.00000035     0.23D-04     0.68D-04     5     0       0.00      0.12    diag
   7     -267.48427784      -0.00000001     0.41D-05     0.12D-04     6     0       0.00      0.12    diag
   8     -267.48427784      -0.00000000     0.11D-05     0.35D-05     7     0       0.00      0.12    diag
   9     -267.48427784      -0.00000000     0.27D-06     0.96D-06     8     0       0.00      0.12    diag
  10     -267.48427784      -0.00000000     0.66D-07     0.17D-06     0     0       0.00      0.12    diag/orth

 Final occupancy:  21

 !RHF STATE 1.1 Energy               -267.484277840592
  RHF One-electron energy            -750.699691204034
  RHF Two-electron energy             287.584657432368
  RHF Kinetic energy                  267.010540880224
  RHF Nuclear energy                  195.630755931074
  RHF Virial quotient                  -1.001774225687

 !RHF STATE 1.1 Dipole moment           0.72405420    -0.64518479     0.23370854
 Dipole moment /Debye                   1.84036222    -1.63989617     0.59402787

 Orbital energies:

           1.1          2.1          3.1          4.1          5.1          6.1          7.1          8.1          9.1         10.1
    -20.545284   -20.520826   -11.457327   -11.451495   -11.386468    -1.417991    -1.381284    -1.105167    -0.988602    -0.851229

          11.1         12.1         13.1         14.1         15.1         16.1         17.1         18.1         19.1         20.1
     -0.745950    -0.722008    -0.699601    -0.662609    -0.610798    -0.589331    -0.579552    -0.557998    -0.522064    -0.496365

          21.1         22.1         23.1
     -0.473238     0.311540     0.365174


 HOMO     21.1    -0.473238 =     -12.8775eV
 LUMO     22.1     0.311540 =       8.4774eV
 LUMO-HOMO         0.784778 =      21.3549eV

 Orbitals saved in record  2100.2


 **********************************************************************************************************************************
 DATASETS  * FILE   NREC   LENGTH (MB)   RECORD NAMES
              1      18       28.82       500      610      700      900      950      970     1000      129      960     1100   
                                          VAR    BASINP    GEOM    SYMINP    ZMAT    AOBASIS   BASIS     P2S    ABASIS      S 
                                         1400     1410     1200     1210     1080     1600     1650     1700   
                                           T        V       H0       H01     AOSYM     SMH    MOLCAS    OPER   

              2       4        2.84       700     1000      520     2100   
                                         GEOM     BASIS   MCVARS     RHF  

 PROGRAMS   *        TOTAL   RHF-SCF       INT
 CPU TIMES  *         1.10      0.14      0.82
 REAL TIME  *         6.01 SEC
 DISK USED  *        31.77 MB (local),      251.19 MB (total)
 GA USED    *         0.00 MB       (max)       0.00 MB       (current)
 **********************************************************************************************************************************
 SETTING BASIS          =    VDZ-F12


 Recomputing integrals since basis changed


 Using spherical harmonics

 Library entry C      S cc-pVDZ-F12          selected for orbital group  1
 Library entry C      P cc-pVDZ-F12          selected for orbital group  1
 Library entry C      D cc-pVDZ-F12          selected for orbital group  1
 Library entry H      S cc-pVDZ-F12          selected for orbital group  2
 Library entry H      P cc-pVDZ-F12          selected for orbital group  2
 Library entry O      S cc-pVDZ-F12          selected for orbital group  7
 Library entry O      P cc-pVDZ-F12          selected for orbital group  7
 Library entry O      D cc-pVDZ-F12          selected for orbital group  7


 PROGRAM * SEWARD (Integral evaluation for generally contracted gaussian basis sets)     Author: Roland Lindh, 1990

 Geometry written to block  1 of record 700


 Point group  C1  


 ATOMIC COORDINATES

 NR  ATOM    CHARGE       X              Y              Z

   1  C       6.00   -3.363523529   -1.125275215    0.057013037
   2  H       1.00   -3.567557259   -1.232554968    2.105173800
   3  H       1.00   -3.480837727   -3.027681402   -0.725144606
   4  H       1.00   -4.927706534   -0.016365028   -0.687614645
   5  C       6.00   -0.876530566    0.105881355   -0.634815697
   6  H       1.00   -0.688824070    0.173987084   -2.699738331
   7  C       6.00    1.361302008   -1.359620152    0.396199979
   8  H       1.00    1.197840699   -1.476348535    2.456190428
   9  H       1.00    1.368879810   -3.274517429   -0.388452102
  10  O       8.00    3.578744438   -0.025643584   -0.310500900
  11  H       1.00    4.988820277   -0.658342787    0.623893080
  12  O       8.00   -0.880669066    2.592647551    0.344345894
  13  H       1.00    0.797351041    3.249894297    0.134472911

 Bond lengths in Bohr (Angstrom)

 1-2  2.061092239  1-3  2.060262726  1-4  2.056895880  1-5  2.859983828  5-6  2.074554796
     ( 1.090683043)     ( 1.090244083)     ( 1.088462425)     ( 1.513438266)     ( 1.097807121)

  5- 7  2.866807043   5-12  2.672598111   7- 8  2.069759832   7- 9  2.069436612   7-10  2.682530623
       ( 1.517048955)       ( 1.414278014)       ( 1.095269735)       ( 1.095098695)       ( 1.419534073)

 10-11  1.806021668  12-13  1.814323960
       ( 0.955705509)       ( 0.960098893)

 Bond angles

  1- 5- 6  109.48674207   1- 5- 7  111.82312899   1- 5-12  108.09378234   2- 1- 3  108.87830505

  2-1-4  108.21146394   2-1-5  110.41826073   3-1-4  108.48608539   3-1-5  110.80413115

  4- 1- 5  109.97634017   5- 7- 8  108.97301195   5- 7- 9  109.84755177   5- 7-10  107.23601713

  5-12-13  107.05284903   6- 5- 7  107.70536414   6- 5-12  109.52774764   7- 5-12  110.18785867

  7-10-11  109.56553061   8- 7- 9  108.99442762   8- 7-10  110.82597950   9- 7-10  110.93028703

 NUCLEAR CHARGE:                   42
 NUMBER OF PRIMITIVE AOS:         293
 NUMBER OF SYMMETRY AOS:          283
 NUMBER OF CONTRACTIONS:          222   (  222A   )
 NUMBER OF INNER CORE ORBITALS:     0   (    0A   )
 NUMBER OF OUTER CORE ORBITALS:     5   (    5A   )
 NUMBER OF VALENCE ORBITALS:       28   (   28A   )


 NUCLEAR REPULSION ENERGY  195.63075593


 Eigenvalues of metric

         1 0.939E-04 0.199E-03 0.489E-03 0.624E-03 0.688E-03 0.943E-03 0.107E-02 0.147E-02


 Contracted 2-electron integrals neglected if value below      1.0D-11
 AO integral compression algorithm  1   Integral accuracy      1.0D-11

     1314.914 MB (compressed) written to integral file ( 47.2%)

     Node minimum: 175.636 MB, node maximum: 204.210 MB


 NUMBER OF SORTED TWO-ELECTRON INTEGRALS:   43773912.     BUFFER LENGTH:  32768
 NUMBER OF SEGMENTS:   3  SEGMENT LENGTH:   15991171      RECORD LENGTH: 524288

 Memory used in sort:      16.55 MW

 SORT1 READ   348342368. AND WROTE    41562933. INTEGRALS IN    120 RECORDS. CPU TIME:     5.65 SEC, REAL TIME:     6.09 SEC
 SORT2 READ   290570498. AND WROTE   306367881. INTEGRALS IN   4690 RECORDS. CPU TIME:     0.62 SEC, REAL TIME:     1.03 SEC

 Node minimum:    43756232.  Node maximum:    43777449. integrals

 OPERATOR DM      FOR CENTER  0  COORDINATES:    0.000000    0.000000    0.000000


 **********************************************************************************************************************************
 DATASETS  * FILE   NREC   LENGTH (MB)   RECORD NAMES
              1      18       30.53       500      610      700      900      950      970     1001      129      960     1100   
                                          VAR    BASINP    GEOM    SYMINP    ZMAT    AOBASIS   BASIS     P2S    ABASIS      S 
                                         1400     1410     1200     1210     1080     1600     1650     1700   
                                           T        V       H0       H01     AOSYM     SMH    MOLCAS    OPER   

              2       5        2.88       700     1000      520     2100     1001   
                                         GEOM     BASIS   MCVARS     RHF     BASIS   

 PROGRAMS   *        TOTAL       INT   RHF-SCF       INT
 CPU TIMES  *        10.58      9.48      0.14      0.82
 REAL TIME  *        16.76 SEC
 DISK USED  *        33.48 MB (local),        4.67 GB (total)
 GA USED    *         0.00 MB       (max)       0.00 MB       (current)
 **********************************************************************************************************************************


 Program * Restricted Hartree-Fock

 Molecular orbitals read from record     2100.2  Type=RHF/CANONICAL  

 Present basis size:      222
 Previous basis size:      33
 Previous occupation:      21
 Previous closed-shells:   21
 Previous core-orbitals:    5
 Present occupation:       21
 Present closed-shells:    21
 Present core-orbitals:     5
 Wavefunction symmetry:    1   Singlet 

 Orbital overlap <old|new>:  < 1.1| 1.1> = 1.000000   < 2.1| 2.1> = 1.000000   < 3.1| 3.1> = 1.000000   < 4.1| 4.1> = 1.000000
                             < 5.1| 5.1> = 1.000000   < 6.1| 6.1> = 1.000000   < 7.1| 7.1> = 1.000000   < 8.1| 8.1> = 1.000000
                             < 9.1| 9.1> = 1.000000   <10.1|10.1> = 1.000000   <11.1|11.1> = 1.000000   <12.1|12.1> = 1.000000
                             <13.1|13.1> = 1.000000   <14.1|14.1> = 1.000000   <15.1|15.1> = 1.000000   <16.1|16.1> = 1.000000
                             <17.1|17.1> = 1.000000   <18.1|18.1> = 1.000000   <19.1|19.1> = 1.000000   <20.1|20.1> = 1.000000
                             <21.1|21.1> = 1.000000


 Initial occupancy:  21

 NELEC=   42   SYM=1   MS2= 0   THRE=1.0D-08   THRD=3.2D-06   THRG=3.2D-06  HFMA2=F  DIIS_START=2   DIIS_MAX=10   DIIS_INCORE=F

 Level shifts:    0.00 (CLOSED)    0.00 (OPEN)    0.30 (GAP_MIN)

 ITER           ETOT              DE          GRAD        DDIFF     DIIS  NEXP   TIME(IT)  TIME(TOT)  DIAG
   1     -267.48427784    -267.48427784     0.00D+00     0.48D-01     0     0       0.38      0.42    start
   2     -268.03054019      -0.54626234     0.12D-01     0.21D-01     1     0       0.39      0.81    diag
   3     -268.06817374      -0.03763355     0.30D-02     0.43D-02     2     0       0.39      1.20    diag
   4     -268.07573805      -0.00756432     0.13D-02     0.17D-02     3     0       0.40      1.60    diag
   5     -268.07657283      -0.00083478     0.35D-03     0.51D-03     4     0       0.39      1.99    diag
   6     -268.07669339      -0.00012056     0.12D-03     0.23D-03     5     0       0.39      2.38    diag
   7     -268.07670330      -0.00000991     0.38D-04     0.63D-04     6     0       0.40      2.78    diag
   8     -268.07670404      -0.00000074     0.90D-05     0.21D-04     7     0       0.40      3.18    diag
   9     -268.07670407      -0.00000003     0.22D-05     0.39D-05     8     0       0.39      3.57    diag
  10     -268.07670407      -0.00000000     0.61D-06     0.16D-05     9     0       0.39      3.96    diag/orth
  11     -268.07670407      -0.00000000     0.13D-06     0.28D-06     0     0       0.42      4.38    diag

 Final occupancy:  21

 !RHF STATE 1.1 Energy               -268.076704072188
  RHF One-electron energy            -754.172891727530
  RHF Two-electron energy             290.465431724268
  RHF Kinetic energy                  267.770646172146
  RHF Nuclear energy                  195.630755931074
  RHF Virial quotient                  -1.001142985254

 !RHF STATE 1.1 Dipole moment           0.50957276    -0.85410789     0.18966455
 Dipole moment /Debye                   1.29520477    -2.17092573     0.48207920

 Orbital energies:

           1.1          2.1          3.1          4.1          5.1          6.1          7.1          8.1          9.1         10.1
    -20.570338   -20.546991   -11.280318   -11.277404   -11.214565    -1.383229    -1.350372    -1.042580    -0.930289    -0.802745

          11.1         12.1         13.1         14.1         15.1         16.1         17.1         18.1         19.1         20.1
     -0.723058    -0.685222    -0.661195    -0.613255    -0.561392    -0.543834    -0.533543    -0.523566    -0.485210    -0.459614

          21.1         22.1         23.1
     -0.432284     0.048348     0.057626


 HOMO     21.1    -0.432284 =     -11.7631eV
 LUMO     22.1     0.048348 =       1.3156eV
 LUMO-HOMO         0.480632 =      13.0787eV

 Orbitals saved in record  2101.2


 **********************************************************************************************************************************
 DATASETS  * FILE   NREC   LENGTH (MB)   RECORD NAMES
              1      18       30.53       500      610      700      900      950      970     1001      129      960     1100   
                                          VAR    BASINP    GEOM    SYMINP    ZMAT    AOBASIS   BASIS     P2S    ABASIS      S 
                                         1400     1410     1200     1210     1080     1600     1650     1700   
                                           T        V       H0       H01     AOSYM     SMH    MOLCAS    OPER   

              2       6        6.01       700     1000      520     2100     1001     2101   
                                         GEOM     BASIS   MCVARS     RHF     BASIS     RHF  

 PROGRAMS   *        TOTAL   RHF-SCF       INT   RHF-SCF       INT
 CPU TIMES  *        14.97      4.39      9.48      0.14      0.82
 REAL TIME  *        21.81 SEC
 DISK USED  *        40.01 MB (local),        4.71 GB (total)
 GA USED    *         0.00 MB       (max)       0.00 MB       (current)
 **********************************************************************************************************************************


 PROGRAM * CCSD (Restricted open-shell coupled cluster)     Authors: C. Hampel, H.-J. Werner, 1991, M. Deegan, P.J. Knowles, 1992

                   Density fitting integral evaluation by F.R. Manby, 2003,2007, G. Knizia, 2010


 Basis set VDZ-F12/JKFIT generated.      Number of basis functions:   686 
 Basis set CC-PVDZ-F12/OPTRI generated.  Number of basis functions:   506 
 Basis set VDZ-F12/MP2FIT generated.     Number of basis functions:   544 

 Convergence thresholds:  THRVAR = 1.00D-08  THRDEN = 1.00D-06

 CCSD(T)     terms to be evaluated (factor= 1.000)


 Number of core orbitals:           5 (   5 )
 Number of closed-shell orbitals:  16 (  16 )
 Number of external orbitals:     201 ( 201 )

 Memory could be reduced to 239.24 Mwords without degradation in triples

 Number of N-1 electron functions:              32
 Number of N-2 electron functions:             496
 Number of singly external CSFs:              6432
 Number of doubly external CSFs:          15166656
 Total number of CSFs:                    15173088

 Molecular orbitals read from record     2101.2  Type=RHF/CANONICAL  

 Integral transformation finished. Total CPU:  11.86 sec, npass=  1  Memory used: 105.47 MW

 Geminal basis:    OPTFULL  GEM_TYPE=SLATER  BETA=0.9  NGEM=6

 Optimizing Gaussian exponents for each gem_beta

 Geminal optimization for beta= 0.9000
 Weight function:   m=0, omega= 1.3652

 Augmented Hessian optimization of geminal fit. Trust ratio= 0.40000
 Convergence reached after  14 iterations. Final gradient= 9.47D-17, Step= 1.60D-08, Delta= 1.32D-09

 Alpha:                 0.16713     0.72638     2.57315     8.59263    32.33955   179.26007
 Coeff:                 0.29008     0.30523     0.17630     0.10448     0.06448     0.03994


 WFN_F12=FIX,EG    DECOUPLE_EXPL=F   HYBRID=0    NOX=F   SEMIINT_F12=T   CORE_SINGLES=F


 AO(A)-basis ORBITAL           loaded. Number of functions:     222
 RI(R)-basis CC-PVDZ-F12/OPTRI loaded. Number of functions:     506
 DF-basis VDZ-F12/JKFIT        loaded. Number of functions:     686

 Screening thresholds:   THRAO=  1.00D-10  THRMO=  1.00D-09  THRPROD=  1.00D-09
                         THRSW=  1.00D-05  THROV=  1.00D-12  THRAOF12= 1.00D-08

 CPU time for one-electron matrices               1.90 sec

 Construction of ABS:
 Pseudo-inverse stability          5.92E-12
 Smallest eigenvalue of S          1.05E-04  (threshold= 1.00E-08)
 Ratio eigmin/eigmax               1.33E-05  (threshold= 1.00E-09)
 Smallest eigenvalue of S kept     1.05E-04  (threshold= 1.05E-04, 0 functions deleted, 506 kept)

 Construction of CABS:
 Pseudo-inverse stability          5.27E-11
 Smallest eigenvalue of S          3.75E-06  (threshold= 1.00E-08)
 Ratio eigmin/eigmax               3.75E-06  (threshold= 1.00E-09)
 Smallest eigenvalue of S kept     3.75E-06  (threshold= 3.75E-06, 0 functions deleted, 506 kept)

 CPU time for basis constructions                 0.11 sec
 Fock operators(MO) rebuilt from dump record.
 CPU time for Fock operator transformation        0.11 sec

                                      TOTAL          ALPHA          BETA    
  Singles Contributions MO        -0.000000000   -0.000000000   -0.000000000
  Singles Contributions CABS      -0.012263389   -0.006131695   -0.006131695
  Pure DF-RHF relaxation          -0.012263389

 CPU time for RHF CABS relaxation                 0.17 sec
 CPU time for singles (tot)                       0.40 sec

 AO(A)-basis ORBITAL           loaded. Number of functions:     222
 RI(R)-basis CC-PVDZ-F12/OPTRI loaded. Number of functions:     506
 DF-basis VDZ-F12/MP2FIT       loaded. Number of functions:     544

 Screening thresholds:   THRAO=  1.00D-10  THRMO=  1.00D-09  THRPROD=  1.00D-09
                         THRSW=  1.00D-05  THROV=  1.00D-12  THRAOF12= 1.00D-08

 CPU time for transformed integrals              11.29 sec
 CPU time for F12 matrices                        8.58 sec

 Diagonal F12 ansatz with fixed amplitudes:   TS= 0.5000  TT= 0.2500  TN= 0.3750

 ITER.     SQ.NORM      CORR.ENERGY   TOTAL ENERGY  ENERGY CHANGE      VAR         CPU   MICRO    DIIS
   1      1.26244014    -1.12020996  -269.20917742    -1.1325E+00   2.62E-01      0.52  1  1  1   0  0
   2      1.26244018    -1.12021003  -269.20917749    -6.9399E-08   3.81E-14      2.13  0  0  0   1  1

 - - Continuing with F12/conv. amplitude coupling turned on.

   3      1.26419088    -1.12596462  -269.21493209    -5.7547E-03   2.54E-04      4.15  1  1  1   1  1
   4      1.26419088    -1.12596462  -269.21493209     1.6632E-11   1.08E-17      6.43  1  1  1   2  2

 CPU time for iterative RMP2-F12                  6.43 sec


 DF-RMP2-F12 doubles corrections:
 - - - - - - - - - - - - - - - - 
  Approx.                             TOTAL           A-B            A-A            B-B    
  RMP2-F12/3C(FIX)                -0.196219090   -0.171995359   -0.012111866   -0.012111866
  RMP2-F12/3*C(FIX)               -0.190464496   -0.167867662   -0.011298417   -0.011298417
  RMP2-F12/3*C(DX)                -0.192704913   -0.170066497   -0.011319208   -0.011319208
  RMP2-F12/3*C(FIX,DX)            -0.211608273   -0.188266400   -0.011670937   -0.011670937

 DF-RMP2-F12 doubles energies:
 - - - - - - - - - - - - - - -
  Approx.                             TOTAL           A-B            A-A            B-B    
  RMP2                            -0.929745534   -0.699985878   -0.114879828   -0.114879828
  RMP2-F12/3C(FIX)                -1.125964625   -0.871981238   -0.126991694   -0.126991694
  RMP2-F12/3*C(FIX)               -1.120210030   -0.867853540   -0.126178245   -0.126178245
  RMP2-F12/3*C(DX)                -1.122450447   -0.870052375   -0.126199036   -0.126199036
  RMP2-F12/3*C(FIX,DX)            -1.141353807   -0.888252278   -0.126550765   -0.126550765


  Reference energy                   -268.076704072188
  CABS relaxation correction to RHF    -0.012263389014
  New reference energy               -268.088967461202

  RMP2-F12 singles (MO) energy         -0.000000000021
  RMP2-F12 pair energy                 -1.125964624892
  RMP2-F12 correlation energy          -1.125964624914

 !RMP2-F12/3C(FIX) energy            -269.214932086116

 Starting RMP2 calculation, locsing= 0

 Wavefunction is spin-projected

 ITER.      SQ.NORM     CORR.ENERGY   TOTAL ENERGY   ENERGY CHANGE        DEN1      VAR(S)    VAR(P)  DIIS     TIME
   1      1.26007039    -0.92697232  -269.00367639    -0.92697232    -0.00288520  0.32D-12  0.10D-02  1  1    44.15
   2      1.26243178    -0.93004952  -269.00675359    -0.00307720    -0.00000180  0.42D-14  0.78D-06  2  2    46.17
   3      1.26247305    -0.93007960  -269.00678367    -0.00003008    -0.00000000  0.73D-16  0.11D-08  3  3    48.29
   4      1.26247344    -0.93007967  -269.00678374    -0.00000007    -0.00000000  0.14D-17  0.17D-11  4  4    50.52

 Norm of t1 vector:      0.00000457      S-energy:    -0.00000000      T1 diagnostic:  0.00000057
 Norm of t2 vector:      0.51232162      P-energy:    -0.93007967
                                         Alpha-Beta:  -0.70074961
                                         Alpha-Alpha: -0.11466503
                                         Beta-Beta:   -0.11466503

 Spin contamination <S**2-Sz**2-Sz>     0.00000000
  Reference energy                   -268.076704072188
  CABS singles correction              -0.012263389014
  New reference energy               -268.088967461202
  RHF-RMP2 correlation energy          -0.930079669207
 !RHF-RMP2 energy                    -269.019047130409

  F12/3C(FIX) correction               -0.196219090486
  RHF-RMP2-F12 correlation energy      -1.126298759693
 !RHF-RMP2-F12 total energy          -269.215266220894
 (NB above energy spin projected)

 Starting RCCSD calculation

 ITER.      SQ.NORM     CORR.ENERGY   TOTAL ENERGY   ENERGY CHANGE        DEN1      VAR(S)    VAR(P)  DIIS     TIME
   1      1.26147039    -0.92002655  -268.99673063    -0.92002655    -0.02309789  0.32D-02  0.43D-02  1  1    89.58
   2      1.27984601    -0.94120309  -269.01790717    -0.02117654    -0.00160089  0.99D-04  0.48D-03  2  2   125.72
   3      1.28641280    -0.94568015  -269.02238422    -0.00447706    -0.00012277  0.33D-04  0.29D-04  3  3   161.83
   4      1.28846646    -0.94682431  -269.02352838    -0.00114416    -0.00000917  0.21D-05  0.25D-05  4  4   197.84
   5      1.28875109    -0.94685539  -269.02355947    -0.00003108    -0.00000128  0.80D-06  0.21D-06  5  5   234.85
   6      1.28885459    -0.94687273  -269.02357680    -0.00001734    -0.00000016  0.10D-06  0.31D-07  6  6   271.53
   7      1.28888471    -0.94687740  -269.02358148    -0.00000467    -0.00000002  0.16D-07  0.46D-08  6  1   308.48
   8      1.28889304    -0.94687691  -269.02358098     0.00000050    -0.00000000  0.18D-08  0.86D-09  6  3   345.12

 Norm of t1 vector:      0.07940369      S-energy:     0.00000001      T1 diagnostic:  0.00992546
                                                                       D1 diagnostic:  0.02303652
                                                                       D2 diagnostic:  0.13802548 (internal)
 Norm of t2 vector:      0.53159016      P-energy:    -0.94687691
                                         Alpha-Beta:  -0.73915434
                                         Alpha-Alpha: -0.10386129
                                         Beta-Beta:   -0.10386129

 Spin contamination <S**2-Sz**2-Sz>     0.00000000

 Memory could be reduced to 259.27 Mwords without degradation in triples


 RESULTS
 =======

  Reference energy                   -268.076704072188
  CABS relaxation correction to RHF    -0.012263389014
  New reference energy               -268.088967461202

  F12 corrections for ansatz 3C(FIX) added to RCCSD energy. Coupling mode:  7

  RCCSD-F12a singles energy             0.000000006721
  RCCSD-F12a pair energy               -1.136829999362
  RCCSD-F12a correlation energy        -1.136829992641
  Triples (T) contribution             -0.034187599329
  Total correlation energy             -1.171017591970

  RHF-RCCSD-F12a energy              -269.225797453843
  RHF-RCCSD[T]-F12a energy           -269.261227229669
  RHF-RCCSD-T-F12a energy            -269.259460035803
 !RHF-RCCSD(T)-F12a energy           -269.259985053172

 Program statistics:

 Available memory in ccsd:              2799997771
 Min. memory needed in ccsd:              42471096
 Max. memory used in ccsd:                61727880
 Max. memory used in cckext:              50652193 ( 8 integral passes)
 Max. memory used in cckint:             105466536 ( 1 integral passes)


 **********************************************************************************************************************************
 DATASETS  * FILE   NREC   LENGTH (MB)   RECORD NAMES
              1      18       30.53       500      610      700      900      950      970     1001      129      960     1100   
                                          VAR    BASINP    GEOM    SYMINP    ZMAT    AOBASIS   BASIS     P2S    ABASIS      S 
                                         1400     1410     1200     1210     1080     1600     1650     1700   
                                           T        V       H0       H01     AOSYM     SMH    MOLCAS    OPER   

              2       7        6.58       700     1000      520     2100     1001     2101     7360   
                                         GEOM     BASIS   MCVARS     RHF     BASIS     RHF    F12ABS    

 PROGRAMS   *        TOTAL  RCCSD(T)   RHF-SCF       INT   RHF-SCF       INT
 CPU TIMES  *       848.60    833.62      4.39      9.48      0.14      0.82
 REAL TIME  *       897.93 SEC
 DISK USED  *         1.83 GB (local),       17.24 GB (total)
 SF USED    *        12.13 GB
 GA USED    *         3.05 MB       (max)       0.00 MB       (current)
 **********************************************************************************************************************************

 RCCSD(T)-F12A/cc-pVDZ-F12 energy=   -269.259985053172

   RCCSD(T)-F12A         RHF-SCF         RHF-SCF
   -269.25998505   -268.07670407   -267.48427784
 **********************************************************************************************************************************
 Molpro calculation terminated
