# Supplementary material for: Computational Investigation of Substituent Effects on the Alcohol + Carbonyl Channel of Peroxy Radical Self- and Cross-Reactions
Source: J Phys Chem A. 2023 Feb 8;127(7):1686–96. doi: 10.1021/acs.jpca.2c08927 (PMC9969516; doi:10.1021/acs.jpca.2c08927)
Supplement: Supplementary file 2 — jp2c08927_si_002.zip [file jp2c08927_si_002.zip › MeO--OiproH/meo-oiproh-dimercomplex-F12.out]

 Primary working directories    : /run/nvme/job_5083358/data/5083358/molpro.hVdnXR6YMV
 Secondary working directories  : /run/nvme/job_5083358/data/5083358/molpro.hVdnXR6YMV
 Wavefunction directory         : /scratch/kurten/scratch_galib/third-paper/ccsdt-calculation/me-iproh/11_9_1604-F12/
 Main file repository           : /run/nvme/job_5083358/data/5083358/

 id        : cs

 Nodes       nprocs
 r06c53.bullx    8

 Using customized tuning parameters: mindgm=1; mindgv=20; mindgc=4; mindgr=1; noblas=0; minvec=7
 default implementation of scratch files=sf  


 Variables initialized (934), CPU time= 0.02 sec
 ***,SCI
 memory,2800,m
 geomtyp=xyz
 NOSYM
 geometry={
 17
 11_9_1604.log,Energy: -240959.3826304
 C          2.68035       -0.80196       -0.27763
 H          2.69709       -0.42680       -1.31082
 H          1.74268       -1.39291       -0.23032
 H          3.53875       -1.44222       -0.05737
 O          2.50693        0.20769        0.61110
 H         -0.73373        0.99343        1.30294
 C         -0.85962        1.10335        0.22297
 H         -1.68295        1.79003        0.02249
 C         -1.38097       -0.30231       -0.33729
 H         -1.34415       -0.16241       -1.42823
 C         -2.79844       -0.55030        0.16479
 H         -3.48742        0.19642       -0.23153
 H         -2.82901       -0.51895        1.25437
 H         -3.13659       -1.53418       -0.15621
 O         -0.48425       -1.20286        0.07832
 O          0.26828        1.57315       -0.41312
 H          1.05977        1.18107       -0.01279
 }
 BASIS=MINAO
 END
 {rhf;
 wf,charge=0,spin=2}
 BASIS=VDZ-F12
 END
 {rhf;
 wf,charge=0,spin=2}
 rccsd(t)-f12a,gem_beta=0.9
 
 
 Commands  initialized (763), CPU time= 0.02 sec, 617 directives.
 Default parameters read. Elapsed time= 0.89 sec

 Checking input...
 Passed
1


                                         ***  PROGRAM SYSTEM MOLPRO  ***
                                       Copyright, TTI GmbH Stuttgart, 2015
                                    Version 2019.2 linked Sep 26 2019 14:26:04


 **********************************************************************************************************************************
 LABEL *   SCI                                                                           
  64 bit mpp version                                                                     DATE: 03-Mar-21          TIME: 13:47:55  
 **********************************************************************************************************************************

 SHA1:             be6ab392da7e353d2966a12a05a6c018082442e1
 **********************************************************************************************************************************
 SETTING GEOMTYP        =    XYZ

 Variable memory set to 2800000000 words,  buffer space 

 ZSYMEL=NOSYM

 SETTING BASIS          =    MINAO


 Recomputing integrals since basis changed


 Using spherical harmonics

 Library entry C      S MINAO                selected for orbital group  1
 Library entry C      P MINAO                selected for orbital group  1
 Library entry H      S MINAO                selected for orbital group  2
 Library entry O      S MINAO                selected for orbital group  3
 Library entry O      P MINAO                selected for orbital group  3


 PROGRAM * SEWARD (Integral evaluation for generally contracted gaussian basis sets)     Author: Roland Lindh, 1990

 Geometry written to block  1 of record 700


 Point group  C1  


 ATOMIC COORDINATES

 NR  ATOM    CHARGE       X              Y              Z

   1  C       6.00    5.065127418   -1.515484763   -0.524644664
   2  H       1.00    5.096761433   -0.806535110   -2.477090799
   3  H       1.00    3.293187923   -2.632218416   -0.435241721
   4  H       1.00    6.687268323   -2.725400811   -0.108413588
   5  O       8.00    4.737411113    0.392477219    1.154811635
   6  H       1.00   -1.386548749    1.877310624    2.462199757
   7  C       6.00   -1.624446371    2.085029320    0.421352234
   8  H       1.00   -3.180314581    3.382666455    0.042499941
   9  C       6.00   -2.609655086   -0.571283105   -0.637385725
  10  H       1.00   -2.540075370   -0.306910420   -2.698963543
  11  C       6.00   -5.288285176   -1.039916286    0.311407968
  12  H       1.00   -6.590268681    0.371180005   -0.437528290
  13  H       1.00   -5.346054104   -0.980673372    2.370415759
  14  H       1.00   -5.927296065   -2.899180026   -0.295194118
  15  O       8.00   -0.915099876   -2.273075966    0.148003350
  16  O       8.00    0.506975725    2.972822653   -0.780683657
  17  H       1.00    2.002675055    2.231898834   -0.024169597

 Bond lengths in Bohr (Angstrom)

 1-2  2.077415758  1-3  2.096391307  1-4  2.066031527  1-5  2.562867605  6-7  2.065139450
     ( 1.099321077)     ( 1.109362505)     ( 1.093296801)     ( 1.356211131)     ( 1.092824734)

  7- 8  2.061096088   7- 9  3.024493011   7-16  2.603080374   9-10  2.079624330   9-11  2.880084320
       ( 1.090685079)       ( 1.600492776)       ( 1.377490812)       ( 1.100489803)       ( 1.524074987)

  9-15  2.526747376  11-12  2.060887991  11-13  2.060669807  11-14  2.057465105  16-17  1.832593276
       ( 1.337097129)       ( 1.090574959)       ( 1.090459501)       ( 1.088763646)       ( 0.969766598)

 Bond angles

  2-1-3  103.57636901   2-1-4  112.16292689   2-1-5  111.33194049   3-1-4  110.06488333

  3-1-5  105.10234020   4-1-5  113.85057554   6-7-8  109.38620141   6-7-9  107.16489000

  6- 7-16  113.34851110   7- 9-10  102.97162278   7- 9-11  109.30194352   7- 9-15  105.32277289

  7-16-17  109.86270518   8- 7- 9  104.04626672   8- 7-16  108.57187970   9- 7-16  113.86682675

  9-11-12  110.88171328   9-11-13  110.52169960   9-11-14  109.80201525  10- 9-11  112.23316179

 10- 9-15  111.79671723  11- 9-15  114.31474492  12-11-13  109.00896051  12-11-14  108.38427304

 13-11-14  108.17166111

 NUCLEAR CHARGE:                   58
 NUMBER OF PRIMITIVE AOS:         225
 NUMBER OF SYMMETRY AOS:          225
 NUMBER OF CONTRACTIONS:           45   (   45A   )
 NUMBER OF CORE ORBITALS:           7   (    7A   )
 NUMBER OF VALENCE ORBITALS:       38   (   38A   )


 NUCLEAR REPULSION ENERGY  316.46154093

 Eigenvalues of metric

         1 0.183E+00 0.189E+00 0.193E+00 0.223E+00 0.245E+00 0.247E+00 0.249E+00 0.253E+00


 Contracted 2-electron integrals neglected if value below      1.0D-11
 AO integral compression algorithm  1   Integral accuracy      1.0D-11

     4.194 MB (compressed) written to integral file ( 96.6%)

     Node minimum: 0.262 MB, node maximum: 1.573 MB


 NUMBER OF SORTED TWO-ELECTRON INTEGRALS:      67080.     BUFFER LENGTH:  32768
 NUMBER OF SEGMENTS:   1  SEGMENT LENGTH:      67080      RECORD LENGTH: 524288

 Memory used in sort:       0.62 MW

 SORT1 READ      601819. AND WROTE       66232. INTEGRALS IN      1 RECORDS. CPU TIME:     0.02 SEC, REAL TIME:     0.03 SEC
 SORT2 READ      529948. AND WROTE      536130. INTEGRALS IN      8 RECORDS. CPU TIME:     0.00 SEC, REAL TIME:     0.01 SEC

 Node minimum:       66564.  Node maximum:       67470. integrals

 OPERATOR DM      FOR CENTER  0  COORDINATES:    0.000000    0.000000    0.000000


 **********************************************************************************************************************************
 DATASETS  * FILE   NREC   LENGTH (MB)   RECORD NAMES
              1      18       30.34       500      610      700      900      950      970     1000      129      960     1100   
                                          VAR    BASINP    GEOM    SYMINP    ZMAT    AOBASIS   BASIS     P2S    ABASIS      S 
                                         1400     1410     1200     1210     1080     1600     1650     1700   
                                           T        V       H0       H01     AOSYM     SMH    MOLCAS    OPER   

 PROGRAMS   *        TOTAL       INT
 CPU TIMES  *         1.78      1.59
 REAL TIME  *         6.88 SEC
 DISK USED  *        30.90 MB (local),      283.06 MB (total)
 GA USED    *         0.00 MB       (max)       0.00 MB       (current)
 **********************************************************************************************************************************


 PROGRAM * RHF-SCF (OPEN SHELL)       Authors: W. Meyer, H.-J. Werner


 NUMBER OF ELECTRONS:      30+   28-    SPACE SYMMETRY=1    SPIN SYMMETRY: Triplet 
 CONVERGENCE THRESHOLDS:    1.00E-05 (Density)    1.00E-07 (Energy)
 MAX. NUMBER OF ITERATIONS:       60
 INTERPOLATION TYPE:            DIIS
 INTERPOLATION STEPS:              2 (START)      1 (STEP)
 LEVEL SHIFTS:                 -0.60 (CLOSED) -0.30 (OPEN) 


 Orbital guess generated from atomic densities. Full valence occupancy:   29

 Molecular orbital dump at record        2100.2

 Initial alpha occupancy:  30
 Initial beta  occupancy:  28
 Wave function symmetry:    1

 ITERATION    DDIFF          GRAD             ENERGY        2-EL.EN.            DIPOLE MOMENTS         DIIS   ORB.
    1      0.000D+00      0.000D+00      -380.75023541    897.767722   -1.92001    0.21175   -0.93331    0    start
    2      0.000D+00      0.151D-01      -380.99450455    896.698183   -0.68047   -0.06614   -0.18013    1    diag,B
    3      0.259D-01      0.449D-02      -381.05188680    896.109624   -0.29952   -0.14667   -0.07691    2    diag,B
    4      0.799D-02      0.356D-02      -381.11227974    895.483881   -0.05718   -0.35984   -0.07905    3    diag,B
    5      0.126D-01      0.164D-02      -381.12275073    895.383829   -0.05563   -0.41568   -0.07897    4    diag,B
    6      0.468D-02      0.788D-03      -381.12524529    895.343515   -0.07047   -0.44293   -0.08650    5    diag,B
    7      0.333D-02      0.199D-03      -381.12535227    895.339515   -0.07385   -0.46026   -0.08848    6    fixocc
    8      0.578D-03      0.106D-03      -381.12539588    895.332153   -0.07833   -0.46388   -0.09285    7    diag,B
    9      0.404D-03      0.621D-04      -381.12541933    895.333374   -0.07982   -0.46393   -0.09285    8    diag,B
   10      0.230D-03      0.468D-04      -381.12544530    895.334089   -0.08053   -0.46300   -0.09315    9    orth
   11      0.308D-03      0.374D-04      -381.12546575    895.335028   -0.07951   -0.46279   -0.09327    9    diag,B
   12      0.292D-03      0.336D-04      -381.12547809    895.335583   -0.07898   -0.46219   -0.09398    9    diag,B
   13      0.182D-03      0.325D-04      -381.12550634    895.338321   -0.07815   -0.46153   -0.09555    9    diag,B
   14      0.429D-03      0.307D-04      -381.12561072    895.351049   -0.07553   -0.46046   -0.10226    9    diag,B
   15      0.194D-02      0.227D-04      -381.12569076    895.368402   -0.07268   -0.45973   -0.11145    9    diag,B
   16      0.266D-02      0.130D-04      -381.12569963    895.374093   -0.07247   -0.45963   -0.11404    9    diag,B
   17      0.657D-03      0.826D-05      -381.12570377    895.378677   -0.07192   -0.45950   -0.11603    9    diag,B
   18      0.593D-03      0.681D-05      -381.12570436    895.379614   -0.07202   -0.45953   -0.11638    9    diag,B
   19      0.773D-04      0.626D-05      -381.12570470    895.379554   -0.07194   -0.45954   -0.11643    9    diag,B
   20      0.299D-04      0.613D-05      -381.12570627    895.379989   -0.07187   -0.45969   -0.11677    9    orth
   21      0.129D-03      0.570D-05      -381.12570904    895.381359   -0.07170   -0.46007   -0.11747    9    diag,B
   22      0.263D-03      0.500D-05      -381.12571248    895.383578   -0.07131   -0.46075   -0.11868    9    diag,B
   23      0.434D-03      0.383D-05      -381.12571458    895.385811   -0.07088   -0.46150   -0.12006    9    diag,B
   24      0.459D-03      0.231D-05      -381.12571507    895.387298   -0.07072   -0.46193   -0.12082    9    diag,B
   25      0.260D-03      0.107D-05      -381.12571514    895.387583   -0.07072   -0.46205   -0.12092    9    diag,B
   26      0.831D-04      0.513D-06      -381.12571515    895.387437   -0.07072   -0.46208   -0.12084    9    diag,B
   27      0.371D-04      0.198D-06      -381.12571515    895.387389   -0.07072   -0.46208   -0.12082    9    diag,B
   28      0.835D-05      0.995D-07      -381.12571515    895.387385   -0.07071   -0.46208   -0.12082    0    orth

 Final alpha occupancy:  30
 Final beta  occupancy:  28

 !RHF STATE  1.1 Energy              -381.125715150410
 Nuclear energy                       316.46154093
 One-electron energy                -1145.28094880
 Two-electron energy                  447.69369271
 Virial quotient                       -1.00187763
 !RHF STATE  1.1 Dipole moment         -0.07071256    -0.46208096    -0.12082256
 Dipole moment /Debye                  -0.17972163    -1.17441572    -0.30708020

 Orbital energies:

         1.1          2.1          3.1          4.1          5.1          6.1          7.1          8.1          9.1         10.1
    -20.624344   -20.593202   -20.528653   -11.478711   -11.474857   -11.465128   -11.392325    -1.421244    -1.407369    -1.388602

        11.1         12.1         13.1         14.1         15.1         16.1         17.1         18.1         19.1         20.1
     -1.088927    -0.984000    -0.966004    -0.850345    -0.751119    -0.721993    -0.697277    -0.681196    -0.672317    -0.661831

        21.1         22.1         23.1         24.1         25.1         26.1         27.1         28.1         29.1         30.1
     -0.642939    -0.622091    -0.600010    -0.586192    -0.537156    -0.504094    -0.501222    -0.476373    -0.637828    -0.616692

        31.1         32.1
      0.343913     0.364424


 HOMO     30.1    -0.616692 =     -16.7810eV
 LUMO     31.1     0.343913 =       9.3583eV
 LUMO-HOMO         0.960604 =      26.1394eV


 **********************************************************************************************************************************
 DATASETS  * FILE   NREC   LENGTH (MB)   RECORD NAMES
              1      18       30.34       500      610      700      900      950      970     1000      129      960     1100   
                                          VAR    BASINP    GEOM    SYMINP    ZMAT    AOBASIS   BASIS     P2S    ABASIS      S 
                                         1400     1410     1200     1210     1080     1600     1650     1700   
                                           T        V       H0       H01     AOSYM     SMH    MOLCAS    OPER   

              2       4        3.09       700     1000      520     2100   
                                         GEOM     BASIS   MCVARS     RHF  

 PROGRAMS   *        TOTAL   RHF-SCF       INT
 CPU TIMES  *         2.22      0.44      1.59
 REAL TIME  *         8.18 SEC
 DISK USED  *        33.78 MB (local),      306.09 MB (total)
 SF USED    *         0.01 MB
 GA USED    *         0.00 MB       (max)       0.00 MB       (current)
 **********************************************************************************************************************************
 SETTING BASIS          =    VDZ-F12


 Recomputing integrals since basis changed


 Using spherical harmonics

 Library entry C      S cc-pVDZ-F12          selected for orbital group  1
 Library entry C      P cc-pVDZ-F12          selected for orbital group  1
 Library entry C      D cc-pVDZ-F12          selected for orbital group  1
 Library entry H      S cc-pVDZ-F12          selected for orbital group  2
 Library entry H      P cc-pVDZ-F12          selected for orbital group  2
 Library entry O      S cc-pVDZ-F12          selected for orbital group  3
 Library entry O      P cc-pVDZ-F12          selected for orbital group  3
 Library entry O      D cc-pVDZ-F12          selected for orbital group  3


 PROGRAM * SEWARD (Integral evaluation for generally contracted gaussian basis sets)     Author: Roland Lindh, 1990

 Geometry written to block  1 of record 700


 Point group  C1  


 ATOMIC COORDINATES

 NR  ATOM    CHARGE       X              Y              Z

   1  C       6.00    5.065127418   -1.515484763   -0.524644664
   2  H       1.00    5.096761433   -0.806535110   -2.477090799
   3  H       1.00    3.293187923   -2.632218416   -0.435241721
   4  H       1.00    6.687268323   -2.725400811   -0.108413588
   5  O       8.00    4.737411113    0.392477219    1.154811635
   6  H       1.00   -1.386548749    1.877310624    2.462199757
   7  C       6.00   -1.624446371    2.085029320    0.421352234
   8  H       1.00   -3.180314581    3.382666455    0.042499941
   9  C       6.00   -2.609655086   -0.571283105   -0.637385725
  10  H       1.00   -2.540075370   -0.306910420   -2.698963543
  11  C       6.00   -5.288285176   -1.039916286    0.311407968
  12  H       1.00   -6.590268681    0.371180005   -0.437528290
  13  H       1.00   -5.346054104   -0.980673372    2.370415759
  14  H       1.00   -5.927296065   -2.899180026   -0.295194118
  15  O       8.00   -0.915099876   -2.273075966    0.148003350
  16  O       8.00    0.506975725    2.972822653   -0.780683657
  17  H       1.00    2.002675055    2.231898834   -0.024169597

 Bond lengths in Bohr (Angstrom)

 1-2  2.077415758  1-3  2.096391307  1-4  2.066031527  1-5  2.562867605  6-7  2.065139450
     ( 1.099321077)     ( 1.109362505)     ( 1.093296801)     ( 1.356211131)     ( 1.092824734)

  7- 8  2.061096088   7- 9  3.024493011   7-16  2.603080374   9-10  2.079624330   9-11  2.880084320
       ( 1.090685079)       ( 1.600492776)       ( 1.377490812)       ( 1.100489803)       ( 1.524074987)

  9-15  2.526747376  11-12  2.060887991  11-13  2.060669807  11-14  2.057465105  16-17  1.832593276
       ( 1.337097129)       ( 1.090574959)       ( 1.090459501)       ( 1.088763646)       ( 0.969766598)

 Bond angles

  2-1-3  103.57636901   2-1-4  112.16292689   2-1-5  111.33194049   3-1-4  110.06488333

  3-1-5  105.10234020   4-1-5  113.85057554   6-7-8  109.38620141   6-7-9  107.16489000

  6- 7-16  113.34851110   7- 9-10  102.97162278   7- 9-11  109.30194352   7- 9-15  105.32277289

  7-16-17  109.86270518   8- 7- 9  104.04626672   8- 7-16  108.57187970   9- 7-16  113.86682675

  9-11-12  110.88171328   9-11-13  110.52169960   9-11-14  109.80201525  10- 9-11  112.23316179

 10- 9-15  111.79671723  11- 9-15  114.31474492  12-11-13  109.00896051  12-11-14  108.38427304

 13-11-14  108.17166111

 NUCLEAR CHARGE:                   58
 NUMBER OF PRIMITIVE AOS:         397
 NUMBER OF SYMMETRY AOS:          383
 NUMBER OF CONTRACTIONS:          300   (  300A   )
 NUMBER OF CORE ORBITALS:           7   (    7A   )
 NUMBER OF VALENCE ORBITALS:       38   (   38A   )


 NUCLEAR REPULSION ENERGY  316.46154093


 Eigenvalues of metric

         1 0.996E-04 0.195E-03 0.444E-03 0.511E-03 0.634E-03 0.721E-03 0.850E-03 0.110E-02


 Contracted 2-electron integrals neglected if value below      1.0D-11
 AO integral compression algorithm  1   Integral accuracy      1.0D-11

     3390.833 MB (compressed) written to integral file ( 37.8%)

     Node minimum: 191.103 MB, node maximum: 1635.779 MB


 NUMBER OF SORTED TWO-ELECTRON INTEGRALS:  127396368.     BUFFER LENGTH:  32768
 NUMBER OF SEGMENTS:   8  SEGMENT LENGTH:   15996384      RECORD LENGTH: 524288

 Memory used in sort:      16.55 MW

 SORT1 READ  1122239839. AND WROTE   103812407. INTEGRALS IN    301 RECORDS. CPU TIME:    16.60 SEC, REAL TIME:    17.92 SEC
 SORT2 READ   828573994. AND WROTE  1019283825. INTEGRALS IN   9112 RECORDS. CPU TIME:     2.20 SEC, REAL TIME:     3.09 SEC

 Node minimum:   127390725.  Node maximum:   127430232. integrals

 OPERATOR DM      FOR CENTER  0  COORDINATES:    0.000000    0.000000    0.000000


 **********************************************************************************************************************************
 DATASETS  * FILE   NREC   LENGTH (MB)   RECORD NAMES
              1      18       33.58       500      610      700      900      950      970     1001      129      960     1100   
                                          VAR    BASINP    GEOM    SYMINP    ZMAT    AOBASIS   BASIS     P2S    ABASIS      S 
                                         1400     1410     1200     1210     1080     1600     1650     1700   
                                           T        V       H0       H01     AOSYM     SMH    MOLCAS    OPER   

              2       5        3.17       700     1000      520     2100     1001   
                                         GEOM     BASIS   MCVARS     RHF     BASIS   

 PROGRAMS   *        TOTAL       INT   RHF-SCF       INT
 CPU TIMES  *        40.95     38.72      0.44      1.59
 REAL TIME  *        50.96 SEC
 DISK USED  *        36.83 MB (local),       14.62 GB (total)
 SF USED    *         0.01 MB
 GA USED    *         0.00 MB       (max)       0.00 MB       (current)
 **********************************************************************************************************************************


 PROGRAM * RHF-SCF (OPEN SHELL)       Authors: W. Meyer, H.-J. Werner


 NUMBER OF ELECTRONS:      30+   28-    SPACE SYMMETRY=1    SPIN SYMMETRY: Triplet 
 CONVERGENCE THRESHOLDS:    1.00E-05 (Density)    1.00E-07 (Energy)
 MAX. NUMBER OF ITERATIONS:       60
 INTERPOLATION TYPE:            DIIS
 INTERPOLATION STEPS:              2 (START)      1 (STEP)
 LEVEL SHIFTS:                 -0.60 (CLOSED) -0.30 (OPEN) 


 Molecular orbitals read from record     2100.2  Type=RHF/CANONICAL (state 1.1)

 Present basis size:      300
 Previous basis size:      45
 Previous occupation:      30
 Previous closed-shells:   28
 Previous core-orbitals:    7
 Present occupation:       30
 Present closed-shells:    28
 Present core-orbitals:     7
 Wavefunction symmetry:    1   Triplet 

 Orbital overlap <old|new>:  < 1.1| 1.1> = 1.000000   < 2.1| 2.1> = 1.000000   < 3.1| 3.1> = 1.000000   < 4.1| 4.1> = 1.000000
                             < 5.1| 5.1> = 1.000000   < 6.1| 6.1> = 1.000000   < 7.1| 7.1> = 1.000000   < 8.1| 8.1> = 1.000000
                             < 9.1| 9.1> = 1.000000   <10.1|10.1> = 1.000000   <11.1|11.1> = 1.000000   <12.1|12.1> = 1.000000
                             <13.1|13.1> = 1.000000   <14.1|14.1> = 1.000000   <15.1|15.1> = 1.000000   <16.1|16.1> = 1.000000
                             <17.1|17.1> = 1.000000   <18.1|18.1> = 1.000000   <19.1|19.1> = 1.000000   <20.1|20.1> = 1.000000
                             <21.1|21.1> = 1.000000   <22.1|22.1> = 1.000000   <23.1|23.1> = 1.000000   <24.1|24.1> = 1.000000
                             <25.1|25.1> = 1.000000   <26.1|26.1> = 1.000000   <27.1|27.1> = 1.000000   <28.1|28.1> = 1.000000
                             <29.1|29.1> = 1.000000   <30.1|30.1> = 1.000000


 Molecular orbital dump at record        2101.2

 ITERATION    DDIFF          GRAD             ENERGY        2-EL.EN.            DIPOLE MOMENTS         DIIS   ORB.
    1      0.000D+00      0.000D+00      -381.12571515    895.387385   -0.07071   -0.46208   -0.12082    0    start
    2      0.000D+00      0.965D-02      -381.77593134    902.993376   -0.01310   -0.37148   -0.12066    1    diag,B
    3      0.141D-01      0.300D-02      -381.87593315    903.624155   -0.10229   -0.42384   -0.15044    2    diag,B
    4      0.531D-02      0.103D-02      -381.89361100    903.718160   -0.15661   -0.46591   -0.17157    3    diag,B
    5      0.172D-02      0.419D-03      -381.89757409    903.833875   -0.20918   -0.49867   -0.18477    4    diag,B
    6      0.893D-03      0.152D-03      -381.89817169    903.791132   -0.23076   -0.51555   -0.18945    5    diag,B
    7      0.403D-03      0.557D-04      -381.89825616    903.788750   -0.23857   -0.52281   -0.18974    6    diag,B
    8      0.183D-03      0.180D-04      -381.89826822    903.784469   -0.23967   -0.52436   -0.18953    7    orth
    9      0.772D-04      0.865D-05      -381.89827356    903.783479   -0.23973   -0.52460   -0.18911    8    diag,B
   10      0.379D-04      0.651D-05      -381.89827785    903.783244   -0.23972   -0.52451   -0.18891    9    diag,B
   11      0.175D-04      0.615D-05      -381.89828342    903.782751   -0.23972   -0.52435   -0.18863    9    diag,B
   12      0.165D-04      0.600D-05      -381.89829633    903.781466   -0.23982   -0.52405   -0.18804    9    diag,B
   13      0.357D-04      0.576D-05      -381.89834601    903.775217   -0.24046   -0.52317   -0.18536    9    diag,B
   14      0.154D-03      0.490D-05      -381.89838718    903.768715   -0.24142   -0.52258   -0.18243    9    diag,B
   15      0.163D-03      0.406D-05      -381.89841675    903.762553   -0.24268   -0.52225   -0.17938    9    diag,B
   16      0.163D-03      0.306D-05      -381.89843495    903.755862   -0.24419   -0.52219   -0.17603    9    diag,B
   17      0.173D-03      0.210D-05      -381.89843839    903.754238   -0.24510   -0.52191   -0.17476    9    diag,B
   18      0.633D-04      0.157D-05      -381.89843952    903.751872   -0.24534   -0.52212   -0.17387    9    orth
   19      0.452D-04      0.935D-06      -381.89843979    903.751417   -0.24561   -0.52200   -0.17350    9    diag,B
   20      0.177D-04      0.657D-06      -381.89843986    903.751246   -0.24563   -0.52199   -0.17341    9    diag,B
   21      0.475D-05      0.582D-06      -381.89843995    903.751261   -0.24562   -0.52197   -0.17343    0    orth

 Final alpha occupancy:  30
 Final beta  occupancy:  28

 !RHF STATE  1.1 Energy              -381.898439951844
 Nuclear energy                       316.46154093
 One-electron energy                -1150.23561128
 Two-electron energy                  451.87563040
 Virial quotient                       -1.00061765
 !RHF STATE  1.1 Dipole moment         -0.24561926    -0.52196670    -0.17343039
 Dipole moment /Debye                  -0.62426101    -1.32662011    -0.44078722

 Orbital energies:

         1.1          2.1          3.1          4.1          5.1          6.1          7.1          8.1          9.1         10.1
    -20.620549   -20.603193   -20.548645   -11.286522   -11.283890   -11.282979   -11.222436    -1.380179    -1.363230    -1.351510

        11.1         12.1         13.1         14.1         15.1         16.1         17.1         18.1         19.1         20.1
     -1.023870    -0.923206    -0.913039    -0.803161    -0.719345    -0.675239    -0.648041    -0.634731    -0.628388    -0.608976

        21.1         22.1         23.1         24.1         25.1         26.1         27.1         28.1         29.1         30.1
     -0.596494    -0.581904    -0.546176    -0.533027    -0.505765    -0.471161    -0.453036    -0.436382    -0.609039    -0.585168

        31.1         32.1
      0.052395     0.057583


 HOMO     30.1    -0.585168 =     -15.9232eV
 LUMO     31.1     0.052395 =       1.4257eV
 LUMO-HOMO         0.637563 =      17.3490eV


 **********************************************************************************************************************************
 DATASETS  * FILE   NREC   LENGTH (MB)   RECORD NAMES
              1      18       33.58       500      610      700      900      950      970     1001      129      960     1100   
                                          VAR    BASINP    GEOM    SYMINP    ZMAT    AOBASIS   BASIS     P2S    ABASIS      S 
                                         1400     1410     1200     1210     1080     1600     1650     1700   
                                           T        V       H0       H01     AOSYM     SMH    MOLCAS    OPER   

              2       6        8.19       700     1000      520     2100     1001     2101   
                                         GEOM     BASIS   MCVARS     RHF     BASIS     RHF  

 PROGRAMS   *        TOTAL   RHF-SCF       INT   RHF-SCF       INT
 CPU TIMES  *        74.70     33.75     38.72      0.44      1.59
 REAL TIME  *        87.77 SEC
 DISK USED  *        54.85 MB (local),       14.77 GB (total)
 SF USED    *         0.36 MB
 GA USED    *         0.00 MB       (max)       0.00 MB       (current)
 **********************************************************************************************************************************


 PROGRAM * CCSD (Restricted open-shell coupled cluster)     Authors: C. Hampel, H.-J. Werner, 1991, M. Deegan, P.J. Knowles, 1992

                   Density fitting integral evaluation by F.R. Manby, 2003,2007, G. Knizia, 2010


 Basis set AUG-CC-PVDZ/JKFIT generated.  Number of basis functions:   922 
 Basis set CC-PVDZ-F12/OPTRI generated.  Number of basis functions:   682 
 Basis set AUG-CC-PVDZ/MP2FIT generated. Number of basis functions:   734 

 Convergence thresholds:  THRVAR = 1.00D-08  THRDEN = 1.00D-06

 CCSD(T)     terms to be evaluated (factor= 1.000)


 Number of core orbitals:           7 (   7 )
 Number of closed-shell orbitals:  21 (  21 )
 Number of active  orbitals:        2 (   2 )
 Number of external orbitals:     270 ( 270 )

 Memory could be reduced to 784.77 Mwords without degradation in triples

 Number of N-1 electron functions:              44
 Number of N-2 electron functions:             946
 Number of singly external CSFs:             11968
 Number of doubly external CSFs:          52798600
 Total number of CSFs:                    52810568

 Molecular orbitals read from record     2101.2  Type=RHF/CANONICAL (state 1.1)

 Integral transformation finished. Total CPU:  56.17 sec, npass=  1  Memory used: 366.94 MW

 Geminal basis:    OPTFULL  GEM_TYPE=SLATER  BETA=0.9  NGEM=6

 Optimizing Gaussian exponents for each gem_beta

 Geminal optimization for beta= 0.9000
 Weight function:   m=0, omega= 1.3652

 Augmented Hessian optimization of geminal fit. Trust ratio= 0.40000
 Convergence reached after  14 iterations. Final gradient= 9.47D-17, Step= 1.60D-08, Delta= 1.32D-09

 Alpha:                 0.16713     0.72638     2.57315     8.59263    32.33955   179.26007
 Coeff:                 0.29008     0.30523     0.17630     0.10448     0.06448     0.03994


 WFN_F12=FIX,EG    DECOUPLE_EXPL=F   HYBRID=0    NOX=F   SEMIINT_F12=T   CORE_SINGLES=F

 AO(A)-basis ORBITAL           loaded. Number of functions:     300
 RI(R)-basis CC-PVDZ-F12/OPTRI loaded. Number of functions:     682
 DF-basis AUG-CC-PVDZ/JKFIT    loaded. Number of functions:     922

 Screening thresholds:   THRAO=  1.00D-10  THRMO=  1.00D-09  THRPROD=  1.00D-09
                         THRSW=  1.00D-05  THROV=  1.00D-12  THRAOF12= 1.00D-08

 CPU time for one-electron matrices              10.28 sec

 Construction of ABS:
 Pseudo-inverse stability          4.99E-12
 Smallest eigenvalue of S          8.61E-05  (threshold= 1.00E-08)
 Ratio eigmin/eigmax               1.09E-05  (threshold= 1.00E-09)
 Smallest eigenvalue of S kept     8.61E-05  (threshold= 8.61E-05, 0 functions deleted, 682 kept)

 Construction of CABS:
 Pseudo-inverse stability          7.97E-11
 Smallest eigenvalue of S          2.77E-06  (threshold= 1.00E-08)
 Ratio eigmin/eigmax               2.77E-06  (threshold= 1.00E-09)
 Smallest eigenvalue of S kept     2.77E-06  (threshold= 2.77E-06, 0 functions deleted, 682 kept)

 CPU time for basis constructions                 0.22 sec
 Fock operators(MO) rebuilt from dump record.
 CPU time for fock operators                      0.29 sec

                                      TOTAL          ALPHA          BETA    
  Singles Contributions MO        -0.007425311   -0.003711043   -0.003714268
  Singles Contributions CABS      -0.016942630   -0.009018297   -0.007924333
  Pure DF-RHF relaxation          -0.016337434

 CPU time for singles                             0.87 sec

 AO(A)-basis ORBITAL           loaded. Number of functions:     300
 RI(R)-basis CC-PVDZ-F12/OPTRI loaded. Number of functions:     682
 DF-basis AUG-CC-PVDZ/MP2FIT   loaded. Number of functions:     734

 Screening thresholds:   THRAO=  1.00D-10  THRMO=  1.00D-09  THRPROD=  1.00D-09
                         THRSW=  1.00D-05  THROV=  1.00D-12  THRAOF12= 1.00D-08

 CPU time for transformed integrals             106.98 sec
 CPU time for F12 matrices                       46.64 sec

 Diagonal F12 ansatz with fixed amplitudes:   TS= 0.5000  TT= 0.2500  TN= 0.3750

 ITER.     SQ.NORM      CORR.ENERGY   TOTAL ENERGY  ENERGY CHANGE      VAR         CPU   MICRO    DIIS
   1      1.34500860    -1.49314191  -383.40791929    -1.5095E+00   3.41E-01      2.08  1  1  1   0  0
   2      1.34531821    -1.49244948  -383.40722686     6.9243E-04   2.42E-04      9.84  0  0  0   1  1
   3      1.34583193    -1.49308802  -383.40786541    -6.3854E-04   2.21E-06     18.06  0  0  0   2  2
   4      1.34584416    -1.49309264  -383.40787003    -4.6197E-06   1.89E-08     28.19  0  0  0   3  3
   5      1.34584590    -1.49309268  -383.40787006    -3.7806E-08   2.30E-10     38.84  0  0  0   4  4

 - - Continuing with F12/conv. amplitude coupling turned on.

   6      1.34815118    -1.50058903  -383.41536642    -7.4964E-03   3.30E-04     48.14  1  1  1   1  1
   7      1.34814535    -1.50059128  -383.41536867    -2.2470E-06   3.82E-08     58.22  1  1  1   2  2
   8      1.34814616    -1.50059073  -383.41536812     5.4826E-07   1.20E-10     70.12  1  1  1   3  3

 CPU time for iterative RMP2-F12                 70.12 sec


 DF-RMP2-F12 doubles corrections:
 - - - - - - - - - - - - - - - - 
  Approx.                             TOTAL           A-B            A-A            B-B    
  RMP2-F12/3C(FIX)                -0.268357833   -0.235249233   -0.019020274   -0.014088326
  RMP2-F12/3*C(FIX)               -0.260859779   -0.229888048   -0.017839305   -0.013132427
  RMP2-F12/3*C(DX)                -0.264040040   -0.232953808   -0.017922202   -0.013164030
  RMP2-F12/3*C(FIX,DX)            -0.290091737   -0.257911703   -0.018686782   -0.013493251

 DF-RMP2-F12 doubles energies:
 - - - - - - - - - - - - - - -
  Approx.                             TOTAL           A-B            A-A            B-B    
  RMP2                            -1.224807588   -0.925569127   -0.163062353   -0.136176108
  RMP2-F12/3C(FIX)                -1.493165421   -1.160818360   -0.182082627   -0.150264434
  RMP2-F12/3*C(FIX)               -1.485667366   -1.155457175   -0.180901657   -0.149308535
  RMP2-F12/3*C(DX)                -1.488847628   -1.158522935   -0.180984554   -0.149340138
  RMP2-F12/3*C(FIX,DX)            -1.514899324   -1.183480830   -0.181749135   -0.149669359


  Reference energy                   -381.898439951845
  CABS relaxation correction to RHF    -0.016337434462
  New reference energy               -381.914777386308

  RMP2-F12 singles (MO) energy         -0.007425310814
  RMP2-F12 pair energy                 -1.493165420749
  RMP2-F12 correlation energy          -1.500590731562

 !RMP2-F12/3C(FIX) energy            -383.415368117870

 Starting RMP2 calculation, locsing= 0

 Wavefunction is spin-projected

 ITER.      SQ.NORM     CORR.ENERGY   TOTAL ENERGY   ENERGY CHANGE        DEN1      VAR(S)    VAR(P)  DIIS     TIME
   1      1.34147053    -1.22766616  -383.12610611    -1.22766616    -0.00419344  0.30D-04  0.15D-02  1  1   308.72
   2      1.34508998    -1.23219276  -383.13063271    -0.00452660    -0.00000914  0.99D-06  0.35D-05  2  2   318.05
   3      1.34519574    -1.23226307  -383.13070302    -0.00007031    -0.00000010  0.55D-07  0.24D-07  3  3   327.84
   4      1.34519881    -1.23226382  -383.13070378    -0.00000075    -0.00000000  0.19D-08  0.37D-09  4  4   337.70

 Norm of t1 vector:      0.04995897      S-energy:    -0.00641420      T1 diagnostic:  0.00067557
 Norm of t2 vector:      0.58540833      P-energy:    -1.22584962
                                         Alpha-Beta:  -0.92699942
                                         Alpha-Alpha: -0.16318502
                                         Beta-Beta:   -0.13566518

 Spin contamination <S**2-Sz**2-Sz>     0.00000000
  Reference energy                   -381.898439951845
  CABS singles correction              -0.016337434462
  New reference energy               -381.914777386307
  RHF-RMP2 correlation energy          -1.232263824198
 !RHF-RMP2 energy                    -383.147041210505

  F12/3C(FIX) correction               -0.268357833183
  RHF-RMP2-F12 correlation energy      -1.500621657381
 !RHF-RMP2-F12 total energy          -383.415399043688
 (NB above energy spin projected)

 Starting RCCSD calculation

 ITER.      SQ.NORM     CORR.ENERGY   TOTAL ENERGY   ENERGY CHANGE        DEN1      VAR(S)    VAR(P)  DIIS     TIME
   1      1.35660127    -1.23387361  -383.13231356    -1.23387361    -0.03388166  0.78D-02  0.59D-02  1  1   612.27
   2      1.38824957    -1.26481839  -383.16325834    -0.03094478    -0.00356112  0.67D-03  0.98D-03  2  2   885.61
   3      1.40688966    -1.27283457  -383.17127452    -0.00801618    -0.00082508  0.71D-03  0.84D-04  3  3  1156.57
   4      1.41826021    -1.27594396  -383.17438392    -0.00310939    -0.00030460  0.24D-03  0.40D-04  4  4  1427.70
   5      1.43072226    -1.27758825  -383.17602820    -0.00164428    -0.00010406  0.10D-03  0.92D-05  5  5  1706.94
   6      1.43949270    -1.27830551  -383.17674546    -0.00071726    -0.00002329  0.18D-04  0.35D-05  6  6  2009.15
   7      1.44448428    -1.27869953  -383.17713948    -0.00039402    -0.00000579  0.52D-05  0.67D-06  6  1  2279.50
   8      1.44541083    -1.27875813  -383.17719809    -0.00005861    -0.00000201  0.17D-05  0.26D-06  6  2  2550.20
   9      1.44614101    -1.27879445  -383.17723440    -0.00003631    -0.00000059  0.49D-06  0.70D-07  6  3  2821.43
  10      1.44641959    -1.27880653  -383.17724648    -0.00001209    -0.00000014  0.10D-06  0.21D-07  6  4  3092.90
  11      1.44643437    -1.27879348  -383.17723344     0.00001305    -0.00000005  0.34D-07  0.66D-08  6  6  3380.52
  12      1.44649137    -1.27879329  -383.17723324     0.00000020    -0.00000002  0.20D-07  0.17D-08  6  5  3659.17
  13      1.44649305    -1.27879212  -383.17723207     0.00000117    -0.00000001  0.16D-07  0.81D-09  6  1  3940.91
  14      1.44649957    -1.27879263  -383.17723258    -0.00000051    -0.00000001  0.12D-07  0.52D-09  6  2  4244.08
  15      1.44648207    -1.27879178  -383.17723173     0.00000085    -0.00000001  0.90D-08  0.42D-09  6  4  4526.24

 Norm of t1 vector:      0.23026319      S-energy:    -0.00783192      T1 diagnostic:  0.02335519
                                                                       D1 diagnostic:  0.11245597
 Norm of t2 vector:      0.62726464      P-energy:    -1.27095986
                                         Alpha-Beta:  -0.99178462
                                         Alpha-Alpha: -0.15047231
                                         Beta-Beta:   -0.12870292

 Singles amplitudes (print threshold =  0.500E-01):

         I         SYM. A    A   T(IA) [Beta-Beta]

        13         1         2      0.05376771
        14         1         1     -0.10090115
        20         1         2      0.05275364
        21         1         2      0.12668924

 Spin contamination <S**2-Sz**2-Sz>     0.00000000

 Memory could be reduced to 869.96 Mwords without degradation in triples


 RESULTS
 =======

  Reference energy                   -381.898439951845
  CABS relaxation correction to RHF    -0.016337434462
  New reference energy               -381.914777386307

  F12 corrections for ansatz 3C(FIX) added to RCCSD energy. Coupling mode:  7

  RCCSD-F12a singles energy            -0.007831920084
  RCCSD-F12a pair energy               -1.531031988203
  RCCSD-F12a correlation energy        -1.538863908287
  Triples (T) contribution             -0.046072511110
  Total correlation energy             -1.584936419397

  RHF-RCCSD-F12a energy              -383.453641294594
  RHF-RCCSD[T]-F12a energy           -383.502560365014
  RHF-RCCSD-T-F12a energy            -383.499024399686
 !RHF-RCCSD(T)-F12a energy           -383.499713805704

 Program statistics:

 Available memory in ccsd:              2799995508
 Min. memory needed in ccsd:             145956030
 Max. memory used in ccsd:               213887406
 Max. memory used in cckext:             174843281 (15 integral passes)
 Max. memory used in cckint:             366942204 ( 1 integral passes)


 **********************************************************************************************************************************
 DATASETS  * FILE   NREC   LENGTH (MB)   RECORD NAMES
              1      19       33.59       500      610      700      900      950      970     1001      129      960     1100   
                                          VAR    BASINP    GEOM    SYMINP    ZMAT    AOBASIS   BASIS     P2S    ABASIS      S 
                                         1400     1410     1200     1210     1080     1600     1650     1700      960(1)
                                           T        V       H0       H01     AOSYM     SMH    MOLCAS    OPER    ABASIS    

              2       7        9.28       700     1000      520     2100     1001     2101     7360   
                                         GEOM     BASIS   MCVARS     RHF     BASIS     RHF    F12ABS    

 PROGRAMS   *        TOTAL  RCCSD(T)   RHF-SCF       INT   RHF-SCF       INT
 CPU TIMES  *     15028.43  14953.73     33.75     38.72      0.44      1.59
 REAL TIME  *     15354.44 SEC
 DISK USED  *         6.76 GB (local),       68.43 GB (total)
 SF USED    *        48.35 GB
 GA USED    *         4.87 MB       (max)       0.00 MB       (current)
 **********************************************************************************************************************************
 Molecular orbitals read from record     2101.2  Type=RHF/CANONICAL (state 1.1)
 Occupation numbers read from record     2101.2  Type=RHF/RHF (state 1.1)
 Orbital energies read from record       2101.2  Type=RHF/CANONICAL (state 1.1)
 Redundancy group numbers read from rec  2101.2  Type=RHF/RHF (state 1.1)

 RCCSD(T)-F12A/cc-pVDZ-F12 energy=   -383.499713805704

   RCCSD(T)-F12A         RHF-SCF         RHF-SCF
   -383.49971381   -381.89843995   -381.12571515
 **********************************************************************************************************************************
 Molpro calculation terminated
