# Supplementary material for: Computational Investigation of Substituent Effects on the Alcohol + Carbonyl Channel of Peroxy Radical Self- and Cross-Reactions
Source: J Phys Chem A. 2023 Feb 8;127(7):1686–96. doi: 10.1021/acs.jpca.2c08927 (PMC9969516; doi:10.1021/acs.jpca.2c08927)
Supplement: Supplementary file 2 — jp2c08927_si_002.zip [file jp2c08927_si_002.zip › MeO--OiproH/RO-meo-monomer.log]

 Entering Gaussian System, Link 0=/appl/chem/G09RevD.01/g09/g09
 Initial command:
 /appl/chem/G09RevD.01/g09/l1.exe "/wrk/hasangal/31849489.GAUSS_SCRDIR/Gau-5527.inp" -scrdir="/wrk/hasangal/31849489.GAUSS_SCRDIR/"
 Entering Link 1 = /appl/chem/G09RevD.01/g09/l1.exe PID=      5528.
  
 Copyright (c) 1988,1990,1992,1993,1995,1998,2003,2009,2013,
            Gaussian, Inc.  All Rights Reserved.
  
 This is part of the Gaussian(R) 09 program.  It is based on
 the Gaussian(R) 03 system (copyright 2003, Gaussian, Inc.),
 the Gaussian(R) 98 system (copyright 1998, Gaussian, Inc.),
 the Gaussian(R) 94 system (copyright 1995, Gaussian, Inc.),
 the Gaussian 92(TM) system (copyright 1992, Gaussian, Inc.),
 the Gaussian 90(TM) system (copyright 1990, Gaussian, Inc.),
 the Gaussian 88(TM) system (copyright 1988, Gaussian, Inc.),
 the Gaussian 86(TM) system (copyright 1986, Carnegie Mellon
 University), and the Gaussian 82(TM) system (copyright 1983,
 Carnegie Mellon University). Gaussian is a federally registered
 trademark of Gaussian, Inc.
  
 This software contains proprietary and confidential information,
 including trade secrets, belonging to Gaussian, Inc.
  
 This software is provided under written license and may be
 used, copied, transmitted, or stored only in accord with that
 written license.
  
 The following legend is applicable only to US Government
 contracts under FAR:
  
                    RESTRICTED RIGHTS LEGEND
  
 Use, reproduction and disclosure by the US Government is
 subject to restrictions as set forth in subparagraphs (a)
 and (c) of the Commercial Computer Software - Restricted
 Rights clause in FAR 52.227-19.
  
 Gaussian, Inc.
 340 Quinnipiac St., Bldg. 40, Wallingford CT 06492
  
  
 ---------------------------------------------------------------
 Warning -- This program may not be used in any manner that
 competes with the business of Gaussian, Inc. or will provide
 assistance to any competitor of Gaussian, Inc.  The licensee
 of this program is prohibited from giving any competitor of
 Gaussian, Inc. access to this program.  By using this program,
 the user acknowledges that Gaussian, Inc. is engaged in the
 business of creating and licensing software in the field of
 computational chemistry and represents and warrants to the
 licensee that it is not a competitor of Gaussian, Inc. and that
 it will not use this program in any manner prohibited above.
 ---------------------------------------------------------------
  

 Cite this work as:
 Gaussian 09, Revision D.01,
 M. J. Frisch, G. W. Trucks, H. B. Schlegel, G. E. Scuseria, 
 M. A. Robb, J. R. Cheeseman, G. Scalmani, V. Barone, B. Mennucci, 
 G. A. Petersson, H. Nakatsuji, M. Caricato, X. Li, H. P. Hratchian, 
 A. F. Izmaylov, J. Bloino, G. Zheng, J. L. Sonnenberg, M. Hada, 
 M. Ehara, K. Toyota, R. Fukuda, J. Hasegawa, M. Ishida, T. Nakajima, 
 Y. Honda, O. Kitao, H. Nakai, T. Vreven, J. A. Montgomery, Jr., 
 J. E. Peralta, F. Ogliaro, M. Bearpark, J. J. Heyd, E. Brothers, 
 K. N. Kudin, V. N. Staroverov, T. Keith, R. Kobayashi, J. Normand, 
 K. Raghavachari, A. Rendell, J. C. Burant, S. S. Iyengar, J. Tomasi, 
 M. Cossi, N. Rega, J. M. Millam, M. Klene, J. E. Knox, J. B. Cross, 
 V. Bakken, C. Adamo, J. Jaramillo, R. Gomperts, R. E. Stratmann, 
 O. Yazyev, A. J. Austin, R. Cammi, C. Pomelli, J. W. Ochterski, 
 R. L. Martin, K. Morokuma, V. G. Zakrzewski, G. A. Voth, 
 P. Salvador, J. J. Dannenberg, S. Dapprich, A. D. Daniels, 
 O. Farkas, J. B. Foresman, J. V. Ortiz, J. Cioslowski, 
 and D. J. Fox, Gaussian, Inc., Wallingford CT, 2013.
 
 ******************************************
 Gaussian 09:  ES64L-G09RevD.01 24-Apr-2013
                26-Nov-2018 
 ******************************************
 %mem=12GB
 %NProcShared=16
 Will use up to   16 processors via shared memory.
 %chk=methoxy_Conf-wb97-opt
 ----------------------------------------------------------------------
 #wB97XD Aug-cc-pVTZ Opt Integral(Grid=SuperFineGrid) Freq MaxDisk=32GB
 ----------------------------------------------------------------------
 1/14=-1,18=20,19=15,26=5,38=1/1,3;
 2/9=110,12=2,17=6,18=5,40=1/2;
 3/5=16,6=1,7=10,11=2,16=1,25=1,30=1,71=1,74=-58,75=-7/1,2,3;
 4//1;
 5/5=2,38=5/2;
 6/7=2,8=2,9=2,10=2,28=1/1;
 7//1,2,3,16;
 1/14=-1,18=20,19=15,26=5/3(2);
 2/9=110/2;
 99//99;
 2/9=110/2;
 3/5=16,6=1,7=10,11=2,16=1,25=1,30=1,71=1,74=-58,75=-7/1,2,3;
 4/5=5,16=3,69=1/1;
 5/5=2,38=5/2;
 7//1,2,3,16;
 1/14=-1,18=20,19=15,26=5/3(-5);
 2/9=110/2;
 6/7=2,8=2,9=2,10=2,19=2,28=1/1;
 99/9=1/99;
 -----
 Title
 -----
 Symbolic Z-matrix:
 Charge =  0 Multiplicity = 2
 C                     0.        0.       -0.0384 
 H                     0.9807    0.        0.4671 
 H                    -0.4903   -0.8493    0.4671 
 H                    -0.4903    0.8493    0.4671 
 O                     0.        0.       -1.3629 
 

 GradGradGradGradGradGradGradGradGradGradGradGradGradGradGradGradGradGrad
 Berny optimization.
 Initialization pass.
                           ----------------------------
                           !    Initial Parameters    !
                           ! (Angstroms and Degrees)  !
 --------------------------                            --------------------------
 ! Name  Definition              Value          Derivative Info.                !
 --------------------------------------------------------------------------------
 ! R1    R(1,2)                  1.1033         estimate D2E/DX2                !
 ! R2    R(1,3)                  1.1033         estimate D2E/DX2                !
 ! R3    R(1,4)                  1.1033         estimate D2E/DX2                !
 ! R4    R(1,5)                  1.3245         estimate D2E/DX2                !
 ! A1    A(2,1,3)              100.6665         estimate D2E/DX2                !
 ! A2    A(2,1,4)              100.6665         estimate D2E/DX2                !
 ! A3    A(2,1,5)              117.2688         estimate D2E/DX2                !
 ! A4    A(3,1,4)              100.6706         estimate D2E/DX2                !
 ! A5    A(3,1,5)              117.2696         estimate D2E/DX2                !
 ! A6    A(4,1,5)              117.2696         estimate D2E/DX2                !
 ! D1    D(2,1,4,3)           -103.1293         estimate D2E/DX2                !
 ! D2    D(2,1,5,3)            119.9978         estimate D2E/DX2                !
 ! D3    D(2,1,5,4)           -119.9978         estimate D2E/DX2                !
 ! D4    D(3,1,5,4)            120.0044         estimate D2E/DX2                !
 --------------------------------------------------------------------------------
 Trust Radius=3.00D-01 FncErr=1.00D-07 GrdErr=1.00D-07
 Number of steps in this run=     24 maximum allowed number of steps=    100.
 GradGradGradGradGradGradGradGradGradGradGradGradGradGradGradGradGradGrad

                          Input orientation:                          
 ---------------------------------------------------------------------
 Center     Atomic      Atomic             Coordinates (Angstroms)
 Number     Number       Type             X           Y           Z
 ---------------------------------------------------------------------
      1          6           0        0.000000    0.000000   -0.038400
      2          1           0        0.980700    0.000000    0.467100
      3          1           0       -0.490300   -0.849300    0.467100
      4          1           0       -0.490300    0.849300    0.467100
      5          8           0        0.000000    0.000000   -1.362900
 ---------------------------------------------------------------------
                    Distance matrix (angstroms):
                    1          2          3          4          5
     1  C    0.000000
     2  H    1.103314   0.000000
     3  H    1.103284   1.698573   0.000000
     4  H    1.103284   1.698573   1.698600   0.000000
     5  O    1.324500   2.076216   2.076200   2.076200   0.000000
 Stoichiometry    CH3O(2)
 Framework group  CS[SG(CHO),X(H2)]
 Deg. of freedom     6
 Full point group                 CS      NOp   2
 Largest Abelian subgroup         CS      NOp   2
 Largest concise Abelian subgroup CS      NOp   2
                         Standard orientation:                         
 ---------------------------------------------------------------------
 Center     Atomic      Atomic             Coordinates (Angstroms)
 Number     Number       Type             X           Y           Z
 ---------------------------------------------------------------------
      1          6           0        0.000006   -0.534088    0.000000
      2          1           0       -0.980694   -1.039588    0.000000
      3          1           0        0.490306   -1.039588    0.849300
      4          1           0        0.490306   -1.039588   -0.849300
      5          8           0        0.000006    0.790412    0.000000
 ---------------------------------------------------------------------
 Rotational constants (GHZ):    173.8036496     28.3452617     28.3451650
 Standard basis: Aug-CC-pVTZ (5D, 7F)
 There are   117 symmetry adapted cartesian basis functions of A'  symmetry.
 There are    68 symmetry adapted cartesian basis functions of A"  symmetry.
 There are    99 symmetry adapted basis functions of A'  symmetry.
 There are    62 symmetry adapted basis functions of A"  symmetry.
   161 basis functions,   225 primitive gaussians,   185 cartesian basis functions
     9 alpha electrons        8 beta electrons
       nuclear repulsion energy        34.8625140288 Hartrees.
 NAtoms=    5 NActive=    5 NUniq=    4 SFac= 1.56D+00 NAtFMM=   60 NAOKFM=F Big=F
 Integral buffers will be    131072 words long.
 Raffenetti 2 integral format.
 Two-electron integral symmetry is turned on.
 Nuclear repulsion after empirical dispersion term =       34.8621898929 Hartrees.
 One-electron integrals computed using PRISM.
 NBasis=   161 RedAO= T EigKep=  7.83D-05  NBF=    99    62
 NBsUse=   161 1.00D-06 EigRej= -1.00D+00 NBFU=    99    62
 ExpMin= 2.53D-02 ExpMax= 1.53D+04 ExpMxC= 5.22D+02 IAcc=3 IRadAn=         7 AccDes= 0.00D+00
 Harris functional with IExCor= 4639 and IRadAn=       7 diagonalized for initial guess.
 HarFok:  IExCor= 4639 AccDes= 0.00D+00 IRadAn=         7 IDoV= 1 UseB2=F ITyADJ=14
 ICtDFT=  3500011 ScaDFX=  1.000000  1.000000  1.000000  1.000000
 FoFCou: FMM=F IPFlag=           0 FMFlag=      100000 FMFlg1=           0
         NFxFlg=           0 DoJE=T BraDBF=F KetDBF=T FulRan=T
         wScrn=  0.000000 ICntrl=     500 IOpCl=  0 I1Cent=   200000004 NGrid=           0
         NMat0=    1 NMatS0=      1 NMatT0=    0 NMatD0=    1 NMtDS0=    0 NMtDT0=    0
 Petite list used in FoFCou.
 Initial guess orbital symmetries:
 Alpha Orbitals:
       Occupied  (A') (A') (A') (A') (A") (A') (A') (A") (A')
       Virtual   (A') (A") (A') (A') (A') (A") (A') (A') (A') (A")
                 (A') (A") (A') (A") (A') (A') (A') (A") (A') (A")
                 (A') (A") (A') (A') (A") (A') (A') (A") (A') (A')
                 (A') (A") (A') (A") (A') (A") (A') (A') (A") (A')
                 (A") (A') (A") (A') (A") (A') (A') (A') (A') (A")
                 (A") (A") (A') (A") (A') (A') (A") (A') (A') (A")
                 (A') (A') (A') (A") (A") (A') (A") (A') (A') (A')
                 (A") (A") (A') (A") (A') (A") (A') (A') (A") (A')
                 (A') (A") (A') (A") (A') (A") (A') (A') (A") (A')
                 (A") (A') (A') (A') (A') (A") (A') (A") (A') (A")
                 (A") (A') (A') (A") (A') (A') (A") (A') (A") (A")
                 (A') (A") (A') (A') (A') (A") (A') (A') (A") (A")
                 (A') (A') (A") (A") (A') (A') (A") (A') (A") (A')
                 (A') (A') (A") (A') (A') (A") (A') (A") (A") (A')
                 (A") (A') (A") (A') (A') (A") (A') (A') (A') (A")
                 (A') (A')
 Beta  Orbitals:
       Occupied  (A') (A') (A') (A') (A") (A') (A') (A")
       Virtual   (A') (A') (A") (A') (A') (A') (A") (A') (A') (A')
                 (A") (A') (A") (A') (A") (A') (A') (A') (A") (A')
                 (A") (A') (A") (A') (A') (A") (A') (A') (A") (A')
                 (A') (A') (A") (A') (A") (A') (A") (A') (A') (A")
                 (A') (A") (A') (A") (A') (A") (A') (A') (A') (A')
                 (A") (A") (A") (A') (A") (A') (A') (A") (A') (A')
                 (A") (A') (A') (A') (A") (A") (A') (A") (A') (A')
                 (A') (A") (A") (A') (A") (A') (A") (A') (A') (A")
                 (A') (A') (A") (A') (A") (A') (A") (A') (A') (A")
                 (A') (A") (A') (A') (A') (A') (A") (A') (A") (A')
                 (A") (A") (A') (A') (A") (A') (A') (A") (A') (A")
                 (A") (A') (A") (A') (A') (A') (A") (A') (A') (A")
                 (A") (A') (A') (A") (A") (A') (A') (A") (A') (A")
                 (A') (A') (A') (A") (A') (A') (A") (A') (A") (A")
                 (A') (A") (A') (A") (A') (A') (A") (A') (A') (A')
                 (A") (A') (A')
 The electronic state of the initial guess is 2-A'.
 Initial guess <Sx>= 0.0000 <Sy>= 0.0000 <Sz>= 0.5000 <S**2>= 0.7500 S= 0.5000
 Keep R1 and R2 ints in memory in symmetry-blocked form, NReq=255574017.
 Requested convergence on RMS density matrix=1.00D-08 within 128 cycles.
 Requested convergence on MAX density matrix=1.00D-06.
 Requested convergence on             energy=1.00D-06.
 No special actions if energy rises.
 SCF Done:  E(UwB97XD) =  -115.051649134     A.U. after   12 cycles
            NFock= 12  Conv=0.78D-08     -V/T= 2.0054
 <Sx>= 0.0000 <Sy>= 0.0000 <Sz>= 0.5000 <S**2>= 0.7546 S= 0.5023
 <L.S>= 0.000000000000E+00
 Annihilation of the first spin contaminant:
 S**2 before annihilation     0.7546,   after     0.7500

 **********************************************************************

            Population analysis using the SCF density.

 **********************************************************************

 Orbital symmetries:
 Alpha Orbitals:
       Occupied  (A') (A') (A') (A') (A') (A') (A") (A') (A")
       Virtual   (A') (A') (A") (A') (A') (A") (A') (A') (A') (A")
                 (A') (A") (A') (A') (A") (A') (A') (A") (A') (A")
                 (A') (A") (A') (A') (A") (A') (A') (A') (A") (A')
                 (A') (A") (A') (A') (A") (A') (A") (A') (A") (A')
                 (A") (A') (A") (A') (A') (A") (A') (A') (A') (A")
                 (A") (A') (A") (A') (A") (A') (A') (A") (A') (A')
                 (A") (A') (A') (A") (A") (A') (A') (A") (A') (A')
                 (A") (A") (A') (A") (A') (A") (A') (A") (A') (A')
                 (A') (A") (A') (A") (A') (A") (A') (A') (A") (A')
                 (A') (A") (A') (A') (A') (A") (A') (A") (A') (A")
                 (A') (A") (A') (A") (A') (A') (A") (A') (A") (A')
                 (A") (A") (A') (A') (A') (A") (A') (A') (A") (A')
                 (A") (A') (A") (A') (A") (A') (A") (A') (A") (A')
                 (A') (A') (A") (A') (A') (A") (A') (A") (A') (A")
                 (A') (A") (A') (A") (A') (A") (A') (A') (A') (A")
                 (A') (A')
 Beta  Orbitals:
       Occupied  (A') (A') (A') (A') (A") (A') (A') (A")
       Virtual   (A') (A') (A") (A') (A') (A') (A") (A') (A') (A")
                 (A') (A") (A') (A') (A") (A') (A') (A') (A") (A')
                 (A") (A") (A') (A') (A') (A") (A') (A') (A") (A')
                 (A') (A') (A") (A') (A") (A') (A') (A") (A") (A')
                 (A') (A") (A') (A") (A') (A') (A") (A') (A') (A")
                 (A') (A") (A") (A') (A') (A") (A') (A') (A") (A')
                 (A") (A') (A') (A") (A') (A") (A') (A') (A") (A')
                 (A') (A") (A") (A') (A") (A') (A") (A') (A") (A')
                 (A') (A") (A') (A') (A") (A') (A") (A') (A') (A")
                 (A') (A') (A") (A') (A') (A") (A') (A') (A") (A')
                 (A") (A') (A") (A') (A") (A') (A") (A') (A') (A")
                 (A') (A") (A") (A') (A') (A") (A') (A') (A") (A')
                 (A") (A') (A') (A") (A') (A") (A') (A") (A") (A')
                 (A') (A') (A') (A") (A') (A") (A') (A') (A") (A')
                 (A") (A") (A') (A") (A') (A") (A') (A') (A') (A")
                 (A') (A') (A')
 The electronic state is 2-A'.
 Alpha  occ. eigenvalues --  -19.30831 -10.34194  -1.15457  -0.78340  -0.58022
 Alpha  occ. eigenvalues --   -0.55100  -0.54915  -0.42162  -0.37646
 Alpha virt. eigenvalues --    0.02895   0.04790   0.05075   0.07489   0.12237
 Alpha virt. eigenvalues --    0.12439   0.12488   0.17093   0.18222   0.18568
 Alpha virt. eigenvalues --    0.19435   0.19999   0.21382   0.28601   0.28702
 Alpha virt. eigenvalues --    0.29816   0.32138   0.32573   0.34429   0.34778
 Alpha virt. eigenvalues --    0.36440   0.36605   0.38779   0.40292   0.40790
 Alpha virt. eigenvalues --    0.42115   0.45183   0.46120   0.46975   0.59990
 Alpha virt. eigenvalues --    0.60540   0.60996   0.67630   0.69382   0.69573
 Alpha virt. eigenvalues --    0.75655   0.76220   0.79414   0.79442   0.81520
 Alpha virt. eigenvalues --    0.83459   0.87182   0.87563   0.88787   0.90087
 Alpha virt. eigenvalues --    0.90253   0.95705   0.97867   0.98907   0.99240
 Alpha virt. eigenvalues --    1.03120   1.03678   1.04787   1.12490   1.12678
 Alpha virt. eigenvalues --    1.14695   1.17178   1.17435   1.23438   1.32180
 Alpha virt. eigenvalues --    1.33120   1.35710   1.40411   1.40457   1.48806
 Alpha virt. eigenvalues --    1.49073   1.51661   1.52471   1.53151   1.57094
 Alpha virt. eigenvalues --    1.58174   1.71945   1.74135   1.74875   1.86154
 Alpha virt. eigenvalues --    1.86743   1.90607   2.00946   2.01006   2.06514
 Alpha virt. eigenvalues --    2.19747   2.20096   2.24249   2.25545   2.31516
 Alpha virt. eigenvalues --    2.33576   2.36036   2.58607   2.61407   2.61502
 Alpha virt. eigenvalues --    2.69608   2.71525   2.74653   2.81012   3.01713
 Alpha virt. eigenvalues --    3.02563   3.29769   3.30409   3.31055   3.31782
 Alpha virt. eigenvalues --    3.36593   3.37092   3.57237   3.58262   3.58795
 Alpha virt. eigenvalues --    3.72028   3.73184   3.83254   3.84456   3.87830
 Alpha virt. eigenvalues --    3.89336   3.93173   3.95918   4.07134   4.11934
 Alpha virt. eigenvalues --    4.12264   4.37145   4.42949   4.44339   4.46851
 Alpha virt. eigenvalues --    4.46890   4.54277   4.73018   4.78578   4.79794
 Alpha virt. eigenvalues --    4.95399   4.96858   4.99560   5.01264   5.12022
 Alpha virt. eigenvalues --    5.41195   5.47349   5.48534   5.82396   5.84612
 Alpha virt. eigenvalues --    5.84786   6.19299   6.20303   6.26655   6.27780
 Alpha virt. eigenvalues --    6.56424   6.56723   6.74468   6.74659   6.79649
 Alpha virt. eigenvalues --    6.83011   6.94265   7.22987   7.23466   7.27775
 Alpha virt. eigenvalues --   13.33102  16.61322
  Beta  occ. eigenvalues --  -19.28877 -10.34258  -1.09949  -0.76431  -0.54093
  Beta  occ. eigenvalues --   -0.52716  -0.52373  -0.35575
  Beta virt. eigenvalues --   -0.07546   0.03083   0.05090   0.05104   0.07627
  Beta virt. eigenvalues --    0.12403   0.12413   0.12581   0.17092   0.18556
  Beta virt. eigenvalues --    0.18741   0.20105   0.20496   0.21783   0.28644
  Beta virt. eigenvalues --    0.28766   0.29965   0.32601   0.32624   0.34635
  Beta virt. eigenvalues --    0.34901   0.36721   0.36761   0.39075   0.40855
  Beta virt. eigenvalues --    0.40915   0.42581   0.45626   0.47209   0.47805
  Beta virt. eigenvalues --    0.60204   0.61060   0.61158   0.68150   0.69640
  Beta virt. eigenvalues --    0.69893   0.75902   0.76185   0.80076   0.80188
  Beta virt. eigenvalues --    0.81895   0.83632   0.87572   0.87587   0.89129
  Beta virt. eigenvalues --    0.90211   0.90211   0.95708   0.98402   0.99364
  Beta virt. eigenvalues --    0.99398   1.03018   1.05070   1.05666   1.12548
  Beta virt. eigenvalues --    1.12642   1.14771   1.17221   1.17391   1.23576
  Beta virt. eigenvalues --    1.33336   1.33470   1.35964   1.40725   1.40785
  Beta virt. eigenvalues --    1.48865   1.49439   1.52409   1.52580   1.53606
  Beta virt. eigenvalues --    1.58094   1.58408   1.72299   1.74766   1.74970
  Beta virt. eigenvalues --    1.86753   1.87090   1.91063   2.01750   2.01881
  Beta virt. eigenvalues --    2.07386   2.22878   2.22998   2.24840   2.26503
  Beta virt. eigenvalues --    2.33670   2.33940   2.36983   2.60159   2.62461
  Beta virt. eigenvalues --    2.62601   2.71318   2.71820   2.75105   2.81713
  Beta virt. eigenvalues --    3.02780   3.02801   3.29880   3.30593   3.31537
  Beta virt. eigenvalues --    3.31906   3.36929   3.37295   3.57903   3.58419
  Beta virt. eigenvalues --    3.59433   3.73689   3.73916   3.84059   3.84742
  Beta virt. eigenvalues --    3.89591   3.89789   3.93822   3.96896   4.07639
  Beta virt. eigenvalues --    4.13153   4.14296   4.38159   4.45480   4.45773
  Beta virt. eigenvalues --    4.48069   4.48858   4.54966   4.73656   4.79589
  Beta virt. eigenvalues --    4.80286   4.96422   4.97324   5.01912   5.01965
  Beta virt. eigenvalues --    5.12867   5.41636   5.48454   5.49079   5.84788
  Beta virt. eigenvalues --    5.85529   5.85807   6.25814   6.26852   6.27805
  Beta virt. eigenvalues --    6.28514   6.60150   6.60398   6.81647   6.82975
  Beta virt. eigenvalues --    6.84138   6.84458   6.96587   7.26213   7.29656
  Beta virt. eigenvalues --    7.30248  13.36605  16.61415
          Condensed to atoms (all electrons):
               1          2          3          4          5
     1  C    5.241521   0.353122   0.370456   0.370456   0.067749
     2  H    0.353122   0.367808  -0.002979  -0.002979  -0.012037
     3  H    0.370456  -0.002979   0.368806   0.003676  -0.008352
     4  H    0.370456  -0.002979   0.003676   0.368806  -0.008352
     5  O    0.067749  -0.012037  -0.008352  -0.008352   8.391538
          Atomic-Atomic Spin Densities.
               1          2          3          4          5
     1  C   -0.031395   0.036005   0.012501   0.012501  -0.075319
     2  H    0.036005   0.066058   0.001622   0.001622  -0.001531
     3  H    0.012501   0.001622   0.014978  -0.001034  -0.000340
     4  H    0.012501   0.001622  -0.001034   0.014978  -0.000340
     5  O   -0.075319  -0.001531  -0.000340  -0.000340   0.964010
 Mulliken charges and spin densities:
               1          2
     1  C   -0.403304  -0.045709
     2  H    0.297066   0.103775
     3  H    0.268393   0.027727
     4  H    0.268393   0.027727
     5  O   -0.430547   0.886480
 Sum of Mulliken charges =   0.00000   1.00000
 Mulliken charges and spin densities with hydrogens summed into heavy atoms:
               1          2
     1  C    0.430547   0.113520
     5  O   -0.430547   0.886480
 Electronic spatial extent (au):  <R**2>=             74.0100
 Charge=              0.0000 electrons
 Dipole moment (field-independent basis, Debye):
    X=             -0.1934    Y=             -2.0640    Z=              0.0000  Tot=              2.0731
 Quadrupole moment (field-independent basis, Debye-Ang):
   XX=            -11.7025   YY=            -13.1272   ZZ=            -13.0579
   XY=              0.3164   XZ=              0.0000   YZ=              0.0000
 Traceless Quadrupole moment (field-independent basis, Debye-Ang):
   XX=              0.9267   YY=             -0.4980   ZZ=             -0.4287
   XY=              0.3164   XZ=              0.0000   YZ=              0.0000
 Octapole moment (field-independent basis, Debye-Ang**2):
  XXX=             -0.8500  YYY=              0.3143  ZZZ=              0.0000  XYY=             -0.3747
  XXY=              0.3681  XXZ=              0.0000  XZZ=              0.4262  YZZ=              0.1954
  YYZ=              0.0000  XYZ=              0.0000
 Hexadecapole moment (field-independent basis, Debye-Ang**3):
 XXXX=            -16.8417 YYYY=            -55.9473 ZZZZ=            -19.3720 XXXY=              1.1999
 XXXZ=              0.0000 YYYX=              0.6392 YYYZ=              0.0000 ZZZX=              0.0000
 ZZZY=              0.0000 XXYY=            -11.1321 XXZZ=             -6.0799 YYZZ=            -13.0258
 XXYZ=              0.0000 YYXZ=              0.0000 ZZXY=             -0.4671
 N-N= 3.486218989288D+01 E-N=-3.396867004038D+02  KE= 1.144313143092D+02
 Symmetry A'   KE= 1.076232871852D+02
 Symmetry A"   KE= 6.808027124036D+00
                          Isotropic Fermi Contact Couplings
        Atom                 a.u.       MegaHertz       Gauss      10(-4) cm-1
     1  C(13)             -0.03836     -43.12217     -15.38706     -14.38401
     2  H(1)               0.05882     262.91434      93.81437      87.69879
     3  H(1)               0.01389      62.10527      22.16070      20.71609
     4  H(1)               0.01389      62.10527      22.16070      20.71609
     5  O(17)              0.03188     -19.32833      -6.89683      -6.44724
 --------------------------------------------------------
       Center         ----  Spin Dipole Couplings  ----
                      3XX-RR        3YY-RR        3ZZ-RR
 --------------------------------------------------------
     1   Atom        0.010176      0.042620     -0.052797
     2   Atom        0.003013      0.011611     -0.014623
     3   Atom       -0.012133      0.009331      0.002803
     4   Atom       -0.012133      0.009331      0.002803
     5   Atom        3.487283     -1.747905     -1.739378
 --------------------------------------------------------
                        XY            XZ            YZ
 --------------------------------------------------------
     1   Atom       -0.001032      0.000000      0.000000
     2   Atom        0.019407      0.000000      0.000000
     3   Atom       -0.006744      0.002548     -0.013463
     4   Atom       -0.006744     -0.002548      0.013463
     5   Atom       -0.014744      0.000000      0.000000
 --------------------------------------------------------


 ---------------------------------------------------------------------------------
              Anisotropic Spin Dipole Couplings in Principal Axis System
 ---------------------------------------------------------------------------------

       Atom             a.u.   MegaHertz   Gauss  10(-4) cm-1        Axes

              Baa    -0.0528    -7.085    -2.528    -2.363  0.0000  0.0000  1.0000
     1 C(13)  Bbb     0.0101     1.361     0.486     0.454  0.9995  0.0318  0.0000
              Bcc     0.0427     5.724     2.042     1.909 -0.0318  0.9995  0.0000
 
              Baa    -0.0146    -7.802    -2.784    -2.603  0.0000  0.0000  1.0000
     2 H(1)   Bbb    -0.0126    -6.705    -2.392    -2.236  0.7798 -0.6260  0.0000
              Bcc     0.0272    14.507     5.176     4.839  0.6260  0.7798  0.0000
 
              Baa    -0.0142    -7.600    -2.712    -2.535  0.9313  0.3405  0.1297
     3 H(1)   Bbb    -0.0071    -3.785    -1.351    -1.263 -0.3032  0.5265  0.7943
              Bcc     0.0213    11.385     4.063     3.798 -0.2021  0.7790 -0.5936
 
              Baa    -0.0142    -7.600    -2.712    -2.535  0.9313  0.3405 -0.1297
     4 H(1)   Bbb    -0.0071    -3.785    -1.351    -1.263  0.3032 -0.5265  0.7943
              Bcc     0.0213    11.385     4.063     3.798 -0.2021  0.7790  0.5936
 
              Baa    -1.7479   126.480    45.131    42.189  0.0028  1.0000  0.0000
     5 O(17)  Bbb    -1.7394   125.860    44.910    41.982  0.0000  0.0000  1.0000
              Bcc     3.4873  -252.340   -90.041   -84.172  1.0000 -0.0028  0.0000
 

 ---------------------------------------------------------------------------------

 Calling FoFJK, ICntrl=      2127 FMM=F ISym2X=1 I1Cent= 0 IOpClX= 1 NMat=1 NMatS=1 NMatT=0.
 ***** Axes restored to original set *****
 -------------------------------------------------------------------
 Center     Atomic                   Forces (Hartrees/Bohr)
 Number     Number              X              Y              Z
 -------------------------------------------------------------------
      1        6          -0.021216160    0.000000000    0.048662722
      2        1           0.009129295    0.000000000   -0.014903900
      3        1           0.002284937   -0.011113586   -0.011815145
      4        1           0.002284937    0.011113586   -0.011815145
      5        8           0.007516991    0.000000000   -0.010128532
 -------------------------------------------------------------------
 Cartesian Forces:  Max     0.048662722 RMS     0.015957045

 GradGradGradGradGradGradGradGradGradGradGradGradGradGradGradGradGradGrad
 Berny optimization.
 FormGI is forming the generalized inverse of G from B-inverse, IUseBI=4.
 Internal  Forces:  Max     0.015232306 RMS     0.009089529
 Search for a local minimum.
 Step number   1 out of a maximum of   24
 All quantities printed in internal units (Hartrees-Bohrs-Radians)
 Mixed Optimization -- RFO/linear search
 Second derivative matrix not updated -- first step.
 The second derivative matrix:
                          R1        R2        R3        R4        A1
           R1           0.33318
           R2           0.00000   0.33322
           R3           0.00000   0.00000   0.33322
           R4           0.00000   0.00000   0.00000   0.60824
           A1           0.00000   0.00000   0.00000   0.00000   0.16000
           A2           0.00000   0.00000   0.00000   0.00000   0.00000
           A3           0.00000   0.00000   0.00000   0.00000   0.00000
           A4           0.00000   0.00000   0.00000   0.00000   0.00000
           A5           0.00000   0.00000   0.00000   0.00000   0.00000
           A6           0.00000   0.00000   0.00000   0.00000   0.00000
           D1           0.00000   0.00000   0.00000   0.00000   0.00000
           D2           0.00000   0.00000   0.00000   0.00000   0.00000
           D3           0.00000   0.00000   0.00000   0.00000   0.00000
           D4           0.00000   0.00000   0.00000   0.00000   0.00000
                          A2        A3        A4        A5        A6
           A2           0.16000
           A3           0.00000   0.16000
           A4           0.00000   0.00000   0.16000
           A5           0.00000   0.00000   0.00000   0.16000
           A6           0.00000   0.00000   0.00000   0.00000   0.16000
           D1           0.00000   0.00000   0.00000   0.00000   0.00000
           D2           0.00000   0.00000   0.00000   0.00000   0.00000
           D3           0.00000   0.00000   0.00000   0.00000   0.00000
           D4           0.00000   0.00000   0.00000   0.00000   0.00000
                          D1        D2        D3        D4
           D1           0.00230
           D2           0.00000   0.02691
           D3           0.00000   0.00000   0.02691
           D4           0.00000   0.00000   0.00000   0.02691
 ITU=  0
     Eigenvalues ---    0.05526   0.06139   0.10767   0.16000   0.16000
     Eigenvalues ---    0.33318   0.33322   0.33322   0.60824
 RFO step:  Lambda=-9.11588239D-03 EMin= 5.52613101D-02
 Linear search not attempted -- first point.
 Iteration  1 RMS(Cart)=  0.05647271 RMS(Int)=  0.00523167
 Iteration  2 RMS(Cart)=  0.00354203 RMS(Int)=  0.00366934
 Iteration  3 RMS(Cart)=  0.00000542 RMS(Int)=  0.00366933
 Iteration  4 RMS(Cart)=  0.00000002 RMS(Int)=  0.00366933
 ClnCor:  largest displacement from symmetrization is 6.57D-03 for atom     4.
 Variable       Old X    -DE/DX   Delta X   Delta X   Delta X     New X
                                 (Linear)    (Quad)   (Total)
    R1        2.08496   0.00129   0.00000   0.00376   0.00375   2.08871
    R2        2.08490   0.00213   0.00000   0.00621   0.00535   2.09026
    R3        2.08490   0.00213   0.00000   0.00621   0.00535   2.09026
    R4        2.50294   0.01013   0.00000   0.01641   0.01641   2.51935
    A1        1.75696   0.00696   0.00000   0.06479   0.05791   1.81488
    A2        1.75696   0.01214   0.00000   0.06941   0.05791   1.81488
    A3        2.04673  -0.01348   0.00000  -0.12520  -0.12757   1.91915
    A4        1.75703   0.01523   0.00000   0.13675   0.13609   1.89312
    A5        2.04674  -0.00522   0.00000  -0.04583  -0.04501   2.00173
    A6        2.04674  -0.00892   0.00000  -0.04691  -0.04501   2.00173
    D1       -1.79995  -0.01378   0.00000  -0.11663  -0.12388  -1.92382
    D2        2.09436  -0.00670   0.00000  -0.05964  -0.05686   2.03750
    D3       -2.09436   0.00256   0.00000   0.05397   0.05686  -2.03750
    D4        2.09447   0.00926   0.00000   0.11361   0.11372   2.20819
         Item               Value     Threshold  Converged?
 Maximum Force            0.015232     0.000450     NO 
 RMS     Force            0.009090     0.000300     NO 
 Maximum Displacement     0.091111     0.001800     NO 
 RMS     Displacement     0.055620     0.001200     NO 
 Predicted change in Energy=-4.998422D-03
 GradGradGradGradGradGradGradGradGradGradGradGradGradGradGradGradGradGrad

                          Input orientation:                          
 ---------------------------------------------------------------------
 Center     Atomic      Atomic             Coordinates (Angstroms)
 Number     Number       Type             X           Y           Z
 ---------------------------------------------------------------------
      1          6           0       -0.026554    0.000000    0.005763
      2          1           0        0.997696    0.000000    0.421215
      3          1           0       -0.495518   -0.897514    0.450774
      4          1           0       -0.495518    0.897514    0.450774
      5          8           0        0.022740    0.000000   -1.326507
 ---------------------------------------------------------------------
                    Distance matrix (angstroms):
                    1          2          3          4          5
     1  C    0.000000
     2  H    1.105300   0.000000
     3  H    1.106116   1.742439   0.000000
     4  H    1.106116   1.742439   1.795028   0.000000
     5  O    1.333182   2.001267   2.057390   2.057390   0.000000
 Stoichiometry    CH3O(2)
 Framework group  CS[SG(CHO),X(H2)]
 Deg. of freedom     6
 Full point group                 CS      NOp   2
 Largest Abelian subgroup         CS      NOp   2
 Largest concise Abelian subgroup CS      NOp   2
                         Standard orientation:                         
 ---------------------------------------------------------------------
 Center     Atomic      Atomic             Coordinates (Angstroms)
 Number     Number       Type             X           Y           Z
 ---------------------------------------------------------------------
      1          6           0        0.007914   -0.550827    0.000000
      2          1           0       -1.030997   -0.928124    0.000000
      3          1           0        0.460103   -1.012874    0.897514
      4          1           0        0.460103   -1.012874   -0.897514
      5          8           0        0.007914    0.782355    0.000000
 ---------------------------------------------------------------------
 Rotational constants (GHZ):    161.8378343     28.7305662     28.5285055
 Standard basis: Aug-CC-pVTZ (5D, 7F)
 There are   117 symmetry adapted cartesian basis functions of A'  symmetry.
 There are    68 symmetry adapted cartesian basis functions of A"  symmetry.
 There are    99 symmetry adapted basis functions of A'  symmetry.
 There are    62 symmetry adapted basis functions of A"  symmetry.
   161 basis functions,   225 primitive gaussians,   185 cartesian basis functions
     9 alpha electrons        8 beta electrons
       nuclear repulsion energy        34.7989431550 Hartrees.
 NAtoms=    5 NActive=    5 NUniq=    4 SFac= 1.56D+00 NAtFMM=   60 NAOKFM=F Big=F
 Integral buffers will be    131072 words long.
 Raffenetti 2 integral format.
 Two-electron integral symmetry is turned on.
 Nuclear repulsion after empirical dispersion term =       34.7986009099 Hartrees.
 One-electron integrals computed using PRISM.
 NBasis=   161 RedAO= T EigKep=  8.27D-05  NBF=    99    62
 NBsUse=   161 1.00D-06 EigRej= -1.00D+00 NBFU=    99    62
 Initial guess from the checkpoint file:  "methoxy_Conf-wb97-opt.chk"
 B after Tr=     0.000000    0.000000    0.000000
         Rot=    0.999951    0.000000    0.000000    0.009908 Ang=   1.14 deg.
 Initial guess orbital symmetries:
 Alpha Orbitals:
       Occupied  (A') (A') (A') (A') (A') (A') (A") (A') (A")
       Virtual   (A') (A') (A') (A') (A') (A') (A') (A') (A') (A')
                 (A') (A') (A') (A') (A') (A') (A') (A') (A') (A')
                 (A') (A') (A') (A') (A') (A') (A') (A') (A') (A')
                 (A') (A') (A') (A') (A') (A') (A') (A') (A') (A')
                 (A') (A') (A') (A') (A') (A') (A') (A') (A') (A')
                 (A') (A') (A') (A') (A') (A') (A') (A') (A') (A')
                 (A') (A') (A') (A') (A') (A') (A') (A') (A') (A')
                 (A') (A') (A') (A') (A') (A') (A') (A') (A') (A')
                 (A') (A') (A') (A') (A') (A') (A') (A') (A') (A')
                 (A') (A') (A") (A") (A") (A") (A") (A") (A") (A")
                 (A") (A") (A") (A") (A") (A") (A") (A") (A") (A")
                 (A") (A") (A") (A") (A") (A") (A") (A") (A") (A")
                 (A") (A") (A") (A") (A") (A") (A") (A") (A") (A")
                 (A") (A") (A") (A") (A") (A") (A") (A") (A") (A")
                 (A") (A") (A") (A") (A") (A") (A") (A") (A") (A")
                 (A") (A")
 Beta  Orbitals:
       Occupied  (A') (A') (A') (A') (A") (A') (A') (A")
       Virtual   (A') (A') (A') (A') (A') (A') (A') (A') (A') (A')
                 (A') (A') (A') (A') (A') (A') (A') (A') (A') (A')
                 (A') (A') (A') (A') (A') (A') (A') (A') (A') (A')
                 (A') (A') (A') (A') (A') (A') (A') (A') (A') (A')
                 (A') (A') (A') (A') (A') (A') (A') (A') (A') (A')
                 (A') (A') (A') (A') (A') (A') (A') (A') (A') (A')
                 (A') (A') (A') (A') (A') (A') (A') (A') (A') (A')
                 (A') (A') (A') (A') (A') (A') (A') (A') (A') (A')
                 (A') (A') (A') (A') (A') (A') (A') (A') (A') (A')
                 (A') (A') (A') (A") (A") (A") (A") (A") (A") (A")
                 (A") (A") (A") (A") (A") (A") (A") (A") (A") (A")
                 (A") (A") (A") (A") (A") (A") (A") (A") (A") (A")
                 (A") (A") (A") (A") (A") (A") (A") (A") (A") (A")
                 (A") (A") (A") (A") (A") (A") (A") (A") (A") (A")
                 (A") (A") (A") (A") (A") (A") (A") (A") (A") (A")
                 (A") (A") (A")
 Initial guess <Sx>= 0.0000 <Sy>= 0.0000 <Sz>= 0.5000 <S**2>= 0.7545 S= 0.5022
 ExpMin= 2.53D-02 ExpMax= 1.53D+04 ExpMxC= 5.22D+02 IAcc=3 IRadAn=         5 AccDes= 0.00D+00
 Harris functional with IExCor= 4639 and IRadAn=       5 diagonalized for initial guess.
 HarFok:  IExCor= 4639 AccDes= 0.00D+00 IRadAn=         5 IDoV= 1 UseB2=F ITyADJ=14
 ICtDFT=  3500011 ScaDFX=  1.000000  1.000000  1.000000  1.000000
 FoFCou: FMM=F IPFlag=           0 FMFlag=      100000 FMFlg1=           0
         NFxFlg=           0 DoJE=T BraDBF=F KetDBF=T FulRan=T
         wScrn=  0.000000 ICntrl=     500 IOpCl=  0 I1Cent=   200000004 NGrid=           0
         NMat0=    1 NMatS0=      1 NMatT0=    0 NMatD0=    1 NMtDS0=    0 NMtDT0=    0
 Petite list used in FoFCou.
 Keep R1 and R2 ints in memory in symmetry-blocked form, NReq=255574017.
 Requested convergence on RMS density matrix=1.00D-08 within 128 cycles.
 Requested convergence on MAX density matrix=1.00D-06.
 Requested convergence on             energy=1.00D-06.
 No special actions if energy rises.
 SCF Done:  E(UwB97XD) =  -115.057668728     A.U. after   12 cycles
            NFock= 12  Conv=0.50D-08     -V/T= 2.0056
 <Sx>= 0.0000 <Sy>= 0.0000 <Sz>= 0.5000 <S**2>= 0.7544 S= 0.5022
 <L.S>= 0.000000000000E+00
 Annihilation of the first spin contaminant:
 S**2 before annihilation     0.7544,   after     0.7500
 Calling FoFJK, ICntrl=      2127 FMM=F ISym2X=1 I1Cent= 0 IOpClX= 1 NMat=1 NMatS=1 NMatT=0.
 ***** Axes restored to original set *****
 -------------------------------------------------------------------
 Center     Atomic                   Forces (Hartrees/Bohr)
 Number     Number              X              Y              Z
 -------------------------------------------------------------------
      1        6          -0.010307590    0.000000000    0.026869080
      2        1           0.003236699    0.000000000   -0.005945531
      3        1           0.001694176    0.000346713   -0.004888781
      4        1           0.001694176   -0.000346713   -0.004888781
      5        8           0.003682539    0.000000000   -0.011145987
 -------------------------------------------------------------------
 Cartesian Forces:  Max     0.026869080 RMS     0.008428503

 GradGradGradGradGradGradGradGradGradGradGradGradGradGradGradGradGradGrad
 Berny optimization.
 Using GEDIIS/GDIIS optimizer.
 FormGI is forming the generalized inverse of G from B-inverse, IUseBI=4.
 Internal  Forces:  Max     0.011274529 RMS     0.004305304
 Search for a local minimum.
 Step number   2 out of a maximum of   24
 All quantities printed in internal units (Hartrees-Bohrs-Radians)
 Mixed Optimization -- RFO/linear search
 Update second derivatives using D2CorX and points    1    2
 DE= -6.02D-03 DEPred=-5.00D-03 R= 1.20D+00
 TightC=F SS=  1.41D+00  RLast= 2.84D-01 DXNew= 5.0454D-01 8.5191D-01
 Trust test= 1.20D+00 RLast= 2.84D-01 DXMaxT set to 5.05D-01
 The second derivative matrix:
                          R1        R2        R3        R4        A1
           R1           0.33303
           R2           0.00016   0.33714
           R3           0.00016   0.00392   0.33714
           R4          -0.00165  -0.00319  -0.00319   0.59606
           A1          -0.00102   0.00206   0.00206  -0.01244   0.15324
           A2          -0.00072   0.00500   0.00500  -0.01310  -0.00395
           A3           0.00254  -0.00171  -0.00171   0.02676   0.01758
           A4          -0.00237   0.00508   0.00508  -0.02928  -0.01565
           A5           0.00074  -0.00214  -0.00214   0.00979   0.00474
           A6           0.00050  -0.00444  -0.00444   0.01030   0.00255
           D1          -0.00068  -0.00700  -0.00700   0.00194  -0.00641
           D2          -0.00016  -0.00355  -0.00355   0.00278  -0.00195
           D3          -0.00006   0.00135   0.00135  -0.00228  -0.00015
           D4           0.00010   0.00490   0.00490  -0.00506   0.00180
                          A2        A3        A4        A5        A6
           A2           0.16086
           A3           0.01333   0.11717
           A4          -0.00889   0.04097   0.12377
           A5           0.00219  -0.01289   0.01093   0.15678
           A6          -0.00156  -0.00957   0.00565  -0.00123   0.16198
           D1          -0.01122   0.00950  -0.01546   0.00586   0.00962
           D2          -0.00460   0.00174  -0.00479   0.00200   0.00407
           D3           0.00100   0.00144  -0.00026  -0.00009  -0.00099
           D4           0.00560  -0.00030   0.00453  -0.00209  -0.00506
                          D1        D2        D3        D4
           D1           0.01385
           D2           0.00631   0.03012
           D3          -0.00271  -0.00123   0.02728
           D4          -0.00903  -0.00445   0.00161   0.03296
 ITU=  1  0
 Use linear search instead of GDIIS.
     Eigenvalues ---    0.05703   0.06029   0.08456   0.15891   0.16468
     Eigenvalues ---    0.33305   0.33322   0.34216   0.59914
 RFO step:  Lambda=-5.15743760D-04 EMin= 5.70300428D-02
 Quartic linear search produced a step of  0.49362.
 Iteration  1 RMS(Cart)=  0.02824557 RMS(Int)=  0.00312284
 Iteration  2 RMS(Cart)=  0.00131941 RMS(Int)=  0.00285952
 Iteration  3 RMS(Cart)=  0.00000120 RMS(Int)=  0.00285952
 Iteration  4 RMS(Cart)=  0.00000000 RMS(Int)=  0.00285952
 ClnCor:  largest displacement from symmetrization is 2.93D-03 for atom     4.
 Variable       Old X    -DE/DX   Delta X   Delta X   Delta X     New X
                                 (Linear)    (Quad)   (Total)
    R1        2.08871   0.00076   0.00185   0.00175   0.00360   2.09231
    R2        2.09026  -0.00297   0.00264  -0.01616  -0.01388   2.07638
    R3        2.09026  -0.00297   0.00264  -0.01616  -0.01388   2.07638
    R4        2.51935   0.01127   0.00810   0.02049   0.02859   2.54794
    A1        1.81488   0.00210   0.02859   0.01057   0.03196   1.84684
    A2        1.81488   0.00381   0.02859   0.00770   0.03196   1.84684
    A3        1.91915  -0.00612  -0.06297  -0.02105  -0.08598   1.83317
    A4        1.89312   0.00353   0.06717  -0.00725   0.05942   1.95254
    A5        2.00173  -0.00081  -0.02222   0.00360  -0.01735   1.98438
    A6        2.00173  -0.00180  -0.02222   0.00703  -0.01735   1.98438
    D1       -1.92382  -0.00544  -0.06115  -0.01251  -0.07927  -2.00310
    D2        2.03750  -0.00211  -0.02807   0.00106  -0.02656   2.01094
    D3       -2.03750   0.00056   0.02807   0.00040   0.02656  -2.01094
    D4        2.20819   0.00267   0.05613  -0.00066   0.05313   2.26131
         Item               Value     Threshold  Converged?
 Maximum Force            0.011275     0.000450     NO 
 RMS     Force            0.004305     0.000300     NO 
 Maximum Displacement     0.061434     0.001800     NO 
 RMS     Displacement     0.028481     0.001200     NO 
 Predicted change in Energy=-1.029620D-03
 GradGradGradGradGradGradGradGradGradGradGradGradGradGradGradGradGradGrad

                          Input orientation:                          
 ---------------------------------------------------------------------
 Center     Atomic      Atomic             Coordinates (Angstroms)
 Number     Number       Type             X           Y           Z
 ---------------------------------------------------------------------
      1          6           0       -0.044141    0.000000    0.032882
      2          1           0        1.004329    0.000000    0.388705
      3          1           0       -0.500515   -0.910239    0.445787
      4          1           0       -0.500515    0.910239    0.445787
      5          8           0        0.043171    0.000000   -1.312600
 ---------------------------------------------------------------------
                    Distance matrix (angstroms):
                    1          2          3          4          5
     1  C    0.000000
     2  H    1.107204   0.000000
     3  H    1.098773   1.759645   0.000000
     4  H    1.098773   1.759645   1.820478   0.000000
     5  O    1.348312   1.954038   2.053303   2.053303   0.000000
 Stoichiometry    CH3O(2)
 Framework group  CS[SG(CHO),X(H2)]
 Deg. of freedom     6
 Full point group                 CS      NOp   2
 Largest Abelian subgroup         CS      NOp   2
 Largest concise Abelian subgroup CS      NOp   2
                         Standard orientation:                         
 ---------------------------------------------------------------------
 Center     Atomic      Atomic             Coordinates (Angstroms)
 Number     Number       Type             X           Y           Z
 ---------------------------------------------------------------------
      1          6           0        0.012468   -0.565655    0.000000
      2          1           0       -1.056844   -0.852836    0.000000
      3          1           0        0.441145   -1.007246    0.910239
      4          1           0        0.441145   -1.007246   -0.910239
      5          8           0        0.012468    0.782657    0.000000
 ---------------------------------------------------------------------
 Rotational constants (GHZ):    158.3750674     28.5905904     28.3515300
 Standard basis: Aug-CC-pVTZ (5D, 7F)
 There are   117 symmetry adapted cartesian basis functions of A'  symmetry.
 There are    68 symmetry adapted cartesian basis functions of A"  symmetry.
 There are    99 symmetry adapted basis functions of A'  symmetry.
 There are    62 symmetry adapted basis functions of A"  symmetry.
   161 basis functions,   225 primitive gaussians,   185 cartesian basis functions
     9 alpha electrons        8 beta electrons
       nuclear repulsion energy        34.6678286059 Hartrees.
 NAtoms=    5 NActive=    5 NUniq=    4 SFac= 1.56D+00 NAtFMM=   60 NAOKFM=F Big=F
 Integral buffers will be    131072 words long.
 Raffenetti 2 integral format.
 Two-electron integral symmetry is turned on.
 Nuclear repulsion after empirical dispersion term =       34.6674812740 Hartrees.
 One-electron integrals computed using PRISM.
 NBasis=   161 RedAO= T EigKep=  8.04D-05  NBF=    99    62
 NBsUse=   161 1.00D-06 EigRej= -1.00D+00 NBFU=    99    62
 Initial guess from the checkpoint file:  "methoxy_Conf-wb97-opt.chk"
 B after Tr=     0.000000    0.000000    0.000000
         Rot=    0.999977    0.000000    0.000000    0.006712 Ang=   0.77 deg.
 Initial guess orbital symmetries:
 Alpha Orbitals:
       Occupied  (A') (A') (A') (A') (A') (A") (A') (A') (A")
       Virtual   (A') (A') (A') (A') (A') (A') (A') (A') (A') (A')
                 (A') (A') (A') (A') (A') (A') (A') (A') (A') (A')
                 (A') (A') (A') (A') (A') (A') (A') (A') (A') (A')
                 (A') (A') (A') (A') (A') (A') (A') (A') (A') (A')
                 (A') (A') (A') (A') (A') (A') (A') (A') (A') (A')
                 (A') (A') (A') (A') (A') (A') (A') (A') (A') (A')
                 (A') (A') (A') (A') (A') (A') (A') (A') (A') (A')
                 (A') (A') (A') (A') (A') (A') (A') (A') (A') (A')
                 (A') (A') (A') (A') (A') (A') (A') (A') (A') (A')
                 (A') (A') (A") (A") (A") (A") (A") (A") (A") (A")
                 (A") (A") (A") (A") (A") (A") (A") (A") (A") (A")
                 (A") (A") (A") (A") (A") (A") (A") (A") (A") (A")
                 (A") (A") (A") (A") (A") (A") (A") (A") (A") (A")
                 (A") (A") (A") (A") (A") (A") (A") (A") (A") (A")
                 (A") (A") (A") (A") (A") (A") (A") (A") (A") (A")
                 (A") (A")
 Beta  Orbitals:
       Occupied  (A') (A') (A') (A') (A") (A') (A') (A")
       Virtual   (A') (A') (A') (A') (A') (A') (A') (A') (A') (A')
                 (A') (A') (A') (A') (A') (A') (A') (A') (A') (A')
                 (A') (A') (A') (A') (A') (A') (A') (A') (A') (A')
                 (A') (A') (A') (A') (A') (A') (A') (A') (A') (A')
                 (A') (A') (A') (A') (A') (A') (A') (A') (A') (A')
                 (A') (A') (A') (A') (A') (A') (A') (A') (A') (A')
                 (A') (A') (A') (A') (A') (A') (A') (A') (A') (A')
                 (A') (A') (A') (A') (A') (A') (A') (A') (A') (A')
                 (A') (A') (A') (A') (A') (A') (A') (A') (A') (A')
                 (A') (A') (A') (A") (A") (A") (A") (A") (A") (A")
                 (A") (A") (A") (A") (A") (A") (A") (A") (A") (A")
                 (A") (A") (A") (A") (A") (A") (A") (A") (A") (A")
                 (A") (A") (A") (A") (A") (A") (A") (A") (A") (A")
                 (A") (A") (A") (A") (A") (A") (A") (A") (A") (A")
                 (A") (A") (A") (A") (A") (A") (A") (A") (A") (A")
                 (A") (A") (A")
 Initial guess <Sx>= 0.0000 <Sy>= 0.0000 <Sz>= 0.5000 <S**2>= 0.7543 S= 0.5022
 ExpMin= 2.53D-02 ExpMax= 1.53D+04 ExpMxC= 5.22D+02 IAcc=3 IRadAn=         5 AccDes= 0.00D+00
 Harris functional with IExCor= 4639 and IRadAn=       5 diagonalized for initial guess.
 HarFok:  IExCor= 4639 AccDes= 0.00D+00 IRadAn=         5 IDoV= 1 UseB2=F ITyADJ=14
 ICtDFT=  3500011 ScaDFX=  1.000000  1.000000  1.000000  1.000000
 FoFCou: FMM=F IPFlag=           0 FMFlag=      100000 FMFlg1=           0
         NFxFlg=           0 DoJE=T BraDBF=F KetDBF=T FulRan=T
         wScrn=  0.000000 ICntrl=     500 IOpCl=  0 I1Cent=   200000004 NGrid=           0
         NMat0=    1 NMatS0=      1 NMatT0=    0 NMatD0=    1 NMtDS0=    0 NMtDT0=    0
 Petite list used in FoFCou.
 Keep R1 and R2 ints in memory in symmetry-blocked form, NReq=255574017.
 Requested convergence on RMS density matrix=1.00D-08 within 128 cycles.
 Requested convergence on MAX density matrix=1.00D-06.
 Requested convergence on             energy=1.00D-06.
 No special actions if energy rises.
 SCF Done:  E(UwB97XD) =  -115.058736058     A.U. after   12 cycles
            NFock= 12  Conv=0.19D-08     -V/T= 2.0056
 <Sx>= 0.0000 <Sy>= 0.0000 <Sz>= 0.5000 <S**2>= 0.7542 S= 0.5021
 <L.S>= 0.000000000000E+00
 Annihilation of the first spin contaminant:
 S**2 before annihilation     0.7542,   after     0.7500
 Calling FoFJK, ICntrl=      2127 FMM=F ISym2X=1 I1Cent= 0 IOpClX= 1 NMat=1 NMatS=1 NMatT=0.
 ***** Axes restored to original set *****
 -------------------------------------------------------------------
 Center     Atomic                   Forces (Hartrees/Bohr)
 Number     Number              X              Y              Z
 -------------------------------------------------------------------
      1        6           0.001311239    0.000000000    0.006416555
      2        1           0.000019493    0.000000000    0.000036810
      3        1          -0.000478815    0.000752213   -0.000586943
      4        1          -0.000478815   -0.000752213   -0.000586943
      5        8          -0.000373101    0.000000000   -0.005279479
 -------------------------------------------------------------------
 Cartesian Forces:  Max     0.006416555 RMS     0.002208839

 GradGradGradGradGradGradGradGradGradGradGradGradGradGradGradGradGradGrad
 Berny optimization.
 Using GEDIIS/GDIIS optimizer.
 FormGI is forming the generalized inverse of G from B-inverse, IUseBI=4.
 Internal  Forces:  Max     0.005244239 RMS     0.001465381
 Search for a local minimum.
 Step number   3 out of a maximum of   24
 All quantities printed in internal units (Hartrees-Bohrs-Radians)
 Mixed Optimization -- RFO/linear search
 Update second derivatives using D2CorX and points    1    2    3
 DE= -1.07D-03 DEPred=-1.03D-03 R= 1.04D+00
 TightC=F SS=  1.41D+00  RLast= 1.59D-01 DXNew= 8.4853D-01 4.7719D-01
 Trust test= 1.04D+00 RLast= 1.59D-01 DXMaxT set to 5.05D-01
 The second derivative matrix:
                          R1        R2        R3        R4        A1
           R1           0.33302
           R2           0.00044   0.33607
           R3           0.00044   0.00286   0.33607
           R4          -0.00352   0.00282   0.00282   0.56317
           A1          -0.00121   0.00327   0.00327  -0.02017   0.15214
           A2          -0.00095   0.00693   0.00693  -0.02581  -0.00554
           A3           0.00243  -0.00369  -0.00369   0.04159   0.01835
           A4          -0.00233   0.00654   0.00654  -0.04012  -0.01633
           A5           0.00094  -0.00294  -0.00294   0.01450   0.00566
           A6           0.00085  -0.00595  -0.00595   0.01948   0.00421
           D1          -0.00098  -0.00813  -0.00813   0.01181  -0.00655
           D2          -0.00025  -0.00425  -0.00425   0.00833  -0.00180
           D3          -0.00003   0.00164   0.00164  -0.00456  -0.00021
           D4           0.00023   0.00588   0.00588  -0.01288   0.00159
                          A2        A3        A4        A5        A6
           A2           0.15867
           A3           0.01376   0.12074
           A4          -0.00945   0.03878   0.12506
           A5           0.00366  -0.01430   0.01201   0.15615
           A6           0.00102  -0.01180   0.00739  -0.00243   0.15975
           D1          -0.01220   0.01434  -0.01861   0.00509   0.00858
           D2          -0.00470   0.00361  -0.00597   0.00150   0.00332
           D3           0.00106   0.00065   0.00024   0.00011  -0.00069
           D4           0.00576  -0.00295   0.00621  -0.00139  -0.00402
                          D1        D2        D3        D4
           D1           0.01930
           D2           0.00860   0.03104
           D3          -0.00367  -0.00162   0.02744
           D4          -0.01227  -0.00576   0.00215   0.03482
 ITU=  1  1  0
 Use linear search instead of GDIIS.
     Eigenvalues ---    0.05655   0.06577   0.08502   0.15908   0.16391
     Eigenvalues ---    0.33299   0.33322   0.34111   0.57226
 RFO step:  Lambda=-7.23151804D-05 EMin= 5.65499378D-02
 Quartic linear search produced a step of  0.05559.
 Iteration  1 RMS(Cart)=  0.00342227 RMS(Int)=  0.00006797
 Iteration  2 RMS(Cart)=  0.00001769 RMS(Int)=  0.00006560
 Iteration  3 RMS(Cart)=  0.00000000 RMS(Int)=  0.00006560
 ClnCor:  largest displacement from symmetrization is 2.67D-04 for atom     4.
 Variable       Old X    -DE/DX   Delta X   Delta X   Delta X     New X
                                 (Linear)    (Quad)   (Total)
    R1        2.09231   0.00003   0.00020   0.00004   0.00024   2.09256
    R2        2.07638  -0.00064  -0.00077  -0.00153  -0.00230   2.07408
    R3        2.07638  -0.00064  -0.00077  -0.00153  -0.00230   2.07408
    R4        2.54794   0.00524   0.00159   0.00839   0.00998   2.55792
    A1        1.84684   0.00016   0.00178   0.00437   0.00605   1.85289
    A2        1.84684   0.00025   0.00178   0.00456   0.00605   1.85289
    A3        1.83317   0.00055  -0.00478   0.00594   0.00113   1.83430
    A4        1.95254  -0.00004   0.00330  -0.00315   0.00006   1.95260
    A5        1.98438  -0.00037  -0.00096  -0.00461  -0.00562   1.97876
    A6        1.98438  -0.00041  -0.00096  -0.00477  -0.00562   1.97876
    D1       -2.00310  -0.00032  -0.00441  -0.00622  -0.01072  -2.01382
    D2        2.01094   0.00035  -0.00148   0.00656   0.00513   2.01606
    D3       -2.01094  -0.00043   0.00148  -0.00671  -0.00513  -2.01606
    D4        2.26131  -0.00078   0.00295  -0.01327  -0.01025   2.25106
         Item               Value     Threshold  Converged?
 Maximum Force            0.005244     0.000450     NO 
 RMS     Force            0.001465     0.000300     NO 
 Maximum Displacement     0.006728     0.001800     NO 
 RMS     Displacement     0.003407     0.001200     NO 
 Predicted change in Energy=-3.929207D-05
 GradGradGradGradGradGradGradGradGradGradGradGradGradGradGradGradGradGrad

                          Input orientation:                          
 ---------------------------------------------------------------------
 Center     Atomic      Atomic             Coordinates (Angstroms)
 Number     Number       Type             X           Y           Z
 ---------------------------------------------------------------------
      1          6           0       -0.042085    0.000000    0.036442
      2          1           0        1.007271    0.000000    0.390050
      3          1           0       -0.501952   -0.909247    0.444385
      4          1           0       -0.501952    0.909247    0.444385
      5          8           0        0.041133    0.000000   -1.314591
 ---------------------------------------------------------------------
                    Distance matrix (angstroms):
                    1          2          3          4          5
     1  C    0.000000
     2  H    1.107333   0.000000
     3  H    1.097554   1.762793   0.000000
     4  H    1.097554   1.762793   1.818494   0.000000
     5  O    1.353593   1.959393   2.053209   2.053209   0.000000
 Stoichiometry    CH3O(2)
 Framework group  CS[SG(CHO),X(H2)]
 Deg. of freedom     6
 Full point group                 CS      NOp   2
 Largest Abelian subgroup         CS      NOp   2
 Largest concise Abelian subgroup CS      NOp   2
                         Standard orientation:                         
 ---------------------------------------------------------------------
 Center     Atomic      Atomic             Coordinates (Angstroms)
 Number     Number       Type             X           Y           Z
 ---------------------------------------------------------------------
      1          6           0        0.011840   -0.568790    0.000000
      2          1           0       -1.057271   -0.857215    0.000000
      3          1           0        0.445757   -1.004234    0.909247
      4          1           0        0.445757   -1.004234   -0.909247
      5          8           0        0.011840    0.784803    0.000000
 ---------------------------------------------------------------------
 Rotational constants (GHZ):    158.1161186     28.4282541     28.2115651
 Standard basis: Aug-CC-pVTZ (5D, 7F)
 There are   117 symmetry adapted cartesian basis functions of A'  symmetry.
 There are    68 symmetry adapted cartesian basis functions of A"  symmetry.
 There are    99 symmetry adapted basis functions of A'  symmetry.
 There are    62 symmetry adapted basis functions of A"  symmetry.
   161 basis functions,   225 primitive gaussians,   185 cartesian basis functions
     9 alpha electrons        8 beta electrons
       nuclear repulsion energy        34.5939204115 Hartrees.
 NAtoms=    5 NActive=    5 NUniq=    4 SFac= 1.56D+00 NAtFMM=   60 NAOKFM=F Big=F
 Integral buffers will be    131072 words long.
 Raffenetti 2 integral format.
 Two-electron integral symmetry is turned on.
 Nuclear repulsion after empirical dispersion term =       34.5935716464 Hartrees.
 One-electron integrals computed using PRISM.
 NBasis=   161 RedAO= T EigKep=  8.02D-05  NBF=    99    62
 NBsUse=   161 1.00D-06 EigRej= -1.00D+00 NBFU=    99    62
 Initial guess from the checkpoint file:  "methoxy_Conf-wb97-opt.chk"
 B after Tr=     0.000000    0.000000    0.000000
         Rot=    1.000000    0.000000    0.000000   -0.000810 Ang=  -0.09 deg.
 Initial guess orbital symmetries:
 Alpha Orbitals:
       Occupied  (A') (A') (A') (A') (A') (A") (A') (A') (A")
       Virtual   (A') (A') (A') (A') (A') (A') (A') (A') (A') (A')
                 (A') (A') (A') (A') (A') (A') (A') (A') (A') (A')
                 (A') (A') (A') (A') (A') (A') (A') (A') (A') (A')
                 (A') (A') (A') (A') (A') (A') (A') (A') (A') (A')
                 (A') (A') (A') (A') (A') (A') (A') (A') (A') (A')
                 (A') (A') (A') (A') (A') (A') (A') (A') (A') (A')
                 (A') (A') (A') (A') (A') (A') (A') (A') (A') (A')
                 (A') (A') (A') (A') (A') (A') (A') (A') (A') (A')
                 (A') (A') (A') (A') (A') (A') (A') (A') (A') (A')
                 (A') (A') (A") (A") (A") (A") (A") (A") (A") (A")
                 (A") (A") (A") (A") (A") (A") (A") (A") (A") (A")
                 (A") (A") (A") (A") (A") (A") (A") (A") (A") (A")
                 (A") (A") (A") (A") (A") (A") (A") (A") (A") (A")
                 (A") (A") (A") (A") (A") (A") (A") (A") (A") (A")
                 (A") (A") (A") (A") (A") (A") (A") (A") (A") (A")
                 (A") (A")
 Beta  Orbitals:
       Occupied  (A') (A') (A') (A') (A") (A') (A') (A")
       Virtual   (A') (A') (A') (A') (A') (A') (A') (A') (A') (A')
                 (A') (A') (A') (A') (A') (A') (A') (A') (A') (A')
                 (A') (A') (A') (A') (A') (A') (A') (A') (A') (A')
                 (A') (A') (A') (A') (A') (A') (A') (A') (A') (A')
                 (A') (A') (A') (A') (A') (A') (A') (A') (A') (A')
                 (A') (A') (A') (A') (A') (A') (A') (A') (A') (A')
                 (A') (A') (A') (A') (A') (A') (A') (A') (A') (A')
                 (A') (A') (A') (A') (A') (A') (A') (A') (A') (A')
                 (A') (A') (A') (A') (A') (A') (A') (A') (A') (A')
                 (A') (A') (A') (A") (A") (A") (A") (A") (A") (A")
                 (A") (A") (A") (A") (A") (A") (A") (A") (A") (A")
                 (A") (A") (A") (A") (A") (A") (A") (A") (A") (A")
                 (A") (A") (A") (A") (A") (A") (A") (A") (A") (A")
                 (A") (A") (A") (A") (A") (A") (A") (A") (A") (A")
                 (A") (A") (A") (A") (A") (A") (A") (A") (A") (A")
                 (A") (A") (A")
 Initial guess <Sx>= 0.0000 <Sy>= 0.0000 <Sz>= 0.5000 <S**2>= 0.7543 S= 0.5021
 Keep R1 and R2 ints in memory in symmetry-blocked form, NReq=255574017.
 Requested convergence on RMS density matrix=1.00D-08 within 128 cycles.
 Requested convergence on MAX density matrix=1.00D-06.
 Requested convergence on             energy=1.00D-06.
 No special actions if energy rises.
 SCF Done:  E(UwB97XD) =  -115.058791795     A.U. after   11 cycles
            NFock= 11  Conv=0.16D-08     -V/T= 2.0057
 <Sx>= 0.0000 <Sy>= 0.0000 <Sz>= 0.5000 <S**2>= 0.7542 S= 0.5021
 <L.S>= 0.000000000000E+00
 Annihilation of the first spin contaminant:
 S**2 before annihilation     0.7542,   after     0.7500
 Calling FoFJK, ICntrl=      2127 FMM=F ISym2X=1 I1Cent= 0 IOpClX= 1 NMat=1 NMatS=1 NMatT=0.
 ***** Axes restored to original set *****
 -------------------------------------------------------------------
 Center     Atomic                   Forces (Hartrees/Bohr)
 Number     Number              X              Y              Z
 -------------------------------------------------------------------
      1        6           0.001526485    0.000000000    0.002633636
      2        1          -0.000592466    0.000000000   -0.000118356
      3        1          -0.000364095    0.000335630   -0.000096334
      4        1          -0.000364095   -0.000335630   -0.000096334
      5        8          -0.000205828    0.000000000   -0.002322611
 -------------------------------------------------------------------
 Cartesian Forces:  Max     0.002633636 RMS     0.001019055

 GradGradGradGradGradGradGradGradGradGradGradGradGradGradGradGradGradGrad
 Berny optimization.
 Using GEDIIS/GDIIS optimizer.
 FormGI is forming the generalized inverse of G from B-inverse, IUseBI=4.
 Internal  Forces:  Max     0.002305568 RMS     0.000664880
 Search for a local minimum.
 Step number   4 out of a maximum of   24
 All quantities printed in internal units (Hartrees-Bohrs-Radians)
 Mixed Optimization -- En-DIIS/RFO-DIIS
 Update second derivatives using D2CorX and points    1    2    3    4
 DE= -5.57D-05 DEPred=-3.93D-05 R= 1.42D+00
 TightC=F SS=  1.41D+00  RLast= 2.28D-02 DXNew= 8.4853D-01 6.8446D-02
 Trust test= 1.42D+00 RLast= 2.28D-02 DXMaxT set to 5.05D-01
 The second derivative matrix:
                          R1        R2        R3        R4        A1
           R1           0.34235
           R2          -0.00625   0.33570
           R3          -0.00625   0.00248   0.33570
           R4           0.03487   0.01578   0.01578   0.40040
           A1          -0.00007   0.00782   0.00782  -0.05991   0.14590
           A2           0.00187   0.01040   0.01040  -0.05963  -0.01174
           A3           0.00360   0.00062   0.00062   0.00588   0.01277
           A4           0.00198  -0.00019  -0.00019   0.00691  -0.01187
           A5          -0.00266  -0.00565  -0.00565   0.04264   0.01140
           A6          -0.00363  -0.00830  -0.00830   0.04382   0.00968
           D1          -0.00664  -0.00390  -0.00390  -0.00437  -0.00564
           D2           0.00062  -0.00371  -0.00371   0.00468  -0.00254
           D3          -0.00247   0.00226   0.00226  -0.00588   0.00069
           D4          -0.00308   0.00597   0.00597  -0.01056   0.00323
                          A2        A3        A4        A5        A6
           A2           0.15281
           A3           0.00826   0.11590
           A4          -0.00408   0.04305   0.12456
           A5           0.00888  -0.00930   0.00644   0.15163
           A6           0.00577  -0.00705   0.00117  -0.00638   0.15651
           D1          -0.01213   0.01503  -0.02108   0.00551   0.00957
           D2          -0.00528   0.00294  -0.00475   0.00194   0.00371
           D3           0.00154   0.00142  -0.00169  -0.00010  -0.00067
           D4           0.00682  -0.00152   0.00306  -0.00204  -0.00438
                          D1        D2        D3        D4
           D1           0.02159
           D2           0.00796   0.03089
           D3          -0.00235  -0.00164   0.02784
           D4          -0.01030  -0.00563   0.00258   0.03512
 ITU=  1  1  1  0
 Use linear search instead of GDIIS.
     Eigenvalues ---    0.04455   0.06663   0.08748   0.15902   0.16435
     Eigenvalues ---    0.31925   0.33322   0.34829   0.42672
 RFO step:  Lambda=-6.55790070D-06 EMin= 4.45522697D-02
 Quartic linear search produced a step of  0.75457.
 Iteration  1 RMS(Cart)=  0.00289139 RMS(Int)=  0.00003233
 Iteration  2 RMS(Cart)=  0.00001240 RMS(Int)=  0.00002954
 Iteration  3 RMS(Cart)=  0.00000000 RMS(Int)=  0.00002954
 ClnCor:  largest displacement from symmetrization is 8.10D-05 for atom     4.
 Variable       Old X    -DE/DX   Delta X   Delta X   Delta X     New X
                                 (Linear)    (Quad)   (Total)
    R1        2.09256  -0.00060   0.00018  -0.00318  -0.00300   2.08956
    R2        2.07408  -0.00016  -0.00174   0.00063  -0.00110   2.07297
    R3        2.07408  -0.00016  -0.00174   0.00063  -0.00110   2.07297
    R4        2.55792   0.00231   0.00753   0.00038   0.00791   2.56583
    A1        1.85289   0.00008   0.00457   0.00040   0.00498   1.85787
    A2        1.85289   0.00009   0.00457   0.00044   0.00498   1.85787
    A3        1.83430   0.00028   0.00085   0.00204   0.00290   1.83721
    A4        1.95260  -0.00021   0.00004  -0.00342  -0.00346   1.94914
    A5        1.97876  -0.00009  -0.00424   0.00052  -0.00378   1.97497
    A6        1.97876  -0.00009  -0.00424   0.00044  -0.00378   1.97497
    D1       -2.01382  -0.00004  -0.00809   0.00101  -0.00706  -2.02088
    D2        2.01606   0.00022   0.00387   0.00198   0.00582   2.02188
    D3       -2.01606  -0.00023  -0.00387  -0.00199  -0.00582  -2.02188
    D4        2.25106  -0.00045  -0.00773  -0.00397  -0.01164   2.23942
         Item               Value     Threshold  Converged?
 Maximum Force            0.002306     0.000450     NO 
 RMS     Force            0.000665     0.000300     NO 
 Maximum Displacement     0.005278     0.001800     NO 
 RMS     Displacement     0.002892     0.001200     NO 
 Predicted change in Energy=-1.557863D-05
 GradGradGradGradGradGradGradGradGradGradGradGradGradGradGradGradGradGrad

                          Input orientation:                          
 ---------------------------------------------------------------------
 Center     Atomic      Atomic             Coordinates (Angstroms)
 Number     Number       Type             X           Y           Z
 ---------------------------------------------------------------------
      1          6           0       -0.039292    0.000000    0.038672
      2          1           0        1.008746    0.000000    0.391223
      3          1           0       -0.503281   -0.907699    0.443816
      4          1           0       -0.503281    0.907699    0.443816
      5          8           0        0.039537    0.000000   -1.316816
 ---------------------------------------------------------------------
                    Distance matrix (angstroms):
                    1          2          3          4          5
     1  C    0.000000
     2  H    1.105747   0.000000
     3  H    1.096971   1.764344   0.000000
     4  H    1.096971   1.764344   1.815398   0.000000
     5  O    1.357779   1.963865   2.053873   2.053873   0.000000
 Stoichiometry    CH3O(2)
 Framework group  CS[SG(CHO),X(H2)]
 Deg. of freedom     6
 Full point group                 CS      NOp   2
 Largest Abelian subgroup         CS      NOp   2
 Largest concise Abelian subgroup CS      NOp   2
                         Standard orientation:                         
 ---------------------------------------------------------------------
 Center     Atomic      Atomic             Coordinates (Angstroms)
 Number     Number       Type             X           Y           Z
 ---------------------------------------------------------------------
      1          6           0        0.011022   -0.571078    0.000000
      2          1           0       -1.055717   -0.862188    0.000000
      3          1           0        0.450706   -1.002476    0.907699
      4          1           0        0.450706   -1.002476   -0.907699
      5          8           0        0.011022    0.786701    0.000000
 ---------------------------------------------------------------------
 Rotational constants (GHZ):    158.1347117     28.2922328     28.0947140
 Standard basis: Aug-CC-pVTZ (5D, 7F)
 There are   117 symmetry adapted cartesian basis functions of A'  symmetry.
 There are    68 symmetry adapted cartesian basis functions of A"  symmetry.
 There are    99 symmetry adapted basis functions of A'  symmetry.
 There are    62 symmetry adapted basis functions of A"  symmetry.
   161 basis functions,   225 primitive gaussians,   185 cartesian basis functions
     9 alpha electrons        8 beta electrons
       nuclear repulsion energy        34.5369803134 Hartrees.
 NAtoms=    5 NActive=    5 NUniq=    4 SFac= 1.56D+00 NAtFMM=   60 NAOKFM=F Big=F
 Integral buffers will be    131072 words long.
 Raffenetti 2 integral format.
 Two-electron integral symmetry is turned on.
 Nuclear repulsion after empirical dispersion term =       34.5366308711 Hartrees.
 One-electron integrals computed using PRISM.
 NBasis=   161 RedAO= T EigKep=  8.02D-05  NBF=    99    62
 NBsUse=   161 1.00D-06 EigRej= -1.00D+00 NBFU=    99    62
 Initial guess from the checkpoint file:  "methoxy_Conf-wb97-opt.chk"
 B after Tr=     0.000000    0.000000    0.000000
         Rot=    1.000000    0.000000    0.000000   -0.000917 Ang=  -0.11 deg.
 Initial guess orbital symmetries:
 Alpha Orbitals:
       Occupied  (A') (A') (A') (A') (A') (A") (A') (A') (A")
       Virtual   (A') (A') (A') (A') (A') (A') (A') (A') (A') (A')
                 (A') (A') (A') (A') (A') (A') (A') (A') (A') (A')
                 (A') (A') (A') (A') (A') (A') (A') (A') (A') (A')
                 (A') (A') (A') (A') (A') (A') (A') (A') (A') (A')
                 (A') (A') (A') (A') (A') (A') (A') (A') (A') (A')
                 (A') (A') (A') (A') (A') (A') (A') (A') (A') (A')
                 (A') (A') (A') (A') (A') (A') (A') (A') (A') (A')
                 (A') (A') (A') (A') (A') (A') (A') (A') (A') (A')
                 (A') (A') (A') (A') (A') (A') (A') (A') (A') (A')
                 (A') (A') (A") (A") (A") (A") (A") (A") (A") (A")
                 (A") (A") (A") (A") (A") (A") (A") (A") (A") (A")
                 (A") (A") (A") (A") (A") (A") (A") (A") (A") (A")
                 (A") (A") (A") (A") (A") (A") (A") (A") (A") (A")
                 (A") (A") (A") (A") (A") (A") (A") (A") (A") (A")
                 (A") (A") (A") (A") (A") (A") (A") (A") (A") (A")
                 (A") (A")
 Beta  Orbitals:
       Occupied  (A') (A') (A') (A') (A") (A') (A') (A")
       Virtual   (A') (A') (A') (A') (A') (A') (A') (A') (A') (A')
                 (A') (A') (A') (A') (A') (A') (A') (A') (A') (A')
                 (A') (A') (A') (A') (A') (A') (A') (A') (A') (A')
                 (A') (A') (A') (A') (A') (A') (A') (A') (A') (A')
                 (A') (A') (A') (A') (A') (A') (A') (A') (A') (A')
                 (A') (A') (A') (A') (A') (A') (A') (A') (A') (A')
                 (A') (A') (A') (A') (A') (A') (A') (A') (A') (A')
                 (A') (A') (A') (A') (A') (A') (A') (A') (A') (A')
                 (A') (A') (A') (A') (A') (A') (A') (A') (A') (A')
                 (A') (A') (A') (A") (A") (A") (A") (A") (A") (A")
                 (A") (A") (A") (A") (A") (A") (A") (A") (A") (A")
                 (A") (A") (A") (A") (A") (A") (A") (A") (A") (A")
                 (A") (A") (A") (A") (A") (A") (A") (A") (A") (A")
                 (A") (A") (A") (A") (A") (A") (A") (A") (A") (A")
                 (A") (A") (A") (A") (A") (A") (A") (A") (A") (A")
                 (A") (A") (A")
 Initial guess <Sx>= 0.0000 <Sy>= 0.0000 <Sz>= 0.5000 <S**2>= 0.7542 S= 0.5021
 Keep R1 and R2 ints in memory in symmetry-blocked form, NReq=255574017.
 Requested convergence on RMS density matrix=1.00D-08 within 128 cycles.
 Requested convergence on MAX density matrix=1.00D-06.
 Requested convergence on             energy=1.00D-06.
 No special actions if energy rises.
 SCF Done:  E(UwB97XD) =  -115.058808248     A.U. after   10 cycles
            NFock= 10  Conv=0.66D-08     -V/T= 2.0057
 <Sx>= 0.0000 <Sy>= 0.0000 <Sz>= 0.5000 <S**2>= 0.7542 S= 0.5021
 <L.S>= 0.000000000000E+00
 Annihilation of the first spin contaminant:
 S**2 before annihilation     0.7542,   after     0.7500
 Calling FoFJK, ICntrl=      2127 FMM=F ISym2X=1 I1Cent= 0 IOpClX= 1 NMat=1 NMatS=1 NMatT=0.
 ***** Axes restored to original set *****
 -------------------------------------------------------------------
 Center     Atomic                   Forces (Hartrees/Bohr)
 Number     Number              X              Y              Z
 -------------------------------------------------------------------
      1        6           0.000350339    0.000000000   -0.000061203
      2        1          -0.000175981    0.000000000   -0.000060240
      3        1          -0.000083491    0.000007057    0.000061427
      4        1          -0.000083491   -0.000007057    0.000061427
      5        8          -0.000007376    0.000000000   -0.000001410
 -------------------------------------------------------------------
 Cartesian Forces:  Max     0.000350339 RMS     0.000110371

 GradGradGradGradGradGradGradGradGradGradGradGradGradGradGradGradGradGrad
 Berny optimization.
 Using GEDIIS/GDIIS optimizer.
 FormGI is forming the generalized inverse of G from B-inverse, IUseBI=4.
 Internal  Forces:  Max     0.000186011 RMS     0.000062947
 Search for a local minimum.
 Step number   5 out of a maximum of   24
 All quantities printed in internal units (Hartrees-Bohrs-Radians)
 Mixed Optimization -- En-DIIS/RFO-DIIS
 Swapping is turned off.
 Update second derivatives using D2CorX and points    1    2    3    4    5
 DE= -1.65D-05 DEPred=-1.56D-05 R= 1.06D+00
 TightC=F SS=  1.41D+00  RLast= 2.06D-02 DXNew= 8.4853D-01 6.1907D-02
 Trust test= 1.06D+00 RLast= 2.06D-02 DXMaxT set to 5.05D-01
 The second derivative matrix:
                          R1        R2        R3        R4        A1
           R1           0.33878
           R2          -0.00724   0.33677
           R3          -0.00724   0.00355   0.33677
           R4           0.04634   0.01145   0.01145   0.40802
           A1          -0.00010   0.00895   0.00895  -0.06636   0.14710
           A2           0.00027   0.01173   0.01173  -0.06480  -0.00994
           A3           0.00999  -0.00117  -0.00117   0.00826   0.00991
           A4          -0.00423   0.00007   0.00007   0.01541  -0.00991
           A5          -0.00294  -0.00584  -0.00584   0.04327   0.01099
           A6          -0.00279  -0.00886  -0.00886   0.04342   0.00876
           D1          -0.00248  -0.00357  -0.00357  -0.00735  -0.00693
           D2           0.00360  -0.00445  -0.00445   0.00463  -0.00435
           D3          -0.00419   0.00302   0.00302  -0.00682   0.00208
           D4          -0.00779   0.00747   0.00747  -0.01144   0.00643
                          A2        A3        A4        A5        A6
           A2           0.15482
           A3           0.00690   0.11241
           A4          -0.00384   0.04964   0.11713
           A5           0.00810  -0.00835   0.00515   0.15200
           A6           0.00468  -0.00717   0.00080  -0.00559   0.15763
           D1          -0.01210   0.01116  -0.01542   0.00596   0.00930
           D2          -0.00680   0.00263  -0.00272   0.00262   0.00422
           D3           0.00300   0.00054  -0.00212  -0.00058  -0.00119
           D4           0.00980  -0.00209   0.00060  -0.00321  -0.00541
                          D1        D2        D3        D4
           D1           0.01740
           D2           0.00707   0.03119
           D3          -0.00266  -0.00221   0.02833
           D4          -0.00973  -0.00650   0.00364   0.03704
 ITU=  1  1  1  1  0
     Eigenvalues ---    0.04206   0.06292   0.08360   0.15873   0.16664
     Eigenvalues ---    0.31241   0.33322   0.34858   0.43935
 En-DIIS/RFO-DIIS IScMMF=        0 using points:     5    4
 RFO step:  Lambda=-1.23217960D-07.
 DidBck=F Rises=F RFO-DIIS coefs:    1.04357   -0.04357
 Iteration  1 RMS(Cart)=  0.00028708 RMS(Int)=  0.00000069
 Iteration  2 RMS(Cart)=  0.00000013 RMS(Int)=  0.00000068
 ClnCor:  largest displacement from symmetrization is 1.75D-05 for atom     4.
 Variable       Old X    -DE/DX   Delta X   Delta X   Delta X     New X
                                 (Linear)    (Quad)   (Total)
    R1        2.08956  -0.00019  -0.00013  -0.00049  -0.00062   2.08894
    R2        2.07297   0.00005  -0.00005   0.00022   0.00017   2.07314
    R3        2.07297   0.00005  -0.00005   0.00022   0.00017   2.07314
    R4        2.56583   0.00000   0.00034  -0.00025   0.00009   2.56592
    A1        1.85787   0.00001   0.00022   0.00001   0.00023   1.85810
    A2        1.85787   0.00001   0.00022   0.00003   0.00023   1.85810
    A3        1.83721  -0.00001   0.00013   0.00025   0.00038   1.83759
    A4        1.94914  -0.00009  -0.00015  -0.00083  -0.00099   1.94815
    A5        1.97497   0.00004  -0.00016   0.00030   0.00013   1.97510
    A6        1.97497   0.00004  -0.00016   0.00029   0.00013   1.97510
    D1       -2.02088   0.00002  -0.00031   0.00040   0.00010  -2.02078
    D2        2.02188   0.00003   0.00025   0.00032   0.00058   2.02246
    D3       -2.02188  -0.00002  -0.00025  -0.00033  -0.00058  -2.02246
    D4        2.23942  -0.00005  -0.00051  -0.00065  -0.00116   2.23827
         Item               Value     Threshold  Converged?
 Maximum Force            0.000186     0.000450     YES
 RMS     Force            0.000063     0.000300     YES
 Maximum Displacement     0.000596     0.001800     YES
 RMS     Displacement     0.000288     0.001200     YES
 Predicted change in Energy=-1.615218D-07
 Optimization completed.
    -- Stationary point found.
                           ----------------------------
                           !   Optimized Parameters   !
                           ! (Angstroms and Degrees)  !
 --------------------------                            --------------------------
 ! Name  Definition              Value          Derivative Info.                !
 --------------------------------------------------------------------------------
 ! R1    R(1,2)                  1.1057         -DE/DX =   -0.0002              !
 ! R2    R(1,3)                  1.097          -DE/DX =    0.0001              !
 ! R3    R(1,4)                  1.097          -DE/DX =    0.0001              !
 ! R4    R(1,5)                  1.3578         -DE/DX =    0.0                 !
 ! A1    A(2,1,3)              106.4479         -DE/DX =    0.0                 !
 ! A2    A(2,1,4)              106.4479         -DE/DX =    0.0                 !
 ! A3    A(2,1,5)              105.2642         -DE/DX =    0.0                 !
 ! A4    A(3,1,4)              111.6774         -DE/DX =   -0.0001              !
 ! A5    A(3,1,5)              113.1577         -DE/DX =    0.0                 !
 ! A6    A(4,1,5)              113.1577         -DE/DX =    0.0                 !
 ! D1    D(2,1,4,3)           -115.7879         -DE/DX =    0.0                 !
 ! D2    D(2,1,5,3)            115.8453         -DE/DX =    0.0                 !
 ! D3    D(2,1,5,4)           -115.8453         -DE/DX =    0.0                 !
 ! D4    D(3,1,5,4)            128.3094         -DE/DX =   -0.0001              !
 --------------------------------------------------------------------------------
 GradGradGradGradGradGradGradGradGradGradGradGradGradGradGradGradGradGrad

                          Input orientation:                          
 ---------------------------------------------------------------------
 Center     Atomic      Atomic             Coordinates (Angstroms)
 Number     Number       Type             X           Y           Z
 ---------------------------------------------------------------------
      1          6           0       -0.039292    0.000000    0.038672
      2          1           0        1.008746    0.000000    0.391223
      3          1           0       -0.503281   -0.907699    0.443816
      4          1           0       -0.503281    0.907699    0.443816
      5          8           0        0.039537    0.000000   -1.316816
 ---------------------------------------------------------------------
                    Distance matrix (angstroms):
                    1          2          3          4          5
     1  C    0.000000
     2  H    1.105747   0.000000
     3  H    1.096971   1.764344   0.000000
     4  H    1.096971   1.764344   1.815398   0.000000
     5  O    1.357779   1.963865   2.053873   2.053873   0.000000
 Stoichiometry    CH3O(2)
 Framework group  CS[SG(CHO),X(H2)]
 Deg. of freedom     6
 Full point group                 CS      NOp   2
 Largest Abelian subgroup         CS      NOp   2
 Largest concise Abelian subgroup CS      NOp   2
                         Standard orientation:                         
 ---------------------------------------------------------------------
 Center     Atomic      Atomic             Coordinates (Angstroms)
 Number     Number       Type             X           Y           Z
 ---------------------------------------------------------------------
      1          6           0        0.011022   -0.571078    0.000000
      2          1           0       -1.055717   -0.862188    0.000000
      3          1           0        0.450706   -1.002476    0.907699
      4          1           0        0.450706   -1.002476   -0.907699
      5          8           0        0.011022    0.786701    0.000000
 ---------------------------------------------------------------------
 Rotational constants (GHZ):    158.1347117     28.2922328     28.0947140

 **********************************************************************

            Population analysis using the SCF density.

 **********************************************************************

 Orbital symmetries:
 Alpha Orbitals:
       Occupied  (A') (A') (A') (A') (A') (A") (A') (A') (A")
       Virtual   (A') (A') (A") (A') (A') (A') (A") (A') (A') (A")
                 (A') (A") (A') (A") (A') (A') (A') (A") (A") (A')
                 (A') (A") (A') (A') (A') (A") (A') (A") (A') (A")
                 (A') (A') (A') (A') (A") (A") (A') (A') (A") (A")
                 (A') (A') (A") (A') (A') (A") (A') (A') (A') (A")
                 (A") (A") (A') (A") (A') (A') (A") (A') (A') (A")
                 (A') (A') (A') (A") (A") (A') (A") (A') (A') (A")
                 (A') (A') (A") (A") (A') (A') (A") (A') (A") (A')
                 (A') (A") (A') (A") (A') (A") (A') (A') (A') (A")
                 (A') (A") (A') (A') (A') (A") (A') (A") (A') (A")
                 (A") (A') (A') (A') (A") (A") (A') (A') (A") (A")
                 (A') (A") (A') (A') (A') (A") (A') (A") (A") (A')
                 (A') (A') (A") (A") (A') (A') (A') (A") (A') (A")
                 (A') (A") (A') (A') (A") (A') (A') (A") (A") (A')
                 (A") (A') (A') (A') (A") (A") (A') (A') (A') (A")
                 (A') (A')
 Beta  Orbitals:
       Occupied  (A') (A') (A') (A') (A") (A') (A') (A")
       Virtual   (A') (A') (A") (A') (A') (A') (A") (A') (A') (A')
                 (A") (A") (A') (A') (A") (A') (A') (A') (A") (A")
                 (A') (A') (A") (A') (A') (A') (A") (A') (A") (A')
                 (A") (A') (A') (A') (A') (A") (A") (A') (A') (A")
                 (A") (A') (A') (A") (A') (A') (A") (A') (A') (A')
                 (A") (A") (A") (A') (A") (A') (A') (A") (A') (A')
                 (A") (A') (A') (A') (A") (A") (A') (A") (A') (A')
                 (A") (A') (A') (A") (A") (A') (A') (A") (A') (A")
                 (A') (A') (A") (A') (A") (A") (A') (A') (A') (A')
                 (A") (A') (A") (A') (A') (A') (A") (A') (A") (A')
                 (A") (A") (A') (A') (A') (A") (A") (A') (A') (A")
                 (A") (A') (A") (A') (A') (A') (A") (A') (A") (A")
                 (A') (A') (A') (A") (A") (A') (A') (A') (A") (A')
                 (A") (A') (A") (A') (A') (A") (A') (A") (A') (A")
                 (A') (A") (A') (A') (A") (A') (A") (A') (A') (A")
                 (A') (A') (A')
 The electronic state is 2-A'.
 Alpha  occ. eigenvalues --  -19.30218 -10.34234  -1.14033  -0.77518  -0.57967
 Alpha  occ. eigenvalues --   -0.55771  -0.53229  -0.41956  -0.37995
 Alpha virt. eigenvalues --    0.02983   0.04840   0.04916   0.07467   0.12079
 Alpha virt. eigenvalues --    0.12628   0.12685   0.16668   0.17617   0.18546
 Alpha virt. eigenvalues --    0.19515   0.20235   0.21173   0.29067   0.29160
 Alpha virt. eigenvalues --    0.29463   0.31729   0.32593   0.34367   0.35286
 Alpha virt. eigenvalues --    0.36205   0.37122   0.37642   0.40113   0.41617
 Alpha virt. eigenvalues --    0.42382   0.42681   0.47485   0.48033   0.58828
 Alpha virt. eigenvalues --    0.59149   0.61360   0.66557   0.69665   0.70309
 Alpha virt. eigenvalues --    0.74531   0.74607   0.79744   0.80842   0.82080
 Alpha virt. eigenvalues --    0.82501   0.86173   0.87475   0.89105   0.91589
 Alpha virt. eigenvalues --    0.92222   0.95386   0.97003   0.98699   0.99890
 Alpha virt. eigenvalues --    1.01619   1.05573   1.07020   1.12457   1.12540
 Alpha virt. eigenvalues --    1.13296   1.15463   1.16608   1.22986   1.32081
 Alpha virt. eigenvalues --    1.32320   1.39819   1.42864   1.43168   1.48600
 Alpha virt. eigenvalues --    1.50426   1.51903   1.52552   1.53954   1.54878
 Alpha virt. eigenvalues --    1.61655   1.71440   1.74055   1.76064   1.80278
 Alpha virt. eigenvalues --    1.83286   1.85572   1.96270   1.98600   2.08298
 Alpha virt. eigenvalues --    2.15579   2.18495   2.22286   2.26434   2.33170
 Alpha virt. eigenvalues --    2.34173   2.34229   2.42301   2.62701   2.63069
 Alpha virt. eigenvalues --    2.69813   2.71639   2.78436   2.91074   3.03511
 Alpha virt. eigenvalues --    3.06730   3.22970   3.27275   3.30043   3.31153
 Alpha virt. eigenvalues --    3.37246   3.41409   3.55427   3.56890   3.58370
 Alpha virt. eigenvalues --    3.70268   3.73343   3.79231   3.80651   3.82990
 Alpha virt. eigenvalues --    3.87257   3.91276   3.96195   4.02682   4.13237
 Alpha virt. eigenvalues --    4.22184   4.27098   4.40002   4.43403   4.45281
 Alpha virt. eigenvalues --    4.46475   4.54669   4.68901   4.76655   4.77752
 Alpha virt. eigenvalues --    4.93211   4.97774   5.07829   5.10813   5.23942
 Alpha virt. eigenvalues --    5.28110   5.33405   5.58774   5.72445   5.78561
 Alpha virt. eigenvalues --    5.79059   6.19347   6.19786   6.25197   6.29198
 Alpha virt. eigenvalues --    6.51315   6.51563   6.69274   6.74505   6.74509
 Alpha virt. eigenvalues --    6.76222   6.91308   7.25431   7.26023   7.28630
 Alpha virt. eigenvalues --   12.96996  16.72999
  Beta  occ. eigenvalues --  -19.28214 -10.34279  -1.08392  -0.75517  -0.55111
  Beta  occ. eigenvalues --   -0.52873  -0.50888  -0.35764
  Beta virt. eigenvalues --   -0.06373   0.03155   0.04939   0.05132   0.07615
  Beta virt. eigenvalues --    0.12239   0.12673   0.12719   0.16693   0.17914
  Beta virt. eigenvalues --    0.18527   0.20341   0.20730   0.21666   0.29006
  Beta virt. eigenvalues --    0.29262   0.29637   0.32121   0.32624   0.34455
  Beta virt. eigenvalues --    0.35513   0.36461   0.37248   0.37964   0.40415
  Beta virt. eigenvalues --    0.41758   0.42477   0.43450   0.47701   0.49339
  Beta virt. eigenvalues --    0.59006   0.59929   0.61564   0.67134   0.70307
  Beta virt. eigenvalues --    0.70364   0.74524   0.74961   0.80473   0.81417
  Beta virt. eigenvalues --    0.82234   0.82852   0.86623   0.87471   0.89299
  Beta virt. eigenvalues --    0.91697   0.92200   0.95672   0.97714   0.99091
  Beta virt. eigenvalues --    1.00105   1.01534   1.05803   1.08520   1.12418
  Beta virt. eigenvalues --    1.12579   1.13378   1.15431   1.16740   1.23132
  Beta virt. eigenvalues --    1.32246   1.33122   1.40007   1.43469   1.43524
  Beta virt. eigenvalues --    1.48681   1.51373   1.52063   1.52919   1.54665
  Beta virt. eigenvalues --    1.55132   1.62426   1.71726   1.74432   1.76124
  Beta virt. eigenvalues --    1.81205   1.83687   1.85846   1.96733   1.98909
  Beta virt. eigenvalues --    2.09275   2.19017   2.21656   2.23358   2.27451
  Beta virt. eigenvalues --    2.34579   2.34634   2.35719   2.43705   2.63636
  Beta virt. eigenvalues --    2.64172   2.71436   2.71956   2.79419   2.91979
  Beta virt. eigenvalues --    3.04176   3.06861   3.23188   3.27356   3.30411
  Beta virt. eigenvalues --    3.31285   3.37573   3.41781   3.56174   3.57722
  Beta virt. eigenvalues --    3.58585   3.70588   3.74715   3.79793   3.80753
  Beta virt. eigenvalues --    3.83630   3.89252   3.91900   3.96982   4.03507
  Beta virt. eigenvalues --    4.16477   4.22950   4.27744   4.40963   4.44310
  Beta virt. eigenvalues --    4.46075   4.48733   4.55483   4.69702   4.77026
  Beta virt. eigenvalues --    4.79249   4.94576   4.99131   5.08531   5.11703
  Beta virt. eigenvalues --    5.24257   5.29422   5.33734   5.59384   5.73692
  Beta virt. eigenvalues --    5.79128   5.81280   6.23693   6.25921   6.28462
  Beta virt. eigenvalues --    6.29962   6.55243   6.56120   6.74670   6.75707
  Beta virt. eigenvalues --    6.83103   6.83353   6.93654   7.28862   7.30547
  Beta virt. eigenvalues --    7.32793  13.00708  16.73046
          Condensed to atoms (all electrons):
               1          2          3          4          5
     1  C    5.293609   0.349930   0.365600   0.365600   0.029301
     2  H    0.349930   0.368558  -0.008386  -0.008386   0.006810
     3  H    0.365600  -0.008386   0.378509   0.000193  -0.002091
     4  H    0.365600  -0.008386   0.000193   0.378509  -0.002091
     5  O    0.029301   0.006810  -0.002091  -0.002091   8.387855
          Atomic-Atomic Spin Densities.
               1          2          3          4          5
     1  C   -0.006811   0.031861   0.008908   0.008908  -0.081331
     2  H    0.031861   0.056543   0.000115   0.000115   0.002614
     3  H    0.008908   0.000115   0.011453   0.000941  -0.000860
     4  H    0.008908   0.000115   0.000941   0.011453  -0.000860
     5  O   -0.081331   0.002614  -0.000860  -0.000860   0.986536
 Mulliken charges and spin densities:
               1          2
     1  C   -0.404040  -0.038465
     2  H    0.291474   0.091249
     3  H    0.266176   0.020558
     4  H    0.266176   0.020558
     5  O   -0.419785   0.906099
 Sum of Mulliken charges =   0.00000   1.00000
 Mulliken charges and spin densities with hydrogens summed into heavy atoms:
               1          2
     1  C    0.419785   0.093901
     5  O   -0.419785   0.906099
 Electronic spatial extent (au):  <R**2>=             74.0039
 Charge=              0.0000 electrons
 Dipole moment (field-independent basis, Debye):
    X=             -0.1969    Y=             -2.0294    Z=              0.0000  Tot=              2.0389
 Quadrupole moment (field-independent basis, Debye-Ang):
   XX=            -11.5826   YY=            -13.6291   ZZ=            -12.6934
   XY=              0.2169   XZ=              0.0000   YZ=              0.0000
 Traceless Quadrupole moment (field-independent basis, Debye-Ang):
   XX=              1.0524   YY=             -0.9940   ZZ=             -0.0584
   XY=              0.2169   XZ=              0.0000   YZ=              0.0000
 Octapole moment (field-independent basis, Debye-Ang**2):
  XXX=             -1.0453  YYY=              0.9691  ZZZ=              0.0000  XYY=             -0.1133
  XXY=              0.4768  XXZ=              0.0000  XZZ=              0.5952  YZZ=             -0.2480
  YYZ=              0.0000  XYZ=              0.0000
 Hexadecapole moment (field-independent basis, Debye-Ang**3):
 XXXX=            -16.5602 YYYY=            -56.3950 ZZZZ=            -19.1316 XXXY=              1.1060
 XXXZ=              0.0000 YYYX=              0.1494 YYYZ=              0.0000 ZZZX=              0.0000
 ZZZY=              0.0000 XXYY=            -11.5179 XXZZ=             -6.1547 YYZZ=            -12.7110
 XXYZ=              0.0000 YYXZ=              0.0000 ZZXY=             -0.6112
 N-N= 3.453663087109D+01 E-N=-3.390950383205D+02  KE= 1.144029229804D+02
 Symmetry A'   KE= 1.075931101079D+02
 Symmetry A"   KE= 6.809812872534D+00
                          Isotropic Fermi Contact Couplings
        Atom                 a.u.       MegaHertz       Gauss      10(-4) cm-1
     1  C(13)             -0.03082     -34.65270     -12.36494     -11.55890
     2  H(1)               0.05255     234.89386      83.81597      78.35216
     3  H(1)               0.01009      45.08596      16.08779      15.03906
     4  H(1)               0.01009      45.08596      16.08779      15.03906
     5  O(17)              0.03305     -20.03225      -7.14800      -6.68204
 --------------------------------------------------------
       Center         ----  Spin Dipole Couplings  ----
                      3XX-RR        3YY-RR        3ZZ-RR
 --------------------------------------------------------
     1   Atom        0.026217      0.025000     -0.051217
     2   Atom        0.009621      0.008691     -0.018312
     3   Atom       -0.011888      0.010633      0.001255
     4   Atom       -0.011888      0.010633      0.001255
     5   Atom        3.552938     -1.771797     -1.781141
 --------------------------------------------------------
                        XY            XZ            YZ
 --------------------------------------------------------
     1   Atom       -0.001080      0.000000      0.000000
     2   Atom        0.017884      0.000000      0.000000
     3   Atom       -0.006897      0.002667     -0.014879
     4   Atom       -0.006897     -0.002667      0.014879
     5   Atom        0.156032      0.000000      0.000000
 --------------------------------------------------------


 ---------------------------------------------------------------------------------
              Anisotropic Spin Dipole Couplings in Principal Axis System
 ---------------------------------------------------------------------------------

       Atom             a.u.   MegaHertz   Gauss  10(-4) cm-1        Axes

              Baa    -0.0512    -6.873    -2.452    -2.293  0.0000  0.0000  1.0000
     1 C(13)  Bbb     0.0244     3.270     1.167     1.091  0.5046  0.8634  0.0000
              Bcc     0.0268     3.603     1.286     1.202  0.8634 -0.5046  0.0000
 
              Baa    -0.0183    -9.770    -3.486    -3.259  0.0000  0.0000  1.0000
     2 H(1)   Bbb    -0.0087    -4.660    -1.663    -1.554 -0.6979  0.7162  0.0000
              Bcc     0.0270    14.430     5.149     4.813  0.7162  0.6979  0.0000
 
              Baa    -0.0141    -7.547    -2.693    -2.517  0.9037  0.3753  0.2061
     3 H(1)   Bbb    -0.0089    -4.730    -1.688    -1.578 -0.3781  0.4734  0.7956
              Bcc     0.0230    12.277     4.381     4.095 -0.2010  0.7969 -0.5697
 
              Baa    -0.0141    -7.547    -2.693    -2.517  0.9037  0.3753 -0.2061
     4 H(1)   Bbb    -0.0089    -4.730    -1.688    -1.578  0.3781 -0.4734  0.7956
              Bcc     0.0230    12.277     4.381     4.095 -0.2010  0.7969  0.5697
 
              Baa    -1.7811   128.882    45.988    42.990  0.0000  0.0000  1.0000
     5 O(17)  Bbb    -1.7764   128.537    45.865    42.875 -0.0293  0.9996  0.0000
              Bcc     3.5575  -257.419   -91.853   -85.866  0.9996  0.0293  0.0000
 

 ---------------------------------------------------------------------------------

 1\1\GINC-C272\FOpt\UwB97XD\Aug-CC-pVTZ\C1H3O1(2)\HASANGAL\26-Nov-2018\
 0\\#wB97XD Aug-cc-pVTZ Opt Integral(Grid=SuperFineGrid) Freq MaxDisk=3
 2GB\\Title\\0,2\C,-0.0392917707,0.,0.0386724944\H,1.0087464288,0.,0.39
 1223309\H,-0.5032805326,-0.9076992325,0.4438156348\H,-0.5032805326,0.9
 076992325,0.4438156348\O,0.0395367821,0.,-1.3168163066\\Version=ES64L-
 G09RevD.01\State=2-A'\HF=-115.0588082\S2=0.754183\S2-1=0.\S2A=0.750014
 \RMSD=6.551e-09\RMSF=1.104e-04\Dipole=0.0310011,0.,0.8015642\Quadrupol
 e=0.7586212,-0.0433883,-0.7152328,0.,0.2483263,0.\PG=CS [SG(C1H1O1),X(
 H2)]\\@


 THE MOST INCOMPREHENSIBLE THING ABOUT THE WORLD
 IS THAT IT IS COMPREHENSIBLE. -- A. EINSTEIN
 Job cpu time:       0 days  0 hours 21 minutes 54.7 seconds.
 File lengths (MBytes):  RWF=     22 Int=      0 D2E=      0 Chk=      3 Scr=      1
 Normal termination of Gaussian 09 at Mon Nov 26 22:20:50 2018.
 Link1:  Proceeding to internal job step number  2.
 ----------------------------------------------------------------------
 #N Geom=AllCheck Guess=TCheck SCRF=Check GenChk UwB97XD/Aug-CC-pVTZ Fr
 eq
 ----------------------------------------------------------------------
 1/10=4,29=7,30=1,38=1,40=1/1,3;
 2/12=2,40=1/2;
 3/5=16,6=1,7=10,11=2,14=-4,16=1,25=1,30=1,70=2,71=2,74=-58,75=-7,116=2,140=1/1,2,3;
 4/5=101/1;
 5/5=2,98=1/2;
 8/6=4,10=90,11=11/1;
 11/6=1,8=1,9=11,15=111,16=1/1,2,10;
 10/6=1/2;
 6/7=2,8=2,9=2,10=2,18=1,28=1/1;
 7/8=1,10=1,25=1/1,2,3,16;
 1/10=4,30=1/3;
 99//99;
 Structure from the checkpoint file:  "methoxy_Conf-wb97-opt.chk"
 -----
 Title
 -----
 Charge =  0 Multiplicity = 2
 Redundant internal coordinates found in file.
 C,0,-0.0392917707,0.,0.0386724944
 H,0,1.0087464288,0.,0.391223309
 H,0,-0.5032805326,-0.9076992325,0.4438156348
 H,0,-0.5032805326,0.9076992325,0.4438156348
 O,0,0.0395367821,0.,-1.3168163066
 Recover connectivity data from disk.

 GradGradGradGradGradGradGradGradGradGradGradGradGradGradGradGradGradGrad
 Berny optimization.
 Initialization pass.
                           ----------------------------
                           !    Initial Parameters    !
                           ! (Angstroms and Degrees)  !
 --------------------------                            --------------------------
 ! Name  Definition              Value          Derivative Info.                !
 --------------------------------------------------------------------------------
 ! R1    R(1,2)                  1.1057         calculate D2E/DX2 analytically  !
 ! R2    R(1,3)                  1.097          calculate D2E/DX2 analytically  !
 ! R3    R(1,4)                  1.097          calculate D2E/DX2 analytically  !
 ! R4    R(1,5)                  1.3578         calculate D2E/DX2 analytically  !
 ! A1    A(2,1,3)              106.4479         calculate D2E/DX2 analytically  !
 ! A2    A(2,1,4)              106.4479         calculate D2E/DX2 analytically  !
 ! A3    A(2,1,5)              105.2642         calculate D2E/DX2 analytically  !
 ! A4    A(3,1,4)              111.6774         calculate D2E/DX2 analytically  !
 ! A5    A(3,1,5)              113.1577         calculate D2E/DX2 analytically  !
 ! A6    A(4,1,5)              113.1577         calculate D2E/DX2 analytically  !
 ! D1    D(2,1,4,3)           -115.7879         calculate D2E/DX2 analytically  !
 ! D2    D(2,1,5,3)            115.8453         calculate D2E/DX2 analytically  !
 ! D3    D(2,1,5,4)           -115.8453         calculate D2E/DX2 analytically  !
 ! D4    D(3,1,5,4)            128.3094         calculate D2E/DX2 analytically  !
 --------------------------------------------------------------------------------
 Trust Radius=3.00D-01 FncErr=1.00D-07 GrdErr=1.00D-07
 Number of steps in this run=      2 maximum allowed number of steps=      2.
 GradGradGradGradGradGradGradGradGradGradGradGradGradGradGradGradGradGrad

                          Input orientation:                          
 ---------------------------------------------------------------------
 Center     Atomic      Atomic             Coordinates (Angstroms)
 Number     Number       Type             X           Y           Z
 ---------------------------------------------------------------------
      1          6           0       -0.039292    0.000000    0.038672
      2          1           0        1.008746    0.000000    0.391223
      3          1           0       -0.503281   -0.907699    0.443816
      4          1           0       -0.503281    0.907699    0.443816
      5          8           0        0.039537    0.000000   -1.316816
 ---------------------------------------------------------------------
                    Distance matrix (angstroms):
                    1          2          3          4          5
     1  C    0.000000
     2  H    1.105747   0.000000
     3  H    1.096971   1.764344   0.000000
     4  H    1.096971   1.764344   1.815398   0.000000
     5  O    1.357779   1.963865   2.053873   2.053873   0.000000
 Stoichiometry    CH3O(2)
 Framework group  CS[SG(CHO),X(H2)]
 Deg. of freedom     6
 Full point group                 CS      NOp   2
 Largest Abelian subgroup         CS      NOp   2
 Largest concise Abelian subgroup CS      NOp   2
                         Standard orientation:                         
 ---------------------------------------------------------------------
 Center     Atomic      Atomic             Coordinates (Angstroms)
 Number     Number       Type             X           Y           Z
 ---------------------------------------------------------------------
      1          6           0        0.011022   -0.571078    0.000000
      2          1           0       -1.055717   -0.862188    0.000000
      3          1           0        0.450706   -1.002476    0.907699
      4          1           0        0.450706   -1.002476   -0.907699
      5          8           0        0.011022    0.786701    0.000000
 ---------------------------------------------------------------------
 Rotational constants (GHZ):    158.1347117     28.2922328     28.0947140
 Standard basis: Aug-CC-pVTZ (5D, 7F)
 There are   117 symmetry adapted cartesian basis functions of A'  symmetry.
 There are    68 symmetry adapted cartesian basis functions of A"  symmetry.
 There are    99 symmetry adapted basis functions of A'  symmetry.
 There are    62 symmetry adapted basis functions of A"  symmetry.
   161 basis functions,   225 primitive gaussians,   185 cartesian basis functions
     9 alpha electrons        8 beta electrons
       nuclear repulsion energy        34.5369803134 Hartrees.
 NAtoms=    5 NActive=    5 NUniq=    4 SFac= 1.56D+00 NAtFMM=   60 NAOKFM=F Big=F
 Integral buffers will be    131072 words long.
 Raffenetti 2 integral format.
 Two-electron integral symmetry is turned on.
 Nuclear repulsion after empirical dispersion term =       34.5366308711 Hartrees.
 One-electron integrals computed using PRISM.
 NBasis=   161 RedAO= T EigKep=  8.02D-05  NBF=    99    62
 NBsUse=   161 1.00D-06 EigRej= -1.00D+00 NBFU=    99    62
 Initial guess from the checkpoint file:  "methoxy_Conf-wb97-opt.chk"
 B after Tr=     0.000000    0.000000    0.000000
         Rot=    1.000000    0.000000    0.000000    0.000000 Ang=   0.00 deg.
 Initial guess orbital symmetries:
 Alpha Orbitals:
       Occupied  (A') (A') (A') (A') (A') (A") (A') (A') (A")
       Virtual   (A') (A') (A") (A') (A') (A') (A") (A') (A') (A")
                 (A') (A") (A') (A") (A') (A') (A') (A") (A") (A')
                 (A') (A") (A') (A') (A') (A") (A') (A") (A') (A")
                 (A') (A') (A') (A') (A") (A") (A') (A') (A") (A")
                 (A') (A') (A") (A') (A') (A") (A') (A') (A') (A")
                 (A") (A") (A') (A") (A') (A') (A") (A') (A') (A")
                 (A') (A') (A') (A") (A") (A') (A") (A') (A') (A")
                 (A') (A') (A") (A") (A') (A') (A") (A') (A") (A')
                 (A') (A") (A') (A") (A') (A") (A') (A') (A') (A")
                 (A') (A") (A') (A') (A') (A") (A') (A") (A') (A")
                 (A") (A') (A') (A') (A") (A") (A') (A') (A") (A")
                 (A') (A") (A') (A') (A') (A") (A') (A") (A") (A')
                 (A') (A') (A") (A") (A') (A') (A') (A") (A') (A")
                 (A') (A") (A') (A') (A") (A') (A') (A") (A") (A')
                 (A") (A') (A') (A') (A") (A") (A') (A') (A') (A")
                 (A') (A')
 Beta  Orbitals:
       Occupied  (A') (A') (A') (A') (A") (A') (A') (A")
       Virtual   (A') (A') (A") (A') (A') (A') (A") (A') (A') (A')
                 (A") (A") (A') (A') (A") (A') (A') (A') (A") (A")
                 (A') (A') (A") (A') (A') (A') (A") (A') (A") (A')
                 (A") (A') (A') (A') (A') (A") (A") (A') (A') (A")
                 (A") (A') (A') (A") (A') (A') (A") (A') (A') (A')
                 (A") (A") (A") (A') (A") (A') (A') (A") (A') (A')
                 (A") (A') (A') (A') (A") (A") (A') (A") (A') (A')
                 (A") (A') (A') (A") (A") (A') (A') (A") (A') (A")
                 (A') (A') (A") (A') (A") (A") (A') (A') (A') (A')
                 (A") (A') (A") (A') (A') (A') (A") (A') (A") (A')
                 (A") (A") (A') (A') (A') (A") (A") (A') (A') (A")
                 (A") (A') (A") (A') (A') (A') (A") (A') (A") (A")
                 (A') (A') (A') (A") (A") (A') (A') (A') (A") (A')
                 (A") (A') (A") (A') (A') (A") (A') (A") (A') (A")
                 (A') (A") (A') (A') (A") (A') (A") (A') (A') (A")
                 (A') (A') (A')
 Initial guess <Sx>= 0.0000 <Sy>= 0.0000 <Sz>= 0.5000 <S**2>= 0.7542 S= 0.5021
 Keep R1 and R2 ints in memory in symmetry-blocked form, NReq=255574017.
 Requested convergence on RMS density matrix=1.00D-08 within 128 cycles.
 Requested convergence on MAX density matrix=1.00D-06.
 Requested convergence on             energy=1.00D-06.
 No special actions if energy rises.
 SCF Done:  E(UwB97XD) =  -115.058808248     A.U. after    1 cycles
            NFock=  1  Conv=0.86D-09     -V/T= 2.0057
 <Sx>= 0.0000 <Sy>= 0.0000 <Sz>= 0.5000 <S**2>= 0.7542 S= 0.5021
 <L.S>= 0.000000000000E+00
 Annihilation of the first spin contaminant:
 S**2 before annihilation     0.7542,   after     0.7500
 DoSCS=F DFT=T ScalE2(SS,OS)=  1.000000  1.000000
 Range of M.O.s used for correlation:     1   161
 NBasis=   161 NAE=     9 NBE=     8 NFC=     0 NFV=     0
 NROrb=    161 NOA=     9 NOB=     8 NVA=   152 NVB=   153

 **** Warning!!: The largest alpha MO coefficient is  0.40250236D+02


 **** Warning!!: The largest beta MO coefficient is  0.35092075D+02

 Symmetrizing basis deriv contribution to polar:
 IMax=3 JMax=2 DiffMx= 0.00D+00
 G2DrvN: will do     6 centers at a time, making    1 passes.
 Calling FoFCou, ICntrl=  3107 FMM=F I1Cent=   0 AccDes= 0.00D+00.
 End of G2Drv F.D. properties file   721 does not exist.
 End of G2Drv F.D. properties file   722 does not exist.
 End of G2Drv F.D. properties file   788 does not exist.
          IDoAtm=11111
          Differentiating once with respect to electric field.
                with respect to dipole field.
          Differentiating once with respect to nuclear coordinates.
 Keep R1 and R2 ints in memory in symmetry-blocked form, NReq=255452447.
          There are    15 degrees of freedom in the 1st order CPHF.  IDoFFX=4 NUNeed=    15.
     15 vectors produced by pass  0 Test12= 1.73D-14 6.67D-09 XBig12= 1.65D+01 2.13D+00.
 AX will form    15 AO Fock derivatives at one time.
     15 vectors produced by pass  1 Test12= 1.73D-14 6.67D-09 XBig12= 2.45D+00 3.21D-01.
     15 vectors produced by pass  2 Test12= 1.73D-14 6.67D-09 XBig12= 1.98D-01 1.11D-01.
     15 vectors produced by pass  3 Test12= 1.73D-14 6.67D-09 XBig12= 2.46D-03 1.16D-02.
     15 vectors produced by pass  4 Test12= 1.73D-14 6.67D-09 XBig12= 2.77D-05 1.20D-03.
     15 vectors produced by pass  5 Test12= 1.73D-14 6.67D-09 XBig12= 2.42D-07 9.68D-05.
     15 vectors produced by pass  6 Test12= 1.73D-14 6.67D-09 XBig12= 1.81D-09 6.74D-06.
      7 vectors produced by pass  7 Test12= 1.73D-14 6.67D-09 XBig12= 1.54D-11 6.90D-07.
      3 vectors produced by pass  8 Test12= 1.73D-14 6.67D-09 XBig12= 1.23D-13 6.04D-08.
 InvSVY:  IOpt=1 It=  1 EMax= 1.50D-15
 Solved reduced A of dimension   115 with    15 vectors.
 Isotropic polarizability for W=    0.000000       20.46 Bohr**3.
 End of Minotr F.D. properties file   721 does not exist.
 End of Minotr F.D. properties file   722 does not exist.
 End of Minotr F.D. properties file   788 does not exist.

 **********************************************************************

            Population analysis using the SCF density.

 **********************************************************************

 Orbital symmetries:
 Alpha Orbitals:
       Occupied  (A') (A') (A') (A') (A') (A") (A') (A') (A")
       Virtual   (A') (A') (A") (A') (A') (A') (A") (A') (A') (A")
                 (A') (A") (A') (A") (A') (A') (A') (A") (A") (A')
                 (A') (A") (A') (A') (A') (A") (A') (A") (A') (A")
                 (A') (A') (A') (A') (A") (A") (A') (A') (A") (A")
                 (A') (A') (A") (A') (A') (A") (A') (A') (A') (A")
                 (A") (A") (A') (A") (A') (A') (A") (A') (A') (A")
                 (A') (A') (A') (A") (A") (A') (A") (A') (A') (A")
                 (A') (A') (A") (A") (A') (A') (A") (A') (A") (A')
                 (A') (A") (A') (A") (A') (A") (A') (A') (A') (A")
                 (A') (A") (A') (A') (A') (A") (A') (A") (A') (A")
                 (A") (A') (A') (A') (A") (A") (A') (A') (A") (A")
                 (A') (A") (A') (A') (A') (A") (A') (A") (A") (A')
                 (A') (A') (A") (A") (A') (A') (A') (A") (A') (A")
                 (A') (A") (A') (A') (A") (A') (A') (A") (A") (A')
                 (A") (A') (A') (A') (A") (A") (A') (A') (A') (A")
                 (A') (A')
 Beta  Orbitals:
       Occupied  (A') (A') (A') (A') (A") (A') (A') (A")
       Virtual   (A') (A') (A") (A') (A') (A') (A") (A') (A') (A')
                 (A") (A") (A') (A') (A") (A') (A') (A') (A") (A")
                 (A') (A') (A") (A') (A') (A') (A") (A') (A") (A')
                 (A") (A') (A') (A') (A') (A") (A") (A') (A') (A")
                 (A") (A') (A') (A") (A') (A') (A") (A') (A') (A')
                 (A") (A") (A") (A') (A") (A') (A') (A") (A') (A')
                 (A") (A') (A') (A') (A") (A") (A') (A") (A') (A')
                 (A") (A') (A') (A") (A") (A') (A') (A") (A') (A")
                 (A') (A') (A") (A') (A") (A") (A') (A') (A') (A')
                 (A") (A') (A") (A') (A') (A') (A") (A') (A") (A')
                 (A") (A") (A') (A') (A') (A") (A") (A') (A') (A")
                 (A") (A') (A") (A') (A') (A') (A") (A') (A") (A")
                 (A') (A') (A') (A") (A") (A') (A') (A') (A") (A')
                 (A") (A') (A") (A') (A') (A") (A') (A") (A') (A")
                 (A') (A") (A') (A') (A") (A') (A") (A') (A') (A")
                 (A') (A') (A')
 The electronic state is 2-A'.
 Alpha  occ. eigenvalues --  -19.30218 -10.34234  -1.14033  -0.77518  -0.57967
 Alpha  occ. eigenvalues --   -0.55771  -0.53229  -0.41956  -0.37995
 Alpha virt. eigenvalues --    0.02983   0.04840   0.04916   0.07467   0.12079
 Alpha virt. eigenvalues --    0.12628   0.12685   0.16668   0.17617   0.18546
 Alpha virt. eigenvalues --    0.19515   0.20235   0.21173   0.29067   0.29160
 Alpha virt. eigenvalues --    0.29463   0.31729   0.32593   0.34367   0.35286
 Alpha virt. eigenvalues --    0.36205   0.37122   0.37642   0.40113   0.41617
 Alpha virt. eigenvalues --    0.42382   0.42681   0.47485   0.48033   0.58828
 Alpha virt. eigenvalues --    0.59149   0.61360   0.66557   0.69665   0.70309
 Alpha virt. eigenvalues --    0.74531   0.74607   0.79744   0.80842   0.82080
 Alpha virt. eigenvalues --    0.82501   0.86173   0.87475   0.89105   0.91589
 Alpha virt. eigenvalues --    0.92222   0.95386   0.97003   0.98699   0.99890
 Alpha virt. eigenvalues --    1.01619   1.05573   1.07020   1.12457   1.12540
 Alpha virt. eigenvalues --    1.13296   1.15463   1.16608   1.22986   1.32081
 Alpha virt. eigenvalues --    1.32320   1.39819   1.42864   1.43168   1.48600
 Alpha virt. eigenvalues --    1.50426   1.51903   1.52552   1.53954   1.54878
 Alpha virt. eigenvalues --    1.61655   1.71440   1.74055   1.76064   1.80278
 Alpha virt. eigenvalues --    1.83286   1.85572   1.96270   1.98600   2.08298
 Alpha virt. eigenvalues --    2.15579   2.18495   2.22286   2.26434   2.33170
 Alpha virt. eigenvalues --    2.34173   2.34229   2.42301   2.62701   2.63069
 Alpha virt. eigenvalues --    2.69813   2.71639   2.78436   2.91074   3.03511
 Alpha virt. eigenvalues --    3.06730   3.22970   3.27275   3.30043   3.31153
 Alpha virt. eigenvalues --    3.37246   3.41409   3.55427   3.56890   3.58370
 Alpha virt. eigenvalues --    3.70268   3.73343   3.79231   3.80651   3.82990
 Alpha virt. eigenvalues --    3.87257   3.91276   3.96195   4.02682   4.13237
 Alpha virt. eigenvalues --    4.22184   4.27098   4.40002   4.43403   4.45281
 Alpha virt. eigenvalues --    4.46475   4.54669   4.68901   4.76655   4.77752
 Alpha virt. eigenvalues --    4.93211   4.97774   5.07829   5.10813   5.23942
 Alpha virt. eigenvalues --    5.28110   5.33405   5.58774   5.72445   5.78561
 Alpha virt. eigenvalues --    5.79059   6.19347   6.19786   6.25196   6.29198
 Alpha virt. eigenvalues --    6.51315   6.51563   6.69274   6.74505   6.74509
 Alpha virt. eigenvalues --    6.76222   6.91308   7.25431   7.26023   7.28630
 Alpha virt. eigenvalues --   12.96996  16.72999
  Beta  occ. eigenvalues --  -19.28214 -10.34279  -1.08392  -0.75517  -0.55111
  Beta  occ. eigenvalues --   -0.52873  -0.50888  -0.35764
  Beta virt. eigenvalues --   -0.06373   0.03155   0.04939   0.05132   0.07615
  Beta virt. eigenvalues --    0.12239   0.12673   0.12719   0.16693   0.17914
  Beta virt. eigenvalues --    0.18527   0.20341   0.20730   0.21666   0.29006
  Beta virt. eigenvalues --    0.29262   0.29637   0.32121   0.32624   0.34455
  Beta virt. eigenvalues --    0.35513   0.36461   0.37248   0.37964   0.40415
  Beta virt. eigenvalues --    0.41758   0.42477   0.43450   0.47701   0.49339
  Beta virt. eigenvalues --    0.59006   0.59929   0.61564   0.67134   0.70307
  Beta virt. eigenvalues --    0.70364   0.74524   0.74961   0.80473   0.81417
  Beta virt. eigenvalues --    0.82234   0.82852   0.86623   0.87471   0.89299
  Beta virt. eigenvalues --    0.91697   0.92200   0.95672   0.97714   0.99091
  Beta virt. eigenvalues --    1.00105   1.01534   1.05803   1.08520   1.12418
  Beta virt. eigenvalues --    1.12579   1.13378   1.15431   1.16740   1.23132
  Beta virt. eigenvalues --    1.32246   1.33122   1.40007   1.43469   1.43524
  Beta virt. eigenvalues --    1.48681   1.51373   1.52063   1.52919   1.54665
  Beta virt. eigenvalues --    1.55132   1.62426   1.71726   1.74432   1.76124
  Beta virt. eigenvalues --    1.81205   1.83687   1.85846   1.96733   1.98909
  Beta virt. eigenvalues --    2.09275   2.19017   2.21656   2.23358   2.27451
  Beta virt. eigenvalues --    2.34579   2.34634   2.35719   2.43705   2.63636
  Beta virt. eigenvalues --    2.64172   2.71436   2.71956   2.79419   2.91979
  Beta virt. eigenvalues --    3.04176   3.06861   3.23188   3.27356   3.30411
  Beta virt. eigenvalues --    3.31285   3.37573   3.41781   3.56174   3.57722
  Beta virt. eigenvalues --    3.58585   3.70588   3.74715   3.79793   3.80753
  Beta virt. eigenvalues --    3.83630   3.89252   3.91900   3.96982   4.03507
  Beta virt. eigenvalues --    4.16477   4.22950   4.27744   4.40963   4.44310
  Beta virt. eigenvalues --    4.46075   4.48733   4.55483   4.69702   4.77026
  Beta virt. eigenvalues --    4.79249   4.94576   4.99131   5.08531   5.11703
  Beta virt. eigenvalues --    5.24257   5.29422   5.33734   5.59384   5.73692
  Beta virt. eigenvalues --    5.79128   5.81280   6.23693   6.25921   6.28462
  Beta virt. eigenvalues --    6.29962   6.55243   6.56120   6.74670   6.75707
  Beta virt. eigenvalues --    6.83103   6.83353   6.93654   7.28862   7.30547
  Beta virt. eigenvalues --    7.32793  13.00708  16.73046
          Condensed to atoms (all electrons):
               1          2          3          4          5
     1  C    5.293609   0.349930   0.365600   0.365600   0.029301
     2  H    0.349930   0.368558  -0.008386  -0.008386   0.006810
     3  H    0.365600  -0.008386   0.378509   0.000193  -0.002091
     4  H    0.365600  -0.008386   0.000193   0.378509  -0.002091
     5  O    0.029301   0.006810  -0.002091  -0.002091   8.387855
          Atomic-Atomic Spin Densities.
               1          2          3          4          5
     1  C   -0.006812   0.031861   0.008908   0.008908  -0.081331
     2  H    0.031861   0.056543   0.000115   0.000115   0.002614
     3  H    0.008908   0.000115   0.011453   0.000941  -0.000860
     4  H    0.008908   0.000115   0.000941   0.011453  -0.000860
     5  O   -0.081331   0.002614  -0.000860  -0.000860   0.986536
 Mulliken charges and spin densities:
               1          2
     1  C   -0.404040  -0.038465
     2  H    0.291474   0.091249
     3  H    0.266176   0.020558
     4  H    0.266176   0.020558
     5  O   -0.419785   0.906099
 Sum of Mulliken charges =   0.00000   1.00000
 Mulliken charges and spin densities with hydrogens summed into heavy atoms:
               1          2
     1  C    0.419785   0.093901
     5  O   -0.419785   0.906099
 APT charges:
               1
     1  C    0.110114
     2  H    0.107351
     3  H    0.005499
     4  H    0.005499
     5  O   -0.228463
 Sum of APT charges =   0.00000
 APT charges with hydrogens summed into heavy atoms:
               1
     1  C    0.228463
     5  O   -0.228463
 Electronic spatial extent (au):  <R**2>=             74.0039
 Charge=              0.0000 electrons
 Dipole moment (field-independent basis, Debye):
    X=             -0.1969    Y=             -2.0294    Z=              0.0000  Tot=              2.0389
 Quadrupole moment (field-independent basis, Debye-Ang):
   XX=            -11.5826   YY=            -13.6291   ZZ=            -12.6934
   XY=              0.2169   XZ=              0.0000   YZ=              0.0000
 Traceless Quadrupole moment (field-independent basis, Debye-Ang):
   XX=              1.0524   YY=             -0.9940   ZZ=             -0.0584
   XY=              0.2169   XZ=              0.0000   YZ=              0.0000
 Octapole moment (field-independent basis, Debye-Ang**2):
  XXX=             -1.0453  YYY=              0.9691  ZZZ=              0.0000  XYY=             -0.1133
  XXY=              0.4768  XXZ=              0.0000  XZZ=              0.5952  YZZ=             -0.2480
  YYZ=              0.0000  XYZ=              0.0000
 Hexadecapole moment (field-independent basis, Debye-Ang**3):
 XXXX=            -16.5602 YYYY=            -56.3950 ZZZZ=            -19.1316 XXXY=              1.1060
 XXXZ=              0.0000 YYYX=              0.1494 YYYZ=              0.0000 ZZZX=              0.0000
 ZZZY=              0.0000 XXYY=            -11.5179 XXZZ=             -6.1547 YYZZ=            -12.7110
 XXYZ=              0.0000 YYXZ=              0.0000 ZZXY=             -0.6112
 N-N= 3.453663087109D+01 E-N=-3.390950383095D+02  KE= 1.144029229338D+02
 Symmetry A'   KE= 1.075931100735D+02
 Symmetry A"   KE= 6.809812860279D+00
  Exact polarizability:  17.869   0.242  23.222   0.000   0.000  20.291
 Approx polarizability:  17.886   0.448  22.734   0.000   0.000  17.963
                          Isotropic Fermi Contact Couplings
        Atom                 a.u.       MegaHertz       Gauss      10(-4) cm-1
     1  C(13)             -0.03082     -34.65284     -12.36499     -11.55894
     2  H(1)               0.05255     234.89399      83.81601      78.35220
     3  H(1)               0.01009      45.08609      16.08784      15.03910
     4  H(1)               0.01009      45.08609      16.08784      15.03910
     5  O(17)              0.03305     -20.03221      -7.14799      -6.68203
 --------------------------------------------------------
       Center         ----  Spin Dipole Couplings  ----
                      3XX-RR        3YY-RR        3ZZ-RR
 --------------------------------------------------------
     1   Atom        0.026217      0.025000     -0.051217
     2   Atom        0.009621      0.008691     -0.018312
     3   Atom       -0.011888      0.010633      0.001255
     4   Atom       -0.011888      0.010633      0.001255
     5   Atom        3.552938     -1.771797     -1.781142
 --------------------------------------------------------
                        XY            XZ            YZ
 --------------------------------------------------------
     1   Atom       -0.001080      0.000000      0.000000
     2   Atom        0.017884      0.000000      0.000000
     3   Atom       -0.006897      0.002667     -0.014879
     4   Atom       -0.006897     -0.002667      0.014879
     5   Atom        0.156032      0.000000      0.000000
 --------------------------------------------------------


 ---------------------------------------------------------------------------------
              Anisotropic Spin Dipole Couplings in Principal Axis System
 ---------------------------------------------------------------------------------

       Atom             a.u.   MegaHertz   Gauss  10(-4) cm-1        Axes

              Baa    -0.0512    -6.873    -2.452    -2.293  0.0000  0.0000  1.0000
     1 C(13)  Bbb     0.0244     3.270     1.167     1.091  0.5046  0.8633  0.0000
              Bcc     0.0268     3.603     1.286     1.202  0.8633 -0.5046  0.0000
 
              Baa    -0.0183    -9.770    -3.486    -3.259  0.0000  0.0000  1.0000
     2 H(1)   Bbb    -0.0087    -4.660    -1.663    -1.554 -0.6979  0.7162  0.0000
              Bcc     0.0270    14.430     5.149     4.813  0.7162  0.6979  0.0000
 
              Baa    -0.0141    -7.547    -2.693    -2.517  0.9037  0.3753  0.2061
     3 H(1)   Bbb    -0.0089    -4.730    -1.688    -1.578 -0.3781  0.4734  0.7956
              Bcc     0.0230    12.277     4.381     4.095 -0.2010  0.7969 -0.5697
 
              Baa    -0.0141    -7.547    -2.693    -2.517  0.9037  0.3753 -0.2061
     4 H(1)   Bbb    -0.0089    -4.730    -1.688    -1.578  0.3781 -0.4734  0.7956
              Bcc     0.0230    12.277     4.381     4.095 -0.2010  0.7969  0.5697
 
              Baa    -1.7811   128.882    45.988    42.990  0.0000  0.0000  1.0000
     5 O(17)  Bbb    -1.7764   128.537    45.865    42.875 -0.0293  0.9996  0.0000
              Bcc     3.5575  -257.419   -91.853   -85.866  0.9996  0.0293  0.0000
 

 ---------------------------------------------------------------------------------

 Calling FoFJK, ICntrl=    100127 FMM=F ISym2X=1 I1Cent= 0 IOpClX= 1 NMat=1 NMatS=1 NMatT=0.
 Full mass-weighted force constant matrix:
 Low frequencies ---   -4.7784    0.0007    0.0016    0.0021    6.4213   18.3864
 Low frequencies ---  682.5390  968.4065 1138.0972
 Diagonal vibrational polarizability:
        0.2681102       0.4723529       4.4737909
 Harmonic frequencies (cm**-1), IR intensities (KM/Mole), Raman scattering
 activities (A**4/AMU), depolarization ratios for plane and unpolarized
 incident light, reduced masses (AMU), force constants (mDyne/A),
 and normal coordinates:
                      1                      2                      3
                     A"                     A'                     A'
 Frequencies --    682.4968               968.4065              1138.0972
 Red. masses --      1.3261                 1.4693                 4.3675
 Frc consts  --      0.3639                 0.8119                 3.3331
 IR Inten    --     71.5722                 0.1918                 9.9874
  Atom  AN      X      Y      Z        X      Y      Z        X      Y      Z
     1   6     0.00   0.00   0.16     0.14   0.08   0.00    -0.08   0.39   0.00
     2   1     0.00   0.00  -0.60    -0.11   0.82   0.00     0.12  -0.49   0.00
     3   1     0.25  -0.45  -0.21    -0.28  -0.24   0.06     0.02   0.49   0.05
     4   1    -0.25   0.45  -0.21    -0.28  -0.24  -0.06     0.02   0.49  -0.05
     5   8     0.00   0.00  -0.05    -0.06  -0.08   0.00     0.05  -0.32   0.00
                      4                      5                      6
                     A"                     A'                     A'
 Frequencies --   1371.0378              1375.4776              1518.4537
 Red. masses --      1.0268                 1.0944                 1.1168
 Frc consts  --      1.1371                 1.2199                 1.5172
 IR Inten    --     18.3170                24.4959                 5.5239
  Atom  AN      X      Y      Z        X      Y      Z        X      Y      Z
     1   6     0.00   0.00   0.01    -0.05  -0.05   0.00     0.05  -0.09   0.00
     2   1     0.00   0.00   0.54    -0.20   0.59   0.00     0.01   0.02   0.00
     3   1    -0.33  -0.49  -0.03     0.44   0.33  -0.06    -0.33   0.47   0.41
     4   1     0.33   0.49  -0.03     0.44   0.33   0.06    -0.33   0.47  -0.41
     5   8     0.00   0.00  -0.04     0.00  -0.04   0.00     0.01   0.01   0.00
                      7                      8                      9
                     A'                     A'                     A"
 Frequencies --   2923.2876              2998.9875              3043.0386
 Red. masses --      1.0420                 1.0750                 1.1024
 Frc consts  --      5.2464                 5.6962                 6.0146
 IR Inten    --      0.0783                38.2006                26.3413
  Atom  AN      X      Y      Z        X      Y      Z        X      Y      Z
     1   6    -0.05  -0.03   0.00    -0.07   0.03   0.00     0.00   0.00   0.09
     2   1     0.86   0.24   0.00     0.40   0.12   0.00     0.00   0.00   0.04
     3   1    -0.14   0.11  -0.26     0.24  -0.24   0.54    -0.30   0.27  -0.57
     4   1    -0.14   0.11   0.26     0.24  -0.24  -0.54     0.30  -0.27  -0.57
     5   8     0.00  -0.01   0.00     0.00   0.00   0.00     0.00   0.00   0.00

 -------------------
 - Thermochemistry -
 -------------------
 Temperature   298.150 Kelvin.  Pressure   1.00000 Atm.
 Atom     1 has atomic number  6 and mass  12.00000
 Atom     2 has atomic number  1 and mass   1.00783
 Atom     3 has atomic number  1 and mass   1.00783
 Atom     4 has atomic number  1 and mass   1.00783
 Atom     5 has atomic number  8 and mass  15.99491
 Molecular mass:    31.01839 amu.
 Principal axes and moments of inertia in atomic units:
                           1         2         3
     Eigenvalues --    11.41268  63.78928  64.23775
           X            0.00377   0.00000   0.99999
           Y            0.99999   0.00000  -0.00377
           Z            0.00000   1.00000   0.00000
 This molecule is an asymmetric top.
 Rotational symmetry number  1.
 Rotational temperatures (Kelvin)      7.58926     1.35781     1.34833
 Rotational constants (GHZ):         158.13471    28.29223    28.09471
 Zero-point vibrational energy      95816.6 (Joules/Mol)
                                   22.90071 (Kcal/Mol)
 Vibrational temperatures:    981.96  1393.32  1637.47  1972.62  1979.00
          (Kelvin)           2184.71  4205.95  4314.87  4378.25
 
 Zero-point correction=                           0.036495 (Hartree/Particle)
 Thermal correction to Energy=                    0.039531
 Thermal correction to Enthalpy=                  0.040475
 Thermal correction to Gibbs Free Energy=         0.013568
 Sum of electronic and zero-point Energies=           -115.022314
 Sum of electronic and thermal Energies=              -115.019277
 Sum of electronic and thermal Enthalpies=            -115.018333
 Sum of electronic and thermal Free Energies=         -115.045240
 
                     E (Thermal)             CV                S
                      KCal/Mol        Cal/Mol-Kelvin    Cal/Mol-Kelvin
 Total                   24.806              7.789             56.631
 Electronic               0.000              0.000              1.377
 Translational            0.889              2.981             36.229
 Rotational               0.889              2.981             18.487
 Vibrational             23.029              1.828              0.538
                       Q            Log10(Q)             Ln(Q)
 Total Bot       0.574299D-06         -6.240862        -14.370115
 Total V=0       0.351123D+11         10.545459         24.281817
 Vib (Bot)       0.172749D-16        -16.762585        -38.597278
 Vib (V=0)       0.105617D+01          0.023736          0.054653
 Electronic      0.200000D+01          0.301030          0.693147
 Translational   0.679022D+07          6.831884         15.730994
 Rotational      0.244799D+04          3.388809          7.803022
 ***** Axes restored to original set *****
 -------------------------------------------------------------------
 Center     Atomic                   Forces (Hartrees/Bohr)
 Number     Number              X              Y              Z
 -------------------------------------------------------------------
      1        6           0.000350352    0.000000000   -0.000061218
      2        1          -0.000175982    0.000000000   -0.000060235
      3        1          -0.000083494    0.000007046    0.000061430
      4        1          -0.000083494   -0.000007046    0.000061430
      5        8          -0.000007380    0.000000000   -0.000001408
 -------------------------------------------------------------------
 Cartesian Forces:  Max     0.000350352 RMS     0.000110374
 FormGI is forming the generalized inverse of G from B-inverse, IUseBI=4.

 GradGradGradGradGradGradGradGradGradGradGradGradGradGradGradGradGradGrad
 Berny optimization.
 Internal  Forces:  Max     0.000186010 RMS     0.000062948
 Search for a local minimum.
 Step number   1 out of a maximum of    2
 All quantities printed in internal units (Hartrees-Bohrs-Radians)
 Second derivative matrix not updated -- analytic derivatives used.
 The second derivative matrix:
                          R1        R2        R3        R4        A1
           R1           0.30777
           R2           0.00277   0.32310
           R3           0.00277   0.00345   0.32310
           R4           0.02781   0.02461   0.02461   0.37404
           A1           0.00126   0.00347  -0.00298  -0.00886   0.01765
           A2           0.00190  -0.00302   0.00548  -0.01776  -0.00632
           A3           0.00999  -0.00239  -0.00348   0.00375  -0.01341
           A4          -0.00070   0.00437   0.00510  -0.01984  -0.00737
           A5          -0.00521   0.00094  -0.00393   0.01765  -0.01832
           A6          -0.00552  -0.00363  -0.00032   0.02198   0.02765
           D1          -0.00226  -0.00465  -0.00229   0.03127  -0.01358
           D2           0.00492   0.00319  -0.00770   0.00064   0.00371
           D3          -0.00553   0.00694  -0.00431   0.00785   0.00163
           D4          -0.01046   0.00375   0.00339   0.00720  -0.00208
                          A2        A3        A4        A5        A6
           A2           0.03400
           A3          -0.02274   0.07106
           A4           0.00067   0.02506   0.04936
           A5           0.03007  -0.03315  -0.02897   0.08409
           A6          -0.03477  -0.02283  -0.03673  -0.03619   0.09917
           D1          -0.01265   0.01628  -0.01725   0.01939   0.00637
           D2          -0.00606   0.01014  -0.00842   0.00077   0.00088
           D3          -0.00928  -0.00419   0.00272   0.00248   0.00503
           D4          -0.00322  -0.01433   0.01114   0.00171   0.00415
                          D1        D2        D3        D4
           D1           0.03258
           D2           0.00348   0.01101
           D3           0.00206   0.00068   0.01113
           D4          -0.00142  -0.01033   0.01045   0.02078
 ITU=  0
     Eigenvalues ---    0.01587   0.03857   0.07292   0.13401   0.15644
     Eigenvalues ---    0.29941   0.31608   0.32032   0.40522
 Angle between quadratic step and forces=  45.48 degrees.
 Linear search not attempted -- first point.
 Iteration  1 RMS(Cart)=  0.00035085 RMS(Int)=  0.00000021
 Iteration  2 RMS(Cart)=  0.00000017 RMS(Int)=  0.00000011
 ClnCor:  largest displacement from symmetrization is 2.15D-07 for atom     4.
 Variable       Old X    -DE/DX   Delta X   Delta X   Delta X     New X
                                 (Linear)    (Quad)   (Total)
    R1        2.08956  -0.00019   0.00000  -0.00069  -0.00069   2.08887
    R2        2.07297   0.00005   0.00000   0.00021   0.00021   2.07318
    R3        2.07297   0.00005   0.00000   0.00021   0.00021   2.07318
    R4        2.56583   0.00000   0.00000   0.00001   0.00001   2.56584
    A1        1.85787   0.00001   0.00000   0.00037   0.00037   1.85824
    A2        1.85787   0.00001   0.00000   0.00037   0.00037   1.85824
    A3        1.83721  -0.00001   0.00000   0.00029   0.00029   1.83750
    A4        1.94914  -0.00009   0.00000  -0.00120  -0.00120   1.94793
    A5        1.97497   0.00004   0.00000   0.00016   0.00016   1.97513
    A6        1.97497   0.00004   0.00000   0.00016   0.00016   1.97513
    D1       -2.02088   0.00002   0.00000  -0.00003  -0.00003  -2.02091
    D2        2.02188   0.00003   0.00000   0.00070   0.00070   2.02258
    D3       -2.02188  -0.00002   0.00000  -0.00070  -0.00070  -2.02258
    D4        2.23942  -0.00005   0.00000  -0.00140  -0.00141   2.23802
         Item               Value     Threshold  Converged?
 Maximum Force            0.000186     0.000450     YES
 RMS     Force            0.000063     0.000300     YES
 Maximum Displacement     0.000685     0.001800     YES
 RMS     Displacement     0.000351     0.001200     YES
 Predicted change in Energy=-1.916197D-07
 Optimization completed.
    -- Stationary point found.
                           ----------------------------
                           !   Optimized Parameters   !
                           ! (Angstroms and Degrees)  !
 --------------------------                            --------------------------
 ! Name  Definition              Value          Derivative Info.                !
 --------------------------------------------------------------------------------
 ! R1    R(1,2)                  1.1057         -DE/DX =   -0.0002              !
 ! R2    R(1,3)                  1.097          -DE/DX =    0.0001              !
 ! R3    R(1,4)                  1.097          -DE/DX =    0.0001              !
 ! R4    R(1,5)                  1.3578         -DE/DX =    0.0                 !
 ! A1    A(2,1,3)              106.4479         -DE/DX =    0.0                 !
 ! A2    A(2,1,4)              106.4479         -DE/DX =    0.0                 !
 ! A3    A(2,1,5)              105.2642         -DE/DX =    0.0                 !
 ! A4    A(3,1,4)              111.6774         -DE/DX =   -0.0001              !
 ! A5    A(3,1,5)              113.1577         -DE/DX =    0.0                 !
 ! A6    A(4,1,5)              113.1577         -DE/DX =    0.0                 !
 ! D1    D(2,1,4,3)           -115.7879         -DE/DX =    0.0                 !
 ! D2    D(2,1,5,3)            115.8453         -DE/DX =    0.0                 !
 ! D3    D(2,1,5,4)           -115.8453         -DE/DX =    0.0                 !
 ! D4    D(3,1,5,4)            128.3094         -DE/DX =   -0.0001              !
 --------------------------------------------------------------------------------
 GradGradGradGradGradGradGradGradGradGradGradGradGradGradGradGradGradGrad

 1\1\GINC-C272\Freq\UwB97XD\Aug-CC-pVTZ\C1H3O1(2)\HASANGAL\26-Nov-2018\
 0\\#N Geom=AllCheck Guess=TCheck SCRF=Check GenChk UwB97XD/Aug-CC-pVTZ
  Freq\\Title\\0,2\C,-0.0392917707,0.,0.0386724944\H,1.0087464288,0.,0.
 391223309\H,-0.5032805326,-0.9076992325,0.4438156348\H,-0.5032805326,0
 .9076992325,0.4438156348\O,0.0395367821,0.,-1.3168163066\\Version=ES64
 L-G09RevD.01\State=2-A'\HF=-115.0588082\S2=0.754183\S2-1=0.\S2A=0.7500
 14\RMSD=8.614e-10\RMSF=1.104e-04\ZeroPoint=0.0364946\Thermal=0.0395313
 \Dipole=0.0310012,0.,0.8015642\DipoleDeriv=0.249692,0.,-0.2806548,0.,-
 0.076126,0.,-0.2017275,0.,0.1567768,-0.0317837,0.,0.0289645,0.,0.25789
 07,0.,0.0209998,0.,0.0959459,0.0432224,-0.1473937,0.1131066,-0.0846504
 ,-0.0240716,0.0587777,0.0221104,0.0945793,-0.0026541,0.0432224,0.14739
 37,0.1131066,0.0846504,-0.0240716,-0.0587777,0.0221104,-0.0945793,-0.0
 026541,-0.3043531,0.,0.025477,0.,-0.1336216,0.,0.136507,0.,-0.2474145\
 Polar=17.8587148,0.,20.2909522,-0.0697794,0.,23.2324786\PG=CS [SG(C1H1
 O1),X(H2)]\NImag=0\\0.47660563,0.,0.44200876,-0.05561389,0.,0.45528291
 ,-0.25123682,0.,-0.05305476,0.27923971,0.,0.00216928,0.,0.,0.02629044,
 -0.07332672,0.,-0.05317391,0.08176398,0.,0.07375289,-0.09245754,-0.108
 14905,0.04277315,-0.01362077,-0.01805971,0.00843375,0.09128627,-0.0868
 9844,-0.21043355,0.05449982,0.00048547,-0.00710509,0.00067059,0.101835
 55,0.23652644,0.03868926,0.07607718,-0.06625103,-0.00459587,-0.0125411
 2,0.00519373,-0.04118736,-0.07928012,0.08950379,-0.09245754,0.10814905
 ,0.04277315,-0.01362077,0.01805971,0.00843375,0.01103392,-0.01597341,-
 0.00815459,0.09128627,0.08689844,-0.21043355,-0.05449982,-0.00048547,-
 0.00710509,-0.00067059,0.01597341,-0.02183775,-0.00952908,-0.10183555,
 0.23652644,0.03868926,-0.07607718,-0.06625103,-0.00459587,0.01254112,0
 .00519373,-0.00815459,0.00952908,0.00721624,-0.04118736,0.07928012,0.0
 8950379,-0.04045373,0.,0.02312236,-0.00076134,0.,-0.02530476,0.0037581
 2,0.00055083,0.01524856,0.00375812,-0.00055083,0.01524856,0.03369884,0
 .,-0.02331093,0.,0.,-0.01424955,0.,0.00839980,0.00284995,0.02527314,-0
 .00839980,0.00284995,-0.02527314,0.,0.03186057,0.05156210,0.,-0.269606
 94,-0.01951748,0.,-0.03096645,-0.00186495,0.01458064,-0.03566273,-0.00
 186495,-0.01458064,-0.03566273,-0.02831472,0.,0.37189886\\-0.00035035,
 0.,0.00006122,0.00017598,0.,0.00006023,0.00008349,-0.00000705,-0.00006
 143,0.00008349,0.00000705,-0.00006143,0.00000738,0.,0.00000141\\\@


 BUT 'GLORY' DOESN'T MEAN 'A NICE KNOCK DOWN ARGUMENT', ALICE OBJECTED.
 WHEN I USE A WORD, HUMPTY DUMPTY SAID, IN A RATHER SCORNFUL TONE,
 IT MEANS JUST WHAT I CHOOSE IT TO MEAN....
 NEITHER MORE NOR LESS....
 THE QUESTION IS, SAID ALICE,
 WHETHER YOU CAN MAKE WORDS MEAN SO MANY DIFFERENT THINGS...
 THE QUESTION IS, SAID HUMPTY DUMPTY,
 WHICH IS TO BE MASTER....
 THAT IS ALL.....

 ALICE THROUGH THE LOOKING GLASS
 Job cpu time:       0 days  0 hours 22 minutes 59.8 seconds.
 File lengths (MBytes):  RWF=     22 Int=      0 D2E=      0 Chk=      4 Scr=      1
 Normal termination of Gaussian 09 at Mon Nov 26 22:22:18 2018.
