# Supplementary material for: Computational Investigation of Substituent Effects on the Alcohol + Carbonyl Channel of Peroxy Radical Self- and Cross-Reactions
Source: J Phys Chem A. 2023 Feb 8;127(7):1686–96. doi: 10.1021/acs.jpca.2c08927 (PMC9969516; doi:10.1021/acs.jpca.2c08927)
Supplement: Supplementary file 2 — jp2c08927_si_002.zip [file jp2c08927_si_002.zip › MeO--OiproH/meo-oiproh-TS1-wb97-opt.log]

 Entering Gaussian System, Link 0=/appl/soft/chem/gaussian/G16RevB.01/g16/g16
 Initial command:
 /appl/soft/chem/gaussian/G16RevB.01/g16/l1.exe "/scratch/kurten/scratch_galib/third-paper/MeO-OPrOH/ts-calc/11_9_1604-set2/ts-set1/wb-ts/9436705.GAUSS_SCRDIR/Gau-129936.inp" -scrdir="/scratch/kurten/scratch_galib/third-paper/MeO-OPrOH/ts-calc/11_9_1604-set2/ts-set1/wb-ts/9436705.GAUSS_SCRDIR/"
 Entering Link 1 = /appl/soft/chem/gaussian/G16RevB.01/g16/l1.exe PID=    129948.
  
 Copyright (c) 1988-2017, Gaussian, Inc.  All Rights Reserved.
  
 This is part of the Gaussian(R) 16 program.  It is based on
 the Gaussian(R) 09 system (copyright 2009, Gaussian, Inc.),
 the Gaussian(R) 03 system (copyright 2003, Gaussian, Inc.),
 the Gaussian(R) 98 system (copyright 1998, Gaussian, Inc.),
 the Gaussian(R) 94 system (copyright 1995, Gaussian, Inc.),
 the Gaussian 92(TM) system (copyright 1992, Gaussian, Inc.),
 the Gaussian 90(TM) system (copyright 1990, Gaussian, Inc.),
 the Gaussian 88(TM) system (copyright 1988, Gaussian, Inc.),
 the Gaussian 86(TM) system (copyright 1986, Carnegie Mellon
 University), and the Gaussian 82(TM) system (copyright 1983,
 Carnegie Mellon University). Gaussian is a federally registered
 trademark of Gaussian, Inc.
  
 This software contains proprietary and confidential information,
 including trade secrets, belonging to Gaussian, Inc.
  
 This software is provided under written license and may be
 used, copied, transmitted, or stored only in accord with that
 written license.
  
 The following legend is applicable only to US Government
 contracts under FAR:
  
                    RESTRICTED RIGHTS LEGEND
  
 Use, reproduction and disclosure by the US Government is
 subject to restrictions as set forth in subparagraphs (a)
 and (c) of the Commercial Computer Software - Restricted
 Rights clause in FAR 52.227-19.
  
 Gaussian, Inc.
 340 Quinnipiac St., Bldg. 40, Wallingford CT 06492
  
  
 ---------------------------------------------------------------
 Warning -- This program may not be used in any manner that
 competes with the business of Gaussian, Inc. or will provide
 assistance to any competitor of Gaussian, Inc.  The licensee
 of this program is prohibited from giving any competitor of
 Gaussian, Inc. access to this program.  By using this program,
 the user acknowledges that Gaussian, Inc. is engaged in the
 business of creating and licensing software in the field of
 computational chemistry and represents and warrants to the
 licensee that it is not a competitor of Gaussian, Inc. and that
 it will not use this program in any manner prohibited above.
 ---------------------------------------------------------------
  

 Cite this work as:
 Gaussian 16, Revision B.01,
 M. J. Frisch, G. W. Trucks, H. B. Schlegel, G. E. Scuseria, 
 M. A. Robb, J. R. Cheeseman, G. Scalmani, V. Barone, 
 G. A. Petersson, H. Nakatsuji, X. Li, M. Caricato, A. V. Marenich, 
 J. Bloino, B. G. Janesko, R. Gomperts, B. Mennucci, H. P. Hratchian, 
 J. V. Ortiz, A. F. Izmaylov, J. L. Sonnenberg, D. Williams-Young, 
 F. Ding, F. Lipparini, F. Egidi, J. Goings, B. Peng, A. Petrone, 
 T. Henderson, D. Ranasinghe, V. G. Zakrzewski, J. Gao, N. Rega, 
 G. Zheng, W. Liang, M. Hada, M. Ehara, K. Toyota, R. Fukuda, 
 J. Hasegawa, M. Ishida, T. Nakajima, Y. Honda, O. Kitao, H. Nakai, 
 T. Vreven, K. Throssell, J. A. Montgomery, Jr., J. E. Peralta, 
 F. Ogliaro, M. J. Bearpark, J. J. Heyd, E. N. Brothers, K. N. Kudin, 
 V. N. Staroverov, T. A. Keith, R. Kobayashi, J. Normand, 
 K. Raghavachari, A. P. Rendell, J. C. Burant, S. S. Iyengar, 
 J. Tomasi, M. Cossi, J. M. Millam, M. Klene, C. Adamo, R. Cammi, 
 J. W. Ochterski, R. L. Martin, K. Morokuma, O. Farkas, 
 J. B. Foresman, and D. J. Fox, Gaussian, Inc., Wallingford CT, 2016.
 
 ******************************************
 Gaussian 16:  ES64L-G16RevB.01 20-Dec-2017
                29-Nov-2021 
 ******************************************
 %mem=12GB
 %NprocShared=16
 Will use up to   16 processors via shared memory.
 %chk=ts-set1-M0001-copt-TS-opt-TS-wb97-opt
 ----------------------------------------------------------------------
 # UWB97XD aug-cc-pVTZ Opt(CalcAll,TS,NoEigenTest) scf=qc Integral(Grid
 =SuperFineGrid) Guess(mix,always) MaxDisk=32GB
 ----------------------------------------------------------------------
 1/5=1,10=4,11=1,18=20,26=5,38=1/1,3;
 2/9=110,12=2,17=6,18=5,40=1/2;
 3/5=16,6=1,7=10,11=2,25=1,30=1,71=2,74=-58,75=-7,116=2,140=1/1,2,3;
 4/13=-1/1;
 5/5=2,8=3,38=5/8;
 8/6=4,10=90,11=11/1;
 11/6=1,8=1,9=11,15=111,16=1/1,2,10;
 10/6=1/2;
 6/7=2,8=2,9=2,10=2,18=1,28=1/1;
 7/10=1,25=1/1,2,3,16;
 1/5=1,10=4,11=1,18=20,26=5/3(3);
 2/9=110/2;
 7/8=1,9=1,25=1,44=-1/16;
 99//99;
 2/9=110/2;
 3/5=16,6=1,7=10,11=2,25=1,30=1,71=2,74=-58,75=-7,116=2,140=1/1,2,3;
 4/13=-1/1;
 5/5=2,8=3,38=5/8;
 8/6=4,10=90,11=11/1;
 11/6=1,8=1,9=11,15=111,16=1/1,2,10;
 10/6=1/2;
 7/10=1,25=1/1,2,3,16;
 1/5=1,10=4,11=1,18=20,26=5/3(-8);
 2/9=110/2;
 6/7=2,8=2,9=2,10=2,18=1,19=2,28=1/1;
 7/8=1,9=1,25=1,44=-1/16;
 99//99;
 -------------------------------------
 ts-set1-M0001-copt-TS-opt-TS-wb97-opt
 -------------------------------------
 Symbolic Z-matrix:
 Charge =  0 Multiplicity = 3
 C                    -2.45836  -0.44163   0.37164 
 H                    -3.12623   0.1435    1.03664 
 H                    -2.66179  -1.52029   0.53711 
 O                    -2.66595  -0.12602  -0.90145 
 H                     2.61206   0.07451   0.62096 
 C                     1.97907  -0.23606  -0.22527 
 H                     2.47642   0.05702  -1.15539 
 C                     0.61178   0.46951  -0.11492 
 H                     0.03004   0.17877  -1.00731 
 C                     0.73742   1.99252  -0.05083 
 H                     1.24454   2.38521  -0.94153 
 H                     1.30651   2.29366   0.83643 
 H                    -0.25293   2.45746   0.0082 
 O                    -0.02372  -0.06062   1.03141 
 O                     1.8369   -1.64614  -0.26175 
 H                     1.25275  -1.87436   0.4822 
 H                    -1.27872  -0.23925   0.75327 
 
 Add virtual bond connecting atoms H17        and O14        Dist= 2.45D+00.

 GradGradGradGradGradGradGradGradGradGradGradGradGradGradGradGradGradGrad
 Berny optimization.
 Initialization pass.
                           ----------------------------
                           !    Initial Parameters    !
                           ! (Angstroms and Degrees)  !
 --------------------------                            --------------------------
 ! Name  Definition              Value          Derivative Info.                !
 --------------------------------------------------------------------------------
 ! R1    R(1,2)                  1.1093         calculate D2E/DX2 analytically  !
 ! R2    R(1,3)                  1.1101         calculate D2E/DX2 analytically  !
 ! R3    R(1,4)                  1.328          calculate D2E/DX2 analytically  !
 ! R4    R(1,17)                 1.2562         calculate D2E/DX2 analytically  !
 ! R5    R(5,6)                  1.1015         calculate D2E/DX2 analytically  !
 ! R6    R(6,7)                  1.0947         calculate D2E/DX2 analytically  !
 ! R7    R(6,8)                  1.5426         calculate D2E/DX2 analytically  !
 ! R8    R(6,15)                 1.4177         calculate D2E/DX2 analytically  !
 ! R9    R(8,9)                  1.1042         calculate D2E/DX2 analytically  !
 ! R10   R(8,10)                 1.5295         calculate D2E/DX2 analytically  !
 ! R11   R(8,14)                 1.4138         calculate D2E/DX2 analytically  !
 ! R12   R(10,11)                1.0976         calculate D2E/DX2 analytically  !
 ! R13   R(10,12)                1.0963         calculate D2E/DX2 analytically  !
 ! R14   R(10,13)                1.0956         calculate D2E/DX2 analytically  !
 ! R15   R(14,17)                1.2978         calculate D2E/DX2 analytically  !
 ! R16   R(15,16)                0.973          calculate D2E/DX2 analytically  !
 ! A1    A(2,1,3)              108.2306         calculate D2E/DX2 analytically  !
 ! A2    A(2,1,4)              110.8066         calculate D2E/DX2 analytically  !
 ! A3    A(2,1,17)             107.3525         calculate D2E/DX2 analytically  !
 ! A4    A(3,1,4)              110.1938         calculate D2E/DX2 analytically  !
 ! A5    A(3,1,17)             106.4596         calculate D2E/DX2 analytically  !
 ! A6    A(4,1,17)             113.5618         calculate D2E/DX2 analytically  !
 ! A7    A(5,6,7)              108.4326         calculate D2E/DX2 analytically  !
 ! A8    A(5,6,8)              108.993          calculate D2E/DX2 analytically  !
 ! A9    A(5,6,15)             110.9678         calculate D2E/DX2 analytically  !
 ! A10   A(7,6,8)              109.9394         calculate D2E/DX2 analytically  !
 ! A11   A(7,6,15)             106.857          calculate D2E/DX2 analytically  !
 ! A12   A(8,6,15)             111.586          calculate D2E/DX2 analytically  !
 ! A13   A(6,8,9)              106.7817         calculate D2E/DX2 analytically  !
 ! A14   A(6,8,10)             112.6836         calculate D2E/DX2 analytically  !
 ! A15   A(6,8,14)             106.5533         calculate D2E/DX2 analytically  !
 ! A16   A(9,8,10)             109.8352         calculate D2E/DX2 analytically  !
 ! A17   A(9,8,14)             108.6459         calculate D2E/DX2 analytically  !
 ! A18   A(10,8,14)            112.105          calculate D2E/DX2 analytically  !
 ! A19   A(8,10,11)            111.1123         calculate D2E/DX2 analytically  !
 ! A20   A(8,10,12)            110.4924         calculate D2E/DX2 analytically  !
 ! A21   A(8,10,13)            110.5211         calculate D2E/DX2 analytically  !
 ! A22   A(11,10,12)           108.5821         calculate D2E/DX2 analytically  !
 ! A23   A(11,10,13)           108.0305         calculate D2E/DX2 analytically  !
 ! A24   A(12,10,13)           108.0024         calculate D2E/DX2 analytically  !
 ! A25   A(8,14,17)            108.2101         calculate D2E/DX2 analytically  !
 ! A26   A(6,15,16)            105.8915         calculate D2E/DX2 analytically  !
 ! A27   L(1,17,14,13,-1)      179.3267         calculate D2E/DX2 analytically  !
 ! A28   L(1,17,14,13,-2)      185.9951         calculate D2E/DX2 analytically  !
 ! D1    D(2,1,14,8)          -120.9669         calculate D2E/DX2 analytically  !
 ! D2    D(3,1,14,8)           122.0909         calculate D2E/DX2 analytically  !
 ! D3    D(4,1,14,8)             2.1152         calculate D2E/DX2 analytically  !
 ! D4    D(5,6,8,9)            176.848          calculate D2E/DX2 analytically  !
 ! D5    D(5,6,8,10)            56.173          calculate D2E/DX2 analytically  !
 ! D6    D(5,6,8,14)           -67.1748         calculate D2E/DX2 analytically  !
 ! D7    D(7,6,8,9)             58.1246         calculate D2E/DX2 analytically  !
 ! D8    D(7,6,8,10)           -62.5504         calculate D2E/DX2 analytically  !
 ! D9    D(7,6,8,14)           174.1018         calculate D2E/DX2 analytically  !
 ! D10   D(15,6,8,9)           -60.2524         calculate D2E/DX2 analytically  !
 ! D11   D(15,6,8,10)          179.0726         calculate D2E/DX2 analytically  !
 ! D12   D(15,6,8,14)           55.7248         calculate D2E/DX2 analytically  !
 ! D13   D(5,6,15,16)           72.2197         calculate D2E/DX2 analytically  !
 ! D14   D(7,6,15,16)         -169.7504         calculate D2E/DX2 analytically  !
 ! D15   D(8,6,15,16)          -49.5454         calculate D2E/DX2 analytically  !
 ! D16   D(6,8,10,11)           59.0356         calculate D2E/DX2 analytically  !
 ! D17   D(6,8,10,12)          -61.5598         calculate D2E/DX2 analytically  !
 ! D18   D(6,8,10,13)          178.9562         calculate D2E/DX2 analytically  !
 ! D19   D(9,8,10,11)          -59.8744         calculate D2E/DX2 analytically  !
 ! D20   D(9,8,10,12)          179.5302         calculate D2E/DX2 analytically  !
 ! D21   D(9,8,10,13)           60.0462         calculate D2E/DX2 analytically  !
 ! D22   D(14,8,10,11)         179.2379         calculate D2E/DX2 analytically  !
 ! D23   D(14,8,10,12)          58.6425         calculate D2E/DX2 analytically  !
 ! D24   D(14,8,10,13)         -60.8415         calculate D2E/DX2 analytically  !
 ! D25   D(6,8,14,17)         -139.2521         calculate D2E/DX2 analytically  !
 ! D26   D(9,8,14,17)          -24.5319         calculate D2E/DX2 analytically  !
 ! D27   D(10,8,14,17)          97.0403         calculate D2E/DX2 analytically  !
 --------------------------------------------------------------------------------
 Trust Radius=3.00D-01 FncErr=1.00D-07 GrdErr=1.00D-07 EigMax=2.50D+02 EigMin=1.00D-04
 Number of steps in this run=     81 maximum allowed number of steps=    102.
 Search for a saddle point of order  1.
 GradGradGradGradGradGradGradGradGradGradGradGradGradGradGradGradGradGrad

                          Input orientation:                          
 ---------------------------------------------------------------------
 Center     Atomic      Atomic             Coordinates (Angstroms)
 Number     Number       Type             X           Y           Z
 ---------------------------------------------------------------------
      1          6           0       -2.458360   -0.441630    0.371640
      2          1           0       -3.126230    0.143500    1.036640
      3          1           0       -2.661790   -1.520290    0.537110
      4          8           0       -2.665950   -0.126020   -0.901450
      5          1           0        2.612060    0.074510    0.620960
      6          6           0        1.979070   -0.236060   -0.225270
      7          1           0        2.476420    0.057020   -1.155390
      8          6           0        0.611780    0.469510   -0.114920
      9          1           0        0.030040    0.178770   -1.007310
     10          6           0        0.737420    1.992520   -0.050830
     11          1           0        1.244540    2.385210   -0.941530
     12          1           0        1.306510    2.293660    0.836430
     13          1           0       -0.252930    2.457460    0.008200
     14          8           0       -0.023720   -0.060620    1.031410
     15          8           0        1.836900   -1.646140   -0.261750
     16          1           0        1.252750   -1.874360    0.482200
     17          1           0       -1.278720   -0.239250    0.753270
 ---------------------------------------------------------------------
                    Distance matrix (angstroms):
                    1          2          3          4          5
     1  C    0.000000
     2  H    1.109348   0.000000
     3  H    1.110077   1.798175   0.000000
     4  O    1.327954   2.010147   2.003362   0.000000
     5  H    5.102717   5.753740   5.510346   5.496848   0.000000
     6  C    4.482114   5.272625   4.875249   4.695268   1.101470
     7  H    5.189656   6.016823   5.635039   5.151889   1.781607
     8  C    3.239240   3.924932   3.885963   3.422981   2.167640
     9  H    2.911792   3.760454   3.538077   2.715228   3.054335
    10  C    4.039378   4.419192   4.923427   4.098133   2.764840
    11  H    4.840135   5.295475   5.718280   4.647560   3.106577
    12  H    4.676760   4.930766   5.512097   4.965432   2.583702
    13  H    3.660701   3.829876   4.680261   3.650274   3.776519
    14  O    2.551066   3.109222   3.055222   3.274386   2.670967
    15  O    4.505695   5.433350   4.570802   4.795377   2.083431
    16  H    3.979608   4.853311   3.930904   4.508591   2.380141
    17  H    1.256244   1.907902   1.897543   2.162250   3.905652
                    6          7          8          9         10
     6  C    0.000000
     7  H    1.094704   0.000000
     8  C    1.542559   2.174766   0.000000
     9  H    2.140651   2.453880   1.104224   0.000000
    10  C    2.557087   2.826718   1.529527   2.169085   0.000000
    11  H    2.814892   2.642675   2.180270   2.519467   1.097599
    12  H    2.824717   3.215369   2.171460   3.082452   1.096257
    13  H    3.505907   3.816465   2.171365   2.510729   1.095649
    14  O    2.370905   3.323648   1.413850   2.053431   2.442532
    15  O    1.417698   2.026902   2.449174   2.674117   3.806992
    16  H    1.926676   2.812347   2.502223   2.815848   3.937315
    17  H    3.401580   4.222776   2.197745   2.233212   3.113229
                   11         12         13         14         15
    11  H    0.000000
    12  H    1.781394   0.000000
    13  H    1.774718   1.773316   0.000000
    14  O    3.388666   2.711118   2.727677   0.000000
    15  O    4.130953   4.124238   4.613003   2.765510   0.000000
    16  H    4.491215   4.183391   4.610468   2.284876   0.973025
    17  H    4.015841   3.620216   2.979869   1.297804   3.566047
                   16         17
    16  H    0.000000
    17  H    3.025790   0.000000
 Stoichiometry    C4H10O3(3)
 Framework group  C1[X(C4H10O3)]
 Deg. of freedom    45
 Full point group                 C1      NOp   1
 Largest Abelian subgroup         C1      NOp   1
 Largest concise Abelian subgroup C1      NOp   1
                         Standard orientation:                         
 ---------------------------------------------------------------------
 Center     Atomic      Atomic             Coordinates (Angstroms)
 Number     Number       Type             X           Y           Z
 ---------------------------------------------------------------------
      1          6           0       -2.458359   -0.441631    0.371640
      2          1           0       -3.126229    0.143499    1.036640
      3          1           0       -2.661789   -1.520291    0.537110
      4          8           0       -2.665949   -0.126021   -0.901450
      5          1           0        2.612061    0.074510    0.620960
      6          6           0        1.979071   -0.236060   -0.225270
      7          1           0        2.476421    0.057020   -1.155390
      8          6           0        0.611781    0.469510   -0.114920
      9          1           0        0.030041    0.178769   -1.007310
     10          6           0        0.737420    1.992520   -0.050830
     11          1           0        1.244540    2.385210   -0.941530
     12          1           0        1.306510    2.293660    0.836430
     13          1           0       -0.252930    2.457459    0.008200
     14          8           0       -0.023719   -0.060621    1.031410
     15          8           0        1.836901   -1.646140   -0.261750
     16          1           0        1.252751   -1.874360    0.482200
     17          1           0       -1.278719   -0.239251    0.753270
 ---------------------------------------------------------------------
 Rotational constants (GHZ):           3.1659070           1.3474730           1.1109143
 Standard basis: Aug-CC-pVTZ (5D, 7F)
 There are   635 symmetry adapted cartesian basis functions of A   symmetry.
 There are   552 symmetry adapted basis functions of A   symmetry.
   552 basis functions,   774 primitive gaussians,   635 cartesian basis functions
    30 alpha electrons       28 beta electrons
       nuclear repulsion energy       316.4370761537 Hartrees.
 NAtoms=   17 NActive=   17 NUniq=   17 SFac= 1.00D+00 NAtFMM=   60 NAOKFM=F Big=F
 Integral buffers will be    131072 words long.
 Raffenetti 2 integral format.
 Two-electron integral symmetry is turned on.
 Nuclear repulsion after empirical dispersion term =      316.4290742168 Hartrees.
 One-electron integrals computed using PRISM.
 NBasis=   552 RedAO= T EigKep=  8.18D-06  NBF=   552
 NBsUse=   552 1.00D-06 EigRej= -1.00D+00 NBFU=   552
 ExpMin= 2.53D-02 ExpMax= 1.53D+04 ExpMxC= 5.22D+02 IAcc=3 IRadAn=         7 AccDes= 0.00D+00
 Harris functional with IExCor= 4639 and IRadAn=       7 diagonalized for initial guess.
 HarFok:  IExCor= 4639 AccDes= 0.00D+00 IRadAn=         7 IDoV= 1 UseB2=F ITyADJ=14
 ICtDFT=  3500011 ScaDFX=  1.000000  1.000000  1.000000  1.000000
 FoFCou: FMM=F IPFlag=           0 FMFlag=      100000 FMFlg1=           0
         NFxFlg=           0 DoJE=T BraDBF=F KetDBF=T FulRan=T
         wScrn=  0.000000 ICntrl=       500 IOpCl=  0 I1Cent=   200000004 NGrid=           0
         NMat0=    1 NMatS0=      1 NMatT0=    0 NMatD0=    1 NMtDS0=    0 NMtDT0=    0
 Petite list used in FoFCou.
 Mixing orbitals, IMix= 1 IMixAn=  0 NRI=1 NE=   30 Coef=  7.07106781D-01  7.07106781D-01
 Mixing orbitals, IMix= 1 IMixAn=  0 NRI=1 NE=   28 Coef= -7.07106781D-01  7.07106781D-01
 Initial guess <Sx>= 0.0000 <Sy>= 0.0000 <Sz>= 1.0000 <S**2>= 2.0000 S= 1.0000
 Gradient too large for Newton-Raphson -- use scaled steepest descent instead.
     Minimum is close to point  3 DX=  2.95D-02 DF= -1.37D-03 DXR=  6.86D-02 DFR=  4.17D-03 which will be used.
 Gradient too large for Newton-Raphson -- use scaled steepest descent instead.
     Minimum is close to point  3 DX=  3.21D-02 DF= -8.01D-05 DXR=  5.07D-02 DFR=  2.57D-03 which will be used.
 Gradient too large for Newton-Raphson -- use scaled steepest descent instead.
     Accept linear search using points  1 and  2.
 Gradient too large for Newton-Raphson -- use scaled steepest descent instead.
 Gradient too large for Newton-Raphson -- use scaled steepest descent instead.
     Accept linear search using points  1 and  2.
 Gradient too large for Newton-Raphson -- use scaled steepest descent instead.
 Gradient too large for Newton-Raphson -- use scaled steepest descent instead.
 Restarting incremental Fock formation.
     Minimum is close to point  3 DX= -1.39D-02 DF= -3.57D-06 DXR=  3.59D-02 DFR=  1.29D-03 which will be used.
 Gradient too large for Newton-Raphson -- use scaled steepest descent instead.
 Gradient too large for Newton-Raphson -- use scaled steepest descent instead.
     Accept linear search using points  1 and  2.
 Gradient too large for Newton-Raphson -- use scaled steepest descent instead.
     Accept linear search using points  4 and  5.
 Gradient too large for Newton-Raphson -- use scaled steepest descent instead.
     Minimum is close to point  3 DX=  2.64D-02 DF= -1.16D-05 DXR=  6.18D-02 DFR=  3.84D-03 which will be used.
 Gradient too large for Newton-Raphson -- use scaled steepest descent instead.
 Gradient too large for Newton-Raphson -- use scaled steepest descent instead.
     Minimum is close to point  3 DX=  2.64D-02 DF= -1.69D-06 DXR=  6.20D-02 DFR=  3.86D-03 which will be used.
 LinEq1:  Iter=  0 NonCon=     1 RMS=8.57D-05 Max=9.31D-03 NDo=     1
 AX will form     1 AO Fock derivatives at one time.
 LinEq1:  Iter=  1 NonCon=     1 RMS=1.33D-05 Max=8.30D-04 NDo=     1
 LinEq1:  Iter=  2 NonCon=     1 RMS=1.11D-05 Max=7.58D-04 NDo=     1
 LinEq1:  Iter=  3 NonCon=     1 RMS=6.71D-06 Max=3.27D-04 NDo=     1
 LinEq1:  Iter=  4 NonCon=     1 RMS=4.05D-06 Max=2.13D-04 NDo=     1
 LinEq1:  Iter=  5 NonCon=     1 RMS=1.74D-06 Max=8.75D-05 NDo=     1
 LinEq1:  Iter=  6 NonCon=     1 RMS=9.31D-07 Max=5.28D-05 NDo=     1
 LinEq1:  Iter=  7 NonCon=     1 RMS=5.56D-07 Max=2.78D-05 NDo=     1
 LinEq1:  Iter=  8 NonCon=     1 RMS=3.43D-07 Max=2.33D-05 NDo=     1
 LinEq1:  Iter=  9 NonCon=     1 RMS=1.69D-07 Max=8.08D-06 NDo=     1
 LinEq1:  Iter= 10 NonCon=     1 RMS=6.56D-08 Max=2.67D-06 NDo=     1
 LinEq1:  Iter= 11 NonCon=     1 RMS=2.59D-08 Max=1.20D-06 NDo=     1
 LinEq1:  Iter= 12 NonCon=     1 RMS=1.14D-08 Max=5.35D-07 NDo=     1
 LinEq1:  Iter= 13 NonCon=     1 RMS=4.10D-09 Max=2.11D-07 NDo=     1
 LinEq1:  Iter= 14 NonCon=     0 RMS=2.19D-09 Max=9.61D-08 NDo=     1
 Linear equations converged to 1.742D-08 1.742D-07 after    14 iterations.
     Accept linear search using points  1 and  2.
     Minimum is close to point  2 DX= -6.70D-02 DF= -1.31D-06 DXR=  7.18D-02 DFR=  5.44D-03 which will be used.
 LinEq1:  Iter=  0 NonCon=     1 RMS=1.06D-05 Max=8.74D-04 NDo=     1
 LinEq1:  Iter=  1 NonCon=     1 RMS=1.01D-05 Max=9.03D-04 NDo=     1
 LinEq1:  Iter=  2 NonCon=     1 RMS=2.76D-06 Max=1.53D-04 NDo=     1
 LinEq1:  Iter=  3 NonCon=     1 RMS=1.98D-06 Max=1.29D-04 NDo=     1
 LinEq1:  Iter=  4 NonCon=     1 RMS=8.83D-07 Max=4.57D-05 NDo=     1
 LinEq1:  Iter=  5 NonCon=     1 RMS=4.03D-07 Max=2.52D-05 NDo=     1
 LinEq1:  Iter=  6 NonCon=     1 RMS=2.35D-07 Max=1.47D-05 NDo=     1
 LinEq1:  Iter=  7 NonCon=     1 RMS=1.45D-07 Max=8.14D-06 NDo=     1
 LinEq1:  Iter=  8 NonCon=     1 RMS=7.86D-08 Max=4.12D-06 NDo=     1
 LinEq1:  Iter=  9 NonCon=     1 RMS=3.15D-08 Max=1.62D-06 NDo=     1
 LinEq1:  Iter= 10 NonCon=     1 RMS=1.18D-08 Max=5.21D-07 NDo=     1
 LinEq1:  Iter= 11 NonCon=     1 RMS=5.09D-09 Max=2.26D-07 NDo=     1
 LinEq1:  Iter= 12 NonCon=     0 RMS=2.11D-09 Max=1.06D-07 NDo=     1
 Linear equations converged to 1.063D-08 1.063D-07 after    12 iterations.
 Restarting incremental Fock formation.
     Minimum is close to point  2 DX=  1.27D-02 DF= -3.09D-10 DXR=  1.26D-02 DFR=  1.58D-04 which will be used.
 LinEq1:  Iter=  0 NonCon=     1 RMS=9.90D-08 Max=9.24D-06 NDo=     1
 LinEq1:  Iter=  1 NonCon=     1 RMS=7.93D-08 Max=6.03D-06 NDo=     1
 LinEq1:  Iter=  2 NonCon=     1 RMS=2.94D-08 Max=1.26D-06 NDo=     1
 LinEq1:  Iter=  3 NonCon=     1 RMS=2.16D-08 Max=1.34D-06 NDo=     1
 LinEq1:  Iter=  4 NonCon=     1 RMS=1.09D-08 Max=5.23D-07 NDo=     1
 LinEq1:  Iter=  5 NonCon=     1 RMS=5.86D-09 Max=2.81D-07 NDo=     1
 LinEq1:  Iter=  6 NonCon=     1 RMS=3.27D-09 Max=1.95D-07 NDo=     1
 LinEq1:  Iter=  7 NonCon=     1 RMS=1.74D-09 Max=1.11D-07 NDo=     1
 LinEq1:  Iter=  8 NonCon=     1 RMS=1.01D-09 Max=6.85D-08 NDo=     1
 LinEq1:  Iter=  9 NonCon=     1 RMS=3.80D-10 Max=1.86D-08 NDo=     1
 LinEq1:  Iter= 10 NonCon=     1 RMS=1.55D-10 Max=8.04D-09 NDo=     1
 LinEq1:  Iter= 11 NonCon=     1 RMS=5.89D-11 Max=2.45D-09 NDo=     1
 LinEq1:  Iter= 12 NonCon=     1 RMS=3.24D-11 Max=1.41D-09 NDo=     1
 LinEq1:  Iter= 13 NonCon=     0 RMS=1.73D-11 Max=7.77D-10 NDo=     1
 Linear equations converged to 1.133D-10 1.133D-09 after    13 iterations.
 SCF Done:  E(UwB97XD) =  -383.978006401     a.u. after   17 cycles
            Convg  =    0.5795D-07                    82 Fock formations.
              S**2 =  2.0131                  -V/T =  2.0064
 <Sx>= 0.0000 <Sy>= 0.0000 <Sz>= 1.0000 <S**2>= 2.0131 S= 1.0044
 <L.S>=  0.00000000000    
 Annihilation of the first spin contaminant:
 S**2 before annihilation     2.0131,   after     2.0001
 DoSCS=F DFT=T ScalE2(SS,OS)=  1.000000  1.000000
 Range of M.O.s used for correlation:     1   552
 NBasis=   552 NAE=    30 NBE=    28 NFC=     0 NFV=     0
 NROrb=    552 NOA=    30 NOB=    28 NVA=   522 NVB=   524

 **** Warning!!: The largest alpha MO coefficient is  0.65034280D+02


 **** Warning!!: The largest beta MO coefficient is  0.66828760D+02

 Symmetrizing basis deriv contribution to polar:
 IMax=3 JMax=2 DiffMx= 0.00D+00
 G2DrvN: will do    18 centers at a time, making    1 passes.
 Calling FoFCou, ICntrl=  3107 FMM=F I1Cent=   0 AccDes= 0.00D+00.
 End of G2Drv F.D. properties file   721 does not exist.
 End of G2Drv F.D. properties file   722 does not exist.
 End of G2Drv F.D. properties file   788 does not exist.
          IDoAtm=11111111111111111
          Differentiating once with respect to electric field.
                with respect to dipole field.
          Differentiating once with respect to nuclear coordinates.
 CalDSu exits because no D1Ps are significant.
          There are    54 degrees of freedom in the 1st order CPHF.  IDoFFX=6 NUNeed=     3.
     51 vectors produced by pass  0 Test12= 5.62D-14 1.85D-09 XBig12= 8.97D+01 5.25D+00.
 AX will form    51 AO Fock derivatives at one time.
     51 vectors produced by pass  1 Test12= 5.62D-14 1.85D-09 XBig12= 7.59D+00 4.16D-01.
     51 vectors produced by pass  2 Test12= 5.62D-14 1.85D-09 XBig12= 3.46D-01 1.44D-01.
     51 vectors produced by pass  3 Test12= 5.62D-14 1.85D-09 XBig12= 7.03D-03 1.00D-02.
     51 vectors produced by pass  4 Test12= 5.62D-14 1.85D-09 XBig12= 1.03D-04 8.22D-04.
     51 vectors produced by pass  5 Test12= 5.62D-14 1.85D-09 XBig12= 1.37D-06 8.24D-05.
     51 vectors produced by pass  6 Test12= 5.62D-14 1.85D-09 XBig12= 1.27D-08 8.49D-06.
     38 vectors produced by pass  7 Test12= 5.62D-14 1.85D-09 XBig12= 1.35D-10 1.28D-06.
      5 vectors produced by pass  8 Test12= 5.62D-14 1.85D-09 XBig12= 1.17D-12 1.54D-07.
      3 vectors produced by pass  9 Test12= 5.62D-14 1.85D-09 XBig12= 1.09D-14 1.60D-08.
 InvSVY:  IOpt=1 It=  1 EMax= 4.44D-15
 Solved reduced A of dimension   403 with    54 vectors.
 Isotropic polarizability for W=    0.000000       83.76 Bohr**3.
 End of Minotr F.D. properties file   721 does not exist.
 End of Minotr F.D. properties file   722 does not exist.
 End of Minotr F.D. properties file   788 does not exist.

 **********************************************************************

            Population analysis using the SCF Density.

 **********************************************************************

 Orbital symmetries:
 Alpha Orbitals:
       Occupied  (A) (A) (A) (A) (A) (A) (A) (A) (A) (A) (A) (A)
                 (A) (A) (A) (A) (A) (A) (A) (A) (A) (A) (A) (A)
                 (A) (A) (A) (A) (A) (A)
       Virtual   (A) (A) (A) (A) (A) (A) (A) (A) (A) (A) (A) (A)
                 (A) (A) (A) (A) (A) (A) (A) (A) (A) (A) (A) (A)
                 (A) (A) (A) (A) (A) (A) (A) (A) (A) (A) (A) (A)
                 (A) (A) (A) (A) (A) (A) (A) (A) (A) (A) (A) (A)
                 (A) (A) (A) (A) (A) (A) (A) (A) (A) (A) (A) (A)
                 (A) (A) (A) (A) (A) (A) (A) (A) (A) (A) (A) (A)
                 (A) (A) (A) (A) (A) (A) (A) (A) (A) (A) (A) (A)
                 (A) (A) (A) (A) (A) (A) (A) (A) (A) (A) (A) (A)
                 (A) (A) (A) (A) (A) (A) (A) (A) (A) (A) (A) (A)
                 (A) (A) (A) (A) (A) (A) (A) (A) (A) (A) (A) (A)
                 (A) (A) (A) (A) (A) (A) (A) (A) (A) (A) (A) (A)
                 (A) (A) (A) (A) (A) (A) (A) (A) (A) (A) (A) (A)
                 (A) (A) (A) (A) (A) (A) (A) (A) (A) (A) (A) (A)
                 (A) (A) (A) (A) (A) (A) (A) (A) (A) (A) (A) (A)
                 (A) (A) (A) (A) (A) (A) (A) (A) (A) (A) (A) (A)
                 (A) (A) (A) (A) (A) (A) (A) (A) (A) (A) (A) (A)
                 (A) (A) (A) (A) (A) (A) (A) (A) (A) (A) (A) (A)
                 (A) (A) (A) (A) (A) (A) (A) (A) (A) (A) (A) (A)
                 (A) (A) (A) (A) (A) (A) (A) (A) (A) (A) (A) (A)
                 (A) (A) (A) (A) (A) (A) (A) (A) (A) (A) (A) (A)
                 (A) (A) (A) (A) (A) (A) (A) (A) (A) (A) (A) (A)
                 (A) (A) (A) (A) (A) (A) (A) (A) (A) (A) (A) (A)
                 (A) (A) (A) (A) (A) (A) (A) (A) (A) (A) (A) (A)
                 (A) (A) (A) (A) (A) (A) (A) (A) (A) (A) (A) (A)
                 (A) (A) (A) (A) (A) (A) (A) (A) (A) (A) (A) (A)
                 (A) (A) (A) (A) (A) (A) (A) (A) (A) (A) (A) (A)
                 (A) (A) (A) (A) (A) (A) (A) (A) (A) (A) (A) (A)
                 (A) (A) (A) (A) (A) (A) (A) (A) (A) (A) (A) (A)
                 (A) (A) (A) (A) (A) (A) (A) (A) (A) (A) (A) (A)
                 (A) (A) (A) (A) (A) (A) (A) (A) (A) (A) (A) (A)
                 (A) (A) (A) (A) (A) (A) (A) (A) (A) (A) (A) (A)
                 (A) (A) (A) (A) (A) (A) (A) (A) (A) (A) (A) (A)
                 (A) (A) (A) (A) (A) (A) (A) (A) (A) (A) (A) (A)
                 (A) (A) (A) (A) (A) (A) (A) (A) (A) (A) (A) (A)
                 (A) (A) (A) (A) (A) (A) (A) (A) (A) (A) (A) (A)
                 (A) (A) (A) (A) (A) (A) (A) (A) (A) (A) (A) (A)
                 (A) (A) (A) (A) (A) (A) (A) (A) (A) (A) (A) (A)
                 (A) (A) (A) (A) (A) (A) (A) (A) (A) (A) (A) (A)
                 (A) (A) (A) (A) (A) (A) (A) (A) (A) (A) (A) (A)
                 (A) (A) (A) (A) (A) (A) (A) (A) (A) (A) (A) (A)
                 (A) (A) (A) (A) (A) (A) (A) (A) (A) (A) (A) (A)
                 (A) (A) (A) (A) (A) (A) (A) (A) (A) (A) (A) (A)
                 (A) (A) (A) (A) (A) (A) (A) (A) (A) (A) (A) (A)
                 (A) (A) (A) (A) (A) (A)
 Beta  Orbitals:
       Occupied  (A) (A) (A) (A) (A) (A) (A) (A) (A) (A) (A) (A)
                 (A) (A) (A) (A) (A) (A) (A) (A) (A) (A) (A) (A)
                 (A) (A) (A) (A)
       Virtual   (A) (A) (A) (A) (A) (A) (A) (A) (A) (A) (A) (A)
                 (A) (A) (A) (A) (A) (A) (A) (A) (A) (A) (A) (A)
                 (A) (A) (A) (A) (A) (A) (A) (A) (A) (A) (A) (A)
                 (A) (A) (A) (A) (A) (A) (A) (A) (A) (A) (A) (A)
                 (A) (A) (A) (A) (A) (A) (A) (A) (A) (A) (A) (A)
                 (A) (A) (A) (A) (A) (A) (A) (A) (A) (A) (A) (A)
                 (A) (A) (A) (A) (A) (A) (A) (A) (A) (A) (A) (A)
                 (A) (A) (A) (A) (A) (A) (A) (A) (A) (A) (A) (A)
                 (A) (A) (A) (A) (A) (A) (A) (A) (A) (A) (A) (A)
                 (A) (A) (A) (A) (A) (A) (A) (A) (A) (A) (A) (A)
                 (A) (A) (A) (A) (A) (A) (A) (A) (A) (A) (A) (A)
                 (A) (A) (A) (A) (A) (A) (A) (A) (A) (A) (A) (A)
                 (A) (A) (A) (A) (A) (A) (A) (A) (A) (A) (A) (A)
                 (A) (A) (A) (A) (A) (A) (A) (A) (A) (A) (A) (A)
                 (A) (A) (A) (A) (A) (A) (A) (A) (A) (A) (A) (A)
                 (A) (A) (A) (A) (A) (A) (A) (A) (A) (A) (A) (A)
                 (A) (A) (A) (A) (A) (A) (A) (A) (A) (A) (A) (A)
                 (A) (A) (A) (A) (A) (A) (A) (A) (A) (A) (A) (A)
                 (A) (A) (A) (A) (A) (A) (A) (A) (A) (A) (A) (A)
                 (A) (A) (A) (A) (A) (A) (A) (A) (A) (A) (A) (A)
                 (A) (A) (A) (A) (A) (A) (A) (A) (A) (A) (A) (A)
                 (A) (A) (A) (A) (A) (A) (A) (A) (A) (A) (A) (A)
                 (A) (A) (A) (A) (A) (A) (A) (A) (A) (A) (A) (A)
                 (A) (A) (A) (A) (A) (A) (A) (A) (A) (A) (A) (A)
                 (A) (A) (A) (A) (A) (A) (A) (A) (A) (A) (A) (A)
                 (A) (A) (A) (A) (A) (A) (A) (A) (A) (A) (A) (A)
                 (A) (A) (A) (A) (A) (A) (A) (A) (A) (A) (A) (A)
                 (A) (A) (A) (A) (A) (A) (A) (A) (A) (A) (A) (A)
                 (A) (A) (A) (A) (A) (A) (A) (A) (A) (A) (A) (A)
                 (A) (A) (A) (A) (A) (A) (A) (A) (A) (A) (A) (A)
                 (A) (A) (A) (A) (A) (A) (A) (A) (A) (A) (A) (A)
                 (A) (A) (A) (A) (A) (A) (A) (A) (A) (A) (A) (A)
                 (A) (A) (A) (A) (A) (A) (A) (A) (A) (A) (A) (A)
                 (A) (A) (A) (A) (A) (A) (A) (A) (A) (A) (A) (A)
                 (A) (A) (A) (A) (A) (A) (A) (A) (A) (A) (A) (A)
                 (A) (A) (A) (A) (A) (A) (A) (A) (A) (A) (A) (A)
                 (A) (A) (A) (A) (A) (A) (A) (A) (A) (A) (A) (A)
                 (A) (A) (A) (A) (A) (A) (A) (A) (A) (A) (A) (A)
                 (A) (A) (A) (A) (A) (A) (A) (A) (A) (A) (A) (A)
                 (A) (A) (A) (A) (A) (A) (A) (A) (A) (A) (A) (A)
                 (A) (A) (A) (A) (A) (A) (A) (A) (A) (A) (A) (A)
                 (A) (A) (A) (A) (A) (A) (A) (A) (A) (A) (A) (A)
                 (A) (A) (A) (A) (A) (A) (A) (A) (A) (A) (A) (A)
                 (A) (A) (A) (A) (A) (A) (A) (A)
 The electronic state is 3-A.
 Alpha  occ. eigenvalues --  -19.36060 -19.26541 -19.24415 -10.37854 -10.33638
 Alpha  occ. eigenvalues --  -10.32803 -10.27727  -1.20015  -1.12574  -1.09652
 Alpha  occ. eigenvalues --   -0.85883  -0.80112  -0.77157  -0.67677  -0.63292
 Alpha  occ. eigenvalues --   -0.62460  -0.58718  -0.58437  -0.54399  -0.53114
 Alpha  occ. eigenvalues --   -0.51214  -0.48068  -0.47591  -0.46922  -0.46066
 Alpha  occ. eigenvalues --   -0.42762  -0.41487  -0.36854  -0.35402  -0.33525
 Alpha virt. eigenvalues --    0.02587   0.03723   0.04139   0.04544   0.05353
 Alpha virt. eigenvalues --    0.05758   0.06492   0.06851   0.07258   0.07979
 Alpha virt. eigenvalues --    0.09694   0.11126   0.11650   0.11816   0.12005
 Alpha virt. eigenvalues --    0.13179   0.13283   0.13417   0.13587   0.14178
 Alpha virt. eigenvalues --    0.14807   0.15274   0.16213   0.16533   0.17284
 Alpha virt. eigenvalues --    0.18323   0.18846   0.18908   0.19250   0.20502
 Alpha virt. eigenvalues --    0.21257   0.21990   0.22889   0.23279   0.23615
 Alpha virt. eigenvalues --    0.23940   0.24910   0.25361   0.26271   0.26515
 Alpha virt. eigenvalues --    0.27340   0.28281   0.28588   0.29102   0.29328
 Alpha virt. eigenvalues --    0.30195   0.31224   0.31689   0.32212   0.32415
 Alpha virt. eigenvalues --    0.33073   0.33518   0.34161   0.34709   0.35487
 Alpha virt. eigenvalues --    0.35982   0.36258   0.36748   0.36947   0.37391
 Alpha virt. eigenvalues --    0.38713   0.39084   0.39272   0.39737   0.40441
 Alpha virt. eigenvalues --    0.40569   0.41688   0.41926   0.42564   0.43115
 Alpha virt. eigenvalues --    0.43589   0.43701   0.44492   0.44751   0.45087
 Alpha virt. eigenvalues --    0.45932   0.46625   0.46857   0.47506   0.47720
 Alpha virt. eigenvalues --    0.48084   0.50038   0.50324   0.50797   0.51047
 Alpha virt. eigenvalues --    0.52194   0.53062   0.53476   0.53804   0.54944
 Alpha virt. eigenvalues --    0.55130   0.55451   0.56266   0.57206   0.58801
 Alpha virt. eigenvalues --    0.59218   0.59663   0.60704   0.61441   0.62754
 Alpha virt. eigenvalues --    0.63242   0.64710   0.66293   0.66778   0.67314
 Alpha virt. eigenvalues --    0.67753   0.69495   0.69876   0.71387   0.72279
 Alpha virt. eigenvalues --    0.72954   0.72986   0.74543   0.75107   0.75505
 Alpha virt. eigenvalues --    0.76818   0.76970   0.77890   0.78477   0.79085
 Alpha virt. eigenvalues --    0.79749   0.80530   0.81374   0.81713   0.82660
 Alpha virt. eigenvalues --    0.83609   0.83970   0.84729   0.85860   0.86989
 Alpha virt. eigenvalues --    0.88105   0.88635   0.89207   0.89748   0.91037
 Alpha virt. eigenvalues --    0.91648   0.92023   0.92929   0.93420   0.93681
 Alpha virt. eigenvalues --    0.94701   0.94991   0.95972   0.96832   0.97241
 Alpha virt. eigenvalues --    0.97364   0.98137   1.00104   1.00601   1.01361
 Alpha virt. eigenvalues --    1.01760   1.02495   1.03028   1.04244   1.05073
 Alpha virt. eigenvalues --    1.05559   1.06754   1.07005   1.07234   1.08284
 Alpha virt. eigenvalues --    1.09024   1.09622   1.11366   1.12435   1.12509
 Alpha virt. eigenvalues --    1.13350   1.14059   1.14806   1.15408   1.16652
 Alpha virt. eigenvalues --    1.17257   1.17668   1.18283   1.19431   1.20675
 Alpha virt. eigenvalues --    1.21134   1.22547   1.23203   1.25163   1.25934
 Alpha virt. eigenvalues --    1.27076   1.27363   1.28694   1.29212   1.30227
 Alpha virt. eigenvalues --    1.30324   1.30815   1.34127   1.34405   1.34952
 Alpha virt. eigenvalues --    1.35674   1.36459   1.36854   1.37961   1.38079
 Alpha virt. eigenvalues --    1.39774   1.41009   1.41345   1.43386   1.44467
 Alpha virt. eigenvalues --    1.45079   1.45341   1.46304   1.47843   1.48545
 Alpha virt. eigenvalues --    1.49064   1.49618   1.50580   1.52052   1.53356
 Alpha virt. eigenvalues --    1.54281   1.55408   1.55795   1.56375   1.56471
 Alpha virt. eigenvalues --    1.58243   1.58336   1.59174   1.59436   1.60000
 Alpha virt. eigenvalues --    1.61146   1.62030   1.62753   1.63145   1.64735
 Alpha virt. eigenvalues --    1.66290   1.67068   1.67247   1.69652   1.70103
 Alpha virt. eigenvalues --    1.71942   1.72506   1.72972   1.74076   1.75495
 Alpha virt. eigenvalues --    1.76368   1.78012   1.78305   1.79045   1.79600
 Alpha virt. eigenvalues --    1.80458   1.81558   1.84080   1.85011   1.85382
 Alpha virt. eigenvalues --    1.85807   1.88155   1.88813   1.89523   1.91492
 Alpha virt. eigenvalues --    1.92655   1.93213   1.94552   1.97429   1.99358
 Alpha virt. eigenvalues --    2.00038   2.00597   2.03149   2.04495   2.06093
 Alpha virt. eigenvalues --    2.07393   2.08422   2.09457   2.11152   2.12029
 Alpha virt. eigenvalues --    2.13423   2.15789   2.16340   2.17639   2.18177
 Alpha virt. eigenvalues --    2.19413   2.24189   2.24655   2.26405   2.26926
 Alpha virt. eigenvalues --    2.28117   2.28968   2.31287   2.33229   2.34546
 Alpha virt. eigenvalues --    2.34813   2.36995   2.40531   2.41633   2.43563
 Alpha virt. eigenvalues --    2.47184   2.48255   2.49111   2.50186   2.51666
 Alpha virt. eigenvalues --    2.54091   2.56939   2.57539   2.58727   2.59855
 Alpha virt. eigenvalues --    2.63674   2.64994   2.66164   2.67729   2.69932
 Alpha virt. eigenvalues --    2.72274   2.73625   2.75648   2.76459   2.78944
 Alpha virt. eigenvalues --    2.81118   2.83404   2.85732   2.87786   2.88985
 Alpha virt. eigenvalues --    2.90481   2.91040   2.94543   2.97673   2.99794
 Alpha virt. eigenvalues --    3.00861   3.02390   3.06345   3.07221   3.11613
 Alpha virt. eigenvalues --    3.12711   3.17649   3.18099   3.19628   3.25451
 Alpha virt. eigenvalues --    3.26589   3.26983   3.28572   3.31326   3.33326
 Alpha virt. eigenvalues --    3.34136   3.36232   3.37104   3.39199   3.41811
 Alpha virt. eigenvalues --    3.43193   3.45760   3.46123   3.47438   3.48201
 Alpha virt. eigenvalues --    3.49199   3.51627   3.53172   3.53823   3.56039
 Alpha virt. eigenvalues --    3.57098   3.59093   3.60068   3.63916   3.64136
 Alpha virt. eigenvalues --    3.64512   3.67233   3.67823   3.69841   3.71404
 Alpha virt. eigenvalues --    3.72802   3.73485   3.75371   3.77038   3.77559
 Alpha virt. eigenvalues --    3.80296   3.81637   3.84989   3.85707   3.87205
 Alpha virt. eigenvalues --    3.88176   3.89863   3.91226   3.92500   3.93025
 Alpha virt. eigenvalues --    3.95280   3.95847   3.97461   3.98633   3.99444
 Alpha virt. eigenvalues --    4.00371   4.01682   4.04637   4.05952   4.06883
 Alpha virt. eigenvalues --    4.07655   4.10041   4.10971   4.11328   4.13292
 Alpha virt. eigenvalues --    4.17362   4.18389   4.18590   4.19772   4.22415
 Alpha virt. eigenvalues --    4.24687   4.27004   4.29390   4.31989   4.34977
 Alpha virt. eigenvalues --    4.36558   4.38495   4.40509   4.42164   4.42605
 Alpha virt. eigenvalues --    4.43910   4.47085   4.47822   4.48833   4.50157
 Alpha virt. eigenvalues --    4.51591   4.54172   4.55553   4.57248   4.59379
 Alpha virt. eigenvalues --    4.60043   4.61531   4.62767   4.66484   4.69720
 Alpha virt. eigenvalues --    4.70413   4.71015   4.74339   4.75120   4.76667
 Alpha virt. eigenvalues --    4.79287   4.79806   4.83293   4.86025   4.87963
 Alpha virt. eigenvalues --    4.90469   4.93665   4.93775   4.97003   4.97968
 Alpha virt. eigenvalues --    5.01231   5.02937   5.05578   5.07965   5.09583
 Alpha virt. eigenvalues --    5.10778   5.11686   5.12263   5.15176   5.16441
 Alpha virt. eigenvalues --    5.17248   5.18643   5.20886   5.22428   5.24153
 Alpha virt. eigenvalues --    5.25748   5.27224   5.28860   5.29080   5.31520
 Alpha virt. eigenvalues --    5.38361   5.38855   5.40158   5.43656   5.48440
 Alpha virt. eigenvalues --    5.53574   5.55966   5.58717   5.60814   5.63898
 Alpha virt. eigenvalues --    5.66276   5.73609   5.76372   5.79454   5.81670
 Alpha virt. eigenvalues --    5.90012   5.91414   5.93082   5.94350   6.00236
 Alpha virt. eigenvalues --    6.05328   6.08182   6.21427   6.27198   6.30909
 Alpha virt. eigenvalues --    6.32785   6.40165   6.44898   6.48255   6.51696
 Alpha virt. eigenvalues --    6.53524   6.56202   6.57094   6.60625   6.63018
 Alpha virt. eigenvalues --    6.65317   6.69825   6.72908   6.75396   6.76866
 Alpha virt. eigenvalues --    6.77721   6.78866   6.80918   6.89523   6.93329
 Alpha virt. eigenvalues --    6.94943   6.97691   7.01592   7.07844   7.08967
 Alpha virt. eigenvalues --    7.15879   7.17151   7.25042   7.27152   7.27831
 Alpha virt. eigenvalues --    7.27953   7.33939   7.43183   7.49599   7.57361
 Alpha virt. eigenvalues --    7.64058   7.70084   7.82409   8.10378   8.17499
 Alpha virt. eigenvalues --   13.73133  15.11964  15.44304  16.95869  16.99976
 Alpha virt. eigenvalues --   17.25520  18.30970
  Beta  occ. eigenvalues --  -19.33641 -19.25282 -19.24414 -10.37354 -10.33667
  Beta  occ. eigenvalues --  -10.32749 -10.27727  -1.13478  -1.11926  -1.07070
  Beta  occ. eigenvalues --   -0.85269  -0.77141  -0.76042  -0.67115  -0.60888
  Beta  occ. eigenvalues --   -0.57311  -0.56021  -0.55372  -0.53354  -0.52409
  Beta  occ. eigenvalues --   -0.50190  -0.47900  -0.46376  -0.44273  -0.41439
  Beta  occ. eigenvalues --   -0.38353  -0.35702  -0.34442
  Beta virt. eigenvalues --   -0.10697  -0.06820   0.02993   0.03879   0.04351
  Beta virt. eigenvalues --    0.04604   0.05545   0.05951   0.06621   0.06902
  Beta virt. eigenvalues --    0.07334   0.08147   0.09880   0.11330   0.11830
  Beta virt. eigenvalues --    0.12029   0.12127   0.13265   0.13373   0.13535
  Beta virt. eigenvalues --    0.13687   0.14408   0.15002   0.15393   0.16288
  Beta virt. eigenvalues --    0.16765   0.17496   0.18797   0.18958   0.19082
  Beta virt. eigenvalues --    0.19669   0.20793   0.21487   0.22415   0.22993
  Beta virt. eigenvalues --    0.23442   0.23815   0.24335   0.25154   0.25558
  Beta virt. eigenvalues --    0.26366   0.26755   0.27500   0.28412   0.28751
  Beta virt. eigenvalues --    0.29303   0.29545   0.30470   0.31524   0.31913
  Beta virt. eigenvalues --    0.32438   0.32657   0.33270   0.33839   0.34353
  Beta virt. eigenvalues --    0.34907   0.35650   0.36421   0.36478   0.36868
  Beta virt. eigenvalues --    0.37330   0.37563   0.38927   0.39389   0.39700
  Beta virt. eigenvalues --    0.40068   0.40568   0.40829   0.42175   0.42412
  Beta virt. eigenvalues --    0.42866   0.43429   0.43819   0.43967   0.44875
  Beta virt. eigenvalues --    0.45010   0.45579   0.46489   0.46816   0.47382
  Beta virt. eigenvalues --    0.47820   0.48142   0.48582   0.50242   0.50533
  Beta virt. eigenvalues --    0.51071   0.51288   0.52327   0.53390   0.53765
  Beta virt. eigenvalues --    0.53984   0.55152   0.55304   0.55557   0.56421
  Beta virt. eigenvalues --    0.57513   0.58920   0.59486   0.59790   0.60824
  Beta virt. eigenvalues --    0.61515   0.63132   0.63612   0.64927   0.66388
  Beta virt. eigenvalues --    0.67097   0.67632   0.68159   0.69772   0.70034
  Beta virt. eigenvalues --    0.71516   0.72528   0.73179   0.73283   0.74676
  Beta virt. eigenvalues --    0.75325   0.75648   0.76983   0.77103   0.78077
  Beta virt. eigenvalues --    0.78809   0.79209   0.80099   0.80758   0.81680
  Beta virt. eigenvalues --    0.82193   0.82888   0.83714   0.84350   0.84986
  Beta virt. eigenvalues --    0.85994   0.87242   0.88190   0.88804   0.89339
  Beta virt. eigenvalues --    0.89922   0.91206   0.91761   0.92201   0.93098
  Beta virt. eigenvalues --    0.93681   0.93892   0.94866   0.95256   0.96178
  Beta virt. eigenvalues --    0.96958   0.97425   0.97462   0.98262   1.00245
  Beta virt. eigenvalues --    1.00931   1.01936   1.02019   1.02579   1.03595
  Beta virt. eigenvalues --    1.04494   1.05778   1.06075   1.06977   1.07086
  Beta virt. eigenvalues --    1.07292   1.08367   1.09211   1.09765   1.11547
  Beta virt. eigenvalues --    1.12526   1.12631   1.13477   1.14313   1.14914
  Beta virt. eigenvalues --    1.15544   1.16709   1.17487   1.17878   1.18356
  Beta virt. eigenvalues --    1.19562   1.20871   1.21243   1.22698   1.23351
  Beta virt. eigenvalues --    1.25257   1.26053   1.27149   1.27432   1.28867
  Beta virt. eigenvalues --    1.29346   1.30342   1.30792   1.30988   1.34414
  Beta virt. eigenvalues --    1.34715   1.35125   1.35879   1.36745   1.37102
  Beta virt. eigenvalues --    1.38072   1.38195   1.40239   1.41409   1.41784
  Beta virt. eigenvalues --    1.43587   1.44709   1.45274   1.45566   1.46571
  Beta virt. eigenvalues --    1.48123   1.48925   1.49240   1.49858   1.50825
  Beta virt. eigenvalues --    1.52278   1.53557   1.54369   1.55715   1.56024
  Beta virt. eigenvalues --    1.56584   1.56893   1.58423   1.58854   1.59516
  Beta virt. eigenvalues --    1.59673   1.60138   1.61283   1.62382   1.63065
  Beta virt. eigenvalues --    1.63266   1.64906   1.66470   1.67198   1.67588
  Beta virt. eigenvalues --    1.69938   1.70455   1.72224   1.72701   1.73234
  Beta virt. eigenvalues --    1.74274   1.75783   1.76517   1.78187   1.78563
  Beta virt. eigenvalues --    1.79372   1.79853   1.80710   1.81724   1.84415
  Beta virt. eigenvalues --    1.85590   1.85686   1.86057   1.88442   1.89497
  Beta virt. eigenvalues --    1.89938   1.91966   1.93081   1.93733   1.94764
  Beta virt. eigenvalues --    1.97732   1.99572   2.00323   2.00840   2.03460
  Beta virt. eigenvalues --    2.04817   2.06530   2.07739   2.08553   2.09810
  Beta virt. eigenvalues --    2.11505   2.12320   2.13808   2.16425   2.16643
  Beta virt. eigenvalues --    2.18122   2.18962   2.20389   2.24625   2.25424
  Beta virt. eigenvalues --    2.27718   2.28099   2.28972   2.30107   2.31647
  Beta virt. eigenvalues --    2.33635   2.35558   2.35826   2.37818   2.41310
  Beta virt. eigenvalues --    2.42218   2.44174   2.48009   2.48767   2.49707
  Beta virt. eigenvalues --    2.51320   2.52129   2.54773   2.57402   2.58156
  Beta virt. eigenvalues --    2.59219   2.60610   2.64069   2.65692   2.66637
  Beta virt. eigenvalues --    2.68597   2.70784   2.73703   2.74714   2.76465
  Beta virt. eigenvalues --    2.77246   2.79655   2.81483   2.84087   2.86427
  Beta virt. eigenvalues --    2.88110   2.89464   2.90909   2.91377   2.95063
  Beta virt. eigenvalues --    2.98322   3.00675   3.01154   3.02928   3.06683
  Beta virt. eigenvalues --    3.07842   3.11798   3.13372   3.18131   3.19075
  Beta virt. eigenvalues --    3.20435   3.25888   3.26831   3.27188   3.29427
  Beta virt. eigenvalues --    3.31893   3.34009   3.34509   3.36883   3.37635
  Beta virt. eigenvalues --    3.40383   3.42091   3.43483   3.46005   3.46454
  Beta virt. eigenvalues --    3.47634   3.48465   3.49663   3.52117   3.53551
  Beta virt. eigenvalues --    3.54084   3.56574   3.57356   3.59384   3.60304
  Beta virt. eigenvalues --    3.64400   3.64678   3.65795   3.67533   3.68625
  Beta virt. eigenvalues --    3.70180   3.71641   3.72962   3.73997   3.75867
  Beta virt. eigenvalues --    3.77335   3.77757   3.80882   3.82695   3.85745
  Beta virt. eigenvalues --    3.86833   3.87617   3.88345   3.90752   3.91901
  Beta virt. eigenvalues --    3.93436   3.93992   3.95723   3.96112   3.98365
  Beta virt. eigenvalues --    3.99226   3.99932   4.00619   4.02294   4.05340
  Beta virt. eigenvalues --    4.06181   4.07325   4.08075   4.10482   4.11339
  Beta virt. eigenvalues --    4.11721   4.13527   4.18016   4.18583   4.19587
  Beta virt. eigenvalues --    4.20499   4.22940   4.25156   4.27613   4.29705
  Beta virt. eigenvalues --    4.32562   4.35342   4.36923   4.38921   4.41103
  Beta virt. eigenvalues --    4.42742   4.43221   4.45307   4.47748   4.48511
  Beta virt. eigenvalues --    4.49004   4.51517   4.52344   4.54598   4.56458
  Beta virt. eigenvalues --    4.58034   4.59520   4.60844   4.61940   4.62887
  Beta virt. eigenvalues --    4.67094   4.70189   4.70927   4.71719   4.74826
  Beta virt. eigenvalues --    4.75376   4.77461   4.79807   4.80216   4.83671
  Beta virt. eigenvalues --    4.86554   4.88153   4.91224   4.93829   4.94060
  Beta virt. eigenvalues --    4.97526   4.98368   5.01532   5.04495   5.06473
  Beta virt. eigenvalues --    5.08616   5.10262   5.11450   5.12310   5.12586
  Beta virt. eigenvalues --    5.15424   5.16996   5.17863   5.19351   5.21134
  Beta virt. eigenvalues --    5.22938   5.24591   5.26442   5.28312   5.29050
  Beta virt. eigenvalues --    5.29464   5.31766   5.38831   5.39019   5.40370
  Beta virt. eigenvalues --    5.44474   5.48779   5.53861   5.56081   5.58916
  Beta virt. eigenvalues --    5.62067   5.64808   5.67399   5.73949   5.77384
  Beta virt. eigenvalues --    5.79614   5.82194   5.90120   5.91487   5.93233
  Beta virt. eigenvalues --    5.96970   6.00678   6.06083   6.08640   6.28532
  Beta virt. eigenvalues --    6.30900   6.33317   6.35518   6.40736   6.47654
  Beta virt. eigenvalues --    6.48725   6.55143   6.55979   6.57096   6.58879
  Beta virt. eigenvalues --    6.60965   6.63634   6.68087   6.71289   6.77082
  Beta virt. eigenvalues --    6.77804   6.78660   6.81909   6.85237   6.87455
  Beta virt. eigenvalues --    6.92154   6.94749   6.97221   6.99016   7.02243
  Beta virt. eigenvalues --    7.08182   7.10579   7.16561   7.20200   7.27094
  Beta virt. eigenvalues --    7.29256   7.30671   7.34781   7.37171   7.43344
  Beta virt. eigenvalues --    7.51046   7.58542   7.66881   7.72736   7.82559
  Beta virt. eigenvalues --    8.13723   8.17978  13.77339  15.13294  15.44503
  Beta virt. eigenvalues --   16.96721  17.00003  17.25621  18.31008
          Condensed to atoms (all electrons):
               1          2          3          4          5          6
     1  C    5.445064   0.400475   0.403808   0.011523   0.000466  -0.016847
     2  H    0.400475   0.385985  -0.012247  -0.002713   0.000138  -0.001402
     3  H    0.403808  -0.012247   0.391928  -0.006798  -0.000110  -0.001750
     4  O    0.011523  -0.002713  -0.006798   8.449562   0.000095   0.002972
     5  H    0.000466   0.000138  -0.000110   0.000095   0.420562   0.396182
     6  C   -0.016847  -0.001402  -0.001750   0.002972   0.396182   5.898357
     7  H   -0.000817  -0.000225   0.000076   0.000325  -0.037470   0.390544
     8  C    0.038896   0.001200   0.009276   0.004208  -0.016175  -0.190396
     9  H   -0.016306   0.002082  -0.001614  -0.012423   0.002782  -0.096501
    10  C   -0.015187  -0.001532  -0.000611   0.000687   0.001463   0.106679
    11  H   -0.000200   0.000129  -0.000249   0.001338   0.002210   0.006253
    12  H    0.001097   0.000011   0.000208  -0.000896  -0.017494  -0.037463
    13  H   -0.000438  -0.000690  -0.000330   0.004646   0.001540   0.015031
    14  O   -0.177838  -0.029249  -0.025496   0.024719   0.009662   0.031040
    15  O    0.001346   0.000078   0.000332   0.000384  -0.022456  -0.177127
    16  H    0.000335   0.000245  -0.000959  -0.000054   0.027392   0.069504
    17  H    0.149576  -0.008327  -0.023178  -0.029275  -0.006501   0.001283
               7          8          9         10         11         12
     1  C   -0.000817   0.038896  -0.016306  -0.015187  -0.000200   0.001097
     2  H   -0.000225   0.001200   0.002082  -0.001532   0.000129   0.000011
     3  H    0.000076   0.009276  -0.001614  -0.000611  -0.000249   0.000208
     4  O    0.000325   0.004208  -0.012423   0.000687   0.001338  -0.000896
     5  H   -0.037470  -0.016175   0.002782   0.001463   0.002210  -0.017494
     6  C    0.390544  -0.190396  -0.096501   0.106679   0.006253  -0.037463
     7  H    0.376298  -0.006496  -0.029550   0.004039  -0.000641   0.000328
     8  C   -0.006496   5.227146   0.398702  -0.092123  -0.005460  -0.027146
     9  H   -0.029550   0.398702   0.535008  -0.050719  -0.003199   0.004808
    10  C    0.004039  -0.092123  -0.050719   5.904105   0.388656   0.404799
    11  H   -0.000641  -0.005460  -0.003199   0.388656   0.345256  -0.005970
    12  H    0.000328  -0.027146   0.004808   0.404799  -0.005970   0.416715
    13  H    0.001006  -0.013042  -0.011766   0.395488   0.007861  -0.012142
    14  O    0.000107  -0.105050  -0.063603   0.058588  -0.003374   0.012298
    15  O    0.023446   0.066544   0.000429  -0.007005   0.001113   0.004016
    16  H   -0.022743  -0.031611   0.013526  -0.000127   0.000343   0.000539
    17  H    0.002312  -0.008713  -0.021447  -0.009101  -0.001268   0.000334
              13         14         15         16         17
     1  C   -0.000438  -0.177838   0.001346   0.000335   0.149576
     2  H   -0.000690  -0.029249   0.000078   0.000245  -0.008327
     3  H   -0.000330  -0.025496   0.000332  -0.000959  -0.023178
     4  O    0.004646   0.024719   0.000384  -0.000054  -0.029275
     5  H    0.001540   0.009662  -0.022456   0.027392  -0.006501
     6  C    0.015031   0.031040  -0.177127   0.069504   0.001283
     7  H    0.001006   0.000107   0.023446  -0.022743   0.002312
     8  C   -0.013042  -0.105050   0.066544  -0.031611  -0.008713
     9  H   -0.011766  -0.063603   0.000429   0.013526  -0.021447
    10  C    0.395488   0.058588  -0.007005  -0.000127  -0.009101
    11  H    0.007861  -0.003374   0.001113   0.000343  -0.001268
    12  H   -0.012142   0.012298   0.004016   0.000539   0.000334
    13  H    0.333824   0.003501  -0.001602   0.000177  -0.004696
    14  O    0.003501   8.973241  -0.018131   0.015485   0.070552
    15  O   -0.001602  -0.018131   8.592940   0.159419   0.012751
    16  H    0.000177   0.015485   0.159419   0.585658  -0.007128
    17  H   -0.004696   0.070552   0.012751  -0.007128   0.477935
          Atomic-Atomic Spin Densities.
               1          2          3          4          5          6
     1  C    0.562670   0.059232   0.057516  -0.185475  -0.000190  -0.015081
     2  H    0.059232   0.040933   0.002273  -0.002816  -0.000010  -0.001800
     3  H    0.057516   0.002273   0.043408  -0.002701  -0.000007  -0.000965
     4  O   -0.185475  -0.002816  -0.002701   1.199182   0.000072   0.003922
     5  H   -0.000190  -0.000010  -0.000007   0.000072  -0.001899  -0.000690
     6  C   -0.015081  -0.001800  -0.000965   0.003922  -0.000690   0.053365
     7  H   -0.000508  -0.000107  -0.000021   0.000194   0.001393   0.000661
     8  C    0.051923   0.004164   0.005546  -0.020674   0.000729  -0.025151
     9  H   -0.001043  -0.000234  -0.000547  -0.001811  -0.000739  -0.001361
    10  C   -0.013791  -0.001447  -0.001483   0.004294   0.000130   0.006962
    11  H    0.000397   0.000156  -0.000011  -0.000185  -0.000165  -0.001207
    12  H    0.000821   0.000072   0.000039  -0.000168  -0.000204  -0.002380
    13  H   -0.000331   0.000301  -0.000210   0.000533   0.000161  -0.000295
    14  O   -0.146426  -0.013527  -0.010705   0.018510   0.001285   0.007248
    15  O    0.001546   0.000165   0.000125  -0.000333   0.000006  -0.001945
    16  H    0.002308   0.000253   0.000109  -0.000535   0.000074  -0.001924
    17  H   -0.032391  -0.002478  -0.005195   0.017533  -0.000336   0.001408
               7          8          9         10         11         12
     1  C   -0.000508   0.051923  -0.001043  -0.013791   0.000397   0.000821
     2  H   -0.000107   0.004164  -0.000234  -0.001447   0.000156   0.000072
     3  H   -0.000021   0.005546  -0.000547  -0.001483  -0.000011   0.000039
     4  O    0.000194  -0.020674  -0.001811   0.004294  -0.000185  -0.000168
     5  H    0.001393   0.000729  -0.000739   0.000130  -0.000165  -0.000204
     6  C    0.000661  -0.025151  -0.001361   0.006962  -0.001207  -0.002380
     7  H    0.000813  -0.000125   0.000070   0.000347  -0.000044  -0.000063
     8  C   -0.000125   0.025490   0.008434  -0.017086   0.001339   0.003879
     9  H    0.000070   0.008434   0.023251   0.000135  -0.000731   0.000739
    10  C    0.000347  -0.017086   0.000135   0.012819  -0.000721  -0.003458
    11  H   -0.000044   0.001339  -0.000731  -0.000721   0.001780   0.000460
    12  H   -0.000063   0.003879   0.000739  -0.003458   0.000460   0.002513
    13  H   -0.000031  -0.000839  -0.000716   0.000885  -0.000114  -0.001434
    14  O   -0.000261  -0.046710   0.003392   0.009290  -0.000867   0.000073
    15  O    0.000029   0.002346  -0.000423  -0.000520   0.000062  -0.000026
    16  H   -0.000143   0.003515  -0.000082  -0.000219   0.000004   0.000110
    17  H    0.000270  -0.008138  -0.006268   0.002378   0.000155  -0.000597
              13         14         15         16         17
     1  C   -0.000331  -0.146426   0.001546   0.002308  -0.032391
     2  H    0.000301  -0.013527   0.000165   0.000253  -0.002478
     3  H   -0.000210  -0.010705   0.000125   0.000109  -0.005195
     4  O    0.000533   0.018510  -0.000333  -0.000535   0.017533
     5  H    0.000161   0.001285   0.000006   0.000074  -0.000336
     6  C   -0.000295   0.007248  -0.001945  -0.001924   0.001408
     7  H   -0.000031  -0.000261   0.000029  -0.000143   0.000270
     8  C   -0.000839  -0.046710   0.002346   0.003515  -0.008138
     9  H   -0.000716   0.003392  -0.000423  -0.000082  -0.006268
    10  C    0.000885   0.009290  -0.000520  -0.000219   0.002378
    11  H   -0.000114  -0.000867   0.000062   0.000004   0.000155
    12  H   -0.001434   0.000073  -0.000026   0.000110  -0.000597
    13  H    0.002851  -0.001575  -0.000007  -0.000002   0.000412
    14  O   -0.001575   0.702936  -0.000845  -0.003656   0.011642
    15  O   -0.000007  -0.000845   0.000816  -0.000125  -0.000338
    16  H   -0.000002  -0.003656  -0.000125   0.001373   0.000565
    17  H    0.000412   0.011642  -0.000338   0.000565  -0.085953
 Mulliken charges and spin densities:
               1          2
     1  C   -0.224954   0.341178
     2  H    0.266042   0.085130
     3  H    0.267715   0.087170
     4  O   -0.448299   1.029540
     5  H    0.237714  -0.000390
     6  C   -0.396361   0.020767
     7  H    0.299463   0.002475
     8  C    0.750239  -0.011356
     9  H    0.349792   0.022065
    10  C   -1.088100  -0.001485
    11  H    0.267203   0.000310
    12  H    0.255958   0.000374
    13  H    0.281629  -0.000410
    14  O   -0.776452   0.529805
    15  O   -0.636478   0.000533
    16  H    0.189999   0.001626
    17  H    0.404891  -0.107333
 Sum of Mulliken charges =   0.00000   2.00000
 Mulliken charges and spin densities with hydrogens summed into heavy atoms:
               1          2
     1  C    0.713694   0.406145
     4  O   -0.448299   1.029540
     6  C    0.140816   0.022852
     8  C    1.100030   0.010709
    10  C   -0.283310  -0.001210
    14  O   -0.776452   0.529805
    15  O   -0.446479   0.002159
 APT charges:
               1
     1  C    0.602931
     2  H    0.029419
     3  H    0.031370
     4  O   -0.290434
     5  H   -0.065233
     6  C    0.498356
     7  H   -0.037017
     8  C    0.336738
     9  H   -0.037072
    10  C   -0.005072
    11  H   -0.015506
    12  H   -0.006763
    13  H   -0.012958
    14  O   -0.217953
    15  O   -0.622599
    16  H    0.278852
    17  H   -0.467059
 Sum of APT charges =   0.00000
 APT charges with hydrogens summed into heavy atoms:
               1
     1  C    0.196661
     4  O   -0.290434
     6  C    0.396106
     8  C    0.299666
    10  C   -0.040299
    14  O   -0.217953
    15  O   -0.343747
 Electronic spatial extent (au):  <R**2>=           1097.5833
 Charge=              0.0000 electrons
 Dipole moment (field-independent basis, Debye):
    X=             -2.4933    Y=              0.9259    Z=              0.8755  Tot=              2.8001
 Quadrupole moment (field-independent basis, Debye-Ang):
   XX=            -40.2845   YY=            -44.2941   ZZ=            -46.0799
   XY=              6.1597   XZ=             -3.8318   YZ=             -2.8974
 Traceless Quadrupole moment (field-independent basis, Debye-Ang):
   XX=              3.2683   YY=             -0.7413   ZZ=             -2.5270
   XY=              6.1597   XZ=             -3.8318   YZ=             -2.8974
 Octapole moment (field-independent basis, Debye-Ang**2):
  XXX=            -23.4336  YYY=             -7.3674  ZZZ=             -2.9882  XYY=            -14.7984
  XXY=              4.1899  XXZ=             16.5240  XZZ=              0.9456  YZZ=             -2.2164
  YYZ=              5.6647  XYZ=             -2.9832
 Hexadecapole moment (field-independent basis, Debye-Ang**3):
 XXXX=           -852.8211 YYYY=           -377.2291 ZZZZ=           -146.1034 XXXY=             20.6960
 XXXZ=            -37.0104 YYYX=             11.9757 YYYZ=            -11.7544 ZZZX=              0.1143
 ZZZY=             -0.8399 XXYY=           -214.4007 XXZZ=           -163.8312 YYZZ=            -84.9111
 XXYZ=             -6.4498 YYXZ=              8.5507 ZZXY=             -0.4653
 N-N= 3.164290742168D+02 E-N=-1.532661734827D+03  KE= 3.815386645782D+02
  Exact polarizability: 114.612   7.505  70.820   4.037  -1.000  65.859
 Approx polarizability:  93.865   3.829  69.606   5.832  -2.036  77.723
                          Isotropic Fermi Contact Couplings
        Atom                 a.u.       MegaHertz       Gauss      10(-4) cm-1
     1  C(13)              0.07730      43.45230      15.50486      14.49413
     2  H(1)               0.04882     109.10693      38.93207      36.39415
     3  H(1)               0.05067     113.25452      40.41203      37.77764
     4  O(17)              0.04638     -14.05742      -5.01604      -4.68905
     5  H(1)              -0.00053      -1.18375      -0.42239      -0.39486
     6  C(13)              0.01922      10.80346       3.85494       3.60365
     7  H(1)               0.00136       3.04498       1.08652       1.01569
     8  C(13)             -0.01542      -8.66976      -3.09358      -2.89192
     9  H(1)               0.01291      28.85620      10.29661       9.62539
    10  C(13)             -0.00031      -0.17633      -0.06292      -0.05882
    11  H(1)              -0.00009      -0.19125      -0.06824      -0.06379
    12  H(1)              -0.00011      -0.24779      -0.08842      -0.08266
    13  H(1)               0.00014       0.30938       0.11040       0.10320
    14  O(17)              0.06731     -20.40170      -7.27983      -6.80527
    15  O(17)              0.00223      -0.67589      -0.24118      -0.22545
    16  H(1)               0.00025       0.54789       0.19550       0.18276
    17  H(1)              -0.01295     -28.94493     -10.32827      -9.65499
 --------------------------------------------------------
       Center         ----  Spin Dipole Couplings  ----
                      3XX-RR        3YY-RR        3ZZ-RR
 --------------------------------------------------------
     1   Atom        0.369763     -0.180598     -0.189165
     2   Atom        0.004258     -0.018822      0.014564
     3   Atom       -0.017589      0.043830     -0.026241
     4   Atom       -0.708092      2.505731     -1.797639
     5   Atom        0.011219     -0.007199     -0.004020
     6   Atom        0.032352     -0.013420     -0.018933
     7   Atom        0.003867     -0.004530      0.000663
     8   Atom        0.025885     -0.020498     -0.005387
     9   Atom        0.007472     -0.015036      0.007565
    10   Atom       -0.001254      0.006535     -0.005280
    11   Atom        0.000706      0.001468     -0.002174
    12   Atom        0.000064      0.004874     -0.004938
    13   Atom       -0.002029      0.007929     -0.005900
    14   Atom        1.581243     -1.036938     -0.544305
    15   Atom        0.005749     -0.005915      0.000166
    16   Atom        0.002575      0.004468     -0.007044
    17   Atom        0.191386     -0.109112     -0.082274
 --------------------------------------------------------
                        XY            XZ            YZ
 --------------------------------------------------------
     1   Atom        0.119126      0.136072      0.032491
     2   Atom       -0.016794     -0.029143      0.031271
     3   Atom        0.014149      0.001535     -0.027131
     4   Atom       -0.887218     -0.277266      1.342879
     5   Atom        0.000652      0.000700      0.000378
     6   Atom       -0.025445     -0.017296      0.007011
     7   Atom        0.000248     -0.004756     -0.001543
     8   Atom        0.014433     -0.009357     -0.010162
     9   Atom        0.004216     -0.004247     -0.002037
    10   Atom        0.007028     -0.001140     -0.005035
    11   Atom        0.004182     -0.001488     -0.002739
    12   Atom        0.006468      0.000691      0.000036
    13   Atom        0.005052      0.001498     -0.002109
    14   Atom        0.284223      1.190214      0.130441
    15   Atom       -0.004837      0.006430      0.001233
    16   Atom       -0.009352     -0.000652      0.002906
    17   Atom        0.045981      0.087672      0.011731
 --------------------------------------------------------


 ---------------------------------------------------------------------------------
              Anisotropic Spin Dipole Couplings in Principal Axis System
 ---------------------------------------------------------------------------------

       Atom             a.u.   MegaHertz   Gauss  10(-4) cm-1        Axes

              Baa    -0.2220   -29.784   -10.628    -9.935 -0.1618 -0.2778  0.9469
     1 C(13)  Bbb    -0.2043   -27.411    -9.781    -9.143 -0.2502  0.9397  0.2329
              Bcc     0.4262    57.194    20.408    19.078  0.9546  0.1993  0.2216
 
              Baa    -0.0376   -20.056    -7.157    -6.690 -0.0226  0.8518 -0.5234
     2 H(1)   Bbb    -0.0178    -9.516    -3.395    -3.174  0.8353  0.3038  0.4582
              Bcc     0.0554    29.572    10.552     9.864 -0.5493  0.4268  0.7184
 
              Baa    -0.0375   -20.022    -7.145    -6.679 -0.3157  0.3491  0.8823
     3 H(1)   Bbb    -0.0179    -9.535    -3.402    -3.180  0.9326 -0.0572  0.3563
              Bcc     0.0554    29.557    10.547     9.859  0.1749  0.9353 -0.3076
 
              Baa    -2.1827   157.937    56.356    52.682  0.0170 -0.2723  0.9621
     4 O(17)  Bbb    -0.9335    67.549    24.103    22.532  0.9716  0.2317  0.0484
              Bcc     3.1162  -225.486   -80.459   -75.214 -0.2361  0.9339  0.2685
 
              Baa    -0.0073    -3.874    -1.382    -1.292 -0.0309  0.9936 -0.1091
     5 H(1)   Bbb    -0.0040    -2.142    -0.764    -0.715 -0.0502  0.1074  0.9929
              Bcc     0.0113     6.016     2.147     2.007  0.9983  0.0362  0.0466
 
              Baa    -0.0251    -3.370    -1.203    -1.124  0.4720  0.7348  0.4871
     6 C(13)  Bbb    -0.0237    -3.182    -1.135    -1.061  0.0049 -0.5547  0.8320
              Bcc     0.0488     6.552     2.338     2.185  0.8816 -0.3903 -0.2654
 
              Baa    -0.0051    -2.744    -0.979    -0.915  0.1797  0.9042  0.3876
     7 H(1)   Bbb    -0.0022    -1.197    -0.427    -0.399  0.5687 -0.4169  0.7090
              Bcc     0.0074     3.941     1.406     1.315  0.8027  0.0930 -0.5891
 
              Baa    -0.0273    -3.661    -1.306    -1.221 -0.1886  0.9191  0.3459
     8 C(13)  Bbb    -0.0064    -0.854    -0.305    -0.285  0.3741 -0.2585  0.8907
              Bcc     0.0337     4.516     1.611     1.506  0.9080  0.2974 -0.2950
 
              Baa    -0.0159    -8.467    -3.021    -2.824 -0.1677  0.9843  0.0552
     9 H(1)   Bbb     0.0034     1.808     0.645     0.603  0.6806  0.0751  0.7288
              Bcc     0.0125     6.659     2.376     2.221  0.7132  0.1598 -0.6825
 
              Baa    -0.0077    -1.031    -0.368    -0.344 -0.3677  0.4667  0.8044
    10 C(13)  Bbb    -0.0044    -0.590    -0.211    -0.197  0.8044 -0.2744  0.5269
              Bcc     0.0121     1.621     0.578     0.541  0.4666  0.8408 -0.2745
 
              Baa    -0.0039    -2.076    -0.741    -0.692 -0.3420  0.6254  0.7013
    11 H(1)   Bbb    -0.0025    -1.321    -0.471    -0.441  0.7103 -0.3166  0.6287
              Bcc     0.0064     3.397     1.212     1.133  0.6152  0.7132 -0.3360
 
              Baa    -0.0053    -2.826    -1.008    -0.943 -0.4527  0.2849  0.8449
    12 H(1)   Bbb    -0.0041    -2.180    -0.778    -0.727  0.6845 -0.4962  0.5341
              Bcc     0.0094     5.006     1.786     1.670  0.5714  0.8201  0.0296
 
              Baa    -0.0075    -3.980    -1.420    -1.328 -0.4830  0.2726  0.8321
    13 H(1)   Bbb    -0.0027    -1.441    -0.514    -0.481  0.7926 -0.2680  0.5478
              Bcc     0.0102     5.422     1.935     1.808  0.3723  0.9241 -0.0866
 
              Baa    -1.0780    78.003    27.833    26.019 -0.3694 -0.2690  0.8895
    14 O(17)  Bbb    -1.0669    77.197    27.546    25.750 -0.1964  0.9582  0.2082
              Bcc     2.1449  -155.200   -55.379   -51.769  0.9083  0.0978  0.4068
 
              Baa    -0.0092     0.663     0.237     0.221  0.4357  0.8031 -0.4065
    15 O(17)  Bbb    -0.0015     0.110     0.039     0.037 -0.3097  0.5578  0.7700
              Bcc     0.0107    -0.774    -0.276    -0.258  0.8451 -0.2096  0.4918
 
              Baa    -0.0083    -4.408    -1.573    -1.470 -0.3168 -0.4262  0.8473
    16 H(1)   Bbb    -0.0050    -2.664    -0.951    -0.889  0.6833  0.5170  0.5155
              Bcc     0.0133     7.072     2.523     2.359 -0.6578  0.7423  0.1274
 
              Baa    -0.1162   -61.998   -22.122   -20.680 -0.1877  0.9708  0.1495
    17 H(1)   Bbb    -0.1076   -57.422   -20.490   -19.154 -0.2484 -0.1942  0.9490
              Bcc     0.2238   119.420    42.612    39.834  0.9503  0.1410  0.2776
 

 ---------------------------------------------------------------------------------

 Calling FoFJK, ICntrl=    100127 FMM=F ISym2X=0 I1Cent= 0 IOpClX= 1 NMat=1 NMatS=1 NMatT=0.
 ***** Axes restored to original set *****
 -------------------------------------------------------------------
 Center     Atomic                   Forces (Hartrees/Bohr)
 Number     Number              X              Y              Z
 -------------------------------------------------------------------
      1        6          -0.006513279    0.000283867   -0.008142423
      2        1           0.003356658   -0.001646723   -0.002334786
      3        1           0.001630860    0.004042276   -0.000605548
      4        8           0.002660164   -0.002314702    0.010590265
      5        1          -0.002038805   -0.000646461   -0.002382679
      6        6          -0.002724302   -0.003824060    0.000078907
      7        1          -0.001771654   -0.000056953    0.002771431
      8        6          -0.001483049   -0.002636963    0.003123474
      9        1           0.001655901    0.001133306    0.002554341
     10        6           0.000022978   -0.000819860   -0.000083301
     11        1          -0.001734466   -0.002009315    0.003239090
     12        1          -0.001753093   -0.001541172   -0.002988599
     13        1           0.003259965   -0.002316368   -0.000257450
     14        8          -0.004150565    0.002467793   -0.007323568
     15        8          -0.006276902    0.005113730    0.009284513
     16        1           0.006754945    0.003395576   -0.009227489
     17        1           0.009104644    0.001376031    0.001703821
 -------------------------------------------------------------------
 Cartesian Forces:  Max     0.010590265 RMS     0.004087596
 FormGI is forming the generalized inverse of G from B-inverse, IUseBI=4.

 GradGradGradGradGradGradGradGradGradGradGradGradGradGradGradGradGradGrad
 Berny optimization.
 Internal  Forces:  Max     0.011906523 RMS     0.003350745
 Search for a saddle point.
 Step number   1 out of a maximum of   81
 All quantities printed in internal units (Hartrees-Bohrs-Radians)
 Swapping is turned off.
 Second derivative matrix not updated -- analytic derivatives used.
 ITU=  0
     Eigenvalues ---   -0.06352   0.00043   0.00141   0.00197   0.00312
     Eigenvalues ---    0.00865   0.01702   0.02471   0.03625   0.04369
     Eigenvalues ---    0.04372   0.04859   0.05108   0.05749   0.06133
     Eigenvalues ---    0.06464   0.06673   0.08551   0.09377   0.09911
     Eigenvalues ---    0.11724   0.12064   0.12968   0.13088   0.13805
     Eigenvalues ---    0.15073   0.15641   0.17415   0.18616   0.18854
     Eigenvalues ---    0.22488   0.27242   0.28508   0.29005   0.30075
     Eigenvalues ---    0.30169   0.31008   0.32679   0.32832   0.32957
     Eigenvalues ---    0.33431   0.35062   0.37674   0.41314   0.49376
 Eigenvectors required to have negative eigenvalues:
                          R15       R4        R3        A28       A5
   1                   -0.81480   0.53431  -0.09267  -0.08653  -0.07624
                          A1        A3        A27       R11       A4
   1                    0.07587  -0.07129   0.05825   0.05817   0.04559
 RFO step:  Lambda0=1.116352684D-03 Lambda=-2.45887991D-03.
 Linear search not attempted -- option 19 set.
 Iteration  1 RMS(Cart)=  0.08401098 RMS(Int)=  0.00318931
 Iteration  2 RMS(Cart)=  0.00477846 RMS(Int)=  0.00032889
 Iteration  3 RMS(Cart)=  0.00000940 RMS(Int)=  0.00032885
 Iteration  4 RMS(Cart)=  0.00000000 RMS(Int)=  0.00032885
 Variable       Old X    -DE/DX   Delta X   Delta X   Delta X     New X
                                 (Linear)    (Quad)   (Total)
    R1        2.09636  -0.00429   0.00000  -0.01232  -0.01232   2.08405
    R2        2.09774  -0.00432   0.00000  -0.01204  -0.01204   2.08570
    R3        2.50947  -0.01112   0.00000  -0.01221  -0.01221   2.49726
    R4        2.37396  -0.00097   0.00000  -0.08512  -0.08510   2.28886
    R5        2.08148  -0.00318   0.00000  -0.00812  -0.00812   2.07336
    R6        2.06869  -0.00318   0.00000  -0.00866  -0.00866   2.06003
    R7        2.91501  -0.00723   0.00000  -0.01809  -0.01809   2.89692
    R8        2.67906  -0.00851   0.00000  -0.02607  -0.02607   2.65300
    R9        2.08668  -0.00324   0.00000  -0.00574  -0.00574   2.08094
   R10        2.89039  -0.00667   0.00000  -0.01820  -0.01820   2.87219
   R11        2.67179  -0.00929   0.00000  -0.03700  -0.03700   2.63479
   R12        2.07416  -0.00415   0.00000  -0.01262  -0.01262   2.06154
   R13        2.07163  -0.00375   0.00000  -0.01094  -0.01094   2.06068
   R14        2.07048  -0.00392   0.00000  -0.01164  -0.01164   2.05883
   R15        2.45249  -0.01042   0.00000   0.08087   0.08085   2.53335
   R16        1.83875  -0.01191   0.00000  -0.02431  -0.02431   1.81444
    A1        1.88898   0.00107   0.00000  -0.00977  -0.01101   1.87797
    A2        1.93394   0.00104   0.00000   0.00074   0.00134   1.93528
    A3        1.87365  -0.00095   0.00000   0.00988   0.00956   1.88321
    A4        1.92324   0.00100   0.00000  -0.00199  -0.00140   1.92185
    A5        1.85807  -0.00071   0.00000   0.01208   0.01169   1.86976
    A6        1.98203  -0.00143   0.00000  -0.01051  -0.00990   1.97213
    A7        1.89251   0.00008   0.00000  -0.00450  -0.00457   1.88794
    A8        1.90229  -0.00016   0.00000  -0.00448  -0.00451   1.89778
    A9        1.93675   0.00056   0.00000   0.00528   0.00528   1.94204
   A10        1.91880  -0.00036   0.00000  -0.00810  -0.00812   1.91068
   A11        1.86501   0.00081   0.00000   0.01022   0.01022   1.87523
   A12        1.94754  -0.00090   0.00000   0.00148   0.00149   1.94903
   A13        1.86369   0.00026   0.00000  -0.00564  -0.00565   1.85804
   A14        1.96670  -0.00062   0.00000  -0.00161  -0.00167   1.96503
   A15        1.85971   0.00053   0.00000   0.01169   0.01168   1.87139
   A16        1.91699   0.00010   0.00000  -0.00582  -0.00584   1.91114
   A17        1.89623   0.00014   0.00000  -0.00176  -0.00174   1.89449
   A18        1.95660  -0.00035   0.00000   0.00311   0.00309   1.95969
   A19        1.93927  -0.00053   0.00000  -0.00195  -0.00196   1.93732
   A20        1.92846  -0.00048   0.00000  -0.00224  -0.00225   1.92621
   A21        1.92896  -0.00075   0.00000  -0.00470  -0.00471   1.92425
   A22        1.89511   0.00047   0.00000   0.00139   0.00139   1.89650
   A23        1.88549   0.00070   0.00000   0.00406   0.00405   1.88954
   A24        1.88500   0.00068   0.00000   0.00384   0.00384   1.88884
   A25        1.88862  -0.00554   0.00000  -0.03171  -0.03170   1.85693
   A26        1.84816  -0.00107   0.00000   0.00625   0.00625   1.85440
   A27        3.12984  -0.00183   0.00000  -0.07802  -0.07766   3.05218
   A28        3.24623   0.00181   0.00000   0.09503   0.09469   3.34092
    D1       -2.11127   0.00065   0.00000   0.03196   0.03345  -2.07782
    D2        2.13089  -0.00042   0.00000  -0.00257  -0.00410   2.12679
    D3        0.03692  -0.00016   0.00000   0.01326   0.01327   0.05018
    D4        3.08658  -0.00017   0.00000  -0.00151  -0.00148   3.08510
    D5        0.98040  -0.00009   0.00000   0.01041   0.01043   0.99083
    D6       -1.17242   0.00037   0.00000  -0.00061  -0.00061  -1.17303
    D7        1.01447   0.00004   0.00000   0.01145   0.01144   1.02591
    D8       -1.09171   0.00012   0.00000   0.02337   0.02335  -1.06836
    D9        3.03865   0.00058   0.00000   0.01235   0.01232   3.05097
   D10       -1.05160  -0.00018   0.00000   0.00304   0.00305  -1.04855
   D11        3.12541  -0.00010   0.00000   0.01496   0.01497   3.14037
   D12        0.97258   0.00036   0.00000   0.00394   0.00393   0.97651
   D13        1.26047  -0.00018   0.00000   0.01610   0.01609   1.27656
   D14       -2.96270   0.00071   0.00000   0.01967   0.01968  -2.94303
   D15       -0.86473   0.00026   0.00000   0.01711   0.01711  -0.84762
   D16        1.03037  -0.00004   0.00000  -0.00881  -0.00880   1.02157
   D17       -1.07442   0.00005   0.00000  -0.00777  -0.00776  -1.08218
   D18        3.12338  -0.00001   0.00000  -0.00810  -0.00809   3.11528
   D19       -1.04501  -0.00003   0.00000   0.00327   0.00327  -1.04174
   D20        3.13339   0.00006   0.00000   0.00431   0.00431   3.13770
   D21        1.04800   0.00000   0.00000   0.00398   0.00397   1.05198
   D22        3.12829  -0.00005   0.00000   0.00745   0.00744   3.13574
   D23        1.02350   0.00004   0.00000   0.00849   0.00849   1.03199
   D24       -1.06188  -0.00002   0.00000   0.00816   0.00815  -1.05373
   D25       -2.43041  -0.00039   0.00000   0.02929   0.02931  -2.40109
   D26       -0.42816   0.00025   0.00000   0.02784   0.02784  -0.40032
   D27        1.69367   0.00024   0.00000   0.02132   0.02130   1.71497
         Item               Value     Threshold  Converged?
 Maximum Force            0.011907     0.000450     NO 
 RMS     Force            0.003351     0.000300     NO 
 Maximum Displacement     0.435381     0.001800     NO 
 RMS     Displacement     0.084566     0.001200     NO 
 Predicted change in Energy=-6.909253D-04
 GradGradGradGradGradGradGradGradGradGradGradGradGradGradGradGradGradGrad

                          Input orientation:                          
 ---------------------------------------------------------------------
 Center     Atomic      Atomic             Coordinates (Angstroms)
 Number     Number       Type             X           Y           Z
 ---------------------------------------------------------------------
      1          6           0       -2.381700   -0.420421    0.349122
      2          1           0       -3.103243    0.178057    0.930012
      3          1           0       -2.638955   -1.484179    0.491955
      4          8           0       -2.435556   -0.108154   -0.933818
      5          1           0        2.611112    0.082063    0.560494
      6          6           0        1.937994   -0.240952   -0.243472
      7          1           0        2.377407    0.057787   -1.195331
      8          6           0        0.585267    0.457447   -0.063447
      9          1           0       -0.038685    0.154129   -0.918603
     10          6           0        0.709094    1.972072   -0.037695
     11          1           0        1.164252    2.342808   -0.957199
     12          1           0        1.321776    2.288397    0.807098
     13          1           0       -0.274544    2.429172    0.064763
     14          8           0        0.012815   -0.046103    1.103914
     15          8           0        1.801591   -1.638079   -0.262976
     16          1           0        1.254903   -1.865234    0.492959
     17          1           0       -1.283739   -0.251020    0.831633
 ---------------------------------------------------------------------
                    Distance matrix (angstroms):
                    1          2          3          4          5
     1  C    0.000000
     2  H    1.102830   0.000000
     3  H    1.103705   1.780586   0.000000
     4  O    1.321493   2.000396   1.991895   0.000000
     5  H    5.022483   5.727094   5.479143   5.266689   0.000000
     6  C    4.363843   5.192947   4.799471   4.429690   1.097173
     7  H    5.026242   5.879547   5.512574   4.822918   1.771477
     8  C    3.121499   3.830160   3.804470   3.194186   2.152734
     9  H    2.725243   3.579031   3.381587   2.411227   3.035514
    10  C    3.927678   4.323062   4.841036   3.875461   2.747296
    11  H    4.681419   5.143854   5.586615   4.355041   3.083466
    12  H    4.611201   4.904023   5.478963   4.784537   2.567316
    13  H    3.555439   3.717219   4.592086   3.479247   3.752557
    14  O    2.538410   3.128947   3.078058   3.186020   2.657607
    15  O    4.399690   5.364603   4.506889   4.554570   2.071790
    16  H    3.915744   4.833165   3.912458   4.329262   2.373990
    17  H    1.211211   1.871999   1.863511   2.112796   3.918459
                    6          7          8          9         10
     6  C    0.000000
     7  H    1.090121   0.000000
     8  C    1.532984   2.157001   0.000000
     9  H    2.125829   2.433796   1.101186   0.000000
    10  C    2.539687   2.790677   1.519896   2.154087   0.000000
    11  H    2.789964   2.598033   2.165318   2.497772   1.090918
    12  H    2.807317   3.178003   2.157006   3.063332   1.090466
    13  H    3.481364   3.774143   2.154858   2.489671   1.089488
    14  O    2.357907   3.299790   1.394272   2.033057   2.420972
    15  O    1.403905   2.019111   2.431148   2.651126   3.778556
    16  H    1.909774   2.794342   2.480493   2.782751   3.912085
    17  H    3.396397   4.196181   2.190040   2.185779   3.109542
                   11         12         13         14         15
    11  H    0.000000
    12  H    1.772150   0.000000
    13  H    1.766918   1.766103   0.000000
    14  O    3.358703   2.692837   2.699889   0.000000
    15  O    4.090918   4.097864   4.578240   2.757262   0.000000
    16  H    4.451830   4.166030   4.578699   2.285888   0.960159
    17  H    3.990053   3.638400   2.964793   1.340590   3.555469
                   16         17
    16  H    0.000000
    17  H    3.027389   0.000000
 Stoichiometry    C4H10O3(3)
 Framework group  C1[X(C4H10O3)]
 Deg. of freedom    45
 Full point group                 C1      NOp   1
 Largest Abelian subgroup         C1      NOp   1
 Largest concise Abelian subgroup C1      NOp   1
                         Standard orientation:                         
 ---------------------------------------------------------------------
 Center     Atomic      Atomic             Coordinates (Angstroms)
 Number     Number       Type             X           Y           Z
 ---------------------------------------------------------------------
      1          6           0       -2.400657   -0.455882    0.352647
      2          1           0       -3.130223    0.139240    0.926928
      3          1           0       -2.641428   -1.521432    0.510112
      4          8           0       -2.461495   -0.161593   -0.934224
      5          1           0        2.584280    0.125253    0.547626
      6          6           0        1.914764   -0.218646   -0.250665
      7          1           0        2.347920    0.074031   -1.207264
      8          6           0        0.551871    0.461435   -0.077317
      9          1           0       -0.068875    0.137293   -0.927152
     10          6           0        0.652654    1.977976   -0.071948
     11          1           0        1.100512    2.343307   -0.997182
     12          1           0        1.261914    2.314812    0.767373
     13          1           0       -0.337654    2.421388    0.026332
     14          8           0       -0.010813   -0.035164    1.097745
     15          8           0        1.799627   -1.617822   -0.251325
     16          1           0        1.257778   -1.843172    0.508624
     17          1           0       -1.304567   -0.263387    0.830731
 ---------------------------------------------------------------------
 Rotational constants (GHZ):           3.1583172           1.4474209           1.1925968
 Standard basis: Aug-CC-pVTZ (5D, 7F)
 There are   635 symmetry adapted cartesian basis functions of A   symmetry.
 There are   552 symmetry adapted basis functions of A   symmetry.
   552 basis functions,   774 primitive gaussians,   635 cartesian basis functions
    30 alpha electrons       28 beta electrons
       nuclear repulsion energy       321.3554082136 Hartrees.
 NAtoms=   17 NActive=   17 NUniq=   17 SFac= 1.00D+00 NAtFMM=   60 NAOKFM=F Big=F
 Integral buffers will be    131072 words long.
 Raffenetti 2 integral format.
 Two-electron integral symmetry is turned on.
 Nuclear repulsion after empirical dispersion term =      321.3472935205 Hartrees.
 One-electron integrals computed using PRISM.
 NBasis=   552 RedAO= T EigKep=  6.90D-06  NBF=   552
 NBsUse=   552 1.00D-06 EigRej= -1.00D+00 NBFU=   552
 ExpMin= 2.53D-02 ExpMax= 1.53D+04 ExpMxC= 5.22D+02 IAcc=3 IRadAn=         7 AccDes= 0.00D+00
 Harris functional with IExCor= 4639 and IRadAn=       7 diagonalized for initial guess.
 HarFok:  IExCor= 4639 AccDes= 0.00D+00 IRadAn=         7 IDoV= 1 UseB2=F ITyADJ=14
 ICtDFT=  3500011 ScaDFX=  1.000000  1.000000  1.000000  1.000000
 FoFCou: FMM=F IPFlag=           0 FMFlag=      100000 FMFlg1=           0
         NFxFlg=           0 DoJE=T BraDBF=F KetDBF=T FulRan=T
         wScrn=  0.000000 ICntrl=       500 IOpCl=  0 I1Cent=   200000004 NGrid=           0
         NMat0=    1 NMatS0=      1 NMatT0=    0 NMatD0=    1 NMtDS0=    0 NMtDT0=    0
 Petite list used in FoFCou.
 Mixing orbitals, IMix= 1 IMixAn=  0 NRI=1 NE=   30 Coef=  7.07106781D-01  7.07106781D-01
 Mixing orbitals, IMix= 1 IMixAn=  0 NRI=1 NE=   28 Coef= -7.07106781D-01  7.07106781D-01
 Initial guess <Sx>= 0.0000 <Sy>= 0.0000 <Sz>= 1.0000 <S**2>= 2.0000 S= 1.0000
 Gradient too large for Newton-Raphson -- use scaled steepest descent instead.
     Minimum is close to point  3 DX=  2.73D-02 DF= -1.18D-03 DXR=  6.39D-02 DFR=  3.59D-03 which will be used.
 Gradient too large for Newton-Raphson -- use scaled steepest descent instead.
     Minimum is close to point  3 DX= -7.55D-03 DF= -4.88D-06 DXR=  1.27D-02 DFR=  1.62D-04 which will be used.
 Gradient too large for Newton-Raphson -- use scaled steepest descent instead.
     Accept linear search using points  1 and  2.
 Gradient too large for Newton-Raphson -- use scaled steepest descent instead.
 Gradient too large for Newton-Raphson -- use scaled steepest descent instead.
     Accept linear search using points  1 and  2.
 Gradient too large for Newton-Raphson -- use scaled steepest descent instead.
     Minimum is close to point  3 DX=  8.84D-02 DF= -8.16D-06 DXR=  6.37D-02 DFR=  4.13D-03 which will be used.
 Gradient too large for Newton-Raphson -- use scaled steepest descent instead.
     Accept linear search using points  1 and  2.
 Gradient too large for Newton-Raphson -- use scaled steepest descent instead.
 Restarting incremental Fock formation.
 Gradient too large for Newton-Raphson -- use scaled steepest descent instead.
     Accept linear search using points  1 and  2.
 Gradient too large for Newton-Raphson -- use scaled steepest descent instead.
     Accept linear search using points  3 and  4.
 Gradient too large for Newton-Raphson -- use scaled steepest descent instead.
     Accept linear search using points  1 and  2.
 Gradient too large for Newton-Raphson -- use scaled steepest descent instead.
 Gradient too large for Newton-Raphson -- use scaled steepest descent instead.
     Accept linear search using points  1 and  2.
 Gradient too large for Newton-Raphson -- use scaled steepest descent instead.
 Restarting incremental Fock formation.
     Minimum is close to point  3 DX=  1.73D-01 DF= -1.29D-05 DXR=  9.76D-02 DFR=  1.05D-02 which will be used.
 Gradient too large for Newton-Raphson -- use scaled steepest descent instead.
     Accept linear search using points  1 and  2.
 LinEq1:  Iter=  0 NonCon=     1 RMS=1.38D-04 Max=1.61D-02 NDo=     1
 AX will form     1 AO Fock derivatives at one time.
 LinEq1:  Iter=  1 NonCon=     1 RMS=8.07D-05 Max=5.14D-03 NDo=     1
 LinEq1:  Iter=  2 NonCon=     1 RMS=2.54D-05 Max=2.37D-03 NDo=     1
 LinEq1:  Iter=  3 NonCon=     1 RMS=4.88D-06 Max=2.98D-04 NDo=     1
 LinEq1:  Iter=  4 NonCon=     1 RMS=1.91D-06 Max=6.33D-05 NDo=     1
 LinEq1:  Iter=  5 NonCon=     1 RMS=1.10D-06 Max=7.19D-05 NDo=     1
 LinEq1:  Iter=  6 NonCon=     1 RMS=4.17D-07 Max=2.81D-05 NDo=     1
 LinEq1:  Iter=  7 NonCon=     1 RMS=2.80D-07 Max=1.77D-05 NDo=     1
 LinEq1:  Iter=  8 NonCon=     1 RMS=1.46D-07 Max=6.54D-06 NDo=     1
 LinEq1:  Iter=  9 NonCon=     1 RMS=6.18D-08 Max=2.87D-06 NDo=     1
 LinEq1:  Iter= 10 NonCon=     1 RMS=2.24D-08 Max=1.03D-06 NDo=     1
 LinEq1:  Iter= 11 NonCon=     1 RMS=9.87D-09 Max=4.27D-07 NDo=     1
 LinEq1:  Iter= 12 NonCon=     0 RMS=4.23D-09 Max=1.73D-07 NDo=     1
 Linear equations converged to 1.742D-08 1.742D-07 after    12 iterations.
     Accept linear search using points  1 and  2.
 LinEq1:  Iter=  0 NonCon=     1 RMS=1.20D-05 Max=5.55D-04 NDo=     1
 LinEq1:  Iter=  1 NonCon=     1 RMS=1.36D-05 Max=1.77D-03 NDo=     1
 LinEq1:  Iter=  2 NonCon=     1 RMS=4.80D-06 Max=2.64D-04 NDo=     1
 LinEq1:  Iter=  3 NonCon=     1 RMS=2.84D-06 Max=1.33D-04 NDo=     1
 LinEq1:  Iter=  4 NonCon=     1 RMS=1.23D-06 Max=8.62D-05 NDo=     1
 LinEq1:  Iter=  5 NonCon=     1 RMS=6.85D-07 Max=4.45D-05 NDo=     1
 LinEq1:  Iter=  6 NonCon=     1 RMS=3.88D-07 Max=1.94D-05 NDo=     1
 LinEq1:  Iter=  7 NonCon=     1 RMS=2.02D-07 Max=7.42D-06 NDo=     1
 LinEq1:  Iter=  8 NonCon=     1 RMS=9.31D-08 Max=5.33D-06 NDo=     1
 LinEq1:  Iter=  9 NonCon=     1 RMS=4.07D-08 Max=2.98D-06 NDo=     1
 LinEq1:  Iter= 10 NonCon=     1 RMS=1.72D-08 Max=1.14D-06 NDo=     1
 LinEq1:  Iter= 11 NonCon=     1 RMS=8.46D-09 Max=5.17D-07 NDo=     1
 LinEq1:  Iter= 12 NonCon=     1 RMS=3.89D-09 Max=2.53D-07 NDo=     1
 LinEq1:  Iter= 13 NonCon=     0 RMS=1.65D-09 Max=1.02D-07 NDo=     1
 Linear equations converged to 1.742D-08 1.742D-07 after    13 iterations.
     Minimum is close to point  2 DX=  1.13D-03 DF= -4.55D-12 DXR=  1.13D-03 DFR=  1.27D-06 which will be used.
 LinEq1:  Iter=  0 NonCon=     1 RMS=4.06D-08 Max=3.08D-06 NDo=     1
 LinEq1:  Iter=  1 NonCon=     1 RMS=2.93D-08 Max=1.84D-06 NDo=     1
 LinEq1:  Iter=  2 NonCon=     1 RMS=1.83D-08 Max=8.54D-07 NDo=     1
 LinEq1:  Iter=  3 NonCon=     1 RMS=1.27D-08 Max=7.06D-07 NDo=     1
 LinEq1:  Iter=  4 NonCon=     1 RMS=6.77D-09 Max=2.64D-07 NDo=     1
 LinEq1:  Iter=  5 NonCon=     1 RMS=4.19D-09 Max=1.82D-07 NDo=     1
 LinEq1:  Iter=  6 NonCon=     1 RMS=2.22D-09 Max=1.46D-07 NDo=     1
 LinEq1:  Iter=  7 NonCon=     1 RMS=1.24D-09 Max=8.62D-08 NDo=     1
 LinEq1:  Iter=  8 NonCon=     1 RMS=5.59D-10 Max=3.64D-08 NDo=     1
 LinEq1:  Iter=  9 NonCon=     1 RMS=2.50D-10 Max=1.06D-08 NDo=     1
 LinEq1:  Iter= 10 NonCon=     1 RMS=1.15D-10 Max=6.36D-09 NDo=     1
 LinEq1:  Iter= 11 NonCon=     1 RMS=4.13D-11 Max=1.54D-09 NDo=     1
 LinEq1:  Iter= 12 NonCon=     0 RMS=1.76D-11 Max=7.88D-10 NDo=     1
 Linear equations converged to 8.535D-11 8.535D-10 after    12 iterations.
 SCF Done:  E(UwB97XD) =  -383.978532757     a.u. after   19 cycles
            Convg  =    0.5881D-07                    85 Fock formations.
              S**2 =  2.0127                  -V/T =  2.0058
 <Sx>= 0.0000 <Sy>= 0.0000 <Sz>= 1.0000 <S**2>= 2.0127 S= 1.0042
 <L.S>=  0.00000000000    
 Annihilation of the first spin contaminant:
 S**2 before annihilation     2.0127,   after     2.0001
 DoSCS=F DFT=T ScalE2(SS,OS)=  1.000000  1.000000
 Range of M.O.s used for correlation:     1   552
 NBasis=   552 NAE=    30 NBE=    28 NFC=     0 NFV=     0
 NROrb=    552 NOA=    30 NOB=    28 NVA=   522 NVB=   524

 **** Warning!!: The largest alpha MO coefficient is  0.64157058D+02


 **** Warning!!: The largest beta MO coefficient is  0.64362059D+02

 Symmetrizing basis deriv contribution to polar:
 IMax=3 JMax=2 DiffMx= 0.00D+00
 G2DrvN: will do    18 centers at a time, making    1 passes.
 Calling FoFCou, ICntrl=  3107 FMM=F I1Cent=   0 AccDes= 0.00D+00.
 End of G2Drv F.D. properties file   721 does not exist.
 End of G2Drv F.D. properties file   722 does not exist.
 End of G2Drv F.D. properties file   788 does not exist.
          IDoAtm=11111111111111111
          Differentiating once with respect to electric field.
                with respect to dipole field.
          Differentiating once with respect to nuclear coordinates.
 CalDSu exits because no D1Ps are significant.
          There are    54 degrees of freedom in the 1st order CPHF.  IDoFFX=6 NUNeed=     3.
     51 vectors produced by pass  0 Test12= 5.62D-14 1.85D-09 XBig12= 8.62D+01 5.13D+00.
 AX will form    51 AO Fock derivatives at one time.
     51 vectors produced by pass  1 Test12= 5.62D-14 1.85D-09 XBig12= 8.26D+00 4.40D-01.
     51 vectors produced by pass  2 Test12= 5.62D-14 1.85D-09 XBig12= 3.58D-01 1.55D-01.
     51 vectors produced by pass  3 Test12= 5.62D-14 1.85D-09 XBig12= 5.82D-03 1.07D-02.
     51 vectors produced by pass  4 Test12= 5.62D-14 1.85D-09 XBig12= 7.92D-05 6.35D-04.
     51 vectors produced by pass  5 Test12= 5.62D-14 1.85D-09 XBig12= 1.08D-06 7.30D-05.
     51 vectors produced by pass  6 Test12= 5.62D-14 1.85D-09 XBig12= 1.04D-08 6.58D-06.
     39 vectors produced by pass  7 Test12= 5.62D-14 1.85D-09 XBig12= 1.11D-10 8.92D-07.
      5 vectors produced by pass  8 Test12= 5.62D-14 1.85D-09 XBig12= 9.70D-13 1.03D-07.
      3 vectors produced by pass  9 Test12= 5.62D-14 1.85D-09 XBig12= 9.14D-15 1.03D-08.
 InvSVY:  IOpt=1 It=  1 EMax= 3.52D-15
 Solved reduced A of dimension   404 with    54 vectors.
 Isotropic polarizability for W=    0.000000       81.75 Bohr**3.
 End of Minotr F.D. properties file   721 does not exist.
 End of Minotr F.D. properties file   722 does not exist.
 End of Minotr F.D. properties file   788 does not exist.
 Calling FoFJK, ICntrl=    100127 FMM=F ISym2X=0 I1Cent= 0 IOpClX= 1 NMat=1 NMatS=1 NMatT=0.
 ***** Axes restored to original set *****
 -------------------------------------------------------------------
 Center     Atomic                   Forces (Hartrees/Bohr)
 Number     Number              X              Y              Z
 -------------------------------------------------------------------
      1        6          -0.001899824   -0.000264751   -0.000580818
      2        1          -0.000082952    0.000096825   -0.000089343
      3        1           0.000008725   -0.000085684   -0.000092563
      4        8          -0.000627742   -0.000122212   -0.000142047
      5        1           0.000028891   -0.000004742    0.000003549
      6        6           0.000112239    0.000193722   -0.000196305
      7        1           0.000035742    0.000033367   -0.000005194
      8        6           0.000609646   -0.000055283    0.000476134
      9        1           0.000124139    0.000082306    0.000047178
     10        6          -0.000029300    0.000103484   -0.000091848
     11        1           0.000015051    0.000020288   -0.000039530
     12        1           0.000011348    0.000008982    0.000017018
     13        1          -0.000033247    0.000037858    0.000018660
     14        8          -0.000214680    0.000092299   -0.000220556
     15        8           0.000324989   -0.000200160   -0.000331613
     16        1          -0.000353837   -0.000094422    0.000356085
     17        1           0.001970812    0.000158124    0.000871192
 -------------------------------------------------------------------
 Cartesian Forces:  Max     0.001970812 RMS     0.000454119
 FormGI is forming the generalized inverse of G from B-inverse, IUseBI=4.

 GradGradGradGradGradGradGradGradGradGradGradGradGradGradGradGradGradGrad
 Berny optimization.
 Internal  Forces:  Max     0.002767595 RMS     0.000506944
 Search for a saddle point.
 Step number   2 out of a maximum of   81
 All quantities printed in internal units (Hartrees-Bohrs-Radians)
 Swapping is turned off.
 Second derivative matrix not updated -- analytic derivatives used.
 ITU=  0  0
     Eigenvalues ---   -0.04671   0.00035   0.00166   0.00197   0.00334
     Eigenvalues ---    0.00869   0.01790   0.03668   0.04210   0.04413
     Eigenvalues ---    0.04420   0.04951   0.05136   0.05840   0.06357
     Eigenvalues ---    0.06628   0.06807   0.09179   0.10029   0.10294
     Eigenvalues ---    0.11992   0.12329   0.13380   0.14032   0.15968
     Eigenvalues ---    0.16842   0.17458   0.18139   0.19117   0.23464
     Eigenvalues ---    0.24615   0.28591   0.29886   0.30322   0.30993
     Eigenvalues ---    0.31194   0.31838   0.33807   0.33945   0.34051
     Eigenvalues ---    0.34592   0.37873   0.40352   0.43892   0.53908
 Eigenvectors required to have negative eigenvalues:
                          R15       R4        A28       R3        A27
   1                   -0.85023   0.44915  -0.13233  -0.09168   0.08683
                          A1        A3        A5        R11       A4
   1                    0.08222  -0.07602  -0.07425   0.06766   0.04959
 RFO step:  Lambda0=2.207694769D-05 Lambda=-8.98176108D-05.
 Linear search not attempted -- option 19 set.
 Iteration  1 RMS(Cart)=  0.05587514 RMS(Int)=  0.00067955
 Iteration  2 RMS(Cart)=  0.00135427 RMS(Int)=  0.00000604
 Iteration  3 RMS(Cart)=  0.00000085 RMS(Int)=  0.00000603
 Variable       Old X    -DE/DX   Delta X   Delta X   Delta X     New X
                                 (Linear)    (Quad)   (Total)
    R1        2.08405   0.00006   0.00000   0.00023   0.00023   2.08428
    R2        2.08570   0.00007   0.00000   0.00012   0.00012   2.08582
    R3        2.49726   0.00013   0.00000   0.00174   0.00174   2.49900
    R4        2.28886   0.00277   0.00000  -0.00006  -0.00006   2.28880
    R5        2.07336   0.00002   0.00000   0.00021   0.00021   2.07357
    R6        2.06003   0.00003   0.00000   0.00002   0.00002   2.06005
    R7        2.89692   0.00018   0.00000   0.00034   0.00034   2.89726
    R8        2.65300   0.00030   0.00000   0.00099   0.00099   2.65399
    R9        2.08094  -0.00013   0.00000   0.00103   0.00103   2.08197
   R10        2.87219   0.00016   0.00000   0.00100   0.00100   2.87318
   R11        2.63479   0.00019   0.00000  -0.00129  -0.00129   2.63351
   R12        2.06154   0.00005   0.00000   0.00010   0.00010   2.06163
   R13        2.06068   0.00002   0.00000   0.00005   0.00005   2.06073
   R14        2.05883   0.00002   0.00000  -0.00025  -0.00025   2.05858
   R15        2.53335   0.00067   0.00000   0.02151   0.02151   2.55486
   R16        1.81444   0.00050   0.00000   0.00122   0.00122   1.81566
    A1        1.87797   0.00012   0.00000  -0.00070  -0.00068   1.87729
    A2        1.93528  -0.00055   0.00000  -0.00301  -0.00302   1.93226
    A3        1.88321  -0.00006   0.00000   0.00016   0.00016   1.88337
    A4        1.92185  -0.00048   0.00000  -0.00151  -0.00152   1.92033
    A5        1.86976  -0.00013   0.00000   0.00180   0.00180   1.87157
    A6        1.97213   0.00108   0.00000   0.00327   0.00326   1.97539
    A7        1.88794  -0.00002   0.00000  -0.00039  -0.00039   1.88755
    A8        1.89778   0.00000   0.00000   0.00040   0.00040   1.89818
    A9        1.94204   0.00001   0.00000  -0.00081  -0.00081   1.94122
   A10        1.91068   0.00004   0.00000   0.00203   0.00203   1.91271
   A11        1.87523   0.00003   0.00000   0.00075   0.00075   1.87598
   A12        1.94903  -0.00005   0.00000  -0.00188  -0.00188   1.94715
   A13        1.85804  -0.00004   0.00000  -0.00007  -0.00006   1.85797
   A14        1.96503   0.00001   0.00000   0.00164   0.00163   1.96666
   A15        1.87139   0.00003   0.00000   0.00705   0.00705   1.87843
   A16        1.91114  -0.00004   0.00000  -0.00259  -0.00260   1.90854
   A17        1.89449   0.00001   0.00000  -0.00470  -0.00471   1.88979
   A18        1.95969   0.00002   0.00000  -0.00137  -0.00140   1.95830
   A19        1.93732   0.00000   0.00000  -0.00110  -0.00110   1.93622
   A20        1.92621   0.00000   0.00000   0.00005   0.00004   1.92625
   A21        1.92425   0.00003   0.00000   0.00032   0.00032   1.92457
   A22        1.89650   0.00000   0.00000  -0.00090  -0.00090   1.89560
   A23        1.88954  -0.00001   0.00000   0.00141   0.00141   1.89095
   A24        1.88884  -0.00002   0.00000   0.00027   0.00027   1.88911
   A25        1.85693   0.00222   0.00000   0.01006   0.01006   1.86698
   A26        1.85440  -0.00003   0.00000  -0.00217  -0.00217   1.85224
   A27        3.05218   0.00108   0.00000   0.00461   0.00460   3.05679
   A28        3.34092  -0.00128   0.00000  -0.00794  -0.00794   3.33298
    D1       -2.07782  -0.00030   0.00000  -0.01603  -0.01605  -2.09388
    D2        2.12679   0.00028   0.00000  -0.01290  -0.01288   2.11390
    D3        0.05018   0.00003   0.00000  -0.01688  -0.01688   0.03331
    D4        3.08510  -0.00001   0.00000  -0.01135  -0.01135   3.07374
    D5        0.99083   0.00006   0.00000  -0.00907  -0.00906   0.98177
    D6       -1.17303   0.00000   0.00000  -0.01342  -0.01342  -1.18645
    D7        1.02591  -0.00001   0.00000  -0.01228  -0.01228   1.01362
    D8       -1.06836   0.00006   0.00000  -0.01000  -0.00999  -1.07835
    D9        3.05097   0.00000   0.00000  -0.01434  -0.01435   3.03662
   D10       -1.04855  -0.00004   0.00000  -0.01335  -0.01335  -1.06190
   D11        3.14037   0.00003   0.00000  -0.01107  -0.01106   3.12931
   D12        0.97651  -0.00003   0.00000  -0.01542  -0.01542   0.96109
   D13        1.27656   0.00004   0.00000   0.00647   0.00647   1.28304
   D14       -2.94303   0.00003   0.00000   0.00600   0.00600  -2.93703
   D15       -0.84762   0.00007   0.00000   0.00786   0.00786  -0.83976
   D16        1.02157  -0.00004   0.00000  -0.00456  -0.00456   1.01701
   D17       -1.08218  -0.00004   0.00000  -0.00273  -0.00273  -1.08491
   D18        3.11528  -0.00004   0.00000  -0.00330  -0.00330   3.11199
   D19       -1.04174   0.00002   0.00000  -0.00378  -0.00378  -1.04551
   D20        3.13770   0.00003   0.00000  -0.00195  -0.00195   3.13575
   D21        1.05198   0.00003   0.00000  -0.00252  -0.00251   1.04946
   D22        3.13574   0.00002   0.00000   0.00484   0.00483   3.14057
   D23        1.03199   0.00002   0.00000   0.00666   0.00666   1.03865
   D24       -1.05373   0.00003   0.00000   0.00610   0.00610  -1.04764
   D25       -2.40109   0.00005   0.00000   0.08287   0.08288  -2.31821
   D26       -0.40032   0.00003   0.00000   0.08407   0.08406  -0.31626
   D27        1.71497   0.00000   0.00000   0.07673   0.07673   1.79170
         Item               Value     Threshold  Converged?
 Maximum Force            0.002768     0.000450     NO 
 RMS     Force            0.000507     0.000300     NO 
 Maximum Displacement     0.159177     0.001800     NO 
 RMS     Displacement     0.056118     0.001200     NO 
 Predicted change in Energy=-3.487663D-05
 GradGradGradGradGradGradGradGradGradGradGradGradGradGradGradGradGradGrad

                          Input orientation:                          
 ---------------------------------------------------------------------
 Center     Atomic      Atomic             Coordinates (Angstroms)
 Number     Number       Type             X           Y           Z
 ---------------------------------------------------------------------
      1          6           0       -2.382951   -0.474458    0.342948
      2          1           0       -3.128036    0.109139    0.909314
      3          1           0       -2.601872   -1.543619    0.508086
      4          8           0       -2.450475   -0.192386   -0.947269
      5          1           0        2.610056    0.063149    0.540986
      6          6           0        1.915549   -0.244741   -0.250781
      7          1           0        2.351187    0.031851   -1.211045
      8          6           0        0.587082    0.495582   -0.056634
      9          1           0       -0.054091    0.214378   -0.907298
     10          6           0        0.756127    2.006361   -0.030966
     11          1           0        1.217086    2.362792   -0.953293
     12          1           0        1.384153    2.303747    0.809464
     13          1           0       -0.212490    2.492689    0.078399
     14          8           0        0.000908    0.011364    1.111283
     15          8           0        1.734512   -1.637449   -0.255013
     16          1           0        1.186289   -1.837607    0.508225
     17          1           0       -1.293245   -0.253003    0.823004
 ---------------------------------------------------------------------
                    Distance matrix (angstroms):
                    1          2          3          4          5
     1  C    0.000000
     2  H    1.102954   0.000000
     3  H    1.103767   1.780293   0.000000
     4  O    1.322416   1.999226   1.991685   0.000000
     5  H    5.025770   5.750086   5.454079   5.281021   0.000000
     6  C    4.345387   5.187369   4.761308   4.421539   1.097284
     7  H    5.008324   5.875694   5.474514   4.814127   1.771329
     8  C    3.149879   3.858042   3.827097   3.239334   2.153271
     9  H    2.731520   3.572155   3.403682   2.430991   3.036128
    10  C    4.018469   4.423833   4.916207   3.994547   2.745953
    11  H    4.763454   5.237207   5.655096   4.469897   3.075970
    12  H    4.703949   5.018578   5.548103   4.901140   2.568111
    13  H    3.685764   3.856442   4.710155   3.642829   3.752788
    14  O    2.551303   3.136980   3.091323   3.207558   2.671250
    15  O    4.320140   5.296282   4.404015   4.481243   2.071769
    16  H    3.824260   4.750168   3.799551   4.248678   2.375091
    17  H    1.211179   1.872179   1.864770   2.115827   3.926225
                    6          7          8          9         10
     6  C    0.000000
     7  H    1.090133   0.000000
     8  C    1.533166   2.158652   0.000000
     9  H    2.126331   2.431242   1.101729   0.000000
    10  C    2.541661   2.799195   1.520424   2.153048   0.000000
    11  H    2.789373   2.604977   2.165035   2.496736   1.090969
    12  H    2.810923   3.190473   2.157523   3.062887   1.090494
    13  H    3.482877   3.780321   2.155454   2.487446   1.089355
    14  O    2.363611   3.304154   1.393591   2.029509   2.419732
    15  O    1.404431   2.020111   2.430180   2.655906   3.779522
    16  H    1.909223   2.794235   2.474244   2.784400   3.905362
    17  H    3.383702   4.183345   2.206755   2.178965   3.167636
                   11         12         13         14         15
    11  H    0.000000
    12  H    1.771640   0.000000
    13  H    1.767752   1.766189   0.000000
    14  O    3.357197   2.694343   2.696176   0.000000
    15  O    4.093562   4.097424   4.578212   2.755128   0.000000
    16  H    4.447508   4.157006   4.570864   2.277608   0.960804
    17  H    4.037248   3.702109   3.043237   1.351971   3.499446
                   16         17
    16  H    0.000000
    17  H    2.959416   0.000000
 Stoichiometry    C4H10O3(3)
 Framework group  C1[X(C4H10O3)]
 Deg. of freedom    45
 Full point group                 C1      NOp   1
 Largest Abelian subgroup         C1      NOp   1
 Largest concise Abelian subgroup C1      NOp   1
                         Standard orientation:                         
 ---------------------------------------------------------------------
 Center     Atomic      Atomic             Coordinates (Angstroms)
 Number     Number       Type             X           Y           Z
 ---------------------------------------------------------------------
      1          6           0       -2.413392   -0.378913    0.363090
      2          1           0       -3.133714    0.248700    0.914223
      3          1           0       -2.669227   -1.433758    0.563469
      4          8           0       -2.478785   -0.135792   -0.935139
      5          1           0        2.596720   -0.014327    0.518712
      6          6           0        1.886818   -0.322195   -0.259292
      7          1           0        2.326099   -0.092060   -1.230096
      8          6           0        0.586781    0.471003   -0.082267
      9          1           0       -0.069233    0.186007   -0.920258
     10          6           0        0.809677    1.974815   -0.105825
     11          1           0        1.277339    2.284997   -1.041396
     12          1           0        1.453067    2.276117    0.721485
     13          1           0       -0.140313    2.498732   -0.007217
     14          8           0       -0.009051    0.045474    1.103485
     15          8           0        1.656276   -1.706961   -0.218028
     16          1           0        1.105990   -1.862987    0.553973
     17          1           0       -1.313551   -0.181441    0.830326
 ---------------------------------------------------------------------
 Rotational constants (GHZ):           3.0713551           1.4595319           1.1896634
 Standard basis: Aug-CC-pVTZ (5D, 7F)
 There are   635 symmetry adapted cartesian basis functions of A   symmetry.
 There are   552 symmetry adapted basis functions of A   symmetry.
   552 basis functions,   774 primitive gaussians,   635 cartesian basis functions
    30 alpha electrons       28 beta electrons
       nuclear repulsion energy       320.7878334309 Hartrees.
 NAtoms=   17 NActive=   17 NUniq=   17 SFac= 1.00D+00 NAtFMM=   60 NAOKFM=F Big=F
 Integral buffers will be    131072 words long.
 Raffenetti 2 integral format.
 Two-electron integral symmetry is turned on.
 Nuclear repulsion after empirical dispersion term =      320.7797731203 Hartrees.
 One-electron integrals computed using PRISM.
 NBasis=   552 RedAO= T EigKep=  7.49D-06  NBF=   552
 NBsUse=   552 1.00D-06 EigRej= -1.00D+00 NBFU=   552
 ExpMin= 2.53D-02 ExpMax= 1.53D+04 ExpMxC= 5.22D+02 IAcc=3 IRadAn=         7 AccDes= 0.00D+00
 Harris functional with IExCor= 4639 and IRadAn=       7 diagonalized for initial guess.
 HarFok:  IExCor= 4639 AccDes= 0.00D+00 IRadAn=         7 IDoV= 1 UseB2=F ITyADJ=14
 ICtDFT=  3500011 ScaDFX=  1.000000  1.000000  1.000000  1.000000
 FoFCou: FMM=F IPFlag=           0 FMFlag=      100000 FMFlg1=           0
         NFxFlg=           0 DoJE=T BraDBF=F KetDBF=T FulRan=T
         wScrn=  0.000000 ICntrl=       500 IOpCl=  0 I1Cent=   200000004 NGrid=           0
         NMat0=    1 NMatS0=      1 NMatT0=    0 NMatD0=    1 NMtDS0=    0 NMtDT0=    0
 Petite list used in FoFCou.
 Mixing orbitals, IMix= 1 IMixAn=  0 NRI=1 NE=   30 Coef=  7.07106781D-01  7.07106781D-01
 Mixing orbitals, IMix= 1 IMixAn=  0 NRI=1 NE=   28 Coef= -7.07106781D-01  7.07106781D-01
 Initial guess <Sx>= 0.0000 <Sy>= 0.0000 <Sz>= 1.0000 <S**2>= 2.0000 S= 1.0000
 Gradient too large for Newton-Raphson -- use scaled steepest descent instead.
     Minimum is close to point  3 DX=  2.92D-02 DF= -1.33D-03 DXR=  6.80D-02 DFR=  4.07D-03 which will be used.
 Gradient too large for Newton-Raphson -- use scaled steepest descent instead.
     Minimum is close to point  3 DX=  4.07D-02 DF= -1.24D-04 DXR=  6.36D-02 DFR=  4.05D-03 which will be used.
 Gradient too large for Newton-Raphson -- use scaled steepest descent instead.
     Accept linear search using points  1 and  2.
 Gradient too large for Newton-Raphson -- use scaled steepest descent instead.
 Gradient too large for Newton-Raphson -- use scaled steepest descent instead.
     Accept linear search using points  1 and  2.
 Gradient too large for Newton-Raphson -- use scaled steepest descent instead.
 Gradient too large for Newton-Raphson -- use scaled steepest descent instead.
     Accept linear search using points  1 and  2.
 Restarting incremental Fock formation.
 Gradient too large for Newton-Raphson -- use scaled steepest descent instead.
 Gradient too large for Newton-Raphson -- use scaled steepest descent instead.
     Accept linear search using points  1 and  2.
 Gradient too large for Newton-Raphson -- use scaled steepest descent instead.
     Accept linear search using points  3 and  4.
 Gradient too large for Newton-Raphson -- use scaled steepest descent instead.
     Accept linear search using points  1 and  2.
 Gradient too large for Newton-Raphson -- use scaled steepest descent instead.
 Gradient too large for Newton-Raphson -- use scaled steepest descent instead.
     Accept linear search using points  1 and  2.
 Gradient too large for Newton-Raphson -- use scaled steepest descent instead.
 Restarting incremental Fock formation.
     Minimum is close to point  3 DX=  1.73D-01 DF= -1.23D-05 DXR=  9.77D-02 DFR=  1.05D-02 which will be used.
 Gradient too large for Newton-Raphson -- use scaled steepest descent instead.
     Accept linear search using points  1 and  2.
 LinEq1:  Iter=  0 NonCon=     1 RMS=1.34D-04 Max=1.53D-02 NDo=     1
 AX will form     1 AO Fock derivatives at one time.
 LinEq1:  Iter=  1 NonCon=     1 RMS=7.80D-05 Max=4.85D-03 NDo=     1
 LinEq1:  Iter=  2 NonCon=     1 RMS=2.81D-05 Max=2.56D-03 NDo=     1
 LinEq1:  Iter=  3 NonCon=     1 RMS=4.81D-06 Max=3.18D-04 NDo=     1
 LinEq1:  Iter=  4 NonCon=     1 RMS=1.80D-06 Max=6.30D-05 NDo=     1
 LinEq1:  Iter=  5 NonCon=     1 RMS=1.13D-06 Max=7.73D-05 NDo=     1
 LinEq1:  Iter=  6 NonCon=     1 RMS=4.08D-07 Max=2.98D-05 NDo=     1
 LinEq1:  Iter=  7 NonCon=     1 RMS=2.43D-07 Max=1.23D-05 NDo=     1
 LinEq1:  Iter=  8 NonCon=     1 RMS=1.47D-07 Max=6.03D-06 NDo=     1
 LinEq1:  Iter=  9 NonCon=     1 RMS=6.07D-08 Max=2.73D-06 NDo=     1
 LinEq1:  Iter= 10 NonCon=     1 RMS=2.01D-08 Max=1.04D-06 NDo=     1
 LinEq1:  Iter= 11 NonCon=     1 RMS=8.70D-09 Max=3.83D-07 NDo=     1
 LinEq1:  Iter= 12 NonCon=     0 RMS=3.29D-09 Max=1.69D-07 NDo=     1
 Linear equations converged to 1.742D-08 1.742D-07 after    12 iterations.
     Accept linear search using points  1 and  2.
 LinEq1:  Iter=  0 NonCon=     1 RMS=1.25D-05 Max=5.61D-04 NDo=     1
 LinEq1:  Iter=  1 NonCon=     1 RMS=1.45D-05 Max=1.87D-03 NDo=     1
 LinEq1:  Iter=  2 NonCon=     1 RMS=4.92D-06 Max=2.23D-04 NDo=     1
 LinEq1:  Iter=  3 NonCon=     1 RMS=2.86D-06 Max=1.11D-04 NDo=     1
 LinEq1:  Iter=  4 NonCon=     1 RMS=1.15D-06 Max=7.08D-05 NDo=     1
 LinEq1:  Iter=  5 NonCon=     1 RMS=6.44D-07 Max=3.92D-05 NDo=     1
 LinEq1:  Iter=  6 NonCon=     1 RMS=3.74D-07 Max=1.89D-05 NDo=     1
 LinEq1:  Iter=  7 NonCon=     1 RMS=2.09D-07 Max=1.16D-05 NDo=     1
 LinEq1:  Iter=  8 NonCon=     1 RMS=1.02D-07 Max=6.89D-06 NDo=     1
 LinEq1:  Iter=  9 NonCon=     1 RMS=4.52D-08 Max=2.38D-06 NDo=     1
 LinEq1:  Iter= 10 NonCon=     1 RMS=2.00D-08 Max=1.84D-06 NDo=     1
 LinEq1:  Iter= 11 NonCon=     1 RMS=9.76D-09 Max=6.41D-07 NDo=     1
 LinEq1:  Iter= 12 NonCon=     1 RMS=4.22D-09 Max=3.27D-07 NDo=     1
 LinEq1:  Iter= 13 NonCon=     0 RMS=1.68D-09 Max=1.08D-07 NDo=     1
 Linear equations converged to 1.742D-08 1.742D-07 after    13 iterations.
     Minimum is close to point  2 DX=  6.88D-04 DF= -1.88D-12 DXR=  6.88D-04 DFR=  4.67D-07 which will be used.
 LinEq1:  Iter=  0 NonCon=     1 RMS=4.09D-08 Max=2.55D-06 NDo=     1
 LinEq1:  Iter=  1 NonCon=     1 RMS=2.62D-08 Max=1.25D-06 NDo=     1
 LinEq1:  Iter=  2 NonCon=     1 RMS=1.70D-08 Max=1.17D-06 NDo=     1
 LinEq1:  Iter=  3 NonCon=     1 RMS=1.03D-08 Max=8.26D-07 NDo=     1
 LinEq1:  Iter=  4 NonCon=     1 RMS=6.21D-09 Max=4.15D-07 NDo=     1
 LinEq1:  Iter=  5 NonCon=     1 RMS=4.00D-09 Max=1.88D-07 NDo=     1
 LinEq1:  Iter=  6 NonCon=     1 RMS=1.82D-09 Max=6.73D-08 NDo=     1
 LinEq1:  Iter=  7 NonCon=     1 RMS=8.81D-10 Max=5.72D-08 NDo=     1
 LinEq1:  Iter=  8 NonCon=     1 RMS=3.41D-10 Max=1.60D-08 NDo=     1
 LinEq1:  Iter=  9 NonCon=     1 RMS=1.39D-10 Max=9.53D-09 NDo=     1
 LinEq1:  Iter= 10 NonCon=     1 RMS=8.23D-11 Max=6.59D-09 NDo=     1
 LinEq1:  Iter= 11 NonCon=     1 RMS=3.75D-11 Max=1.86D-09 NDo=     1
 LinEq1:  Iter= 12 NonCon=     1 RMS=2.05D-11 Max=1.13D-09 NDo=     1
 LinEq1:  Iter= 13 NonCon=     0 RMS=1.13D-11 Max=5.73D-10 NDo=     1
 Linear equations converged to 1.027D-10 1.027D-09 after    13 iterations.
 SCF Done:  E(UwB97XD) =  -383.978568187     a.u. after   19 cycles
            Convg  =    0.2657D-07                    87 Fock formations.
              S**2 =  2.0128                  -V/T =  2.0058
 <Sx>= 0.0000 <Sy>= 0.0000 <Sz>= 1.0000 <S**2>= 2.0128 S= 1.0043
 <L.S>=  0.00000000000    
 Annihilation of the first spin contaminant:
 S**2 before annihilation     2.0128,   after     2.0001
 DoSCS=F DFT=T ScalE2(SS,OS)=  1.000000  1.000000
 Range of M.O.s used for correlation:     1   552
 NBasis=   552 NAE=    30 NBE=    28 NFC=     0 NFV=     0
 NROrb=    552 NOA=    30 NOB=    28 NVA=   522 NVB=   524

 **** Warning!!: The largest alpha MO coefficient is  0.63097849D+02


 **** Warning!!: The largest beta MO coefficient is  0.63043478D+02

 Symmetrizing basis deriv contribution to polar:
 IMax=3 JMax=2 DiffMx= 0.00D+00
 G2DrvN: will do    18 centers at a time, making    1 passes.
 Calling FoFCou, ICntrl=  3107 FMM=F I1Cent=   0 AccDes= 0.00D+00.
 End of G2Drv F.D. properties file   721 does not exist.
 End of G2Drv F.D. properties file   722 does not exist.
 End of G2Drv F.D. properties file   788 does not exist.
          IDoAtm=11111111111111111
          Differentiating once with respect to electric field.
                with respect to dipole field.
          Differentiating once with respect to nuclear coordinates.
 CalDSu exits because no D1Ps are significant.
          There are    54 degrees of freedom in the 1st order CPHF.  IDoFFX=6 NUNeed=     3.
     51 vectors produced by pass  0 Test12= 5.62D-14 1.85D-09 XBig12= 8.68D+01 5.11D+00.
 AX will form    51 AO Fock derivatives at one time.
     51 vectors produced by pass  1 Test12= 5.62D-14 1.85D-09 XBig12= 8.28D+00 4.64D-01.
     51 vectors produced by pass  2 Test12= 5.62D-14 1.85D-09 XBig12= 4.10D-01 1.46D-01.
     51 vectors produced by pass  3 Test12= 5.62D-14 1.85D-09 XBig12= 5.88D-03 1.01D-02.
     51 vectors produced by pass  4 Test12= 5.62D-14 1.85D-09 XBig12= 7.86D-05 7.17D-04.
     51 vectors produced by pass  5 Test12= 5.62D-14 1.85D-09 XBig12= 1.07D-06 7.48D-05.
     51 vectors produced by pass  6 Test12= 5.62D-14 1.85D-09 XBig12= 1.02D-08 7.43D-06.
     38 vectors produced by pass  7 Test12= 5.62D-14 1.85D-09 XBig12= 1.07D-10 9.81D-07.
      4 vectors produced by pass  8 Test12= 5.62D-14 1.85D-09 XBig12= 9.27D-13 1.04D-07.
      3 vectors produced by pass  9 Test12= 5.62D-14 1.85D-09 XBig12= 9.05D-15 1.09D-08.
 InvSVY:  IOpt=1 It=  1 EMax= 7.11D-15
 Solved reduced A of dimension   402 with    54 vectors.
 Isotropic polarizability for W=    0.000000       82.18 Bohr**3.
 End of Minotr F.D. properties file   721 does not exist.
 End of Minotr F.D. properties file   722 does not exist.
 End of Minotr F.D. properties file   788 does not exist.
 Calling FoFJK, ICntrl=    100127 FMM=F ISym2X=0 I1Cent= 0 IOpClX= 1 NMat=1 NMatS=1 NMatT=0.
 ***** Axes restored to original set *****
 -------------------------------------------------------------------
 Center     Atomic                   Forces (Hartrees/Bohr)
 Number     Number              X              Y              Z
 -------------------------------------------------------------------
      1        6          -0.000042781   -0.000024305   -0.000015719
      2        1           0.000000363    0.000000535    0.000000370
      3        1           0.000005291    0.000005253    0.000008490
      4        8          -0.000027099    0.000011935   -0.000005855
      5        1           0.000003542   -0.000001694    0.000000823
      6        6           0.000000133    0.000044004    0.000006385
      7        1          -0.000001839   -0.000002925   -0.000003119
      8        6           0.000028035   -0.000060034   -0.000048665
      9        1          -0.000000884    0.000011594    0.000006735
     10        6          -0.000009297    0.000010068    0.000035766
     11        1          -0.000004973   -0.000015175    0.000001561
     12        1           0.000001976   -0.000003486    0.000000353
     13        1           0.000006776    0.000007598   -0.000005801
     14        8           0.000033756    0.000044662    0.000034223
     15        8          -0.000008944   -0.000015245    0.000002929
     16        1           0.000003882    0.000001801    0.000005444
     17        1           0.000012065   -0.000014587   -0.000023919
 -------------------------------------------------------------------
 Cartesian Forces:  Max     0.000060034 RMS     0.000019874
 FormGI is forming the generalized inverse of G from B-inverse, IUseBI=4.

 GradGradGradGradGradGradGradGradGradGradGradGradGradGradGradGradGradGrad
 Berny optimization.
 Internal  Forces:  Max     0.000079517 RMS     0.000019378
 Search for a saddle point.
 Step number   3 out of a maximum of   81
 All quantities printed in internal units (Hartrees-Bohrs-Radians)
 Swapping is turned off.
 Second derivative matrix not updated -- analytic derivatives used.
 ITU=  0  0  0
     Eigenvalues ---   -0.04664   0.00019   0.00180   0.00199   0.00326
     Eigenvalues ---    0.00884   0.01684   0.03584   0.03797   0.04415
     Eigenvalues ---    0.04426   0.04942   0.05119   0.05820   0.06301
     Eigenvalues ---    0.06603   0.06797   0.09290   0.10052   0.10284
     Eigenvalues ---    0.11981   0.12329   0.13362   0.14001   0.15862
     Eigenvalues ---    0.16557   0.16926   0.18036   0.19096   0.22792
     Eigenvalues ---    0.23433   0.28620   0.29777   0.30275   0.30814
     Eigenvalues ---    0.31179   0.31804   0.33806   0.33940   0.34060
     Eigenvalues ---    0.34607   0.37857   0.40251   0.43731   0.53662
 Eigenvectors required to have negative eigenvalues:
                          R15       R4        A28       A27       R3
   1                   -0.85359   0.44028  -0.13261   0.09351  -0.09255
                          A1        A3        A5        R11       A4
   1                    0.08147  -0.07694  -0.07504   0.06757   0.04728
 RFO step:  Lambda0=4.626446899D-10 Lambda=-1.56386325D-06.
 Linear search not attempted -- option 19 set.
 Iteration  1 RMS(Cart)=  0.02487348 RMS(Int)=  0.00016256
 Iteration  2 RMS(Cart)=  0.00029794 RMS(Int)=  0.00000085
 Iteration  3 RMS(Cart)=  0.00000004 RMS(Int)=  0.00000085
 Variable       Old X    -DE/DX   Delta X   Delta X   Delta X     New X
                                 (Linear)    (Quad)   (Total)
    R1        2.08428   0.00000   0.00000  -0.00006  -0.00006   2.08423
    R2        2.08582   0.00000   0.00000   0.00004   0.00004   2.08586
    R3        2.49900   0.00001   0.00000  -0.00017  -0.00017   2.49884
    R4        2.28880   0.00006   0.00000   0.00064   0.00064   2.28944
    R5        2.07357   0.00000   0.00000   0.00008   0.00008   2.07365
    R6        2.06005   0.00000   0.00000   0.00000   0.00000   2.06006
    R7        2.89726  -0.00002   0.00000  -0.00059  -0.00059   2.89667
    R8        2.65399   0.00001   0.00000   0.00041   0.00041   2.65440
    R9        2.08197  -0.00001   0.00000   0.00018   0.00018   2.08215
   R10        2.87318   0.00000   0.00000   0.00029   0.00029   2.87347
   R11        2.63351   0.00000   0.00000   0.00029   0.00029   2.63380
   R12        2.06163  -0.00001   0.00000   0.00000   0.00000   2.06163
   R13        2.06073   0.00000   0.00000  -0.00003  -0.00003   2.06070
   R14        2.05858   0.00000   0.00000  -0.00017  -0.00017   2.05841
   R15        2.55486   0.00006   0.00000  -0.00096  -0.00096   2.55390
   R16        1.81566   0.00000   0.00000   0.00009   0.00009   1.81574
    A1        1.87729   0.00000   0.00000   0.00033   0.00033   1.87762
    A2        1.93226  -0.00003   0.00000   0.00043   0.00043   1.93269
    A3        1.88337  -0.00001   0.00000  -0.00006  -0.00006   1.88331
    A4        1.92033   0.00000   0.00000  -0.00034  -0.00034   1.91998
    A5        1.87157  -0.00001   0.00000  -0.00004  -0.00004   1.87153
    A6        1.97539   0.00004   0.00000  -0.00030  -0.00030   1.97509
    A7        1.88755   0.00000   0.00000  -0.00015  -0.00015   1.88740
    A8        1.89818   0.00001   0.00000   0.00039   0.00038   1.89856
    A9        1.94122   0.00000   0.00000  -0.00040  -0.00040   1.94082
   A10        1.91271   0.00000   0.00000   0.00114   0.00114   1.91385
   A11        1.87598   0.00001   0.00000  -0.00009  -0.00009   1.87588
   A12        1.94715  -0.00001   0.00000  -0.00083  -0.00083   1.94631
   A13        1.85797   0.00001   0.00000   0.00113   0.00113   1.85911
   A14        1.96666  -0.00001   0.00000   0.00019   0.00019   1.96685
   A15        1.87843   0.00001   0.00000   0.00291   0.00291   1.88135
   A16        1.90854   0.00001   0.00000  -0.00122  -0.00122   1.90732
   A17        1.88979   0.00000   0.00000  -0.00106  -0.00106   1.88873
   A18        1.95830  -0.00001   0.00000  -0.00182  -0.00182   1.95647
   A19        1.93622  -0.00002   0.00000  -0.00067  -0.00067   1.93555
   A20        1.92625   0.00000   0.00000  -0.00017  -0.00017   1.92608
   A21        1.92457   0.00002   0.00000   0.00039   0.00039   1.92496
   A22        1.89560   0.00001   0.00000  -0.00030  -0.00030   1.89530
   A23        1.89095   0.00000   0.00000   0.00047   0.00047   1.89142
   A24        1.88911   0.00000   0.00000   0.00030   0.00030   1.88941
   A25        1.86698   0.00005   0.00000   0.00137   0.00137   1.86836
   A26        1.85224  -0.00001   0.00000  -0.00090  -0.00090   1.85133
   A27        3.05679   0.00004   0.00000  -0.00132  -0.00132   3.05547
   A28        3.33298  -0.00008   0.00000  -0.00089  -0.00089   3.33209
    D1       -2.09388  -0.00002   0.00000  -0.02604  -0.02604  -2.11992
    D2        2.11390   0.00002   0.00000  -0.02571  -0.02570   2.08820
    D3        0.03331  -0.00002   0.00000  -0.02525  -0.02525   0.00805
    D4        3.07374   0.00000   0.00000  -0.00720  -0.00720   3.06654
    D5        0.98177  -0.00001   0.00000  -0.00655  -0.00655   0.97522
    D6       -1.18645   0.00001   0.00000  -0.00646  -0.00646  -1.19290
    D7        1.01362  -0.00001   0.00000  -0.00790  -0.00790   1.00572
    D8       -1.07835  -0.00001   0.00000  -0.00724  -0.00724  -1.08560
    D9        3.03662   0.00000   0.00000  -0.00715  -0.00715   3.02947
   D10       -1.06190  -0.00001   0.00000  -0.00800  -0.00800  -1.06990
   D11        3.12931  -0.00001   0.00000  -0.00734  -0.00734   3.12196
   D12        0.96109   0.00000   0.00000  -0.00725  -0.00725   0.95384
   D13        1.28304   0.00000   0.00000  -0.00209  -0.00209   1.28095
   D14       -2.93703   0.00000   0.00000  -0.00256  -0.00256  -2.93959
   D15       -0.83976   0.00000   0.00000  -0.00172  -0.00172  -0.84148
   D16        1.01701   0.00000   0.00000  -0.00320  -0.00320   1.01381
   D17       -1.08491   0.00001   0.00000  -0.00227  -0.00227  -1.08718
   D18        3.11199   0.00000   0.00000  -0.00279  -0.00279   3.10920
   D19       -1.04551   0.00000   0.00000  -0.00392  -0.00392  -1.04944
   D20        3.13575   0.00000   0.00000  -0.00300  -0.00300   3.13276
   D21        1.04946  -0.00001   0.00000  -0.00351  -0.00351   1.04595
   D22        3.14057   0.00000   0.00000  -0.00060  -0.00060   3.13997
   D23        1.03865   0.00000   0.00000   0.00033   0.00033   1.03898
   D24       -1.04764   0.00000   0.00000  -0.00019  -0.00019  -1.04783
   D25       -2.31821  -0.00001   0.00000   0.03683   0.03683  -2.28138
   D26       -0.31626   0.00001   0.00000   0.03911   0.03910  -0.27715
   D27        1.79170   0.00001   0.00000   0.03573   0.03573   1.82743
         Item               Value     Threshold  Converged?
 Maximum Force            0.000080     0.000450     YES
 RMS     Force            0.000019     0.000300     YES
 Maximum Displacement     0.077830     0.001800     NO 
 RMS     Displacement     0.024899     0.001200     NO 
 Predicted change in Energy=-7.869853D-07
 GradGradGradGradGradGradGradGradGradGradGradGradGradGradGradGradGradGrad

                          Input orientation:                          
 ---------------------------------------------------------------------
 Center     Atomic      Atomic             Coordinates (Angstroms)
 Number     Number       Type             X           Y           Z
 ---------------------------------------------------------------------
      1          6           0       -2.376823   -0.495129    0.339103
      2          1           0       -3.135681    0.067953    0.907888
      3          1           0       -2.571690   -1.570071    0.496820
      4          8           0       -2.448154   -0.206698   -0.949411
      5          1           0        2.606225    0.055806    0.530380
      6          6           0        1.901172   -0.247735   -0.253772
      7          1           0        2.333238    0.015931   -1.219273
      8          6           0        0.584226    0.510755   -0.053825
      9          1           0       -0.065508    0.239152   -0.901232
     10          6           0        0.773896    2.019265   -0.029896
     11          1           0        1.238225    2.367813   -0.953544
     12          1           0        1.408020    2.308599    0.808742
     13          1           0       -0.187513    2.519172    0.080914
     14          8           0       -0.006098    0.037908    1.116840
     15          8           0        1.701136   -1.638049   -0.246582
     16          1           0        1.157951   -1.824689    0.523708
     17          1           0       -1.292833   -0.252194    0.822551
 ---------------------------------------------------------------------
                    Distance matrix (angstroms):
                    1          2          3          4          5
     1  C    0.000000
     2  H    1.102925   0.000000
     3  H    1.103788   1.780501   0.000000
     4  O    1.322327   1.999421   1.991389   0.000000
     5  H    5.017060   5.754315   5.427283   5.273087   0.000000
     6  C    4.325962   5.178706   4.724241   4.404797   1.097329
     7  H    4.987424   5.868270   5.433111   4.794174   1.771270
     8  C    3.151826   3.867644   3.820059   3.242244   2.153313
     9  H    2.723927   3.567658   3.392460   2.424481   3.036657
    10  C    4.047884   4.468987   4.934947   4.022689   2.743449
    11  H    4.789149   5.280656   5.667974   4.496390   3.069012
    12  H    4.733549   5.067104   5.565920   4.928276   2.566761
    13  H    3.734401   3.922251   4.751756   3.688148   3.751689
    14  O    2.551341   3.136695   3.090677   3.208250   2.677403
    15  O    4.275400   5.257189   4.337546   4.445148   2.071714
    16  H    3.781063   4.707968   3.738419   4.218053   2.373563
    17  H    1.211517   1.872395   1.865040   2.115818   3.922102
                    6          7          8          9         10
     6  C    0.000000
     7  H    1.090135   0.000000
     8  C    1.532851   2.159204   0.000000
     9  H    2.126991   2.430012   1.101826   0.000000
    10  C    2.541685   2.803482   1.520575   2.152354   0.000000
    11  H    2.787521   2.607876   2.164687   2.496729   1.090968
    12  H    2.811935   3.197687   2.157522   3.062337   1.090478
    13  H    3.482872   3.782974   2.155800   2.485556   1.089263
    14  O    2.365977   3.306116   1.393745   2.028951   2.418505
    15  O    1.404649   2.020230   2.429404   2.659601   3.779242
    16  H    1.908831   2.794130   2.473258   2.790474   3.902558
    17  H    3.370484   4.170051   2.207595   2.172367   3.187093
                   11         12         13         14         15
    11  H    0.000000
    12  H    1.771437   0.000000
    13  H    1.767977   1.766296   0.000000
    14  O    3.356082   2.692711   2.694944   0.000000
    15  O    4.094021   4.095810   4.577853   2.753616   0.000000
    16  H    4.445873   4.150644   4.568968   2.275101   0.960849
    17  H    4.052802   3.721889   3.074448   1.351463   3.468067
                   16         17
    16  H    0.000000
    17  H    2.927181   0.000000
 Stoichiometry    C4H10O3(3)
 Framework group  C1[X(C4H10O3)]
 Deg. of freedom    45
 Full point group                 C1      NOp   1
 Largest Abelian subgroup         C1      NOp   1
 Largest concise Abelian subgroup C1      NOp   1
                         Standard orientation:                         
 ---------------------------------------------------------------------
 Center     Atomic      Atomic             Coordinates (Angstroms)
 Number     Number       Type             X           Y           Z
 ---------------------------------------------------------------------
      1          6           0       -2.410375   -0.357748    0.363194
      2          1           0       -3.133384    0.264545    0.916775
      3          1           0       -2.661118   -1.414597    0.559524
      4          8           0       -2.476713   -0.110505   -0.934118
      5          1           0        2.596391   -0.068906    0.503701
      6          6           0        1.869742   -0.361009   -0.264925
      7          1           0        2.307381   -0.154371   -1.241740
      8          6           0        0.596892    0.473544   -0.083243
      9          1           0       -0.073329    0.208162   -0.916548
     10          6           0        0.867100    1.969619   -0.113127
     11          1           0        1.341833    2.260677   -1.051277
     12          1           0        1.522610    2.253232    0.710896
     13          1           0       -0.065281    2.523952   -0.013752
     14          8           0       -0.008277    0.073724    1.106899
     15          8           0        1.595753   -1.737500   -0.207999
     16          1           0        1.049680   -1.868033    0.571742
     17          1           0       -1.311038   -0.156844    0.831029
 ---------------------------------------------------------------------
 Rotational constants (GHZ):           3.0426253           1.4711482           1.1935865
 Standard basis: Aug-CC-pVTZ (5D, 7F)
 There are   635 symmetry adapted cartesian basis functions of A   symmetry.
 There are   552 symmetry adapted basis functions of A   symmetry.
   552 basis functions,   774 primitive gaussians,   635 cartesian basis functions
    30 alpha electrons       28 beta electrons
       nuclear repulsion energy       320.8769457075 Hartrees.
 NAtoms=   17 NActive=   17 NUniq=   17 SFac= 1.00D+00 NAtFMM=   60 NAOKFM=F Big=F
 Integral buffers will be    131072 words long.
 Raffenetti 2 integral format.
 Two-electron integral symmetry is turned on.
 Nuclear repulsion after empirical dispersion term =      320.8688889098 Hartrees.
 One-electron integrals computed using PRISM.
 NBasis=   552 RedAO= T EigKep=  7.66D-06  NBF=   552
 NBsUse=   552 1.00D-06 EigRej= -1.00D+00 NBFU=   552
 ExpMin= 2.53D-02 ExpMax= 1.53D+04 ExpMxC= 5.22D+02 IAcc=3 IRadAn=         7 AccDes= 0.00D+00
 Harris functional with IExCor= 4639 and IRadAn=       7 diagonalized for initial guess.
 HarFok:  IExCor= 4639 AccDes= 0.00D+00 IRadAn=         7 IDoV= 1 UseB2=F ITyADJ=14
 ICtDFT=  3500011 ScaDFX=  1.000000  1.000000  1.000000  1.000000
 FoFCou: FMM=F IPFlag=           0 FMFlag=      100000 FMFlg1=           0
         NFxFlg=           0 DoJE=T BraDBF=F KetDBF=T FulRan=T
         wScrn=  0.000000 ICntrl=       500 IOpCl=  0 I1Cent=   200000004 NGrid=           0
         NMat0=    1 NMatS0=      1 NMatT0=    0 NMatD0=    1 NMtDS0=    0 NMtDT0=    0
 Petite list used in FoFCou.
 Mixing orbitals, IMix= 1 IMixAn=  0 NRI=1 NE=   30 Coef=  7.07106781D-01  7.07106781D-01
 Mixing orbitals, IMix= 1 IMixAn=  0 NRI=1 NE=   28 Coef= -7.07106781D-01  7.07106781D-01
 Initial guess <Sx>= 0.0000 <Sy>= 0.0000 <Sz>= 1.0000 <S**2>= 2.0000 S= 1.0000
 Gradient too large for Newton-Raphson -- use scaled steepest descent instead.
     Minimum is close to point  3 DX=  3.03D-02 DF= -1.42D-03 DXR=  7.03D-02 DFR=  4.35D-03 which will be used.
 Gradient too large for Newton-Raphson -- use scaled steepest descent instead.
     Minimum is close to point  3 DX=  5.80D-02 DF= -2.41D-04 DXR=  8.82D-02 DFR=  7.81D-03 which will be used.
 Gradient too large for Newton-Raphson -- use scaled steepest descent instead.
     Accept linear search using points  1 and  2.
 Gradient too large for Newton-Raphson -- use scaled steepest descent instead.
     Minimum is close to point  3 DX=  7.47D-02 DF= -2.50D-05 DXR=  5.86D-02 DFR=  3.46D-03 which will be used.
 Gradient too large for Newton-Raphson -- use scaled steepest descent instead.
     Accept linear search using points  1 and  2.
 Gradient too large for Newton-Raphson -- use scaled steepest descent instead.
 Gradient too large for Newton-Raphson -- use scaled steepest descent instead.
     Accept linear search using points  1 and  2.
 Gradient too large for Newton-Raphson -- use scaled steepest descent instead.
 Restarting incremental Fock formation.
 Gradient too large for Newton-Raphson -- use scaled steepest descent instead.
     Accept linear search using points  1 and  2.
 Gradient too large for Newton-Raphson -- use scaled steepest descent instead.
     Accept linear search using points  3 and  4.
 Gradient too large for Newton-Raphson -- use scaled steepest descent instead.
     Minimum is close to point  3 DX=  2.80D-02 DF= -1.61D-05 DXR=  6.53D-02 DFR=  4.29D-03 which will be used.
 Gradient too large for Newton-Raphson -- use scaled steepest descent instead.
 Gradient too large for Newton-Raphson -- use scaled steepest descent instead.
     Minimum is close to point  3 DX=  4.43D-02 DF= -1.66D-05 DXR=  9.97D-02 DFR=  1.00D-02 which will be used.
 Gradient too large for Newton-Raphson -- use scaled steepest descent instead.
 Restarting incremental Fock formation.
     Accept linear search using points  3 and  4.
 Gradient too large for Newton-Raphson -- use scaled steepest descent instead.
     Minimum is close to point  3 DX=  3.28D-02 DF= -8.05D-07 DXR=  7.58D-02 DFR=  5.77D-03 which will be used.
 LinEq1:  Iter=  0 NonCon=     1 RMS=4.55D-05 Max=4.04D-03 NDo=     1
 AX will form     1 AO Fock derivatives at one time.
 LinEq1:  Iter=  1 NonCon=     1 RMS=7.06D-06 Max=4.08D-04 NDo=     1
 LinEq1:  Iter=  2 NonCon=     1 RMS=4.75D-06 Max=2.49D-04 NDo=     1
 LinEq1:  Iter=  3 NonCon=     1 RMS=2.26D-06 Max=1.35D-04 NDo=     1
 LinEq1:  Iter=  4 NonCon=     1 RMS=1.46D-06 Max=7.77D-05 NDo=     1
 LinEq1:  Iter=  5 NonCon=     1 RMS=1.01D-06 Max=7.14D-05 NDo=     1
 LinEq1:  Iter=  6 NonCon=     1 RMS=5.00D-07 Max=2.33D-05 NDo=     1
 LinEq1:  Iter=  7 NonCon=     1 RMS=3.52D-07 Max=2.03D-05 NDo=     1
 LinEq1:  Iter=  8 NonCon=     1 RMS=1.73D-07 Max=6.90D-06 NDo=     1
 LinEq1:  Iter=  9 NonCon=     1 RMS=7.12D-08 Max=4.02D-06 NDo=     1
 LinEq1:  Iter= 10 NonCon=     1 RMS=3.23D-08 Max=2.18D-06 NDo=     1
 LinEq1:  Iter= 11 NonCon=     1 RMS=1.24D-08 Max=7.94D-07 NDo=     1
 LinEq1:  Iter= 12 NonCon=     1 RMS=4.95D-09 Max=3.36D-07 NDo=     1
 LinEq1:  Iter= 13 NonCon=     0 RMS=1.96D-09 Max=1.20D-07 NDo=     1
 Linear equations converged to 1.742D-08 1.742D-07 after    13 iterations.
     Accept linear search using points  1 and  2.
     Minimum is close to point  2 DX= -2.88D-03 DF= -1.45D-09 DXR=  2.89D-03 DFR=  8.38D-06 which will be used.
 LinEq1:  Iter=  0 NonCon=     1 RMS=7.28D-06 Max=6.16D-04 NDo=     1
 LinEq1:  Iter=  1 NonCon=     1 RMS=7.30D-06 Max=6.83D-04 NDo=     1
 LinEq1:  Iter=  2 NonCon=     1 RMS=1.76D-06 Max=5.93D-05 NDo=     1
 LinEq1:  Iter=  3 NonCon=     1 RMS=8.75D-07 Max=2.74D-05 NDo=     1
 LinEq1:  Iter=  4 NonCon=     1 RMS=3.10D-07 Max=1.99D-05 NDo=     1
 LinEq1:  Iter=  5 NonCon=     1 RMS=1.55D-07 Max=1.27D-05 NDo=     1
 LinEq1:  Iter=  6 NonCon=     1 RMS=7.85D-08 Max=3.84D-06 NDo=     1
 LinEq1:  Iter=  7 NonCon=     1 RMS=3.96D-08 Max=1.64D-06 NDo=     1
 LinEq1:  Iter=  8 NonCon=     1 RMS=2.13D-08 Max=7.26D-07 NDo=     1
 LinEq1:  Iter=  9 NonCon=     1 RMS=1.25D-08 Max=8.00D-07 NDo=     1
 LinEq1:  Iter= 10 NonCon=     1 RMS=5.77D-09 Max=3.64D-07 NDo=     1
 LinEq1:  Iter= 11 NonCon=     1 RMS=2.61D-09 Max=1.50D-07 NDo=     1
 LinEq1:  Iter= 12 NonCon=     0 RMS=1.11D-09 Max=6.62D-08 NDo=     1
 Linear equations converged to 9.769D-09 9.769D-08 after    12 iterations.
     Minimum is close to point  2 DX=  5.16D-03 DF= -2.34D-11 DXR=  5.13D-03 DFR=  2.63D-05 which will be used.
 LinEq1:  Iter=  0 NonCon=     1 RMS=3.60D-08 Max=3.11D-06 NDo=     1
 LinEq1:  Iter=  1 NonCon=     1 RMS=3.04D-08 Max=2.38D-06 NDo=     1
 LinEq1:  Iter=  2 NonCon=     1 RMS=9.06D-09 Max=3.15D-07 NDo=     1
 LinEq1:  Iter=  3 NonCon=     1 RMS=5.13D-09 Max=3.87D-07 NDo=     1
 LinEq1:  Iter=  4 NonCon=     1 RMS=2.95D-09 Max=2.32D-07 NDo=     1
 LinEq1:  Iter=  5 NonCon=     1 RMS=1.71D-09 Max=8.38D-08 NDo=     1
 LinEq1:  Iter=  6 NonCon=     1 RMS=9.48D-10 Max=3.57D-08 NDo=     1
 LinEq1:  Iter=  7 NonCon=     1 RMS=5.06D-10 Max=2.97D-08 NDo=     1
 LinEq1:  Iter=  8 NonCon=     1 RMS=2.58D-10 Max=1.40D-08 NDo=     1
 LinEq1:  Iter=  9 NonCon=     1 RMS=1.17D-10 Max=7.13D-09 NDo=     1
 LinEq1:  Iter= 10 NonCon=     1 RMS=4.82D-11 Max=3.68D-09 NDo=     1
 LinEq1:  Iter= 11 NonCon=     1 RMS=2.01D-11 Max=8.33D-10 NDo=     1
 LinEq1:  Iter= 12 NonCon=     0 RMS=9.64D-12 Max=3.92D-10 NDo=     1
 Linear equations converged to 4.022D-11 4.022D-10 after    12 iterations.
 SCF Done:  E(UwB97XD) =  -383.978569116     a.u. after   19 cycles
            Convg  =    0.5471D-07                    85 Fock formations.
              S**2 =  2.0128                  -V/T =  2.0058
 <Sx>= 0.0000 <Sy>= 0.0000 <Sz>= 1.0000 <S**2>= 2.0128 S= 1.0043
 <L.S>=  0.00000000000    
 Annihilation of the first spin contaminant:
 S**2 before annihilation     2.0128,   after     2.0001
 DoSCS=F DFT=T ScalE2(SS,OS)=  1.000000  1.000000
 Range of M.O.s used for correlation:     1   552
 NBasis=   552 NAE=    30 NBE=    28 NFC=     0 NFV=     0
 NROrb=    552 NOA=    30 NOB=    28 NVA=   522 NVB=   524

 **** Warning!!: The largest alpha MO coefficient is  0.62631656D+02


 **** Warning!!: The largest beta MO coefficient is  0.62543874D+02

 Symmetrizing basis deriv contribution to polar:
 IMax=3 JMax=2 DiffMx= 0.00D+00
 G2DrvN: will do    18 centers at a time, making    1 passes.
 Calling FoFCou, ICntrl=  3107 FMM=F I1Cent=   0 AccDes= 0.00D+00.
 End of G2Drv F.D. properties file   721 does not exist.
 End of G2Drv F.D. properties file   722 does not exist.
 End of G2Drv F.D. properties file   788 does not exist.
          IDoAtm=11111111111111111
          Differentiating once with respect to electric field.
                with respect to dipole field.
          Differentiating once with respect to nuclear coordinates.
 CalDSu exits because no D1Ps are significant.
          There are    54 degrees of freedom in the 1st order CPHF.  IDoFFX=6 NUNeed=     3.
     51 vectors produced by pass  0 Test12= 5.62D-14 1.85D-09 XBig12= 8.65D+01 5.11D+00.
 AX will form    51 AO Fock derivatives at one time.
     51 vectors produced by pass  1 Test12= 5.62D-14 1.85D-09 XBig12= 8.24D+00 4.67D-01.
     51 vectors produced by pass  2 Test12= 5.62D-14 1.85D-09 XBig12= 4.18D-01 1.42D-01.
     51 vectors produced by pass  3 Test12= 5.62D-14 1.85D-09 XBig12= 6.03D-03 9.68D-03.
     51 vectors produced by pass  4 Test12= 5.62D-14 1.85D-09 XBig12= 7.81D-05 7.47D-04.
     51 vectors produced by pass  5 Test12= 5.62D-14 1.85D-09 XBig12= 1.06D-06 7.71D-05.
     51 vectors produced by pass  6 Test12= 5.62D-14 1.85D-09 XBig12= 1.01D-08 7.56D-06.
     39 vectors produced by pass  7 Test12= 5.62D-14 1.85D-09 XBig12= 1.06D-10 9.98D-07.
      4 vectors produced by pass  8 Test12= 5.62D-14 1.85D-09 XBig12= 9.31D-13 1.03D-07.
      3 vectors produced by pass  9 Test12= 5.62D-14 1.85D-09 XBig12= 9.19D-15 1.10D-08.
 InvSVY:  IOpt=1 It=  1 EMax= 1.24D-14
 Solved reduced A of dimension   403 with    54 vectors.
 Isotropic polarizability for W=    0.000000       82.14 Bohr**3.
 End of Minotr F.D. properties file   721 does not exist.
 End of Minotr F.D. properties file   722 does not exist.
 End of Minotr F.D. properties file   788 does not exist.
 Calling FoFJK, ICntrl=    100127 FMM=F ISym2X=0 I1Cent= 0 IOpClX= 1 NMat=1 NMatS=1 NMatT=0.
 ***** Axes restored to original set *****
 -------------------------------------------------------------------
 Center     Atomic                   Forces (Hartrees/Bohr)
 Number     Number              X              Y              Z
 -------------------------------------------------------------------
      1        6          -0.000002758   -0.000001985   -0.000003724
      2        1           0.000000670    0.000000676   -0.000000065
      3        1           0.000001656    0.000000699   -0.000000138
      4        8           0.000000214    0.000001808   -0.000000330
      5        1           0.000001245   -0.000001578   -0.000000062
      6        6           0.000001688    0.000009253    0.000007112
      7        1          -0.000001319   -0.000000495   -0.000000280
      8        6          -0.000014234   -0.000013320   -0.000020318
      9        1           0.000000035    0.000004807   -0.000000711
     10        6           0.000002007   -0.000001146    0.000008999
     11        1          -0.000000987   -0.000002823    0.000000119
     12        1           0.000000329    0.000000549    0.000000098
     13        1           0.000000031    0.000000786   -0.000000740
     14        8           0.000005425    0.000012098    0.000010393
     15        8          -0.000004798   -0.000002875    0.000001516
     16        1           0.000005640   -0.000004600   -0.000000642
     17        1           0.000005156   -0.000001854   -0.000001227
 -------------------------------------------------------------------
 Cartesian Forces:  Max     0.000020318 RMS     0.000005412
 FormGI is forming the generalized inverse of G from B-inverse, IUseBI=4.

 GradGradGradGradGradGradGradGradGradGradGradGradGradGradGradGradGradGrad
 Berny optimization.
 Internal  Forces:  Max     0.000021182 RMS     0.000003884
 Search for a saddle point.
 Step number   4 out of a maximum of   81
 All quantities printed in internal units (Hartrees-Bohrs-Radians)
 Swapping is turned off.
 Second derivative matrix not updated -- analytic derivatives used.
 ITU=  0  0  0  0
     Eigenvalues ---   -0.04685   0.00012   0.00185   0.00202   0.00327
     Eigenvalues ---    0.00894   0.01683   0.03586   0.03816   0.04416
     Eigenvalues ---    0.04429   0.04947   0.05138   0.05813   0.06299
     Eigenvalues ---    0.06616   0.06795   0.09287   0.10059   0.10283
     Eigenvalues ---    0.11984   0.12334   0.13374   0.14028   0.15953
     Eigenvalues ---    0.16784   0.16974   0.18077   0.19116   0.23036
     Eigenvalues ---    0.23456   0.28691   0.29821   0.30280   0.30823
     Eigenvalues ---    0.31181   0.31792   0.33808   0.33942   0.34070
     Eigenvalues ---    0.34621   0.37880   0.40234   0.43748   0.53643
 Eigenvectors required to have negative eigenvalues:
                          R15       R4        A28       A27       R3
   1                   -0.85323   0.44108  -0.13064   0.09591  -0.09259
                          A1        A3        A5        R11       A4
   1                    0.08131  -0.07744  -0.07457   0.06736   0.04758
 RFO step:  Lambda0=1.383041875D-10 Lambda=-1.91954786D-07.
 Linear search not attempted -- option 19 set.
 Iteration  1 RMS(Cart)=  0.01197660 RMS(Int)=  0.00003704
 Iteration  2 RMS(Cart)=  0.00006963 RMS(Int)=  0.00000030
 Iteration  3 RMS(Cart)=  0.00000000 RMS(Int)=  0.00000030
 Variable       Old X    -DE/DX   Delta X   Delta X   Delta X     New X
                                 (Linear)    (Quad)   (Total)
    R1        2.08423   0.00000   0.00000  -0.00003  -0.00003   2.08420
    R2        2.08586   0.00000   0.00000   0.00002   0.00002   2.08588
    R3        2.49884   0.00000   0.00000  -0.00007  -0.00007   2.49877
    R4        2.28944   0.00000   0.00000   0.00024   0.00024   2.28968
    R5        2.07365   0.00000   0.00000   0.00003   0.00003   2.07368
    R6        2.06006   0.00000   0.00000   0.00000   0.00000   2.06005
    R7        2.89667   0.00000   0.00000  -0.00027  -0.00027   2.89640
    R8        2.65440   0.00001   0.00000   0.00021   0.00021   2.65461
    R9        2.08215   0.00000   0.00000   0.00009   0.00009   2.08224
   R10        2.87347   0.00000   0.00000   0.00015   0.00015   2.87362
   R11        2.63380   0.00000   0.00000   0.00009   0.00009   2.63388
   R12        2.06163   0.00000   0.00000   0.00000   0.00000   2.06163
   R13        2.06070   0.00000   0.00000  -0.00001  -0.00001   2.06069
   R14        2.05841   0.00000   0.00000  -0.00007  -0.00007   2.05834
   R15        2.55390   0.00000   0.00000  -0.00052  -0.00052   2.55337
   R16        1.81574   0.00000   0.00000   0.00001   0.00001   1.81575
    A1        1.87762   0.00000   0.00000   0.00017   0.00017   1.87779
    A2        1.93269   0.00000   0.00000   0.00019   0.00019   1.93288
    A3        1.88331   0.00000   0.00000   0.00007   0.00007   1.88338
    A4        1.91998   0.00000   0.00000  -0.00023  -0.00023   1.91975
    A5        1.87153   0.00000   0.00000   0.00002   0.00002   1.87155
    A6        1.97509   0.00000   0.00000  -0.00020  -0.00020   1.97488
    A7        1.88740   0.00000   0.00000  -0.00007  -0.00008   1.88732
    A8        1.89856   0.00000   0.00000   0.00020   0.00020   1.89876
    A9        1.94082   0.00000   0.00000  -0.00019  -0.00019   1.94063
   A10        1.91385  -0.00001   0.00000   0.00050   0.00050   1.91435
   A11        1.87588   0.00000   0.00000  -0.00012  -0.00012   1.87576
   A12        1.94631   0.00001   0.00000  -0.00030  -0.00030   1.94601
   A13        1.85911   0.00000   0.00000   0.00052   0.00052   1.85962
   A14        1.96685   0.00000   0.00000   0.00007   0.00007   1.96692
   A15        1.88135   0.00000   0.00000   0.00140   0.00140   1.88275
   A16        1.90732   0.00000   0.00000  -0.00062  -0.00062   1.90670
   A17        1.88873   0.00000   0.00000  -0.00041  -0.00041   1.88832
   A18        1.95647  -0.00001   0.00000  -0.00090  -0.00090   1.95557
   A19        1.93555   0.00000   0.00000  -0.00028  -0.00028   1.93526
   A20        1.92608   0.00000   0.00000  -0.00004  -0.00004   1.92605
   A21        1.92496   0.00000   0.00000   0.00012   0.00012   1.92508
   A22        1.89530   0.00000   0.00000  -0.00014  -0.00014   1.89516
   A23        1.89142   0.00000   0.00000   0.00023   0.00023   1.89165
   A24        1.88941   0.00000   0.00000   0.00012   0.00012   1.88953
   A25        1.86836  -0.00002   0.00000   0.00052   0.00052   1.86888
   A26        1.85133   0.00001   0.00000  -0.00028  -0.00028   1.85106
   A27        3.05547  -0.00001   0.00000  -0.00087  -0.00087   3.05460
   A28        3.33209   0.00000   0.00000   0.00054   0.00054   3.33263
    D1       -2.11992   0.00000   0.00000  -0.01162  -0.01163  -2.13154
    D2        2.08820   0.00000   0.00000  -0.01183  -0.01183   2.07637
    D3        0.00805   0.00000   0.00000  -0.01132  -0.01132  -0.00327
    D4        3.06654   0.00000   0.00000  -0.00303  -0.00303   3.06351
    D5        0.97522   0.00000   0.00000  -0.00265  -0.00265   0.97257
    D6       -1.19290   0.00000   0.00000  -0.00256  -0.00256  -1.19546
    D7        1.00572   0.00000   0.00000  -0.00335  -0.00335   1.00238
    D8       -1.08560   0.00000   0.00000  -0.00297  -0.00297  -1.08856
    D9        3.02947   0.00000   0.00000  -0.00288  -0.00288   3.02659
   D10       -1.06990   0.00000   0.00000  -0.00333  -0.00333  -1.07323
   D11        3.12196   0.00000   0.00000  -0.00295  -0.00295   3.11902
   D12        0.95384   0.00000   0.00000  -0.00286  -0.00286   0.95098
   D13        1.28095   0.00000   0.00000  -0.00198  -0.00198   1.27897
   D14       -2.93959   0.00000   0.00000  -0.00225  -0.00225  -2.94184
   D15       -0.84148  -0.00001   0.00000  -0.00189  -0.00189  -0.84337
   D16        1.01381   0.00000   0.00000  -0.00128  -0.00128   1.01253
   D17       -1.08718   0.00000   0.00000  -0.00089  -0.00089  -1.08808
   D18        3.10920   0.00000   0.00000  -0.00109  -0.00109   3.10810
   D19       -1.04944   0.00000   0.00000  -0.00156  -0.00156  -1.05100
   D20        3.13276   0.00000   0.00000  -0.00118  -0.00118   3.13158
   D21        1.04595   0.00000   0.00000  -0.00137  -0.00137   1.04458
   D22        3.13997   0.00000   0.00000  -0.00006  -0.00006   3.13991
   D23        1.03898   0.00000   0.00000   0.00032   0.00032   1.03930
   D24       -1.04783   0.00000   0.00000   0.00012   0.00012  -1.04770
   D25       -2.28138   0.00000   0.00000   0.01774   0.01774  -2.26364
   D26       -0.27715   0.00000   0.00000   0.01886   0.01886  -0.25830
   D27        1.82743   0.00000   0.00000   0.01726   0.01726   1.84470
         Item               Value     Threshold  Converged?
 Maximum Force            0.000021     0.000450     YES
 RMS     Force            0.000004     0.000300     YES
 Maximum Displacement     0.036471     0.001800     NO 
 RMS     Displacement     0.011981     0.001200     NO 
 Predicted change in Energy=-9.590802D-08
 GradGradGradGradGradGradGradGradGradGradGradGradGradGradGradGradGradGrad

                          Input orientation:                          
 ---------------------------------------------------------------------
 Center     Atomic      Atomic             Coordinates (Angstroms)
 Number     Number       Type             X           Y           Z
 ---------------------------------------------------------------------
      1          6           0       -2.373278   -0.504945    0.337264
      2          1           0       -3.139017    0.048654    0.906106
      3          1           0       -2.556791   -1.582327    0.492004
      4          8           0       -2.445420   -0.214440   -0.950702
      5          1           0        2.603839    0.051767    0.525461
      6          6           0        1.893780   -0.249189   -0.255185
      7          1           0        2.324144    0.008643   -1.223019
      8          6           0        0.582551    0.518095   -0.052327
      9          1           0       -0.071326    0.251210   -0.898104
     10          6           0        0.782282    2.025399   -0.029354
     11          1           0        1.247858    2.370117   -0.953811
     12          1           0        1.419600    2.310838    0.808190
     13          1           0       -0.175541    2.531830    0.082500
     14          8           0       -0.009536    0.050894    1.119769
     15          8           0        1.684584   -1.638233   -0.243163
     16          1           0        1.144627   -1.818998    0.530796
     17          1           0       -1.292566   -0.251524    0.822983
 ---------------------------------------------------------------------
                    Distance matrix (angstroms):
                    1          2          3          4          5
     1  C    0.000000
     2  H    1.102910   0.000000
     3  H    1.103799   1.780608   0.000000
     4  O    1.322292   1.999507   1.991210   0.000000
     5  H    5.011690   5.755458   5.413269   5.267347   0.000000
     6  C    4.315576   5.173622   4.705650   4.394726   1.097345
     7  H    4.976347   5.863523   5.412580   4.782538   1.771234
     8  C    3.152034   3.871568   3.816221   3.242267   2.153347
     9  H    2.719722   3.564678   3.387004   2.419901   3.036910
    10  C    4.061355   4.489899   4.943370   4.035321   2.742464
    11  H    4.800571   5.300298   5.673408   4.507799   3.066216
    12  H    4.747244   5.089995   5.573903   4.940557   2.566273
    13  H    3.757253   3.953059   4.771198   3.709697   3.751251
    14  O    2.551185   3.136767   3.090309   3.207925   2.680099
    15  O    4.252937   5.237703   4.304981   4.425464   2.071693
    16  H    3.760298   4.688133   3.709180   4.202128   2.372570
    17  H    1.211645   1.872538   1.865168   2.115752   3.919499
                    6          7          8          9         10
     6  C    0.000000
     7  H    1.090134   0.000000
     8  C    1.532710   2.159446   0.000000
     9  H    2.127295   2.429544   1.101872   0.000000
    10  C    2.541688   2.805259   1.520653   2.152003   0.000000
    11  H    2.786765   2.609104   2.164554   2.496621   1.090969
    12  H    2.812357   3.200642   2.157560   3.062085   1.090472
    13  H    3.482842   3.784082   2.155925   2.484688   1.089224
    14  O    2.367100   3.307039   1.393791   2.028733   2.417877
    15  O    1.404760   2.020236   2.429124   2.661232   3.779161
    16  H    1.908742   2.794172   2.473452   2.793931   3.901852
    17  H    3.363815   4.163460   2.207837   2.169402   3.196224
                   11         12         13         14         15
    11  H    0.000000
    12  H    1.771343   0.000000
    13  H    1.768094   1.766335   0.000000
    14  O    3.355529   2.691999   2.694165   0.000000
    15  O    4.094218   4.095207   4.577722   2.753321   0.000000
    16  H    4.445605   4.148265   4.568754   2.274968   0.960855
    17  H    4.060019   3.731187   3.089193   1.351186   3.452977
                   16         17
    16  H    0.000000
    17  H    2.912431   0.000000
 Stoichiometry    C4H10O3(3)
 Framework group  C1[X(C4H10O3)]
 Deg. of freedom    45
 Full point group                 C1      NOp   1
 Largest Abelian subgroup         C1      NOp   1
 Largest concise Abelian subgroup C1      NOp   1
                         Standard orientation:                         
 ---------------------------------------------------------------------
 Center     Atomic      Atomic             Coordinates (Angstroms)
 Number     Number       Type             X           Y           Z
 ---------------------------------------------------------------------
      1          6           0       -2.408605   -0.346303    0.363264
      2          1           0       -3.133068    0.274428    0.916669
      3          1           0       -2.657633   -1.403756    0.558584
      4          8           0       -2.474177   -0.098535   -0.933950
      5          1           0        2.595070   -0.096543    0.497015
      6          6           0        1.860530   -0.380343   -0.267233
      7          1           0        2.297333   -0.185134   -1.246767
      8          6           0        0.601681    0.474525   -0.083659
      9          1           0       -0.075255    0.218830   -0.914622
     10          6           0        0.895361    1.966171   -0.117238
     11          1           0        1.373128    2.247396   -1.056846
     12          1           0        1.556855    2.241113    0.704932
     13          1           0       -0.027906    2.535411   -0.017467
     14          8           0       -0.007742    0.088019    1.108763
     15          8           0        1.565107   -1.752182   -0.202948
     16          1           0        1.021978   -1.870650    0.580773
     17          1           0       -1.309801   -0.143818    0.832001
 ---------------------------------------------------------------------
 Rotational constants (GHZ):           3.0289691           1.4774661           1.1960110
 Standard basis: Aug-CC-pVTZ (5D, 7F)
 There are   635 symmetry adapted cartesian basis functions of A   symmetry.
 There are   552 symmetry adapted basis functions of A   symmetry.
   552 basis functions,   774 primitive gaussians,   635 cartesian basis functions
    30 alpha electrons       28 beta electrons
       nuclear repulsion energy       320.9425295895 Hartrees.
 NAtoms=   17 NActive=   17 NUniq=   17 SFac= 1.00D+00 NAtFMM=   60 NAOKFM=F Big=F
 Integral buffers will be    131072 words long.
 Raffenetti 2 integral format.
 Two-electron integral symmetry is turned on.
 Nuclear repulsion after empirical dispersion term =      320.9344724766 Hartrees.
 One-electron integrals computed using PRISM.
 NBasis=   552 RedAO= T EigKep=  7.74D-06  NBF=   552
 NBsUse=   552 1.00D-06 EigRej= -1.00D+00 NBFU=   552
 ExpMin= 2.53D-02 ExpMax= 1.53D+04 ExpMxC= 5.22D+02 IAcc=3 IRadAn=         7 AccDes= 0.00D+00
 Harris functional with IExCor= 4639 and IRadAn=       7 diagonalized for initial guess.
 HarFok:  IExCor= 4639 AccDes= 0.00D+00 IRadAn=         7 IDoV= 1 UseB2=F ITyADJ=14
 ICtDFT=  3500011 ScaDFX=  1.000000  1.000000  1.000000  1.000000
 FoFCou: FMM=F IPFlag=           0 FMFlag=      100000 FMFlg1=           0
         NFxFlg=           0 DoJE=T BraDBF=F KetDBF=T FulRan=T
         wScrn=  0.000000 ICntrl=       500 IOpCl=  0 I1Cent=   200000004 NGrid=           0
         NMat0=    1 NMatS0=      1 NMatT0=    0 NMatD0=    1 NMtDS0=    0 NMtDT0=    0
 Petite list used in FoFCou.
 Mixing orbitals, IMix= 1 IMixAn=  0 NRI=1 NE=   30 Coef=  7.07106781D-01  7.07106781D-01
 Mixing orbitals, IMix= 1 IMixAn=  0 NRI=1 NE=   28 Coef= -7.07106781D-01  7.07106781D-01
 Initial guess <Sx>= 0.0000 <Sy>= 0.0000 <Sz>= 1.0000 <S**2>= 2.0000 S= 1.0000
 Gradient too large for Newton-Raphson -- use scaled steepest descent instead.
     Minimum is close to point  3 DX=  3.08D-02 DF= -1.47D-03 DXR=  7.16D-02 DFR=  4.51D-03 which will be used.
 Gradient too large for Newton-Raphson -- use scaled steepest descent instead.
 Gradient too large for Newton-Raphson -- use scaled steepest descent instead.
     Accept linear search using points  1 and  2.
 Gradient too large for Newton-Raphson -- use scaled steepest descent instead.
     Minimum is close to point  3 DX=  1.16D-01 DF= -5.15D-05 DXR=  8.82D-02 DFR=  7.89D-03 which will be used.
 Gradient too large for Newton-Raphson -- use scaled steepest descent instead.
     Accept linear search using points  1 and  2.
 Gradient too large for Newton-Raphson -- use scaled steepest descent instead.
     Accept linear search using points  2 and  3.
     Minimum is close to point  3 DX= -6.26D-02 DF= -1.16D-06 DXR=  5.06D-02 DFR=  6.31D-04 which will be used.
 Gradient too large for Newton-Raphson -- use scaled steepest descent instead.
     Accept linear search using points  1 and  2.
 Gradient too large for Newton-Raphson -- use scaled steepest descent instead.
 Restarting incremental Fock formation.
 Gradient too large for Newton-Raphson -- use scaled steepest descent instead.
     Accept linear search using points  1 and  2.
 Gradient too large for Newton-Raphson -- use scaled steepest descent instead.
     Accept linear search using points  3 and  4.
 Gradient too large for Newton-Raphson -- use scaled steepest descent instead.
     Accept linear search using points  1 and  2.
 Gradient too large for Newton-Raphson -- use scaled steepest descent instead.
 Gradient too large for Newton-Raphson -- use scaled steepest descent instead.
     Accept linear search using points  1 and  2.
 Gradient too large for Newton-Raphson -- use scaled steepest descent instead.
     Minimum is close to point  3 DX=  1.51D-01 DF= -1.05D-05 DXR=  8.60D-02 DFR=  8.13D-03 which will be used.
 Gradient too large for Newton-Raphson -- use scaled steepest descent instead.
 Restarting incremental Fock formation.
     Accept linear search using points  1 and  2.
 LinEq1:  Iter=  0 NonCon=     1 RMS=1.42D-04 Max=1.64D-02 NDo=     1
 AX will form     1 AO Fock derivatives at one time.
 LinEq1:  Iter=  1 NonCon=     1 RMS=8.25D-05 Max=5.17D-03 NDo=     1
 LinEq1:  Iter=  2 NonCon=     1 RMS=2.92D-05 Max=2.70D-03 NDo=     1
 LinEq1:  Iter=  3 NonCon=     1 RMS=5.13D-06 Max=3.53D-04 NDo=     1
 LinEq1:  Iter=  4 NonCon=     1 RMS=2.02D-06 Max=6.71D-05 NDo=     1
 LinEq1:  Iter=  5 NonCon=     1 RMS=1.19D-06 Max=8.13D-05 NDo=     1
 LinEq1:  Iter=  6 NonCon=     1 RMS=4.24D-07 Max=3.05D-05 NDo=     1
 LinEq1:  Iter=  7 NonCon=     1 RMS=2.67D-07 Max=1.46D-05 NDo=     1
 LinEq1:  Iter=  8 NonCon=     1 RMS=1.54D-07 Max=6.10D-06 NDo=     1
 LinEq1:  Iter=  9 NonCon=     1 RMS=6.95D-08 Max=3.09D-06 NDo=     1
 LinEq1:  Iter= 10 NonCon=     1 RMS=2.26D-08 Max=1.26D-06 NDo=     1
 LinEq1:  Iter= 11 NonCon=     1 RMS=8.70D-09 Max=4.07D-07 NDo=     1
 LinEq1:  Iter= 12 NonCon=     0 RMS=3.64D-09 Max=1.34D-07 NDo=     1
 Linear equations converged to 1.742D-08 1.742D-07 after    12 iterations.
     Accept linear search using points  1 and  2.
 LinEq1:  Iter=  0 NonCon=     1 RMS=1.38D-05 Max=6.30D-04 NDo=     1
 LinEq1:  Iter=  1 NonCon=     1 RMS=1.60D-05 Max=2.09D-03 NDo=     1
 LinEq1:  Iter=  2 NonCon=     1 RMS=5.48D-06 Max=2.57D-04 NDo=     1
 LinEq1:  Iter=  3 NonCon=     1 RMS=3.18D-06 Max=1.20D-04 NDo=     1
 LinEq1:  Iter=  4 NonCon=     1 RMS=1.30D-06 Max=8.44D-05 NDo=     1
 LinEq1:  Iter=  5 NonCon=     1 RMS=7.40D-07 Max=4.76D-05 NDo=     1
 LinEq1:  Iter=  6 NonCon=     1 RMS=4.30D-07 Max=2.28D-05 NDo=     1
 LinEq1:  Iter=  7 NonCon=     1 RMS=2.33D-07 Max=1.22D-05 NDo=     1
 LinEq1:  Iter=  8 NonCon=     1 RMS=1.08D-07 Max=7.03D-06 NDo=     1
 LinEq1:  Iter=  9 NonCon=     1 RMS=4.58D-08 Max=2.69D-06 NDo=     1
 LinEq1:  Iter= 10 NonCon=     1 RMS=1.86D-08 Max=1.68D-06 NDo=     1
 LinEq1:  Iter= 11 NonCon=     1 RMS=9.47D-09 Max=8.41D-07 NDo=     1
 LinEq1:  Iter= 12 NonCon=     1 RMS=4.44D-09 Max=3.38D-07 NDo=     1
 LinEq1:  Iter= 13 NonCon=     0 RMS=1.89D-09 Max=1.28D-07 NDo=     1
 Linear equations converged to 1.742D-08 1.742D-07 after    13 iterations.
     Minimum is close to point  2 DX=  7.65D-04 DF= -2.84D-12 DXR=  7.64D-04 DFR=  5.82D-07 which will be used.
 LinEq1:  Iter=  0 NonCon=     1 RMS=4.42D-08 Max=3.32D-06 NDo=     1
 LinEq1:  Iter=  1 NonCon=     1 RMS=3.00D-08 Max=1.51D-06 NDo=     1
 LinEq1:  Iter=  2 NonCon=     1 RMS=1.85D-08 Max=1.21D-06 NDo=     1
 LinEq1:  Iter=  3 NonCon=     1 RMS=1.20D-08 Max=9.71D-07 NDo=     1
 LinEq1:  Iter=  4 NonCon=     1 RMS=6.96D-09 Max=4.27D-07 NDo=     1
 LinEq1:  Iter=  5 NonCon=     1 RMS=4.28D-09 Max=1.80D-07 NDo=     1
 LinEq1:  Iter=  6 NonCon=     1 RMS=1.94D-09 Max=7.54D-08 NDo=     1
 LinEq1:  Iter=  7 NonCon=     1 RMS=9.61D-10 Max=6.12D-08 NDo=     1
 LinEq1:  Iter=  8 NonCon=     1 RMS=3.84D-10 Max=2.78D-08 NDo=     1
 LinEq1:  Iter=  9 NonCon=     1 RMS=1.88D-10 Max=1.65D-08 NDo=     1
 LinEq1:  Iter= 10 NonCon=     1 RMS=1.12D-10 Max=6.81D-09 NDo=     1
 LinEq1:  Iter= 11 NonCon=     1 RMS=4.59D-11 Max=1.75D-09 NDo=     1
 LinEq1:  Iter= 12 NonCon=     1 RMS=2.23D-11 Max=1.21D-09 NDo=     1
 LinEq1:  Iter= 13 NonCon=     0 RMS=1.25D-11 Max=6.93D-10 NDo=     1
 Linear equations converged to 9.725D-11 9.725D-10 after    13 iterations.
 SCF Done:  E(UwB97XD) =  -383.978569255     a.u. after   19 cycles
            Convg  =    0.3525D-07                    85 Fock formations.
              S**2 =  2.0128                  -V/T =  2.0058
 <Sx>= 0.0000 <Sy>= 0.0000 <Sz>= 1.0000 <S**2>= 2.0128 S= 1.0043
 <L.S>=  0.00000000000    
 Annihilation of the first spin contaminant:
 S**2 before annihilation     2.0128,   after     2.0001
 DoSCS=F DFT=T ScalE2(SS,OS)=  1.000000  1.000000
 Range of M.O.s used for correlation:     1   552
 NBasis=   552 NAE=    30 NBE=    28 NFC=     0 NFV=     0
 NROrb=    552 NOA=    30 NOB=    28 NVA=   522 NVB=   524

 **** Warning!!: The largest alpha MO coefficient is  0.62426524D+02


 **** Warning!!: The largest beta MO coefficient is  0.62333238D+02

 Symmetrizing basis deriv contribution to polar:
 IMax=3 JMax=2 DiffMx= 0.00D+00
 G2DrvN: will do    18 centers at a time, making    1 passes.
 Calling FoFCou, ICntrl=  3107 FMM=F I1Cent=   0 AccDes= 0.00D+00.
 End of G2Drv F.D. properties file   721 does not exist.
 End of G2Drv F.D. properties file   722 does not exist.
 End of G2Drv F.D. properties file   788 does not exist.
          IDoAtm=11111111111111111
          Differentiating once with respect to electric field.
                with respect to dipole field.
          Differentiating once with respect to nuclear coordinates.
 CalDSu exits because no D1Ps are significant.
          There are    54 degrees of freedom in the 1st order CPHF.  IDoFFX=6 NUNeed=     3.
     51 vectors produced by pass  0 Test12= 5.62D-14 1.85D-09 XBig12= 8.64D+01 5.11D+00.
 AX will form    51 AO Fock derivatives at one time.
     51 vectors produced by pass  1 Test12= 5.62D-14 1.85D-09 XBig12= 8.23D+00 4.69D-01.
     51 vectors produced by pass  2 Test12= 5.62D-14 1.85D-09 XBig12= 4.23D-01 1.40D-01.
     51 vectors produced by pass  3 Test12= 5.62D-14 1.85D-09 XBig12= 6.12D-03 9.51D-03.
     51 vectors produced by pass  4 Test12= 5.62D-14 1.85D-09 XBig12= 7.77D-05 7.59D-04.
     51 vectors produced by pass  5 Test12= 5.62D-14 1.85D-09 XBig12= 1.06D-06 7.66D-05.
     51 vectors produced by pass  6 Test12= 5.62D-14 1.85D-09 XBig12= 1.00D-08 7.66D-06.
     40 vectors produced by pass  7 Test12= 5.62D-14 1.85D-09 XBig12= 1.05D-10 1.01D-06.
      4 vectors produced by pass  8 Test12= 5.62D-14 1.85D-09 XBig12= 9.27D-13 1.02D-07.
      3 vectors produced by pass  9 Test12= 5.62D-14 1.85D-09 XBig12= 9.21D-15 1.09D-08.
 InvSVY:  IOpt=1 It=  1 EMax= 7.99D-15
 Solved reduced A of dimension   404 with    54 vectors.
 Isotropic polarizability for W=    0.000000       82.11 Bohr**3.
 End of Minotr F.D. properties file   721 does not exist.
 End of Minotr F.D. properties file   722 does not exist.
 End of Minotr F.D. properties file   788 does not exist.
 Calling FoFJK, ICntrl=    100127 FMM=F ISym2X=0 I1Cent= 0 IOpClX= 1 NMat=1 NMatS=1 NMatT=0.
 ***** Axes restored to original set *****
 -------------------------------------------------------------------
 Center     Atomic                   Forces (Hartrees/Bohr)
 Number     Number              X              Y              Z
 -------------------------------------------------------------------
      1        6          -0.000000535   -0.000000619   -0.000001009
      2        1           0.000000149    0.000000182   -0.000000107
      3        1           0.000000478    0.000000298   -0.000000181
      4        8           0.000000394    0.000000644   -0.000000249
      5        1           0.000000363   -0.000000424   -0.000000072
      6        6           0.000000373    0.000002830    0.000001866
      7        1          -0.000000267   -0.000000466   -0.000000061
      8        6          -0.000003308   -0.000003476   -0.000005552
      9        1          -0.000000170    0.000001252    0.000000216
     10        6           0.000000673   -0.000000336    0.000002178
     11        1          -0.000000303   -0.000000570    0.000000138
     12        1           0.000000075    0.000000086    0.000000020
     13        1          -0.000000108    0.000000245   -0.000000217
     14        8           0.000001079    0.000002863    0.000002437
     15        8          -0.000001381   -0.000000806    0.000000757
     16        1           0.000001450   -0.000001430   -0.000000157
     17        1           0.000001037   -0.000000272   -0.000000008
 -------------------------------------------------------------------
 Cartesian Forces:  Max     0.000005552 RMS     0.000001401
 FormGI is forming the generalized inverse of G from B-inverse, IUseBI=4.

 GradGradGradGradGradGradGradGradGradGradGradGradGradGradGradGradGradGrad
 Berny optimization.
 Internal  Forces:  Max     0.000007032 RMS     0.000001194
 Search for a saddle point.
 Step number   5 out of a maximum of   81
 All quantities printed in internal units (Hartrees-Bohrs-Radians)
 Swapping is turned off.
 Second derivative matrix not updated -- analytic derivatives used.
 ITU=  0  0  0  0  0
     Eigenvalues ---   -0.04691   0.00009   0.00186   0.00204   0.00324
     Eigenvalues ---    0.00897   0.01684   0.03591   0.03839   0.04417
     Eigenvalues ---    0.04430   0.04947   0.05147   0.05809   0.06294
     Eigenvalues ---    0.06620   0.06795   0.09285   0.10062   0.10284
     Eigenvalues ---    0.11985   0.12335   0.13373   0.14022   0.15951
     Eigenvalues ---    0.16850   0.17068   0.18105   0.19124   0.23252
     Eigenvalues ---    0.23464   0.28701   0.29846   0.30283   0.30826
     Eigenvalues ---    0.31183   0.31787   0.33808   0.33941   0.34073
     Eigenvalues ---    0.34627   0.37894   0.40210   0.43755   0.53637
 Eigenvectors required to have negative eigenvalues:
                          R15       R4        A28       A27       R3
   1                   -0.85311   0.44144  -0.12967   0.09688  -0.09259
                          A1        A3        A5        R11       A4
   1                    0.08126  -0.07757  -0.07432   0.06727   0.04769
 RFO step:  Lambda0=4.254537694D-12 Lambda=-2.41136212D-08.
 Linear search not attempted -- option 19 set.
 Iteration  1 RMS(Cart)=  0.00512732 RMS(Int)=  0.00000681
 Iteration  2 RMS(Cart)=  0.00001272 RMS(Int)=  0.00000006
 Iteration  3 RMS(Cart)=  0.00000000 RMS(Int)=  0.00000006
 Variable       Old X    -DE/DX   Delta X   Delta X   Delta X     New X
                                 (Linear)    (Quad)   (Total)
    R1        2.08420   0.00000   0.00000  -0.00001  -0.00001   2.08418
    R2        2.08588   0.00000   0.00000   0.00001   0.00001   2.08589
    R3        2.49877   0.00000   0.00000  -0.00003  -0.00003   2.49874
    R4        2.28968   0.00000   0.00000   0.00010   0.00010   2.28978
    R5        2.07368   0.00000   0.00000   0.00001   0.00001   2.07370
    R6        2.06005   0.00000   0.00000   0.00000   0.00000   2.06005
    R7        2.89640   0.00000   0.00000  -0.00011  -0.00011   2.89629
    R8        2.65461   0.00000   0.00000   0.00009   0.00009   2.65470
    R9        2.08224   0.00000   0.00000   0.00003   0.00003   2.08227
   R10        2.87362   0.00000   0.00000   0.00006   0.00006   2.87368
   R11        2.63388   0.00000   0.00000   0.00004   0.00004   2.63392
   R12        2.06163   0.00000   0.00000   0.00000   0.00000   2.06163
   R13        2.06069   0.00000   0.00000  -0.00001  -0.00001   2.06069
   R14        2.05834   0.00000   0.00000  -0.00003  -0.00003   2.05830
   R15        2.55337   0.00000   0.00000  -0.00022  -0.00022   2.55315
   R16        1.81575   0.00000   0.00000   0.00001   0.00001   1.81576
    A1        1.87779   0.00000   0.00000   0.00007   0.00007   1.87786
    A2        1.93288   0.00000   0.00000   0.00009   0.00009   1.93296
    A3        1.88338   0.00000   0.00000   0.00003   0.00003   1.88342
    A4        1.91975   0.00000   0.00000  -0.00010  -0.00010   1.91965
    A5        1.87155   0.00000   0.00000   0.00000   0.00000   1.87155
    A6        1.97488   0.00000   0.00000  -0.00008  -0.00008   1.97480
    A7        1.88732   0.00000   0.00000  -0.00003  -0.00003   1.88729
    A8        1.89876   0.00000   0.00000   0.00008   0.00008   1.89884
    A9        1.94063   0.00000   0.00000  -0.00008  -0.00008   1.94055
   A10        1.91435   0.00000   0.00000   0.00022   0.00022   1.91457
   A11        1.87576   0.00000   0.00000  -0.00005  -0.00005   1.87571
   A12        1.94601   0.00000   0.00000  -0.00014  -0.00014   1.94588
   A13        1.85962   0.00000   0.00000   0.00022   0.00022   1.85985
   A14        1.96692   0.00000   0.00000   0.00003   0.00003   1.96695
   A15        1.88275   0.00000   0.00000   0.00059   0.00059   1.88334
   A16        1.90670   0.00000   0.00000  -0.00026  -0.00026   1.90644
   A17        1.88832   0.00000   0.00000  -0.00017  -0.00017   1.88814
   A18        1.95557   0.00000   0.00000  -0.00039  -0.00039   1.95519
   A19        1.93526   0.00000   0.00000  -0.00012  -0.00012   1.93514
   A20        1.92605   0.00000   0.00000  -0.00002  -0.00002   1.92603
   A21        1.92508   0.00000   0.00000   0.00005   0.00005   1.92513
   A22        1.89516   0.00000   0.00000  -0.00006  -0.00006   1.89510
   A23        1.89165   0.00000   0.00000   0.00010   0.00010   1.89175
   A24        1.88953   0.00000   0.00000   0.00005   0.00005   1.88958
   A25        1.86888  -0.00001   0.00000   0.00022   0.00022   1.86910
   A26        1.85106   0.00000   0.00000  -0.00013  -0.00013   1.85093
   A27        3.05460   0.00000   0.00000  -0.00036  -0.00036   3.05424
   A28        3.33263   0.00000   0.00000   0.00026   0.00026   3.33289
    D1       -2.13154   0.00000   0.00000  -0.00505  -0.00505  -2.13659
    D2        2.07637   0.00000   0.00000  -0.00513  -0.00513   2.07123
    D3       -0.00327   0.00000   0.00000  -0.00490  -0.00490  -0.00817
    D4        3.06351   0.00000   0.00000  -0.00133  -0.00133   3.06218
    D5        0.97257   0.00000   0.00000  -0.00117  -0.00117   0.97140
    D6       -1.19546   0.00000   0.00000  -0.00113  -0.00113  -1.19659
    D7        1.00238   0.00000   0.00000  -0.00147  -0.00147   1.00091
    D8       -1.08856   0.00000   0.00000  -0.00131  -0.00131  -1.08987
    D9        3.02659   0.00000   0.00000  -0.00127  -0.00127   3.02532
   D10       -1.07323   0.00000   0.00000  -0.00146  -0.00146  -1.07470
   D11        3.11902   0.00000   0.00000  -0.00130  -0.00130   3.11771
   D12        0.95098   0.00000   0.00000  -0.00126  -0.00126   0.94972
   D13        1.27897   0.00000   0.00000  -0.00079  -0.00079   1.27817
   D14       -2.94184   0.00000   0.00000  -0.00091  -0.00091  -2.94274
   D15       -0.84337   0.00000   0.00000  -0.00075  -0.00075  -0.84412
   D16        1.01253   0.00000   0.00000  -0.00054  -0.00054   1.01199
   D17       -1.08808   0.00000   0.00000  -0.00038  -0.00038  -1.08846
   D18        3.10810   0.00000   0.00000  -0.00046  -0.00046   3.10764
   D19       -1.05100   0.00000   0.00000  -0.00067  -0.00067  -1.05166
   D20        3.13158   0.00000   0.00000  -0.00050  -0.00050   3.13108
   D21        1.04458   0.00000   0.00000  -0.00059  -0.00059   1.04399
   D22        3.13991   0.00000   0.00000  -0.00003  -0.00003   3.13988
   D23        1.03930   0.00000   0.00000   0.00013   0.00013   1.03944
   D24       -1.04770   0.00000   0.00000   0.00005   0.00005  -1.04765
   D25       -2.26364   0.00000   0.00000   0.00755   0.00755  -2.25609
   D26       -0.25830   0.00000   0.00000   0.00803   0.00803  -0.25027
   D27        1.84470   0.00000   0.00000   0.00735   0.00735   1.85204
         Item               Value     Threshold  Converged?
 Maximum Force            0.000007     0.000450     YES
 RMS     Force            0.000001     0.000300     YES
 Maximum Displacement     0.015738     0.001800     NO 
 RMS     Displacement     0.005128     0.001200     NO 
 Predicted change in Energy=-1.205468D-08
 GradGradGradGradGradGradGradGradGradGradGradGradGradGradGradGradGradGrad

                          Input orientation:                          
 ---------------------------------------------------------------------
 Center     Atomic      Atomic             Coordinates (Angstroms)
 Number     Number       Type             X           Y           Z
 ---------------------------------------------------------------------
      1          6           0       -2.371730   -0.509125    0.336487
      2          1           0       -3.140386    0.040326    0.905404
      3          1           0       -2.550323   -1.587529    0.489898
      4          8           0       -2.444286   -0.217668   -0.951226
      5          1           0        2.602784    0.050045    0.523367
      6          6           0        1.890603   -0.249809   -0.255779
      7          1           0        2.320233    0.005510   -1.224604
      8          6           0        0.581833    0.521225   -0.051713
      9          1           0       -0.073779    0.256378   -0.896811
     10          6           0        0.785859    2.027992   -0.029130
     11          1           0        1.251984    2.371084   -0.953916
     12          1           0        1.424509    2.311750    0.807967
     13          1           0       -0.170423    2.537200    0.083147
     14          8           0       -0.011023    0.056428    1.120974
     15          8           0        1.677496   -1.638286   -0.241651
     16          1           0        1.138888   -1.816514    0.533840
     17          1           0       -1.292449   -0.251217    0.823157
 ---------------------------------------------------------------------
                    Distance matrix (angstroms):
                    1          2          3          4          5
     1  C    0.000000
     2  H    1.102903   0.000000
     3  H    1.103804   1.780654   0.000000
     4  O    1.322276   1.999547   1.991131   0.000000
     5  H    5.009331   5.755871   5.407151   5.264885   0.000000
     6  C    4.311092   5.171400   4.697591   4.390438   1.097352
     7  H    4.971556   5.861442   5.403666   4.777571   1.771220
     8  C    3.152120   3.873275   3.814523   3.242296   2.153362
     9  H    2.718014   3.563529   3.384705   2.418054   3.037016
    10  C    4.067064   4.498842   4.946867   4.040679   2.742033
    11  H    4.805419   5.308712   5.675628   4.512655   3.065003
    12  H    4.753006   5.099718   5.577170   4.945734   2.566055
    13  H    3.766966   3.966254   4.779410   3.718827   3.751054
    14  O    2.551119   3.136821   3.090129   3.207789   2.681262
    15  O    4.243286   5.229289   4.290943   4.417096   2.071684
    16  H    3.751354   4.679541   3.696572   4.195338   2.372160
    17  H    1.211699   1.872601   1.865218   2.115724   3.918351
                    6          7          8          9         10
     6  C    0.000000
     7  H    1.090134   0.000000
     8  C    1.532649   2.159552   0.000000
     9  H    2.127427   2.429336   1.101890   0.000000
    10  C    2.541694   2.806046   1.520686   2.151851   0.000000
    11  H    2.786451   2.609667   2.164498   2.496575   1.090969
    12  H    2.812540   3.201938   2.157576   3.061974   1.090469
    13  H    3.482832   3.784578   2.155976   2.484312   1.089208
    14  O    2.367575   3.307428   1.393811   2.028639   2.417607
    15  O    1.404807   2.020241   2.429000   2.661945   3.779124
    16  H    1.908700   2.794185   2.473500   2.795390   3.901511
    17  H    3.360941   4.160613   2.207940   2.168202   3.200087
                   11         12         13         14         15
    11  H    0.000000
    12  H    1.771303   0.000000
    13  H    1.768145   1.766352   0.000000
    14  O    3.355292   2.691691   2.693831   0.000000
    15  O    4.094317   4.094934   4.577661   2.753162   0.000000
    16  H    4.445467   4.147202   4.568615   2.274848   0.960858
    17  H    4.063077   3.735089   3.095453   1.351071   3.446498
                   16         17
    16  H    0.000000
    17  H    2.906072   0.000000
 Stoichiometry    C4H10O3(3)
 Framework group  C1[X(C4H10O3)]
 Deg. of freedom    45
 Full point group                 C1      NOp   1
 Largest Abelian subgroup         C1      NOp   1
 Largest concise Abelian subgroup C1      NOp   1
                         Standard orientation:                         
 ---------------------------------------------------------------------
 Center     Atomic      Atomic             Coordinates (Angstroms)
 Number     Number       Type             X           Y           Z
 ---------------------------------------------------------------------
      1          6           0       -2.407822   -0.341337    0.363285
      2          1           0       -3.132890    0.278665    0.916701
      3          1           0       -2.656105   -1.399069    0.558073
      4          8           0       -2.473111   -0.093220   -0.933862
      5          1           0        2.594382   -0.108489    0.494176
      6          6           0        1.856505   -0.388643   -0.268212
      7          1           0        2.292903   -0.198310   -1.248886
      8          6           0        0.603773    0.474889   -0.083852
      9          1           0       -0.075966    0.223448   -0.913848
     10          6           0        0.907524    1.964517   -0.118932
     11          1           0        1.386578    2.241552   -1.059130
     12          1           0        1.571517    2.235651    0.702483
     13          1           0       -0.011756    2.540114   -0.019006
     14          8           0       -0.007447    0.094061    1.109501
     15          8           0        1.551890   -1.758368   -0.200796
     16          1           0        1.010036   -1.871674    0.584573
     17          1           0       -1.309232   -0.138227    0.832390
 ---------------------------------------------------------------------
 Rotational constants (GHZ):           3.0233522           1.4801522           1.1970457
 Standard basis: Aug-CC-pVTZ (5D, 7F)
 There are   635 symmetry adapted cartesian basis functions of A   symmetry.
 There are   552 symmetry adapted basis functions of A   symmetry.
   552 basis functions,   774 primitive gaussians,   635 cartesian basis functions
    30 alpha electrons       28 beta electrons
       nuclear repulsion energy       320.9714830630 Hartrees.
 NAtoms=   17 NActive=   17 NUniq=   17 SFac= 1.00D+00 NAtFMM=   60 NAOKFM=F Big=F
 Integral buffers will be    131072 words long.
 Raffenetti 2 integral format.
 Two-electron integral symmetry is turned on.
 Nuclear repulsion after empirical dispersion term =      320.9634255106 Hartrees.
 One-electron integrals computed using PRISM.
 NBasis=   552 RedAO= T EigKep=  7.78D-06  NBF=   552
 NBsUse=   552 1.00D-06 EigRej= -1.00D+00 NBFU=   552
 ExpMin= 2.53D-02 ExpMax= 1.53D+04 ExpMxC= 5.22D+02 IAcc=3 IRadAn=         7 AccDes= 0.00D+00
 Harris functional with IExCor= 4639 and IRadAn=       7 diagonalized for initial guess.
 HarFok:  IExCor= 4639 AccDes= 0.00D+00 IRadAn=         7 IDoV= 1 UseB2=F ITyADJ=14
 ICtDFT=  3500011 ScaDFX=  1.000000  1.000000  1.000000  1.000000
 FoFCou: FMM=F IPFlag=           0 FMFlag=      100000 FMFlg1=           0
         NFxFlg=           0 DoJE=T BraDBF=F KetDBF=T FulRan=T
         wScrn=  0.000000 ICntrl=       500 IOpCl=  0 I1Cent=   200000004 NGrid=           0
         NMat0=    1 NMatS0=      1 NMatT0=    0 NMatD0=    1 NMtDS0=    0 NMtDT0=    0
 Petite list used in FoFCou.
 Mixing orbitals, IMix= 1 IMixAn=  0 NRI=1 NE=   30 Coef=  7.07106781D-01  7.07106781D-01
 Mixing orbitals, IMix= 1 IMixAn=  0 NRI=1 NE=   28 Coef= -7.07106781D-01  7.07106781D-01
 Initial guess <Sx>= 0.0000 <Sy>= 0.0000 <Sz>= 1.0000 <S**2>= 2.0000 S= 1.0000
 Gradient too large for Newton-Raphson -- use scaled steepest descent instead.
     Minimum is close to point  3 DX=  3.11D-02 DF= -1.49D-03 DXR=  7.21D-02 DFR=  4.57D-03 which will be used.
 Gradient too large for Newton-Raphson -- use scaled steepest descent instead.
 Gradient too large for Newton-Raphson -- use scaled steepest descent instead.
     Accept linear search using points  1 and  2.
 Gradient too large for Newton-Raphson -- use scaled steepest descent instead.
     Minimum is close to point  3 DX=  1.14D-01 DF= -4.91D-05 DXR=  8.65D-02 DFR=  7.59D-03 which will be used.
 Gradient too large for Newton-Raphson -- use scaled steepest descent instead.
     Accept linear search using points  1 and  2.
 Gradient too large for Newton-Raphson -- use scaled steepest descent instead.
     Accept linear search using points  2 and  3.
     Minimum is close to point  3 DX= -4.72D-02 DF= -5.61D-07 DXR=  3.76D-02 DFR=  3.04D-04 which will be used.
 Gradient too large for Newton-Raphson -- use scaled steepest descent instead.
     Accept linear search using points  1 and  2.
 Gradient too large for Newton-Raphson -- use scaled steepest descent instead.
 Restarting incremental Fock formation.
 Gradient too large for Newton-Raphson -- use scaled steepest descent instead.
     Accept linear search using points  1 and  2.
 Gradient too large for Newton-Raphson -- use scaled steepest descent instead.
     Accept linear search using points  3 and  4.
 Gradient too large for Newton-Raphson -- use scaled steepest descent instead.
     Accept linear search using points  1 and  2.
 Gradient too large for Newton-Raphson -- use scaled steepest descent instead.
 Gradient too large for Newton-Raphson -- use scaled steepest descent instead.
     Accept linear search using points  1 and  2.
 Gradient too large for Newton-Raphson -- use scaled steepest descent instead.
     Minimum is close to point  3 DX=  1.52D-01 DF= -1.06D-05 DXR=  8.68D-02 DFR=  8.27D-03 which will be used.
 Gradient too large for Newton-Raphson -- use scaled steepest descent instead.
 Restarting incremental Fock formation.
     Accept linear search using points  1 and  2.
 LinEq1:  Iter=  0 NonCon=     1 RMS=1.41D-04 Max=1.63D-02 NDo=     1
 AX will form     1 AO Fock derivatives at one time.
 LinEq1:  Iter=  1 NonCon=     1 RMS=8.20D-05 Max=5.14D-03 NDo=     1
 LinEq1:  Iter=  2 NonCon=     1 RMS=2.91D-05 Max=2.69D-03 NDo=     1
 LinEq1:  Iter=  3 NonCon=     1 RMS=5.10D-06 Max=3.52D-04 NDo=     1
 LinEq1:  Iter=  4 NonCon=     1 RMS=2.01D-06 Max=6.63D-05 NDo=     1
 LinEq1:  Iter=  5 NonCon=     1 RMS=1.19D-06 Max=8.08D-05 NDo=     1
 LinEq1:  Iter=  6 NonCon=     1 RMS=4.21D-07 Max=3.04D-05 NDo=     1
 LinEq1:  Iter=  7 NonCon=     1 RMS=2.64D-07 Max=1.44D-05 NDo=     1
 LinEq1:  Iter=  8 NonCon=     1 RMS=1.53D-07 Max=6.07D-06 NDo=     1
 LinEq1:  Iter=  9 NonCon=     1 RMS=6.91D-08 Max=3.08D-06 NDo=     1
 LinEq1:  Iter= 10 NonCon=     1 RMS=2.24D-08 Max=1.26D-06 NDo=     1
 LinEq1:  Iter= 11 NonCon=     1 RMS=8.59D-09 Max=4.04D-07 NDo=     1
 LinEq1:  Iter= 12 NonCon=     0 RMS=3.57D-09 Max=1.30D-07 NDo=     1
 Linear equations converged to 1.742D-08 1.742D-07 after    12 iterations.
     Accept linear search using points  1 and  2.
 LinEq1:  Iter=  0 NonCon=     1 RMS=1.37D-05 Max=6.22D-04 NDo=     1
 LinEq1:  Iter=  1 NonCon=     1 RMS=1.58D-05 Max=2.06D-03 NDo=     1
 LinEq1:  Iter=  2 NonCon=     1 RMS=5.43D-06 Max=2.54D-04 NDo=     1
 LinEq1:  Iter=  3 NonCon=     1 RMS=3.15D-06 Max=1.18D-04 NDo=     1
 LinEq1:  Iter=  4 NonCon=     1 RMS=1.29D-06 Max=8.30D-05 NDo=     1
 LinEq1:  Iter=  5 NonCon=     1 RMS=7.35D-07 Max=4.66D-05 NDo=     1
 LinEq1:  Iter=  6 NonCon=     1 RMS=4.26D-07 Max=2.23D-05 NDo=     1
 LinEq1:  Iter=  7 NonCon=     1 RMS=2.32D-07 Max=1.25D-05 NDo=     1
 LinEq1:  Iter=  8 NonCon=     1 RMS=1.08D-07 Max=7.19D-06 NDo=     1
 LinEq1:  Iter=  9 NonCon=     1 RMS=4.64D-08 Max=2.60D-06 NDo=     1
 LinEq1:  Iter= 10 NonCon=     1 RMS=1.95D-08 Max=1.82D-06 NDo=     1
 LinEq1:  Iter= 11 NonCon=     1 RMS=9.84D-09 Max=8.14D-07 NDo=     1
 LinEq1:  Iter= 12 NonCon=     1 RMS=4.48D-09 Max=3.48D-07 NDo=     1
 LinEq1:  Iter= 13 NonCon=     0 RMS=1.88D-09 Max=1.28D-07 NDo=     1
 Linear equations converged to 1.742D-08 1.742D-07 after    13 iterations.
     Minimum is close to point  2 DX=  7.66D-04 DF= -2.84D-12 DXR=  7.65D-04 DFR=  5.94D-07 which will be used.
 LinEq1:  Iter=  0 NonCon=     1 RMS=4.47D-08 Max=3.24D-06 NDo=     1
 LinEq1:  Iter=  1 NonCon=     1 RMS=3.01D-08 Max=1.52D-06 NDo=     1
 LinEq1:  Iter=  2 NonCon=     1 RMS=1.87D-08 Max=1.24D-06 NDo=     1
 LinEq1:  Iter=  3 NonCon=     1 RMS=1.20D-08 Max=9.80D-07 NDo=     1
 LinEq1:  Iter=  4 NonCon=     1 RMS=7.10D-09 Max=4.41D-07 NDo=     1
 LinEq1:  Iter=  5 NonCon=     1 RMS=4.38D-09 Max=1.84D-07 NDo=     1
 LinEq1:  Iter=  6 NonCon=     1 RMS=1.96D-09 Max=6.97D-08 NDo=     1
 LinEq1:  Iter=  7 NonCon=     1 RMS=9.71D-10 Max=6.22D-08 NDo=     1
 LinEq1:  Iter=  8 NonCon=     1 RMS=3.89D-10 Max=2.75D-08 NDo=     1
 LinEq1:  Iter=  9 NonCon=     1 RMS=1.87D-10 Max=1.63D-08 NDo=     1
 LinEq1:  Iter= 10 NonCon=     1 RMS=1.13D-10 Max=7.12D-09 NDo=     1
 LinEq1:  Iter= 11 NonCon=     1 RMS=4.66D-11 Max=1.87D-09 NDo=     1
 LinEq1:  Iter= 12 NonCon=     1 RMS=2.29D-11 Max=1.26D-09 NDo=     1
 LinEq1:  Iter= 13 NonCon=     0 RMS=1.26D-11 Max=7.01D-10 NDo=     1
 Linear equations converged to 1.016D-10 1.016D-09 after    13 iterations.
 SCF Done:  E(UwB97XD) =  -383.978569280     a.u. after   19 cycles
            Convg  =    0.3466D-07                    85 Fock formations.
              S**2 =  2.0128                  -V/T =  2.0058
 <Sx>= 0.0000 <Sy>= 0.0000 <Sz>= 1.0000 <S**2>= 2.0128 S= 1.0043
 <L.S>=  0.00000000000    
 Annihilation of the first spin contaminant:
 S**2 before annihilation     2.0128,   after     2.0001
 DoSCS=F DFT=T ScalE2(SS,OS)=  1.000000  1.000000
 Range of M.O.s used for correlation:     1   552
 NBasis=   552 NAE=    30 NBE=    28 NFC=     0 NFV=     0
 NROrb=    552 NOA=    30 NOB=    28 NVA=   522 NVB=   524

 **** Warning!!: The largest alpha MO coefficient is  0.62346154D+02


 **** Warning!!: The largest beta MO coefficient is  0.62252228D+02

 Symmetrizing basis deriv contribution to polar:
 IMax=3 JMax=2 DiffMx= 0.00D+00
 G2DrvN: will do    18 centers at a time, making    1 passes.
 Calling FoFCou, ICntrl=  3107 FMM=F I1Cent=   0 AccDes= 0.00D+00.
 End of G2Drv F.D. properties file   721 does not exist.
 End of G2Drv F.D. properties file   722 does not exist.
 End of G2Drv F.D. properties file   788 does not exist.
          IDoAtm=11111111111111111
          Differentiating once with respect to electric field.
                with respect to dipole field.
          Differentiating once with respect to nuclear coordinates.
 CalDSu exits because no D1Ps are significant.
          There are    54 degrees of freedom in the 1st order CPHF.  IDoFFX=6 NUNeed=     3.
     51 vectors produced by pass  0 Test12= 5.62D-14 1.85D-09 XBig12= 8.63D+01 5.11D+00.
 AX will form    51 AO Fock derivatives at one time.
     51 vectors produced by pass  1 Test12= 5.62D-14 1.85D-09 XBig12= 8.23D+00 4.70D-01.
     51 vectors produced by pass  2 Test12= 5.62D-14 1.85D-09 XBig12= 4.25D-01 1.40D-01.
     51 vectors produced by pass  3 Test12= 5.62D-14 1.85D-09 XBig12= 6.15D-03 9.43D-03.
     51 vectors produced by pass  4 Test12= 5.62D-14 1.85D-09 XBig12= 7.75D-05 7.63D-04.
     51 vectors produced by pass  5 Test12= 5.62D-14 1.85D-09 XBig12= 1.05D-06 7.61D-05.
     51 vectors produced by pass  6 Test12= 5.62D-14 1.85D-09 XBig12= 1.00D-08 7.71D-06.
     40 vectors produced by pass  7 Test12= 5.62D-14 1.85D-09 XBig12= 1.05D-10 1.01D-06.
      4 vectors produced by pass  8 Test12= 5.62D-14 1.85D-09 XBig12= 9.25D-13 1.02D-07.
      3 vectors produced by pass  9 Test12= 5.62D-14 1.85D-09 XBig12= 9.22D-15 1.09D-08.
 InvSVY:  IOpt=1 It=  1 EMax= 7.11D-15
 Solved reduced A of dimension   404 with    54 vectors.
 Isotropic polarizability for W=    0.000000       82.09 Bohr**3.
 End of Minotr F.D. properties file   721 does not exist.
 End of Minotr F.D. properties file   722 does not exist.
 End of Minotr F.D. properties file   788 does not exist.
 Calling FoFJK, ICntrl=    100127 FMM=F ISym2X=0 I1Cent= 0 IOpClX= 1 NMat=1 NMatS=1 NMatT=0.
 ***** Axes restored to original set *****
 -------------------------------------------------------------------
 Center     Atomic                   Forces (Hartrees/Bohr)
 Number     Number              X              Y              Z
 -------------------------------------------------------------------
      1        6          -0.000000100   -0.000000144   -0.000000148
      2        1           0.000000016    0.000000089   -0.000000126
      3        1           0.000000091    0.000000132   -0.000000164
      4        8           0.000000311    0.000000220   -0.000000190
      5        1           0.000000101   -0.000000111    0.000000006
      6        6           0.000000077    0.000000724    0.000000446
      7        1          -0.000000007   -0.000000282    0.000000034
      8        6          -0.000000594   -0.000000751   -0.000001244
      9        1          -0.000000208    0.000000268    0.000000198
     10        6           0.000000200   -0.000000082    0.000000443
     11        1          -0.000000036   -0.000000097    0.000000075
     12        1           0.000000014    0.000000004    0.000000011
     13        1          -0.000000030    0.000000070   -0.000000086
     14        8           0.000000086    0.000000590    0.000000446
     15        8          -0.000000326   -0.000000188    0.000000304
     16        1           0.000000314   -0.000000419    0.000000003
     17        1           0.000000090   -0.000000023   -0.000000007
 -------------------------------------------------------------------
 Cartesian Forces:  Max     0.000001244 RMS     0.000000316
 FormGI is forming the generalized inverse of G from B-inverse, IUseBI=4.

 GradGradGradGradGradGradGradGradGradGradGradGradGradGradGradGradGradGrad
 Berny optimization.
 Internal  Forces:  Max     0.000002403 RMS     0.000000397
 Search for a saddle point.
 Step number   6 out of a maximum of   81
 All quantities printed in internal units (Hartrees-Bohrs-Radians)
 Swapping is turned off.
 Second derivative matrix not updated -- analytic derivatives used.
 ITU=  0  0  0  0  0  0
     Eigenvalues ---   -0.04693   0.00007   0.00187   0.00205   0.00323
     Eigenvalues ---    0.00898   0.01683   0.03592   0.03847   0.04417
     Eigenvalues ---    0.04431   0.04947   0.05151   0.05807   0.06291
     Eigenvalues ---    0.06621   0.06795   0.09284   0.10063   0.10284
     Eigenvalues ---    0.11986   0.12336   0.13372   0.14018   0.15945
     Eigenvalues ---    0.16865   0.17111   0.18117   0.19127   0.23330
     Eigenvalues ---    0.23470   0.28704   0.29857   0.30284   0.30828
     Eigenvalues ---    0.31183   0.31785   0.33808   0.33941   0.34075
     Eigenvalues ---    0.34629   0.37900   0.40200   0.43758   0.53634
 Eigenvectors required to have negative eigenvalues:
                          R15       R4        A28       A27       R3
   1                   -0.85304   0.44159  -0.12930   0.09731  -0.09258
                          A1        A3        A5        R11       A4
   1                    0.08124  -0.07764  -0.07421   0.06723   0.04775
 RFO step:  Lambda0=6.652664530D-14 Lambda= 0.00000000D+00.
 Linear search not attempted -- option 19 set.
 Iteration  1 RMS(Cart)=  0.00171625 RMS(Int)=  0.00000076
 Iteration  2 RMS(Cart)=  0.00000142 RMS(Int)=  0.00000001
 Iteration  3 RMS(Cart)=  0.00000000 RMS(Int)=  0.00000001
 Variable       Old X    -DE/DX   Delta X   Delta X   Delta X     New X
                                 (Linear)    (Quad)   (Total)
    R1        2.08418   0.00000   0.00000   0.00000   0.00000   2.08418
    R2        2.08589   0.00000   0.00000   0.00000   0.00000   2.08589
    R3        2.49874   0.00000   0.00000  -0.00001  -0.00001   2.49873
    R4        2.28978   0.00000   0.00000   0.00004   0.00004   2.28981
    R5        2.07370   0.00000   0.00000   0.00000   0.00000   2.07370
    R6        2.06005   0.00000   0.00000   0.00000   0.00000   2.06005
    R7        2.89629   0.00000   0.00000  -0.00004  -0.00004   2.89625
    R8        2.65470   0.00000   0.00000   0.00003   0.00003   2.65473
    R9        2.08227   0.00000   0.00000   0.00001   0.00001   2.08228
   R10        2.87368   0.00000   0.00000   0.00002   0.00002   2.87370
   R11        2.63392   0.00000   0.00000   0.00001   0.00001   2.63393
   R12        2.06163   0.00000   0.00000   0.00000   0.00000   2.06163
   R13        2.06069   0.00000   0.00000   0.00000   0.00000   2.06069
   R14        2.05830   0.00000   0.00000  -0.00001  -0.00001   2.05829
   R15        2.55315   0.00000   0.00000  -0.00008  -0.00008   2.55308
   R16        1.81576   0.00000   0.00000   0.00000   0.00000   1.81576
    A1        1.87786   0.00000   0.00000   0.00002   0.00002   1.87789
    A2        1.93296   0.00000   0.00000   0.00003   0.00003   1.93299
    A3        1.88342   0.00000   0.00000   0.00001   0.00001   1.88343
    A4        1.91965   0.00000   0.00000  -0.00004  -0.00004   1.91962
    A5        1.87155   0.00000   0.00000   0.00000   0.00000   1.87155
    A6        1.97480   0.00000   0.00000  -0.00003  -0.00003   1.97477
    A7        1.88729   0.00000   0.00000  -0.00001  -0.00001   1.88728
    A8        1.89884   0.00000   0.00000   0.00003   0.00003   1.89887
    A9        1.94055   0.00000   0.00000  -0.00003  -0.00003   1.94053
   A10        1.91457   0.00000   0.00000   0.00007   0.00007   1.91465
   A11        1.87571   0.00000   0.00000  -0.00002  -0.00002   1.87569
   A12        1.94588   0.00000   0.00000  -0.00005  -0.00005   1.94583
   A13        1.85985   0.00000   0.00000   0.00008   0.00008   1.85992
   A14        1.96695   0.00000   0.00000   0.00001   0.00001   1.96697
   A15        1.88334   0.00000   0.00000   0.00020   0.00020   1.88354
   A16        1.90644   0.00000   0.00000  -0.00009  -0.00009   1.90635
   A17        1.88814   0.00000   0.00000  -0.00006  -0.00006   1.88809
   A18        1.95519   0.00000   0.00000  -0.00013  -0.00013   1.95506
   A19        1.93514   0.00000   0.00000  -0.00004  -0.00004   1.93511
   A20        1.92603   0.00000   0.00000  -0.00001  -0.00001   1.92603
   A21        1.92513   0.00000   0.00000   0.00002   0.00002   1.92514
   A22        1.89510   0.00000   0.00000  -0.00002  -0.00002   1.89508
   A23        1.89175   0.00000   0.00000   0.00003   0.00003   1.89178
   A24        1.88958   0.00000   0.00000   0.00002   0.00002   1.88959
   A25        1.86910   0.00000   0.00000   0.00007   0.00007   1.86917
   A26        1.85093   0.00000   0.00000  -0.00004  -0.00004   1.85088
   A27        3.05424   0.00000   0.00000  -0.00012  -0.00012   3.05412
   A28        3.33289   0.00000   0.00000   0.00009   0.00009   3.33299
    D1       -2.13659   0.00000   0.00000  -0.00169  -0.00169  -2.13828
    D2        2.07123   0.00000   0.00000  -0.00172  -0.00172   2.06951
    D3       -0.00817   0.00000   0.00000  -0.00164  -0.00164  -0.00981
    D4        3.06218   0.00000   0.00000  -0.00045  -0.00045   3.06172
    D5        0.97140   0.00000   0.00000  -0.00040  -0.00040   0.97100
    D6       -1.19659   0.00000   0.00000  -0.00039  -0.00039  -1.19698
    D7        1.00091   0.00000   0.00000  -0.00050  -0.00050   1.00041
    D8       -1.08987   0.00000   0.00000  -0.00045  -0.00045  -1.09032
    D9        3.02532   0.00000   0.00000  -0.00043  -0.00043   3.02489
   D10       -1.07470   0.00000   0.00000  -0.00050  -0.00050  -1.07520
   D11        3.11771   0.00000   0.00000  -0.00045  -0.00045   3.11727
   D12        0.94972   0.00000   0.00000  -0.00043  -0.00043   0.94929
   D13        1.27817   0.00000   0.00000  -0.00025  -0.00025   1.27792
   D14       -2.94274   0.00000   0.00000  -0.00029  -0.00029  -2.94304
   D15       -0.84412   0.00000   0.00000  -0.00024  -0.00024  -0.84436
   D16        1.01199   0.00000   0.00000  -0.00018  -0.00018   1.01181
   D17       -1.08846   0.00000   0.00000  -0.00013  -0.00013  -1.08858
   D18        3.10764   0.00000   0.00000  -0.00016  -0.00016   3.10748
   D19       -1.05166   0.00000   0.00000  -0.00023  -0.00023  -1.05189
   D20        3.13108   0.00000   0.00000  -0.00017  -0.00017   3.13091
   D21        1.04399   0.00000   0.00000  -0.00020  -0.00020   1.04379
   D22        3.13988   0.00000   0.00000  -0.00001  -0.00001   3.13987
   D23        1.03944   0.00000   0.00000   0.00004   0.00004   1.03948
   D24       -1.04765   0.00000   0.00000   0.00002   0.00002  -1.04764
   D25       -2.25609   0.00000   0.00000   0.00252   0.00252  -2.25356
   D26       -0.25027   0.00000   0.00000   0.00268   0.00268  -0.24758
   D27        1.85204   0.00000   0.00000   0.00245   0.00245   1.85450
         Item               Value     Threshold  Converged?
 Maximum Force            0.000002     0.000450     YES
 RMS     Force            0.000000     0.000300     YES
 Maximum Displacement     0.005270     0.001800     NO 
 RMS     Displacement     0.001716     0.001200     NO 
 Predicted change in Energy=-1.114104D-09
 Optimization completed on the basis of negligible forces.
    -- Stationary point found.
                           ----------------------------
                           !   Optimized Parameters   !
                           ! (Angstroms and Degrees)  !
 --------------------------                            --------------------------
 ! Name  Definition              Value          Derivative Info.                !
 --------------------------------------------------------------------------------
 ! R1    R(1,2)                  1.1029         -DE/DX =    0.0                 !
 ! R2    R(1,3)                  1.1038         -DE/DX =    0.0                 !
 ! R3    R(1,4)                  1.3223         -DE/DX =    0.0                 !
 ! R4    R(1,17)                 1.2117         -DE/DX =    0.0                 !
 ! R5    R(5,6)                  1.0974         -DE/DX =    0.0                 !
 ! R6    R(6,7)                  1.0901         -DE/DX =    0.0                 !
 ! R7    R(6,8)                  1.5326         -DE/DX =    0.0                 !
 ! R8    R(6,15)                 1.4048         -DE/DX =    0.0                 !
 ! R9    R(8,9)                  1.1019         -DE/DX =    0.0                 !
 ! R10   R(8,10)                 1.5207         -DE/DX =    0.0                 !
 ! R11   R(8,14)                 1.3938         -DE/DX =    0.0                 !
 ! R12   R(10,11)                1.091          -DE/DX =    0.0                 !
 ! R13   R(10,12)                1.0905         -DE/DX =    0.0                 !
 ! R14   R(10,13)                1.0892         -DE/DX =    0.0                 !
 ! R15   R(14,17)                1.3511         -DE/DX =    0.0                 !
 ! R16   R(15,16)                0.9609         -DE/DX =    0.0                 !
 ! A1    A(2,1,3)              107.5937         -DE/DX =    0.0                 !
 ! A2    A(2,1,4)              110.7505         -DE/DX =    0.0                 !
 ! A3    A(2,1,17)             107.912          -DE/DX =    0.0                 !
 ! A4    A(3,1,4)              109.9879         -DE/DX =    0.0                 !
 ! A5    A(3,1,17)             107.2321         -DE/DX =    0.0                 !
 ! A6    A(4,1,17)             113.1477         -DE/DX =    0.0                 !
 ! A7    A(5,6,7)              108.1339         -DE/DX =    0.0                 !
 ! A8    A(5,6,8)              108.7957         -DE/DX =    0.0                 !
 ! A9    A(5,6,15)             111.1855         -DE/DX =    0.0                 !
 ! A10   A(7,6,8)              109.6969         -DE/DX =    0.0                 !
 ! A11   A(7,6,15)             107.4702         -DE/DX =    0.0                 !
 ! A12   A(8,6,15)             111.4904         -DE/DX =    0.0                 !
 ! A13   A(6,8,9)              106.5614         -DE/DX =    0.0                 !
 ! A14   A(6,8,10)             112.6982         -DE/DX =    0.0                 !
 ! A15   A(6,8,14)             107.9074         -DE/DX =    0.0                 !
 ! A16   A(9,8,10)             109.2308         -DE/DX =    0.0                 !
 ! A17   A(9,8,14)             108.1827         -DE/DX =    0.0                 !
 ! A18   A(10,8,14)            112.0239         -DE/DX =    0.0                 !
 ! A19   A(8,10,11)            110.8756         -DE/DX =    0.0                 !
 ! A20   A(8,10,12)            110.3535         -DE/DX =    0.0                 !
 ! A21   A(8,10,13)            110.3016         -DE/DX =    0.0                 !
 ! A22   A(11,10,12)           108.5814         -DE/DX =    0.0                 !
 ! A23   A(11,10,13)           108.3894         -DE/DX =    0.0                 !
 ! A24   A(12,10,13)           108.2648         -DE/DX =    0.0                 !
 ! A25   A(8,14,17)            107.0914         -DE/DX =    0.0                 !
 ! A26   A(6,15,16)            106.0504         -DE/DX =    0.0                 !
 ! A27   L(1,17,14,13,-1)      174.9953         -DE/DX =    0.0                 !
 ! A28   L(1,17,14,13,-2)      190.9607         -DE/DX =    0.0                 !
 ! D1    D(2,1,14,8)          -122.4177         -DE/DX =    0.0                 !
 ! D2    D(3,1,14,8)           118.6729         -DE/DX =    0.0                 !
 ! D3    D(4,1,14,8)            -0.468          -DE/DX =    0.0                 !
 ! D4    D(5,6,8,9)            175.4498         -DE/DX =    0.0                 !
 ! D5    D(5,6,8,10)            55.6571         -DE/DX =    0.0                 !
 ! D6    D(5,6,8,14)           -68.5597         -DE/DX =    0.0                 !
 ! D7    D(7,6,8,9)             57.3477         -DE/DX =    0.0                 !
 ! D8    D(7,6,8,10)           -62.445          -DE/DX =    0.0                 !
 ! D9    D(7,6,8,14)           173.3382         -DE/DX =    0.0                 !
 ! D10   D(15,6,8,9)           -61.5756         -DE/DX =    0.0                 !
 ! D11   D(15,6,8,10)          178.6317         -DE/DX =    0.0                 !
 ! D12   D(15,6,8,14)           54.4149         -DE/DX =    0.0                 !
 ! D13   D(5,6,15,16)           73.234          -DE/DX =    0.0                 !
 ! D14   D(7,6,15,16)         -168.6068         -DE/DX =    0.0                 !
 ! D15   D(8,6,15,16)          -48.3646         -DE/DX =    0.0                 !
 ! D16   D(6,8,10,11)           57.9827         -DE/DX =    0.0                 !
 ! D17   D(6,8,10,12)          -62.3639         -DE/DX =    0.0                 !
 ! D18   D(6,8,10,13)          178.0546         -DE/DX =    0.0                 !
 ! D19   D(9,8,10,11)          -60.2558         -DE/DX =    0.0                 !
 ! D20   D(9,8,10,12)          179.3976         -DE/DX =    0.0                 !
 ! D21   D(9,8,10,13)           59.8162         -DE/DX =    0.0                 !
 ! D22   D(14,8,10,11)         179.9019         -DE/DX =    0.0                 !
 ! D23   D(14,8,10,12)          59.5553         -DE/DX =    0.0                 !
 ! D24   D(14,8,10,13)         -60.0261         -DE/DX =    0.0                 !
 ! D25   D(6,8,14,17)         -129.2642         -DE/DX =    0.0                 !
 ! D26   D(9,8,14,17)          -14.3391         -DE/DX =    0.0                 !
 ! D27   D(10,8,14,17)         106.1142         -DE/DX =    0.0                 !
 --------------------------------------------------------------------------------
 GradGradGradGradGradGradGradGradGradGradGradGradGradGradGradGradGradGrad

                          Input orientation:                          
 ---------------------------------------------------------------------
 Center     Atomic      Atomic             Coordinates (Angstroms)
 Number     Number       Type             X           Y           Z
 ---------------------------------------------------------------------
      1          6           0       -2.371730   -0.509125    0.336487
      2          1           0       -3.140386    0.040326    0.905404
      3          1           0       -2.550323   -1.587529    0.489898
      4          8           0       -2.444286   -0.217668   -0.951226
      5          1           0        2.602784    0.050045    0.523367
      6          6           0        1.890603   -0.249809   -0.255779
      7          1           0        2.320233    0.005510   -1.224604
      8          6           0        0.581833    0.521225   -0.051713
      9          1           0       -0.073779    0.256378   -0.896811
     10          6           0        0.785859    2.027992   -0.029130
     11          1           0        1.251984    2.371084   -0.953916
     12          1           0        1.424509    2.311750    0.807967
     13          1           0       -0.170423    2.537200    0.083147
     14          8           0       -0.011023    0.056428    1.120974
     15          8           0        1.677496   -1.638286   -0.241651
     16          1           0        1.138888   -1.816514    0.533840
     17          1           0       -1.292449   -0.251217    0.823157
 ---------------------------------------------------------------------
                    Distance matrix (angstroms):
                    1          2          3          4          5
     1  C    0.000000
     2  H    1.102903   0.000000
     3  H    1.103804   1.780654   0.000000
     4  O    1.322276   1.999547   1.991131   0.000000
     5  H    5.009331   5.755871   5.407151   5.264885   0.000000
     6  C    4.311092   5.171400   4.697591   4.390438   1.097352
     7  H    4.971556   5.861442   5.403666   4.777571   1.771220
     8  C    3.152120   3.873275   3.814523   3.242296   2.153362
     9  H    2.718014   3.563529   3.384705   2.418054   3.037016
    10  C    4.067064   4.498842   4.946867   4.040679   2.742033
    11  H    4.805419   5.308712   5.675628   4.512655   3.065003
    12  H    4.753006   5.099718   5.577170   4.945734   2.566055
    13  H    3.766966   3.966254   4.779410   3.718827   3.751054
    14  O    2.551119   3.136821   3.090129   3.207789   2.681262
    15  O    4.243286   5.229289   4.290943   4.417096   2.071684
    16  H    3.751354   4.679541   3.696572   4.195338   2.372160
    17  H    1.211699   1.872601   1.865218   2.115724   3.918351
                    6          7          8          9         10
     6  C    0.000000
     7  H    1.090134   0.000000
     8  C    1.532649   2.159552   0.000000
     9  H    2.127427   2.429336   1.101890   0.000000
    10  C    2.541694   2.806046   1.520686   2.151851   0.000000
    11  H    2.786451   2.609667   2.164498   2.496575   1.090969
    12  H    2.812540   3.201938   2.157576   3.061974   1.090469
    13  H    3.482832   3.784578   2.155976   2.484312   1.089208
    14  O    2.367575   3.307428   1.393811   2.028639   2.417607
    15  O    1.404807   2.020241   2.429000   2.661945   3.779124
    16  H    1.908700   2.794185   2.473500   2.795390   3.901511
    17  H    3.360941   4.160613   2.207940   2.168202   3.200087
                   11         12         13         14         15
    11  H    0.000000
    12  H    1.771303   0.000000
    13  H    1.768145   1.766352   0.000000
    14  O    3.355292   2.691691   2.693831   0.000000
    15  O    4.094317   4.094934   4.577661   2.753162   0.000000
    16  H    4.445467   4.147202   4.568615   2.274848   0.960858
    17  H    4.063077   3.735089   3.095453   1.351071   3.446498
                   16         17
    16  H    0.000000
    17  H    2.906072   0.000000
 Stoichiometry    C4H10O3(3)
 Framework group  C1[X(C4H10O3)]
 Deg. of freedom    45
 Full point group                 C1      NOp   1
 Largest Abelian subgroup         C1      NOp   1
 Largest concise Abelian subgroup C1      NOp   1
                         Standard orientation:                         
 ---------------------------------------------------------------------
 Center     Atomic      Atomic             Coordinates (Angstroms)
 Number     Number       Type             X           Y           Z
 ---------------------------------------------------------------------
      1          6           0       -2.407822   -0.341337    0.363285
      2          1           0       -3.132890    0.278665    0.916701
      3          1           0       -2.656105   -1.399069    0.558073
      4          8           0       -2.473111   -0.093220   -0.933862
      5          1           0        2.594382   -0.108489    0.494176
      6          6           0        1.856505   -0.388643   -0.268212
      7          1           0        2.292903   -0.198310   -1.248886
      8          6           0        0.603773    0.474889   -0.083852
      9          1           0       -0.075966    0.223448   -0.913848
     10          6           0        0.907524    1.964517   -0.118932
     11          1           0        1.386578    2.241552   -1.059130
     12          1           0        1.571517    2.235651    0.702483
     13          1           0       -0.011756    2.540114   -0.019006
     14          8           0       -0.007447    0.094061    1.109501
     15          8           0        1.551890   -1.758368   -0.200796
     16          1           0        1.010036   -1.871674    0.584573
     17          1           0       -1.309232   -0.138227    0.832390
 ---------------------------------------------------------------------
 Rotational constants (GHZ):           3.0233522           1.4801522           1.1970457

 **********************************************************************

            Population analysis using the SCF Density.

 **********************************************************************

 Orbital symmetries:
 Alpha Orbitals:
       Occupied  (A) (A) (A) (A) (A) (A) (A) (A) (A) (A) (A) (A)
                 (A) (A) (A) (A) (A) (A) (A) (A) (A) (A) (A) (A)
                 (A) (A) (A) (A) (A) (A)
       Virtual   (A) (A) (A) (A) (A) (A) (A) (A) (A) (A) (A) (A)
                 (A) (A) (A) (A) (A) (A) (A) (A) (A) (A) (A) (A)
                 (A) (A) (A) (A) (A) (A) (A) (A) (A) (A) (A) (A)
                 (A) (A) (A) (A) (A) (A) (A) (A) (A) (A) (A) (A)
                 (A) (A) (A) (A) (A) (A) (A) (A) (A) (A) (A) (A)
                 (A) (A) (A) (A) (A) (A) (A) (A) (A) (A) (A) (A)
                 (A) (A) (A) (A) (A) (A) (A) (A) (A) (A) (A) (A)
                 (A) (A) (A) (A) (A) (A) (A) (A) (A) (A) (A) (A)
                 (A) (A) (A) (A) (A) (A) (A) (A) (A) (A) (A) (A)
                 (A) (A) (A) (A) (A) (A) (A) (A) (A) (A) (A) (A)
                 (A) (A) (A) (A) (A) (A) (A) (A) (A) (A) (A) (A)
                 (A) (A) (A) (A) (A) (A) (A) (A) (A) (A) (A) (A)
                 (A) (A) (A) (A) (A) (A) (A) (A) (A) (A) (A) (A)
                 (A) (A) (A) (A) (A) (A) (A) (A) (A) (A) (A) (A)
                 (A) (A) (A) (A) (A) (A) (A) (A) (A) (A) (A) (A)
                 (A) (A) (A) (A) (A) (A) (A) (A) (A) (A) (A) (A)
                 (A) (A) (A) (A) (A) (A) (A) (A) (A) (A) (A) (A)
                 (A) (A) (A) (A) (A) (A) (A) (A) (A) (A) (A) (A)
                 (A) (A) (A) (A) (A) (A) (A) (A) (A) (A) (A) (A)
                 (A) (A) (A) (A) (A) (A) (A) (A) (A) (A) (A) (A)
                 (A) (A) (A) (A) (A) (A) (A) (A) (A) (A) (A) (A)
                 (A) (A) (A) (A) (A) (A) (A) (A) (A) (A) (A) (A)
                 (A) (A) (A) (A) (A) (A) (A) (A) (A) (A) (A) (A)
                 (A) (A) (A) (A) (A) (A) (A) (A) (A) (A) (A) (A)
                 (A) (A) (A) (A) (A) (A) (A) (A) (A) (A) (A) (A)
                 (A) (A) (A) (A) (A) (A) (A) (A) (A) (A) (A) (A)
                 (A) (A) (A) (A) (A) (A) (A) (A) (A) (A) (A) (A)
                 (A) (A) (A) (A) (A) (A) (A) (A) (A) (A) (A) (A)
                 (A) (A) (A) (A) (A) (A) (A) (A) (A) (A) (A) (A)
                 (A) (A) (A) (A) (A) (A) (A) (A) (A) (A) (A) (A)
                 (A) (A) (A) (A) (A) (A) (A) (A) (A) (A) (A) (A)
                 (A) (A) (A) (A) (A) (A) (A) (A) (A) (A) (A) (A)
                 (A) (A) (A) (A) (A) (A) (A) (A) (A) (A) (A) (A)
                 (A) (A) (A) (A) (A) (A) (A) (A) (A) (A) (A) (A)
                 (A) (A) (A) (A) (A) (A) (A) (A) (A) (A) (A) (A)
                 (A) (A) (A) (A) (A) (A) (A) (A) (A) (A) (A) (A)
                 (A) (A) (A) (A) (A) (A) (A) (A) (A) (A) (A) (A)
                 (A) (A) (A) (A) (A) (A) (A) (A) (A) (A) (A) (A)
                 (A) (A) (A) (A) (A) (A) (A) (A) (A) (A) (A) (A)
                 (A) (A) (A) (A) (A) (A) (A) (A) (A) (A) (A) (A)
                 (A) (A) (A) (A) (A) (A) (A) (A) (A) (A) (A) (A)
                 (A) (A) (A) (A) (A) (A) (A) (A) (A) (A) (A) (A)
                 (A) (A) (A) (A) (A) (A) (A) (A) (A) (A) (A) (A)
                 (A) (A) (A) (A) (A) (A)
 Beta  Orbitals:
       Occupied  (A) (A) (A) (A) (A) (A) (A) (A) (A) (A) (A) (A)
                 (A) (A) (A) (A) (A) (A) (A) (A) (A) (A) (A) (A)
                 (A) (A) (A) (A)
       Virtual   (A) (A) (A) (A) (A) (A) (A) (A) (A) (A) (A) (A)
                 (A) (A) (A) (A) (A) (A) (A) (A) (A) (A) (A) (A)
                 (A) (A) (A) (A) (A) (A) (A) (A) (A) (A) (A) (A)
                 (A) (A) (A) (A) (A) (A) (A) (A) (A) (A) (A) (A)
                 (A) (A) (A) (A) (A) (A) (A) (A) (A) (A) (A) (A)
                 (A) (A) (A) (A) (A) (A) (A) (A) (A) (A) (A) (A)
                 (A) (A) (A) (A) (A) (A) (A) (A) (A) (A) (A) (A)
                 (A) (A) (A) (A) (A) (A) (A) (A) (A) (A) (A) (A)
                 (A) (A) (A) (A) (A) (A) (A) (A) (A) (A) (A) (A)
                 (A) (A) (A) (A) (A) (A) (A) (A) (A) (A) (A) (A)
                 (A) (A) (A) (A) (A) (A) (A) (A) (A) (A) (A) (A)
                 (A) (A) (A) (A) (A) (A) (A) (A) (A) (A) (A) (A)
                 (A) (A) (A) (A) (A) (A) (A) (A) (A) (A) (A) (A)
                 (A) (A) (A) (A) (A) (A) (A) (A) (A) (A) (A) (A)
                 (A) (A) (A) (A) (A) (A) (A) (A) (A) (A) (A) (A)
                 (A) (A) (A) (A) (A) (A) (A) (A) (A) (A) (A) (A)
                 (A) (A) (A) (A) (A) (A) (A) (A) (A) (A) (A) (A)
                 (A) (A) (A) (A) (A) (A) (A) (A) (A) (A) (A) (A)
                 (A) (A) (A) (A) (A) (A) (A) (A) (A) (A) (A) (A)
                 (A) (A) (A) (A) (A) (A) (A) (A) (A) (A) (A) (A)
                 (A) (A) (A) (A) (A) (A) (A) (A) (A) (A) (A) (A)
                 (A) (A) (A) (A) (A) (A) (A) (A) (A) (A) (A) (A)
                 (A) (A) (A) (A) (A) (A) (A) (A) (A) (A) (A) (A)
                 (A) (A) (A) (A) (A) (A) (A) (A) (A) (A) (A) (A)
                 (A) (A) (A) (A) (A) (A) (A) (A) (A) (A) (A) (A)
                 (A) (A) (A) (A) (A) (A) (A) (A) (A) (A) (A) (A)
                 (A) (A) (A) (A) (A) (A) (A) (A) (A) (A) (A) (A)
                 (A) (A) (A) (A) (A) (A) (A) (A) (A) (A) (A) (A)
                 (A) (A) (A) (A) (A) (A) (A) (A) (A) (A) (A) (A)
                 (A) (A) (A) (A) (A) (A) (A) (A) (A) (A) (A) (A)
                 (A) (A) (A) (A) (A) (A) (A) (A) (A) (A) (A) (A)
                 (A) (A) (A) (A) (A) (A) (A) (A) (A) (A) (A) (A)
                 (A) (A) (A) (A) (A) (A) (A) (A) (A) (A) (A) (A)
                 (A) (A) (A) (A) (A) (A) (A) (A) (A) (A) (A) (A)
                 (A) (A) (A) (A) (A) (A) (A) (A) (A) (A) (A) (A)
                 (A) (A) (A) (A) (A) (A) (A) (A) (A) (A) (A) (A)
                 (A) (A) (A) (A) (A) (A) (A) (A) (A) (A) (A) (A)
                 (A) (A) (A) (A) (A) (A) (A) (A) (A) (A) (A) (A)
                 (A) (A) (A) (A) (A) (A) (A) (A) (A) (A) (A) (A)
                 (A) (A) (A) (A) (A) (A) (A) (A) (A) (A) (A) (A)
                 (A) (A) (A) (A) (A) (A) (A) (A) (A) (A) (A) (A)
                 (A) (A) (A) (A) (A) (A) (A) (A) (A) (A) (A) (A)
                 (A) (A) (A) (A) (A) (A) (A) (A) (A) (A) (A) (A)
                 (A) (A) (A) (A) (A) (A) (A) (A)
 The electronic state is 3-A.
 Alpha  occ. eigenvalues --  -19.35355 -19.27118 -19.24497 -10.37009 -10.33414
 Alpha  occ. eigenvalues --  -10.32593 -10.27531  -1.19736  -1.13529  -1.10541
 Alpha  occ. eigenvalues --   -0.86234  -0.79938  -0.77475  -0.67879  -0.63825
 Alpha  occ. eigenvalues --   -0.62153  -0.59214  -0.58134  -0.54695  -0.53625
 Alpha  occ. eigenvalues --   -0.51382  -0.48464  -0.47505  -0.47402  -0.45511
 Alpha  occ. eigenvalues --   -0.42931  -0.41894  -0.37332  -0.35452  -0.33826
 Alpha virt. eigenvalues --    0.02688   0.03730   0.04126   0.04562   0.05317
 Alpha virt. eigenvalues --    0.05783   0.06442   0.06864   0.07245   0.08030
 Alpha virt. eigenvalues --    0.10013   0.11176   0.11772   0.11881   0.11965
 Alpha virt. eigenvalues --    0.13163   0.13254   0.13346   0.13522   0.14352
 Alpha virt. eigenvalues --    0.14867   0.15241   0.16273   0.16550   0.17541
 Alpha virt. eigenvalues --    0.18551   0.18811   0.19027   0.19450   0.21092
 Alpha virt. eigenvalues --    0.21339   0.22142   0.22982   0.23409   0.23735
 Alpha virt. eigenvalues --    0.24082   0.25195   0.25926   0.26349   0.26475
 Alpha virt. eigenvalues --    0.27529   0.28411   0.28654   0.29235   0.29378
 Alpha virt. eigenvalues --    0.30304   0.31180   0.31922   0.32150   0.32700
 Alpha virt. eigenvalues --    0.33271   0.33839   0.34123   0.34858   0.35662
 Alpha virt. eigenvalues --    0.36106   0.36148   0.37220   0.37401   0.37617
 Alpha virt. eigenvalues --    0.38812   0.39535   0.39753   0.40190   0.40710
 Alpha virt. eigenvalues --    0.40788   0.41994   0.42599   0.42997   0.43173
 Alpha virt. eigenvalues --    0.43741   0.44214   0.44867   0.45102   0.45294
 Alpha virt. eigenvalues --    0.46352   0.46678   0.47312   0.47558   0.48062
 Alpha virt. eigenvalues --    0.48361   0.50147   0.50285   0.51172   0.51304
 Alpha virt. eigenvalues --    0.52203   0.53103   0.53695   0.54559   0.54913
 Alpha virt. eigenvalues --    0.55780   0.55860   0.56341   0.57285   0.58928
 Alpha virt. eigenvalues --    0.59481   0.59941   0.61160   0.61777   0.62391
 Alpha virt. eigenvalues --    0.63681   0.64979   0.66171   0.67347   0.67709
 Alpha virt. eigenvalues --    0.68018   0.69425   0.70036   0.71346   0.72438
 Alpha virt. eigenvalues --    0.72846   0.73343   0.74948   0.75750   0.75859
 Alpha virt. eigenvalues --    0.77022   0.77782   0.78470   0.78708   0.79449
 Alpha virt. eigenvalues --    0.80366   0.80604   0.81283   0.81768   0.83232
 Alpha virt. eigenvalues --    0.83805   0.84770   0.85253   0.87159   0.87370
 Alpha virt. eigenvalues --    0.88346   0.88883   0.89507   0.90215   0.91280
 Alpha virt. eigenvalues --    0.91601   0.92492   0.93298   0.93491   0.94501
 Alpha virt. eigenvalues --    0.94745   0.96530   0.96953   0.97389   0.97921
 Alpha virt. eigenvalues --    0.98286   0.98742   1.00649   1.01781   1.02135
 Alpha virt. eigenvalues --    1.02775   1.03041   1.03854   1.04464   1.05676
 Alpha virt. eigenvalues --    1.05926   1.07143   1.07266   1.07847   1.08722
 Alpha virt. eigenvalues --    1.09664   1.10044   1.11261   1.12434   1.13426
 Alpha virt. eigenvalues --    1.13834   1.14634   1.15506   1.16511   1.16890
 Alpha virt. eigenvalues --    1.17317   1.18124   1.19034   1.20046   1.20845
 Alpha virt. eigenvalues --    1.21773   1.23279   1.24603   1.26016   1.27154
 Alpha virt. eigenvalues --    1.27797   1.28215   1.29201   1.30337   1.30581
 Alpha virt. eigenvalues --    1.31148   1.32061   1.33643   1.35091   1.36233
 Alpha virt. eigenvalues --    1.36545   1.37212   1.37389   1.38256   1.39183
 Alpha virt. eigenvalues --    1.40056   1.41447   1.42583   1.43576   1.45220
 Alpha virt. eigenvalues --    1.45571   1.46536   1.47209   1.48516   1.48864
 Alpha virt. eigenvalues --    1.49224   1.50288   1.51229   1.52747   1.53176
 Alpha virt. eigenvalues --    1.55117   1.55731   1.56649   1.57446   1.57889
 Alpha virt. eigenvalues --    1.58971   1.59362   1.59608   1.61113   1.61219
 Alpha virt. eigenvalues --    1.62005   1.63009   1.63400   1.65222   1.66239
 Alpha virt. eigenvalues --    1.66892   1.67616   1.68156   1.69509   1.71863
 Alpha virt. eigenvalues --    1.72141   1.72963   1.74231   1.74898   1.76432
 Alpha virt. eigenvalues --    1.78021   1.78239   1.79416   1.80098   1.80787
 Alpha virt. eigenvalues --    1.81909   1.82942   1.84674   1.85826   1.86586
 Alpha virt. eigenvalues --    1.87261   1.88681   1.89547   1.90367   1.91800
 Alpha virt. eigenvalues --    1.92751   1.95246   1.96817   1.98568   2.00110
 Alpha virt. eigenvalues --    2.00783   2.01019   2.03033   2.05439   2.06713
 Alpha virt. eigenvalues --    2.08140   2.08987   2.10727   2.11947   2.13130
 Alpha virt. eigenvalues --    2.14729   2.15875   2.17853   2.18466   2.21537
 Alpha virt. eigenvalues --    2.22530   2.23644   2.25272   2.27825   2.28920
 Alpha virt. eigenvalues --    2.29591   2.30169   2.32161   2.33078   2.35096
 Alpha virt. eigenvalues --    2.36522   2.38878   2.41517   2.44936   2.46518
 Alpha virt. eigenvalues --    2.47826   2.49204   2.51162   2.51417   2.53596
 Alpha virt. eigenvalues --    2.56213   2.58368   2.58806   2.60355   2.61536
 Alpha virt. eigenvalues --    2.64008   2.65907   2.67491   2.68739   2.70600
 Alpha virt. eigenvalues --    2.73260   2.74360   2.75385   2.76811   2.79418
 Alpha virt. eigenvalues --    2.81696   2.85429   2.87872   2.89603   2.90928
 Alpha virt. eigenvalues --    2.92010   2.93150   2.95260   2.96787   2.99739
 Alpha virt. eigenvalues --    3.00838   3.02228   3.06451   3.08511   3.10387
 Alpha virt. eigenvalues --    3.14049   3.17081   3.18852   3.18972   3.26056
 Alpha virt. eigenvalues --    3.26357   3.27987   3.29459   3.32017   3.34376
 Alpha virt. eigenvalues --    3.36633   3.37217   3.39103   3.40864   3.41845
 Alpha virt. eigenvalues --    3.44354   3.45834   3.47653   3.48775   3.49180
 Alpha virt. eigenvalues --    3.50918   3.51685   3.54162   3.54962   3.57089
 Alpha virt. eigenvalues --    3.58849   3.60857   3.61144   3.62620   3.64229
 Alpha virt. eigenvalues --    3.65642   3.66836   3.69254   3.69778   3.73676
 Alpha virt. eigenvalues --    3.74165   3.75621   3.76953   3.77922   3.79471
 Alpha virt. eigenvalues --    3.82666   3.83847   3.85391   3.86362   3.88919
 Alpha virt. eigenvalues --    3.89262   3.90375   3.92874   3.94539   3.95347
 Alpha virt. eigenvalues --    3.97023   3.97665   3.98569   3.99539   4.00161
 Alpha virt. eigenvalues --    4.00814   4.02650   4.05216   4.06575   4.07780
 Alpha virt. eigenvalues --    4.08906   4.09466   4.11951   4.14231   4.15706
 Alpha virt. eigenvalues --    4.18292   4.19373   4.20830   4.21730   4.24063
 Alpha virt. eigenvalues --    4.26573   4.29820   4.31676   4.33015   4.34823
 Alpha virt. eigenvalues --    4.37872   4.40317   4.41979   4.44679   4.44978
 Alpha virt. eigenvalues --    4.47233   4.48914   4.49408   4.50013   4.52291
 Alpha virt. eigenvalues --    4.53995   4.55809   4.57960   4.59390   4.61208
 Alpha virt. eigenvalues --    4.61233   4.63200   4.64658   4.67350   4.69828
 Alpha virt. eigenvalues --    4.71592   4.73746   4.75281   4.76157   4.79399
 Alpha virt. eigenvalues --    4.81806   4.82097   4.85198   4.89225   4.90314
 Alpha virt. eigenvalues --    4.93706   4.95017   4.95849   4.99699   5.02754
 Alpha virt. eigenvalues --    5.03763   5.05356   5.07727   5.09987   5.10535
 Alpha virt. eigenvalues --    5.12671   5.13423   5.15022   5.17053   5.18440
 Alpha virt. eigenvalues --    5.18751   5.20341   5.22966   5.25618   5.27257
 Alpha virt. eigenvalues --    5.28543   5.29190   5.30247   5.32128   5.33211
 Alpha virt. eigenvalues --    5.38964   5.41664   5.43214   5.46975   5.52708
 Alpha virt. eigenvalues --    5.55655   5.58628   5.61872   5.64663   5.69077
 Alpha virt. eigenvalues --    5.71102   5.75057   5.78115   5.80921   5.83376
 Alpha virt. eigenvalues --    5.91976   5.93128   5.94832   5.97709   6.01902
 Alpha virt. eigenvalues --    6.07767   6.09259   6.26490   6.32008   6.32793
 Alpha virt. eigenvalues --    6.35560   6.42297   6.44037   6.48437   6.52467
 Alpha virt. eigenvalues --    6.54678   6.56613   6.57083   6.61131   6.63989
 Alpha virt. eigenvalues --    6.65991   6.71033   6.75229   6.77656   6.79587
 Alpha virt. eigenvalues --    6.80413   6.82409   6.83278   6.89800   6.93306
 Alpha virt. eigenvalues --    6.97648   7.00114   7.03068   7.07876   7.11827
 Alpha virt. eigenvalues --    7.14978   7.17970   7.24365   7.29021   7.29821
 Alpha virt. eigenvalues --    7.30438   7.36595   7.44388   7.50863   7.52148
 Alpha virt. eigenvalues --    7.61431   7.67331   7.84595   8.05319   8.21298
 Alpha virt. eigenvalues --   13.88697  15.52157  15.79555  17.23940  17.32894
 Alpha virt. eigenvalues --   17.46514  18.60811
  Beta  occ. eigenvalues --  -19.32988 -19.25714 -19.24496 -10.36608 -10.33443
  Beta  occ. eigenvalues --  -10.32542 -10.27522  -1.13427  -1.12737  -1.07693
  Beta  occ. eigenvalues --   -0.85533  -0.77425  -0.76171  -0.67223  -0.61400
  Beta  occ. eigenvalues --   -0.57987  -0.55836  -0.55152  -0.53676  -0.52991
  Beta  occ. eigenvalues --   -0.50367  -0.48192  -0.46788  -0.43934  -0.41713
  Beta  occ. eigenvalues --   -0.38213  -0.36168  -0.34368
  Beta virt. eigenvalues --   -0.10270  -0.06922   0.03048   0.03882   0.04332
  Beta virt. eigenvalues --    0.04637   0.05509   0.05959   0.06566   0.06912
  Beta virt. eigenvalues --    0.07330   0.08181   0.10167   0.11351   0.11930
  Beta virt. eigenvalues --    0.12006   0.12188   0.13233   0.13360   0.13468
  Beta virt. eigenvalues --    0.13608   0.14538   0.15142   0.15370   0.16363
  Beta virt. eigenvalues --    0.16775   0.17748   0.18762   0.18998   0.19434
  Beta virt. eigenvalues --    0.19791   0.21228   0.21629   0.22500   0.23087
  Beta virt. eigenvalues --    0.23583   0.23998   0.24501   0.25422   0.26075
  Beta virt. eigenvalues --    0.26452   0.26720   0.27665   0.28551   0.28897
  Beta virt. eigenvalues --    0.29354   0.29575   0.30577   0.31408   0.32122
  Beta virt. eigenvalues --    0.32475   0.32906   0.33479   0.34104   0.34299
  Beta virt. eigenvalues --    0.35011   0.35797   0.36431   0.36580   0.37326
  Beta virt. eigenvalues --    0.37623   0.37916   0.38925   0.39739   0.40224
  Beta virt. eigenvalues --    0.40508   0.40869   0.41151   0.42373   0.42907
  Beta virt. eigenvalues --    0.43237   0.43535   0.44195   0.44336   0.45043
  Beta virt. eigenvalues --    0.45466   0.45838   0.46905   0.47217   0.47572
  Beta virt. eigenvalues --    0.47671   0.48394   0.48968   0.50337   0.50516
  Beta virt. eigenvalues --    0.51279   0.51650   0.52396   0.53496   0.53992
  Beta virt. eigenvalues --    0.54707   0.55119   0.55903   0.56078   0.56448
  Beta virt. eigenvalues --    0.57589   0.59073   0.59545   0.60181   0.61318
  Beta virt. eigenvalues --    0.61917   0.62630   0.64198   0.65167   0.66449
  Beta virt. eigenvalues --    0.67544   0.68065   0.68388   0.69627   0.70218
  Beta virt. eigenvalues --    0.71462   0.72680   0.72994   0.73637   0.75067
  Beta virt. eigenvalues --    0.75895   0.76036   0.77206   0.77993   0.78616
  Beta virt. eigenvalues --    0.78833   0.79715   0.80614   0.81026   0.81748
  Beta virt. eigenvalues --    0.81916   0.83397   0.83927   0.85174   0.85341
  Beta virt. eigenvalues --    0.87361   0.87615   0.88554   0.88983   0.89653
  Beta virt. eigenvalues --    0.90458   0.91419   0.91692   0.92744   0.93493
  Beta virt. eigenvalues --    0.93760   0.94672   0.94874   0.96662   0.97218
  Beta virt. eigenvalues --    0.97546   0.98036   0.98401   0.98987   1.00929
  Beta virt. eigenvalues --    1.01931   1.02639   1.02921   1.03383   1.04158
  Beta virt. eigenvalues --    1.04957   1.05947   1.06553   1.07223   1.07591
  Beta virt. eigenvalues --    1.08038   1.08860   1.09823   1.10211   1.11373
  Beta virt. eigenvalues --    1.12571   1.13541   1.13913   1.14853   1.15547
  Beta virt. eigenvalues --    1.16768   1.17168   1.17507   1.18199   1.19177
  Beta virt. eigenvalues --    1.20210   1.20947   1.21908   1.23442   1.24732
  Beta virt. eigenvalues --    1.26076   1.27207   1.27929   1.28470   1.29414
  Beta virt. eigenvalues --    1.30428   1.30708   1.31443   1.32395   1.33931
  Beta virt. eigenvalues --    1.35257   1.36369   1.36779   1.37394   1.37640
  Beta virt. eigenvalues --    1.38630   1.39332   1.40418   1.41745   1.42911
  Beta virt. eigenvalues --    1.43826   1.45452   1.45799   1.46724   1.47460
  Beta virt. eigenvalues --    1.48815   1.49100   1.49491   1.50491   1.51454
  Beta virt. eigenvalues --    1.52985   1.53310   1.55229   1.55891   1.56827
  Beta virt. eigenvalues --    1.57764   1.58040   1.59135   1.59588   1.59861
  Beta virt. eigenvalues --    1.61313   1.61358   1.62289   1.63307   1.63923
  Beta virt. eigenvalues --    1.65427   1.66504   1.67320   1.67919   1.68369
  Beta virt. eigenvalues --    1.69671   1.71999   1.72411   1.73288   1.74406
  Beta virt. eigenvalues --    1.75166   1.76816   1.78245   1.78388   1.79643
  Beta virt. eigenvalues --    1.80220   1.81009   1.82294   1.83115   1.85209
  Beta virt. eigenvalues --    1.86279   1.86912   1.87598   1.89249   1.89809
  Beta virt. eigenvalues --    1.90913   1.92162   1.93228   1.95609   1.97125
  Beta virt. eigenvalues --    1.98839   2.00573   2.01069   2.01171   2.03271
  Beta virt. eigenvalues --    2.06133   2.06926   2.08457   2.09160   2.10980
  Beta virt. eigenvalues --    2.12158   2.13375   2.15087   2.16361   2.18089
  Beta virt. eigenvalues --    2.19003   2.22741   2.23262   2.24478   2.26108
  Beta virt. eigenvalues --    2.28785   2.29695   2.30371   2.30807   2.32993
  Beta virt. eigenvalues --    2.33577   2.36260   2.37304   2.39439   2.42287
  Beta virt. eigenvalues --    2.45791   2.47696   2.48693   2.49464   2.51832
  Beta virt. eigenvalues --    2.52017   2.54388   2.56736   2.59004   2.59246
  Beta virt. eigenvalues --    2.61185   2.62333   2.64681   2.66374   2.68036
  Beta virt. eigenvalues --    2.69796   2.71276   2.74513   2.75387   2.76447
  Beta virt. eigenvalues --    2.77596   2.80014   2.82120   2.86172   2.88668
  Beta virt. eigenvalues --    2.90037   2.91399   2.92224   2.93748   2.95836
  Beta virt. eigenvalues --    2.97341   3.00644   3.01285   3.02510   3.06938
  Beta virt. eigenvalues --    3.08826   3.10823   3.14651   3.17330   3.19658
  Beta virt. eigenvalues --    3.20080   3.26370   3.26575   3.28273   3.30110
  Beta virt. eigenvalues --    3.32682   3.34677   3.37060   3.37646   3.39802
  Beta virt. eigenvalues --    3.41997   3.42113   3.44672   3.46114   3.47851
  Beta virt. eigenvalues --    3.48945   3.49513   3.51108   3.52181   3.54380
  Beta virt. eigenvalues --    3.55387   3.57669   3.59048   3.61089   3.61446
  Beta virt. eigenvalues --    3.63025   3.64850   3.66677   3.67520   3.69895
  Beta virt. eigenvalues --    3.69976   3.73829   3.74362   3.75923   3.77259
  Beta virt. eigenvalues --    3.78270   3.80022   3.83435   3.85053   3.86354
  Beta virt. eigenvalues --    3.86811   3.89322   3.89509   3.91051   3.93554
  Beta virt. eigenvalues --    3.95665   3.96114   3.97271   3.97956   3.98849
  Beta virt. eigenvalues --    4.00262   4.00996   4.01607   4.02983   4.05752
  Beta virt. eigenvalues --    4.06819   4.08208   4.09340   4.09876   4.12190
  Beta virt. eigenvalues --    4.14565   4.16226   4.18994   4.20332   4.21362
  Beta virt. eigenvalues --    4.22402   4.24548   4.26983   4.30186   4.31949
  Beta virt. eigenvalues --    4.33913   4.35092   4.38057   4.40767   4.42357
  Beta virt. eigenvalues --    4.45417   4.45670   4.48331   4.49675   4.49955
  Beta virt. eigenvalues --    4.50899   4.53434   4.54486   4.56206   4.58597
  Beta virt. eigenvalues --    4.60092   4.61694   4.61915   4.63298   4.65573
  Beta virt. eigenvalues --    4.68157   4.70487   4.71808   4.74050   4.75884
  Beta virt. eigenvalues --    4.76786   4.79975   4.82082   4.82396   4.85969
  Beta virt. eigenvalues --    4.89715   4.90679   4.94235   4.95290   4.96204
  Beta virt. eigenvalues --    5.00026   5.03326   5.04117   5.06570   5.08931
  Beta virt. eigenvalues --    5.10395   5.11131   5.13216   5.13928   5.15386
  Beta virt. eigenvalues --    5.17867   5.18931   5.19161   5.21075   5.23430
  Beta virt. eigenvalues --    5.26043   5.28137   5.29143   5.29895   5.30781
  Beta virt. eigenvalues --    5.32834   5.33383   5.39295   5.41892   5.43361
  Beta virt. eigenvalues --    5.47679   5.53179   5.55919   5.58780   5.62056
  Beta virt. eigenvalues --    5.65766   5.70191   5.72436   5.75573   5.79143
  Beta virt. eigenvalues --    5.81088   5.83821   5.92118   5.93588   5.95404
  Beta virt. eigenvalues --    5.99604   6.02482   6.08422   6.09751   6.32457
  Beta virt. eigenvalues --    6.32633   6.36311   6.38709   6.44281   6.47188
  Beta virt. eigenvalues --    6.48814   6.56277   6.56884   6.57375   6.59232
  Beta virt. eigenvalues --    6.61636   6.64571   6.69126   6.72728   6.79231
  Beta virt. eigenvalues --    6.79865   6.83284   6.84330   6.87483   6.89523
  Beta virt. eigenvalues --    6.92923   6.95438   7.00131   7.00781   7.03650
  Beta virt. eigenvalues --    7.08365   7.13650   7.18103   7.18837   7.27213
  Beta virt. eigenvalues --    7.30521   7.33520   7.36177   7.39846   7.44549
  Beta virt. eigenvalues --    7.52161   7.55861   7.62210   7.69920   7.84693
  Beta virt. eigenvalues --    8.09735   8.21373  13.92769  15.53364  15.80120
  Beta virt. eigenvalues --   17.24001  17.33558  17.46608  18.60861
          Condensed to atoms (all electrons):
               1          2          3          4          5          6
     1  C    5.416258   0.403233   0.393175   0.007687   0.000060  -0.019111
     2  H    0.403233   0.392326  -0.013669  -0.007693  -0.000030  -0.001421
     3  H    0.393175  -0.013669   0.391051  -0.002594  -0.000152  -0.002404
     4  O    0.007687  -0.007693  -0.002594   8.487628   0.000705   0.004079
     5  H    0.000060  -0.000030  -0.000152   0.000705   0.423200   0.393988
     6  C   -0.019111  -0.001421  -0.002404   0.004079   0.393988   5.891439
     7  H   -0.002109  -0.000422   0.000061   0.001533  -0.034981   0.391248
     8  C    0.034968   0.001161   0.009970   0.004887  -0.021627  -0.186094
     9  H   -0.012888   0.006501   0.000721  -0.037647   0.002712  -0.101816
    10  C   -0.009043   0.000926  -0.000494  -0.007213  -0.001394   0.100625
    11  H   -0.000253   0.000189  -0.000324   0.001712   0.003801   0.010596
    12  H    0.001350   0.000310   0.000242  -0.001475  -0.019932  -0.037744
    13  H   -0.001038  -0.000960  -0.000387   0.005532   0.000352   0.013818
    14  O   -0.147088  -0.030811  -0.020591   0.030764   0.013793   0.044138
    15  O    0.000728  -0.000087   0.000130   0.000978  -0.019589  -0.189389
    16  H    0.002265   0.000833  -0.001270  -0.001659   0.026444   0.078172
    17  H    0.192709  -0.011986  -0.018945  -0.024240  -0.004111   0.008062
               7          8          9         10         11         12
     1  C   -0.002109   0.034968  -0.012888  -0.009043  -0.000253   0.001350
     2  H   -0.000422   0.001161   0.006501   0.000926   0.000189   0.000310
     3  H    0.000061   0.009970   0.000721  -0.000494  -0.000324   0.000242
     4  O    0.001533   0.004887  -0.037647  -0.007213   0.001712  -0.001475
     5  H   -0.034981  -0.021627   0.002712  -0.001394   0.003801  -0.019932
     6  C    0.391248  -0.186094  -0.101816   0.100625   0.010596  -0.037744
     7  H    0.374454  -0.004552  -0.035241   0.003743  -0.000197  -0.000132
     8  C   -0.004552   5.295607   0.396338  -0.162370  -0.000784  -0.029126
     9  H   -0.035241   0.396338   0.554014  -0.046914  -0.006408   0.004467
    10  C    0.003743  -0.162370  -0.046914   6.029190   0.376167   0.408818
    11  H   -0.000197  -0.000784  -0.006408   0.376167   0.351682  -0.010500
    12  H   -0.000132  -0.029126   0.004467   0.408818  -0.010500   0.419487
    13  H    0.001723  -0.015340  -0.016173   0.405811   0.008152  -0.009512
    14  O    0.001569  -0.157595  -0.083038   0.044974  -0.005708   0.014690
    15  O    0.020916   0.062816  -0.003070  -0.011589   0.001040   0.003518
    16  H   -0.024511  -0.037010   0.016685   0.001316   0.000359   0.000483
    17  H    0.003250  -0.027325  -0.035065  -0.019311  -0.000171  -0.001616
              13         14         15         16         17
     1  C   -0.001038  -0.147088   0.000728   0.002265   0.192709
     2  H   -0.000960  -0.030811  -0.000087   0.000833  -0.011986
     3  H   -0.000387  -0.020591   0.000130  -0.001270  -0.018945
     4  O    0.005532   0.030764   0.000978  -0.001659  -0.024240
     5  H    0.000352   0.013793  -0.019589   0.026444  -0.004111
     6  C    0.013818   0.044138  -0.189389   0.078172   0.008062
     7  H    0.001723   0.001569   0.020916  -0.024511   0.003250
     8  C   -0.015340  -0.157595   0.062816  -0.037010  -0.027325
     9  H   -0.016173  -0.083038  -0.003070   0.016685  -0.035065
    10  C    0.405811   0.044974  -0.011589   0.001316  -0.019311
    11  H    0.008152  -0.005708   0.001040   0.000359  -0.000171
    12  H   -0.009512   0.014690   0.003518   0.000483  -0.001616
    13  H    0.339794   0.008709  -0.001329  -0.000035  -0.002120
    14  O    0.008709   9.028592  -0.012018   0.012784   0.062400
    15  O   -0.001329  -0.012018   8.617965   0.145540   0.017098
    16  H   -0.000035   0.012784   0.145540   0.615868  -0.009177
    17  H   -0.002120   0.062400   0.017098  -0.009177   0.459631
          Atomic-Atomic Spin Densities.
               1          2          3          4          5          6
     1  C    0.458453   0.054157   0.049784  -0.175065  -0.000660  -0.014464
     2  H    0.054157   0.041066   0.000931  -0.003643  -0.000059  -0.001835
     3  H    0.049784   0.000931   0.045008  -0.000333  -0.000045  -0.000725
     4  O   -0.175065  -0.003643  -0.000333   1.178193   0.000149   0.004892
     5  H   -0.000660  -0.000059  -0.000045   0.000149  -0.001971  -0.000357
     6  C   -0.014464  -0.001835  -0.000725   0.004892  -0.000357   0.055970
     7  H   -0.000687  -0.000123   0.000035   0.000241   0.001558   0.003229
     8  C    0.057693   0.004596   0.006668  -0.027401   0.000416  -0.024726
     9  H    0.003078  -0.000064  -0.000778  -0.004491  -0.000727  -0.001589
    10  C   -0.011654  -0.000560  -0.002122   0.005870   0.000327   0.001815
    11  H    0.000236   0.000162  -0.000058  -0.000189  -0.000375  -0.002149
    12  H    0.000769   0.000054   0.000025  -0.000137  -0.000131  -0.002091
    13  H   -0.001084   0.000322  -0.000285   0.000915   0.000226  -0.000666
    14  O   -0.119405  -0.011363  -0.007101   0.017268   0.000293   0.004626
    15  O    0.001666   0.000222   0.000045  -0.000708  -0.000013  -0.002269
    16  H    0.002822   0.000344  -0.000093  -0.000824  -0.000136  -0.002897
    17  H   -0.034678  -0.001399  -0.003853   0.015485   0.000039   0.003612
               7          8          9         10         11         12
     1  C   -0.000687   0.057693   0.003078  -0.011654   0.000236   0.000769
     2  H   -0.000123   0.004596  -0.000064  -0.000560   0.000162   0.000054
     3  H    0.000035   0.006668  -0.000778  -0.002122  -0.000058   0.000025
     4  O    0.000241  -0.027401  -0.004491   0.005870  -0.000189  -0.000137
     5  H    0.001558   0.000416  -0.000727   0.000327  -0.000375  -0.000131
     6  C    0.003229  -0.024726  -0.001589   0.001815  -0.002149  -0.002091
     7  H   -0.001010  -0.001877   0.000756   0.000092  -0.000501  -0.000115
     8  C   -0.001877   0.037531   0.020322  -0.022932  -0.000883   0.006033
     9  H    0.000756   0.020322   0.031753  -0.004457  -0.000710   0.000458
    10  C    0.000092  -0.022932  -0.004457   0.027379   0.002364  -0.005066
    11  H   -0.000501  -0.000883  -0.000710   0.002364   0.002146   0.000908
    12  H   -0.000115   0.006033   0.000458  -0.005066   0.000908   0.001750
    13  H   -0.000113  -0.004248  -0.001386   0.004211   0.000269  -0.001933
    14  O   -0.000620  -0.056106   0.004427   0.007639  -0.000765   0.000730
    15  O   -0.000306   0.002922  -0.000151  -0.000220   0.000048   0.000016
    16  H   -0.000289   0.004193  -0.000242  -0.000084   0.000033   0.000124
    17  H    0.000463  -0.015098  -0.009640   0.002019   0.000038  -0.000575
              13         14         15         16         17
     1  C   -0.001084  -0.119405   0.001666   0.002822  -0.034678
     2  H    0.000322  -0.011363   0.000222   0.000344  -0.001399
     3  H   -0.000285  -0.007101   0.000045  -0.000093  -0.003853
     4  O    0.000915   0.017268  -0.000708  -0.000824   0.015485
     5  H    0.000226   0.000293  -0.000013  -0.000136   0.000039
     6  C   -0.000666   0.004626  -0.002269  -0.002897   0.003612
     7  H   -0.000113  -0.000620  -0.000306  -0.000289   0.000463
     8  C   -0.004248  -0.056106   0.002922   0.004193  -0.015098
     9  H   -0.001386   0.004427  -0.000151  -0.000242  -0.009640
    10  C    0.004211   0.007639  -0.000220  -0.000084   0.002019
    11  H    0.000269  -0.000765   0.000048   0.000033   0.000038
    12  H   -0.001933   0.000730   0.000016   0.000124  -0.000575
    13  H    0.003819  -0.001432   0.000002   0.000008   0.000460
    14  O   -0.001432   0.752111  -0.001900  -0.003181   0.012062
    15  O    0.000002  -0.001900   0.001263  -0.000285  -0.000020
    16  H    0.000008  -0.003181  -0.000285   0.002317  -0.000174
    17  H    0.000460   0.012062  -0.000020  -0.000174  -0.067469
 Mulliken charges and spin densities:
               1          2
     1  C   -0.260902   0.270961
     2  H    0.261599   0.082808
     3  H    0.265479   0.087102
     4  O   -0.462984   1.010221
     5  H    0.236760  -0.001464
     6  C   -0.398186   0.020376
     7  H    0.303649   0.000734
     8  C    0.836076  -0.012898
     9  H    0.396822   0.036559
    10  C   -1.113242   0.004620
    11  H    0.270646   0.000575
    12  H    0.256672   0.000818
    13  H    0.263002  -0.000914
    14  O   -0.805564   0.597283
    15  O   -0.633657   0.000312
    16  H    0.172914   0.001637
    17  H    0.410915  -0.098730
 Sum of Mulliken charges =   0.00000   2.00000
 Mulliken charges and spin densities with hydrogens summed into heavy atoms:
               1          2
     1  C    0.677092   0.342142
     4  O   -0.462984   1.010221
     6  C    0.142224   0.019645
     8  C    1.232898   0.023661
    10  C   -0.322923   0.005099
    14  O   -0.805564   0.597283
    15  O   -0.460743   0.001949
 APT charges:
               1
     1  C    0.536157
     2  H    0.022599
     3  H    0.031330
     4  O   -0.269864
     5  H   -0.069696
     6  C    0.489252
     7  H   -0.032632
     8  C    0.326942
     9  H   -0.009896
    10  C   -0.002184
    11  H   -0.014572
    12  H   -0.007670
    13  H   -0.008587
    14  O   -0.181838
    15  O   -0.616870
    16  H    0.273232
    17  H   -0.465702
 Sum of APT charges =   0.00000
 APT charges with hydrogens summed into heavy atoms:
               1
     1  C    0.124383
     4  O   -0.269864
     6  C    0.386923
     8  C    0.317045
    10  C   -0.033013
    14  O   -0.181838
    15  O   -0.343638
 Electronic spatial extent (au):  <R**2>=           1042.7549
 Charge=              0.0000 electrons
 Dipole moment (field-independent basis, Debye):
    X=             -2.1227    Y=              1.0189    Z=              0.7748  Tot=              2.4788
 Quadrupole moment (field-independent basis, Debye-Ang):
   XX=            -39.0668   YY=            -45.2606   ZZ=            -46.1143
   XY=              5.1935   XZ=             -4.0469   YZ=             -3.1235
 Traceless Quadrupole moment (field-independent basis, Debye-Ang):
   XX=              4.4138   YY=             -1.7801   ZZ=             -2.6337
   XY=              5.1935   XZ=             -4.0469   YZ=             -3.1235
 Octapole moment (field-independent basis, Debye-Ang**2):
  XXX=            -21.1768  YYY=             -3.1025  ZZZ=             -3.1762  XYY=            -14.7895
  XXY=              2.9115  XXZ=             14.4479  XZZ=              1.9876  YZZ=             -3.2735
  YYZ=              5.9754  XYZ=             -1.8978
 Hexadecapole moment (field-independent basis, Debye-Ang**3):
 XXXX=           -757.6346 YYYY=           -391.4028 ZZZZ=           -152.8971 XXXY=              8.8054
 XXXZ=            -32.5437 YYYX=             13.4242 YYYZ=            -11.9498 ZZZX=             -0.3529
 ZZZY=             -1.6160 XXYY=           -200.5844 XXZZ=           -153.5160 YYZZ=            -86.2555
 XXYZ=             -2.7162 YYXZ=              7.2322 ZZXY=             -1.7635
 N-N= 3.209634255106D+02 E-N=-1.541861769494D+03  KE= 3.817700478189D+02
  Exact polarizability: 110.971   7.755  69.946   3.649  -0.680  65.362
 Approx polarizability:  91.394   4.546  68.373   5.151  -1.241  77.769
                          Isotropic Fermi Contact Couplings
        Atom                 a.u.       MegaHertz       Gauss      10(-4) cm-1
     1  C(13)              0.05831      32.77835      11.69613      10.93368
     2  H(1)               0.04840     108.17899      38.60095      36.08463
     3  H(1)               0.05153     115.17370      41.09684      38.41781
     4  O(17)              0.04658     -14.11965      -5.03824      -4.70981
     5  H(1)              -0.00033      -0.73332      -0.26167      -0.24461
     6  C(13)              0.01693       9.51816       3.39632       3.17492
     7  H(1)               0.00076       1.68848       0.60249       0.56322
     8  C(13)             -0.01880     -10.56916      -3.77134      -3.52549
     9  H(1)               0.02095      46.81994      16.70652      15.61745
    10  C(13)              0.00328       1.84259       0.65748       0.61462
    11  H(1)               0.00007       0.15901       0.05674       0.05304
    12  H(1)              -0.00011      -0.24415      -0.08712      -0.08144
    13  H(1)               0.00012       0.26747       0.09544       0.08922
    14  O(17)              0.06211     -18.82525      -6.71732      -6.27943
    15  O(17)              0.00224      -0.68004      -0.24266      -0.22684
    16  H(1)               0.00026       0.59222       0.21132       0.19754
    17  H(1)              -0.00844     -18.86391      -6.73111      -6.29232
 --------------------------------------------------------
       Center         ----  Spin Dipole Couplings  ----
                      3XX-RR        3YY-RR        3ZZ-RR
 --------------------------------------------------------
     1   Atom        0.267697     -0.142971     -0.124726
     2   Atom        0.009717     -0.015896      0.006180
     3   Atom       -0.015761      0.035257     -0.019495
     4   Atom       -0.790866      2.711847     -1.920982
     5   Atom        0.011681     -0.007304     -0.004377
     6   Atom        0.023645     -0.005950     -0.017696
     7   Atom        0.004060     -0.005221      0.001160
     8   Atom        0.032067     -0.029847     -0.002220
     9   Atom        0.011291     -0.018816      0.007525
    10   Atom       -0.003647      0.010802     -0.007155
    11   Atom        0.000745      0.000787     -0.001532
    12   Atom        0.000897      0.004172     -0.005068
    13   Atom       -0.002701      0.008462     -0.005760
    14   Atom        1.716096     -1.116731     -0.599365
    15   Atom        0.009817     -0.005350     -0.004467
    16   Atom        0.000726      0.007027     -0.007753
    17   Atom        0.164369     -0.099821     -0.064548
 --------------------------------------------------------
                        XY            XZ            YZ
 --------------------------------------------------------
     1   Atom        0.090250      0.154029      0.035206
     2   Atom       -0.019593     -0.026392      0.027121
     3   Atom        0.018234      0.000092     -0.027334
     4   Atom       -0.943880     -0.113974      0.995248
     5   Atom       -0.001540     -0.000634      0.000778
     6   Atom       -0.029921     -0.017114      0.009741
     7   Atom       -0.001069     -0.005323     -0.000250
     8   Atom        0.014924     -0.005298     -0.008813
     9   Atom        0.006552     -0.000131     -0.000292
    10   Atom        0.009745     -0.002546     -0.007696
    11   Atom        0.004697     -0.002302     -0.003280
    12   Atom        0.007960      0.000174     -0.000835
    13   Atom        0.004663      0.001212     -0.002984
    14   Atom        0.502711      1.341898      0.232518
    15   Atom       -0.006826      0.006274      0.001701
    16   Atom       -0.009536      0.000438      0.002694
    17   Atom        0.047121      0.088771      0.013864
 --------------------------------------------------------


 ---------------------------------------------------------------------------------
              Anisotropic Spin Dipole Couplings in Principal Axis System
 ---------------------------------------------------------------------------------

       Atom             a.u.   MegaHertz   Gauss  10(-4) cm-1        Axes

              Baa    -0.1788   -23.994    -8.562    -8.003 -0.2790 -0.2166  0.9356
     1 C(13)  Bbb    -0.1615   -21.674    -7.734    -7.230 -0.2534  0.9563  0.1458
              Bcc     0.3403    45.668    16.295    15.233  0.9263  0.1964  0.3217
 
              Baa    -0.0342   -18.264    -6.517    -6.092  0.0596  0.8464 -0.5292
     2 H(1)   Bbb    -0.0165    -8.802    -3.141    -2.936  0.7782  0.2926  0.5557
              Bcc     0.0507    27.066     9.658     9.028 -0.6252  0.4449  0.6412
 
              Baa    -0.0342   -18.221    -6.502    -6.078 -0.4266  0.4262  0.7977
     3 H(1)   Bbb    -0.0167    -8.910    -3.179    -2.972  0.8701 -0.0472  0.4906
              Bcc     0.0508    27.131     9.681     9.050  0.2468  0.9034 -0.3507
 
              Baa    -2.1310   154.201    55.023    51.436 -0.0674 -0.2134  0.9746
     4 O(17)  Bbb    -1.0137    73.352    26.174    24.468  0.9699  0.2152  0.1142
              Bcc     3.1448  -227.553   -81.197   -75.904 -0.2341  0.9530  0.1925
 
              Baa    -0.0076    -4.051    -1.446    -1.351  0.0705  0.9726 -0.2213
     5 H(1)   Bbb    -0.0042    -2.263    -0.808    -0.755  0.0598  0.2174  0.9743
              Bcc     0.0118     6.315     2.253     2.106  0.9957 -0.0819 -0.0429
 
              Baa    -0.0249    -3.344    -1.193    -1.116  0.5778  0.6778  0.4547
     6 C(13)  Bbb    -0.0232    -3.112    -1.110    -1.038 -0.0345 -0.5363  0.8433
              Bcc     0.0481     6.456     2.304     2.154  0.8155 -0.5029 -0.2865
 
              Baa    -0.0055    -2.951    -1.053    -0.984  0.2251  0.9504  0.2146
     7 H(1)   Bbb    -0.0026    -1.405    -0.501    -0.469  0.5620 -0.3065  0.7683
              Bcc     0.0082     4.356     1.554     1.453  0.7960 -0.0523 -0.6031
 
              Baa    -0.0350    -4.693    -1.675    -1.565 -0.1947  0.9546  0.2254
     8 C(13)  Bbb    -0.0018    -0.246    -0.088    -0.082  0.2285 -0.1793  0.9569
              Bcc     0.0368     4.939     1.762     1.647  0.9539  0.2378 -0.1832
 
              Baa    -0.0202   -10.768    -3.842    -3.592 -0.2038  0.9790  0.0093
     9 H(1)   Bbb     0.0075     4.012     1.432     1.338  0.0377 -0.0017  0.9993
              Bcc     0.0127     6.756     2.411     2.254  0.9783  0.2040 -0.0365
 
              Baa    -0.0104    -1.394    -0.497    -0.465 -0.3577  0.4597  0.8129
    10 C(13)  Bbb    -0.0079    -1.054    -0.376    -0.352  0.8357 -0.2309  0.4983
              Bcc     0.0182     2.448     0.874     0.817  0.4168  0.8575 -0.3016
 
              Baa    -0.0043    -2.305    -0.823    -0.769 -0.4650  0.7398  0.4862
    11 H(1)   Bbb    -0.0029    -1.561    -0.557    -0.521  0.6271 -0.1124  0.7708
              Bcc     0.0072     3.867     1.380     1.290  0.6249  0.6634 -0.4116
 
              Baa    -0.0060    -3.227    -1.152    -1.077  0.6269 -0.5346 -0.5667
    12 H(1)   Bbb    -0.0046    -2.471    -0.882    -0.824  0.4578 -0.3358  0.8232
              Bcc     0.0107     5.698     2.033     1.901  0.6304  0.7755 -0.0342
 
              Baa    -0.0076    -4.031    -1.438    -1.345 -0.4887  0.2952  0.8210
    13 H(1)   Bbb    -0.0030    -1.577    -0.563    -0.526  0.8128 -0.1878  0.5514
              Bcc     0.0105     5.608     2.001     1.871  0.3170  0.9368 -0.1482
 
              Baa    -1.2143    87.867    31.353    29.309 -0.3828 -0.1847  0.9052
    14 O(17)  Bbb    -1.2031    87.059    31.065    29.040 -0.2162  0.9705  0.1067
              Bcc     2.4175  -174.926   -62.418   -58.349  0.8982  0.1548  0.4114
 
              Baa    -0.0108     0.783     0.279     0.261  0.4096  0.6951 -0.5908
    15 O(17)  Bbb    -0.0032     0.229     0.082     0.076 -0.0210  0.6546  0.7557
              Bcc     0.0140    -1.012    -0.361    -0.338  0.9120 -0.2971  0.2827
 
              Baa    -0.0092    -4.888    -1.744    -1.630 -0.3975 -0.3736  0.8381
    16 H(1)   Bbb    -0.0049    -2.630    -0.938    -0.877  0.7138  0.4481  0.5383
              Bcc     0.0141     7.518     2.683     2.508 -0.5766  0.8122  0.0886
 
              Baa    -0.1081   -57.688   -20.585   -19.243 -0.2008  0.9746  0.0989
    17 H(1)   Bbb    -0.0946   -50.473   -18.010   -16.836 -0.2947 -0.1564  0.9427
              Bcc     0.2027   108.161    38.595    36.079  0.9343  0.1601  0.3186
 

 ---------------------------------------------------------------------------------

 Rotating derivatives to standard orientation.
 Full mass-weighted force constant matrix:
 Low frequencies ----1132.4243   -2.1168   -0.0012   -0.0006    0.0004    1.6564
 Low frequencies ---    4.1609    7.6358   49.2436
 ******    1 imaginary frequencies (negative Signs) ****** 
 Diagonal vibrational polarizability:
      455.9448351     529.3838558      38.3314025
 Harmonic frequencies (cm**-1), IR intensities (KM/Mole), Raman scattering
 activities (A**4/AMU), depolarization ratios for plane and unpolarized
 incident light, reduced masses (AMU), force constants (mDyne/A),
 and normal coordinates:
                      1                      2                      3
                      A                      A                      A
 Frequencies --  -1132.4243                 7.5660                49.2407
 Red. masses --      1.2158                 4.3767                 2.7320
 Frc consts  --      0.9186                 0.0001                 0.0039
 IR Inten    --   2149.6622                 1.7088                 8.1783
  Atom  AN      X      Y      Z        X      Y      Z        X      Y      Z
     1   6     0.02   0.01  -0.04    -0.09   0.21   0.03     0.05  -0.19  -0.04
     2   1     0.17   0.10   0.05     0.03   0.38   0.00    -0.09  -0.58   0.22
     3   1     0.18  -0.01   0.04    -0.29   0.27   0.11     0.33  -0.33  -0.43
     4   8     0.00  -0.01   0.04    -0.07   0.13   0.01    -0.06   0.25   0.05
     5   1     0.00  -0.01   0.01     0.01   0.12   0.11     0.02   0.05  -0.03
     6   6     0.00   0.01   0.01     0.10   0.03   0.06     0.01  -0.01   0.00
     7   1     0.01   0.00   0.01     0.14   0.10   0.09    -0.01  -0.07  -0.02
     8   6    -0.01  -0.01  -0.03    -0.02  -0.12  -0.03     0.00  -0.02  -0.02
     9   1     0.08   0.05  -0.09     0.05  -0.24  -0.05    -0.01  -0.05  -0.01
    10   6     0.00  -0.01   0.00    -0.20  -0.08  -0.06    -0.03  -0.02  -0.08
    11   1     0.00   0.00   0.00    -0.21  -0.05  -0.06    -0.02  -0.05  -0.08
    12   1     0.00   0.00   0.01    -0.26   0.03  -0.05    -0.04   0.02  -0.08
    13   1     0.00   0.00   0.00    -0.28  -0.19  -0.10    -0.04  -0.03  -0.11
    14   8    -0.10  -0.02  -0.01     0.00  -0.18  -0.04     0.00   0.01  -0.01
    15   8     0.00   0.00   0.00     0.27  -0.01   0.02     0.03  -0.01   0.10
    16   1     0.00   0.02   0.01     0.20  -0.08  -0.04     0.05   0.03   0.12
    17   1     0.92   0.18   0.12    -0.05   0.03   0.00     0.02  -0.10  -0.02
                      4                      5                      6
                      A                      A                      A
 Frequencies --    102.9828               137.2047               207.1838
 Red. masses --      5.6160                 2.5473                 1.0527
 Frc consts  --      0.0351                 0.0283                 0.0266
 IR Inten    --      3.8734                11.4592                 0.3011
  Atom  AN      X      Y      Z        X      Y      Z        X      Y      Z
     1   6     0.11   0.04   0.00    -0.01   0.02  -0.01     0.00   0.00  -0.02
     2   1     0.02   0.06  -0.15     0.08   0.13  -0.02     0.01   0.00  -0.01
     3   1     0.02   0.05  -0.10    -0.14   0.06   0.03     0.01   0.00  -0.01
     4   8     0.43   0.09  -0.01    -0.02  -0.01  -0.02    -0.03   0.00  -0.02
     5   1    -0.02   0.03  -0.21     0.17   0.21  -0.47     0.00   0.02  -0.01
     6   6    -0.13  -0.01  -0.09    -0.03   0.01  -0.21     0.00   0.00   0.00
     7   1    -0.27  -0.03  -0.16    -0.31  -0.19  -0.37    -0.01   0.00   0.00
     8   6    -0.13  -0.05   0.05    -0.02   0.02  -0.05     0.00   0.00   0.01
     9   1    -0.21  -0.11   0.13    -0.08   0.13  -0.04    -0.01   0.02   0.02
    10   6    -0.24  -0.03  -0.07     0.03   0.01   0.12     0.02   0.00   0.00
    11   1    -0.42  -0.04  -0.16     0.11   0.09   0.19    -0.50   0.08  -0.24
    12   1    -0.13   0.07  -0.19    -0.02  -0.11   0.20     0.48  -0.09  -0.34
    13   1    -0.27  -0.10   0.05     0.04   0.04   0.11     0.08   0.00   0.57
    14   8     0.03  -0.03   0.13     0.03  -0.09  -0.06     0.00   0.00   0.01
    15   8    -0.09  -0.01   0.00     0.02   0.02   0.20     0.02   0.00   0.02
    16   1     0.01   0.01   0.07     0.01   0.27   0.23     0.03   0.00   0.02
    17   1     0.05  -0.02   0.22     0.02  -0.08  -0.04     0.01   0.01  -0.02
                      7                      8                      9
                      A                      A                      A
 Frequencies --    242.3791               290.6676               300.2580
 Red. masses --      2.9968                 2.6613                 1.3738
 Frc consts  --      0.1037                 0.1325                 0.0730
 IR Inten    --      7.5375                 4.0688                 0.7169
  Atom  AN      X      Y      Z        X      Y      Z        X      Y      Z
     1   6    -0.08   0.00   0.00    -0.11  -0.12   0.08    -0.05   0.08   0.05
     2   1    -0.14  -0.03  -0.05     0.10   0.18   0.03    -0.48  -0.35  -0.04
     3   1    -0.05  -0.02  -0.04    -0.60  -0.02   0.01     0.52  -0.07  -0.02
     4   8     0.03   0.01   0.00     0.15   0.04   0.10     0.06  -0.03   0.03
     5   1    -0.01   0.13  -0.20    -0.15   0.05   0.20    -0.06   0.03   0.05
     6   6    -0.10   0.02  -0.08     0.00   0.03   0.06    -0.01   0.00   0.01
     7   1    -0.27   0.08  -0.14     0.17   0.05   0.14     0.04   0.01   0.03
     8   6    -0.11  -0.03   0.06    -0.03   0.02  -0.10    -0.02   0.00  -0.05
     9   1    -0.19   0.05   0.09     0.01   0.06  -0.15     0.00   0.01  -0.08
    10   6     0.13  -0.07   0.00     0.08   0.00  -0.02     0.02  -0.01   0.02
    11   1     0.27  -0.22   0.02     0.05   0.01  -0.03     0.02   0.04   0.03
    12   1     0.12  -0.16   0.03     0.18  -0.12  -0.05     0.04  -0.09   0.03
    13   1     0.24   0.12  -0.11     0.15   0.10   0.09     0.04   0.02   0.08
    14   8    -0.13   0.12   0.09    -0.09  -0.03  -0.15    -0.02  -0.04  -0.07
    15   8     0.20  -0.05  -0.06     0.01   0.04   0.02     0.02   0.00   0.01
    16   1     0.52  -0.26   0.13    -0.18   0.06  -0.11    -0.13   0.03  -0.08
    17   1    -0.09   0.03   0.08    -0.07  -0.43   0.07    -0.17   0.48   0.13
                     10                     11                     12
                      A                      A                      A
 Frequencies --    369.0082               445.3932               481.1436
 Red. masses --      2.6944                 1.3218                 2.5870
 Frc consts  --      0.2162                 0.1545                 0.3529
 IR Inten    --     25.0216               117.1845                 0.9098
  Atom  AN      X      Y      Z        X      Y      Z        X      Y      Z
     1   6     0.01   0.00   0.03     0.01   0.01   0.00    -0.16  -0.02   0.01
     2   1     0.02   0.02   0.02    -0.01  -0.01   0.00    -0.24  -0.06  -0.05
     3   1    -0.04   0.01   0.03     0.04   0.01   0.01    -0.08  -0.05  -0.05
     4   8     0.03   0.00   0.02     0.00   0.00   0.00     0.04   0.00   0.02
     5   1     0.00  -0.13   0.02    -0.09   0.00   0.11     0.42  -0.16  -0.29
     6   6     0.03  -0.11  -0.01    -0.03   0.02   0.05     0.14  -0.04  -0.06
     7   1     0.10  -0.17   0.01     0.06   0.00   0.09    -0.15  -0.08  -0.19
     8   6     0.05   0.01  -0.10    -0.02   0.02  -0.02     0.16   0.04   0.15
     9   1     0.06   0.03  -0.12     0.00   0.02  -0.03     0.26   0.05   0.06
    10   6    -0.12   0.06   0.12     0.02   0.02  -0.02     0.00   0.10  -0.04
    11   1    -0.19   0.43   0.20     0.04  -0.02  -0.02    -0.13  -0.04  -0.15
    12   1    -0.19  -0.02   0.21     0.04   0.00  -0.02     0.01   0.44  -0.16
    13   1    -0.25  -0.18   0.31     0.06   0.08  -0.03    -0.10  -0.04  -0.15
    14   8    -0.02   0.19  -0.10     0.03  -0.08  -0.04    -0.12  -0.05  -0.01
    15   8     0.03  -0.14  -0.01    -0.07   0.04  -0.01    -0.04  -0.01  -0.02
    16   1     0.39  -0.25   0.22     0.78  -0.18   0.54     0.19   0.04   0.15
    17   1    -0.01  -0.01  -0.02     0.00   0.00  -0.01    -0.03   0.04   0.05
                     13                     14                     15
                      A                      A                      A
 Frequencies --    529.7425               748.9369               863.3240
 Red. masses --      3.7489                 3.6638                 1.9941
 Frc consts  --      0.6199                 1.2108                 0.8757
 IR Inten    --     10.0621               347.0318                70.3411
  Atom  AN      X      Y      Z        X      Y      Z        X      Y      Z
     1   6     0.06   0.00   0.00     0.31   0.05   0.07     0.06   0.07   0.03
     2   1     0.09   0.03   0.01     0.34   0.01   0.16     0.12  -0.11   0.29
     3   1     0.03   0.01   0.03     0.19   0.10   0.17     0.01   0.01  -0.27
     4   8    -0.01   0.00   0.00    -0.02   0.00   0.00     0.00  -0.03  -0.01
     5   1    -0.22  -0.05   0.09     0.19   0.00  -0.16     0.11  -0.09   0.04
     6   6    -0.15  -0.08   0.04    -0.03   0.00   0.05     0.18  -0.04  -0.05
     7   1    -0.07  -0.08   0.08    -0.34   0.08  -0.07     0.30  -0.11  -0.01
     8   6    -0.07   0.17   0.04     0.00   0.00   0.15    -0.12   0.00  -0.03
     9   1    -0.15   0.36   0.04     0.11  -0.01   0.02    -0.09  -0.23   0.03
    10   6     0.02   0.28  -0.05    -0.01  -0.07   0.04    -0.06   0.09  -0.01
    11   1     0.01   0.10  -0.11    -0.07  -0.31  -0.06     0.16  -0.03   0.06
    12   1     0.03   0.43  -0.11     0.05   0.11  -0.07     0.10  -0.30   0.00
    13   1     0.03   0.33  -0.18    -0.02  -0.06  -0.08     0.23   0.53   0.05
    14   8     0.03  -0.13  -0.02    -0.18   0.00  -0.21    -0.08  -0.02   0.05
    15   8     0.12  -0.19   0.02     0.00   0.03   0.00    -0.02  -0.02   0.00
    16   1    -0.21  -0.29  -0.22    -0.03  -0.12  -0.05     0.02   0.17   0.05
    17   1     0.03  -0.03  -0.02    -0.41  -0.06  -0.23    -0.10  -0.17  -0.02
                     16                     17                     18
                      A                      A                      A
 Frequencies --    868.9944               925.9785               960.6237
 Red. masses --      1.3359                 1.3175                 2.0486
 Frc consts  --      0.5944                 0.6656                 1.1138
 IR Inten    --      8.5171                 6.0623               100.7113
  Atom  AN      X      Y      Z        X      Y      Z        X      Y      Z
     1   6     0.05  -0.11  -0.02     0.00   0.00   0.00     0.09   0.01   0.03
     2   1    -0.11   0.23  -0.56    -0.01   0.00  -0.01     0.06  -0.03   0.04
     3   1     0.05   0.04   0.65     0.02   0.00   0.01     0.02   0.04   0.05
     4   8    -0.02   0.06   0.01     0.00   0.00   0.00    -0.01   0.00  -0.01
     5   1     0.05  -0.03   0.00    -0.29  -0.02   0.22    -0.27   0.05   0.14
     6   6     0.06  -0.02  -0.01     0.03  -0.02  -0.10    -0.03  -0.02  -0.07
     7   1     0.09  -0.03  -0.01     0.47  -0.04   0.09     0.26   0.04   0.07
     8   6    -0.04   0.00  -0.01    -0.01   0.05   0.02     0.06  -0.09  -0.07
     9   1    -0.02  -0.06   0.00    -0.16   0.39   0.04    -0.16   0.05   0.08
    10   6    -0.02   0.02  -0.01    -0.02  -0.07   0.08     0.12   0.05  -0.06
    11   1     0.05   0.00   0.02    -0.14  -0.45  -0.10    -0.03   0.56   0.02
    12   1     0.03  -0.10   0.00     0.06   0.28  -0.11    -0.14   0.22   0.09
    13   1     0.07   0.16   0.02    -0.05  -0.08  -0.18    -0.18  -0.43   0.07
    14   8    -0.02  -0.01   0.02     0.00   0.02  -0.01    -0.13  -0.05   0.10
    15   8    -0.01  -0.01   0.00     0.01  -0.01   0.01     0.00   0.04   0.01
    16   1     0.01   0.05   0.02     0.04   0.20   0.07     0.04   0.14   0.05
    17   1    -0.12   0.29   0.06     0.00   0.00  -0.01    -0.25  -0.04  -0.02
                     19                     20                     21
                      A                      A                      A
 Frequencies --   1091.2762              1100.6532              1114.6727
 Red. masses --      1.6957                 2.1632                 4.0106
 Frc consts  --      1.1898                 1.5440                 2.9360
 IR Inten    --     18.0298                61.5209               104.2196
  Atom  AN      X      Y      Z        X      Y      Z        X      Y      Z
     1   6    -0.12  -0.06   0.11    -0.04  -0.03   0.08     0.05   0.01   0.04
     2   1     0.41   0.22   0.41     0.19   0.08   0.21    -0.03  -0.06   0.01
     3   1     0.50  -0.11   0.33     0.21  -0.05   0.14    -0.07   0.03  -0.02
     4   8     0.03   0.03  -0.12     0.01   0.02  -0.08     0.00   0.00  -0.02
     5   1    -0.10  -0.03   0.07     0.21   0.06  -0.17     0.32   0.16  -0.16
     6   6    -0.02   0.06  -0.04     0.01  -0.14   0.08     0.09   0.22   0.05
     7   1     0.06   0.19   0.03    -0.10  -0.56  -0.06    -0.06  -0.02  -0.07
     8   6     0.02  -0.01   0.05    -0.02   0.05  -0.13     0.04   0.29  -0.12
     9   1     0.02  -0.10   0.07    -0.06   0.26  -0.14     0.02   0.44  -0.11
    10   6    -0.01   0.00  -0.02     0.00  -0.02   0.04     0.00  -0.16  -0.07
    11   1     0.05   0.06   0.03    -0.09  -0.17  -0.05    -0.01   0.06   0.00
    12   1    -0.01  -0.11   0.02     0.04   0.14  -0.05    -0.13  -0.36   0.09
    13   1     0.02   0.04   0.05    -0.03  -0.03  -0.10    -0.11  -0.37   0.08
    14   8     0.01   0.00  -0.02    -0.02  -0.02   0.07    -0.07  -0.06   0.10
    15   8    -0.01  -0.06   0.01     0.02   0.14  -0.02    -0.05  -0.18   0.00
    16   1     0.01   0.14   0.05    -0.03  -0.40  -0.15    -0.02  -0.15   0.02
    17   1    -0.01   0.05  -0.25    -0.05   0.00  -0.04    -0.17  -0.07   0.04
                     22                     23                     24
                      A                      A                      A
 Frequencies --   1138.5050              1174.4056              1224.5862
 Red. masses --      2.4258                 2.5336                 1.2725
 Frc consts  --      1.8526                 2.0589                 1.1243
 IR Inten    --     14.6128                59.5722                20.6177
  Atom  AN      X      Y      Z        X      Y      Z        X      Y      Z
     1   6     0.01   0.00   0.03     0.04   0.00   0.02     0.02  -0.01   0.04
     2   1     0.02   0.01   0.02    -0.07  -0.08  -0.02    -0.01   0.00  -0.02
     3   1     0.02   0.00   0.01    -0.10   0.03   0.01    -0.05   0.00  -0.06
     4   8     0.00   0.00  -0.03     0.00   0.00   0.00    -0.01   0.00  -0.03
     5   1     0.14   0.29  -0.10    -0.25   0.02   0.05     0.11  -0.49   0.03
     6   6     0.07   0.15   0.05    -0.15   0.05  -0.06    -0.03  -0.09   0.02
     7   1    -0.21   0.19  -0.06     0.09  -0.04   0.03    -0.25   0.52   0.04
     8   6    -0.07  -0.17  -0.14     0.26  -0.01  -0.11    -0.02   0.06  -0.07
     9   1     0.05  -0.15  -0.24     0.40  -0.25  -0.13     0.20   0.03  -0.24
    10   6     0.06   0.07   0.13    -0.12   0.03   0.05     0.00  -0.01   0.02
    11   1    -0.19  -0.23  -0.11     0.13  -0.37   0.04    -0.05  -0.05  -0.02
    12   1     0.14   0.62  -0.13     0.22  -0.18  -0.15     0.01   0.01  -0.01
    13   1    -0.02   0.01  -0.26     0.15   0.44  -0.07    -0.02  -0.03  -0.06
    14   8     0.01   0.02   0.03    -0.06  -0.02   0.07     0.00  -0.01   0.03
    15   8    -0.05  -0.11  -0.01     0.01  -0.01   0.02     0.03   0.01   0.00
    16   1    -0.03   0.01   0.03    -0.01  -0.18  -0.03     0.07   0.49   0.11
    17   1    -0.07  -0.01   0.07    -0.11   0.01  -0.04    -0.03   0.00   0.11
                     25                     26                     27
                      A                      A                      A
 Frequencies --   1266.3750              1292.1867              1308.7771
 Red. masses --      1.8915                 1.3124                 1.0557
 Frc consts  --      1.7872                 1.2911                 1.0655
 IR Inten    --      4.7582                 1.2296                11.9181
  Atom  AN      X      Y      Z        X      Y      Z        X      Y      Z
     1   6     0.04  -0.03   0.22     0.00   0.02   0.00     0.01  -0.05  -0.01
     2   1    -0.19   0.25  -0.46    -0.08  -0.06  -0.03     0.31   0.13   0.20
     3   1    -0.04  -0.12  -0.51     0.07   0.02   0.10    -0.30  -0.02  -0.29
     4   8    -0.04   0.01  -0.13     0.00   0.00   0.00     0.00  -0.01   0.01
     5   1    -0.04   0.06   0.01     0.08   0.10  -0.04     0.01   0.05  -0.01
     6   6     0.00   0.01  -0.01     0.02  -0.01   0.06     0.01   0.00   0.01
     7   1     0.06  -0.06   0.00    -0.19   0.25   0.01    -0.02   0.04   0.00
     8   6     0.02  -0.02   0.04     0.08  -0.11  -0.02     0.02  -0.02   0.00
     9   1    -0.08   0.01   0.11    -0.42   0.70   0.14    -0.09   0.14   0.04
    10   6    -0.01   0.00  -0.01    -0.06   0.02  -0.03    -0.01   0.00   0.00
    11   1     0.03   0.02   0.02     0.13   0.01   0.06     0.02   0.01   0.01
    12   1    -0.01  -0.03   0.01     0.05  -0.14  -0.06     0.00  -0.02  -0.01
    13   1     0.01   0.02   0.04     0.06   0.20   0.04     0.02   0.05   0.00
    14   8     0.01   0.01  -0.03     0.00   0.01  -0.01     0.00  -0.01   0.00
    15   8    -0.01   0.00   0.00    -0.01  -0.01  -0.01     0.00   0.00   0.00
    16   1    -0.02  -0.09  -0.02     0.02   0.12   0.03     0.01   0.01   0.01
    17   1     0.24  -0.05   0.48     0.04  -0.17  -0.05    -0.17   0.77   0.10
                     28                     29                     30
                      A                      A                      A
 Frequencies --   1334.5537              1368.8024              1373.4041
 Red. masses --      1.1807                 1.1445                 1.2728
 Frc consts  --      1.2390                 1.2634                 1.4145
 IR Inten    --     36.6039                 0.7778                14.4604
  Atom  AN      X      Y      Z        X      Y      Z        X      Y      Z
     1   6    -0.03   0.01  -0.04     0.01   0.00   0.01    -0.01   0.00  -0.01
     2   1     0.22   0.53  -0.35    -0.02  -0.02   0.00    -0.01   0.00   0.00
     3   1     0.48  -0.17  -0.42    -0.02   0.01   0.01     0.00   0.00   0.01
     4   8     0.00  -0.02   0.09     0.00   0.00  -0.01     0.00   0.00   0.00
     5   1     0.01   0.01  -0.01    -0.27   0.66   0.04    -0.08   0.38  -0.02
     6   6    -0.01   0.00   0.01     0.02  -0.07   0.01     0.00  -0.06   0.06
     7   1    -0.02   0.00   0.00    -0.11  -0.07  -0.04    -0.17  -0.05  -0.01
     8   6     0.01   0.00  -0.02    -0.02   0.00   0.05     0.06   0.08  -0.05
     9   1     0.03   0.03  -0.05     0.43   0.16  -0.37    -0.38  -0.45   0.47
    10   6     0.00   0.00   0.00    -0.01  -0.01  -0.03     0.01   0.01   0.03
    11   1     0.00  -0.01   0.00     0.04   0.07   0.02    -0.03  -0.15  -0.03
    12   1     0.01   0.00  -0.01    -0.05   0.00   0.01     0.06  -0.03   0.00
    13   1     0.00   0.01  -0.01     0.04   0.06   0.09    -0.06  -0.09  -0.06
    14   8    -0.01   0.00   0.01     0.01   0.00   0.02    -0.01  -0.01  -0.02
    15   8     0.00   0.00   0.00     0.00  -0.01  -0.03     0.01  -0.02  -0.04
    16   1     0.00   0.04   0.01     0.03   0.28   0.05     0.05   0.41   0.07
    17   1    -0.22  -0.12  -0.15    -0.02  -0.02  -0.01     0.07   0.01   0.00
                     31                     32                     33
                      A                      A                      A
 Frequencies --   1410.2265              1431.1797              1489.8696
 Red. masses --      1.2930                 1.2777                 1.0496
 Frc consts  --      1.5151                 1.5419                 1.3727
 IR Inten    --      7.7723                51.3767                 6.5090
  Atom  AN      X      Y      Z        X      Y      Z        X      Y      Z
     1   6     0.00   0.00   0.00    -0.01   0.00   0.00     0.00   0.00  -0.02
     2   1    -0.01   0.00  -0.01     0.00   0.01  -0.01     0.05   0.01   0.04
     3   1     0.01   0.00   0.00     0.01  -0.01  -0.01     0.04   0.00   0.03
     4   8     0.00   0.00   0.00     0.00   0.00   0.00     0.00   0.00   0.00
     5   1    -0.05   0.03   0.03    -0.19   0.26   0.08    -0.06  -0.04   0.08
     6   6     0.01  -0.02  -0.01     0.08  -0.08  -0.06     0.02   0.00  -0.01
     7   1    -0.06   0.13  -0.01    -0.14   0.67  -0.02    -0.08   0.01  -0.05
     8   6     0.01   0.05  -0.01     0.00   0.04  -0.02    -0.02   0.01  -0.01
     9   1    -0.08  -0.11   0.11    -0.02  -0.09   0.05     0.00  -0.05  -0.01
    10   6    -0.03  -0.15   0.01     0.01   0.02   0.01    -0.04   0.01  -0.02
    11   1    -0.03   0.54   0.20    -0.06  -0.13  -0.07     0.61  -0.11   0.28
    12   1     0.00   0.50  -0.21     0.00  -0.14   0.07     0.26   0.25  -0.33
    13   1     0.31   0.42  -0.10    -0.07  -0.09  -0.04    -0.17  -0.28   0.34
    14   8     0.00   0.00   0.00     0.00   0.00   0.01     0.00   0.00   0.00
    15   8     0.00   0.00   0.01    -0.03   0.02   0.05     0.00   0.00   0.00
    16   1    -0.01  -0.10  -0.01    -0.05  -0.56  -0.08     0.00  -0.05  -0.01
    17   1     0.02  -0.02  -0.02     0.04   0.00  -0.03    -0.04  -0.03   0.19
                     34                     35                     36
                      A                      A                      A
 Frequencies --   1499.5121              1505.9057              1513.6036
 Red. masses --      1.0469                 1.0932                 1.0847
 Frc consts  --      1.3869                 1.4607                 1.4641
 IR Inten    --      5.1941                10.4272                 2.7571
  Atom  AN      X      Y      Z        X      Y      Z        X      Y      Z
     1   6     0.00   0.00   0.01    -0.01   0.01  -0.08     0.00   0.00   0.01
     2   1    -0.02   0.00  -0.02     0.20   0.04   0.18    -0.02   0.00  -0.02
     3   1    -0.01   0.00  -0.01     0.17   0.00   0.15    -0.01   0.00  -0.01
     4   8     0.00   0.00   0.00    -0.01   0.00   0.00     0.00   0.00   0.00
     5   1     0.04  -0.01  -0.05     0.03   0.06  -0.06     0.39   0.26  -0.50
     6   6    -0.01   0.00   0.00    -0.01  -0.01   0.00    -0.07  -0.04   0.01
     7   1     0.03   0.06   0.03     0.07   0.04   0.04     0.54   0.28   0.33
     8   6     0.01   0.00  -0.03     0.03   0.00   0.01    -0.02   0.00   0.01
     9   1    -0.04  -0.04   0.03     0.02   0.01   0.02     0.03  -0.03  -0.03
    10   6     0.02  -0.01  -0.05     0.01   0.00   0.00    -0.01   0.00   0.00
    11   1     0.03  -0.35  -0.12    -0.12   0.00  -0.07     0.10   0.03   0.07
    12   1    -0.48   0.34   0.26    -0.09  -0.03   0.09     0.09   0.03  -0.09
    13   1     0.19   0.16   0.61     0.06   0.09  -0.02    -0.04  -0.05   0.00
    14   8     0.00   0.00   0.00     0.00   0.00  -0.02     0.00   0.00   0.00
    15   8     0.00   0.00   0.00     0.00   0.00   0.00    -0.01  -0.01   0.00
    16   1     0.00  -0.01   0.00     0.00  -0.02   0.00    -0.01   0.01   0.00
    17   1     0.01   0.01  -0.08    -0.20  -0.18   0.86     0.03   0.01  -0.07
                     37                     38                     39
                      A                      A                      A
 Frequencies --   2923.0820              2950.8872              2981.9737
 Red. masses --      1.0491                 1.0784                 1.0953
 Frc consts  --      5.2816                 5.5329                 5.7383
 IR Inten    --      5.2324                 2.1005                 0.0893
  Atom  AN      X      Y      Z        X      Y      Z        X      Y      Z
     1   6    -0.05  -0.03   0.03     0.00   0.00   0.00     0.03  -0.08  -0.02
     2   1     0.41  -0.39  -0.32    -0.04   0.03   0.03    -0.50   0.41   0.39
     3   1     0.14   0.73  -0.13     0.00  -0.02   0.00     0.16   0.62  -0.13
     4   8     0.00   0.00   0.01     0.00   0.00   0.00     0.00   0.00   0.00
     5   1     0.00   0.00   0.00    -0.08  -0.03  -0.09     0.00   0.00   0.00
     6   6     0.00   0.00   0.00     0.01   0.00   0.01     0.00   0.00   0.00
     7   1     0.00   0.00   0.00     0.01   0.00  -0.01     0.00   0.00   0.00
     8   6     0.00   0.00   0.00    -0.05  -0.02  -0.06     0.00   0.00   0.00
     9   1     0.03   0.01   0.04     0.61   0.23   0.74    -0.02  -0.01  -0.02
    10   6     0.00   0.00   0.00     0.00   0.00   0.00     0.00   0.00   0.00
    11   1     0.00   0.00   0.00     0.01   0.00  -0.02     0.00   0.00   0.00
    12   1     0.00   0.00   0.00    -0.02  -0.01  -0.02     0.00   0.00   0.00
    13   1     0.00   0.00   0.00    -0.02   0.01   0.00     0.00   0.00   0.00
    14   8     0.00   0.00   0.00     0.00   0.00   0.00     0.00   0.00   0.00
    15   8     0.00   0.00   0.00     0.00   0.00   0.00     0.00   0.00   0.00
    16   1     0.00   0.00   0.00     0.00   0.00   0.00     0.00   0.00   0.00
    17   1     0.00   0.00   0.01    -0.01   0.00  -0.01     0.01  -0.02  -0.01
                     40                     41                     42
                      A                      A                      A
 Frequencies --   3002.5099              3047.1627              3101.9604
 Red. masses --      1.0692                 1.0353                 1.0949
 Frc consts  --      5.6790                 5.6640                 6.2071
 IR Inten    --     64.3900                21.9363                20.0717
  Atom  AN      X      Y      Z        X      Y      Z        X      Y      Z
     1   6     0.00   0.00   0.00     0.00   0.00   0.00     0.00   0.00   0.00
     2   1     0.00   0.00   0.00     0.00   0.00   0.00     0.00   0.00   0.00
     3   1     0.00   0.00   0.00     0.00   0.00   0.00     0.00   0.00   0.00
     4   8     0.00   0.00   0.00     0.00   0.00   0.00     0.00   0.00   0.00
     5   1     0.64   0.23   0.68    -0.03  -0.01  -0.03     0.15   0.05   0.14
     6   6    -0.06  -0.02  -0.04     0.00   0.00   0.00     0.02   0.01  -0.09
     7   1     0.08   0.04  -0.23     0.01   0.00  -0.02    -0.38  -0.16   0.87
     8   6    -0.01   0.00  -0.01     0.00   0.00   0.00     0.00   0.00   0.00
     9   1     0.07   0.02   0.09     0.00   0.00   0.00     0.02   0.01   0.02
    10   6     0.00   0.00   0.00     0.02   0.05   0.00     0.00   0.00   0.01
    11   1    -0.01   0.00   0.01    -0.27  -0.15   0.54     0.04   0.02  -0.08
    12   1    -0.02   0.00  -0.03    -0.36  -0.14  -0.45    -0.07  -0.03  -0.09
    13   1     0.01   0.00   0.00     0.44  -0.26  -0.05     0.03  -0.02   0.00
    14   8     0.00   0.00   0.00     0.00   0.00   0.00     0.00   0.00   0.00
    15   8     0.00   0.00   0.00     0.00   0.00   0.00     0.00   0.00   0.00
    16   1     0.00   0.00   0.01     0.00   0.00   0.00     0.00  -0.01  -0.01
    17   1     0.00   0.00   0.00     0.00   0.00   0.00     0.00   0.00   0.00
                     43                     44                     45
                      A                      A                      A
 Frequencies --   3123.4226              3131.7431              3849.0441
 Red. masses --      1.1022                 1.1025                 1.0650
 Frc consts  --      6.3353                 6.3709                 9.2966
 IR Inten    --     24.2746                22.0946                41.5696
  Atom  AN      X      Y      Z        X      Y      Z        X      Y      Z
     1   6     0.00   0.00   0.00     0.00   0.00   0.00     0.00   0.00   0.00
     2   1     0.00   0.00   0.00     0.00   0.00   0.00     0.00   0.00   0.00
     3   1     0.00   0.00   0.00     0.00   0.00   0.00     0.00   0.00   0.00
     4   8     0.00   0.00   0.00     0.00   0.00   0.00     0.00   0.00   0.00
     5   1     0.03   0.01   0.03     0.01   0.00   0.01     0.00   0.00   0.00
     6   6     0.00   0.00  -0.01     0.00   0.00   0.00     0.00   0.00   0.00
     7   1    -0.06  -0.02   0.12     0.00   0.00   0.00     0.00   0.00   0.01
     8   6     0.00   0.00   0.00     0.00   0.00   0.00     0.00   0.00   0.00
     9   1     0.03   0.01   0.03     0.02   0.01   0.02     0.00   0.00   0.00
    10   6     0.00   0.00  -0.09    -0.09   0.02   0.00     0.00   0.00   0.00
    11   1    -0.33  -0.19   0.62     0.10   0.07  -0.23     0.00   0.00   0.00
    12   1     0.41   0.16   0.48     0.26   0.12   0.35     0.00   0.00   0.00
    13   1    -0.11   0.06  -0.01     0.72  -0.45  -0.08     0.00   0.00   0.00
    14   8     0.00   0.00   0.00     0.00   0.00   0.00     0.00   0.00   0.00
    15   8     0.00   0.00   0.00     0.00   0.00   0.00     0.03   0.01  -0.05
    16   1     0.00   0.00   0.00     0.00   0.00   0.00    -0.56  -0.15   0.81
    17   1     0.00   0.00   0.00     0.00   0.00   0.00     0.00   0.00   0.00

 -------------------
 - Thermochemistry -
 -------------------
 Temperature   298.150 Kelvin.  Pressure   1.00000 Atm.
 Atom     1 has atomic number  6 and mass  12.00000
 Atom     2 has atomic number  1 and mass   1.00783
 Atom     3 has atomic number  1 and mass   1.00783
 Atom     4 has atomic number  8 and mass  15.99491
 Atom     5 has atomic number  1 and mass   1.00783
 Atom     6 has atomic number  6 and mass  12.00000
 Atom     7 has atomic number  1 and mass   1.00783
 Atom     8 has atomic number  6 and mass  12.00000
 Atom     9 has atomic number  1 and mass   1.00783
 Atom    10 has atomic number  6 and mass  12.00000
 Atom    11 has atomic number  1 and mass   1.00783
 Atom    12 has atomic number  1 and mass   1.00783
 Atom    13 has atomic number  1 and mass   1.00783
 Atom    14 has atomic number  8 and mass  15.99491
 Atom    15 has atomic number  8 and mass  15.99491
 Atom    16 has atomic number  1 and mass   1.00783
 Atom    17 has atomic number  1 and mass   1.00783
 Molecular mass:   106.06299 amu.
 Principal axes and moments of inertia in atomic units:
                           1         2         3
     Eigenvalues --   596.933821219.294361507.66275
           X            0.99889   0.03867  -0.02704
           Y           -0.03958   0.99865  -0.03373
           Z            0.02569   0.03476   0.99907
 This molecule is an asymmetric top.
 Rotational symmetry number  1.
 Warning -- assumption of classical behavior for rotation
           may cause significant error
 Rotational temperatures (Kelvin)      0.14510     0.07104     0.05745
 Rotational constants (GHZ):           3.02335     1.48015     1.19705
    1 imaginary frequencies ignored.
 Zero-point vibrational energy     354578.6 (Joules/Mol)
                                   84.74631 (Kcal/Mol)
 Warning -- explicit consideration of  12 degrees of freedom as
           vibrations may cause significant error
 Vibrational temperatures:     10.89    70.85   148.17   197.41   298.09
          (Kelvin)            348.73   418.21   432.00   530.92   640.82
                              692.26   762.18  1077.55  1242.13  1250.29
                             1332.28  1382.12  1570.10  1583.59  1603.77
                             1638.05  1689.71  1761.91  1822.03  1859.17
                             1883.04  1920.13  1969.40  1976.02  2029.00
                             2059.15  2143.59  2157.46  2166.66  2177.74
                             4205.66  4245.67  4290.40  4319.94  4384.19
                             4463.03  4493.91  4505.88  5537.92
 
 Zero-point correction=                           0.135052 (Hartree/Particle)
 Thermal correction to Energy=                    0.144524
 Thermal correction to Enthalpy=                  0.145469
 Thermal correction to Gibbs Free Energy=         0.097241
 Sum of electronic and zero-point Energies=           -383.843517
 Sum of electronic and thermal Energies=              -383.834045
 Sum of electronic and thermal Enthalpies=            -383.833101
 Sum of electronic and thermal Free Energies=         -383.881328
 
                     E (Thermal)             CV                S
                      KCal/Mol        Cal/Mol-Kelvin    Cal/Mol-Kelvin
 Total                   90.690             31.682            101.503
 Electronic               0.000              0.000              2.183
 Translational            0.889              2.981             39.893
 Rotational               0.889              2.981             28.486
 Vibrational             88.913             25.720             30.940
 Vibration     1          0.593              1.987              8.565
 Vibration     2          0.595              1.978              4.848
 Vibration     3          0.605              1.947              3.397
 Vibration     4          0.614              1.916              2.842
 Vibration     5          0.641              1.830              2.068
 Vibration     6          0.659              1.775              1.785
 Vibration     7          0.687              1.691              1.470
 Vibration     8          0.693              1.673              1.415
 Vibration     9          0.741              1.536              1.084
 Vibration    10          0.805              1.371              0.810
 Vibration    11          0.837              1.292              0.707
 Vibration    12          0.885              1.184              0.588
                       Q            Log10(Q)             Ln(Q)
 Total Bot       0.187112D-44        -44.727898       -102.989790
 Total V=0       0.246368D+18         17.391585         40.045604
 Vib (Bot)       0.387406D-58        -58.411834       -134.498217
 Vib (Bot)    1  0.273876D+02          1.437553          3.310089
 Vib (Bot)    2  0.419851D+01          0.623096          1.434731
 Vib (Bot)    3  0.199167D+01          0.299217          0.688972
 Vib (Bot)    4  0.148309D+01          0.171168          0.394130
 Vib (Bot)    5  0.959722D+00         -0.017855         -0.041112
 Vib (Bot)    6  0.808102D+00         -0.092534         -0.213066
 Vib (Bot)    7  0.657670D+00         -0.181992         -0.419052
 Vib (Bot)    8  0.633285D+00         -0.198401         -0.456835
 Vib (Bot)    9  0.493707D+00         -0.306531         -0.705813
 Vib (Bot)   10  0.386460D+00         -0.412896         -0.950728
 Vib (Bot)   11  0.347261D+00         -0.459344         -1.057680
 Vib (Bot)   12  0.301971D+00         -0.520034         -1.197423
 Vib (V=0)       0.510092D+04          3.707649          8.537177
 Vib (V=0)    1  0.278921D+02          1.445482          3.328344
 Vib (V=0)    2  0.472818D+01          0.674694          1.553541
 Vib (V=0)    3  0.255347D+01          0.407131          0.937453
 Vib (V=0)    4  0.206511D+01          0.314943          0.725183
 Vib (V=0)    5  0.158216D+01          0.199250          0.458790
 Vib (V=0)    6  0.145028D+01          0.161451          0.371756
 Vib (V=0)    7  0.132615D+01          0.122594          0.282283
 Vib (V=0)    8  0.130688D+01          0.116235          0.267640
 Vib (V=0)    9  0.120267D+01          0.080147          0.184545
 Vib (V=0)   10  0.113194D+01          0.053824          0.123935
 Vib (V=0)   11  0.110876D+01          0.044838          0.103243
 Vib (V=0)   12  0.108411D+01          0.035074          0.080761
 Electronic      0.300000D+01          0.477121          1.098612
 Translational   0.429338D+08          7.632800         17.575171
 Rotational      0.374986D+06          5.574015         12.834644
 ***** Axes restored to original set *****
 -------------------------------------------------------------------
 Center     Atomic                   Forces (Hartrees/Bohr)
 Number     Number              X              Y              Z
 -------------------------------------------------------------------
      1        6          -0.000000100   -0.000000144   -0.000000148
      2        1           0.000000016    0.000000089   -0.000000126
      3        1           0.000000091    0.000000132   -0.000000164
      4        8           0.000000311    0.000000220   -0.000000190
      5        1           0.000000101   -0.000000111    0.000000006
      6        6           0.000000077    0.000000724    0.000000446
      7        1          -0.000000007   -0.000000282    0.000000034
      8        6          -0.000000594   -0.000000751   -0.000001244
      9        1          -0.000000208    0.000000268    0.000000198
     10        6           0.000000200   -0.000000082    0.000000443
     11        1          -0.000000036   -0.000000097    0.000000075
     12        1           0.000000014    0.000000004    0.000000011
     13        1          -0.000000030    0.000000070   -0.000000086
     14        8           0.000000086    0.000000590    0.000000446
     15        8          -0.000000326   -0.000000188    0.000000304
     16        1           0.000000314   -0.000000419    0.000000003
     17        1           0.000000090   -0.000000023   -0.000000007
 -------------------------------------------------------------------
 Cartesian Forces:  Max     0.000001244 RMS     0.000000316

 ----------------------------------------------------------------------

 Electric dipole moment (input orientation):
 (Debye = 10**-18 statcoulomb cm , SI units = C m)
                  (au)            (Debye)         (10**-30 SI)
   Tot        0.975244D+00      0.247882D+01      0.826846D+01
   x         -0.862133D+00     -0.219132D+01     -0.730947D+01
   y          0.332932D+00      0.846228D+00      0.282271D+01
   z          0.311422D+00      0.791556D+00      0.264035D+01

 Dipole polarizability, Alpha (input orientation).
 (esu units = cm**3 , SI units = C**2 m**2 J**-1)
 Alpha(0;0):
               (au)            (10**-24 esu)      (10**-40 SI)
   iso        0.820930D+02      0.121649D+02      0.135353D+02
   aniso      0.459766D+02      0.681303D+01      0.758052D+01
   xx         0.109703D+03      0.162563D+02      0.180876D+02
   yx         0.102610D+02      0.152053D+01      0.169181D+01
   yy         0.711793D+02      0.105477D+02      0.117359D+02
   zx         0.438421D+01      0.649673D+00      0.722859D+00
   zy        -0.147309D+00     -0.218290D-01     -0.242880D-01
   zz         0.653970D+02      0.969083D+01      0.107825D+02

 ----------------------------------------------------------------------

 Dipole orientation:
     6         -1.48506760         -2.11940885          3.83670108
     1         -0.88930274         -1.87209869          5.81855077
     1         -1.83252305         -4.15344786          3.53192451
     8         -3.56616552         -0.81791993          3.36887549
     1          2.90105016          0.87367420         -3.99997919
     6          0.92118822          0.55187809         -3.47385488
     1         -0.25594531          1.80246387         -4.61149007
     6          0.58714370          1.18283158         -0.66693586
     1         -1.44418344          0.98834715         -0.25252724
     6          1.43336688          3.85231169         -0.02209733
     1          0.39586008          5.24147632         -1.13750188
     1          3.44643552          4.07720538         -0.40079780
     1          1.10435309          4.24377529          1.97167409
     8          1.88854487         -0.63071375          0.73125945
     8          0.18042892         -1.94142039         -4.00505741
     1          0.98395744         -2.98157571         -2.75230093
     1          0.27087102         -1.52251173          2.49376396

 Electric dipole moment (dipole orientation):
 (Debye = 10**-18 statcoulomb cm , SI units = C m)
                  (au)            (Debye)         (10**-30 SI)
   Tot        0.975244D+00      0.247882D+01      0.826846D+01
   x          0.000000D+00      0.000000D+00      0.000000D+00
   y          0.000000D+00      0.000000D+00      0.000000D+00
   z          0.975244D+00      0.247882D+01      0.826846D+01

 Dipole polarizability, Alpha (dipole orientation).
 (esu units = cm**3 , SI units = C**2 m**2 J**-1)
 Alpha(0;0):
               (au)            (10**-24 esu)      (10**-40 SI)
   iso        0.820930D+02      0.121649D+02      0.135353D+02
   aniso      0.459766D+02      0.681303D+01      0.758052D+01
   xx         0.780767D+02      0.115698D+02      0.128731D+02
   yx         0.985700D+01      0.146066D+01      0.162520D+01
   yy         0.762077D+02      0.112928D+02      0.125650D+02
   zx        -0.190730D+02     -0.282633D+01     -0.314472D+01
   zy        -0.130104D+02     -0.192794D+01     -0.214512D+01
   zz         0.919946D+02      0.136322D+02      0.151679D+02

 ----------------------------------------------------------------------
 1\1\GINC-R03C43\Freq\UwB97XD\Aug-CC-pVTZ\C4H10O3(3)\HASANGAL\01-Dec-20
 21\0\\# UWB97XD aug-cc-pVTZ Opt(CalcAll,TS,NoEigenTest) scf=qc Integra
 l(Grid=SuperFineGrid) Guess(mix,always) MaxDisk=32GB\\ts-set1-M0001-co
 pt-TS-opt-TS-wb97-opt\\0,3\C,-2.3717304781,-0.5091253658,0.3364867014\
 H,-3.1403863044,0.040325642,0.9054041366\H,-2.5503232983,-1.5875286235
 ,0.4898984485\O,-2.4442860914,-0.2176677821,-0.9512256126\H,2.60278425
 19,0.0500454419,0.5233667226\C,1.8906032636,-0.2498089847,-0.255778834
 \H,2.3202325187,0.0055102998,-1.2246038766\C,0.5818332853,0.5212245743
 ,-0.0517133356\H,-0.0737786129,0.2563780883,-0.8968113526\C,0.78585912
 65,2.0279921904,-0.0291303512\H,1.2519843488,2.3710837235,-0.953915725
 9\H,1.4245087793,2.3117497207,0.8079667918\H,-0.1704227964,2.537200129
 6,0.08314659\O,-0.0110230332,0.0564282054,1.120973866\O,1.677495647,-1
 .6382862518,-0.2416508862\H,1.1388881177,-1.8165136448,0.5338395093\H,
 -1.2924487242,-0.2512173631,0.8231572086\\Version=ES64L-G16RevB.01\Sta
 te=3-A\HF=-383.9785693\S2=2.012797\S2-1=0.\S2A=2.000087\RMSD=1.990e-10
 \RMSF=3.163e-07\ZeroPoint=0.1350518\Thermal=0.1445244\Dipole=-0.862132
 8,0.3329317,0.311422\DipoleDeriv=1.2684204,0.2300442,0.3468966,0.13025
 67,0.1222789,0.1241878,1.3892477,0.3751411,0.2177713,-0.0960848,0.0230
 715,-0.0330749,-0.1048071,0.0611456,-0.0759172,-0.0285126,-0.025273,0.
 1027369,-0.0702999,-0.0544806,-0.0790572,0.0027795,0.0381897,-0.012112
 4,-0.0237027,-0.0240392,0.1260995,-0.3877321,-0.0492679,-0.0780916,0.1
 751251,-0.1200714,0.0107443,-1.095636,-0.2828846,-0.3017882,-0.0918089
 ,-0.0614814,-0.0596245,-0.0308977,-0.0505275,-0.0451279,-0.1504785,-0.
 0801395,-0.0667511,0.432305,0.0650743,0.0569358,-0.2096842,0.7113623,0
 .0273907,0.0553412,-0.0241062,0.3240876,-0.0273609,-0.0332216,0.041847
 8,0.0228914,0.0130038,0.0323773,0.1083688,0.0662722,-0.0835404,0.37682
 84,0.2644042,-0.0286038,0.349051,0.4283759,-0.0532476,-0.0414632,-0.09
 46992,0.1756208,-0.0388252,-0.0620322,-0.0681172,-0.1444334,-0.0153644
 ,-0.0321218,0.079509,0.0067372,0.0245007,-0.0054616,-0.0119019,0.00999
 85,0.0157432,-0.1231692,0.0365297,0.0434111,0.0001183,0.1220789,0.0197
 764,-0.0519122,0.0730201,-0.0534237,0.012728,0.0135117,0.0979352,0.074
 3237,-0.0762192,-0.0035884,-0.0516922,-0.0825541,-0.0108363,0.0262674,
 0.009925,-0.1119729,-0.0636302,-0.045689,-0.0835637,0.1084166,0.018195
 9,0.0540443,-0.0072333,-0.0070905,0.0098854,-0.022451,0.0650358,0.3032
 466,0.083338,0.1742101,0.1778306,-0.4059112,0.0689661,0.006743,0.11474
 95,-0.4428483,-0.532921,0.0028462,-0.0676177,0.1448566,-0.9931038,0.02
 076,-0.0257428,0.0584661,-0.3245843,0.3324819,-0.0793314,0.0544055,-0.
 1278392,0.3070967,-0.0501922,0.0179865,-0.0148639,0.1801168,-1.3954123
 ,-0.3218734,-0.2787692,-0.3906568,-0.0050674,-0.0685828,-0.3309192,-0.
 0637213,0.0033722\Polar=109.7028116,10.2610247,71.1793312,4.384214,-0.
 1473094,65.3969534\PG=C01 [X(C4H10O3)]\NImag=1\\0.34872961,-0.02633061
 ,0.43187252,-0.03833644,-0.01098956,0.44772076,-0.15458620,0.09444926,
 0.07130262,0.16524655,0.08980464,-0.09154407,-0.05869589,-0.09790084,0
 .10458194,0.08319136,-0.07243238,-0.08923793,-0.09801465,0.06988494,0.
 11684883,-0.03475565,-0.04037950,-0.00456383,0.00141684,0.01898402,-0.
 00000275,0.03804864,-0.03809091,-0.26424010,0.01385443,-0.00386138,-0.
 01525185,0.00269711,0.04113079,0.29764070,-0.00356531,0.03378541,-0.03
 111655,0.00107912,-0.01548687,0.00673079,-0.00508149,-0.03947239,0.047
 88958,-0.04925105,-0.00314159,-0.02285583,0.00410550,-0.00406948,0.020
 35449,0.00261802,0.00052437,0.00839094,0.04402071,-0.00188149,-0.03921
 457,0.05771972,-0.00293229,0.00142387,-0.00391291,-0.00018848,-0.01231
 706,0.02894188,-0.00017479,0.04697511,-0.02333291,0.05500132,-0.291934
 28,0.01702604,0.00327613,-0.03878580,0.00926124,0.02272803,-0.02489166
 ,0.02337793,-0.08120288,0.39035556,0.00025847,0.00020577,0.00047175,-0
 .00018676,-0.00005455,-0.00011177,-0.00005788,-0.00002990,-0.00005012,
 0.00005637,-0.00001262,0.00009891,0.16493303,-0.00037505,-0.00014766,-
 0.00053155,0.00009602,0.00008091,0.00003453,0.00017789,0.00001190,0.00
 002755,0.00003208,0.00003036,0.00020812,0.04299773,0.08038057,0.000686
 56,0.00013044,0.00059479,-0.00008873,-0.00007300,-0.00004553,-0.000048
 91,0.00001696,0.00000557,-0.00008212,0.00011946,-0.00045742,0.12536890
 ,0.04800196,0.19018657,-0.00274901,-0.00033752,-0.00329953,0.00057821,
 0.00030553,0.00024920,0.00044494,-0.00001201,0.00001534,0.00001581,-0.
 00064245,0.00207003,-0.15200022,-0.03463854,-0.11253073,0.51597442,0.0
 0597276,0.00220267,0.00874981,-0.00141731,-0.00113356,-0.00069381,-0.0
 0156819,-0.00001261,0.00002581,-0.00044370,0.00072755,-0.00523326,-0.0
 3514434,-0.05745089,-0.03872104,0.05777727,0.48151063,0.00034897,-0.00
 024785,0.00004220,-0.00009752,0.00004280,0.00013070,-0.00037757,-0.000
 13987,-0.00046200,0.00072568,-0.00035903,0.00086487,-0.11120578,-0.036
 14078,-0.18417017,-0.01283353,-0.02177013,0.62708281,0.00084286,0.0003
 9978,0.00120988,-0.00021653,-0.00016178,-0.00012770,-0.00009295,0.0000
 1820,0.00009517,-0.00022534,0.00017542,-0.00096746,0.00925445,0.004326
 35,-0.01939716,-0.08939228,-0.02146962,0.08836953,0.09499661,-0.000525
 78,-0.00022609,-0.00080166,0.00011915,0.00011217,0.00008156,0.00009619
 ,-0.00002754,-0.00007149,0.00023126,-0.00013613,0.00068304,0.00322887,
 0.00339815,-0.00547943,-0.01654431,-0.05629082,0.03982851,0.02634010,0
 .07587589,-0.00046577,-0.00009325,-0.00055861,0.00007809,0.00007861,0.
 00003226,0.00005941,-0.00001788,-0.00002329,0.00016422,-0.00008810,0.0
 0052871,0.00916709,0.00351472,-0.01971547,0.09227448,0.04977353,-0.266
 17718,-0.10052263,-0.05652792,0.28090231,-0.00631546,0.00121117,-0.002
 39815,-0.00012037,0.00016991,-0.00077773,0.00111213,0.00007808,0.00086
 404,0.00022002,-0.00067096,0.00432689,-0.02304007,0.01194654,0.0037295
 6,-0.14925723,0.03403813,-0.00023783,-0.01050055,0.00392112,-0.0018465
 7,0.49339736,-0.00523387,-0.00274191,-0.00727273,0.00168039,0.00094328
 ,0.00102111,0.00041377,-0.00017496,-0.00076103,0.00220701,-0.00089061,
 0.00574750,-0.00387547,0.00370782,-0.00008740,0.02871598,-0.08549104,-
 0.00380205,-0.00571972,0.00454509,0.00132621,0.03667694,0.48985044,-0.
 00832659,-0.00365811,-0.00837149,0.00263648,0.00095396,0.00118925,0.00
 161413,0.00093578,0.00124471,-0.00608824,-0.00055674,-0.00028506,-0.02
 067111,0.01009427,0.00191255,-0.00383142,0.00366704,-0.06321542,0.0244
 0747,-0.01232463,-0.00284609,0.05393217,0.01643254,0.47433917,0.003634
 46,0.00023918,0.00583941,-0.00098001,-0.00068387,-0.00041932,-0.001094
 25,-0.00015392,-0.00056854,0.00038347,0.00029278,-0.00150925,-0.004046
 55,0.00307744,0.00083151,-0.02450018,-0.00451074,-0.02389315,0.0012121
 0,-0.00084904,0.00026867,-0.12773673,-0.03923266,-0.10426854,0.1469749
 2,0.00196403,0.00274901,0.00450322,-0.00047790,-0.00074177,-0.00004036
 ,-0.00059322,-0.00028111,-0.00043700,0.00043466,-0.00134510,-0.0021340
 2,0.00215465,-0.00123780,-0.00018195,0.01330447,0.00090778,0.01063046,
 -0.00113391,0.00054730,0.00000750,-0.03859707,-0.05931933,-0.03989159,
 0.04004454,0.06941904,-0.00297977,0.00067600,-0.00364658,-0.00008727,0
 .00029185,-0.00030857,0.00054020,-0.00023712,-0.00030717,0.00024932,-0
 .00110009,0.00375567,0.00074641,-0.00068015,0.00089095,0.00234676,-0.0
 0138890,0.00296289,-0.00009622,0.00026339,0.00069767,-0.11145871,-0.04
 560674,-0.17010121,0.11359837,0.04431406,0.20843058,0.00214931,-0.0008
 4867,0.00202099,-0.00030335,-0.00033254,0.00008632,-0.00054930,0.00008
 230,-0.00017680,-0.00012793,0.00057065,-0.00149021,0.00042142,0.000169
 42,-0.00007332,0.00890122,0.02574651,-0.00125813,0.00066648,-0.0005077
 8,0.00021230,-0.08348826,-0.01050516,-0.00305953,-0.00191529,-0.020165
 50,-0.00141142,0.57726618,-0.00164461,0.00023119,-0.00145540,0.0002284
 6,0.00019887,-0.00003948,0.00042665,0.00000509,0.00015745,-0.00004940,
 -0.00009010,0.00074701,-0.00114339,0.00141698,0.00055021,0.00046644,-0
 .02127294,-0.00275679,-0.00042769,-0.00001447,0.00008535,-0.01200975,-
 0.18895018,-0.01640774,0.00037492,-0.01138108,-0.00067422,-0.01763980,
 0.47634567,-0.00103640,0.00053425,-0.00094983,-0.00012649,0.00007422,-
 0.00022949,0.00039048,-0.00009753,0.00006228,0.00038527,-0.00009412,0.
 00135876,-0.00030569,0.00082192,0.00018935,-0.00427778,-0.00274880,0.0
 0224175,-0.00017659,0.00005083,-0.00042684,-0.00525025,-0.01944084,-0.
 07248012,-0.00241215,-0.02518230,0.00059384,-0.00324271,-0.00023398,0.
 57813340,0.00039358,0.00008264,0.00038280,-0.00001098,-0.00002636,-0.0
 0000710,-0.00007449,-0.00001767,-0.00002088,-0.00003861,0.00005917,-0.
 00031895,0.00002166,-0.00004739,-0.00009710,-0.00015602,0.00034279,0.0
 0037109,0.00020013,0.00042011,-0.00004007,-0.00351109,0.00063478,0.003
 29504,-0.00018228,-0.00002759,-0.00012938,-0.09514967,-0.03525980,0.09
 557505,0.09922882,0.00085871,-0.00019632,0.00085998,-0.00007883,-0.000
 12834,0.00005406,-0.00022855,0.00003861,-0.00006375,-0.00017233,0.0001
 3023,-0.00085506,0.00013915,-0.00001487,-0.00008332,0.00011201,0.00025
 907,0.00047528,0.00074549,-0.00070928,-0.00039578,-0.01190723,-0.00349
 685,0.02730842,-0.00048632,0.00127270,-0.00038933,-0.03468156,-0.07415
 476,0.06813622,0.03902497,0.07806311,-0.00050217,0.00000748,-0.0004876
 3,0.00003294,0.00004974,-0.00000714,0.00010092,-0.00001402,0.00001800,
 0.00013266,-0.00007131,0.00044849,0.00007338,0.00010836,-0.00002486,0.
 00065649,-0.00014814,-0.00044832,-0.00019098,-0.00002433,0.00047874,-0
 .00189645,-0.00162768,0.00055391,0.00008739,0.00061432,0.00018149,0.09
 603565,0.06956528,-0.23925485,-0.10658334,-0.07666332,0.25776115,-0.00
 021162,0.00015574,-0.00010869,0.00003007,0.00000784,-0.00002512,0.0000
 4066,-0.00001504,-0.00004666,0.00011039,-0.00011485,0.00017006,0.00039
 379,-0.00005111,-0.00014746,0.00043134,0.00066398,0.00091720,-0.000022
 30,0.00008371,0.00005132,-0.00330890,-0.00173359,-0.00288971,0.0006270
 5,-0.00092566,0.00016154,-0.13926960,-0.03841253,-0.12023139,0.0092743
 0,0.00476670,0.01159465,0.14711016,0.00001379,-0.00004225,-0.00004006,
 -0.00009033,-0.00001893,-0.00004885,0.00001520,-0.00001766,-0.00000891
 ,-0.00000332,0.00005914,0.00026968,0.00093873,-0.00019339,0.00043437,-
 0.00205627,0.00084634,-0.00102780,0.00009097,-0.00004315,0.00011101,-0
 .02120608,-0.01040034,-0.02723824,-0.00049059,-0.00621714,0.00027697,-
 0.03842729,-0.06330246,-0.04984386,0.00729552,0.00193694,0.00770825,0.
 04306906,0.07035344,0.00055545,-0.00000002,0.00049643,-0.00004528,-0.0
 0005792,0.00000008,-0.00011594,0.00000543,-0.00003758,-0.00005834,0.00
 002327,-0.00035988,0.00048795,-0.00041011,0.00015072,-0.00044374,0.000
 00255,-0.00040253,-0.00010580,-0.00002921,0.00005408,0.00065257,0.0001
 6106,-0.00109982,0.00022277,0.00000946,0.00099237,-0.12059092,-0.05140
 952,-0.20582469,-0.01653513,-0.00712709,-0.01892254,0.13275795,0.05715
 375,0.22009161,-0.00038836,0.00009006,-0.00034380,0.00006909,0.0000318
 8,0.00001612,0.00006963,-0.00001498,0.00001509,0.00011894,-0.00003213,
 0.00020409,0.00036887,-0.00016933,0.00013457,0.00023203,-0.00085126,0.
 00041536,0.00002678,-0.00017852,-0.00008672,0.00454424,-0.00441312,-0.
 00012427,0.00069262,0.00061684,0.00011136,-0.25822957,0.11011236,0.023
 95499,-0.01080785,0.00546860,0.00005864,-0.01563106,0.00818419,0.00319
 455,0.27699677,0.00018433,-0.00011666,0.00016261,-0.00021029,-0.000058
 52,-0.00007907,0.00005522,0.00004314,0.00012844,-0.00014425,0.00027811
 ,-0.00010124,0.00001628,0.00018998,0.00022193,-0.00471232,-0.00436601,
 0.00067318,-0.00015164,0.00024340,-0.00026640,0.03287518,-0.01718322,-
 0.00415109,-0.00003255,0.00117230,-0.00009996,0.10828695,-0.10190396,-
 0.01204632,-0.01018722,0.00484689,0.00022968,-0.00792013,0.00347881,0.
 00164284,-0.11912596,0.11281025,0.00042746,-0.00007358,0.00036200,-0.0
 0004669,-0.00002158,-0.00001072,-0.00006519,-0.00000686,0.00002779,-0.
 00008065,0.00020090,-0.00027982,0.00044432,-0.00005245,0.00010326,-0.0
 0028071,-0.00008260,-0.00010694,-0.00039102,0.00010620,0.00028276,0.00
 119273,-0.00001187,-0.00205395,0.00043970,-0.00012558,-0.00003691,0.02
 394848,-0.01316497,-0.04898698,0.02404393,-0.01387502,-0.00200735,-0.0
 2242845,0.01257017,0.00327869,-0.02647261,0.01477173,0.04862197,-0.090
 43021,-0.02094065,-0.06224039,0.00383519,0.00503741,0.00222196,0.00496
 111,-0.00168860,0.00036542,0.00017689,-0.00434511,0.02317699,0.0039581
 8,-0.00199679,0.00026720,-0.02980828,0.00403482,0.04156530,-0.00465501
 ,0.00335049,0.00095268,-0.09638112,-0.03709342,0.03565762,0.01224824,0
 .01059523,-0.00632685,-0.00232609,-0.01017270,0.01463579,0.00101685,-0
 .00289207,0.00034523,0.00037656,0.00222964,0.00052291,0.00109836,-0.00
 057617,-0.00045316,0.11576330,-0.02598391,-0.00075297,-0.01749239,-0.0
 0008839,0.00131758,0.00033641,0.00327969,0.00047560,0.00101046,-0.0009
 0631,-0.00107216,0.00689503,0.00040344,0.00007264,0.00009557,0.0013021
 3,0.00055081,-0.00223398,0.00124911,0.00030041,-0.00017457,-0.03371816
 ,-0.08023700,0.03782104,0.00688750,0.00348473,0.00191253,-0.01817257,-
 0.01743252,0.04156413,-0.00223704,-0.00836139,-0.00000610,0.00038243,0
 .00327903,0.00008906,0.00021104,0.00359070,-0.00004430,0.03728499,0.08
 967320,-0.00935154,-0.00159524,0.00318502,-0.00262014,-0.00034063,-0.0
 0067307,-0.00143052,-0.00094559,-0.00103078,0.00259138,0.00061714,-0.0
 0259614,-0.00217256,0.00104716,0.00175265,0.02284958,-0.00779541,-0.02
 547822,0.00227610,-0.00160931,0.00099559,0.04347326,0.05256125,-0.1669
 3979,0.01147977,0.00870442,-0.04347996,0.00800218,0.01424704,-0.013615
 32,0.00036885,0.00298067,0.00124515,0.00024963,-0.00068543,0.00154673,
 -0.00106691,-0.00064419,0.00017494,-0.06799634,-0.07155116,0.26519881,
 0.00065467,-0.00028886,0.00022014,-0.00008222,0.00006552,-0.00007311,0
 .00026502,0.00007103,-0.00006230,-0.00027289,0.00019691,-0.00029087,0.
 00081559,-0.02679315,0.00150221,-0.07980044,-0.04665941,0.01166505,-0.
 00109619,-0.02018965,0.00075808,0.00620687,0.02911932,0.00149494,0.003
 55808,-0.00074576,0.00067705,-0.00490552,0.00217231,0.00175765,0.00007
 566,0.00016041,-0.00043187,-0.00006206,0.00076288,0.00038530,0.0004005
 9,0.00172925,0.00014260,0.00054669,0.00682679,0.00075266,0.23848350,-0
 .00285767,-0.00064945,-0.00362799,0.00038762,0.00043679,0.00014950,0.0
 0094363,-0.00001784,0.00012030,0.00043465,-0.00013670,0.00245149,-0.00
 892998,-0.03051229,-0.00433645,-0.01738010,-0.24037685,-0.02189895,-0.
 00334314,-0.02014969,0.00339458,0.00001705,-0.04685849,-0.00319578,-0.
 00166236,0.00223529,0.00085405,0.00867089,-0.00072067,-0.00232795,-0.0
 0027560,0.00081446,0.00022538,-0.00008515,0.00025953,0.00013646,-0.000
 28150,-0.00285700,-0.00007372,-0.00592745,0.00178973,0.00408925,0.0879
 1964,0.39148505,-0.00099816,-0.00036801,-0.00113701,0.00011227,0.00017
 513,-0.00001964,0.00023940,0.00002064,-0.00003767,0.00021709,-0.000011
 94,0.00107550,-0.00138823,-0.02463379,0.00839522,0.01436260,0.01620290
 ,-0.08851301,0.00494231,0.03530859,0.00411938,0.00084539,-0.00133036,-
 0.00050026,0.00169948,-0.00014588,-0.00004927,0.00038696,-0.00016517,0
 .00103561,-0.00019929,-0.00066432,0.00028939,0.00010975,0.00065312,0.0
 0024718,-0.00004688,-0.00001207,0.00056606,0.00161347,-0.00542344,0.00
 140293,-0.25219321,-0.05845580,0.41933958,-0.00078293,-0.00012448,-0.0
 0070287,0.00020436,0.00001806,0.00007668,-0.00022798,-0.00006544,-0.00
 002648,0.00024986,-0.00012654,0.00060931,-0.00032686,0.00039434,0.0008
 4332,-0.00357470,-0.00471241,0.00718334,0.00002501,0.00021807,-0.00151
 108,0.00245710,0.00311461,-0.00138638,-0.00028518,0.00003187,-0.000180
 41,-0.00071778,-0.00009551,0.00076166,-0.00005760,-0.00040456,0.000062
 72,-0.00004059,-0.00014401,-0.00011957,-0.00003820,0.00025967,-0.00004
 244,-0.00073149,-0.00261196,-0.00077372,-0.16526574,-0.06179565,0.2293
 6528,0.16926888,0.00240260,0.00049394,0.00262762,-0.00032395,-0.000322
 76,-0.00014116,-0.00050877,0.00008736,0.00000537,-0.00065209,0.0002720
 6,-0.00219392,-0.00061930,0.00012529,-0.00038745,-0.02753648,-0.018751
 37,0.04042569,-0.00101507,-0.00729463,-0.00072972,-0.00061894,-0.00182
 431,0.00340662,0.00017133,-0.00010910,0.00017938,-0.00024032,0.0002386
 2,-0.00010033,0.00012389,0.00030752,-0.00020380,0.00000993,0.00003951,
 0.00005198,0.00005886,0.00012313,-0.00009751,-0.00047892,0.00365782,-0
 .00054162,-0.03396749,-0.05554285,0.03883166,0.06539228,0.07889661,0.0
 0076250,0.00045949,0.00091129,-0.00006639,-0.00018975,0.00001487,-0.00
 023313,0.00000064,0.00013917,-0.00026156,0.00004221,-0.00099696,-0.000
 64044,-0.00169339,0.00042309,0.00071376,0.00167343,-0.00169258,0.00039
 126,0.00070357,0.00162636,0.00082565,-0.00125788,0.00001401,-0.0003848
 4,0.00036913,-0.00019378,0.00111680,0.00012632,-0.00101091,-0.00005970
 ,0.00029911,0.00006396,-0.00009030,-0.00012677,0.00000061,-0.00003353,
 -0.00040798,0.00003035,-0.00085895,-0.00124869,-0.00105140,0.23403723,
 0.08153271,-0.34649747,-0.23427473,-0.08045777,0.34823394,-0.01719248,
 -0.00444171,0.05340196,-0.01899940,-0.01119538,-0.00663687,-0.01212449
 ,0.00204507,-0.00122654,-0.00216017,0.00982678,-0.05241182,-0.00082350
 ,0.00085356,-0.00089830,0.00466040,-0.01179930,-0.00165801,-0.00102326
 ,0.00078599,0.00048649,-0.00427795,0.00524421,0.02760793,-0.00859048,-
 0.00647970,0.00423902,-0.00242223,0.00307401,-0.00040144,-0.00022241,-
 0.00042457,0.00042415,0.00015180,-0.00018209,-0.00076475,0.00047711,-0
 .00034636,-0.00037830,0.08035081,0.02589119,-0.00663168,0.00047839,0.0
 0416512,0.00093176,-0.00015616,-0.00219756,-0.00094361,-0.01812599,0.0
 0172303,-0.03767729,0.01242985,0.01042060,0.00010439,0.00312879,-0.022
 05634,-0.00596165,-0.00790123,0.00589321,0.00530600,-0.00628698,-0.000
 27510,0.00014228,-0.00022087,0.00187617,-0.00185877,-0.00169870,0.0000
 7715,-0.00013062,0.00000211,-0.00220594,-0.00147839,0.00680428,-0.0029
 8565,-0.00115572,0.00140830,-0.00200555,0.00078671,0.00093444,0.000094
 80,-0.00060770,0.00025022,0.00011869,-0.00001741,-0.00024198,0.0002929
 7,-0.00029135,-0.00001896,0.02357930,-0.00033622,0.00146165,-0.0003797
 4,0.00080097,0.00001874,0.00065165,-0.00039685,0.00017562,-0.01481925,
 0.04277163,0.00292278,-0.00113639,-0.02587258,0.00892559,0.00003825,0.
 00437111,-0.00028646,0.00067224,0.00178882,-0.02716223,-0.00026745,-0.
 03780053,-0.00031303,0.00028362,-0.00019128,0.00195919,-0.00151296,-0.
 00265883,0.00028384,-0.00015771,0.00002962,0.01402343,0.00394891,0.008
 63961,-0.00101128,-0.00101390,-0.00038200,-0.00050663,0.00082862,-0.00
 083597,-0.00004581,0.00000326,0.00011244,-0.00004433,-0.00015739,-0.00
 021146,0.00006995,-0.00002209,0.00003486,0.01655113,0.00845041,-0.0206
 3715,-0.00034153,0.00096293,0.00028348,0.00011538,-0.00067503,-0.00001
 454,-0.01513998,-0.01024531,0.07334441\\0.00000010,0.00000014,0.000000
 15,-0.00000002,-0.00000009,0.00000013,-0.00000009,-0.00000013,0.000000
 16,-0.00000031,-0.00000022,0.00000019,-0.00000010,0.00000011,0.,-0.000
 00008,-0.00000072,-0.00000045,0.,0.00000028,-0.00000003,0.00000059,0.0
 0000075,0.00000124,0.00000021,-0.00000027,-0.00000020,-0.00000020,0.00
 000008,-0.00000044,0.00000004,0.00000010,-0.00000007,-0.00000001,0.,-0
 .00000001,0.00000003,-0.00000007,0.00000009,-0.00000009,-0.00000059,-0
 .00000045,0.00000033,0.00000019,-0.00000030,-0.00000031,0.00000042,0.,
 -0.00000009,0.00000002,0.\\\@


 AND HERE I AM, FOR ALL MY LORE,
 THE WRETCHED FOOL I WAS BEFORE.
 CALLED MASTER OF ARTS, AND DOCTOR TO BOOT,
 FOR TEN YEARS ALMOST I CONFUTE
 AND UP AND DOWN, WHEREVER IT GOES
 I DRAG MY STUDENTS BY THE NOSE --
 AND SEE THAT FOR ALL OUR SCIENCE AND ART
 WE CAN KNOW NOTHING.  IT BURNS MY HEART.

                                       -- FAUST
 Job cpu time:      21 days 11 hours 21 minutes 32.4 seconds.
 Elapsed time:       1 days  9 hours 15 minutes  0.0 seconds.
 File lengths (MBytes):  RWF=    609 Int=      0 D2E=      0 Chk=     34 Scr=      1
 Normal termination of Gaussian 16 at Wed Dec  1 00:06:35 2021.
