# Supplementary material for: Computational Investigation of Substituent Effects on the Alcohol + Carbonyl Channel of Peroxy Radical Self- and Cross-Reactions
Source: J Phys Chem A. 2023 Feb 8;127(7):1686–96. doi: 10.1021/acs.jpca.2c08927 (PMC9969516; doi:10.1021/acs.jpca.2c08927)
Supplement: Supplementary file 2 — jp2c08927_si_002.zip [file jp2c08927_si_002.zip › MeO--OiproH/meo-oiproh-TS2-wb97-optF12.out]

 Working directory              : /run/nvme/job_9748809/data/9748809/molpro.Iyx7wDWIZ0/
 Global scratch directory       : /run/nvme/job_9748809/data/9748809/molpro.Iyx7wDWIZ0/
 Wavefunction directory         : /scratch/kurten/scratch_galib/third-paper/MeO-OPrOH/ts-calc/11_9_1604-set2/ts-set2/wb-ts/ccsdt/ts-set2-M0001-copt-TS-opt-TS-wb97-opt-F12/
 Main file repository           : /run/nvme/job_9748809/data/9748809/

 id        : cs

 Nodes       nprocs
 r05c49.bullx    7
 Distribution of processes:   nprocs(total)=    8   nprocs(compute)=    7   nprocs(helper)=    1
 GA implementation: MPI file
 GA implementation (serial work in mppx): MPI file

 Using customized tuning parameters: mindgm=1; mindgv=20; mindgc=4; mindgr=1; noblas=0; minvec=7
 default implementation of scratch files=sf  


 Variables initialized (1009), CPU time= 0.01 sec
 ***,SCI
 memory,2800,m
 geomtyp=xyz
 NOSYM
 geometry={
 17
 ts-set2-M0001-copt-TS-opt-TS-wb97-opt.log,Energy: -240952.6753561
 C         -2.52815       -0.48863        0.15211
 H         -3.54088       -0.10464       -0.02660
 H         -2.28571       -0.29775        1.20385
 H         -2.54896       -1.56716       -0.03532
 O         -1.69349        0.18628       -0.72473
 H          1.23899        1.36499       -1.29070
 C          1.19287        1.07376       -0.23975
 H          2.17042        1.19950        0.22331
 C          0.81251       -0.46813       -0.19614
 C          0.86821       -0.99461        1.24316
 H          0.26246       -0.34013        1.86670
 H          1.89814       -0.98952        1.59810
 H          0.47887       -2.00943        1.28607
 O          1.58071       -1.13896       -1.01839
 O          0.25880        1.80467        0.47752
 H         -0.60653        1.62917        0.07802
 H         -0.30762       -0.43524       -0.53485
 }
 BASIS=MINAO
 END
 {rhf;
 wf,charge=0,spin=2}
 BASIS=VDZ-F12
 END
 {rhf;
 wf,charge=0,spin=2}
 rccsd(t)-f12a,gem_beta=0.9
 
 
 Commands initialized (810), CPU time= 0.01 sec, 661 directives.
 Default parameters read. Elapsed time= 1.58 sec

 Checking input...
 Passed
1


                                         ***  PROGRAM SYSTEM MOLPRO  ***
                                       Copyright, TTI GmbH Stuttgart, 2015
                                    Version 2021.2 linked Aug  3 2021 10:50:23


 **********************************************************************************************************************************
 LABEL *   SCI                                                                           
  64 bit mpp version                                                                     DATE: 16-Dec-21          TIME: 00:06:45  
 **********************************************************************************************************************************

 SHA1:             dade016a989826d9d859d6207854b99675d53db3
 **********************************************************************************************************************************

 Memory per process:      2800 MW
 Total memory per node:  19600 MW

 GA preallocation disabled
 GA check disabled

 Variable memory set to 2800.0 MW

 SETTING GEOMTYP        =    XYZ
 ZSYMEL=NOSYM

 SETTING BASIS          =    MINAO


 Recomputing integrals since basis changed


 Using spherical harmonics

 Library entry C      S MINAO                selected for orbital group  1
 Library entry C      P MINAO                selected for orbital group  1
 Library entry H      S MINAO                selected for orbital group  2
 Library entry O      S MINAO                selected for orbital group  3
 Library entry O      P MINAO                selected for orbital group  3


 PROGRAM * SEWARD (Integral evaluation for generally contracted gaussian basis sets)     Author: Roland Lindh, 1990

 Geometry written to block  1 of record 700


 Point group  C1  


 ATOMIC COORDINATES

 NR  ATOM    CHARGE       X              Y              Z

   1  C       6.00   -4.777511102   -0.923376876    0.287446241
   2  H       1.00   -6.691293440   -0.197740942   -0.050266715
   3  H       1.00   -4.319365900   -0.562665954    2.274946795
   4  H       1.00   -4.816836303   -2.961503193   -0.066745127
   5  O       8.00   -3.200232295    0.352018182   -1.369541214
   6  H       1.00    2.341351771    2.579457263   -2.439069509
   7  C       6.00    2.254197602    2.029112324   -0.453061838
   8  H       1.00    4.101499375    2.266726486    0.421994741
   9  C       6.00    1.535421374   -0.884637491   -0.370650882
  10  C       6.00    1.640679119   -1.879540501    2.349231929
  11  H       1.00    0.495977519   -0.642752547    3.527551757
  12  H       1.00    3.586964746   -1.869921795    3.019971320
  13  H       1.00    0.904933149   -3.797272367    2.430320077
  14  O       8.00    2.987108982   -2.152322467   -1.924478188
  15  O       8.00    0.489061121    3.410332045    0.902382019
  16  H       1.00   -1.146175586    3.078685110    0.147436432
  17  H       1.00   -0.581317550   -0.822484398   -1.010720018

 Bond lengths in Bohr (Angstrom)

 1-2  2.074406033  1-3  2.071272036  1-4  2.069047337  1-5  2.619169414  6-7  2.062692868
     ( 1.097728399)     ( 1.096069959)     ( 1.094892699)     ( 1.386004765)     ( 1.091530059)

  7- 8  2.057840700   7- 9  3.002227309   7-15  2.619294326   9-10  2.898046532   9-14  2.475641616
       ( 1.088962402)       ( 1.588710274)       ( 1.386070866)       ( 1.533580181)       ( 1.310053125)

  9-17  2.212269237  10-11  2.056313160  10-12  2.058643144  10-13  2.055624705  15-16  1.831374243
       ( 1.170682465)       ( 1.088154063)       ( 1.089387037)       ( 1.087789748)       ( 0.969121514)

 Bond angles

  2-1-3  107.41919769   2-1-4  107.40792500   2-1-5  106.39435227   3-1-4  109.87767379

  3-1-5  112.89529482   4-1-5  112.50823846   6-7-8  109.91855497   6-7-9  107.18699678

  6- 7-15  112.70736358   7- 9-10  110.50265365   7- 9-14  109.83750531   7- 9-17  101.17855406

  7-15-16  107.03212853   8- 7- 9  108.37964762   8- 7-15  108.90570923   9- 7-15  109.64788934

  9-10-11  108.12536797   9-10-12  109.78672408   9-10-13  110.13873784  10- 9-14  113.07717598

 10- 9-17  108.41737486  11-10-12  109.68099211  11-10-13  109.83201948  12-10-13  109.26211549

 14- 9-17  113.19478552

 NUCLEAR CHARGE:                   58
 NUMBER OF PRIMITIVE AOS:         225
 NUMBER OF SYMMETRY AOS:          225
 NUMBER OF CONTRACTIONS:           45   (   45A   )
 NUMBER OF INNER CORE ORBITALS:     0   (    0A   )
 NUMBER OF OUTER CORE ORBITALS:     7   (    7A   )
 NUMBER OF VALENCE ORBITALS:       38   (   38A   )


 NUCLEAR REPULSION ENERGY  328.03287860

 Eigenvalues of metric

         1 0.180E+00 0.189E+00 0.197E+00 0.216E+00 0.242E+00 0.243E+00 0.251E+00 0.258E+00


 Contracted 2-electron integrals neglected if value below      1.0D-11
 AO integral compression algorithm  1   Integral accuracy      1.0D-11

     3.932 MB (compressed) written to integral file (100.0%)

     Node minimum: 0.524 MB, node maximum: 0.786 MB


 NUMBER OF SORTED TWO-ELECTRON INTEGRALS:      76146.     BUFFER LENGTH:  32768
 NUMBER OF SEGMENTS:   1  SEGMENT LENGTH:      76146      RECORD LENGTH: 524288

 Memory used in sort:       0.63 MW

 SORT1 READ      600925. AND WROTE       75869. INTEGRALS IN      1 RECORDS. CPU TIME:     0.01 SEC, REAL TIME:     0.03 SEC
 SORT2 READ      534552. AND WROTE      536130. INTEGRALS IN     14 RECORDS. CPU TIME:     0.01 SEC, REAL TIME:     0.01 SEC

 Node minimum:       76146.  Node maximum:       77034. integrals

 OPERATOR DM      FOR CENTER  0  COORDINATES:    0.000000    0.000000    0.000000


 **********************************************************************************************************************************
 DATASETS  * FILE   NREC   LENGTH (MB)   RECORD NAMES
              1      18       28.93       500      610      700      900      950      970     1000      129      960     1100   
                                          VAR    BASINP    GEOM    SYMINP    ZMAT    AOBASIS   BASIS     P2S    ABASIS      S 
                                         1400     1410     1200     1210     1080     1600     1650     1700   
                                           T        V       H0       H01     AOSYM     SMH    MOLCAS    OPER   

 PROGRAMS   *        TOTAL       INT
 CPU TIMES  *         1.37      1.23
 REAL TIME  *         5.68 SEC
 DISK USED  *        29.47 MB (local),      236.59 MB (total)
 GA USED    *         0.00 MB       (max)       0.00 MB       (current)
 **********************************************************************************************************************************


 Program * Restricted Hartree-Fock

 Orbital guess generated from atomic densities. Full valence occupancy:   29

 Initial alpha occupancy:  30
 Initial beta  occupancy:  28

 NELEC=   58   SYM=1   MS2= 2   THRE=1.0D-08   THRD=3.2D-06   THRG=3.2D-06  HFMA2=F  DIIS_START=2   DIIS_MAX=10   DIIS_INCORE=F

 Level shifts:    0.00 (CLOSED)    0.00 (OPEN)    0.30 (GAP_MIN)

 ITER           ETOT              DE          GRAD        DDIFF     DIIS  NEXP   TIME(IT)  TIME(TOT)  DIAG
   1     -380.74691067    -380.74691067     0.00D+00     0.28D+00     0     0       0.02      0.08    start
   2     -380.93568619      -0.18877552     0.15D-01     0.41D-01     1     0       0.00      0.08    diag2
   3     -381.00571823      -0.07003203     0.87D-02     0.15D-01     2     0       0.01      0.09    diag2
   4     -381.05508663      -0.04936840     0.29D-02     0.10D-01     3     0       0.00      0.09    diag2
   5     -381.09357645      -0.03848982     0.26D-02     0.13D-01     4     0       0.00      0.09    diag2
   6     -381.09870732      -0.00513086     0.12D-02     0.39D-02     5     0       0.00      0.09    diag2
   7     -381.10087215      -0.00216483     0.73D-03     0.38D-02     6     0       0.00      0.09    diag2
   8     -381.10108175      -0.00020960     0.28D-03     0.10D-02     7     0       0.01      0.10    diag2
   9     -381.10120615      -0.00012440     0.17D-03     0.59D-03     8     0       0.00      0.10    diag2
  10     -381.10128507      -0.00007892     0.11D-03     0.62D-03     9     0       0.00      0.10    diag2/orth
  11     -381.10130658      -0.00002151     0.58D-04     0.32D-03     9     0       0.00      0.10    diag2
  12     -381.10131026      -0.00000368     0.21D-04     0.11D-03     9     0       0.00      0.10    diag2
  13     -381.10131220      -0.00000194     0.15D-04     0.62D-04     9     0       0.01      0.11    diag2
  14     -381.10131476      -0.00000256     0.14D-04     0.84D-04     9     0       0.00      0.11    diag2
  15     -381.10132132      -0.00000656     0.13D-04     0.23D-03     9     0       0.00      0.11    diag2
  16     -381.10133443      -0.00001311     0.12D-04     0.53D-03     9     0       0.00      0.11    diag2
  17     -381.10134436      -0.00000993     0.11D-04     0.50D-03     9     0       0.00      0.11    diag2
  18     -381.10135018      -0.00000582     0.93D-05     0.34D-03     9     0       0.01      0.12    diag2
  19     -381.10135263      -0.00000246     0.86D-05     0.15D-03     9     0       0.00      0.12    diag2
  20     -381.10135464      -0.00000201     0.84D-05     0.11D-03     9     0       0.00      0.12    diag2/orth
  21     -381.10135601      -0.00000137     0.83D-05     0.72D-04     9     0       0.00      0.12    diag2
  22     -381.10136272      -0.00000670     0.83D-05     0.36D-03     9     0       0.01      0.13    diag2
  23     -381.10138951      -0.00002679     0.80D-05     0.16D-02     9     0       0.00      0.13    diag2
  24     -381.10138926       0.00000025     0.84D-05     0.21D-04     9     0       0.00      0.13    diag2
  25     -381.10140896      -0.00001970     0.79D-05     0.15D-02     9     0       0.00      0.13    diag2
  26     -381.10140903      -0.00000007     0.10D-04     0.98D-05     9     0       0.00      0.13    diag2
  27     -381.10143125      -0.00002222     0.91D-05     0.28D-02     9     0       0.01      0.14    diag2
  28     -381.10140997       0.00002128     0.27D-04     0.27D-02     9     0       0.00      0.14    diag2
  29     -381.10141284      -0.00000287     0.82D-05     0.26D-03     9     0       0.00      0.14    diag2
  30     -381.10141561      -0.00000277     0.85D-05     0.26D-03     9     0       0.00      0.14    diag2/orth
  31     -381.10143261      -0.00001700     0.52D-05     0.24D-02     9     0       0.00      0.14    diag2
  32     -381.10143297      -0.00000036     0.22D-04     0.19D-04     9     0       0.00      0.14    diag2
  33     -381.10143510      -0.00000213     0.18D-04     0.38D-03     9     0       0.01      0.15    diag2
  34     -381.10143627      -0.00000117     0.93D-05     0.24D-03     9     0       0.00      0.15    diag2
  35     -381.10143725      -0.00000099     0.41D-05     0.26D-03     9     0       0.00      0.15    diag2
  36     -381.10143876      -0.00000151     0.27D-05     0.52D-03     9     0       0.00      0.15    diag2
  37     -381.10143935      -0.00000059     0.35D-05     0.31D-03     9     0       0.00      0.15    diag2
  38     -381.10143974      -0.00000039     0.13D-05     0.49D-03     9     0       0.01      0.16    diag2
  39     -381.10143974      -0.00000000     0.90D-06     0.13D-04     9     0       0.00      0.16    diag2
  40     -381.10143974      -0.00000000     0.51D-06     0.41D-05     9     0       0.00      0.16    diag2/orth
  41     -381.10143974      -0.00000000     0.88D-07     0.41D-05     9     0       0.00      0.16    diag2
  42     -381.10143974      -0.00000000     0.82D-07     0.91D-06     9     0       0.00      0.16    diag2
  43     -381.10143974       0.00000000     0.20D-07     0.56D-07     0     0       0.00      0.16    diag

 Final alpha occupancy:  30
 Final beta  occupancy:  28

 !RHF STATE 1.1 Energy               -381.101439744488
  RHF One-electron energy           -1168.248336897910
  RHF Two-electron energy             459.114018557105
  RHF Kinetic energy                  380.497844481762
  RHF Nuclear energy                  328.032878596317
  RHF Virial quotient                  -1.001586330308

 !RHF STATE 1.1 Dipole moment          -1.21757951    -0.23077296     0.20758121
 Dipole moment /Debye                  -3.09477842    -0.58656635     0.52761882

 Orbital energies:

           1.1          2.1          3.1          4.1          5.1          6.1          7.1          8.1          9.1         10.1
    -20.634905   -20.588955   -20.538879   -11.493639   -11.464848   -11.461650   -11.386823    -1.427371    -1.412857    -1.395367

          11.1         12.1         13.1         14.1         15.1         16.1         17.1         18.1         19.1         20.1
     -1.076225    -0.993848    -0.985222    -0.845767    -0.738211    -0.728209    -0.708586    -0.685873    -0.680518    -0.662660

          21.1         22.1         23.1         24.1         25.1         26.1         27.1         28.1         29.1         30.1
     -0.641500    -0.627873    -0.597498    -0.583232    -0.545412    -0.519702    -0.490530    -0.474113    -0.641986    -0.597765

          31.1         32.1
      0.332782     0.364291


 HOMO     30.1    -0.597765 =     -16.2660eV
 LUMO     31.1     0.332782 =       9.0555eV
 LUMO-HOMO         0.930547 =      25.3215eV

 Orbitals saved in record  2100.2


 **********************************************************************************************************************************
 DATASETS  * FILE   NREC   LENGTH (MB)   RECORD NAMES
              1      18       28.93       500      610      700      900      950      970     1000      129      960     1100   
                                          VAR    BASINP    GEOM    SYMINP    ZMAT    AOBASIS   BASIS     P2S    ABASIS      S 
                                         1400     1410     1200     1210     1080     1600     1650     1700   
                                           T        V       H0       H01     AOSYM     SMH    MOLCAS    OPER   

              2       4        2.96       700     1000      520     2100   
                                         GEOM     BASIS   MCVARS     RHF  

 PROGRAMS   *        TOTAL   RHF-SCF       INT
 CPU TIMES  *         1.55      0.18      1.23
 REAL TIME  *         6.55 SEC
 DISK USED  *        32.22 MB (local),      255.86 MB (total)
 GA USED    *         0.00 MB       (max)       0.00 MB       (current)
 **********************************************************************************************************************************
 SETTING BASIS          =    VDZ-F12


 Recomputing integrals since basis changed


 Using spherical harmonics

 Library entry C      S cc-pVDZ-F12          selected for orbital group  1
 Library entry C      P cc-pVDZ-F12          selected for orbital group  1
 Library entry C      D cc-pVDZ-F12          selected for orbital group  1
 Library entry H      S cc-pVDZ-F12          selected for orbital group  2
 Library entry H      P cc-pVDZ-F12          selected for orbital group  2
 Library entry O      S cc-pVDZ-F12          selected for orbital group  3
 Library entry O      P cc-pVDZ-F12          selected for orbital group  3
 Library entry O      D cc-pVDZ-F12          selected for orbital group  3


 PROGRAM * SEWARD (Integral evaluation for generally contracted gaussian basis sets)     Author: Roland Lindh, 1990

 Geometry written to block  1 of record 700


 Point group  C1  


 ATOMIC COORDINATES

 NR  ATOM    CHARGE       X              Y              Z

   1  C       6.00   -4.777511102   -0.923376876    0.287446241
   2  H       1.00   -6.691293440   -0.197740942   -0.050266715
   3  H       1.00   -4.319365900   -0.562665954    2.274946795
   4  H       1.00   -4.816836303   -2.961503193   -0.066745127
   5  O       8.00   -3.200232295    0.352018182   -1.369541214
   6  H       1.00    2.341351771    2.579457263   -2.439069509
   7  C       6.00    2.254197602    2.029112324   -0.453061838
   8  H       1.00    4.101499375    2.266726486    0.421994741
   9  C       6.00    1.535421374   -0.884637491   -0.370650882
  10  C       6.00    1.640679119   -1.879540501    2.349231929
  11  H       1.00    0.495977519   -0.642752547    3.527551757
  12  H       1.00    3.586964746   -1.869921795    3.019971320
  13  H       1.00    0.904933149   -3.797272367    2.430320077
  14  O       8.00    2.987108982   -2.152322467   -1.924478188
  15  O       8.00    0.489061121    3.410332045    0.902382019
  16  H       1.00   -1.146175586    3.078685110    0.147436432
  17  H       1.00   -0.581317550   -0.822484398   -1.010720018

 Bond lengths in Bohr (Angstrom)

 1-2  2.074406033  1-3  2.071272036  1-4  2.069047337  1-5  2.619169414  6-7  2.062692868
     ( 1.097728399)     ( 1.096069959)     ( 1.094892699)     ( 1.386004765)     ( 1.091530059)

  7- 8  2.057840700   7- 9  3.002227309   7-15  2.619294326   9-10  2.898046532   9-14  2.475641616
       ( 1.088962402)       ( 1.588710274)       ( 1.386070866)       ( 1.533580181)       ( 1.310053125)

  9-17  2.212269237  10-11  2.056313160  10-12  2.058643144  10-13  2.055624705  15-16  1.831374243
       ( 1.170682465)       ( 1.088154063)       ( 1.089387037)       ( 1.087789748)       ( 0.969121514)

 Bond angles

  2-1-3  107.41919769   2-1-4  107.40792500   2-1-5  106.39435227   3-1-4  109.87767379

  3-1-5  112.89529482   4-1-5  112.50823846   6-7-8  109.91855497   6-7-9  107.18699678

  6- 7-15  112.70736358   7- 9-10  110.50265365   7- 9-14  109.83750531   7- 9-17  101.17855406

  7-15-16  107.03212853   8- 7- 9  108.37964762   8- 7-15  108.90570923   9- 7-15  109.64788934

  9-10-11  108.12536797   9-10-12  109.78672408   9-10-13  110.13873784  10- 9-14  113.07717598

 10- 9-17  108.41737486  11-10-12  109.68099211  11-10-13  109.83201948  12-10-13  109.26211549

 14- 9-17  113.19478552

 NUCLEAR CHARGE:                   58
 NUMBER OF PRIMITIVE AOS:         397
 NUMBER OF SYMMETRY AOS:          383
 NUMBER OF CONTRACTIONS:          300   (  300A   )
 NUMBER OF INNER CORE ORBITALS:     0   (    0A   )
 NUMBER OF OUTER CORE ORBITALS:     7   (    7A   )
 NUMBER OF VALENCE ORBITALS:       38   (   38A   )


 NUCLEAR REPULSION ENERGY  328.03287860


 Eigenvalues of metric

         1 0.763E-04 0.184E-03 0.324E-03 0.421E-03 0.603E-03 0.627E-03 0.783E-03 0.828E-03


 Contracted 2-electron integrals neglected if value below      1.0D-11
 AO integral compression algorithm  1   Integral accuracy      1.0D-11

     3754.689 MB (compressed) written to integral file ( 41.8%)

     Node minimum: 515.899 MB, node maximum: 569.377 MB


 NUMBER OF SORTED TWO-ELECTRON INTEGRALS:  145631325.     BUFFER LENGTH:  32768
 NUMBER OF SEGMENTS:  10  SEGMENT LENGTH:   15997163      RECORD LENGTH: 524288

 Memory used in sort:      16.55 MW

 SORT1 READ  1123115939. AND WROTE   129228501. INTEGRALS IN    376 RECORDS. CPU TIME:    20.74 SEC, REAL TIME:    22.17 SEC
 SORT2 READ   903441343. AND WROTE  1019283825. INTEGRALS IN  15204 RECORDS. CPU TIME:     2.09 SEC, REAL TIME:     3.34 SEC

 Node minimum:   145592625.  Node maximum:   145631325. integrals

 OPERATOR DM      FOR CENTER  0  COORDINATES:    0.000000    0.000000    0.000000


 **********************************************************************************************************************************
 DATASETS  * FILE   NREC   LENGTH (MB)   RECORD NAMES
              1      18       32.02       500      610      700      900      950      970     1001      129      960     1100   
                                          VAR    BASINP    GEOM    SYMINP    ZMAT    AOBASIS   BASIS     P2S    ABASIS      S 
                                         1400     1410     1200     1210     1080     1600     1650     1700   
                                           T        V       H0       H01     AOSYM     SMH    MOLCAS    OPER   

              2       5        3.01       700     1000      520     2100     1001   
                                         GEOM     BASIS   MCVARS     RHF     BASIS   

 PROGRAMS   *        TOTAL       INT   RHF-SCF       INT
 CPU TIMES  *        31.92     30.35      0.18      1.23
 REAL TIME  *        40.43 SEC
 DISK USED  *        35.12 MB (local),       13.71 GB (total)
 GA USED    *         0.00 MB       (max)       0.00 MB       (current)
 **********************************************************************************************************************************


 Program * Restricted Hartree-Fock

 Molecular orbitals read from record     2100.2  Type=RHF/CANONICAL  

 Present basis size:      300
 Previous basis size:      45
 Previous occupation:      30
 Previous closed-shells:   28
 Previous core-orbitals:    7
 Present occupation:       30
 Present closed-shells:    28
 Present core-orbitals:     7
 Wavefunction symmetry:    1   Triplet 

 Orbital overlap <old|new>:  < 1.1| 1.1> = 1.000000   < 2.1| 2.1> = 1.000000   < 3.1| 3.1> = 1.000000   < 4.1| 4.1> = 1.000000
                             < 5.1| 5.1> = 1.000000   < 6.1| 6.1> = 1.000000   < 7.1| 7.1> = 1.000000   < 8.1| 8.1> = 1.000000
                             < 9.1| 9.1> = 1.000000   <10.1|10.1> = 1.000000   <11.1|11.1> = 1.000000   <12.1|12.1> = 1.000000
                             <13.1|13.1> = 1.000000   <14.1|14.1> = 1.000000   <15.1|15.1> = 1.000000   <16.1|16.1> = 1.000000
                             <17.1|17.1> = 1.000000   <18.1|18.1> = 1.000000   <19.1|19.1> = 1.000000   <20.1|20.1> = 1.000000
                             <21.1|21.1> = 1.000000   <22.1|22.1> = 1.000000   <23.1|23.1> = 1.000000   <24.1|24.1> = 1.000000
                             <25.1|25.1> = 1.000000   <26.1|26.1> = 1.000000   <27.1|27.1> = 1.000000   <28.1|28.1> = 1.000000
                             <29.1|29.1> = 1.000000   <30.1|30.1> = 1.000000


 Initial alpha occupancy:  30
 Initial beta  occupancy:  28

 NELEC=   58   SYM=1   MS2= 2   THRE=1.0D-08   THRD=3.2D-06   THRG=3.2D-06  HFMA2=F  DIIS_START=2   DIIS_MAX=10   DIIS_INCORE=F

 Level shifts:    0.00 (CLOSED)    0.00 (OPEN)    0.30 (GAP_MIN)

 ITER           ETOT              DE          GRAD        DDIFF     DIIS  NEXP   TIME(IT)  TIME(TOT)  DIAG
   1     -381.10143975    -381.10143975     0.00D+00     0.42D-01     0     0       1.59      1.67    start
   2     -381.75970051      -0.65826077     0.96D-02     0.15D-01     0     0       1.56      3.23    diag
   3     -381.85350380      -0.09380329     0.28D-02     0.53D-02     1     0       1.56      4.79    diag2
   4     -381.86342122      -0.00991742     0.83D-03     0.16D-02     2     0       1.63      6.42    diag2
   5     -381.86489382      -0.00147260     0.38D-03     0.45D-03     3     0       1.56      7.98    diag2
   6     -381.86512713      -0.00023331     0.10D-03     0.22D-03     4     0       1.72      9.70    diag2
   7     -381.86515820      -0.00003107     0.30D-04     0.50D-04     5     0       1.57     11.27    diag2
   8     -381.86517755      -0.00001935     0.16D-04     0.29D-04     6     0       1.56     12.83    diag2
   9     -381.86519381      -0.00001626     0.12D-04     0.25D-04     7     0       1.57     14.40    diag2
  10     -381.86521697      -0.00002316     0.10D-04     0.39D-04     8     0       1.57     15.97    diag2/orth
  11     -381.86523417      -0.00001720     0.87D-05     0.31D-04     9     0       1.57     17.54    diag2
  12     -381.86524861      -0.00001444     0.83D-05     0.26D-04     9     0       1.57     19.11    diag2
  13     -381.86529334      -0.00004473     0.82D-05     0.81D-04     9     0       1.57     20.68    diag2
  14     -381.86546956      -0.00017622     0.79D-05     0.36D-03     9     0       1.56     22.24    diag2
  15     -381.86547705      -0.00000749     0.88D-05     0.17D-04     9     0       1.58     23.82    diag2
  16     -381.86553417      -0.00005712     0.84D-05     0.14D-03     9     0       1.54     25.36    diag2
  17     -381.86565792      -0.00012375     0.73D-05     0.37D-03     9     0       1.57     26.93    diag2
  18     -381.86564802       0.00000990     0.11D-04     0.50D-04     9     0       1.54     28.47    diag2
  19     -381.86573405      -0.00008603     0.51D-05     0.37D-03     9     0       1.62     30.09    diag2
  20     -381.86573912      -0.00000507     0.12D-04     0.16D-04     9     0       1.58     31.67    diag2/orth
  21     -381.86577193      -0.00003281     0.72D-05     0.20D-03     9     0       1.58     33.25    diag2
  22     -381.86578549      -0.00001356     0.45D-05     0.11D-03     9     0       1.59     34.84    diag2
  23     -381.86578945      -0.00000396     0.46D-05     0.43D-04     9     0       1.57     36.41    diag2
  24     -381.86579757      -0.00000812     0.35D-05     0.13D-03     9     0       1.57     37.98    diag2
  25     -381.86579696       0.00000061     0.13D-04     0.85D-05     9     0       1.56     39.54    diag2
  26     -381.86579845      -0.00000149     0.13D-04     0.16D-04     9     0       1.58     41.12    diag2
  27     -381.86579943      -0.00000097     0.12D-04     0.40D-04     9     0       1.55     42.67    diag2
  28     -381.86579920       0.00000022     0.15D-04     0.39D-04     9     0       1.58     44.25    diag2
  29     -381.86579873       0.00000047     0.10D-04     0.42D-05     9     0       1.57     45.82    diag2
  30     -381.86579843       0.00000031     0.11D-04     0.19D-04     9     0       1.56     47.38    diag2/orth
  31     -381.86579778       0.00000065     0.14D-04     0.27D-04     9     0       1.55     48.93    diag2
  32     -381.86579771       0.00000007     0.12D-04     0.18D-05     9     0       1.56     50.49    diag2
  33     -381.86579734       0.00000036     0.12D-04     0.15D-05     9     0       1.50     51.99    diag2
  34     -381.86580071      -0.00000337     0.13D-04     0.53D-04     9     0       1.53     53.52    diag2
  35     -381.86580269      -0.00000198     0.13D-04     0.22D-04     9     0       1.57     55.09    diag2
  36     -381.86580336      -0.00000067     0.49D-05     0.40D-04     9     0       1.60     56.69    diag2
  37     -381.86580441      -0.00000105     0.91D-05     0.88D-05     9     0       1.57     58.26    diag2
  38     -381.86580550      -0.00000109     0.55D-05     0.23D-04     9     0       1.58     59.84    diag2
  39     -381.86580614      -0.00000064     0.33D-05     0.30D-04     9     0       1.55     61.39    diag2
  40     -381.86580618      -0.00000004     0.11D-05     0.66D-05     9     0       1.58     62.97    diag2/orth
  41     -381.86580621      -0.00000002     0.80D-06     0.98D-05     9     0       1.60     64.57    diag2
  42     -381.86580621      -0.00000001     0.61D-06     0.27D-05     9     0       1.58     66.15    diag2
  43     -381.86580621      -0.00000000     0.93D-07     0.15D-06     0     0       1.58     67.73    diag

 Final alpha occupancy:  30
 Final beta  occupancy:  28

 !RHF STATE 1.1 Energy               -381.865806212471
  RHF One-electron energy           -1173.190194449707
  RHF Two-electron energy             463.291509640919
  RHF Kinetic energy                  381.693734720962
  RHF Nuclear energy                  328.032878596317
  RHF Virial quotient                  -1.000450810364

 !RHF STATE 1.1 Dipole moment          -1.08170664    -0.40535160     0.38989183
 Dipole moment /Debye                  -2.74942403    -1.03030099     0.99100617

 Orbital energies:

           1.1          2.1          3.1          4.1          5.1          6.1          7.1          8.1          9.1         10.1
    -20.626900   -20.601231   -20.553979   -11.301499   -11.281751   -11.279938   -11.223752    -1.383099    -1.366353    -1.360962

          11.1         12.1         13.1         14.1         15.1         16.1         17.1         18.1         19.1         20.1
     -1.012256    -0.936682    -0.924947    -0.800215    -0.697948    -0.682537    -0.663178    -0.646004    -0.631822    -0.618794

          21.1         22.1         23.1         24.1         25.1         26.1         27.1         28.1         29.1         30.1
     -0.591760    -0.573940    -0.542416    -0.540793    -0.515850    -0.485970    -0.451744    -0.423717    -0.590309    -0.576780

          31.1         32.1
      0.047994     0.057278


 HOMO     30.1    -0.576780 =     -15.6950eV
 LUMO     31.1     0.047994 =       1.3060eV
 LUMO-HOMO         0.624774 =      17.0010eV

 Orbitals saved in record  2101.2


 **********************************************************************************************************************************
 DATASETS  * FILE   NREC   LENGTH (MB)   RECORD NAMES
              1      18       32.02       500      610      700      900      950      970     1001      129      960     1100   
                                          VAR    BASINP    GEOM    SYMINP    ZMAT    AOBASIS   BASIS     P2S    ABASIS      S 
                                         1400     1410     1200     1210     1080     1600     1650     1700   
                                           T        V       H0       H01     AOSYM     SMH    MOLCAS    OPER   

              2       6        8.14       700     1000      520     2100     1001     2101   
                                         GEOM     BASIS   MCVARS     RHF     BASIS     RHF  

 PROGRAMS   *        TOTAL   RHF-SCF       INT   RHF-SCF       INT
 CPU TIMES  *        99.67     67.76     30.35      0.18      1.23
 REAL TIME  *       114.53 SEC
 DISK USED  *        52.65 MB (local),       13.83 GB (total)
 GA USED    *         0.00 MB       (max)       0.00 MB       (current)
 **********************************************************************************************************************************


 PROGRAM * CCSD (Restricted open-shell coupled cluster)     Authors: C. Hampel, H.-J. Werner, 1991, M. Deegan, P.J. Knowles, 1992

                   Density fitting integral evaluation by F.R. Manby, 2003,2007, G. Knizia, 2010


 Basis set VDZ-F12/JKFIT generated.      Number of basis functions:   922 
 Basis set CC-PVDZ-F12/OPTRI generated.  Number of basis functions:   682 
 Basis set VDZ-F12/MP2FIT generated.     Number of basis functions:   734 

 Convergence thresholds:  THRVAR = 1.00D-08  THRDEN = 1.00D-06

 CCSD(T)     terms to be evaluated (factor= 1.000)


 Number of core orbitals:           7 (   7 )
 Number of closed-shell orbitals:  21 (  21 )
 Number of active  orbitals:        2 (   2 )
 Number of external orbitals:     270 ( 270 )

 Memory could be reduced to 784.77 Mwords without degradation in triples

 Number of N-1 electron functions:              44
 Number of N-2 electron functions:             946
 Number of singly external CSFs:             11968
 Number of doubly external CSFs:          52798600
 Total number of CSFs:                    52810568

 Molecular orbitals read from record     2101.2  Type=RHF/CANONICAL  

 Integral transformation finished. Total CPU:  63.00 sec, npass=  1  Memory used: 366.94 MW

 Geminal basis:    OPTFULL  GEM_TYPE=SLATER  BETA=0.9  NGEM=6

 Optimizing Gaussian exponents for each gem_beta

 Geminal optimization for beta= 0.9000
 Weight function:   m=0, omega= 1.3652

 Augmented Hessian optimization of geminal fit. Trust ratio= 0.40000
 Convergence reached after  14 iterations. Final gradient= 9.47D-17, Step= 1.60D-08, Delta= 1.32D-09

 Alpha:                 0.16713     0.72638     2.57315     8.59263    32.33955   179.26007
 Coeff:                 0.29008     0.30523     0.17630     0.10448     0.06448     0.03994


 WFN_F12=FIX,EG    DECOUPLE_EXPL=F   HYBRID=0    NOX=F   SEMIINT_F12=T   CORE_SINGLES=F


 AO(A)-basis ORBITAL           loaded. Number of functions:     300
 RI(R)-basis CC-PVDZ-F12/OPTRI loaded. Number of functions:     682
 DF-basis VDZ-F12/JKFIT        loaded. Number of functions:     922

 Screening thresholds:   THRAO=  1.00D-10  THRMO=  1.00D-09  THRPROD=  1.00D-09
                         THRSW=  1.00D-05  THROV=  1.00D-12  THRAOF12= 1.00D-08

 CPU time for one-electron matrices               5.10 sec

 Construction of ABS:
 Pseudo-inverse stability          6.12E-12
 Smallest eigenvalue of S          9.38E-05  (threshold= 1.00E-08)
 Ratio eigmin/eigmax               1.07E-05  (threshold= 1.00E-09)
 Smallest eigenvalue of S kept     9.38E-05  (threshold= 9.38E-05, 0 functions deleted, 682 kept)

 Construction of CABS:
 Pseudo-inverse stability          8.26E-11
 Smallest eigenvalue of S          2.79E-06  (threshold= 1.00E-08)
 Ratio eigmin/eigmax               2.79E-06  (threshold= 1.00E-09)
 Smallest eigenvalue of S kept     2.79E-06  (threshold= 2.79E-06, 0 functions deleted, 682 kept)

 CPU time for basis constructions                 0.26 sec
 Fock operators(MO) rebuilt from dump record.
 CPU time for Fock operator transformation        0.26 sec

                                      TOTAL          ALPHA          BETA    
  Singles Contributions MO        -0.008034859   -0.004013128   -0.004021731
  Singles Contributions CABS      -0.017058968   -0.009148658   -0.007910310
  Pure DF-RHF relaxation          -0.016485913

 CPU time for RHF CABS relaxation                 0.43 sec
 CPU time for singles (tot)                       0.96 sec

 AO(A)-basis ORBITAL           loaded. Number of functions:     300
 RI(R)-basis CC-PVDZ-F12/OPTRI loaded. Number of functions:     682
 DF-basis VDZ-F12/MP2FIT       loaded. Number of functions:     734

 Screening thresholds:   THRAO=  1.00D-10  THRMO=  1.00D-09  THRPROD=  1.00D-09
                         THRSW=  1.00D-05  THROV=  1.00D-12  THRAOF12= 1.00D-08

 CPU time for transformed integrals              42.80 sec
 CPU time for F12 matrices                       41.25 sec

 Diagonal F12 ansatz with fixed amplitudes:   TS= 0.5000  TT= 0.2500  TN= 0.3750

 ITER.     SQ.NORM      CORR.ENERGY   TOTAL ENERGY  ENERGY CHANGE      VAR         CPU   MICRO    DIIS
   1      1.35134313    -1.50703588  -383.38932801    -1.5235E+00   3.47E-01      1.88  1  1  1   0  0
   2      1.35248474    -1.50709368  -383.38938580    -5.7792E-05   3.39E-04      8.87  0  0  0   1  1
   3      1.35321186    -1.50796110  -383.39025323    -8.6743E-04   4.03E-06     17.28  0  0  0   2  2
   4      1.35323704    -1.50796932  -383.39026145    -8.2214E-06   4.28E-08     26.61  0  0  0   3  3
   5      1.35324043    -1.50796941  -383.39026153    -8.4039E-08   6.56E-10     37.13  0  0  0   4  4

 - - Continuing with F12/conv. amplitude coupling turned on.

   6      1.35559853    -1.51559366  -383.39788579    -7.6243E-03   3.35E-04     45.81  1  1  1   1  1
   7      1.35559339    -1.51559649  -383.39788862    -2.8317E-06   4.71E-08     55.24  1  1  1   2  2
   8      1.35559435    -1.51559590  -383.39788803     5.9181E-07   1.54E-10     65.81  1  1  1   3  3

 CPU time for iterative RMP2-F12                 65.81 sec


 DF-RMP2-F12 doubles corrections:
 - - - - - - - - - - - - - - - - 
  Approx.                             TOTAL           A-B            A-A            B-B    
  RMP2-F12/3C(FIX)                -0.268823688   -0.235472694   -0.019181076   -0.014169919
  RMP2-F12/3*C(FIX)               -0.261197195   -0.230020641   -0.017974120   -0.013202434
  RMP2-F12/3*C(DX)                -0.264350094   -0.233071294   -0.018049827   -0.013228972
  RMP2-F12/3*C(FIX,DX)            -0.290523753   -0.258146975   -0.018818959   -0.013557819

 DF-RMP2-F12 doubles energies:
 - - - - - - - - - - - - - - -
  Approx.                             TOTAL           A-B            A-A            B-B    
  RMP2                            -1.238737355   -0.933857748   -0.164996853   -0.139882754
  RMP2-F12/3C(FIX)                -1.507561043   -1.169330441   -0.184177928   -0.154052673
  RMP2-F12/3*C(FIX)               -1.499934549   -1.163878388   -0.182970973   -0.153085188
  RMP2-F12/3*C(DX)                -1.503087448   -1.166929041   -0.183046680   -0.153111726
  RMP2-F12/3*C(FIX,DX)            -1.529261108   -1.192004723   -0.183815812   -0.153440573


  Reference energy                   -381.865806212470
  CABS relaxation correction to RHF    -0.016485912536
  New reference energy               -381.882292125006

  RMP2-F12 singles (MO) energy         -0.008034858896
  RMP2-F12 pair energy                 -1.507561042675
  RMP2-F12 correlation energy          -1.515595901571

 !RMP2-F12/3C(FIX) energy            -383.397888026577

 Starting RMP2 calculation, locsing= 0

 Wavefunction is spin-projected

 ITER.      SQ.NORM     CORR.ENERGY   TOTAL ENERGY   ENERGY CHANGE        DEN1      VAR(S)    VAR(P)  DIIS     TIME
   1      1.34819371    -1.24166476  -383.10747097    -1.24166476    -0.00456020  0.46D-04  0.16D-02  1  1   235.38
   2      1.35226878    -1.24661498  -383.11242119    -0.00495022    -0.00001412  0.18D-05  0.55D-05  2  2   245.24
   3      1.35241579    -1.24670803  -383.11251424    -0.00009305    -0.00000019  0.10D-06  0.51D-07  3  3   255.40
   4      1.35242177    -1.24670973  -383.11251595    -0.00000171    -0.00000001  0.40D-08  0.94D-09  4  4   266.04
   5      1.35242205    -1.24670965  -383.11251586     0.00000009    -0.00000000  0.15D-09  0.15D-10  5  5   277.24

 Norm of t1 vector:      0.05401035      S-energy:    -0.00689282      T1 diagnostic:  0.00087059
 Norm of t2 vector:      0.59118942      P-energy:    -1.23981683
                                         Alpha-Beta:  -0.93535097
                                         Alpha-Alpha: -0.16517373
                                         Beta-Beta:   -0.13929213

 Spin contamination <S**2-Sz**2-Sz>     0.00000000
  Reference energy                   -381.865806212470
  CABS singles correction              -0.016485912536
  New reference energy               -381.882292125006
  RHF-RMP2 correlation energy          -1.246709649406
 !RHF-RMP2 energy                    -383.129001774412

  F12/3C(FIX) correction               -0.268823688061
  RHF-RMP2-F12 correlation energy      -1.515533337467
 !RHF-RMP2-F12 total energy          -383.397825462472
 (NB above energy spin projected)

 Starting RCCSD calculation

 ITER.      SQ.NORM     CORR.ENERGY   TOTAL ENERGY   ENERGY CHANGE        DEN1      VAR(S)    VAR(P)  DIIS     TIME
   1      1.36265210    -1.24454718  -383.11035339    -1.24454718    -0.03556513  0.95D-02  0.60D-02  1  1   509.65
   2      1.39657059    -1.27639039  -383.14219660    -0.03184321    -0.00419876  0.88D-03  0.12D-02  2  2   745.13
   3      1.41936444    -1.28514267  -383.15094888    -0.00875228    -0.00111824  0.11D-02  0.11D-03  3  3   965.77
   4      1.43418563    -1.28881012  -383.15461634    -0.00366746    -0.00045870  0.40D-03  0.59D-04  4  4  1188.95
   5      1.45340640    -1.29125668  -383.15706289    -0.00244656    -0.00017130  0.18D-03  0.16D-04  5  5  1427.22
   6      1.46847760    -1.29241400  -383.15822021    -0.00115732    -0.00004385  0.38D-04  0.65D-05  6  6  1653.57
   7      1.47809051    -1.29309027  -383.15889648    -0.00067627    -0.00001249  0.11D-04  0.17D-05  6  1  1881.28
   8      1.48063916    -1.29324104  -383.15904725    -0.00015077    -0.00000418  0.33D-05  0.61D-06  6  2  2123.43
   9      1.48229563    -1.29329935  -383.15910556    -0.00005831    -0.00000129  0.91D-06  0.20D-06  6  4  2341.64
  10      1.48281654    -1.29332754  -383.15913375    -0.00002819    -0.00000037  0.33D-06  0.39D-07  6  3  2563.70
  11      1.48289646    -1.29332254  -383.15912875     0.00000500    -0.00000021  0.20D-06  0.17D-07  6  5  2798.53
  12      1.48306888    -1.29332744  -383.15913365    -0.00000490    -0.00000014  0.15D-06  0.75D-08  6  6  3016.51
  13      1.48301106    -1.29331797  -383.15912418     0.00000947    -0.00000011  0.11D-06  0.58D-08  6  2  3243.00
  14      1.48312502    -1.29332136  -383.15912757    -0.00000339    -0.00000008  0.82D-07  0.45D-08  6  4  3476.10
  15      1.48315874    -1.29331909  -383.15912530     0.00000227    -0.00000004  0.42D-07  0.34D-08  6  1  3696.14
  16      1.48325758    -1.29332119  -383.15912741    -0.00000211    -0.00000002  0.24D-07  0.22D-08  6  3  3921.96
  17      1.48325621    -1.29331816  -383.15912438     0.00000303    -0.00000001  0.85D-08  0.15D-08  6  6  4150.29
  18      1.48327038    -1.29331609  -383.15912231     0.00000207    -0.00000000  0.30D-08  0.73D-09  6  1  4372.20
  19      1.48325809    -1.29331452  -383.15912073     0.00000157    -0.00000000  0.18D-08  0.16D-09  6  5  4593.52
  20      1.48327493    -1.29331576  -383.15912197    -0.00000124    -0.00000000  0.11D-08  0.11D-09  6  2  4818.86
  21      1.48329768    -1.29331696  -383.15912318    -0.00000121    -0.00000000  0.74D-09  0.53D-10  6  4  5042.93
  22      1.48331823    -1.29331842  -383.15912463    -0.00000146    -0.00000000  0.34D-09  0.23D-10  6  1  5268.39
  23      1.48331815    -1.29331843  -383.15912464    -0.00000000    -0.00000000  0.19D-09  0.15D-10  6  3  5488.18

 Norm of t1 vector:      0.27744716      S-energy:    -0.00862003      T1 diagnostic:  0.02834775
                                                                       D1 diagnostic:  0.13994155
                                                                       D2 diagnostic:  0.16465425 (internal)
 Norm of t2 vector:      0.63744900      P-energy:    -1.28469839
                                         Alpha-Beta:  -0.99992120
                                         Alpha-Alpha: -0.15165708
                                         Beta-Beta:   -0.13312011

 Singles amplitudes (print threshold =  0.500E-01):

         I         SYM. A    A   T(IA) [Beta-Beta]

        13         1         2     -0.07244760
        15         1         1      0.05117502
        18         1         1      0.06356136
        20         1         1     -0.09097350
        21         1         2      0.16592751

 Spin contamination <S**2-Sz**2-Sz>     0.00000000

 Memory could be reduced to 869.96 Mwords without degradation in triples


 RESULTS
 =======

  Reference energy                   -381.865806212470
  CABS relaxation correction to RHF    -0.016485912536
  New reference energy               -381.882292125006

  F12 corrections for ansatz 3C(FIX) added to RCCSD energy. Coupling mode:  7

  RCCSD-F12a singles energy            -0.008620030312
  RCCSD-F12a pair energy               -1.545122554069
  RCCSD-F12a correlation energy        -1.553742584380
  Triples (T) contribution             -0.049310570960
  Total correlation energy             -1.603053155340

  RHF-RCCSD-F12a energy              -383.436034709386
  RHF-RCCSD[T]-F12a energy           -383.488830410061
  RHF-RCCSD-T-F12a energy            -383.484809877037
 !RHF-RCCSD(T)-F12a energy           -383.485345280346

 Program statistics:

 Available memory in ccsd:              2799995508
 Min. memory needed in ccsd:             145956030
 Max. memory used in ccsd:               213887406
 Max. memory used in cckext:             174843281 (23 integral passes)
 Max. memory used in cckint:             366942204 ( 1 integral passes)


 **********************************************************************************************************************************
 DATASETS  * FILE   NREC   LENGTH (MB)   RECORD NAMES
              1      19       32.03       500      610      700      900      950      970     1001      129      960     1100   
                                          VAR    BASINP    GEOM    SYMINP    ZMAT    AOBASIS   BASIS     P2S    ABASIS      S 
                                         1400     1410     1200     1210     1080     1600     1650     1700      960(1)
                                           T        V       H0       H01     AOSYM     SMH    MOLCAS    OPER    ABASIS    

              2       7        8.83       700     1000      520     2100     1001     2101     7360   
                                         GEOM     BASIS   MCVARS     RHF     BASIS     RHF    F12ABS    

 PROGRAMS   *        TOTAL  RCCSD(T)   RHF-SCF       INT   RHF-SCF       INT
 CPU TIMES  *      9600.40   9500.73     67.76     30.35      0.18      1.23
 REAL TIME  *      9931.45 SEC
 DISK USED  *         6.30 GB (local),       57.56 GB (total)
 SF USED    *        45.03 GB
 GA USED    *         3.05 MB       (max)       0.00 MB       (current)
 **********************************************************************************************************************************

 RCCSD(T)-F12A/cc-pVDZ-F12 energy=   -383.485345280346

   RCCSD(T)-F12A         RHF-SCF         RHF-SCF
   -383.48534528   -381.86580621   -381.10143974
 **********************************************************************************************************************************
 Molpro calculation terminated
