# Supplementary material for: Computational Investigation of Substituent Effects on the Alcohol + Carbonyl Channel of Peroxy Radical Self- and Cross-Reactions
Source: J Phys Chem A. 2023 Feb 8;127(7):1686–96. doi: 10.1021/acs.jpca.2c08927 (PMC9969516; doi:10.1021/acs.jpca.2c08927)
Supplement: Supplementary file 2 — jp2c08927_si_002.zip [file jp2c08927_si_002.zip › MeO--OiproH/hcho-sing-molpro.out]

 Primary working directories    : -I
 Secondary working directories  : -I
 Wavefunction directory         : /wrk/hasangal/DONOTREMOVE/alkoxy/monomerinput/final-product/methylalkoxy/sing/ccsdt/hcho-sing-molpro/
 Main file repository           : /wrk/hasangal/DONOTREMOVE/alkoxy/monomerinput/final-product/methylalkoxy/sing/ccsdt/hcho-sing-molpro/-I/

 SHA1      : 1b9ee24a8c5e024cf7fb6ed92c8d2aa976a4c587
 NAME      : 2015.1.31
 ARCHNAME  : linux/x86_64
 FC        : /appl/opt/cluster_studio_xe2016/compilers_and_libraries_2016.0.109/linux/mpi/intel64/bin/mpiifort
 BLASLIB   : -L/appl/opt/cluster_studio_xe2016/compilers_and_libraries_2016.0.109/linux/mkl/lib/intel64 -lmkl_intel_ilp64 -lmkl_intel_thread -lmkl_core
 id        : cs

 Nodes     nprocs
 c619         7
 Number of processes for MPI-2 version of Molpro:   nprocs(total)=    8   nprocs(compute)=    7   nprocs(helper)=    1

 Using customized tuning parameters: mindgm=1; mindgv=20; mindgc=4; mindgr=1; noblas=0; minvec=7
 default implementation of scratch files=sf  

 ***,SCI
 memory,2800,m
 geomtyp=xyz
 NOSYM
 geometry={
 4
 hcho-sing.log,Energy:  -71803.6614670
 C          0.01077        0.73694        0.00000
 O          0.01077       -0.56586        0.00000
 H         -1.07393        0.98135        0.00000
 H          0.92310       -0.87611        0.00000
 }
 BASIS=MINAO
 END
 {rhf;
 wf,charge=0,spin=0}
 BASIS=VDZ-F12
 END
 {rhf;
 wf,charge=0,spin=0}
 rccsd(t)-f12a,gem_beta=0.9
 
 

 Variables initialized (889), CPU time= 0.00 sec
 Commands  initialized (702), CPU time= 0.01 sec, 572 directives.
 Default parameters read. Elapsed time= 0.10 sec

 Checking input...
 Passed
1


                                         ***  PROGRAM SYSTEM MOLPRO  ***
                                       Copyright, TTI GmbH Stuttgart, 2015
                                    Version 2015.1 linked Mar 22 2018 22:11:11


 **********************************************************************************************************************************
 LABEL *   SCI                                                                           
  64 bit mpp version                                                                     DATE: 25-Jul-19          TIME: 12:42:36  
 **********************************************************************************************************************************

 SHA1:             1b9ee24a8c5e024cf7fb6ed92c8d2aa976a4c587
 **********************************************************************************************************************************
 SETTING GEOMTYP        =    XYZ

 Variable memory set to 2800000000 words,  buffer space   230000 words

 ZSYMEL=NOSYM
 
 SETTING BASIS          =    MINAO


 Recomputing integrals since basis changed


 Using spherical harmonics

 Library entry C      S MINAO                selected for orbital group  1
 Library entry C      P MINAO                selected for orbital group  1
 Library entry O      S MINAO                selected for orbital group  2
 Library entry O      P MINAO                selected for orbital group  2
 Library entry H      S MINAO                selected for orbital group  3


 PROGRAM * SEWARD (Integral evaluation for generally contracted gaussian basis sets)     Author: Roland Lindh, 1990

 Geometry written to block  1 of record 700


 Point group  C1  


 ATOMIC COORDINATES

 NR  ATOM    CHARGE       X              Y              Z

   1  C       6.00    0.020352350    1.392614770    0.000000000
   2  O       8.00    0.020352350   -1.069320425    0.000000000
   3  H       1.00   -2.029433577    1.854482732    0.000000000
   4  H       1.00    1.744406186   -1.655607955    0.000000000

 Bond lengths in Bohr (Angstrom)

 1-2  2.461935195  1-3  2.101176899  2-4  1.821014743
     ( 1.302800000)     ( 1.111894931)     ( 0.963639503)

 Bond angles

  1-2-4  108.78128695   2-1-3  102.69810473

 NUCLEAR CHARGE:                   16
 NUMBER OF PRIMITIVE AOS:          60
 NUMBER OF SYMMETRY AOS:           60
 NUMBER OF CONTRACTIONS:           12   (  12A   )
 NUMBER OF CORE ORBITALS:           2   (   2A   )
 NUMBER OF VALENCE ORBITALS:       10   (  10A   )


 NUCLEAR REPULSION ENERGY   30.89331501

 EXTRA SYMMETRY OF AOS IN SYMMETRY 1:   1 1 1 1 2 1 1 1 1 2   1 1

 Eigenvalues of metric

         1 0.218E+00 0.317E+00 0.337E+00 0.741E+00 0.792E+00 0.995E+00 0.100E+01 0.116E+01


 Contracted 2-electron integrals neglected if value below      1.0D-11
 AO integral compression algorithm  1   Integral accuracy      1.0D-11

     1.835 MB (compressed) written to integral file (100.0%)

     Node minimum: 0.262 MB, node maximum: 0.262 MB


 NUMBER OF SORTED TWO-ELECTRON INTEGRALS:        462.     BUFFER LENGTH:  32768
 NUMBER OF SEGMENTS:   1  SEGMENT LENGTH:        462      RECORD LENGTH: 524288

 Memory used in sort:       0.56 MW

 SORT1 READ        4235. AND WROTE         264. INTEGRALS IN      1 RECORDS. CPU TIME:     0.00 SEC, REAL TIME:     0.02 SEC
 SORT2 READ        1517. AND WROTE        3081. INTEGRALS IN      7 RECORDS. CPU TIME:     0.01 SEC, REAL TIME:     0.01 SEC

 Node minimum:         407.  Node maximum:         474. integrals

 OPERATOR DM      FOR CENTER  0  COORDINATES:    0.000000    0.000000    0.000000


 **********************************************************************************************************************************
 DATASETS  * FILE   NREC   LENGTH (MB)   RECORD NAMES
              1      18       19.92       500      610      700      900      950      970     1000      129      960     1100   
                                          VAR    BASINP    GEOM    SYMINP    ZMAT    AOBASIS   BASIS     P2S    ABASIS      S 
                                         1400     1410     1200     1210     1080     1600     1650     1700   
                                           T        V       H0       H01     AOSYM     SMH    MOLCAS    OPER   

 PROGRAMS   *        TOTAL       INT
 CPU TIMES  *         0.65      0.49
 REAL TIME  *         3.61 SEC
 DISK USED  *        29.38 MB      
 GA USED    *         0.00 MB       (max)       0.00 MB       (current)
 **********************************************************************************************************************************


 PROGRAM * RHF-SCF (CLOSED SHELL)       Authors: W. Meyer, H.-J. Werner


 NUMBER OF ELECTRONS:       8+    8-    SPACE SYMMETRY=1    SPIN SYMMETRY: Singlet 
 CONVERGENCE THRESHOLDS:    1.00E-05 (Density)    1.00E-07 (Energy)
 MAX. NUMBER OF ITERATIONS:       60
 INTERPOLATION TYPE:            DIIS
 INTERPOLATION STEPS:              2 (START)      1 (STEP)
 LEVEL SHIFTS:                  0.00 (CLOSED)  0.00 (OPEN) 


 Orbital guess generated from atomic densities. Full valence occupancy:    8

 Molecular orbital dump at record        2100.2

 Initial occupancy:   8

 ITERATION    DDIFF          GRAD             ENERGY        2-EL.EN.            DIPOLE MOMENTS         DIIS   ORB.
    1      0.000D+00      0.000D+00      -113.59509771    141.545768    0.48995   -0.77444    0.00000    0    start
    2      0.000D+00      0.136D-01      -113.60533210    141.337189    0.32358   -0.66156    0.00000    1    diag
    3      0.247D-01      0.393D-02      -113.60655593    141.426469    0.28468   -0.56299    0.00000    2    diag
    4      0.100D-01      0.134D-02      -113.60665155    141.368765    0.27099   -0.56566    0.00000    3    diag
    5      0.251D-02      0.364D-03      -113.60666921    141.377505    0.27080   -0.56015    0.00000    4    diag
    6      0.115D-02      0.147D-03      -113.60667164    141.376355    0.27046   -0.56017    0.00000    5    diag
    7      0.600D-03      0.166D-04      -113.60667167    141.376563    0.27047   -0.56024    0.00000    6    diag
    8      0.696D-04      0.245D-05      -113.60667167    141.376542    0.27047   -0.56024    0.00000    7    diag
    9      0.110D-04      0.367D-06      -113.60667167    141.376539    0.27046   -0.56024   -0.00000    8    diag
   10      0.156D-05      0.622D-07      -113.60667167    141.376539    0.27046   -0.56023   -0.00000    0    orth

 Final occupancy:   8

 !RHF STATE 1.1 Energy               -113.606671667038
 Nuclear energy                        30.89331501
 One-electron energy                 -215.18825598
 Two-electron energy                   70.68826930
 Virial quotient                       -1.00012596
 !RHF STATE 1.1 Dipole moment           0.27046305    -0.56023489    -0.00000000
 Dipole moment /Debye                   0.68740348    -1.42388179    -0.00000000

 Orbital energies:

         1.1          2.1          3.1          4.1          5.1          6.1          7.1          8.1          9.1         10.1
    -20.656573   -11.422998    -1.501961    -0.926679    -0.710855    -0.654667    -0.632499    -0.399626     0.102539     0.342499

 HOMO      8.1    -0.399626 =     -10.8744eV
 LUMO      9.1     0.102539 =       2.7902eV
 LUMO-HOMO         0.502166 =      13.6646eV


 **********************************************************************************************************************************
 DATASETS  * FILE   NREC   LENGTH (MB)   RECORD NAMES
              1      18       19.92       500      610      700      900      950      970     1000      129      960     1100   
                                          VAR    BASINP    GEOM    SYMINP    ZMAT    AOBASIS   BASIS     P2S    ABASIS      S 
                                         1400     1410     1200     1210     1080     1600     1650     1700   
                                           T        V       H0       H01     AOSYM     SMH    MOLCAS    OPER   

              2       4        2.80       700     1000      520     2100   
                                         GEOM     BASIS   MCVARS     RHF  

 PROGRAMS   *        TOTAL       RHF       INT
 CPU TIMES  *         0.75      0.10      0.49
 REAL TIME  *         3.87 SEC
 DISK USED  *       188.76 MB      
 SF USED    *         0.00 MB      
 GA USED    *         0.00 MB       (max)       0.00 MB       (current)
 **********************************************************************************************************************************
 SETTING BASIS          =    VDZ-F12


 Recomputing integrals since basis changed


 Using spherical harmonics

 Library entry C      S cc-pVDZ-F12          selected for orbital group  1
 Library entry C      P cc-pVDZ-F12          selected for orbital group  1
 Library entry C      D cc-pVDZ-F12          selected for orbital group  1
 Library entry O      S cc-pVDZ-F12          selected for orbital group  2
 Library entry O      P cc-pVDZ-F12          selected for orbital group  2
 Library entry O      D cc-pVDZ-F12          selected for orbital group  2
 Library entry H      S cc-pVDZ-F12          selected for orbital group  3
 Library entry H      P cc-pVDZ-F12          selected for orbital group  3


 PROGRAM * SEWARD (Integral evaluation for generally contracted gaussian basis sets)     Author: Roland Lindh, 1990

 Geometry written to block  1 of record 700


 Point group  C1  


 ATOMIC COORDINATES

 NR  ATOM    CHARGE       X              Y              Z

   1  C       6.00    0.020352350    1.392614770    0.000000000
   2  O       8.00    0.020352350   -1.069320425    0.000000000
   3  H       1.00   -2.029433577    1.854482732    0.000000000
   4  H       1.00    1.744406186   -1.655607955    0.000000000

 Bond lengths in Bohr (Angstrom)

 1-2  2.461935195  1-3  2.101176899  2-4  1.821014743
     ( 1.302800000)     ( 1.111894931)     ( 0.963639503)

 Bond angles

  1-2-4  108.78128695   2-1-3  102.69810473

 NUCLEAR CHARGE:                   16
 NUMBER OF PRIMITIVE AOS:         104
 NUMBER OF SYMMETRY AOS:          100
 NUMBER OF CONTRACTIONS:           78   (  78A   )
 NUMBER OF CORE ORBITALS:           2   (   2A   )
 NUMBER OF VALENCE ORBITALS:       10   (  10A   )


 NUCLEAR REPULSION ENERGY   30.89331501

 EXTRA SYMMETRY OF AOS IN SYMMETRY 1:   1 1 1 1 1 1 1 2 1 1   2 1 1 2 1 1 2 1 1 2   1 1 2 1 2 1 1 2 1 2   1 1 1 1 1 1 1 2 1 1
                                        2 1 1 2 1 1 2 1 1 2   1 1 2 1 2 1 1 2 1 2   1 1 1 1 1 2 1 1 2 1   1 1 1 1 2 1 1 2

 Eigenvalues of metric

         1 0.990E-03 0.210E-02 0.314E-02 0.324E-02 0.330E-02 0.380E-02 0.396E-02 0.426E-02


 Contracted 2-electron integrals neglected if value below      1.0D-11
 AO integral compression algorithm  1   Integral accuracy      1.0D-11

     14.680 MB (compressed) written to integral file ( 28.7%)

     Node minimum: 1.835 MB, node maximum: 2.359 MB


 NUMBER OF SORTED TWO-ELECTRON INTEGRALS:     679140.     BUFFER LENGTH:  32768
 NUMBER OF SEGMENTS:   1  SEGMENT LENGTH:     679140      RECORD LENGTH: 524288

 Memory used in sort:       1.24 MW

 SORT1 READ     6445592. AND WROTE      289004. INTEGRALS IN      1 RECORDS. CPU TIME:     0.07 SEC, REAL TIME:     0.08 SEC
 SORT2 READ     2019991. AND WROTE     4747821. INTEGRALS IN     56 RECORDS. CPU TIME:     0.04 SEC, REAL TIME:     0.14 SEC

 Node minimum:      676940.  Node maximum:      679581. integrals

 OPERATOR DM      FOR CENTER  0  COORDINATES:    0.000000    0.000000    0.000000


 **********************************************************************************************************************************
 DATASETS  * FILE   NREC   LENGTH (MB)   RECORD NAMES
              1      18       20.15       500      610      700      900      950      970     1001      129      960     1100   
                                          VAR    BASINP    GEOM    SYMINP    ZMAT    AOBASIS   BASIS     P2S    ABASIS      S 
                                         1400     1410     1200     1210     1080     1600     1650     1700   
                                           T        V       H0       H01     AOSYM     SMH    MOLCAS    OPER   

              2       5        2.82       700     1000      520     2100     1001   
                                         GEOM     BASIS   MCVARS     RHF     BASIS   

 PROGRAMS   *        TOTAL       INT       RHF       INT
 CPU TIMES  *         1.84      1.09      0.10      0.49
 REAL TIME  *         5.28 SEC
 DISK USED  *       199.46 MB      
 SF USED    *         0.00 MB      
 GA USED    *         0.00 MB       (max)       0.00 MB       (current)
 **********************************************************************************************************************************


 PROGRAM * RHF-SCF (CLOSED SHELL)       Authors: W. Meyer, H.-J. Werner


 NUMBER OF ELECTRONS:       8+    8-    SPACE SYMMETRY=1    SPIN SYMMETRY: Singlet 
 CONVERGENCE THRESHOLDS:    1.00E-05 (Density)    1.00E-07 (Energy)
 MAX. NUMBER OF ITERATIONS:       60
 INTERPOLATION TYPE:            DIIS
 INTERPOLATION STEPS:              2 (START)      1 (STEP)
 LEVEL SHIFTS:                  0.00 (CLOSED)  0.00 (OPEN) 


 Molecular orbitals read from record     2100.2  Type=RHF/CANONICAL (state 1.1)
 
 Present basis size:      78
 Previous basis size:     12
 Previous occupation:      8
 Previous closed-shells:   8
 Previous core-orbitals:   2
 Present occupation:       8
 Present closed-shells:    8
 Present core-orbitals:    2
 Wavefunction symmetry:    1   Singlet 

 Orbital overlap <old|new>:  < 1.1| 1.1> = 1.000000   < 2.1| 2.1> = 1.000000   < 3.1| 3.1> = 1.000000   < 4.1| 4.1> = 1.000000
                             < 5.1| 5.1> = 1.000000   < 6.1| 6.1> = 1.000000   < 7.1| 7.1> = 1.000000   < 8.1| 8.1> = 1.000000

 Molecular orbital dump at record        2101.2

 ITERATION    DDIFF          GRAD             ENERGY        2-EL.EN.            DIPOLE MOMENTS         DIIS   ORB.
    1      0.000D+00      0.000D+00      -113.60667167    141.376539    0.27046   -0.56023   -0.00000    0    start
    2      0.000D+00      0.206D-01      -113.82256147    143.505177    0.08153   -0.56725    0.00000    1    diag
    3      0.322D-01      0.419D-02      -113.83333854    142.944659    0.10091   -0.49576    0.00000    2    diag
    4      0.665D-02      0.125D-02      -113.83471266    142.985848    0.06495   -0.53911    0.00000    3    diag
    5      0.197D-02      0.412D-03      -113.83488478    143.035648    0.05817   -0.52885   -0.00000    4    diag
    6      0.699D-03      0.184D-03      -113.83491327    142.988208    0.05258   -0.53423    0.00000    5    diag
    7      0.268D-03      0.476D-04      -113.83491761    142.995905    0.05017   -0.53495    0.00000    6    diag
    8      0.136D-03      0.121D-04      -113.83491793    142.994409    0.04926   -0.53514    0.00000    7    orth
    9      0.490D-04      0.282D-05      -113.83491795    142.994532    0.04916   -0.53517    0.00000    8    diag
   10      0.115D-04      0.748D-06      -113.83491795    142.994499    0.04912   -0.53518    0.00000    9    diag
   11      0.270D-05      0.155D-06      -113.83491795    142.994497    0.04912   -0.53518    0.00000    0    orth

 Final occupancy:   8

 !RHF STATE 1.1 Energy               -113.834917950868
 Nuclear energy                        30.89331501
 One-electron energy                 -216.22548136
 Two-electron energy                   71.49724840
 Virial quotient                       -1.00112881
 !RHF STATE 1.1 Dipole moment           0.04912470    -0.53517669     0.00000000
 Dipole moment /Debye                   0.12485436    -1.36019438     0.00000000

 Orbital energies:

         1.1          2.1          3.1          4.1          5.1          6.1          7.1          8.1          9.1         10.1
    -20.642711   -11.306649    -1.461038    -0.905748    -0.693276    -0.640128    -0.594591    -0.371352     0.063550     0.068739

 HOMO      8.1    -0.371352 =     -10.1050eV
 LUMO      9.1     0.063550 =       1.7293eV
 LUMO-HOMO         0.434901 =      11.8343eV


 **********************************************************************************************************************************
 DATASETS  * FILE   NREC   LENGTH (MB)   RECORD NAMES
              1      18       20.15       500      610      700      900      950      970     1001      129      960     1100   
                                          VAR    BASINP    GEOM    SYMINP    ZMAT    AOBASIS   BASIS     P2S    ABASIS      S 
                                         1400     1410     1200     1210     1080     1600     1650     1700   
                                           T        V       H0       H01     AOSYM     SMH    MOLCAS    OPER   

              2       6        5.43       700     1000      520     2100     1001     2101   
                                         GEOM     BASIS   MCVARS     RHF     BASIS     RHF  

 PROGRAMS   *        TOTAL       RHF       INT       RHF       INT
 CPU TIMES  *         1.99      0.15      1.09      0.10      0.49
 REAL TIME  *         6.36 SEC
 DISK USED  *       222.64 MB      
 SF USED    *         0.02 MB      
 GA USED    *         0.00 MB       (max)       0.00 MB       (current)
 **********************************************************************************************************************************


 PROGRAM * CCSD (Restricted open-shell coupled cluster)     Authors: C. Hampel, H.-J. Werner, 1991, M. Deegan, P.J. Knowles, 1992

                   Density fitting integral evaluation by F.R. Manby, 2003,2007, G. Knizia, 2010

 Basis set CC-PVDZ/JKFIT generated.      Number of basis functions:   186 
 Basis set CC-PVDZ-F12/OPTRI generated.  Number of basis functions:   176 
 Basis set AUG-CC-PVDZ/MP2FIT generated. Number of basis functions:   190 

 Convergence thresholds:  THRVAR = 1.00D-08  THRDEN = 1.00D-06

 CCSD(T)     terms to be evaluated (factor= 1.000)


 Number of core orbitals:           2 (   2 )
 Number of closed-shell orbitals:   6 (   6 )
 Number of external orbitals:      70 (  70 )

 Memory could be reduced to 5.56 Mwords without degradation in triples

 Number of N-1 electron functions:              12
 Number of N-2 electron functions:              66
 Number of singly external CSFs:               840
 Number of doubly external CSFs:            248850
 Total number of CSFs:                      249690

 Molecular orbitals read from record     2101.2  Type=RHF/CANONICAL (state 1.1)

 Integral transformation finished. Total CPU:   0.11 sec, npass=  1  Memory used:   2.06 MW
 
 Geminal basis:    OPTFULL  GEM_TYPE=SLATER  BETA=0.9  NGEM=6

 Optimizing Gaussian exponents for each gem_beta

 Geminal optimization for beta= 0.9000
 Weight function:   m=0, omega= 1.3652

 Augmented Hessian optimization of geminal fit. Trust ratio= 0.40000
 Convergence reached after  14 iterations. Final gradient= 2.53D-17, Step= 1.17D-08, Delta= 1.32D-09
 
 Alpha:                 0.16713     0.72638     2.57315     8.59263    32.33955   179.26007
 Coeff:                 0.29008     0.30523     0.17630     0.10448     0.06448     0.03994
 
 
 WFN_F12=FIX,EG    DECOUPLE_EXPL=F   HYBRID=0    NOX=F   SEMIINT_F12=T   CORE_SINGLES=F
 
 AO(A)-basis ORBITAL           loaded. Number of functions:      78
 RI(R)-basis CC-PVDZ-F12/OPTRI loaded. Number of functions:     176
 DF-basis CC-PVDZ/JKFIT        loaded. Number of functions:     186

 Screening thresholds:   THRAO=  1.00D-10  THRMO=  1.00D-09  THRPROD=  1.00D-09
                         THRSW=  1.00D-05  THROV=  1.00D-12  THRAOF12=   1.00D-08

 CPU time for one-electron matrices               0.40 sec
 
 Construction of ABS:
 Pseudo-inverse stability          4.68E-13
 Smallest eigenvalue of S          1.73E-03  (threshold= 1.00E-08)
 Ratio eigmin/eigmax               3.42E-04  (threshold= 1.00E-09)
 Smallest eigenvalue of S kept     1.73E-03  (threshold= 1.73E-03, 0 functions deleted, 176 kept)
 
 Construction of CABS:
 Pseudo-inverse stability          1.87E-11
 Smallest eigenvalue of S          1.89E-05  (threshold= 1.00E-08)
 Ratio eigmin/eigmax               1.89E-05  (threshold= 1.00E-09)
 Smallest eigenvalue of S kept     1.89E-05  (threshold= 1.89E-05, 0 functions deleted, 176 kept)
 
 CPU time for basis constructions                 0.02 sec
 Fock operators(MO) rebuilt from dump record.
 CPU time for fock operators                      0.01 sec
 
                                      TOTAL          ALPHA          BETA    
  Singles Contributions MO        -0.000000000   -0.000000000   -0.000000000
  Singles Contributions CABS      -0.005117343   -0.002558672   -0.002558672
  Pure DF-RHF relaxation          -0.005117343
 
 CPU time for singles                             0.04 sec
 
 AO(A)-basis ORBITAL           loaded. Number of functions:      78
 RI(R)-basis CC-PVDZ-F12/OPTRI loaded. Number of functions:     176
 DF-basis AUG-CC-PVDZ/MP2FIT   loaded. Number of functions:     190

 Screening thresholds:   THRAO=  1.00D-10  THRMO=  1.00D-09  THRPROD=  1.00D-09
                         THRSW=  1.00D-05  THROV=  1.00D-12  THRAOF12=   1.00D-08

 CPU time for transformed integrals               0.55 sec
 CPU time for F12 matrices                        0.07 sec

 Diagonal F12 ansatz with fixed amplitudes:   TS= 0.5000  TT= 0.2500  TN= 0.3750
 
 ITER.     SQ.NORM      CORR.ENERGY   TOTAL ENERGY  ENERGY CHANGE      VAR         CPU   MICRO    DIIS
   1      1.10087922    -0.42746546  -114.26750075    -4.3258E-01   1.01E-01      0.01  1  1  1   0  0
   2      1.10087922    -0.42746546  -114.26750075     1.1102E-15   4.28E-29      0.03  0  0  0   0  0
 
 - - Continuing with F12/conv. amplitude coupling turned on.
 
   3      1.10134352    -0.42924929  -114.26928458    -1.7838E-03   7.94E-05      0.05  1  1  1   1  1
   4      1.10134352    -0.42924929  -114.26928458     1.1102E-16   4.13E-30      0.06  1  1  1   0  1
 
 CPU time for iterative RMP2-F12                  0.06 sec
 
 
 DF-RMP2-F12 doubles corrections:
 - - - - - - - - - - - - - - - - 
  Approx.                             TOTAL           A-B            A-A            B-B    
  RMP2-F12/3C(FIX)                -0.076912188   -0.067520698   -0.004695745   -0.004695745
  RMP2-F12/3*C(FIX)               -0.075128361   -0.066316765   -0.004405798   -0.004405798
  RMP2-F12/3*C(DX)                -0.076169158   -0.067317993   -0.004425582   -0.004425582
  RMP2-F12/3*C(FIX,DX)            -0.084232638   -0.074936129   -0.004648255   -0.004648255
 
 DF-RMP2-F12 doubles energies:
 - - - - - - - - - - - - - - -
  Approx.                             TOTAL           A-B            A-A            B-B    
  RMP2                            -0.352337097   -0.266893338   -0.042721880   -0.042721880
  RMP2-F12/3C(FIX)                -0.429249286   -0.334414035   -0.047417625   -0.047417625
  RMP2-F12/3*C(FIX)               -0.427465458   -0.333210102   -0.047127678   -0.047127678
  RMP2-F12/3*C(DX)                -0.428506255   -0.334211330   -0.047147462   -0.047147462
  RMP2-F12/3*C(FIX,DX)            -0.436569735   -0.341829466   -0.047370134   -0.047370134
 
 
  Reference energy                   -113.834917950868
  CABS relaxation correction to RHF    -0.005117343374
  New reference energy               -113.840035294241
 
  RMP2-F12 singles (MO) energy         -0.000000000005
  RMP2-F12 pair energy                 -0.429249285599
  RMP2-F12 correlation energy          -0.429249285604
 
 !RMP2-F12/3C(FIX) energy            -114.269284579846

 Starting RMP2 calculation

 Wavefunction is spin-projected

 ITER.      SQ.NORM     CORR.ENERGY   TOTAL ENERGY   ENERGY CHANGE        DEN1      VAR(S)    VAR(P)  DIIS     TIME
   1      1.09979387    -0.35119420  -114.18611216    -0.35119420    -0.00116017  0.13D-12  0.46D-03  1  1     1.38
   2      1.10085947    -0.35243482  -114.18735278    -0.00124062    -0.00000144  0.25D-14  0.85D-06  2  2     1.40
   3      1.10089099    -0.35245433  -114.18737228    -0.00001950    -0.00000000  0.52D-16  0.32D-08  3  3     1.41
   4      1.10089173    -0.35245451  -114.18737246    -0.00000019    -0.00000000  0.98D-18  0.89D-11  4  4     1.43

 Norm of t1 vector:      0.00000252      S-energy:    -0.00000000      T1 diagnostic:  0.00000051
 Norm of t2 vector:      0.31763458      P-energy:    -0.35245451
                                         Alpha-Beta:  -0.26719588
                                         Alpha-Alpha: -0.04262931
                                         Beta-Beta:   -0.04262931

 Spin contamination <S**2-Sz**2-Sz>     0.00000000
  Reference energy                   -113.840035294242
  RHF-RMP2 correlation energy          -0.352454512509
 !RHF-RMP2 energy                    -114.192489806751
 (NB above energy spin projected)

 Starting RCCSD calculation

 ITER.      SQ.NORM     CORR.ENERGY   TOTAL ENERGY   ENERGY CHANGE        DEN1      VAR(S)    VAR(P)  DIIS     TIME
   1      1.10237530    -0.34777656  -114.18269451    -0.34777656    -0.01056461  0.21D-02  0.23D-02  1  1     1.57
   2      1.11326818    -0.35754551  -114.19246346    -0.00976895    -0.00117652  0.13D-03  0.45D-03  2  2     1.70
   3      1.11968941    -0.36041582  -114.19533377    -0.00287031    -0.00017242  0.76D-04  0.53D-04  3  3     1.84
   4      1.12309361    -0.36150774  -114.19642569    -0.00109193    -0.00002685  0.70D-05  0.11D-04  4  4     1.98
   5      1.12423699    -0.36164220  -114.19656015    -0.00013445    -0.00000492  0.21D-05  0.17D-05  5  5     2.11
   6      1.12481208    -0.36172627  -114.19664422    -0.00008408    -0.00000052  0.78D-07  0.25D-06  6  6     2.25
   7      1.12492319    -0.36173588  -114.19665383    -0.00000961    -0.00000006  0.98D-08  0.29D-07  6  2     2.39
   8      1.12494264    -0.36173879  -114.19665674    -0.00000291    -0.00000001  0.26D-08  0.43D-08  6  1     2.52
   9      1.12494847    -0.36173965  -114.19665760    -0.00000086    -0.00000000  0.79D-09  0.53D-09  6  3     2.66

 Norm of t1 vector:      0.08185754      S-energy:    -0.00000007      T1 diagnostic:  0.01670910
                                                                       D1 diagnostic:  0.05066393
 Norm of t2 vector:      0.34387180      P-energy:    -0.36173959
                                         Alpha-Beta:  -0.28519329
                                         Alpha-Alpha: -0.03827315
                                         Beta-Beta:   -0.03827315

 Spin contamination <S**2-Sz**2-Sz>     0.00000000

 Memory could be reduced to 5.89 Mwords without degradation in triples
 

 RESULTS
 =======

  Reference energy                   -113.834917950868
  CABS relaxation correction to RHF    -0.005117343374
  New reference energy               -113.840035294242
 
  F12 corrections for ansatz 3C(FIX) added to RCCSD energy. Coupling mode:  7
 
  RCCSD-F12a singles energy            -0.000000066104
  RCCSD-F12a pair energy               -0.436403628406
  RCCSD-F12a correlation energy        -0.436403694510
  Triples (T) contribution             -0.013634158218
  Total correlation energy             -0.450037852728
 
  RHF-RCCSD-F12a energy              -114.276438988752
  RHF-RCCSD[T]-F12a energy           -114.290978428338
  RHF-RCCSD-T-F12a energy            -114.289770231200
 !RHF-RCCSD(T)-F12a energy           -114.290073146969

 Program statistics:

 Available memory in ccsd:              2799999552
 Min. memory needed in ccsd:                833808
 Max. memory used in ccsd:                 1121544
 Max. memory used in cckext:                950104 ( 9 integral passes)
 Max. memory used in cckint:               2055745 ( 1 integral passes)


 **********************************************************************************************************************************
 DATASETS  * FILE   NREC   LENGTH (MB)   RECORD NAMES
              1      18       20.15       500      610      700      900      950      970     1001      129      960     1100   
                                          VAR    BASINP    GEOM    SYMINP    ZMAT    AOBASIS   BASIS     P2S    ABASIS      S 
                                         1400     1410     1200     1210     1080     1600     1650     1700   
                                           T        V       H0       H01     AOSYM     SMH    MOLCAS    OPER   

              2       7        5.56       700     1000      520     2100     1001     2101     7360   
                                         GEOM     BASIS   MCVARS     RHF     BASIS     RHF    F12ABS    

 PROGRAMS   *        TOTAL      F12A       RHF       INT       RHF       INT
 CPU TIMES  *         5.84      3.85      0.15      1.09      0.10      0.49
 REAL TIME  *        17.48 SEC
 DISK USED  *       438.32 MB      
 SF USED    *       236.27 MB      
 GA USED    *         2.47 MB       (max)       0.00 MB       (current)
 **********************************************************************************************************************************

 RCCSD(T)-F12A/cc-pVDZ-F12 energy=   -114.290073146969

   RCCSD(T)-F12A        RHF-SCF         RHF-SCF 
   -114.29007315   -113.83491795   -113.60667167
 **********************************************************************************************************************************
 Molpro calculation terminated
 Variable memory released
