# Supplementary material for: Computational Investigation of Substituent Effects on the Alcohol + Carbonyl Channel of Peroxy Radical Self- and Cross-Reactions
Source: J Phys Chem A. 2023 Feb 8;127(7):1686–96. doi: 10.1021/acs.jpca.2c08927 (PMC9969516; doi:10.1021/acs.jpca.2c08927)
Supplement: Supplementary file 2 — jp2c08927_si_002.zip [file jp2c08927_si_002.zip › MeO--OiproH/hcho-trip.log]

 Entering Gaussian System, Link 0=/appl/chem/G09RevD.01/g09/g09
 Initial command:
 /appl/chem/G09RevD.01/g09/l1.exe "/wrk/hasangal/43956900.GAUSS_SCRDIR/Gau-7699.inp" -scrdir="/wrk/hasangal/43956900.GAUSS_SCRDIR/"
 Entering Link 1 = /appl/chem/G09RevD.01/g09/l1.exe PID=      7701.
  
 Copyright (c) 1988,1990,1992,1993,1995,1998,2003,2009,2013,
            Gaussian, Inc.  All Rights Reserved.
  
 This is part of the Gaussian(R) 09 program.  It is based on
 the Gaussian(R) 03 system (copyright 2003, Gaussian, Inc.),
 the Gaussian(R) 98 system (copyright 1998, Gaussian, Inc.),
 the Gaussian(R) 94 system (copyright 1995, Gaussian, Inc.),
 the Gaussian 92(TM) system (copyright 1992, Gaussian, Inc.),
 the Gaussian 90(TM) system (copyright 1990, Gaussian, Inc.),
 the Gaussian 88(TM) system (copyright 1988, Gaussian, Inc.),
 the Gaussian 86(TM) system (copyright 1986, Carnegie Mellon
 University), and the Gaussian 82(TM) system (copyright 1983,
 Carnegie Mellon University). Gaussian is a federally registered
 trademark of Gaussian, Inc.
  
 This software contains proprietary and confidential information,
 including trade secrets, belonging to Gaussian, Inc.
  
 This software is provided under written license and may be
 used, copied, transmitted, or stored only in accord with that
 written license.
  
 The following legend is applicable only to US Government
 contracts under FAR:
  
                    RESTRICTED RIGHTS LEGEND
  
 Use, reproduction and disclosure by the US Government is
 subject to restrictions as set forth in subparagraphs (a)
 and (c) of the Commercial Computer Software - Restricted
 Rights clause in FAR 52.227-19.
  
 Gaussian, Inc.
 340 Quinnipiac St., Bldg. 40, Wallingford CT 06492
  
  
 ---------------------------------------------------------------
 Warning -- This program may not be used in any manner that
 competes with the business of Gaussian, Inc. or will provide
 assistance to any competitor of Gaussian, Inc.  The licensee
 of this program is prohibited from giving any competitor of
 Gaussian, Inc. access to this program.  By using this program,
 the user acknowledges that Gaussian, Inc. is engaged in the
 business of creating and licensing software in the field of
 computational chemistry and represents and warrants to the
 licensee that it is not a competitor of Gaussian, Inc. and that
 it will not use this program in any manner prohibited above.
 ---------------------------------------------------------------
  

 Cite this work as:
 Gaussian 09, Revision D.01,
 M. J. Frisch, G. W. Trucks, H. B. Schlegel, G. E. Scuseria, 
 M. A. Robb, J. R. Cheeseman, G. Scalmani, V. Barone, B. Mennucci, 
 G. A. Petersson, H. Nakatsuji, M. Caricato, X. Li, H. P. Hratchian, 
 A. F. Izmaylov, J. Bloino, G. Zheng, J. L. Sonnenberg, M. Hada, 
 M. Ehara, K. Toyota, R. Fukuda, J. Hasegawa, M. Ishida, T. Nakajima, 
 Y. Honda, O. Kitao, H. Nakai, T. Vreven, J. A. Montgomery, Jr., 
 J. E. Peralta, F. Ogliaro, M. Bearpark, J. J. Heyd, E. Brothers, 
 K. N. Kudin, V. N. Staroverov, T. Keith, R. Kobayashi, J. Normand, 
 K. Raghavachari, A. Rendell, J. C. Burant, S. S. Iyengar, J. Tomasi, 
 M. Cossi, N. Rega, J. M. Millam, M. Klene, J. E. Knox, J. B. Cross, 
 V. Bakken, C. Adamo, J. Jaramillo, R. Gomperts, R. E. Stratmann, 
 O. Yazyev, A. J. Austin, R. Cammi, C. Pomelli, J. W. Ochterski, 
 R. L. Martin, K. Morokuma, V. G. Zakrzewski, G. A. Voth, 
 P. Salvador, J. J. Dannenberg, S. Dapprich, A. D. Daniels, 
 O. Farkas, J. B. Foresman, J. V. Ortiz, J. Cioslowski, 
 and D. J. Fox, Gaussian, Inc., Wallingford CT, 2013.
 
 ******************************************
 Gaussian 09:  ES64L-G09RevD.01 24-Apr-2013
                26-Jun-2019 
 ******************************************
 %mem=8GB
 %NProcShared=8
 Will use up to    8 processors via shared memory.
 %chk=hcho
 ----------------------------------------------------------------------
 #wB97XD aug-cc-pVTZ Opt SCF=QC Integral(Grid=SuperFineGrid) Freq MaxDi
 sk=32GB
 ----------------------------------------------------------------------
 1/14=-1,18=20,19=15,26=5,38=1/1,3;
 2/9=110,12=2,17=6,18=5,40=1/2;
 3/5=16,6=1,7=10,11=2,16=1,25=1,30=1,71=1,74=-58,75=-7/1,2,3;
 4//1;
 5/5=2,8=3,38=5/8;
 6/7=2,8=2,9=2,10=2,28=1/1;
 7//1,2,3,16;
 1/14=-1,18=20,19=15,26=5/3(2);
 2/9=110/2;
 99//99;
 2/9=110/2;
 3/5=16,6=1,7=10,11=2,16=1,25=1,30=1,71=1,74=-58,75=-7/1,2,3;
 4/5=5,16=3,69=1/1;
 5/5=2,8=3,38=5/8;
 7//1,2,3,16;
 1/14=-1,18=20,19=15,26=5/3(-5);
 2/9=110/2;
 6/7=2,8=2,9=2,10=2,19=2,28=1/1;
 99/9=1/99;
 -----
 Title
 -----
 Symbolic Z-matrix:
 Charge =  0 Multiplicity = 3
 C                    -0.67658  -0.03696   0. 
 O                     0.72542  -0.03696   0. 
 H                    -1.04811   1.0122    0. 
 H                     0.99926  -0.93828   0. 
 

 GradGradGradGradGradGradGradGradGradGradGradGradGradGradGradGradGradGrad
 Berny optimization.
 Initialization pass.
                           ----------------------------
                           !    Initial Parameters    !
                           ! (Angstroms and Degrees)  !
 --------------------------                            --------------------------
 ! Name  Definition              Value          Derivative Info.                !
 --------------------------------------------------------------------------------
 ! R1    R(1,2)                  1.402          estimate D2E/DX2                !
 ! R2    R(1,3)                  1.113          estimate D2E/DX2                !
 ! R3    R(2,4)                  0.942          estimate D2E/DX2                !
 ! A1    A(2,1,3)              109.5            estimate D2E/DX2                !
 ! A2    A(1,2,4)              106.9            estimate D2E/DX2                !
 ! D1    D(3,1,2,4)            180.0            estimate D2E/DX2                !
 --------------------------------------------------------------------------------
 Trust Radius=3.00D-01 FncErr=1.00D-07 GrdErr=1.00D-07
 Number of steps in this run=     20 maximum allowed number of steps=    100.
 GradGradGradGradGradGradGradGradGradGradGradGradGradGradGradGradGradGrad

                          Input orientation:                          
 ---------------------------------------------------------------------
 Center     Atomic      Atomic             Coordinates (Angstroms)
 Number     Number       Type             X           Y           Z
 ---------------------------------------------------------------------
      1          6           0       -0.676579   -0.036960    0.000000
      2          8           0        0.725421   -0.036960    0.000000
      3          1           0       -1.048106    1.012200    0.000000
      4          1           0        0.999263   -0.938279    0.000000
 ---------------------------------------------------------------------
                    Distance matrix (angstroms):
                    1          2          3          4
     1  C    0.000000
     2  O    1.402000   0.000000
     3  H    1.113000   2.060615   0.000000
     4  H    1.902846   0.942001   2.827736   0.000000
 Stoichiometry    CH2O(3)
 Framework group  CS[SG(CH2O)]
 Deg. of freedom     5
 Full point group                 CS      NOp   2
 Largest Abelian subgroup         CS      NOp   2
 Largest concise Abelian subgroup C1      NOp   1
                         Standard orientation:                         
 ---------------------------------------------------------------------
 Center     Atomic      Atomic             Coordinates (Angstroms)
 Number     Number       Type             X           Y           Z
 ---------------------------------------------------------------------
      1          6           0        0.009240    0.782520    0.000000
      2          8           0        0.009240   -0.619480    0.000000
      3          1           0       -1.039920    1.154047    0.000000
      4          1           0        0.910559   -0.893322    0.000000
 ---------------------------------------------------------------------
 Rotational constants (GHZ):    309.6510798     31.7333971     28.7836189
 Standard basis: Aug-CC-pVTZ (5D, 7F)
 There are   110 symmetry adapted cartesian basis functions of A'  symmetry.
 There are    50 symmetry adapted cartesian basis functions of A"  symmetry.
 There are    92 symmetry adapted basis functions of A'  symmetry.
 There are    46 symmetry adapted basis functions of A"  symmetry.
   138 basis functions,   198 primitive gaussians,   160 cartesian basis functions
     9 alpha electrons        7 beta electrons
       nuclear repulsion energy        29.3742829210 Hartrees.
 NAtoms=    4 NActive=    4 NUniq=    4 SFac= 1.00D+00 NAtFMM=   60 NAOKFM=F Big=F
 Integral buffers will be    131072 words long.
 Raffenetti 2 integral format.
 Two-electron integral symmetry is turned on.
 Nuclear repulsion after empirical dispersion term =       29.3740987125 Hartrees.
 One-electron integrals computed using PRISM.
 NBasis=   138 RedAO= T EigKep=  2.18D-04  NBF=    92    46
 NBsUse=   138 1.00D-06 EigRej= -1.00D+00 NBFU=    92    46
 ExpMin= 2.53D-02 ExpMax= 1.53D+04 ExpMxC= 5.22D+02 IAcc=3 IRadAn=         7 AccDes= 0.00D+00
 Harris functional with IExCor= 4639 and IRadAn=       7 diagonalized for initial guess.
 HarFok:  IExCor= 4639 AccDes= 0.00D+00 IRadAn=         7 IDoV= 1 UseB2=F ITyADJ=14
 ICtDFT=  3500011 ScaDFX=  1.000000  1.000000  1.000000  1.000000
 FoFCou: FMM=F IPFlag=           0 FMFlag=      100000 FMFlg1=           0
         NFxFlg=           0 DoJE=T BraDBF=F KetDBF=T FulRan=T
         wScrn=  0.000000 ICntrl=     500 IOpCl=  0 I1Cent=   200000004 NGrid=           0
         NMat0=    1 NMatS0=      1 NMatT0=    0 NMatD0=    1 NMtDS0=    0 NMtDT0=    0
 Petite list used in FoFCou.
 Initial guess orbital symmetries:
 Alpha Orbitals:
       Occupied  (A') (A') (A') (A') (A') (A') (A") (A') (A")
       Virtual   (A') (A') (A') (A") (A') (A') (A') (A') (A") (A')
                 (A") (A') (A') (A') (A") (A') (A') (A") (A') (A")
                 (A') (A') (A') (A') (A") (A') (A') (A') (A') (A")
                 (A') (A") (A') (A") (A") (A') (A') (A") (A') (A')
                 (A") (A') (A') (A') (A") (A') (A') (A") (A') (A")
                 (A') (A") (A') (A') (A") (A') (A") (A') (A') (A")
                 (A') (A") (A') (A') (A') (A') (A') (A") (A") (A')
                 (A') (A") (A') (A") (A') (A') (A") (A') (A') (A')
                 (A") (A') (A") (A') (A') (A") (A') (A") (A') (A")
                 (A') (A") (A') (A') (A') (A') (A") (A') (A") (A")
                 (A") (A') (A") (A') (A') (A') (A") (A') (A') (A')
                 (A") (A') (A') (A') (A') (A") (A') (A") (A') (A")
                 (A") (A') (A") (A') (A') (A') (A') (A') (A')
 Beta  Orbitals:
       Occupied  (A') (A') (A') (A') (A') (A') (A")
       Virtual   (A') (A") (A') (A') (A') (A") (A') (A') (A') (A')
                 (A") (A') (A") (A') (A') (A') (A") (A') (A') (A")
                 (A') (A") (A') (A') (A') (A') (A") (A') (A') (A')
                 (A') (A") (A') (A") (A') (A") (A") (A') (A') (A")
                 (A') (A') (A") (A') (A') (A') (A") (A') (A') (A")
                 (A') (A") (A') (A") (A') (A') (A") (A') (A") (A')
                 (A') (A") (A') (A") (A') (A') (A') (A') (A') (A")
                 (A") (A') (A') (A") (A') (A") (A') (A') (A") (A')
                 (A') (A') (A") (A') (A") (A') (A') (A") (A') (A")
                 (A') (A") (A') (A") (A') (A') (A') (A') (A") (A')
                 (A") (A") (A") (A') (A") (A') (A') (A') (A") (A')
                 (A') (A') (A") (A') (A') (A') (A') (A") (A') (A")
                 (A') (A") (A") (A') (A") (A') (A') (A') (A') (A')
                 (A')
 The electronic state of the initial guess is 3-A".
 Initial guess <Sx>= 0.0000 <Sy>= 0.0000 <Sz>= 1.0000 <S**2>= 2.0000 S= 1.0000
 Keep R1 and R2 ints in memory in symmetry-blocked form, NReq=138888774.
 Gradient too large for Newton-Raphson -- use scaled steepest descent instead.
     Accept linear search using points  3 and  4.
 Gradient too large for Newton-Raphson -- use scaled steepest descent instead.
     Minimum is close to point  3 DX=  1.28D-03 DF= -3.52D-08 DXR=  1.82D-03 DFR=  3.31D-06 which will be used.
 Gradient too large for Newton-Raphson -- use scaled steepest descent instead.
 Gradient too large for Newton-Raphson -- use scaled steepest descent instead.
     Minimum is close to point  2 DX=  2.40D-02 DF= -1.32D-06 DXR=  3.31D-02 DFR=  1.10D-03 which will be used.
 Gradient too large for Newton-Raphson -- use scaled steepest descent instead.
     Minimum is close to point  2 DX=  4.51D-02 DF= -1.74D-06 DXR=  6.05D-02 DFR=  3.67D-03 which will be used.
 Gradient too large for Newton-Raphson -- use scaled steepest descent instead.
     Minimum is close to point  2 DX=  7.35D-02 DF= -1.76D-06 DXR=  9.50D-02 DFR=  9.10D-03 which will be used.
 LinEq1:  Iter=  0 NonCon=     1 RMS=2.83D-04 Max=6.24D-03 NDo=     1
 AX will form     1 AO Fock derivatives at one time.
 LinEq1:  Iter=  1 NonCon=     1 RMS=2.10D-04 Max=3.64D-03 NDo=     1
 LinEq1:  Iter=  2 NonCon=     1 RMS=2.24D-05 Max=3.75D-04 NDo=     1
 LinEq1:  Iter=  3 NonCon=     1 RMS=2.98D-06 Max=2.71D-05 NDo=     1
 LinEq1:  Iter=  4 NonCon=     1 RMS=1.05D-06 Max=1.20D-05 NDo=     1
 LinEq1:  Iter=  5 NonCon=     1 RMS=2.77D-07 Max=3.00D-06 NDo=     1
 LinEq1:  Iter=  6 NonCon=     1 RMS=8.28D-08 Max=1.10D-06 NDo=     1
 LinEq1:  Iter=  7 NonCon=     1 RMS=1.70D-08 Max=2.32D-07 NDo=     1
 LinEq1:  Iter=  8 NonCon=     0 RMS=3.64D-09 Max=4.52D-08 NDo=     1
 Linear equations converged to 4.559D-09 4.559D-08 after     8 iterations.
     Minimum is close to point  2 DX=  1.65D-04 DF= -3.85D-12 DXR=  1.65D-04 DFR=  2.73D-08 which will be used.
 LinEq1:  Iter=  0 NonCon=     1 RMS=2.32D-06 Max=4.52D-05 NDo=     1
 LinEq1:  Iter=  1 NonCon=     1 RMS=1.62D-06 Max=3.72D-05 NDo=     1
 LinEq1:  Iter=  2 NonCon=     1 RMS=3.28D-07 Max=6.71D-06 NDo=     1
 LinEq1:  Iter=  3 NonCon=     1 RMS=1.27D-07 Max=2.04D-06 NDo=     1
 LinEq1:  Iter=  4 NonCon=     1 RMS=3.69D-08 Max=6.28D-07 NDo=     1
 LinEq1:  Iter=  5 NonCon=     1 RMS=8.66D-09 Max=1.28D-07 NDo=     1
 LinEq1:  Iter=  6 NonCon=     1 RMS=1.48D-09 Max=2.04D-08 NDo=     1
 LinEq1:  Iter=  7 NonCon=     0 RMS=2.83D-10 Max=3.68D-09 NDo=     1
 Linear equations converged to 9.442D-10 9.442D-09 after     7 iterations.
 SCF Done:  E(UwB97XD) =  -114.379178829     a.u. after    9 cycles
            Convg  =    0.3615D-07                    35 Fock formations.
              S**2 =  2.0063                  -V/T =  2.0063
 <Sx>= 0.0000 <Sy>= 0.0000 <Sz>= 1.0000 <S**2>= 2.0063 S= 1.0021
 <L.S>= 0.000000000000E+00
 Annihilation of the first spin contaminant:
 S**2 before annihilation     2.0063,   after     2.0000

 **********************************************************************

            Population analysis using the SCF density.

 **********************************************************************

 Orbital symmetries:
 Alpha Orbitals:
       Occupied  (A') (A') (A') (A') (A') (A') (A") (A') (A")
       Virtual   (A') (A') (A') (A") (A') (A') (A') (A') (A") (A')
                 (A') (A") (A') (A') (A") (A') (A') (A') (A") (A')
                 (A") (A') (A') (A') (A") (A') (A') (A') (A') (A")
                 (A') (A") (A') (A") (A") (A') (A') (A') (A") (A')
                 (A") (A') (A') (A') (A") (A') (A') (A") (A') (A")
                 (A') (A") (A') (A') (A") (A') (A") (A') (A') (A")
                 (A') (A") (A') (A') (A') (A') (A') (A") (A") (A')
                 (A') (A") (A') (A") (A') (A') (A") (A') (A') (A')
                 (A") (A') (A") (A') (A") (A') (A') (A") (A") (A')
                 (A') (A") (A') (A') (A') (A') (A") (A') (A") (A")
                 (A") (A') (A") (A') (A') (A') (A") (A') (A') (A')
                 (A") (A') (A') (A') (A') (A") (A') (A") (A') (A")
                 (A") (A') (A") (A') (A') (A') (A') (A') (A')
 Beta  Orbitals:
       Occupied  (A') (A') (A') (A') (A') (A') (A")
       Virtual   (A') (A') (A") (A') (A') (A') (A") (A') (A') (A')
                 (A") (A') (A") (A') (A') (A') (A") (A') (A') (A")
                 (A') (A') (A") (A') (A') (A') (A") (A') (A') (A')
                 (A") (A') (A') (A") (A') (A") (A") (A') (A') (A")
                 (A') (A') (A") (A') (A') (A') (A") (A') (A') (A")
                 (A') (A") (A') (A") (A') (A') (A") (A') (A") (A')
                 (A') (A") (A') (A") (A') (A') (A') (A') (A') (A")
                 (A") (A') (A') (A") (A') (A") (A') (A') (A") (A')
                 (A') (A') (A") (A') (A") (A') (A') (A") (A') (A")
                 (A') (A") (A') (A") (A') (A') (A') (A") (A') (A')
                 (A") (A") (A") (A') (A") (A') (A') (A') (A") (A')
                 (A') (A') (A") (A') (A') (A') (A') (A") (A') (A")
                 (A') (A") (A") (A') (A") (A') (A') (A') (A') (A')
                 (A')
 The electronic state is 3-A".
 Alpha  occ. eigenvalues --  -19.30646 -10.36992  -1.17460  -0.77105  -0.58836
 Alpha  occ. eigenvalues --   -0.55265  -0.49731  -0.38293  -0.27472
 Alpha virt. eigenvalues --    0.02947   0.04129   0.07739   0.08955   0.10598
 Alpha virt. eigenvalues --    0.13710   0.14509   0.16806   0.18960   0.20708
 Alpha virt. eigenvalues --    0.23517   0.23934   0.25855   0.29951   0.31196
 Alpha virt. eigenvalues --    0.32043   0.35931   0.37335   0.37596   0.39185
 Alpha virt. eigenvalues --    0.39257   0.40114   0.42911   0.43594   0.52911
 Alpha virt. eigenvalues --    0.55793   0.60455   0.63540   0.64665   0.65203
 Alpha virt. eigenvalues --    0.70855   0.73201   0.80529   0.83323   0.84673
 Alpha virt. eigenvalues --    0.86308   0.88301   0.91375   0.91953   0.93783
 Alpha virt. eigenvalues --    0.95256   0.97264   0.98798   1.00506   1.01052
 Alpha virt. eigenvalues --    1.06560   1.08805   1.10908   1.14350   1.16760
 Alpha virt. eigenvalues --    1.23883   1.26411   1.28604   1.34797   1.35675
 Alpha virt. eigenvalues --    1.39956   1.41302   1.45818   1.50712   1.52650
 Alpha virt. eigenvalues --    1.59028   1.72049   1.75815   1.87412   1.87991
 Alpha virt. eigenvalues --    1.96483   2.04065   2.11592   2.15338   2.17560
 Alpha virt. eigenvalues --    2.24041   2.32638   2.37453   2.39580   2.44181
 Alpha virt. eigenvalues --    2.54487   2.60815   2.62601   2.69261   2.82539
 Alpha virt. eigenvalues --    2.87588   2.99919   3.07259   3.21593   3.27326
 Alpha virt. eigenvalues --    3.27430   3.35794   3.37105   3.42195   3.42376
 Alpha virt. eigenvalues --    3.52242   3.58879   3.63787   3.69601   3.76428
 Alpha virt. eigenvalues --    3.88140   3.91008   4.10127   4.10997   4.13633
 Alpha virt. eigenvalues --    4.25921   4.29938   4.44217   4.50261   4.54025
 Alpha virt. eigenvalues --    4.59778   4.82850   4.88627   4.98047   5.03780
 Alpha virt. eigenvalues --    5.11702   5.16043   5.49479   5.75046   6.07494
 Alpha virt. eigenvalues --    6.36369   6.41023   6.46073   6.73658   6.78733
 Alpha virt. eigenvalues --    6.89893   6.96704   7.02585   7.06431   7.29985
 Alpha virt. eigenvalues --    7.50481   7.88524  12.71280  14.71322
  Beta  occ. eigenvalues --  -19.30015 -10.34611  -1.15448  -0.72185  -0.54313
  Beta  occ. eigenvalues --   -0.51784  -0.45092
  Beta virt. eigenvalues --   -0.04190   0.03695   0.04749   0.05477   0.09932
  Beta virt. eigenvalues --    0.12236   0.13281   0.14941   0.15997   0.18142
  Beta virt. eigenvalues --    0.20043   0.22439   0.24364   0.25019   0.27123
  Beta virt. eigenvalues --    0.30781   0.32192   0.33305   0.37328   0.38862
  Beta virt. eigenvalues --    0.38905   0.39828   0.40112   0.41669   0.44438
  Beta virt. eigenvalues --    0.45539   0.55987   0.57406   0.61899   0.65094
  Beta virt. eigenvalues --    0.65621   0.66042   0.72130   0.74829   0.81693
  Beta virt. eigenvalues --    0.84974   0.85337   0.87165   0.89130   0.91940
  Beta virt. eigenvalues --    0.92138   0.94225   0.96864   0.98098   0.99460
  Beta virt. eigenvalues --    1.02895   1.03878   1.07560   1.09120   1.11145
  Beta virt. eigenvalues --    1.15360   1.17638   1.25086   1.26895   1.29230
  Beta virt. eigenvalues --    1.35944   1.37733   1.40219   1.41739   1.46630
  Beta virt. eigenvalues --    1.52346   1.53412   1.60662   1.74490   1.76691
  Beta virt. eigenvalues --    1.88594   1.89675   1.97853   2.04830   2.12301
  Beta virt. eigenvalues --    2.16783   2.18922   2.24778   2.36802   2.38022
  Beta virt. eigenvalues --    2.40658   2.46735   2.55350   2.61469   2.65044
  Beta virt. eigenvalues --    2.73352   2.86122   2.92500   3.07175   3.13482
  Beta virt. eigenvalues --    3.26933   3.34953   3.37140   3.42052   3.44011
  Beta virt. eigenvalues --    3.47658   3.50998   3.53733   3.62304   3.67187
  Beta virt. eigenvalues --    3.75035   3.79471   3.92661   3.92942   4.12660
  Beta virt. eigenvalues --    4.12694   4.15132   4.28231   4.30859   4.45903
  Beta virt. eigenvalues --    4.50779   4.55480   4.61093   4.86808   4.90152
  Beta virt. eigenvalues --    4.99527   5.06180   5.12678   5.17988   5.51592
  Beta virt. eigenvalues --    5.77070   6.08664   6.37652   6.42521   6.47620
  Beta virt. eigenvalues --    6.75312   6.80633   6.91057   6.98478   7.04341
  Beta virt. eigenvalues --    7.07752   7.30869   7.51632   7.89700  12.75626
  Beta virt. eigenvalues --   14.72873
          Condensed to atoms (all electrons):
               1          2          3          4
     1  C    5.902367   0.087688   0.282710   0.035208
     2  O    0.087688   7.983107  -0.030216   0.194424
     3  H    0.282710  -0.030216   0.360647   0.002543
     4  H    0.035208   0.194424   0.002543   0.609166
          Atomic-Atomic Spin Densities.
               1          2          3          4
     1  C    1.847470  -0.097617   0.044052  -0.063689
     2  O   -0.097617   0.287997  -0.006367   0.003145
     3  H    0.044052  -0.006367   0.055143   0.006855
     4  H   -0.063689   0.003145   0.006855   0.036630
 Mulliken charges and spin densities:
               1          2
     1  C   -0.307973   1.730216
     2  O   -0.235004   0.187159
     3  H    0.384316   0.099684
     4  H    0.158660  -0.017059
 Sum of Mulliken charges =   0.00000   2.00000
 Mulliken charges and spin densities with hydrogens summed into heavy atoms:
               1          2
     1  C    0.076344   1.829900
     2  O   -0.076344   0.170100
 Electronic spatial extent (au):  <R**2>=             65.2161
 Charge=              0.0000 electrons
 Dipole moment (field-independent basis, Debye):
    X=              0.8220    Y=             -0.2167    Z=              0.0000  Tot=              0.8501
 Quadrupole moment (field-independent basis, Debye-Ang):
   XX=             -9.8512   YY=            -12.2692   ZZ=            -13.7917
   XY=             -2.6386   XZ=              0.0000   YZ=              0.0000
 Traceless Quadrupole moment (field-independent basis, Debye-Ang):
   XX=              2.1195   YY=             -0.2985   ZZ=             -1.8210
   XY=             -2.6386   XZ=              0.0000   YZ=              0.0000
 Octapole moment (field-independent basis, Debye-Ang**2):
  XXX=              0.7365  YYY=             -6.1035  ZZZ=              0.0000  XYY=              0.6132
  XXY=             -2.3321  XXZ=              0.0000  XZZ=              0.1417  YZZ=             -2.4860
  YYZ=              0.0000  XYZ=              0.0000
 Hexadecapole moment (field-independent basis, Debye-Ang**3):
 XXXX=            -15.3023 YYYY=            -54.6762 ZZZZ=            -15.6235 XXXY=             -0.0915
 XXXZ=              0.0000 YYYX=              0.1921 YYYZ=              0.0000 ZZZX=              0.0000
 ZZZY=              0.0000 XXYY=             -9.9040 XXZZ=             -5.8220 YYZZ=            -13.3970
 XXYZ=              0.0000 YYXZ=              0.0000 ZZXY=              1.1374
 N-N= 2.937409871247D+01 E-N=-3.273127000055D+02  KE= 1.136667349427D+02
 Symmetry A'   KE= 1.078643617502D+02
 Symmetry A"   KE= 5.802373192540D+00
                          Isotropic Fermi Contact Couplings
        Atom                 a.u.       MegaHertz       Gauss      10(-4) cm-1
     1  C(13)              0.51984     292.20206     104.26496      97.46811
     2  O(17)             -0.01010       3.05984       1.09183       1.02065
     3  H(1)               0.03169      70.81507      25.26858      23.62136
     4  H(1)               0.00738      16.49385       5.88541       5.50175
 --------------------------------------------------------
       Center         ----  Spin Dipole Couplings  ----
                      3XX-RR        3YY-RR        3ZZ-RR
 --------------------------------------------------------
     1   Atom       -0.014114     -0.767132      0.781246
     2   Atom       -0.241358     -0.249155      0.490513
     3   Atom        0.106123     -0.061263     -0.044860
     4   Atom        0.031693      0.013328     -0.045021
 --------------------------------------------------------
                        XY            XZ            YZ
 --------------------------------------------------------
     1   Atom        0.504982      0.000000      0.000000
     2   Atom        0.405214      0.000000      0.000000
     3   Atom       -0.085117      0.000000      0.000000
     4   Atom       -0.060478      0.000000      0.000000
 --------------------------------------------------------


 ---------------------------------------------------------------------------------
              Anisotropic Spin Dipole Couplings in Principal Axis System
 ---------------------------------------------------------------------------------

       Atom             a.u.   MegaHertz   Gauss  10(-4) cm-1        Axes

              Baa    -1.0205  -136.944   -48.865   -45.679 -0.4485  0.8938  0.0000
     1 C(13)  Bbb     0.2393    32.108    11.457    10.710  0.8938  0.4485  0.0000
              Bcc     0.7812   104.836    37.408    34.969  0.0000  0.0000  1.0000
 
              Baa    -0.6505    47.069    16.795    15.701 -0.7037  0.7105  0.0000
     2 O(17)  Bbb     0.1600   -11.576    -4.131    -3.861  0.7105  0.7037  0.0000
              Bcc     0.4905   -35.493   -12.665   -11.839  0.0000  0.0000  1.0000
 
              Baa    -0.0969   -51.723   -18.456   -17.253  0.3866  0.9223  0.0000
     3 H(1)   Bbb    -0.0449   -23.935    -8.541    -7.984  0.0000  0.0000  1.0000
              Bcc     0.1418    75.658    26.997    25.237  0.9223 -0.3866  0.0000
 
              Baa    -0.0450   -24.021    -8.571    -8.013  0.0000  0.0000  1.0000
     4 H(1)   Bbb    -0.0387   -20.628    -7.360    -6.881  0.6519  0.7583  0.0000
              Bcc     0.0837    44.649    15.932    14.893  0.7583 -0.6519  0.0000
 

 ---------------------------------------------------------------------------------

 Calling FoFJK, ICntrl=      2127 FMM=F ISym2X=1 I1Cent= 0 IOpClX= 1 NMat=1 NMatS=1 NMatT=0.
 ***** Axes restored to original set *****
 -------------------------------------------------------------------
 Center     Atomic                   Forces (Hartrees/Bohr)
 Number     Number              X              Y              Z
 -------------------------------------------------------------------
      1        6           0.044711479    0.037421711    0.000000007
      2        8          -0.046677630    0.001786040   -0.000000002
      3        1          -0.010157229   -0.020327196   -0.000000006
      4        1           0.012123380   -0.018880555    0.000000001
 -------------------------------------------------------------------
 Cartesian Forces:  Max     0.046677630 RMS     0.023454402

 GradGradGradGradGradGradGradGradGradGradGradGradGradGradGradGradGradGrad
 Berny optimization.
 FormGI is forming the generalized inverse of G from B-inverse, IUseBI=4.
 Internal  Forces:  Max     0.034554034 RMS     0.023134399
 Search for a local minimum.
 Step number   1 out of a maximum of   20
 All quantities printed in internal units (Hartrees-Bohrs-Radians)
 Mixed Optimization -- RFO/linear search
 Second derivative matrix not updated -- first step.
 The second derivative matrix:
                          R1        R2        R3        A1        A2
           R1           0.45291
           R2           0.00000   0.32284
           R3           0.00000   0.00000   0.59532
           A1           0.00000   0.00000   0.00000   0.16000
           A2           0.00000   0.00000   0.00000   0.00000   0.16000
           D1           0.00000   0.00000   0.00000   0.00000   0.00000
                          D1
           D1           0.01665
 ITU=  0
     Eigenvalues ---    0.01665   0.16000   0.16000   0.32284   0.45291
     Eigenvalues ---    0.59532
 RFO step:  Lambda=-1.16682140D-02 EMin= 1.66532414D-02
 Linear search not attempted -- first point.
 Iteration  1 RMS(Cart)=  0.09960671 RMS(Int)=  0.00843009
 Iteration  2 RMS(Cart)=  0.00894404 RMS(Int)=  0.00001137
 Iteration  3 RMS(Cart)=  0.00001274 RMS(Int)=  0.00000000
 Iteration  4 RMS(Cart)=  0.00000000 RMS(Int)=  0.00000000
 ClnCor:  largest displacement from symmetrization is 7.22D-08 for atom     4.
 Variable       Old X    -DE/DX   Delta X   Delta X   Delta X     New X
                                 (Linear)    (Quad)   (Total)
    R1        2.64940  -0.03455   0.00000  -0.07438  -0.07438   2.57502
    R2        2.10327  -0.01577   0.00000  -0.04715  -0.04715   2.05612
    R3        1.78012   0.02159   0.00000   0.03557   0.03557   1.81569
    A1        1.91114   0.03441   0.00000   0.20044   0.20044   2.11158
    A2        1.86576   0.01088   0.00000   0.06337   0.06337   1.92913
    D1        3.14159   0.00000   0.00000   0.00000   0.00000   3.14159
         Item               Value     Threshold  Converged?
 Maximum Force            0.034554     0.000450     NO 
 RMS     Force            0.023134     0.000300     NO 
 Maximum Displacement     0.139427     0.001800     NO 
 RMS     Displacement     0.095530     0.001200     NO 
 Predicted change in Energy=-6.144561D-03
 GradGradGradGradGradGradGradGradGradGradGradGradGradGradGradGradGradGrad

                          Input orientation:                          
 ---------------------------------------------------------------------
 Center     Atomic      Atomic             Coordinates (Angstroms)
 Number     Number       Type             X           Y           Z
 ---------------------------------------------------------------------
      1          6           0       -0.624705    0.033163    0.000000
      2          8           0        0.734949   -0.057009    0.000000
      3          1           0       -1.121888    1.000977    0.000000
      4          1           0        1.011642   -0.977129    0.000000
 ---------------------------------------------------------------------
                    Distance matrix (angstroms):
                    1          2          3          4
     1  C    0.000000
     2  O    1.362641   0.000000
     3  H    1.088052   2.137096   0.000000
     4  H    1.923102   0.960822   2.909442   0.000000
 Stoichiometry    CH2O(3)
 Framework group  CS[SG(CH2O)]
 Deg. of freedom     5
 Full point group                 CS      NOp   2
 Largest Abelian subgroup         CS      NOp   2
 Largest concise Abelian subgroup C1      NOp   1
                         Standard orientation:                         
 ---------------------------------------------------------------------
 Center     Atomic      Atomic             Coordinates (Angstroms)
 Number     Number       Type             X           Y           Z
 ---------------------------------------------------------------------
      1          6           0        0.002062    0.752538    0.000000
      2          8           0        0.002062   -0.610103    0.000000
      3          1           0       -0.930730    1.312676    0.000000
      4          1           0        0.901856   -0.947078    0.000000
 ---------------------------------------------------------------------
 Rotational constants (GHZ):    366.2221017     32.1926105     29.5913909
 Standard basis: Aug-CC-pVTZ (5D, 7F)
 There are   110 symmetry adapted cartesian basis functions of A'  symmetry.
 There are    50 symmetry adapted cartesian basis functions of A"  symmetry.
 There are    92 symmetry adapted basis functions of A'  symmetry.
 There are    46 symmetry adapted basis functions of A"  symmetry.
   138 basis functions,   198 primitive gaussians,   160 cartesian basis functions
     9 alpha electrons        7 beta electrons
       nuclear repulsion energy        29.7786125711 Hartrees.
 NAtoms=    4 NActive=    4 NUniq=    4 SFac= 1.00D+00 NAtFMM=   60 NAOKFM=F Big=F
 Integral buffers will be    131072 words long.
 Raffenetti 2 integral format.
 Two-electron integral symmetry is turned on.
 Nuclear repulsion after empirical dispersion term =       29.7784278311 Hartrees.
 One-electron integrals computed using PRISM.
 NBasis=   138 RedAO= T EigKep=  1.88D-04  NBF=    92    46
 NBsUse=   138 1.00D-06 EigRej= -1.00D+00 NBFU=    92    46
 Initial guess from the checkpoint file:  "hcho.chk"
 B after Tr=     0.000000    0.000000    0.000000
         Rot=    0.999866    0.000000    0.000000    0.016363 Ang=   1.88 deg.
 Initial guess orbital symmetries:
 Alpha Orbitals:
       Occupied  (A') (A') (A') (A') (A') (A') (A") (A') (A")
       Virtual   (A') (A') (A') (A') (A') (A') (A') (A') (A') (A')
                 (A') (A') (A') (A') (A') (A') (A') (A') (A') (A')
                 (A') (A') (A') (A') (A') (A') (A') (A') (A') (A')
                 (A') (A') (A') (A') (A') (A') (A') (A') (A') (A')
                 (A') (A') (A') (A') (A') (A') (A') (A') (A') (A')
                 (A') (A') (A') (A') (A') (A') (A') (A') (A') (A')
                 (A') (A') (A') (A') (A') (A') (A') (A') (A') (A')
                 (A') (A') (A') (A') (A') (A') (A') (A') (A') (A')
                 (A') (A') (A') (A') (A') (A") (A") (A") (A") (A")
                 (A") (A") (A") (A") (A") (A") (A") (A") (A") (A")
                 (A") (A") (A") (A") (A") (A") (A") (A") (A") (A")
                 (A") (A") (A") (A") (A") (A") (A") (A") (A") (A")
                 (A") (A") (A") (A") (A") (A") (A") (A") (A")
 Beta  Orbitals:
       Occupied  (A') (A') (A') (A') (A') (A') (A")
       Virtual   (A') (A') (A') (A') (A') (A') (A') (A') (A') (A')
                 (A') (A') (A') (A') (A') (A') (A') (A') (A') (A')
                 (A') (A') (A') (A') (A') (A') (A') (A') (A') (A')
                 (A') (A') (A') (A') (A') (A') (A') (A') (A') (A')
                 (A') (A') (A') (A') (A') (A') (A') (A') (A') (A')
                 (A') (A') (A') (A') (A') (A') (A') (A') (A') (A')
                 (A') (A') (A') (A') (A') (A') (A') (A') (A') (A')
                 (A') (A') (A') (A') (A') (A') (A') (A') (A') (A')
                 (A') (A') (A') (A') (A') (A') (A") (A") (A") (A")
                 (A") (A") (A") (A") (A") (A") (A") (A") (A") (A")
                 (A") (A") (A") (A") (A") (A") (A") (A") (A") (A")
                 (A") (A") (A") (A") (A") (A") (A") (A") (A") (A")
                 (A") (A") (A") (A") (A") (A") (A") (A") (A") (A")
                 (A")
 Initial guess <Sx>= 0.0000 <Sy>= 0.0000 <Sz>= 1.0000 <S**2>= 2.0059 S= 1.0020
 ExpMin= 2.53D-02 ExpMax= 1.53D+04 ExpMxC= 5.22D+02 IAcc=3 IRadAn=         5 AccDes= 0.00D+00
 Harris functional with IExCor= 4639 and IRadAn=       5 diagonalized for initial guess.
 HarFok:  IExCor= 4639 AccDes= 0.00D+00 IRadAn=         5 IDoV= 1 UseB2=F ITyADJ=14
 ICtDFT=  3500011 ScaDFX=  1.000000  1.000000  1.000000  1.000000
 FoFCou: FMM=F IPFlag=           0 FMFlag=      100000 FMFlg1=           0
         NFxFlg=           0 DoJE=T BraDBF=F KetDBF=T FulRan=T
         wScrn=  0.000000 ICntrl=     500 IOpCl=  0 I1Cent=   200000004 NGrid=           0
         NMat0=    1 NMatS0=      1 NMatT0=    0 NMatD0=    1 NMtDS0=    0 NMtDT0=    0
 Petite list used in FoFCou.
 Keep R1 and R2 ints in memory in symmetry-blocked form, NReq=138888774.
 Gradient too large for Newton-Raphson -- use scaled steepest descent instead.
     Accept linear search using points  3 and  4.
 Gradient too large for Newton-Raphson -- use scaled steepest descent instead.
     Accept linear search using points  1 and  2.
 Gradient too large for Newton-Raphson -- use scaled steepest descent instead.
     Minimum is close to point  3 DX=  1.38D-02 DF= -4.65D-08 DXR=  1.24D-02 DFR=  1.53D-04 which will be used.
 Gradient too large for Newton-Raphson -- use scaled steepest descent instead.
     Accept linear search using points  1 and  2.
 Gradient too large for Newton-Raphson -- use scaled steepest descent instead.
 Gradient too large for Newton-Raphson -- use scaled steepest descent instead.
     Accept linear search using points  1 and  2.
 LinEq1:  Iter=  0 NonCon=     1 RMS=2.12D-04 Max=3.47D-03 NDo=     1
 AX will form     1 AO Fock derivatives at one time.
 LinEq1:  Iter=  1 NonCon=     1 RMS=3.22D-05 Max=3.58D-04 NDo=     1
 LinEq1:  Iter=  2 NonCon=     1 RMS=1.99D-05 Max=3.69D-04 NDo=     1
 LinEq1:  Iter=  3 NonCon=     1 RMS=8.61D-06 Max=1.16D-04 NDo=     1
 LinEq1:  Iter=  4 NonCon=     1 RMS=3.11D-06 Max=4.55D-05 NDo=     1
 LinEq1:  Iter=  5 NonCon=     1 RMS=1.05D-06 Max=1.05D-05 NDo=     1
 LinEq1:  Iter=  6 NonCon=     1 RMS=2.84D-07 Max=3.32D-06 NDo=     1
 LinEq1:  Iter=  7 NonCon=     1 RMS=6.83D-08 Max=8.24D-07 NDo=     1
 LinEq1:  Iter=  8 NonCon=     1 RMS=1.52D-08 Max=1.54D-07 NDo=     1
 LinEq1:  Iter=  9 NonCon=     0 RMS=2.85D-09 Max=4.22D-08 NDo=     1
 Linear equations converged to 4.559D-09 4.559D-08 after     9 iterations.
     Minimum is close to point  2 DX=  1.05D-03 DF= -1.23D-10 DXR=  1.05D-03 DFR=  1.11D-06 which will be used.
 LinEq1:  Iter=  0 NonCon=     1 RMS=5.71D-07 Max=4.22D-06 NDo=     1
 LinEq1:  Iter=  1 NonCon=     1 RMS=3.67D-07 Max=6.49D-06 NDo=     1
 LinEq1:  Iter=  2 NonCon=     1 RMS=1.67D-07 Max=3.04D-06 NDo=     1
 LinEq1:  Iter=  3 NonCon=     1 RMS=6.20D-08 Max=1.06D-06 NDo=     1
 LinEq1:  Iter=  4 NonCon=     1 RMS=1.85D-08 Max=2.88D-07 NDo=     1
 LinEq1:  Iter=  5 NonCon=     1 RMS=5.02D-09 Max=5.85D-08 NDo=     1
 LinEq1:  Iter=  6 NonCon=     1 RMS=1.19D-09 Max=1.29D-08 NDo=     1
 LinEq1:  Iter=  7 NonCon=     0 RMS=2.89D-10 Max=3.47D-09 NDo=     1
 Linear equations converged to 3.484D-10 3.484D-09 after     7 iterations.
 SCF Done:  E(UwB97XD) =  -114.385870127     a.u. after    9 cycles
            Convg  =    0.2659D-07                    36 Fock formations.
              S**2 =  2.0063                  -V/T =  2.0061
 <Sx>= 0.0000 <Sy>= 0.0000 <Sz>= 1.0000 <S**2>= 2.0063 S= 1.0021
 <L.S>= 0.000000000000E+00
 Annihilation of the first spin contaminant:
 S**2 before annihilation     2.0063,   after     2.0000
 Calling FoFJK, ICntrl=      2127 FMM=F ISym2X=1 I1Cent= 0 IOpClX= 1 NMat=1 NMatS=1 NMatT=0.
 ***** Axes restored to original set *****
 -------------------------------------------------------------------
 Center     Atomic                   Forces (Hartrees/Bohr)
 Number     Number              X              Y              Z
 -------------------------------------------------------------------
      1        6           0.018532702    0.002266291    0.000000003
      2        8          -0.018384690    0.000064842   -0.000000002
      3        1           0.000999092   -0.003519819   -0.000000002
      4        1          -0.001147104    0.001188687    0.000000002
 -------------------------------------------------------------------
 Cartesian Forces:  Max     0.018532702 RMS     0.007652420

 GradGradGradGradGradGradGradGradGradGradGradGradGradGradGradGradGradGrad
 Berny optimization.
 Using GEDIIS/GDIIS optimizer.
 FormGI is forming the generalized inverse of G from B-inverse, IUseBI=4.
 Internal  Forces:  Max     0.019571868 RMS     0.008186980
 Search for a local minimum.
 Step number   2 out of a maximum of   20
 All quantities printed in internal units (Hartrees-Bohrs-Radians)
 Mixed Optimization -- RFO/linear search
 Update second derivatives using D2CorX and points    1    2
 DE= -6.69D-03 DEPred=-6.14D-03 R= 1.09D+00
 TightC=F SS=  1.41D+00  RLast= 2.31D-01 DXNew= 5.0454D-01 6.9205D-01
 Trust test= 1.09D+00 RLast= 2.31D-01 DXMaxT set to 5.05D-01
 The second derivative matrix:
                          R1        R2        R3        A1        A2
           R1           0.37289
           R2          -0.02795   0.31689
           R3           0.02962   0.00076   0.60852
           A1           0.04789   0.00360   0.01534   0.17658
           A2           0.01235  -0.00113   0.00914   0.01137   0.16588
           D1           0.00000   0.00000   0.00000   0.00000   0.00000
                          D1
           D1           0.01665
 ITU=  1  0
 Use linear search instead of GDIIS.
     Eigenvalues ---    0.01665   0.15666   0.17285   0.30796   0.38976
     Eigenvalues ---    0.61353
 RFO step:  Lambda=-8.89671986D-04 EMin= 1.66532414D-02
 Quartic linear search produced a step of  0.18477.
 Iteration  1 RMS(Cart)=  0.02498421 RMS(Int)=  0.00025606
 Iteration  2 RMS(Cart)=  0.00026669 RMS(Int)=  0.00000003
 Iteration  3 RMS(Cart)=  0.00000003 RMS(Int)=  0.00000000
 ClnCor:  largest displacement from symmetrization is 6.14D-09 for atom     1.
 Variable       Old X    -DE/DX   Delta X   Delta X   Delta X     New X
                                 (Linear)    (Quad)   (Total)
    R1        2.57502  -0.01957  -0.01374  -0.04315  -0.05689   2.51813
    R2        2.05612  -0.00359  -0.00871  -0.00804  -0.01675   2.03937
    R3        1.81569  -0.00147   0.00657  -0.00670  -0.00013   1.81557
    A1        2.11158   0.00148   0.03704  -0.01152   0.02552   2.13710
    A2        1.92913  -0.00137   0.01171  -0.01720  -0.00549   1.92364
    D1        3.14159   0.00000   0.00000   0.00000   0.00000   3.14159
         Item               Value     Threshold  Converged?
 Maximum Force            0.019572     0.000450     NO 
 RMS     Force            0.008187     0.000300     NO 
 Maximum Displacement     0.040498     0.001800     NO 
 RMS     Displacement     0.025078     0.001200     NO 
 Predicted change in Energy=-6.065001D-04
 GradGradGradGradGradGradGradGradGradGradGradGradGradGradGradGradGradGrad

                          Input orientation:                          
 ---------------------------------------------------------------------
 Center     Atomic      Atomic             Coordinates (Angstroms)
 Number     Number       Type             X           Y           Z
 ---------------------------------------------------------------------
      1          6           0       -0.603274    0.038856    0.000000
      2          8           0        0.726173   -0.051823    0.000000
      3          1           0       -1.118960    0.986862    0.000000
      4          1           0        0.996061   -0.973893    0.000000
 ---------------------------------------------------------------------
                    Distance matrix (angstroms):
                    1          2          3          4
     1  C    0.000000
     2  O    1.332536   0.000000
     3  H    1.079188   2.117400   0.000000
     4  H    1.893022   0.960756   2.884072   0.000000
 Stoichiometry    CH2O(3)
 Framework group  CS[SG(CH2O)]
 Deg. of freedom     5
 Full point group                 CS      NOp   2
 Largest Abelian subgroup         CS      NOp   2
 Largest concise Abelian subgroup C1      NOp   1
                         Standard orientation:                         
 ---------------------------------------------------------------------
 Center     Atomic      Atomic             Coordinates (Angstroms)
 Number     Number       Type             X           Y           Z
 ---------------------------------------------------------------------
      1          6           0        0.000572    0.734114    0.000000
      2          8           0        0.000572   -0.598421    0.000000
      3          1           0       -0.910144    1.313117    0.000000
      4          1           0        0.902138   -0.930431    0.000000
 ---------------------------------------------------------------------
 Rotational constants (GHZ):    376.4258350     33.4399900     30.7116997
 Standard basis: Aug-CC-pVTZ (5D, 7F)
 There are   110 symmetry adapted cartesian basis functions of A'  symmetry.
 There are    50 symmetry adapted cartesian basis functions of A"  symmetry.
 There are    92 symmetry adapted basis functions of A'  symmetry.
 There are    46 symmetry adapted basis functions of A"  symmetry.
   138 basis functions,   198 primitive gaussians,   160 cartesian basis functions
     9 alpha electrons        7 beta electrons
       nuclear repulsion energy        30.2702829929 Hartrees.
 NAtoms=    4 NActive=    4 NUniq=    4 SFac= 1.00D+00 NAtFMM=   60 NAOKFM=F Big=F
 Integral buffers will be    131072 words long.
 Raffenetti 2 integral format.
 Two-electron integral symmetry is turned on.
 Nuclear repulsion after empirical dispersion term =       30.2701008647 Hartrees.
 One-electron integrals computed using PRISM.
 NBasis=   138 RedAO= T EigKep=  1.81D-04  NBF=    92    46
 NBsUse=   138 1.00D-06 EigRej= -1.00D+00 NBFU=    92    46
 Initial guess from the checkpoint file:  "hcho.chk"
 B after Tr=     0.000000    0.000000    0.000000
         Rot=    1.000000    0.000000    0.000000    0.000606 Ang=   0.07 deg.
 Initial guess orbital symmetries:
 Alpha Orbitals:
       Occupied  (A') (A') (A') (A') (A') (A') (A") (A') (A")
       Virtual   (A') (A') (A') (A') (A') (A') (A') (A') (A') (A')
                 (A') (A') (A') (A') (A') (A') (A') (A') (A') (A')
                 (A') (A') (A') (A') (A') (A') (A') (A') (A') (A')
                 (A') (A') (A') (A') (A') (A') (A') (A') (A') (A')
                 (A') (A') (A') (A') (A') (A') (A') (A') (A') (A')
                 (A') (A') (A') (A') (A') (A') (A') (A') (A') (A')
                 (A') (A') (A') (A') (A') (A') (A') (A') (A') (A')
                 (A') (A') (A') (A') (A') (A') (A') (A') (A') (A')
                 (A') (A') (A') (A') (A') (A") (A") (A") (A") (A")
                 (A") (A") (A") (A") (A") (A") (A") (A") (A") (A")
                 (A") (A") (A") (A") (A") (A") (A") (A") (A") (A")
                 (A") (A") (A") (A") (A") (A") (A") (A") (A") (A")
                 (A") (A") (A") (A") (A") (A") (A") (A") (A")
 Beta  Orbitals:
       Occupied  (A') (A') (A') (A') (A') (A') (A")
       Virtual   (A') (A') (A') (A') (A') (A') (A') (A') (A') (A')
                 (A') (A') (A') (A') (A') (A') (A') (A') (A') (A')
                 (A') (A') (A') (A') (A') (A') (A') (A') (A') (A')
                 (A') (A') (A') (A') (A') (A') (A') (A') (A') (A')
                 (A') (A') (A') (A') (A') (A') (A') (A') (A') (A')
                 (A') (A') (A') (A') (A') (A') (A') (A') (A') (A')
                 (A') (A') (A') (A') (A') (A') (A') (A') (A') (A')
                 (A') (A') (A') (A') (A') (A') (A') (A') (A') (A')
                 (A') (A') (A') (A') (A') (A') (A") (A") (A") (A")
                 (A") (A") (A") (A") (A") (A") (A") (A") (A") (A")
                 (A") (A") (A") (A") (A") (A") (A") (A") (A") (A")
                 (A") (A") (A") (A") (A") (A") (A") (A") (A") (A")
                 (A") (A") (A") (A") (A") (A") (A") (A") (A") (A")
                 (A")
 Initial guess <Sx>= 0.0000 <Sy>= 0.0000 <Sz>= 1.0000 <S**2>= 2.0062 S= 1.0021
 ExpMin= 2.53D-02 ExpMax= 1.53D+04 ExpMxC= 5.22D+02 IAcc=3 IRadAn=         5 AccDes= 0.00D+00
 Harris functional with IExCor= 4639 and IRadAn=       5 diagonalized for initial guess.
 HarFok:  IExCor= 4639 AccDes= 0.00D+00 IRadAn=         5 IDoV= 1 UseB2=F ITyADJ=14
 ICtDFT=  3500011 ScaDFX=  1.000000  1.000000  1.000000  1.000000
 FoFCou: FMM=F IPFlag=           0 FMFlag=      100000 FMFlg1=           0
         NFxFlg=           0 DoJE=T BraDBF=F KetDBF=T FulRan=T
         wScrn=  0.000000 ICntrl=     500 IOpCl=  0 I1Cent=   200000004 NGrid=           0
         NMat0=    1 NMatS0=      1 NMatT0=    0 NMatD0=    1 NMtDS0=    0 NMtDT0=    0
 Petite list used in FoFCou.
 Keep R1 and R2 ints in memory in symmetry-blocked form, NReq=138888774.
 Gradient too large for Newton-Raphson -- use scaled steepest descent instead.
 Gradient too large for Newton-Raphson -- use scaled steepest descent instead.
     Accept linear search using points  1 and  2.
 Gradient too large for Newton-Raphson -- use scaled steepest descent instead.
 Gradient too large for Newton-Raphson -- use scaled steepest descent instead.
     Accept linear search using points  1 and  2.
 LinEq1:  Iter=  0 NonCon=     1 RMS=1.28D-04 Max=1.98D-03 NDo=     1
 AX will form     1 AO Fock derivatives at one time.
 LinEq1:  Iter=  1 NonCon=     1 RMS=1.77D-05 Max=3.27D-04 NDo=     1
 LinEq1:  Iter=  2 NonCon=     1 RMS=7.57D-06 Max=8.62D-05 NDo=     1
 LinEq1:  Iter=  3 NonCon=     1 RMS=4.09D-06 Max=8.58D-05 NDo=     1
 LinEq1:  Iter=  4 NonCon=     1 RMS=2.04D-06 Max=2.81D-05 NDo=     1
 LinEq1:  Iter=  5 NonCon=     1 RMS=4.74D-07 Max=4.41D-06 NDo=     1
 LinEq1:  Iter=  6 NonCon=     1 RMS=9.85D-08 Max=1.15D-06 NDo=     1
 LinEq1:  Iter=  7 NonCon=     1 RMS=1.96D-08 Max=2.65D-07 NDo=     1
 LinEq1:  Iter=  8 NonCon=     0 RMS=4.52D-09 Max=3.56D-08 NDo=     1
 Linear equations converged to 4.559D-09 4.559D-08 after     8 iterations.
     Minimum is close to point  2 DX=  1.02D-03 DF= -4.28D-11 DXR=  1.02D-03 DFR=  1.04D-06 which will be used.
 LinEq1:  Iter=  0 NonCon=     1 RMS=3.39D-07 Max=4.11D-06 NDo=     1
 LinEq1:  Iter=  1 NonCon=     1 RMS=2.57D-07 Max=6.02D-06 NDo=     1
 LinEq1:  Iter=  2 NonCon=     1 RMS=5.37D-08 Max=1.03D-06 NDo=     1
 LinEq1:  Iter=  3 NonCon=     1 RMS=1.49D-08 Max=1.76D-07 NDo=     1
 LinEq1:  Iter=  4 NonCon=     1 RMS=4.89D-09 Max=5.89D-08 NDo=     1
 LinEq1:  Iter=  5 NonCon=     1 RMS=1.08D-09 Max=1.29D-08 NDo=     1
 LinEq1:  Iter=  6 NonCon=     1 RMS=1.94D-10 Max=1.80D-09 NDo=     1
 LinEq1:  Iter=  7 NonCon=     0 RMS=4.39D-11 Max=5.30D-10 NDo=     1
 Linear equations converged to 1.855D-10 1.855D-09 after     7 iterations.
 SCF Done:  E(UwB97XD) =  -114.386340579     a.u. after    7 cycles
            Convg  =    0.6368D-08                    30 Fock formations.
              S**2 =  2.0062                  -V/T =  2.0054
 <Sx>= 0.0000 <Sy>= 0.0000 <Sz>= 1.0000 <S**2>= 2.0062 S= 1.0021
 <L.S>= 0.000000000000E+00
 Annihilation of the first spin contaminant:
 S**2 before annihilation     2.0062,   after     2.0000
 Calling FoFJK, ICntrl=      2127 FMM=F ISym2X=1 I1Cent= 0 IOpClX= 1 NMat=1 NMatS=1 NMatT=0.
 ***** Axes restored to original set *****
 -------------------------------------------------------------------
 Center     Atomic                   Forces (Hartrees/Bohr)
 Number     Number              X              Y              Z
 -------------------------------------------------------------------
      1        6          -0.003785193   -0.000917496    0.000000008
      2        8           0.003997600   -0.002447750   -0.000000002
      3        1          -0.000939216    0.001946445   -0.000000006
      4        1           0.000726809    0.001418801    0.000000001
 -------------------------------------------------------------------
 Cartesian Forces:  Max     0.003997600 RMS     0.001922537

 GradGradGradGradGradGradGradGradGradGradGradGradGradGradGradGradGradGrad
 Berny optimization.
 Using GEDIIS/GDIIS optimizer.
 FormGI is forming the generalized inverse of G from B-inverse, IUseBI=4.
 Internal  Forces:  Max     0.004783444 RMS     0.002341182
 Search for a local minimum.
 Step number   3 out of a maximum of   20
 All quantities printed in internal units (Hartrees-Bohrs-Radians)
 Mixed Optimization -- RFO/linear search
 Update second derivatives using D2CorX and points    1    2    3
 DE= -4.70D-04 DEPred=-6.07D-04 R= 7.76D-01
 TightC=F SS=  1.41D+00  RLast= 6.48D-02 DXNew= 8.4853D-01 1.9439D-01
 Trust test= 7.76D-01 RLast= 6.48D-02 DXMaxT set to 5.05D-01
 The second derivative matrix:
                          R1        R2        R3        A1        A2
           R1           0.44372
           R2           0.00391   0.32849
           R3           0.01237  -0.00435   0.60972
           A1           0.04660   0.00075   0.01676   0.17180
           A2           0.04266   0.00757   0.00572   0.00448   0.16820
           D1           0.00000   0.00000   0.00000   0.00000   0.00000
                          D1
           D1           0.01665
 ITU=  1  1  0
 Use linear search instead of GDIIS.
     Eigenvalues ---    0.01665   0.15970   0.16543   0.32850   0.45646
     Eigenvalues ---    0.61185
 RFO step:  Lambda=-1.64641524D-05 EMin= 1.66532414D-02
 Quartic linear search produced a step of -0.19591.
 Iteration  1 RMS(Cart)=  0.00778845 RMS(Int)=  0.00002213
 Iteration  2 RMS(Cart)=  0.00002129 RMS(Int)=  0.00000000
 Iteration  3 RMS(Cart)=  0.00000000 RMS(Int)=  0.00000000
 ClnCor:  largest displacement from symmetrization is 1.32D-07 for atom     1.
 Variable       Old X    -DE/DX   Delta X   Delta X   Delta X     New X
                                 (Linear)    (Quad)   (Total)
    R1        2.51813   0.00478   0.01115  -0.00158   0.00956   2.52769
    R2        2.03937   0.00216   0.00328   0.00268   0.00596   2.04533
    R3        1.81557  -0.00116   0.00002  -0.00208  -0.00205   1.81352
    A1        2.13710  -0.00021  -0.00500   0.00188  -0.00312   2.13398
    A2        1.92364   0.00199   0.00107   0.00804   0.00912   1.93276
    D1        3.14159   0.00000   0.00000   0.00000   0.00000   3.14159
         Item               Value     Threshold  Converged?
 Maximum Force            0.004783     0.000450     NO 
 RMS     Force            0.002341     0.000300     NO 
 Maximum Displacement     0.012042     0.001800     NO 
 RMS     Displacement     0.007781     0.001200     NO 
 Predicted change in Energy=-4.192943D-05
 GradGradGradGradGradGradGradGradGradGradGradGradGradGradGradGradGradGrad

                          Input orientation:                          
 ---------------------------------------------------------------------
 Center     Atomic      Atomic             Coordinates (Angstroms)
 Number     Number       Type             X           Y           Z
 ---------------------------------------------------------------------
      1          6           0       -0.608113    0.038202    0.000000
      2          8           0        0.726206   -0.055353    0.000000
      3          1           0       -1.120527    0.991562    0.000000
      4          1           0        1.002433   -0.974410    0.000000
 ---------------------------------------------------------------------
                    Distance matrix (angstroms):
                    1          2          3          4
     1  C    0.000000
     2  O    1.337595   0.000000
     3  H    1.082341   2.122841   0.000000
     4  H    1.902431   0.959671   2.893442   0.000000
 Stoichiometry    CH2O(3)
 Framework group  CS[SG(CH2O)]
 Deg. of freedom     5
 Full point group                 CS      NOp   2
 Largest Abelian subgroup         CS      NOp   2
 Largest concise Abelian subgroup C1      NOp   1
                         Standard orientation:                         
 ---------------------------------------------------------------------
 Center     Atomic      Atomic             Coordinates (Angstroms)
 Number     Number       Type             X           Y           Z
 ---------------------------------------------------------------------
      1          6           0        0.001106    0.737522    0.000000
      2          8           0        0.001106   -0.600073    0.000000
      3          1           0       -0.914079    1.315362    0.000000
      4          1           0        0.898593   -0.939905    0.000000
 ---------------------------------------------------------------------
 Rotational constants (GHZ):    376.5365523     33.1830154     30.4955370
 Standard basis: Aug-CC-pVTZ (5D, 7F)
 There are   110 symmetry adapted cartesian basis functions of A'  symmetry.
 There are    50 symmetry adapted cartesian basis functions of A"  symmetry.
 There are    92 symmetry adapted basis functions of A'  symmetry.
 There are    46 symmetry adapted basis functions of A"  symmetry.
   138 basis functions,   198 primitive gaussians,   160 cartesian basis functions
     9 alpha electrons        7 beta electrons
       nuclear repulsion energy        30.1805819519 Hartrees.
 NAtoms=    4 NActive=    4 NUniq=    4 SFac= 1.00D+00 NAtFMM=   60 NAOKFM=F Big=F
 Integral buffers will be    131072 words long.
 Raffenetti 2 integral format.
 Two-electron integral symmetry is turned on.
 Nuclear repulsion after empirical dispersion term =       30.1803994308 Hartrees.
 One-electron integrals computed using PRISM.
 NBasis=   138 RedAO= T EigKep=  1.83D-04  NBF=    92    46
 NBsUse=   138 1.00D-06 EigRej= -1.00D+00 NBFU=    92    46
 Initial guess from the checkpoint file:  "hcho.chk"
 B after Tr=     0.000000    0.000000    0.000000
         Rot=    1.000000    0.000000    0.000000    0.000411 Ang=   0.05 deg.
 Initial guess orbital symmetries:
 Alpha Orbitals:
       Occupied  (A') (A') (A') (A') (A') (A') (A") (A') (A")
       Virtual   (A') (A') (A') (A') (A') (A') (A') (A') (A') (A')
                 (A') (A') (A') (A') (A') (A') (A') (A') (A') (A')
                 (A') (A') (A') (A') (A') (A') (A') (A') (A') (A')
                 (A') (A') (A') (A') (A') (A') (A') (A') (A') (A')
                 (A') (A') (A') (A') (A') (A') (A') (A') (A') (A')
                 (A') (A') (A') (A') (A') (A') (A') (A') (A') (A')
                 (A') (A') (A') (A') (A') (A') (A') (A') (A') (A')
                 (A') (A') (A') (A') (A') (A') (A') (A') (A') (A')
                 (A') (A') (A') (A') (A') (A") (A") (A") (A") (A")
                 (A") (A") (A") (A") (A") (A") (A") (A") (A") (A")
                 (A") (A") (A") (A") (A") (A") (A") (A") (A") (A")
                 (A") (A") (A") (A") (A") (A") (A") (A") (A") (A")
                 (A") (A") (A") (A") (A") (A") (A") (A") (A")
 Beta  Orbitals:
       Occupied  (A') (A') (A') (A') (A') (A') (A")
       Virtual   (A') (A') (A') (A') (A') (A') (A') (A') (A') (A')
                 (A') (A') (A') (A') (A') (A') (A') (A') (A') (A')
                 (A') (A') (A') (A') (A') (A') (A') (A') (A') (A')
                 (A') (A') (A') (A') (A') (A') (A') (A') (A') (A')
                 (A') (A') (A') (A') (A') (A') (A') (A') (A') (A')
                 (A') (A') (A') (A') (A') (A') (A') (A') (A') (A')
                 (A') (A') (A') (A') (A') (A') (A') (A') (A') (A')
                 (A') (A') (A') (A') (A') (A') (A') (A') (A') (A')
                 (A') (A') (A') (A') (A') (A') (A") (A") (A") (A")
                 (A") (A") (A") (A") (A") (A") (A") (A") (A") (A")
                 (A") (A") (A") (A") (A") (A") (A") (A") (A") (A")
                 (A") (A") (A") (A") (A") (A") (A") (A") (A") (A")
                 (A") (A") (A") (A") (A") (A") (A") (A") (A") (A")
                 (A")
 Initial guess <Sx>= 0.0000 <Sy>= 0.0000 <Sz>= 1.0000 <S**2>= 2.0062 S= 1.0021
 Keep R1 and R2 ints in memory in symmetry-blocked form, NReq=138888774.
 LinEq1:  Iter=  0 NonCon=     1 RMS=8.78D-05 Max=7.52D-04 NDo=     1
 AX will form     1 AO Fock derivatives at one time.
 LinEq1:  Iter=  1 NonCon=     1 RMS=4.24D-05 Max=6.24D-04 NDo=     1
 LinEq1:  Iter=  2 NonCon=     1 RMS=2.15D-05 Max=3.73D-04 NDo=     1
 LinEq1:  Iter=  3 NonCon=     1 RMS=1.12D-05 Max=2.23D-04 NDo=     1
 LinEq1:  Iter=  4 NonCon=     1 RMS=2.76D-06 Max=3.37D-05 NDo=     1
 LinEq1:  Iter=  5 NonCon=     1 RMS=6.88D-07 Max=1.04D-05 NDo=     1
 LinEq1:  Iter=  6 NonCon=     1 RMS=1.69D-07 Max=1.52D-06 NDo=     1
 LinEq1:  Iter=  7 NonCon=     1 RMS=3.54D-08 Max=3.66D-07 NDo=     1
 LinEq1:  Iter=  8 NonCon=     1 RMS=7.01D-09 Max=5.54D-08 NDo=     1
 LinEq1:  Iter=  9 NonCon=     0 RMS=1.22D-09 Max=1.24D-08 NDo=     1
 Linear equations converged to 4.559D-09 4.559D-08 after     9 iterations.
     Accept linear search using points  1 and  2.
     Minimum is close to point  2 DX= -4.02D-04 DF= -4.14D-12 DXR=  4.02D-04 DFR=  1.62D-07 which will be used.
 LinEq1:  Iter=  0 NonCon=     1 RMS=1.22D-07 Max=2.06D-06 NDo=     1
 LinEq1:  Iter=  1 NonCon=     1 RMS=8.21D-08 Max=1.44D-06 NDo=     1
 LinEq1:  Iter=  2 NonCon=     1 RMS=2.12D-08 Max=3.89D-07 NDo=     1
 LinEq1:  Iter=  3 NonCon=     1 RMS=7.75D-09 Max=1.19D-07 NDo=     1
 LinEq1:  Iter=  4 NonCon=     1 RMS=2.09D-09 Max=2.00D-08 NDo=     1
 LinEq1:  Iter=  5 NonCon=     1 RMS=6.53D-10 Max=7.85D-09 NDo=     1
 LinEq1:  Iter=  6 NonCon=     1 RMS=1.25D-10 Max=1.60D-09 NDo=     1
 LinEq1:  Iter=  7 NonCon=     0 RMS=2.35D-11 Max=2.27D-10 NDo=     1
 Linear equations converged to 5.879D-11 5.879D-10 after     7 iterations.
 SCF Done:  E(UwB97XD) =  -114.386381242     a.u. after    3 cycles
            Convg  =    0.3248D-08                    19 Fock formations.
              S**2 =  2.0062                  -V/T =  2.0055
 <Sx>= 0.0000 <Sy>= 0.0000 <Sz>= 1.0000 <S**2>= 2.0062 S= 1.0021
 <L.S>= 0.000000000000E+00
 Annihilation of the first spin contaminant:
 S**2 before annihilation     2.0062,   after     2.0000
 Calling FoFJK, ICntrl=      2127 FMM=F ISym2X=1 I1Cent= 0 IOpClX= 1 NMat=1 NMatS=1 NMatT=0.
 ***** Axes restored to original set *****
 -------------------------------------------------------------------
 Center     Atomic                   Forces (Hartrees/Bohr)
 Number     Number              X              Y              Z
 -------------------------------------------------------------------
      1        6          -0.000016526   -0.000144806   -0.000000001
      2        8          -0.000141261   -0.000246962    0.000000001
      3        1           0.000153741    0.000068585    0.000000000
      4        1           0.000004045    0.000323182    0.000000000
 -------------------------------------------------------------------
 Cartesian Forces:  Max     0.000323182 RMS     0.000139938

 GradGradGradGradGradGradGradGradGradGradGradGradGradGradGradGradGradGrad
 Berny optimization.
 Using GEDIIS/GDIIS optimizer.
 FormGI is forming the generalized inverse of G from B-inverse, IUseBI=4.
 Internal  Forces:  Max     0.000343470 RMS     0.000209871
 Search for a local minimum.
 Step number   4 out of a maximum of   20
 All quantities printed in internal units (Hartrees-Bohrs-Radians)
 Mixed Optimization -- En-DIIS/RFO-DIIS
 Update second derivatives using D2CorX and points    1    2    3    4
 DE= -4.07D-05 DEPred=-4.19D-05 R= 9.70D-01
 TightC=F SS=  1.41D+00  RLast= 1.50D-02 DXNew= 8.4853D-01 4.4899D-02
 Trust test= 9.70D-01 RLast= 1.50D-02 DXMaxT set to 5.05D-01
 The second derivative matrix:
                          R1        R2        R3        A1        A2
           R1           0.48279
           R2           0.02088   0.33165
           R3           0.01946   0.00603   0.59591
           A1           0.05591   0.00725   0.01655   0.18184
           A2           0.04386   0.00331   0.02221   0.01677   0.16156
           D1           0.00000   0.00000   0.00000   0.00000   0.00000
                          D1
           D1           0.01665
 ITU=  1  1  1  0
 Use linear search instead of GDIIS.
     Eigenvalues ---    0.01665   0.15118   0.17456   0.32882   0.49563
     Eigenvalues ---    0.60356
 RFO step:  Lambda=-1.04602531D-06 EMin= 1.66532414D-02
 Quartic linear search produced a step of  0.02435.
 Iteration  1 RMS(Cart)=  0.00134302 RMS(Int)=  0.00000157
 Iteration  2 RMS(Cart)=  0.00000155 RMS(Int)=  0.00000000
 Iteration  3 RMS(Cart)=  0.00000000 RMS(Int)=  0.00000000
 ClnCor:  largest displacement from symmetrization is 1.56D-08 for atom     1.
 Variable       Old X    -DE/DX   Delta X   Delta X   Delta X     New X
                                 (Linear)    (Quad)   (Total)
    R1        2.52769  -0.00014   0.00023  -0.00041  -0.00018   2.52751
    R2        2.04533  -0.00001   0.00015  -0.00013   0.00001   2.04534
    R3        1.81352  -0.00031  -0.00005  -0.00046  -0.00051   1.81300
    A1        2.13398  -0.00034  -0.00008  -0.00184  -0.00192   2.13206
    A2        1.93276   0.00018   0.00022   0.00119   0.00141   1.93417
    D1        3.14159   0.00000   0.00000   0.00000   0.00000   3.14159
         Item               Value     Threshold  Converged?
 Maximum Force            0.000343     0.000450     YES
 RMS     Force            0.000210     0.000300     YES
 Maximum Displacement     0.001675     0.001800     YES
 RMS     Displacement     0.001343     0.001200     NO 
 Predicted change in Energy=-5.441083D-07
 GradGradGradGradGradGradGradGradGradGradGradGradGradGradGradGradGradGrad

                          Input orientation:                          
 ---------------------------------------------------------------------
 Center     Atomic      Atomic             Coordinates (Angstroms)
 Number     Number       Type             X           Y           Z
 ---------------------------------------------------------------------
      1          6           0       -0.608836    0.037650    0.000000
      2          8           0        0.725410   -0.055593    0.000000
      3          1           0       -1.119641    0.991881    0.000000
      4          1           0        1.003066   -0.973937    0.000000
 ---------------------------------------------------------------------
                    Distance matrix (angstroms):
                    1          2          3          4
     1  C    0.000000
     2  O    1.337501   0.000000
     3  H    1.082348   2.121654   0.000000
     4  H    1.903034   0.959400   2.893151   0.000000
 Stoichiometry    CH2O(3)
 Framework group  CS[SG(CH2O)]
 Deg. of freedom     5
 Full point group                 CS      NOp   2
 Largest Abelian subgroup         CS      NOp   2
 Largest concise Abelian subgroup C1      NOp   1
                         Standard orientation:                         
 ---------------------------------------------------------------------
 Center     Atomic      Atomic             Coordinates (Angstroms)
 Number     Number       Type             X           Y           Z
 ---------------------------------------------------------------------
      1          6           0        0.001222    0.737651    0.000000
      2          8           0        0.001222   -0.599849    0.000000
      3          1           0       -0.915077    1.313737    0.000000
      4          1           0        0.897975   -0.940851    0.000000
 ---------------------------------------------------------------------
 Rotational constants (GHZ):    376.3785924     33.1923639     30.5023953
 Standard basis: Aug-CC-pVTZ (5D, 7F)
 There are   110 symmetry adapted cartesian basis functions of A'  symmetry.
 There are    50 symmetry adapted cartesian basis functions of A"  symmetry.
 There are    92 symmetry adapted basis functions of A'  symmetry.
 There are    46 symmetry adapted basis functions of A"  symmetry.
   138 basis functions,   198 primitive gaussians,   160 cartesian basis functions
     9 alpha electrons        7 beta electrons
       nuclear repulsion energy        30.1837522164 Hartrees.
 NAtoms=    4 NActive=    4 NUniq=    4 SFac= 1.00D+00 NAtFMM=   60 NAOKFM=F Big=F
 Integral buffers will be    131072 words long.
 Raffenetti 2 integral format.
 Two-electron integral symmetry is turned on.
 Nuclear repulsion after empirical dispersion term =       30.1835697859 Hartrees.
 One-electron integrals computed using PRISM.
 NBasis=   138 RedAO= T EigKep=  1.83D-04  NBF=    92    46
 NBsUse=   138 1.00D-06 EigRej= -1.00D+00 NBFU=    92    46
 Initial guess from the checkpoint file:  "hcho.chk"
 B after Tr=     0.000000    0.000000    0.000000
         Rot=    1.000000    0.000000    0.000000   -0.000068 Ang=  -0.01 deg.
 Initial guess orbital symmetries:
 Alpha Orbitals:
       Occupied  (A') (A') (A') (A') (A') (A') (A") (A') (A")
       Virtual   (A') (A') (A') (A') (A') (A') (A') (A') (A') (A')
                 (A') (A') (A') (A') (A') (A') (A') (A') (A') (A')
                 (A') (A') (A') (A') (A') (A') (A') (A') (A') (A')
                 (A') (A') (A') (A') (A') (A') (A') (A') (A') (A')
                 (A') (A') (A') (A') (A') (A') (A') (A') (A') (A')
                 (A') (A') (A') (A') (A') (A') (A') (A') (A') (A')
                 (A') (A') (A') (A') (A') (A') (A') (A') (A') (A')
                 (A') (A') (A') (A') (A') (A') (A') (A') (A') (A')
                 (A') (A') (A') (A') (A') (A") (A") (A") (A") (A")
                 (A") (A") (A") (A") (A") (A") (A") (A") (A") (A")
                 (A") (A") (A") (A") (A") (A") (A") (A") (A") (A")
                 (A") (A") (A") (A") (A") (A") (A") (A") (A") (A")
                 (A") (A") (A") (A") (A") (A") (A") (A") (A")
 Beta  Orbitals:
       Occupied  (A') (A') (A') (A') (A') (A') (A")
       Virtual   (A') (A') (A') (A') (A') (A') (A') (A') (A') (A')
                 (A') (A') (A') (A') (A') (A') (A') (A') (A') (A')
                 (A') (A') (A') (A') (A') (A') (A') (A') (A') (A')
                 (A') (A') (A') (A') (A') (A') (A') (A') (A') (A')
                 (A') (A') (A') (A') (A') (A') (A') (A') (A') (A')
                 (A') (A') (A') (A') (A') (A') (A') (A') (A') (A')
                 (A') (A') (A') (A') (A') (A') (A') (A') (A') (A')
                 (A') (A') (A') (A') (A') (A') (A') (A') (A') (A')
                 (A') (A') (A') (A') (A') (A') (A") (A") (A") (A")
                 (A") (A") (A") (A") (A") (A") (A") (A") (A") (A")
                 (A") (A") (A") (A") (A") (A") (A") (A") (A") (A")
                 (A") (A") (A") (A") (A") (A") (A") (A") (A") (A")
                 (A") (A") (A") (A") (A") (A") (A") (A") (A") (A")
                 (A")
 Initial guess <Sx>= 0.0000 <Sy>= 0.0000 <Sz>= 1.0000 <S**2>= 2.0062 S= 1.0021
 Keep R1 and R2 ints in memory in symmetry-blocked form, NReq=138888774.
 LinEq1:  Iter=  0 NonCon=     1 RMS=1.40D-05 Max=1.35D-04 NDo=     1
 AX will form     1 AO Fock derivatives at one time.
 LinEq1:  Iter=  1 NonCon=     1 RMS=3.95D-06 Max=6.36D-05 NDo=     1
 LinEq1:  Iter=  2 NonCon=     1 RMS=2.53D-06 Max=4.79D-05 NDo=     1
 LinEq1:  Iter=  3 NonCon=     1 RMS=7.17D-07 Max=1.48D-05 NDo=     1
 LinEq1:  Iter=  4 NonCon=     1 RMS=1.87D-07 Max=3.49D-06 NDo=     1
 LinEq1:  Iter=  5 NonCon=     1 RMS=6.25D-08 Max=6.86D-07 NDo=     1
 LinEq1:  Iter=  6 NonCon=     1 RMS=1.80D-08 Max=1.89D-07 NDo=     1
 LinEq1:  Iter=  7 NonCon=     1 RMS=5.17D-09 Max=5.29D-08 NDo=     1
 LinEq1:  Iter=  8 NonCon=     0 RMS=1.24D-09 Max=1.58D-08 NDo=     1
 Linear equations converged to 4.559D-09 4.559D-08 after     8 iterations.
     Accept linear search using points  2 and  3.
     Minimum is close to point  2 DX=  1.34D-05 DF=  0.00D+00 DXR=  1.34D-05 DFR=  0.00D+00 which will be used.
 SCF Done:  E(UwB97XD) =  -114.386381888     a.u. after    2 cycles
            Convg  =    0.2123D-06                    11 Fock formations.
              S**2 =  2.0062                  -V/T =  2.0055
 <Sx>= 0.0000 <Sy>= 0.0000 <Sz>= 1.0000 <S**2>= 2.0062 S= 1.0021
 <L.S>= 0.000000000000E+00
 Annihilation of the first spin contaminant:
 S**2 before annihilation     2.0062,   after     2.0000
 Calling FoFJK, ICntrl=      2127 FMM=F ISym2X=1 I1Cent= 0 IOpClX= 1 NMat=1 NMatS=1 NMatT=0.
 ***** Axes restored to original set *****
 -------------------------------------------------------------------
 Center     Atomic                   Forces (Hartrees/Bohr)
 Number     Number              X              Y              Z
 -------------------------------------------------------------------
      1        6           0.000042343   -0.000036842    0.000000000
      2        8          -0.000066664   -0.000039527    0.000000000
      3        1           0.000023678    0.000019827    0.000000001
      4        1           0.000000642    0.000056543   -0.000000001
 -------------------------------------------------------------------
 Cartesian Forces:  Max     0.000066664 RMS     0.000033302

 GradGradGradGradGradGradGradGradGradGradGradGradGradGradGradGradGradGrad
 Berny optimization.
 Using GEDIIS/GDIIS optimizer.
 FormGI is forming the generalized inverse of G from B-inverse, IUseBI=4.
 Internal  Forces:  Max     0.000067067 RMS     0.000045132
 Search for a local minimum.
 Step number   5 out of a maximum of   20
 All quantities printed in internal units (Hartrees-Bohrs-Radians)
 Mixed Optimization -- En-DIIS/RFO-DIIS
 Swapping is turned off.
 Update second derivatives using D2CorX and points    1    2    3    4    5
 DE= -6.46D-07 DEPred=-5.44D-07 R= 1.19D+00
 Trust test= 1.19D+00 RLast= 2.44D-03 DXMaxT set to 5.05D-01
 The second derivative matrix:
                          R1        R2        R3        A1        A2
           R1           0.46888
           R2           0.02149   0.33174
           R3          -0.00178   0.00832   0.58058
           A1           0.03864   0.01091   0.00078   0.16299
           A2           0.05769   0.00427   0.03085   0.02730   0.15827
           D1           0.00000   0.00000   0.00000   0.00000   0.00000
                          D1
           D1           0.01665
 ITU=  0  1  1  1  0
     Eigenvalues ---    0.01665   0.13076   0.17188   0.32844   0.48812
     Eigenvalues ---    0.58326
 En-DIIS/RFO-DIIS IScMMF=        0 using points:     5    4
 RFO step:  Lambda=-2.38232139D-08.
 DidBck=F Rises=F RFO-DIIS coefs:    1.22719   -0.22719
 Iteration  1 RMS(Cart)=  0.00030146 RMS(Int)=  0.00000008
 Iteration  2 RMS(Cart)=  0.00000008 RMS(Int)=  0.00000001
 ClnCor:  largest displacement from symmetrization is 4.81D-09 for atom     1.
 Variable       Old X    -DE/DX   Delta X   Delta X   Delta X     New X
                                 (Linear)    (Quad)   (Total)
    R1        2.52751  -0.00007  -0.00004  -0.00011  -0.00015   2.52736
    R2        2.04534   0.00001   0.00000   0.00004   0.00004   2.04538
    R3        1.81300  -0.00005  -0.00012   0.00000  -0.00011   1.81289
    A1        2.13206  -0.00006  -0.00044   0.00003  -0.00040   2.13166
    A2        1.93417   0.00003   0.00032   0.00002   0.00034   1.93451
    D1        3.14159   0.00000   0.00000   0.00000   0.00000   3.14159
         Item               Value     Threshold  Converged?
 Maximum Force            0.000067     0.000450     YES
 RMS     Force            0.000045     0.000300     YES
 Maximum Displacement     0.000388     0.001800     YES
 RMS     Displacement     0.000301     0.001200     YES
 Predicted change in Energy=-2.598546D-08
 Optimization completed.
    -- Stationary point found.
                           ----------------------------
                           !   Optimized Parameters   !
                           ! (Angstroms and Degrees)  !
 --------------------------                            --------------------------
 ! Name  Definition              Value          Derivative Info.                !
 --------------------------------------------------------------------------------
 ! R1    R(1,2)                  1.3375         -DE/DX =   -0.0001              !
 ! R2    R(1,3)                  1.0823         -DE/DX =    0.0                 !
 ! R3    R(2,4)                  0.9594         -DE/DX =   -0.0001              !
 ! A1    A(2,1,3)              122.158          -DE/DX =   -0.0001              !
 ! A2    A(1,2,4)              110.8199         -DE/DX =    0.0                 !
 ! D1    D(3,1,2,4)            180.0            -DE/DX =    0.0                 !
 --------------------------------------------------------------------------------
 GradGradGradGradGradGradGradGradGradGradGradGradGradGradGradGradGradGrad

                          Input orientation:                          
 ---------------------------------------------------------------------
 Center     Atomic      Atomic             Coordinates (Angstroms)
 Number     Number       Type             X           Y           Z
 ---------------------------------------------------------------------
      1          6           0       -0.608836    0.037650    0.000000
      2          8           0        0.725410   -0.055593    0.000000
      3          1           0       -1.119641    0.991881    0.000000
      4          1           0        1.003066   -0.973937    0.000000
 ---------------------------------------------------------------------
                    Distance matrix (angstroms):
                    1          2          3          4
     1  C    0.000000
     2  O    1.337501   0.000000
     3  H    1.082348   2.121654   0.000000
     4  H    1.903034   0.959400   2.893151   0.000000
 Stoichiometry    CH2O(3)
 Framework group  CS[SG(CH2O)]
 Deg. of freedom     5
 Full point group                 CS      NOp   2
 Largest Abelian subgroup         CS      NOp   2
 Largest concise Abelian subgroup C1      NOp   1
                         Standard orientation:                         
 ---------------------------------------------------------------------
 Center     Atomic      Atomic             Coordinates (Angstroms)
 Number     Number       Type             X           Y           Z
 ---------------------------------------------------------------------
      1          6           0        0.001222    0.737651    0.000000
      2          8           0        0.001222   -0.599849    0.000000
      3          1           0       -0.915077    1.313737    0.000000
      4          1           0        0.897975   -0.940851    0.000000
 ---------------------------------------------------------------------
 Rotational constants (GHZ):    376.3785924     33.1923639     30.5023953

 **********************************************************************

            Population analysis using the SCF density.

 **********************************************************************

 Orbital symmetries:
 Alpha Orbitals:
       Occupied  (A') (A') (A') (A') (A') (A') (A") (A') (A")
       Virtual   (A') (A') (A') (A") (A') (A') (A') (A') (A") (A')
                 (A') (A") (A') (A') (A") (A') (A') (A") (A') (A')
                 (A") (A') (A') (A') (A") (A') (A') (A') (A") (A')
                 (A') (A") (A') (A") (A') (A") (A') (A") (A') (A')
                 (A") (A') (A') (A') (A") (A') (A") (A') (A') (A")
                 (A') (A') (A") (A') (A") (A') (A") (A') (A') (A")
                 (A') (A') (A") (A') (A') (A') (A") (A') (A") (A')
                 (A') (A') (A") (A") (A') (A') (A") (A') (A') (A')
                 (A") (A') (A") (A') (A") (A') (A") (A') (A') (A")
                 (A') (A") (A') (A') (A') (A') (A") (A") (A") (A')
                 (A') (A") (A') (A') (A") (A') (A') (A") (A') (A')
                 (A") (A') (A') (A') (A') (A") (A') (A") (A') (A")
                 (A") (A') (A') (A") (A') (A') (A') (A') (A')
 Beta  Orbitals:
       Occupied  (A') (A') (A') (A') (A') (A') (A")
       Virtual   (A') (A') (A") (A') (A') (A') (A") (A') (A') (A')
                 (A") (A') (A') (A") (A') (A') (A") (A') (A') (A")
                 (A') (A') (A") (A') (A') (A') (A") (A') (A') (A')
                 (A") (A') (A') (A") (A') (A") (A') (A") (A') (A")
                 (A') (A') (A') (A") (A') (A') (A") (A') (A") (A')
                 (A') (A") (A') (A') (A") (A') (A") (A') (A") (A')
                 (A") (A') (A') (A') (A") (A') (A') (A') (A") (A')
                 (A") (A') (A') (A') (A") (A") (A') (A') (A") (A')
                 (A') (A') (A") (A') (A") (A') (A") (A') (A') (A")
                 (A') (A") (A') (A") (A') (A') (A') (A") (A') (A")
                 (A") (A') (A') (A") (A') (A') (A") (A') (A') (A")
                 (A') (A") (A') (A') (A') (A') (A') (A") (A') (A")
                 (A') (A") (A") (A') (A') (A") (A') (A') (A') (A')
                 (A')
 The electronic state is 3-A".
 Alpha  occ. eigenvalues --  -19.31202 -10.35400  -1.19191  -0.77702  -0.60389
 Alpha  occ. eigenvalues --   -0.56599  -0.51219  -0.35406  -0.25988
 Alpha virt. eigenvalues --    0.02794   0.03967   0.07790   0.08875   0.10489
 Alpha virt. eigenvalues --    0.13725   0.14121   0.16808   0.18726   0.21935
 Alpha virt. eigenvalues --    0.23091   0.24141   0.26713   0.29860   0.30742
 Alpha virt. eigenvalues --    0.31882   0.36516   0.37624   0.37629   0.38999
 Alpha virt. eigenvalues --    0.40410   0.40963   0.42772   0.45823   0.53122
 Alpha virt. eigenvalues --    0.55869   0.61925   0.64395   0.65530   0.65843
 Alpha virt. eigenvalues --    0.72482   0.73475   0.80132   0.83014   0.85603
 Alpha virt. eigenvalues --    0.86887   0.87859   0.91263   0.91337   0.93360
 Alpha virt. eigenvalues --    0.95318   0.95424   0.99323   1.01725   1.01944
 Alpha virt. eigenvalues --    1.05959   1.09117   1.09588   1.16361   1.17336
 Alpha virt. eigenvalues --    1.24481   1.26784   1.28908   1.32402   1.34515
 Alpha virt. eigenvalues --    1.42547   1.44602   1.48466   1.52215   1.52612
 Alpha virt. eigenvalues --    1.58741   1.72893   1.77411   1.89984   1.93492
 Alpha virt. eigenvalues --    2.01901   2.11813   2.12984   2.17412   2.18696
 Alpha virt. eigenvalues --    2.23208   2.36563   2.36832   2.40752   2.44446
 Alpha virt. eigenvalues --    2.52239   2.63850   2.67978   2.73520   2.82410
 Alpha virt. eigenvalues --    2.88766   3.03542   3.08913   3.19231   3.26581
 Alpha virt. eigenvalues --    3.27349   3.32770   3.34107   3.45075   3.45154
 Alpha virt. eigenvalues --    3.55900   3.60374   3.70241   3.76514   3.82920
 Alpha virt. eigenvalues --    3.92638   3.92654   4.13069   4.15159   4.15511
 Alpha virt. eigenvalues --    4.27860   4.35994   4.47030   4.53589   4.54286
 Alpha virt. eigenvalues --    4.75135   4.85035   4.88321   4.99608   5.13484
 Alpha virt. eigenvalues --    5.13623   5.31637   5.55216   5.88147   6.11758
 Alpha virt. eigenvalues --    6.36628   6.40447   6.50594   6.77641   6.77887
 Alpha virt. eigenvalues --    6.85293   6.98095   7.07013   7.07019   7.31007
 Alpha virt. eigenvalues --    7.56602   7.90758  13.46082  14.78681
  Beta  occ. eigenvalues --  -19.30535 -10.33098  -1.17048  -0.73181  -0.56286
  Beta  occ. eigenvalues --   -0.52592  -0.46406
  Beta virt. eigenvalues --   -0.01664   0.03606   0.05663   0.05786   0.10154
  Beta virt. eigenvalues --    0.12126   0.13572   0.15210   0.16143   0.18330
  Beta virt. eigenvalues --    0.20152   0.23292   0.24597   0.24733   0.28050
  Beta virt. eigenvalues --    0.30958   0.32053   0.33239   0.37532   0.39247
  Beta virt. eigenvalues --    0.39484   0.39896   0.41230   0.42819   0.44457
  Beta virt. eigenvalues --    0.48312   0.55940   0.57434   0.63004   0.65679
  Beta virt. eigenvalues --    0.66091   0.68312   0.73761   0.75217   0.81245
  Beta virt. eigenvalues --    0.84785   0.86593   0.87285   0.88899   0.91321
  Beta virt. eigenvalues --    0.91868   0.94144   0.96152   0.97375   1.00356
  Beta virt. eigenvalues --    1.03932   1.04167   1.06659   1.09722   1.10371
  Beta virt. eigenvalues --    1.17320   1.18361   1.25893   1.27432   1.29393
  Beta virt. eigenvalues --    1.33226   1.36784   1.42865   1.45245   1.49656
  Beta virt. eigenvalues --    1.53303   1.53679   1.60267   1.73896   1.79706
  Beta virt. eigenvalues --    1.90964   1.95502   2.03126   2.12463   2.14081
  Beta virt. eigenvalues --    2.18926   2.19759   2.23857   2.37492   2.39626
  Beta virt. eigenvalues --    2.42605   2.46581   2.53242   2.64654   2.72244
  Beta virt. eigenvalues --    2.75529   2.85897   2.93546   3.09351   3.15745
  Beta virt. eigenvalues --    3.26332   3.34439   3.35471   3.40550   3.41634
  Beta virt. eigenvalues --    3.48304   3.51804   3.59148   3.64293   3.72132
  Beta virt. eigenvalues --    3.80701   3.87003   3.94595   3.96540   4.14518
  Beta virt. eigenvalues --    4.15847   4.18061   4.29111   4.39088   4.47655
  Beta virt. eigenvalues --    4.54936   4.56029   4.76501   4.86343   4.91306
  Beta virt. eigenvalues --    5.00499   5.15596   5.16000   5.33919   5.56990
  Beta virt. eigenvalues --    5.90453   6.13102   6.38042   6.42075   6.52326
  Beta virt. eigenvalues --    6.79450   6.79832   6.86584   6.99817   7.08541
  Beta virt. eigenvalues --    7.08894   7.31972   7.57749   7.92008  13.49825
  Beta virt. eigenvalues --   14.80782
          Condensed to atoms (all electrons):
               1          2          3          4
     1  C    5.959734   0.109105   0.264353   0.028761
     2  O    0.109105   7.955540  -0.037243   0.210895
     3  H    0.264353  -0.037243   0.367123  -0.000167
     4  H    0.028761   0.210895  -0.000167   0.566195
          Atomic-Atomic Spin Densities.
               1          2          3          4
     1  C    1.873356  -0.127045   0.054591  -0.065000
     2  O   -0.127045   0.319802  -0.006590   0.007190
     3  H    0.054591  -0.006590   0.029163   0.005845
     4  H   -0.065000   0.007190   0.005845   0.039697
 Mulliken charges and spin densities:
               1          2
     1  C   -0.361952   1.735902
     2  O   -0.238298   0.193357
     3  H    0.405934   0.083009
     4  H    0.194316  -0.012268
 Sum of Mulliken charges =   0.00000   2.00000
 Mulliken charges and spin densities with hydrogens summed into heavy atoms:
               1          2
     1  C    0.043981   1.818911
     2  O   -0.043981   0.181089
 Electronic spatial extent (au):  <R**2>=             63.6707
 Charge=              0.0000 electrons
 Dipole moment (field-independent basis, Debye):
    X=              0.8291    Y=             -0.4786    Z=              0.0000  Tot=              0.9574
 Quadrupole moment (field-independent basis, Debye-Ang):
   XX=            -10.1600   YY=            -11.7748   ZZ=            -13.7600
   XY=             -3.0218   XZ=              0.0000   YZ=              0.0000
 Traceless Quadrupole moment (field-independent basis, Debye-Ang):
   XX=              1.7383   YY=              0.1234   ZZ=             -1.8617
   XY=             -3.0218   XZ=              0.0000   YZ=              0.0000
 Octapole moment (field-independent basis, Debye-Ang**2):
  XXX=              1.0163  YYY=             -5.8012  ZZZ=              0.0000  XYY=              0.2902
  XXY=             -2.6581  XXZ=              0.0000  XZZ=              0.0868  YZZ=             -2.6345
  YYZ=              0.0000  XYZ=              0.0000
 Hexadecapole moment (field-independent basis, Debye-Ang**3):
 XXXX=            -15.3422 YYYY=            -51.7508 ZZZZ=            -15.9699 XXXY=             -0.0656
 XXXZ=              0.0000 YYYX=             -1.3840 YYYZ=              0.0000 ZZZX=              0.0000
 ZZZY=              0.0000 XXYY=             -9.3250 XXZZ=             -5.7274 YYZZ=            -13.3477
 XXYZ=              0.0000 YYXZ=              0.0000 ZZXY=              1.0519
 N-N= 3.018356978590D+01 E-N=-3.289526251103D+02  KE= 1.137570129345D+02
 Symmetry A'   KE= 1.079518425516D+02
 Symmetry A"   KE= 5.805170382928D+00
                          Isotropic Fermi Contact Couplings
        Atom                 a.u.       MegaHertz       Gauss      10(-4) cm-1
     1  C(13)              0.41736     234.59515      83.70938      78.25252
     2  O(17)             -0.00229       0.69371       0.24753       0.23140
     3  H(1)               0.02209      49.36978      17.61636      16.46798
     4  H(1)               0.00955      21.34631       7.61690       7.12036
 --------------------------------------------------------
       Center         ----  Spin Dipole Couplings  ----
                      3XX-RR        3YY-RR        3ZZ-RR
 --------------------------------------------------------
     1   Atom        0.103161     -0.823635      0.720474
     2   Atom       -0.250033     -0.293662      0.543695
     3   Atom        0.062848     -0.017718     -0.045130
     4   Atom        0.026941      0.016736     -0.043678
 --------------------------------------------------------
                        XY            XZ            YZ
 --------------------------------------------------------
     1   Atom        0.489892      0.000000      0.000000
     2   Atom        0.398528      0.000000      0.000000
     3   Atom       -0.112267      0.000000      0.000000
     4   Atom       -0.064058      0.000000      0.000000
 --------------------------------------------------------


 ---------------------------------------------------------------------------------
              Anisotropic Spin Dipole Couplings in Principal Axis System
 ---------------------------------------------------------------------------------

       Atom             a.u.   MegaHertz   Gauss  10(-4) cm-1        Axes

              Baa    -1.0346  -138.830   -49.538   -46.309 -0.3955  0.9185  0.0000
     1 C(13)  Bbb     0.3141    42.149    15.040    14.060  0.9185  0.3955  0.0000
              Bcc     0.7205    96.681    34.498    32.249  0.0000  0.0000  1.0000
 
              Baa    -0.6710    48.551    17.324    16.195 -0.6875  0.7262  0.0000
     2 O(17)  Bbb     0.1273    -9.210    -3.286    -3.072  0.7262  0.6875  0.0000
              Bcc     0.5437   -39.341   -14.038   -13.123  0.0000  0.0000  1.0000
 
              Baa    -0.0967   -51.600   -18.412   -17.212  0.5754  0.8178  0.0000
     3 H(1)   Bbb    -0.0451   -24.079    -8.592    -8.032  0.0000  0.0000  1.0000
              Bcc     0.1418    75.679    27.004    25.244  0.8178 -0.5754  0.0000
 
              Baa    -0.0437   -23.304    -8.316    -7.774  0.0000  0.0000  1.0000
     4 H(1)   Bbb    -0.0424   -22.634    -8.076    -7.550  0.6785  0.7346  0.0000
              Bcc     0.0861    45.939    16.392    15.324  0.7346 -0.6785  0.0000
 

 ---------------------------------------------------------------------------------

 1\1\GINC-C844\FOpt\UwB97XD\Aug-CC-pVTZ\C1H2O1(3)\ROOT\26-Jun-2019\0\\#
 wB97XD aug-cc-pVTZ Opt SCF=QC Integral(Grid=SuperFineGrid) Freq MaxDis
 k=32GB\\Title\\0,3\C,-0.6088361689,0.0376500338,0.\O,0.7254103459,-0.0
 555927379,0.\H,-1.1196411761,0.9918807071,0.\H,1.0030659991,-0.9739370
 029,0.\\Version=ES64L-G09RevD.01\State=3-A"\HF=-114.3863819\S2=2.00619
 9\S2-1=0.\S2A=2.000019\RMSD=0.000e+00\RMSF=3.330e-05\Dipole=0.1651126,
 -0.3385331,0.\Quadrupole=-0.2148927,1.5990265,-1.3841339,-2.1413077,0.
 ,0.\PG=CS [SG(C1H2O1)]\\@


 ARTHROPOD AXIOM: A COMPUTER SYSTEM IS LIKE A SPIDER'S WEB.
 YOU CANNOT PULL ON ONE END WITHOUT MAKING THE OTHER END MOVE.
     -- GREG WETTSTEIN
 Job cpu time:       0 days  0 hours 30 minutes  0.5 seconds.
 File lengths (MBytes):  RWF=     11 Int=      0 D2E=      0 Chk=      3 Scr=      1
 Normal termination of Gaussian 09 at Wed Jun 26 21:36:47 2019.
 Link1:  Proceeding to internal job step number  2.
 ----------------------------------------------------------------------
 #N Geom=AllCheck Guess=TCheck SCRF=Check GenChk UwB97XD/Aug-CC-pVTZ Fr
 eq
 ----------------------------------------------------------------------
 1/10=4,29=7,30=1,38=1,40=1/1,3;
 2/12=2,40=1/2;
 3/5=16,6=1,7=10,11=2,14=-4,16=1,25=1,30=1,70=2,71=2,74=-58,75=-7,116=2,140=1/1,2,3;
 4/5=101/1;
 5/5=2,8=3,98=1/8;
 8/6=4,10=90,11=11/1;
 11/6=1,8=1,9=11,15=111,16=1/1,2,10;
 10/6=1/2;
 6/7=2,8=2,9=2,10=2,18=1,28=1/1;
 7/8=1,10=1,25=1/1,2,3,16;
 1/10=4,30=1/3;
 99//99;
 Structure from the checkpoint file:  "hcho.chk"
 -----
 Title
 -----
 Charge =  0 Multiplicity = 3
 Redundant internal coordinates found in file.
 C,0,-0.6088361689,0.0376500338,0.
 O,0,0.7254103459,-0.0555927379,0.
 H,0,-1.1196411761,0.9918807071,0.
 H,0,1.0030659991,-0.9739370029,0.
 Recover connectivity data from disk.

 GradGradGradGradGradGradGradGradGradGradGradGradGradGradGradGradGradGrad
 Berny optimization.
 Initialization pass.
                           ----------------------------
                           !    Initial Parameters    !
                           ! (Angstroms and Degrees)  !
 --------------------------                            --------------------------
 ! Name  Definition              Value          Derivative Info.                !
 --------------------------------------------------------------------------------
 ! R1    R(1,2)                  1.3375         calculate D2E/DX2 analytically  !
 ! R2    R(1,3)                  1.0823         calculate D2E/DX2 analytically  !
 ! R3    R(2,4)                  0.9594         calculate D2E/DX2 analytically  !
 ! A1    A(2,1,3)              122.158          calculate D2E/DX2 analytically  !
 ! A2    A(1,2,4)              110.8199         calculate D2E/DX2 analytically  !
 ! D1    D(3,1,2,4)            180.0            calculate D2E/DX2 analytically  !
 --------------------------------------------------------------------------------
 Trust Radius=3.00D-01 FncErr=1.00D-07 GrdErr=1.00D-07
 Number of steps in this run=      2 maximum allowed number of steps=      2.
 GradGradGradGradGradGradGradGradGradGradGradGradGradGradGradGradGradGrad

                          Input orientation:                          
 ---------------------------------------------------------------------
 Center     Atomic      Atomic             Coordinates (Angstroms)
 Number     Number       Type             X           Y           Z
 ---------------------------------------------------------------------
      1          6           0       -0.608836    0.037650    0.000000
      2          8           0        0.725410   -0.055593    0.000000
      3          1           0       -1.119641    0.991881    0.000000
      4          1           0        1.003066   -0.973937    0.000000
 ---------------------------------------------------------------------
                    Distance matrix (angstroms):
                    1          2          3          4
     1  C    0.000000
     2  O    1.337501   0.000000
     3  H    1.082348   2.121654   0.000000
     4  H    1.903034   0.959400   2.893151   0.000000
 Stoichiometry    CH2O(3)
 Framework group  CS[SG(CH2O)]
 Deg. of freedom     5
 Full point group                 CS      NOp   2
 Largest Abelian subgroup         CS      NOp   2
 Largest concise Abelian subgroup C1      NOp   1
                         Standard orientation:                         
 ---------------------------------------------------------------------
 Center     Atomic      Atomic             Coordinates (Angstroms)
 Number     Number       Type             X           Y           Z
 ---------------------------------------------------------------------
      1          6           0        0.001222    0.737651    0.000000
      2          8           0        0.001222   -0.599849    0.000000
      3          1           0       -0.915077    1.313737    0.000000
      4          1           0        0.897975   -0.940851    0.000000
 ---------------------------------------------------------------------
 Rotational constants (GHZ):    376.3785924     33.1923639     30.5023953
 Standard basis: Aug-CC-pVTZ (5D, 7F)
 There are   110 symmetry adapted cartesian basis functions of A'  symmetry.
 There are    50 symmetry adapted cartesian basis functions of A"  symmetry.
 There are    92 symmetry adapted basis functions of A'  symmetry.
 There are    46 symmetry adapted basis functions of A"  symmetry.
   138 basis functions,   198 primitive gaussians,   160 cartesian basis functions
     9 alpha electrons        7 beta electrons
       nuclear repulsion energy        30.1837522164 Hartrees.
 NAtoms=    4 NActive=    4 NUniq=    4 SFac= 1.00D+00 NAtFMM=   60 NAOKFM=F Big=F
 Integral buffers will be    131072 words long.
 Raffenetti 2 integral format.
 Two-electron integral symmetry is turned on.
 Nuclear repulsion after empirical dispersion term =       30.1835697859 Hartrees.
 One-electron integrals computed using PRISM.
 NBasis=   138 RedAO= T EigKep=  1.83D-04  NBF=    92    46
 NBsUse=   138 1.00D-06 EigRej= -1.00D+00 NBFU=    92    46
 Initial guess from the checkpoint file:  "hcho.chk"
 B after Tr=     0.000000    0.000000    0.000000
         Rot=    1.000000    0.000000    0.000000    0.000000 Ang=   0.00 deg.
 Initial guess orbital symmetries:
 Alpha Orbitals:
       Occupied  (A') (A') (A') (A') (A') (A') (A") (A') (A")
       Virtual   (A') (A') (A') (A") (A') (A') (A') (A') (A") (A')
                 (A') (A") (A') (A') (A") (A') (A') (A") (A') (A')
                 (A") (A') (A') (A') (A") (A') (A') (A') (A") (A')
                 (A') (A") (A') (A") (A') (A") (A') (A") (A') (A')
                 (A") (A') (A') (A') (A") (A') (A") (A') (A') (A")
                 (A') (A') (A") (A') (A") (A') (A") (A') (A') (A")
                 (A') (A') (A") (A') (A') (A') (A") (A') (A") (A')
                 (A') (A') (A") (A") (A') (A') (A") (A') (A') (A')
                 (A") (A') (A") (A') (A") (A') (A") (A') (A') (A")
                 (A') (A") (A') (A') (A') (A') (A") (A") (A") (A')
                 (A') (A") (A') (A') (A") (A') (A') (A") (A') (A')
                 (A") (A') (A') (A') (A') (A") (A') (A") (A') (A")
                 (A") (A') (A') (A") (A') (A') (A') (A') (A')
 Beta  Orbitals:
       Occupied  (A') (A') (A') (A') (A') (A') (A")
       Virtual   (A') (A') (A") (A') (A') (A') (A") (A') (A') (A')
                 (A") (A') (A') (A") (A') (A') (A") (A') (A') (A")
                 (A') (A') (A") (A') (A') (A') (A") (A') (A') (A')
                 (A") (A') (A') (A") (A') (A") (A') (A") (A') (A")
                 (A') (A') (A') (A") (A') (A') (A") (A') (A") (A')
                 (A') (A") (A') (A') (A") (A') (A") (A') (A") (A')
                 (A") (A') (A') (A') (A") (A') (A') (A') (A") (A')
                 (A") (A') (A') (A') (A") (A") (A') (A') (A") (A')
                 (A') (A') (A") (A') (A") (A') (A") (A') (A') (A")
                 (A') (A") (A') (A") (A') (A') (A') (A") (A') (A")
                 (A") (A') (A') (A") (A') (A') (A") (A') (A') (A")
                 (A') (A") (A') (A') (A') (A') (A') (A") (A') (A")
                 (A') (A") (A") (A') (A') (A") (A') (A') (A') (A')
                 (A')
 Initial guess <Sx>= 0.0000 <Sy>= 0.0000 <Sz>= 1.0000 <S**2>= 2.0062 S= 1.0021
 Keep R1 and R2 ints in memory in symmetry-blocked form, NReq=138888774.
 SCF Done:  E(UwB97XD) =  -114.386381888     a.u. after    1 cycles
            Convg  =    0.2123D-06                     1 Fock formations.
              S**2 =  2.0062                  -V/T =  2.0055
 <Sx>= 0.0000 <Sy>= 0.0000 <Sz>= 1.0000 <S**2>= 2.0062 S= 1.0021
 <L.S>= 0.000000000000E+00
 Annihilation of the first spin contaminant:
 S**2 before annihilation     2.0062,   after     2.0000
 DoSCS=F DFT=T ScalE2(SS,OS)=  1.000000  1.000000
 Range of M.O.s used for correlation:     1   138
 NBasis=   138 NAE=     9 NBE=     7 NFC=     0 NFV=     0
 NROrb=    138 NOA=     9 NOB=     7 NVA=   129 NVB=   131

 **** Warning!!: The largest alpha MO coefficient is  0.23984205D+02


 **** Warning!!: The largest beta MO coefficient is  0.21047337D+02

 Symmetrizing basis deriv contribution to polar:
 IMax=3 JMax=2 DiffMx= 0.00D+00
 G2DrvN: will do     5 centers at a time, making    1 passes.
 Calling FoFCou, ICntrl=  3107 FMM=F I1Cent=   0 AccDes= 0.00D+00.
 End of G2Drv F.D. properties file   721 does not exist.
 End of G2Drv F.D. properties file   722 does not exist.
 End of G2Drv F.D. properties file   788 does not exist.
          IDoAtm=1111
          Differentiating once with respect to electric field.
                with respect to dipole field.
          Differentiating once with respect to nuclear coordinates.
 Keep R1 and R2 ints in memory in symmetry-blocked form, NReq=138659750.
          There are    15 degrees of freedom in the 1st order CPHF.  IDoFFX=6 NUNeed=     3.
     12 vectors produced by pass  0 Test12= 1.39D-14 6.67D-09 XBig12= 1.51D+01 1.54D+00.
 AX will form    12 AO Fock derivatives at one time.
     12 vectors produced by pass  1 Test12= 1.39D-14 6.67D-09 XBig12= 1.00D+00 3.36D-01.
     12 vectors produced by pass  2 Test12= 1.39D-14 6.67D-09 XBig12= 3.70D-02 6.67D-02.
     12 vectors produced by pass  3 Test12= 1.39D-14 6.67D-09 XBig12= 8.86D-04 9.58D-03.
     12 vectors produced by pass  4 Test12= 1.39D-14 6.67D-09 XBig12= 1.10D-05 7.98D-04.
     12 vectors produced by pass  5 Test12= 1.39D-14 6.67D-09 XBig12= 1.72D-07 8.89D-05.
     12 vectors produced by pass  6 Test12= 1.39D-14 6.67D-09 XBig12= 2.28D-09 8.50D-06.
      9 vectors produced by pass  7 Test12= 1.39D-14 6.67D-09 XBig12= 3.39D-11 1.54D-06.
      3 vectors produced by pass  8 Test12= 1.39D-14 6.67D-09 XBig12= 3.51D-13 1.21D-07.
      1 vectors produced by pass  9 Test12= 1.39D-14 6.67D-09 XBig12= 3.09D-15 1.10D-08.
 InvSVY:  IOpt=1 It=  1 EMax= 7.77D-16
 Solved reduced A of dimension    97 with    12 vectors.
 Isotropic polarizability for W=    0.000000       20.08 Bohr**3.
 End of Minotr F.D. properties file   721 does not exist.
 End of Minotr F.D. properties file   722 does not exist.
 End of Minotr F.D. properties file   788 does not exist.

 **********************************************************************

            Population analysis using the SCF density.

 **********************************************************************

 Orbital symmetries:
 Alpha Orbitals:
       Occupied  (A') (A') (A') (A') (A') (A') (A") (A') (A")
       Virtual   (A') (A') (A') (A") (A') (A') (A') (A') (A") (A')
                 (A') (A") (A') (A') (A") (A') (A') (A") (A') (A')
                 (A") (A') (A') (A') (A") (A') (A') (A') (A") (A')
                 (A') (A") (A') (A") (A') (A") (A') (A") (A') (A')
                 (A") (A') (A') (A') (A") (A') (A") (A') (A') (A")
                 (A') (A') (A") (A') (A") (A') (A") (A') (A') (A")
                 (A') (A') (A") (A') (A') (A') (A") (A') (A") (A')
                 (A') (A') (A") (A") (A') (A') (A") (A') (A') (A')
                 (A") (A') (A") (A') (A") (A') (A") (A') (A') (A")
                 (A') (A") (A') (A') (A') (A') (A") (A") (A") (A')
                 (A') (A") (A') (A') (A") (A') (A') (A") (A') (A')
                 (A") (A') (A') (A') (A') (A") (A') (A") (A') (A")
                 (A") (A') (A') (A") (A') (A') (A') (A') (A')
 Beta  Orbitals:
       Occupied  (A') (A') (A') (A') (A') (A') (A")
       Virtual   (A') (A') (A") (A') (A') (A') (A") (A') (A') (A')
                 (A") (A') (A') (A") (A') (A') (A") (A') (A') (A")
                 (A') (A') (A") (A') (A') (A') (A") (A') (A') (A')
                 (A") (A') (A') (A") (A') (A") (A') (A") (A') (A")
                 (A') (A') (A') (A") (A') (A') (A") (A') (A") (A')
                 (A') (A") (A') (A') (A") (A') (A") (A') (A") (A')
                 (A") (A') (A') (A') (A") (A') (A') (A') (A") (A')
                 (A") (A') (A') (A') (A") (A") (A') (A') (A") (A')
                 (A') (A') (A") (A') (A") (A') (A") (A') (A') (A")
                 (A') (A") (A') (A") (A') (A') (A') (A") (A') (A")
                 (A") (A') (A') (A") (A') (A') (A") (A') (A') (A")
                 (A') (A") (A') (A') (A') (A') (A') (A") (A') (A")
                 (A') (A") (A") (A') (A') (A") (A') (A') (A') (A')
                 (A')
 The electronic state is 3-A".
 Alpha  occ. eigenvalues --  -19.31202 -10.35400  -1.19191  -0.77702  -0.60389
 Alpha  occ. eigenvalues --   -0.56599  -0.51219  -0.35406  -0.25988
 Alpha virt. eigenvalues --    0.02794   0.03967   0.07790   0.08875   0.10489
 Alpha virt. eigenvalues --    0.13725   0.14121   0.16808   0.18726   0.21935
 Alpha virt. eigenvalues --    0.23091   0.24141   0.26713   0.29860   0.30742
 Alpha virt. eigenvalues --    0.31882   0.36516   0.37624   0.37629   0.38999
 Alpha virt. eigenvalues --    0.40410   0.40963   0.42772   0.45823   0.53122
 Alpha virt. eigenvalues --    0.55869   0.61925   0.64395   0.65530   0.65843
 Alpha virt. eigenvalues --    0.72482   0.73475   0.80132   0.83014   0.85603
 Alpha virt. eigenvalues --    0.86887   0.87859   0.91263   0.91337   0.93360
 Alpha virt. eigenvalues --    0.95318   0.95424   0.99323   1.01725   1.01944
 Alpha virt. eigenvalues --    1.05959   1.09117   1.09588   1.16361   1.17336
 Alpha virt. eigenvalues --    1.24481   1.26784   1.28908   1.32402   1.34515
 Alpha virt. eigenvalues --    1.42547   1.44602   1.48466   1.52215   1.52612
 Alpha virt. eigenvalues --    1.58741   1.72893   1.77411   1.89984   1.93492
 Alpha virt. eigenvalues --    2.01901   2.11813   2.12984   2.17412   2.18696
 Alpha virt. eigenvalues --    2.23208   2.36563   2.36832   2.40752   2.44446
 Alpha virt. eigenvalues --    2.52239   2.63850   2.67978   2.73520   2.82410
 Alpha virt. eigenvalues --    2.88766   3.03542   3.08913   3.19231   3.26581
 Alpha virt. eigenvalues --    3.27349   3.32770   3.34107   3.45075   3.45154
 Alpha virt. eigenvalues --    3.55900   3.60374   3.70241   3.76514   3.82920
 Alpha virt. eigenvalues --    3.92638   3.92654   4.13069   4.15159   4.15511
 Alpha virt. eigenvalues --    4.27860   4.35994   4.47030   4.53589   4.54286
 Alpha virt. eigenvalues --    4.75135   4.85035   4.88321   4.99608   5.13484
 Alpha virt. eigenvalues --    5.13623   5.31637   5.55216   5.88147   6.11758
 Alpha virt. eigenvalues --    6.36628   6.40447   6.50594   6.77641   6.77887
 Alpha virt. eigenvalues --    6.85293   6.98095   7.07013   7.07019   7.31007
 Alpha virt. eigenvalues --    7.56602   7.90758  13.46082  14.78681
  Beta  occ. eigenvalues --  -19.30535 -10.33098  -1.17048  -0.73181  -0.56286
  Beta  occ. eigenvalues --   -0.52592  -0.46406
  Beta virt. eigenvalues --   -0.01664   0.03606   0.05663   0.05786   0.10154
  Beta virt. eigenvalues --    0.12126   0.13572   0.15210   0.16143   0.18330
  Beta virt. eigenvalues --    0.20152   0.23292   0.24597   0.24733   0.28050
  Beta virt. eigenvalues --    0.30958   0.32053   0.33239   0.37532   0.39247
  Beta virt. eigenvalues --    0.39484   0.39896   0.41230   0.42819   0.44457
  Beta virt. eigenvalues --    0.48312   0.55940   0.57434   0.63004   0.65679
  Beta virt. eigenvalues --    0.66091   0.68312   0.73761   0.75217   0.81245
  Beta virt. eigenvalues --    0.84785   0.86593   0.87285   0.88899   0.91321
  Beta virt. eigenvalues --    0.91868   0.94144   0.96152   0.97375   1.00356
  Beta virt. eigenvalues --    1.03932   1.04167   1.06659   1.09722   1.10371
  Beta virt. eigenvalues --    1.17320   1.18361   1.25893   1.27432   1.29393
  Beta virt. eigenvalues --    1.33226   1.36784   1.42865   1.45245   1.49656
  Beta virt. eigenvalues --    1.53303   1.53679   1.60267   1.73896   1.79706
  Beta virt. eigenvalues --    1.90964   1.95502   2.03126   2.12463   2.14081
  Beta virt. eigenvalues --    2.18926   2.19759   2.23857   2.37492   2.39626
  Beta virt. eigenvalues --    2.42605   2.46581   2.53242   2.64654   2.72244
  Beta virt. eigenvalues --    2.75529   2.85897   2.93546   3.09351   3.15745
  Beta virt. eigenvalues --    3.26332   3.34439   3.35471   3.40550   3.41634
  Beta virt. eigenvalues --    3.48304   3.51804   3.59148   3.64293   3.72132
  Beta virt. eigenvalues --    3.80701   3.87003   3.94595   3.96540   4.14518
  Beta virt. eigenvalues --    4.15847   4.18061   4.29111   4.39088   4.47655
  Beta virt. eigenvalues --    4.54936   4.56029   4.76501   4.86343   4.91306
  Beta virt. eigenvalues --    5.00499   5.15596   5.16000   5.33919   5.56990
  Beta virt. eigenvalues --    5.90453   6.13102   6.38042   6.42075   6.52326
  Beta virt. eigenvalues --    6.79450   6.79832   6.86584   6.99817   7.08541
  Beta virt. eigenvalues --    7.08894   7.31972   7.57749   7.92008  13.49825
  Beta virt. eigenvalues --   14.80782
          Condensed to atoms (all electrons):
               1          2          3          4
     1  C    5.959734   0.109105   0.264353   0.028761
     2  O    0.109105   7.955540  -0.037243   0.210895
     3  H    0.264353  -0.037243   0.367123  -0.000167
     4  H    0.028761   0.210895  -0.000167   0.566195
          Atomic-Atomic Spin Densities.
               1          2          3          4
     1  C    1.873356  -0.127045   0.054591  -0.065000
     2  O   -0.127045   0.319802  -0.006590   0.007190
     3  H    0.054591  -0.006590   0.029163   0.005845
     4  H   -0.065000   0.007190   0.005845   0.039697
 Mulliken charges and spin densities:
               1          2
     1  C   -0.361952   1.735902
     2  O   -0.238298   0.193357
     3  H    0.405934   0.083009
     4  H    0.194316  -0.012268
 Sum of Mulliken charges =   0.00000   2.00000
 Mulliken charges and spin densities with hydrogens summed into heavy atoms:
               1          2
     1  C    0.043981   1.818911
     2  O   -0.043981   0.181089
 APT charges:
               1
     1  C    0.191353
     2  O   -0.611715
     3  H    0.086615
     4  H    0.333746
 Sum of APT charges =   0.00000
 APT charges with hydrogens summed into heavy atoms:
               1
     1  C    0.277968
     2  O   -0.277968
 Electronic spatial extent (au):  <R**2>=             63.6707
 Charge=              0.0000 electrons
 Dipole moment (field-independent basis, Debye):
    X=              0.8291    Y=             -0.4786    Z=              0.0000  Tot=              0.9574
 Quadrupole moment (field-independent basis, Debye-Ang):
   XX=            -10.1600   YY=            -11.7748   ZZ=            -13.7600
   XY=             -3.0218   XZ=              0.0000   YZ=              0.0000
 Traceless Quadrupole moment (field-independent basis, Debye-Ang):
   XX=              1.7383   YY=              0.1234   ZZ=             -1.8617
   XY=             -3.0218   XZ=              0.0000   YZ=              0.0000
 Octapole moment (field-independent basis, Debye-Ang**2):
  XXX=              1.0163  YYY=             -5.8012  ZZZ=              0.0000  XYY=              0.2902
  XXY=             -2.6581  XXZ=              0.0000  XZZ=              0.0868  YZZ=             -2.6345
  YYZ=              0.0000  XYZ=              0.0000
 Hexadecapole moment (field-independent basis, Debye-Ang**3):
 XXXX=            -15.3422 YYYY=            -51.7508 ZZZZ=            -15.9699 XXXY=             -0.0656
 XXXZ=              0.0000 YYYX=             -1.3840 YYYZ=              0.0000 ZZZX=              0.0000
 ZZZY=              0.0000 XXYY=             -9.3250 XXZZ=             -5.7274 YYZZ=            -13.3477
 XXYZ=              0.0000 YYXZ=              0.0000 ZZXY=              1.0519
 N-N= 3.018356978590D+01 E-N=-3.289526251103D+02  KE= 1.137570129345D+02
 Symmetry A'   KE= 1.079518425516D+02
 Symmetry A"   KE= 5.805170382928D+00
  Exact polarizability:  18.504  -1.648  23.137   0.000   0.000  18.613
 Approx polarizability:  17.656  -1.313  20.875   0.000   0.000  15.857
                          Isotropic Fermi Contact Couplings
        Atom                 a.u.       MegaHertz       Gauss      10(-4) cm-1
     1  C(13)              0.41736     234.59515      83.70938      78.25252
     2  O(17)             -0.00229       0.69371       0.24753       0.23140
     3  H(1)               0.02209      49.36978      17.61636      16.46798
     4  H(1)               0.00955      21.34631       7.61690       7.12036
 --------------------------------------------------------
       Center         ----  Spin Dipole Couplings  ----
                      3XX-RR        3YY-RR        3ZZ-RR
 --------------------------------------------------------
     1   Atom        0.103161     -0.823635      0.720474
     2   Atom       -0.250033     -0.293662      0.543695
     3   Atom        0.062848     -0.017718     -0.045130
     4   Atom        0.026941      0.016736     -0.043678
 --------------------------------------------------------
                        XY            XZ            YZ
 --------------------------------------------------------
     1   Atom        0.489892      0.000000      0.000000
     2   Atom        0.398528      0.000000      0.000000
     3   Atom       -0.112267      0.000000      0.000000
     4   Atom       -0.064058      0.000000      0.000000
 --------------------------------------------------------


 ---------------------------------------------------------------------------------
              Anisotropic Spin Dipole Couplings in Principal Axis System
 ---------------------------------------------------------------------------------

       Atom             a.u.   MegaHertz   Gauss  10(-4) cm-1        Axes

              Baa    -1.0346  -138.830   -49.538   -46.309 -0.3955  0.9185  0.0000
     1 C(13)  Bbb     0.3141    42.149    15.040    14.060  0.9185  0.3955  0.0000
              Bcc     0.7205    96.681    34.498    32.249  0.0000  0.0000  1.0000
 
              Baa    -0.6710    48.551    17.324    16.195 -0.6875  0.7262  0.0000
     2 O(17)  Bbb     0.1273    -9.210    -3.286    -3.072  0.7262  0.6875  0.0000
              Bcc     0.5437   -39.341   -14.038   -13.123  0.0000  0.0000  1.0000
 
              Baa    -0.0967   -51.600   -18.412   -17.212  0.5754  0.8178  0.0000
     3 H(1)   Bbb    -0.0451   -24.079    -8.592    -8.032  0.0000  0.0000  1.0000
              Bcc     0.1418    75.679    27.004    25.244  0.8178 -0.5754  0.0000
 
              Baa    -0.0437   -23.304    -8.316    -7.774  0.0000  0.0000  1.0000
     4 H(1)   Bbb    -0.0424   -22.634    -8.076    -7.550  0.6785  0.7346  0.0000
              Bcc     0.0861    45.939    16.392    15.324  0.7346 -0.6785  0.0000
 

 ---------------------------------------------------------------------------------

 Calling FoFJK, ICntrl=    100127 FMM=F ISym2X=1 I1Cent= 0 IOpClX= 1 NMat=1 NMatS=1 NMatT=0.
 Full mass-weighted force constant matrix:
 Low frequencies --- -354.7392  -12.4463    0.0013    0.0015    0.0015    7.4118
 Low frequencies ---   11.1158  987.8726 1265.8728
 ******    1 imaginary frequencies (negative Signs) ****** 
 Diagonal vibrational polarizability:
        0.2009826       5.2729626      36.4389746
 Harmonic frequencies (cm**-1), IR intensities (KM/Mole), Raman scattering
 activities (A**4/AMU), depolarization ratios for plane and unpolarized
 incident light, reduced masses (AMU), force constants (mDyne/A),
 and normal coordinates:
                      1                      2                      3
                     A"                     A'                     A'
 Frequencies --   -354.7251               987.8726              1265.8728
 Red. masses --      1.0804                 1.1010                 1.4384
 Frc consts  --      0.0801                 0.6330                 1.3581
 IR Inten    --    170.3793               104.8386                87.5785
  Atom  AN      X      Y      Z        X      Y      Z        X      Y      Z
     1   6     0.00   0.00   0.07     0.05   0.02   0.00     0.11   0.09   0.00
     2   8     0.00   0.00   0.04     0.01   0.07   0.00    -0.08  -0.08   0.00
     3   1     0.00   0.00  -0.70    -0.39  -0.66   0.00    -0.31  -0.55   0.00
     4   1     0.00   0.00  -0.71    -0.26  -0.58   0.00     0.25   0.71   0.00
                      4                      5                      6
                     A'                     A'                     A'
 Frequencies --   1303.4854              3200.1863              3886.4247
 Red. masses --      4.4888                 1.0900                 1.0658
 Frc consts  --      4.4935                 6.5772                 9.4850
 IR Inten    --     57.0897                 5.9745               107.8741
  Atom  AN      X      Y      Z        X      Y      Z        X      Y      Z
     1   6    -0.05   0.43   0.00    -0.07   0.05   0.00     0.00   0.00   0.00
     2   8     0.05  -0.30   0.00     0.00   0.00   0.00     0.06  -0.02   0.00
     3   1    -0.14   0.38   0.00     0.84  -0.54   0.00    -0.01   0.00   0.00
     4   1    -0.11  -0.73   0.00    -0.01   0.00   0.00    -0.92   0.38   0.00

 -------------------
 - Thermochemistry -
 -------------------
 Temperature   298.150 Kelvin.  Pressure   1.00000 Atm.
 Atom     1 has atomic number  6 and mass  12.00000
 Atom     2 has atomic number  8 and mass  15.99491
 Atom     3 has atomic number  1 and mass   1.00783
 Atom     4 has atomic number  1 and mass   1.00783
 Molecular mass:    30.01056 amu.
 Principal axes and moments of inertia in atomic units:
                           1         2         3
     Eigenvalues --     4.79502  54.37218  59.16720
           X           -0.15036   0.98863   0.00000
           Y            0.98863   0.15036   0.00000
           Z            0.00000   0.00000   1.00000
 This molecule is an asymmetric top.
 Rotational symmetry number  1.
 Rotational temperatures (Kelvin)     18.06330     1.59298     1.46388
 Rotational constants (GHZ):         376.37859    33.19236    30.50240
    1 imaginary frequencies ignored.
 Zero-point vibrational energy      63664.3 (Joules/Mol)
                                   15.21614 (Kcal/Mol)
 Vibrational temperatures:   1421.33  1821.31  1875.42  4604.35  5591.69
          (Kelvin)
 
 Zero-point correction=                           0.024248 (Hartree/Particle)
 Thermal correction to Energy=                    0.027144
 Thermal correction to Enthalpy=                  0.028088
 Thermal correction to Gibbs Free Energy=         0.001549
 Sum of electronic and zero-point Energies=           -114.362133
 Sum of electronic and thermal Energies=              -114.359238
 Sum of electronic and thermal Enthalpies=            -114.358294
 Sum of electronic and thermal Free Energies=         -114.384833
 
                     E (Thermal)             CV                S
                      KCal/Mol        Cal/Mol-Kelvin    Cal/Mol-Kelvin
 Total                   17.033              6.664             55.855
 Electronic               0.000              0.000              2.183
 Translational            0.889              2.981             36.130
 Rotational               0.889              2.981             17.385
 Vibrational             15.255              0.703              0.157
                       Q            Log10(Q)             Ln(Q)
 Total Bot       0.193842D+00         -0.712551         -1.640710
 Total V=0       0.276020D+11         10.440940         24.041153
 Vib (Bot)       0.711198D-11        -11.148009        -25.669240
 Vib (V=0)       0.101270D+01          0.005482          0.012623
 Electronic      0.300000D+01          0.477121          1.098612
 Translational   0.646199D+07          6.810366         15.681448
 Rotational      0.140595D+04          3.147970          7.248469
 ***** Axes restored to original set *****
 -------------------------------------------------------------------
 Center     Atomic                   Forces (Hartrees/Bohr)
 Number     Number              X              Y              Z
 -------------------------------------------------------------------
      1        6           0.000042343   -0.000036842    0.000000000
      2        8          -0.000066663   -0.000039527    0.000000000
      3        1           0.000023678    0.000019827    0.000000000
      4        1           0.000000642    0.000056543    0.000000000
 -------------------------------------------------------------------
 Cartesian Forces:  Max     0.000066663 RMS     0.000033302
 FormGI is forming the generalized inverse of G from B-inverse, IUseBI=4.

 GradGradGradGradGradGradGradGradGradGradGradGradGradGradGradGradGradGrad
 Berny optimization.
 Internal  Forces:  Max     0.000067067 RMS     0.000045132
 Search for a local minimum.
 Step number   1 out of a maximum of    2
 All quantities printed in internal units (Hartrees-Bohrs-Radians)
 Second derivative matrix not updated -- analytic derivatives used.
 The second derivative matrix:
                          R1        R2        R3        A1        A2
           R1           0.46565
           R2           0.00218   0.35996
           R3           0.00535  -0.00139   0.54272
           A1           0.03543   0.01454   0.00598   0.15936
           A2           0.05550   0.00296   0.02501   0.02363   0.15084
           D1           0.00000   0.00000   0.00000   0.00000   0.00000
                          D1
           D1          -0.00654
 ITU=  0
     Eigenvalues ---   -0.00654   0.12872   0.16474   0.36082   0.47846
     Eigenvalues ---    0.54579
 Eigenvalue     1 is  -6.54D-03 should be greater than     0.000000 Eigenvector:
                          D1        A2        R1        A1        R2
   1                   -1.00000   0.00000   0.00000   0.00000   0.00000
                          R3
   1                    0.00000
 Angle between quadratic step and forces=  33.46 degrees.
 Linear search not attempted -- first point.
 Iteration  1 RMS(Cart)=  0.00030216 RMS(Int)=  0.00000008
 Iteration  2 RMS(Cart)=  0.00000008 RMS(Int)=  0.00000000
 ClnCor:  largest displacement from symmetrization is 4.17D-13 for atom     1.
 Variable       Old X    -DE/DX   Delta X   Delta X   Delta X     New X
                                 (Linear)    (Quad)   (Total)
    R1        2.52751  -0.00007   0.00000  -0.00015  -0.00015   2.52736
    R2        2.04534   0.00001   0.00000   0.00003   0.00003   2.04537
    R3        1.81300  -0.00005   0.00000  -0.00011  -0.00011   1.81289
    A1        2.13206  -0.00006   0.00000  -0.00040  -0.00040   2.13165
    A2        1.93417   0.00003   0.00000   0.00034   0.00034   1.93451
    D1        3.14159   0.00000   0.00000   0.00000   0.00000   3.14159
         Item               Value     Threshold  Converged?
 Maximum Force            0.000067     0.000450     YES
 RMS     Force            0.000045     0.000300     YES
 Maximum Displacement     0.000389     0.001800     YES
 RMS     Displacement     0.000302     0.001200     YES
 Predicted change in Energy=-2.589383D-08
 Optimization completed.
    -- Stationary point found.
                           ----------------------------
                           !   Optimized Parameters   !
                           ! (Angstroms and Degrees)  !
 --------------------------                            --------------------------
 ! Name  Definition              Value          Derivative Info.                !
 --------------------------------------------------------------------------------
 ! R1    R(1,2)                  1.3375         -DE/DX =   -0.0001              !
 ! R2    R(1,3)                  1.0823         -DE/DX =    0.0                 !
 ! R3    R(2,4)                  0.9594         -DE/DX =   -0.0001              !
 ! A1    A(2,1,3)              122.158          -DE/DX =   -0.0001              !
 ! A2    A(1,2,4)              110.8199         -DE/DX =    0.0                 !
 ! D1    D(3,1,2,4)            180.0            -DE/DX =    0.0                 !
 --------------------------------------------------------------------------------
 GradGradGradGradGradGradGradGradGradGradGradGradGradGradGradGradGradGrad

 1\1\GINC-C844\Freq\UwB97XD\Aug-CC-pVTZ\C1H2O1(3)\ROOT\26-Jun-2019\0\\#
 N Geom=AllCheck Guess=TCheck SCRF=Check GenChk UwB97XD/Aug-CC-pVTZ Fre
 q\\Title\\0,3\C,-0.6088361689,0.0376500338,0.\O,0.7254103459,-0.055592
 7379,0.\H,-1.1196411761,0.9918807071,0.\H,1.0030659991,-0.9739370029,0
 .\\Version=ES64L-G09RevD.01\State=3-A"\HF=-114.3863819\S2=2.006199\S2-
 1=0.\S2A=2.000019\RMSD=0.000e+00\RMSF=3.330e-05\ZeroPoint=0.0242485\Th
 ermal=0.0271435\Dipole=0.1651126,-0.3385331,0.\DipoleDeriv=0.8221703,-
 0.1419522,0.,-0.1117403,-0.0025218,0.,0.,0.,-0.2455888,-1.2498039,0.21
 69305,0.,0.1051644,-0.2578541,0.,0.,0.,-0.3274855,0.0682261,-0.0379654
 ,0.,0.0723723,0.0033715,0.,0.,0.,0.1882477,0.3594075,-0.0370128,0.,-0.
 0657964,0.2570044,0.,0.,0.,0.3848265\Polar=22.8847398,-1.9544698,18.75
 58894,0.,0.,18.612686\PG=CS [SG(C1H2O1)]\NImag=1\\0.54662623,-0.171931
 12,0.36737542,0.,0.,-0.00306785,-0.42348938,0.02530435,0.,0.49786712,0
 .03235426,-0.07150229,0.,-0.17495767,0.55553156,0.,0.,-0.00213753,0.,0
 .,-0.00155146,-0.10182222,0.10233095,0.,-0.00718646,0.03553574,0.,0.11
 567518,0.14335398,-0.29337837,0.,-0.00324117,0.00897415,0.,-0.13786331
 ,0.28236519,0.,0.,0.00258846,0.,0.,0.00184917,0.,0.,-0.00221308,-0.021
 31462,0.04429582,0.,-0.06719128,0.10706767,0.,-0.00666650,-0.00224950,
 0.,0.09517241,-0.00377712,-0.00249477,0.,0.15289449,-0.49300342,0.,-0.
 00000338,0.00203904,0.,-0.14911399,0.49345915,0.,0.,0.00261692,0.,0.,0
 .00183982,0.,0.,-0.00222455,0.,0.,-0.00223219\\-0.00004234,0.00003684,
 0.,0.00006666,0.00003953,0.,-0.00002368,-0.00001983,0.,-0.00000064,-0.
 00005654,0.\\\@


 NOTHING RESEMBLES A NEW PHENOMENON AS MUCH AS A MISTAKE.

                               -- ENRICO FERMI (?)
 Job cpu time:       0 days  0 hours  8 minutes 31.9 seconds.
 File lengths (MBytes):  RWF=     15 Int=      0 D2E=      0 Chk=      3 Scr=      1
 Normal termination of Gaussian 09 at Wed Jun 26 21:37:52 2019.
