# Supplementary material for: Computational Investigation of Substituent Effects on the Alcohol + Carbonyl Channel of Peroxy Radical Self- and Cross-Reactions
Source: J Phys Chem A. 2023 Feb 8;127(7):1686–96. doi: 10.1021/acs.jpca.2c08927 (PMC9969516; doi:10.1021/acs.jpca.2c08927)
Supplement: Supplementary file 2 — jp2c08927_si_002.zip [file jp2c08927_si_002.zip › MeO--OiproH/meo-iproh-dimercomplex.log]

 Entering Gaussian System, Link 0=/appl/soft/chem/gaussian/G16RevC.01//g16/g16
 Initial command:
 /appl/soft/chem/gaussian/G16RevC.01_new/g16/l1.exe "/scratch/kurten/scratch_galib/third-paper/MeO-OPrOH/SYS_1A_1B/DFT_high/calc-LM/TMP/G164965213_11_9_1604/Gau-91846.inp" -scrdir="/scratch/kurten/scratch_galib/third-paper/MeO-OPrOH/SYS_1A_1B/DFT_high/calc-LM/TMP/G164965213_11_9_1604/"
 Entering Link 1 = /appl/soft/chem/gaussian/G16RevC.01_new/g16/l1.exe PID=     91847.
  
 Copyright (c) 1988-2019, Gaussian, Inc.  All Rights Reserved.
  
 This is part of the Gaussian(R) 16 program.  It is based on
 the Gaussian(R) 09 system (copyright 2009, Gaussian, Inc.),
 the Gaussian(R) 03 system (copyright 2003, Gaussian, Inc.),
 the Gaussian(R) 98 system (copyright 1998, Gaussian, Inc.),
 the Gaussian(R) 94 system (copyright 1995, Gaussian, Inc.),
 the Gaussian 92(TM) system (copyright 1992, Gaussian, Inc.),
 the Gaussian 90(TM) system (copyright 1990, Gaussian, Inc.),
 the Gaussian 88(TM) system (copyright 1988, Gaussian, Inc.),
 the Gaussian 86(TM) system (copyright 1986, Carnegie Mellon
 University), and the Gaussian 82(TM) system (copyright 1983,
 Carnegie Mellon University). Gaussian is a federally registered
 trademark of Gaussian, Inc.
  
 This software contains proprietary and confidential information,
 including trade secrets, belonging to Gaussian, Inc.
  
 This software is provided under written license and may be
 used, copied, transmitted, or stored only in accord with that
 written license.
  
 The following legend is applicable only to US Government
 contracts under FAR:
  
                    RESTRICTED RIGHTS LEGEND
  
 Use, reproduction and disclosure by the US Government is
 subject to restrictions as set forth in subparagraphs (a)
 and (c) of the Commercial Computer Software - Restricted
 Rights clause in FAR 52.227-19.
  
 Gaussian, Inc.
 340 Quinnipiac St., Bldg. 40, Wallingford CT 06492
  
  
 ---------------------------------------------------------------
 Warning -- This program may not be used in any manner that
 competes with the business of Gaussian, Inc. or will provide
 assistance to any competitor of Gaussian, Inc.  The licensee
 of this program is prohibited from giving any competitor of
 Gaussian, Inc. access to this program.  By using this program,
 the user acknowledges that Gaussian, Inc. is engaged in the
 business of creating and licensing software in the field of
 computational chemistry and represents and warrants to the
 licensee that it is not a competitor of Gaussian, Inc. and that
 it will not use this program in any manner prohibited above.
 ---------------------------------------------------------------
  

 Cite this work as:
 Gaussian 16, Revision C.01,
 M. J. Frisch, G. W. Trucks, H. B. Schlegel, G. E. Scuseria, 
 M. A. Robb, J. R. Cheeseman, G. Scalmani, V. Barone, 
 G. A. Petersson, H. Nakatsuji, X. Li, M. Caricato, A. V. Marenich, 
 J. Bloino, B. G. Janesko, R. Gomperts, B. Mennucci, H. P. Hratchian, 
 J. V. Ortiz, A. F. Izmaylov, J. L. Sonnenberg, D. Williams-Young, 
 F. Ding, F. Lipparini, F. Egidi, J. Goings, B. Peng, A. Petrone, 
 T. Henderson, D. Ranasinghe, V. G. Zakrzewski, J. Gao, N. Rega, 
 G. Zheng, W. Liang, M. Hada, M. Ehara, K. Toyota, R. Fukuda, 
 J. Hasegawa, M. Ishida, T. Nakajima, Y. Honda, O. Kitao, H. Nakai, 
 T. Vreven, K. Throssell, J. A. Montgomery, Jr., J. E. Peralta, 
 F. Ogliaro, M. J. Bearpark, J. J. Heyd, E. N. Brothers, K. N. Kudin, 
 V. N. Staroverov, T. A. Keith, R. Kobayashi, J. Normand, 
 K. Raghavachari, A. P. Rendell, J. C. Burant, S. S. Iyengar, 
 J. Tomasi, M. Cossi, J. M. Millam, M. Klene, C. Adamo, R. Cammi, 
 J. W. Ochterski, R. L. Martin, K. Morokuma, O. Farkas, 
 J. B. Foresman, and D. J. Fox, Gaussian, Inc., Wallingford CT, 2019.
 
 ******************************************
 Gaussian 16:  ES64L-G16RevC.01  3-Jul-2019
                20-Feb-2021 
 ******************************************
 %Nprocshared=8
 Will use up to    8 processors via shared memory.
 %Mem=4000mb
 ----------------------------------------------------------------------
 #wB97XD Aug-cc-pVTZ Opt Integral(Grid=SuperFineGrid) Freq MaxDisk=32GB
 ----------------------------------------------------------------------
 1/18=20,19=15,26=5,38=1/1,3;
 2/9=110,12=2,17=6,18=5,40=1/2;
 3/5=16,6=1,7=10,11=2,25=1,30=1,71=1,74=-58,75=-7/1,2,3;
 4//1;
 5/5=2,38=5/2;
 6/7=2,8=2,9=2,10=2,28=1/1;
 7//1,2,3,16;
 1/18=20,19=15,26=5/3(2);
 2/9=110/2;
 99//99;
 2/9=110/2;
 3/5=16,6=1,7=10,11=2,25=1,30=1,71=1,74=-58,75=-7/1,2,3;
 4/5=5,16=3,69=1/1;
 5/5=2,38=5/2;
 7//1,2,3,16;
 1/18=20,19=15,26=5/3(-5);
 2/9=110/2;
 6/7=2,8=2,9=2,10=2,19=2,28=1/1;
 99/9=1/99;
 ----------------------------------------------------------------------
 /scratch/kurten/scratch_galib/third-paper/MeO-OPrOH/SYS_1A_1B/DFT_opt/
 calc-LM/11_9_1604.xyz
 ----------------------------------------------------------------------
 Symbolic Z-matrix:
 Charge =  0 Multiplicity = 3
 C                     2.99736  -0.82852  -0.06935 
 H                     2.81082  -0.84861  -1.16304 
 H                     2.38143  -1.64643   0.29646 
 H                     4.0587   -0.98262   0.16183 
 O                     2.50807   0.3444    0.43779 
 H                    -0.70409   0.8787    1.32282 
 C                    -0.95843   1.06287   0.26998 
 H                    -1.82793   1.72906   0.22257 
 C                    -1.48961  -0.28666  -0.37496 
 H                    -1.61686  -0.02752  -1.44429 
 C                    -2.79983  -0.68799   0.29814 
 H                    -3.58553   0.05497   0.11514 
 H                    -2.65839  -0.78787   1.38274 
 H                    -3.13287  -1.65027  -0.09414 
 O                    -0.49387  -1.16933  -0.20181 
 O                     0.09331   1.64048  -0.41349 
 H                     0.91777   1.19797  -0.12285 
 
 Add virtual bond connecting atoms H17        and O5         Dist= 3.57D+00.

 GradGradGradGradGradGradGradGradGradGradGradGradGradGradGradGradGradGrad
 Berny optimization.
 Initialization pass.
                           ----------------------------
                           !    Initial Parameters    !
                           ! (Angstroms and Degrees)  !
 --------------------------                            --------------------------
 ! Name  Definition              Value          Derivative Info.                !
 --------------------------------------------------------------------------------
 ! R1    R(1,2)                  1.1097         estimate D2E/DX2                !
 ! R2    R(1,3)                  1.0873         estimate D2E/DX2                !
 ! R3    R(1,4)                  1.0971         estimate D2E/DX2                !
 ! R4    R(1,5)                  1.3683         estimate D2E/DX2                !
 ! R5    R(5,17)                 1.89           estimate D2E/DX2                !
 ! R6    R(6,7)                  1.0987         estimate D2E/DX2                !
 ! R7    R(7,8)                  1.0964         estimate D2E/DX2                !
 ! R8    R(7,9)                  1.5872         estimate D2E/DX2                !
 ! R9    R(7,16)                 1.3809         estimate D2E/DX2                !
 ! R10   R(9,10)                 1.1076         estimate D2E/DX2                !
 ! R11   R(9,11)                 1.5267         estimate D2E/DX2                !
 ! R12   R(9,15)                 1.3419         estimate D2E/DX2                !
 ! R13   R(11,12)                1.0967         estimate D2E/DX2                !
 ! R14   R(11,13)                1.0983         estimate D2E/DX2                !
 ! R15   R(11,14)                1.0912         estimate D2E/DX2                !
 ! R16   R(16,17)                0.9798         estimate D2E/DX2                !
 ! A1    A(2,1,3)              102.8703         estimate D2E/DX2                !
 ! A2    A(2,1,4)              111.5777         estimate D2E/DX2                !
 ! A3    A(2,1,5)              108.7056         estimate D2E/DX2                !
 ! A4    A(3,1,4)              111.806          estimate D2E/DX2                !
 ! A5    A(3,1,5)              108.516          estimate D2E/DX2                !
 ! A6    A(4,1,5)              112.8444         estimate D2E/DX2                !
 ! A7    A(1,5,17)             125.3154         estimate D2E/DX2                !
 ! A8    A(6,7,8)              109.0798         estimate D2E/DX2                !
 ! A9    A(6,7,9)              108.9244         estimate D2E/DX2                !
 ! A10   A(6,7,16)             111.5987         estimate D2E/DX2                !
 ! A11   A(8,7,9)              103.5118         estimate D2E/DX2                !
 ! A12   A(8,7,16)             109.1749         estimate D2E/DX2                !
 ! A13   A(9,7,16)             114.1677         estimate D2E/DX2                !
 ! A14   A(7,9,10)             103.4036         estimate D2E/DX2                !
 ! A15   A(7,9,11)             109.3639         estimate D2E/DX2                !
 ! A16   A(7,9,15)             104.9818         estimate D2E/DX2                !
 ! A17   A(10,9,11)            112.8651         estimate D2E/DX2                !
 ! A18   A(10,9,15)            111.3291         estimate D2E/DX2                !
 ! A19   A(11,9,15)            114.0181         estimate D2E/DX2                !
 ! A20   A(9,11,12)            111.2948         estimate D2E/DX2                !
 ! A21   A(9,11,13)            110.4115         estimate D2E/DX2                !
 ! A22   A(9,11,14)            109.5869         estimate D2E/DX2                !
 ! A23   A(12,11,13)           108.5805         estimate D2E/DX2                !
 ! A24   A(12,11,14)           108.5879         estimate D2E/DX2                !
 ! A25   A(13,11,14)           108.3072         estimate D2E/DX2                !
 ! A26   A(7,16,17)            107.7667         estimate D2E/DX2                !
 ! A27   L(5,17,16,6,-1)       180.0            estimate D2E/DX2                !
 ! A28   L(5,17,16,6,-2)       180.0            estimate D2E/DX2                !
 ! D1    D(2,1,5,17)            37.7598         estimate D2E/DX2                !
 ! D2    D(3,1,5,17)           -73.4264         estimate D2E/DX2                !
 ! D3    D(4,1,5,17)           162.0899         estimate D2E/DX2                !
 ! D4    D(1,5,16,7)            84.1533         estimate D2E/DX2                !
 ! D5    D(6,7,9,10)          -174.4037         estimate D2E/DX2                !
 ! D6    D(6,7,9,11)            65.1226         estimate D2E/DX2                !
 ! D7    D(6,7,9,15)           -57.6062         estimate D2E/DX2                !
 ! D8    D(8,7,9,10)            69.6336         estimate D2E/DX2                !
 ! D9    D(8,7,9,11)           -50.8401         estimate D2E/DX2                !
 ! D10   D(8,7,9,15)          -173.5689         estimate D2E/DX2                !
 ! D11   D(16,7,9,10)          -48.9269         estimate D2E/DX2                !
 ! D12   D(16,7,9,11)         -169.4006         estimate D2E/DX2                !
 ! D13   D(16,7,9,15)           67.8706         estimate D2E/DX2                !
 ! D14   D(6,7,16,17)           41.1145         estimate D2E/DX2                !
 ! D15   D(8,7,16,17)          161.7713         estimate D2E/DX2                !
 ! D16   D(9,7,16,17)          -82.9399         estimate D2E/DX2                !
 ! D17   D(7,9,11,12)           63.7452         estimate D2E/DX2                !
 ! D18   D(7,9,11,13)          -56.915          estimate D2E/DX2                !
 ! D19   D(7,9,11,14)         -176.1341         estimate D2E/DX2                !
 ! D20   D(10,9,11,12)         -50.7658         estimate D2E/DX2                !
 ! D21   D(10,9,11,13)        -171.426          estimate D2E/DX2                !
 ! D22   D(10,9,11,14)          69.3549         estimate D2E/DX2                !
 ! D23   D(15,9,11,12)        -179.0873         estimate D2E/DX2                !
 ! D24   D(15,9,11,13)          60.2526         estimate D2E/DX2                !
 ! D25   D(15,9,11,14)         -58.9666         estimate D2E/DX2                !
 --------------------------------------------------------------------------------
 Trust Radius=3.00D-01 FncErr=1.00D-07 GrdErr=1.00D-07 EigMax=2.50D+02 EigMin=1.00D-04
 Number of steps in this run=     79 maximum allowed number of steps=    102.
 GradGradGradGradGradGradGradGradGradGradGradGradGradGradGradGradGradGrad

                          Input orientation:                          
 ---------------------------------------------------------------------
 Center     Atomic      Atomic             Coordinates (Angstroms)
 Number     Number       Type             X           Y           Z
 ---------------------------------------------------------------------
      1          6           0        2.997358   -0.828515   -0.069349
      2          1           0        2.810822   -0.848613   -1.163040
      3          1           0        2.381425   -1.646430    0.296456
      4          1           0        4.058701   -0.982619    0.161833
      5          8           0        2.508070    0.344402    0.437789
      6          1           0       -0.704089    0.878696    1.322824
      7          6           0       -0.958428    1.062873    0.269979
      8          1           0       -1.827928    1.729062    0.222568
      9          6           0       -1.489613   -0.286658   -0.374963
     10          1           0       -1.616855   -0.027524   -1.444286
     11          6           0       -2.799832   -0.687993    0.298144
     12          1           0       -3.585527    0.054971    0.115142
     13          1           0       -2.658387   -0.787868    1.382740
     14          1           0       -3.132870   -1.650273   -0.094144
     15          8           0       -0.493871   -1.169330   -0.201809
     16          8           0        0.093306    1.640476   -0.413494
     17          1           0        0.917765    1.197965   -0.122845
 ---------------------------------------------------------------------
                    Distance matrix (angstroms):
                    1          2          3          4          5
     1  C    0.000000
     2  H    1.109666   0.000000
     3  H    1.087277   1.717854   0.000000
     4  H    1.097106   1.824952   1.808873   0.000000
     5  O    1.368330   2.019306   1.999857   2.059513   0.000000
     6  H    4.307369   4.638719   4.117049   5.243716   3.374422
     7  C    4.397810   4.462574   4.300656   5.419162   3.544146
     8  H    5.468985   5.484735   5.396115   6.481458   4.556806
     9  C    4.529892   4.408015   4.157489   5.617499   4.127986
    10  H    4.880881   4.511941   4.651589   5.975262   4.549235
    11  C    5.810526   5.800025   5.269158   6.866211   5.409174
    12  H    6.644468   6.585096   6.207428   7.714467   6.108993
    13  H    5.839321   6.032987   5.226552   6.829920   5.372825
    14  H    6.185111   6.092017   5.528113   7.227031   6.006820
    15  O    3.510325   3.456562   2.956894   4.570887   3.422297
    16  O    3.827254   3.760622   4.067342   4.789153   2.869769
    17  H    2.904168   2.975593   3.226251   3.834249   1.889960
                    6          7          8          9         10
     6  H    0.000000
     7  C    1.098677   0.000000
     8  H    1.787932   1.096397   0.000000
     9  C    2.203992   1.587243   2.129466   0.000000
    10  H    3.051438   2.135696   2.430751   1.107607   0.000000
    11  C    2.810093   2.541081   2.606236   1.526701   2.207196
    12  H    3.231053   2.818065   2.429666   2.179396   2.512825
    13  H    2.569106   2.748334   2.893199   2.169508   3.107248
    14  H    3.781859   3.495990   3.636356   2.153741   2.598942
    15  O    2.561856   2.328331   3.218770   1.341862   2.026959
    16  O    2.056927   1.380907   2.025725   2.494186   2.601808
    17  H    2.195974   1.921630   2.817837   2.839566   3.110037
                   11         12         13         14         15
    11  C    0.000000
    12  H    1.096723   0.000000
    13  H    1.098331   1.782350   0.000000
    14  H    1.091232   1.776670   1.774842   0.000000
    15  O    2.408131   3.340316   2.709509   2.684625   0.000000
    16  O    3.781328   4.040680   4.085967   4.619440   2.878298
    17  H    4.189821   4.652173   4.358805   4.951861   2.757361
                   16         17
    16  O    0.000000
    17  H    0.979809   0.000000
 Stoichiometry    C4H10O3(3)
 Framework group  C1[X(C4H10O3)]
 Deg. of freedom    45
 Full point group                 C1      NOp   1
 Largest Abelian subgroup         C1      NOp   1
 Largest concise Abelian subgroup C1      NOp   1
                         Standard orientation:                         
 ---------------------------------------------------------------------
 Center     Atomic      Atomic             Coordinates (Angstroms)
 Number     Number       Type             X           Y           Z
 ---------------------------------------------------------------------
      1          6           0        2.997358   -0.828515   -0.069349
      2          1           0        2.810822   -0.848613   -1.163040
      3          1           0        2.381425   -1.646430    0.296456
      4          1           0        4.058701   -0.982619    0.161833
      5          8           0        2.508070    0.344402    0.437789
      6          1           0       -0.704089    0.878696    1.322824
      7          6           0       -0.958428    1.062873    0.269979
      8          1           0       -1.827928    1.729062    0.222568
      9          6           0       -1.489613   -0.286658   -0.374963
     10          1           0       -1.616855   -0.027524   -1.444286
     11          6           0       -2.799832   -0.687993    0.298144
     12          1           0       -3.585527    0.054971    0.115142
     13          1           0       -2.658387   -0.787868    1.382740
     14          1           0       -3.132870   -1.650273   -0.094144
     15          8           0       -0.493871   -1.169330   -0.201809
     16          8           0        0.093306    1.640476   -0.413494
     17          1           0        0.917765    1.197965   -0.122845
 ---------------------------------------------------------------------
 Rotational constants (GHZ):           4.0237126           1.1772904           0.9718391
 Standard basis: Aug-CC-pVTZ (5D, 7F)
 There are   635 symmetry adapted cartesian basis functions of A   symmetry.
 There are   552 symmetry adapted basis functions of A   symmetry.
   552 basis functions,   774 primitive gaussians,   635 cartesian basis functions
    30 alpha electrons       28 beta electrons
       nuclear repulsion energy       310.7891269253 Hartrees.
 NAtoms=   17 NActive=   17 NUniq=   17 SFac= 1.00D+00 NAtFMM=   60 NAOKFM=F Big=F
 Integral buffers will be    131072 words long.
 Raffenetti 2 integral format.
 Two-electron integral symmetry is turned on.
 Nuclear repulsion after empirical dispersion term =      310.7820374319 Hartrees.
 One-electron integrals computed using PRISM.
 NBasis=   552 RedAO= T EigKep=  1.09D-05  NBF=   552
 NBsUse=   552 1.00D-06 EigRej= -1.00D+00 NBFU=   552
 ExpMin= 2.53D-02 ExpMax= 1.53D+04 ExpMxC= 5.22D+02 IAcc=3 IRadAn=         7 AccDes= 0.00D+00
 Harris functional with IExCor= 4639 and IRadAn=       7 diagonalized for initial guess.
 HarFok:  IExCor= 4639 AccDes= 0.00D+00 IRadAn=         7 IDoV= 1 UseB2=F ITyADJ=14
 ICtDFT=  3500011 ScaDFX=  1.000000  1.000000  1.000000  1.000000
 FoFCou: FMM=F IPFlag=           0 FMFlag=      100000 FMFlg1=           0
         NFxFlg=           0 DoJE=T BraDBF=F KetDBF=T FulRan=T
         wScrn=  0.000000 ICntrl=       500 IOpCl=  0 I1Cent=   200000004 NGrid=           0
         NMat0=    1 NMatS0=      1 NMatT0=    0 NMatD0=    1 NMtDS0=    0 NMtDT0=    0
 Petite list used in FoFCou.
 Initial guess <Sx>= 0.0000 <Sy>= 0.0000 <Sz>= 1.0000 <S**2>= 2.0000 S= 1.0000
 Requested convergence on RMS density matrix=1.00D-08 within 128 cycles.
 Requested convergence on MAX density matrix=1.00D-06.
 Requested convergence on             energy=1.00D-06.
 No special actions if energy rises.
 Restarting incremental Fock formation.
 SCF Done:  E(UwB97XD) =  -383.990472024     A.U. after   25 cycles
            NFock= 25  Conv=0.68D-08     -V/T= 2.0061
 <Sx>= 0.0000 <Sy>= 0.0000 <Sz>= 1.0000 <S**2>= 2.0099 S= 1.0033
 <L.S>=  0.00000000000    
 Annihilation of the first spin contaminant:
 S**2 before annihilation     2.0099,   after     2.0001

 **********************************************************************

            Population analysis using the SCF Density.

 **********************************************************************

 Orbital symmetries:
 Alpha Orbitals:
       Occupied  (A) (A) (A) (A) (A) (A) (A) (A) (A) (A) (A) (A)
                 (A) (A) (A) (A) (A) (A) (A) (A) (A) (A) (A) (A)
                 (A) (A) (A) (A) (A) (A)
       Virtual   (A) (A) (A) (A) (A) (A) (A) (A) (A) (A) (A) (A)
                 (A) (A) (A) (A) (A) (A) (A) (A) (A) (A) (A) (A)
                 (A) (A) (A) (A) (A) (A) (A) (A) (A) (A) (A) (A)
                 (A) (A) (A) (A) (A) (A) (A) (A) (A) (A) (A) (A)
                 (A) (A) (A) (A) (A) (A) (A) (A) (A) (A) (A) (A)
                 (A) (A) (A) (A) (A) (A) (A) (A) (A) (A) (A) (A)
                 (A) (A) (A) (A) (A) (A) (A) (A) (A) (A) (A) (A)
                 (A) (A) (A) (A) (A) (A) (A) (A) (A) (A) (A) (A)
                 (A) (A) (A) (A) (A) (A) (A) (A) (A) (A) (A) (A)
                 (A) (A) (A) (A) (A) (A) (A) (A) (A) (A) (A) (A)
                 (A) (A) (A) (A) (A) (A) (A) (A) (A) (A) (A) (A)
                 (A) (A) (A) (A) (A) (A) (A) (A) (A) (A) (A) (A)
                 (A) (A) (A) (A) (A) (A) (A) (A) (A) (A) (A) (A)
                 (A) (A) (A) (A) (A) (A) (A) (A) (A) (A) (A) (A)
                 (A) (A) (A) (A) (A) (A) (A) (A) (A) (A) (A) (A)
                 (A) (A) (A) (A) (A) (A) (A) (A) (A) (A) (A) (A)
                 (A) (A) (A) (A) (A) (A) (A) (A) (A) (A) (A) (A)
                 (A) (A) (A) (A) (A) (A) (A) (A) (A) (A) (A) (A)
                 (A) (A) (A) (A) (A) (A) (A) (A) (A) (A) (A) (A)
                 (A) (A) (A) (A) (A) (A) (A) (A) (A) (A) (A) (A)
                 (A) (A) (A) (A) (A) (A) (A) (A) (A) (A) (A) (A)
                 (A) (A) (A) (A) (A) (A) (A) (A) (A) (A) (A) (A)
                 (A) (A) (A) (A) (A) (A) (A) (A) (A) (A) (A) (A)
                 (A) (A) (A) (A) (A) (A) (A) (A) (A) (A) (A) (A)
                 (A) (A) (A) (A) (A) (A) (A) (A) (A) (A) (A) (A)
                 (A) (A) (A) (A) (A) (A) (A) (A) (A) (A) (A) (A)
                 (A) (A) (A) (A) (A) (A) (A) (A) (A) (A) (A) (A)
                 (A) (A) (A) (A) (A) (A) (A) (A) (A) (A) (A) (A)
                 (A) (A) (A) (A) (A) (A) (A) (A) (A) (A) (A) (A)
                 (A) (A) (A) (A) (A) (A) (A) (A) (A) (A) (A) (A)
                 (A) (A) (A) (A) (A) (A) (A) (A) (A) (A) (A) (A)
                 (A) (A) (A) (A) (A) (A) (A) (A) (A) (A) (A) (A)
                 (A) (A) (A) (A) (A) (A) (A) (A) (A) (A) (A) (A)
                 (A) (A) (A) (A) (A) (A) (A) (A) (A) (A) (A) (A)
                 (A) (A) (A) (A) (A) (A) (A) (A) (A) (A) (A) (A)
                 (A) (A) (A) (A) (A) (A) (A) (A) (A) (A) (A) (A)
                 (A) (A) (A) (A) (A) (A) (A) (A) (A) (A) (A) (A)
                 (A) (A) (A) (A) (A) (A) (A) (A) (A) (A) (A) (A)
                 (A) (A) (A) (A) (A) (A) (A) (A) (A) (A) (A) (A)
                 (A) (A) (A) (A) (A) (A) (A) (A) (A) (A) (A) (A)
                 (A) (A) (A) (A) (A) (A) (A) (A) (A) (A) (A) (A)
                 (A) (A) (A) (A) (A) (A) (A) (A) (A) (A) (A) (A)
                 (A) (A) (A) (A) (A) (A) (A) (A) (A) (A) (A) (A)
                 (A) (A) (A) (A) (A) (A)
 Beta  Orbitals:
       Occupied  (A) (A) (A) (A) (A) (A) (A) (A) (A) (A) (A) (A)
                 (A) (A) (A) (A) (A) (A) (A) (A) (A) (A) (A) (A)
                 (A) (A) (A) (A)
       Virtual   (A) (A) (A) (A) (A) (A) (A) (A) (A) (A) (A) (A)
                 (A) (A) (A) (A) (A) (A) (A) (A) (A) (A) (A) (A)
                 (A) (A) (A) (A) (A) (A) (A) (A) (A) (A) (A) (A)
                 (A) (A) (A) (A) (A) (A) (A) (A) (A) (A) (A) (A)
                 (A) (A) (A) (A) (A) (A) (A) (A) (A) (A) (A) (A)
                 (A) (A) (A) (A) (A) (A) (A) (A) (A) (A) (A) (A)
                 (A) (A) (A) (A) (A) (A) (A) (A) (A) (A) (A) (A)
                 (A) (A) (A) (A) (A) (A) (A) (A) (A) (A) (A) (A)
                 (A) (A) (A) (A) (A) (A) (A) (A) (A) (A) (A) (A)
                 (A) (A) (A) (A) (A) (A) (A) (A) (A) (A) (A) (A)
                 (A) (A) (A) (A) (A) (A) (A) (A) (A) (A) (A) (A)
                 (A) (A) (A) (A) (A) (A) (A) (A) (A) (A) (A) (A)
                 (A) (A) (A) (A) (A) (A) (A) (A) (A) (A) (A) (A)
                 (A) (A) (A) (A) (A) (A) (A) (A) (A) (A) (A) (A)
                 (A) (A) (A) (A) (A) (A) (A) (A) (A) (A) (A) (A)
                 (A) (A) (A) (A) (A) (A) (A) (A) (A) (A) (A) (A)
                 (A) (A) (A) (A) (A) (A) (A) (A) (A) (A) (A) (A)
                 (A) (A) (A) (A) (A) (A) (A) (A) (A) (A) (A) (A)
                 (A) (A) (A) (A) (A) (A) (A) (A) (A) (A) (A) (A)
                 (A) (A) (A) (A) (A) (A) (A) (A) (A) (A) (A) (A)
                 (A) (A) (A) (A) (A) (A) (A) (A) (A) (A) (A) (A)
                 (A) (A) (A) (A) (A) (A) (A) (A) (A) (A) (A) (A)
                 (A) (A) (A) (A) (A) (A) (A) (A) (A) (A) (A) (A)
                 (A) (A) (A) (A) (A) (A) (A) (A) (A) (A) (A) (A)
                 (A) (A) (A) (A) (A) (A) (A) (A) (A) (A) (A) (A)
                 (A) (A) (A) (A) (A) (A) (A) (A) (A) (A) (A) (A)
                 (A) (A) (A) (A) (A) (A) (A) (A) (A) (A) (A) (A)
                 (A) (A) (A) (A) (A) (A) (A) (A) (A) (A) (A) (A)
                 (A) (A) (A) (A) (A) (A) (A) (A) (A) (A) (A) (A)
                 (A) (A) (A) (A) (A) (A) (A) (A) (A) (A) (A) (A)
                 (A) (A) (A) (A) (A) (A) (A) (A) (A) (A) (A) (A)
                 (A) (A) (A) (A) (A) (A) (A) (A) (A) (A) (A) (A)
                 (A) (A) (A) (A) (A) (A) (A) (A) (A) (A) (A) (A)
                 (A) (A) (A) (A) (A) (A) (A) (A) (A) (A) (A) (A)
                 (A) (A) (A) (A) (A) (A) (A) (A) (A) (A) (A) (A)
                 (A) (A) (A) (A) (A) (A) (A) (A) (A) (A) (A) (A)
                 (A) (A) (A) (A) (A) (A) (A) (A) (A) (A) (A) (A)
                 (A) (A) (A) (A) (A) (A) (A) (A) (A) (A) (A) (A)
                 (A) (A) (A) (A) (A) (A) (A) (A) (A) (A) (A) (A)
                 (A) (A) (A) (A) (A) (A) (A) (A) (A) (A) (A) (A)
                 (A) (A) (A) (A) (A) (A) (A) (A) (A) (A) (A) (A)
                 (A) (A) (A) (A) (A) (A) (A) (A) (A) (A) (A) (A)
                 (A) (A) (A) (A) (A) (A) (A) (A) (A) (A) (A) (A)
                 (A) (A) (A) (A) (A) (A) (A) (A)
 The electronic state is 3-A.
 Alpha  occ. eigenvalues --  -19.32295 -19.27922 -19.25121 -10.35174 -10.35013
 Alpha  occ. eigenvalues --  -10.34317 -10.28130  -1.15624  -1.14330  -1.11907
 Alpha  occ. eigenvalues --   -0.86077  -0.78795  -0.78005  -0.67800  -0.62469
 Alpha  occ. eigenvalues --   -0.58877  -0.57417  -0.55957  -0.55377  -0.54671
 Alpha  occ. eigenvalues --   -0.53530  -0.49228  -0.47389  -0.47137  -0.43440
 Alpha  occ. eigenvalues --   -0.43352  -0.41385  -0.39458  -0.36267  -0.34475
 Alpha virt. eigenvalues --    0.03107   0.03643   0.04095   0.04498   0.05295
 Alpha virt. eigenvalues --    0.05860   0.05908   0.06692   0.07264   0.07494
 Alpha virt. eigenvalues --    0.09941   0.10551   0.11391   0.12312   0.12457
 Alpha virt. eigenvalues --    0.12619   0.13126   0.13295   0.13588   0.14315
 Alpha virt. eigenvalues --    0.14643   0.15121   0.15425   0.16374   0.17079
 Alpha virt. eigenvalues --    0.17646   0.18136   0.19261   0.19715   0.20792
 Alpha virt. eigenvalues --    0.21134   0.21627   0.22591   0.23505   0.23958
 Alpha virt. eigenvalues --    0.24613   0.24904   0.25590   0.25659   0.26205
 Alpha virt. eigenvalues --    0.27453   0.27805   0.28646   0.29343   0.29934
 Alpha virt. eigenvalues --    0.30299   0.30868   0.31202   0.31995   0.32138
 Alpha virt. eigenvalues --    0.32742   0.33220   0.33664   0.34746   0.35054
 Alpha virt. eigenvalues --    0.35655   0.35855   0.36175   0.36902   0.37310
 Alpha virt. eigenvalues --    0.37662   0.37916   0.38356   0.38939   0.39562
 Alpha virt. eigenvalues --    0.40298   0.40832   0.40959   0.41446   0.41898
 Alpha virt. eigenvalues --    0.42345   0.42730   0.43050   0.43984   0.44836
 Alpha virt. eigenvalues --    0.45335   0.45462   0.45885   0.47027   0.47508
 Alpha virt. eigenvalues --    0.48263   0.49081   0.49355   0.49817   0.50339
 Alpha virt. eigenvalues --    0.50615   0.51894   0.52669   0.53116   0.53399
 Alpha virt. eigenvalues --    0.54330   0.54834   0.56005   0.56332   0.57431
 Alpha virt. eigenvalues --    0.58321   0.59858   0.60243   0.60340   0.62235
 Alpha virt. eigenvalues --    0.62489   0.64241   0.65110   0.65736   0.66302
 Alpha virt. eigenvalues --    0.67407   0.68966   0.69228   0.69876   0.70528
 Alpha virt. eigenvalues --    0.71711   0.72291   0.72867   0.73656   0.74750
 Alpha virt. eigenvalues --    0.74982   0.75728   0.76803   0.77325   0.77760
 Alpha virt. eigenvalues --    0.78939   0.80600   0.80854   0.81492   0.81715
 Alpha virt. eigenvalues --    0.82298   0.82790   0.83514   0.84443   0.84805
 Alpha virt. eigenvalues --    0.85863   0.86695   0.88025   0.88485   0.88849
 Alpha virt. eigenvalues --    0.89270   0.90287   0.90480   0.91453   0.92098
 Alpha virt. eigenvalues --    0.92930   0.94134   0.94580   0.95068   0.96015
 Alpha virt. eigenvalues --    0.97424   0.97719   0.98127   0.98796   0.99980
 Alpha virt. eigenvalues --    1.00966   1.01091   1.02105   1.02408   1.03068
 Alpha virt. eigenvalues --    1.03223   1.04349   1.05035   1.05441   1.06747
 Alpha virt. eigenvalues --    1.07411   1.08265   1.08458   1.09858   1.10540
 Alpha virt. eigenvalues --    1.11269   1.12111   1.13044   1.13987   1.14676
 Alpha virt. eigenvalues --    1.14910   1.15432   1.16008   1.17001   1.17234
 Alpha virt. eigenvalues --    1.17615   1.18797   1.19941   1.21106   1.21848
 Alpha virt. eigenvalues --    1.23242   1.23984   1.24894   1.25519   1.26411
 Alpha virt. eigenvalues --    1.27815   1.28765   1.29487   1.30419   1.30793
 Alpha virt. eigenvalues --    1.33133   1.33875   1.34996   1.36391   1.36874
 Alpha virt. eigenvalues --    1.38498   1.38918   1.39423   1.40012   1.41038
 Alpha virt. eigenvalues --    1.42211   1.43115   1.43803   1.45017   1.46054
 Alpha virt. eigenvalues --    1.46517   1.48287   1.49296   1.50708   1.50997
 Alpha virt. eigenvalues --    1.51215   1.52878   1.53351   1.54576   1.55012
 Alpha virt. eigenvalues --    1.55449   1.56629   1.57366   1.57669   1.59402
 Alpha virt. eigenvalues --    1.59716   1.59979   1.60628   1.61636   1.62773
 Alpha virt. eigenvalues --    1.63636   1.64407   1.65667   1.66295   1.67000
 Alpha virt. eigenvalues --    1.67728   1.69395   1.69819   1.71676   1.72409
 Alpha virt. eigenvalues --    1.72878   1.74003   1.75569   1.76845   1.77201
 Alpha virt. eigenvalues --    1.78242   1.79165   1.79711   1.81120   1.81847
 Alpha virt. eigenvalues --    1.83278   1.83863   1.84732   1.85295   1.86740
 Alpha virt. eigenvalues --    1.88526   1.89721   1.90898   1.93140   1.93807
 Alpha virt. eigenvalues --    1.95669   1.97860   1.98893   2.00047   2.01185
 Alpha virt. eigenvalues --    2.02033   2.03726   2.04765   2.07869   2.08701
 Alpha virt. eigenvalues --    2.08762   2.11667   2.12281   2.12698   2.13799
 Alpha virt. eigenvalues --    2.18441   2.19118   2.21050   2.22797   2.24922
 Alpha virt. eigenvalues --    2.25933   2.26571   2.28462   2.30279   2.30676
 Alpha virt. eigenvalues --    2.34807   2.36561   2.37909   2.38913   2.41491
 Alpha virt. eigenvalues --    2.42548   2.43612   2.44807   2.46382   2.48183
 Alpha virt. eigenvalues --    2.48887   2.50734   2.52092   2.54123   2.54851
 Alpha virt. eigenvalues --    2.57335   2.60687   2.62561   2.64615   2.67272
 Alpha virt. eigenvalues --    2.69864   2.71717   2.73907   2.76110   2.76538
 Alpha virt. eigenvalues --    2.78901   2.81381   2.82349   2.85166   2.87225
 Alpha virt. eigenvalues --    2.88382   2.89046   2.92519   2.93808   2.95814
 Alpha virt. eigenvalues --    2.99034   3.00204   3.01652   3.02636   3.07609
 Alpha virt. eigenvalues --    3.09521   3.11635   3.12949   3.16270   3.16970
 Alpha virt. eigenvalues --    3.20718   3.21982   3.27729   3.28780   3.30773
 Alpha virt. eigenvalues --    3.33188   3.34352   3.35631   3.36847   3.39306
 Alpha virt. eigenvalues --    3.40213   3.42393   3.42890   3.43998   3.45572
 Alpha virt. eigenvalues --    3.46969   3.47860   3.48567   3.49565   3.51325
 Alpha virt. eigenvalues --    3.52460   3.54172   3.57225   3.58296   3.59670
 Alpha virt. eigenvalues --    3.61705   3.63834   3.64556   3.67552   3.68700
 Alpha virt. eigenvalues --    3.69223   3.71050   3.71961   3.72819   3.74758
 Alpha virt. eigenvalues --    3.76333   3.77616   3.79700   3.80616   3.82733
 Alpha virt. eigenvalues --    3.83354   3.84959   3.88089   3.88807   3.90916
 Alpha virt. eigenvalues --    3.91426   3.91933   3.95195   3.96591   3.97928
 Alpha virt. eigenvalues --    3.98155   3.99602   4.00461   4.02513   4.03513
 Alpha virt. eigenvalues --    4.04972   4.05624   4.08115   4.10368   4.10612
 Alpha virt. eigenvalues --    4.14256   4.15413   4.17415   4.18916   4.20867
 Alpha virt. eigenvalues --    4.21978   4.24591   4.25453   4.27084   4.28284
 Alpha virt. eigenvalues --    4.31492   4.34138   4.36507   4.38921   4.40474
 Alpha virt. eigenvalues --    4.43755   4.44876   4.45856   4.46608   4.48552
 Alpha virt. eigenvalues --    4.50098   4.52490   4.54035   4.54494   4.56925
 Alpha virt. eigenvalues --    4.59048   4.59441   4.61101   4.63052   4.67944
 Alpha virt. eigenvalues --    4.69037   4.70936   4.72703   4.74258   4.75925
 Alpha virt. eigenvalues --    4.77989   4.79308   4.80019   4.81602   4.84037
 Alpha virt. eigenvalues --    4.86589   4.89431   4.91115   4.92284   4.95408
 Alpha virt. eigenvalues --    4.95983   4.98046   5.01484   5.03024   5.04521
 Alpha virt. eigenvalues --    5.05960   5.08106   5.09266   5.12948   5.14618
 Alpha virt. eigenvalues --    5.15780   5.17504   5.19270   5.21594   5.22438
 Alpha virt. eigenvalues --    5.24438   5.25862   5.27366   5.29939   5.32642
 Alpha virt. eigenvalues --    5.34821   5.38029   5.39241   5.42877   5.46709
 Alpha virt. eigenvalues --    5.52337   5.57873   5.59582   5.63530   5.64304
 Alpha virt. eigenvalues --    5.72204   5.74029   5.75911   5.80478   5.82895
 Alpha virt. eigenvalues --    5.86111   5.87767   5.89499   5.93372   5.95534
 Alpha virt. eigenvalues --    5.98491   6.06160   6.24961   6.28266   6.32729
 Alpha virt. eigenvalues --    6.36669   6.37344   6.40177   6.42307   6.44055
 Alpha virt. eigenvalues --    6.48305   6.49942   6.53953   6.57224   6.60515
 Alpha virt. eigenvalues --    6.64832   6.67679   6.68010   6.69205   6.70741
 Alpha virt. eigenvalues --    6.77288   6.78266   6.79957   6.82454   6.85914
 Alpha virt. eigenvalues --    6.89634   6.96986   6.98009   7.01152   7.05840
 Alpha virt. eigenvalues --    7.09936   7.16504   7.17218   7.22732   7.25868
 Alpha virt. eigenvalues --    7.28241   7.37568   7.42799   7.43478   7.46219
 Alpha virt. eigenvalues --    7.50270   7.52084   7.62982   7.85776   8.24997
 Alpha virt. eigenvalues --   13.44020  14.52392  16.11860  16.94809  17.01011
 Alpha virt. eigenvalues --   17.30678  17.99149
  Beta  occ. eigenvalues --  -19.30296 -19.26126 -19.25072 -10.35045 -10.34906
  Beta  occ. eigenvalues --  -10.34341 -10.28113  -1.13412  -1.09792  -1.08117
  Beta  occ. eigenvalues --   -0.84875  -0.77592  -0.76558  -0.66726  -0.61675
  Beta  occ. eigenvalues --   -0.56546  -0.54744  -0.53699  -0.53216  -0.53001
  Beta  occ. eigenvalues --   -0.52138  -0.48256  -0.46934  -0.45490  -0.42109
  Beta  occ. eigenvalues --   -0.37497  -0.36377  -0.34269
  Beta virt. eigenvalues --   -0.08390  -0.06091   0.03213   0.03701   0.04209
  Beta virt. eigenvalues --    0.04669   0.05350   0.06026   0.06064   0.06805
  Beta virt. eigenvalues --    0.07338   0.07629   0.10042   0.10777   0.11486
  Beta virt. eigenvalues --    0.12406   0.12533   0.12750   0.13252   0.13458
  Beta virt. eigenvalues --    0.13695   0.14387   0.14764   0.15255   0.15453
  Beta virt. eigenvalues --    0.16448   0.17185   0.17761   0.18237   0.19449
  Beta virt. eigenvalues --    0.20155   0.20968   0.21410   0.21873   0.22810
  Beta virt. eigenvalues --    0.23851   0.24249   0.24756   0.25172   0.25890
  Beta virt. eigenvalues --    0.26044   0.26428   0.27730   0.28006   0.28869
  Beta virt. eigenvalues --    0.29474   0.30010   0.30409   0.31015   0.31433
  Beta virt. eigenvalues --    0.32103   0.32288   0.32926   0.33402   0.33811
  Beta virt. eigenvalues --    0.34885   0.35244   0.35869   0.36012   0.36332
  Beta virt. eigenvalues --    0.37073   0.37453   0.37848   0.38162   0.38544
  Beta virt. eigenvalues --    0.39102   0.39671   0.40616   0.40946   0.41124
  Beta virt. eigenvalues --    0.41559   0.42190   0.42592   0.43107   0.43205
  Beta virt. eigenvalues --    0.44305   0.44951   0.45418   0.45823   0.46186
  Beta virt. eigenvalues --    0.47140   0.47649   0.48414   0.49253   0.49641
  Beta virt. eigenvalues --    0.50114   0.50576   0.50760   0.52115   0.52768
  Beta virt. eigenvalues --    0.53202   0.53621   0.54426   0.55171   0.56111
  Beta virt. eigenvalues --    0.56414   0.57554   0.58637   0.59971   0.60489
  Beta virt. eigenvalues --    0.60670   0.62285   0.62725   0.64605   0.65331
  Beta virt. eigenvalues --    0.66000   0.66455   0.67728   0.69310   0.69401
  Beta virt. eigenvalues --    0.70008   0.70757   0.71944   0.72541   0.73018
  Beta virt. eigenvalues --    0.73841   0.74900   0.75114   0.75916   0.76913
  Beta virt. eigenvalues --    0.77555   0.77952   0.79120   0.80775   0.81060
  Beta virt. eigenvalues --    0.81659   0.81935   0.82547   0.83070   0.83765
  Beta virt. eigenvalues --    0.84619   0.85015   0.86033   0.86880   0.88269
  Beta virt. eigenvalues --    0.88571   0.88926   0.89384   0.90523   0.90539
  Beta virt. eigenvalues --    0.91625   0.92243   0.93055   0.94315   0.94772
  Beta virt. eigenvalues --    0.95404   0.96148   0.97584   0.98120   0.98283
  Beta virt. eigenvalues --    0.98960   1.00093   1.01106   1.01589   1.02294
  Beta virt. eigenvalues --    1.02690   1.03235   1.03367   1.04613   1.05247
  Beta virt. eigenvalues --    1.05644   1.07024   1.08219   1.08443   1.08586
  Beta virt. eigenvalues --    1.09950   1.10590   1.11476   1.12251   1.13173
  Beta virt. eigenvalues --    1.14133   1.14808   1.15129   1.15594   1.16259
  Beta virt. eigenvalues --    1.17174   1.17382   1.17764   1.18912   1.20182
  Beta virt. eigenvalues --    1.21236   1.21951   1.23392   1.24055   1.25038
  Beta virt. eigenvalues --    1.25691   1.26587   1.27950   1.28944   1.29682
  Beta virt. eigenvalues --    1.30615   1.30951   1.33358   1.33972   1.35227
  Beta virt. eigenvalues --    1.36591   1.37019   1.38618   1.39161   1.39485
  Beta virt. eigenvalues --    1.40309   1.41262   1.42466   1.43372   1.44093
  Beta virt. eigenvalues --    1.45154   1.46168   1.46795   1.48766   1.49510
  Beta virt. eigenvalues --    1.50947   1.51175   1.51434   1.53125   1.53617
  Beta virt. eigenvalues --    1.54683   1.55316   1.55601   1.56914   1.57528
  Beta virt. eigenvalues --    1.57761   1.59664   1.59952   1.60216   1.60991
  Beta virt. eigenvalues --    1.61920   1.62876   1.63957   1.64644   1.65808
  Beta virt. eigenvalues --    1.66472   1.67179   1.67947   1.69613   1.70044
  Beta virt. eigenvalues --    1.71897   1.72687   1.73071   1.74151   1.75862
  Beta virt. eigenvalues --    1.77087   1.77508   1.78422   1.79340   1.79880
  Beta virt. eigenvalues --    1.81416   1.82054   1.83463   1.84051   1.84936
  Beta virt. eigenvalues --    1.85607   1.87046   1.88679   1.90027   1.91290
  Beta virt. eigenvalues --    1.93631   1.94089   1.95876   1.98175   1.99025
  Beta virt. eigenvalues --    2.00302   2.01550   2.02334   2.03922   2.05234
  Beta virt. eigenvalues --    2.08084   2.08861   2.09135   2.11957   2.12449
  Beta virt. eigenvalues --    2.13073   2.14218   2.18839   2.19540   2.22045
  Beta virt. eigenvalues --    2.24399   2.25970   2.27146   2.27663   2.28979
  Beta virt. eigenvalues --    2.31282   2.31847   2.36103   2.37193   2.38482
  Beta virt. eigenvalues --    2.39984   2.42472   2.43259   2.44249   2.45550
  Beta virt. eigenvalues --    2.46925   2.48901   2.49734   2.51884   2.52690
  Beta virt. eigenvalues --    2.54698   2.55665   2.58522   2.61344   2.62981
  Beta virt. eigenvalues --    2.65359   2.68058   2.70364   2.72284   2.74610
  Beta virt. eigenvalues --    2.76810   2.78052   2.79397   2.82306   2.83187
  Beta virt. eigenvalues --    2.85642   2.87983   2.88991   2.89627   2.93026
  Beta virt. eigenvalues --    2.94406   2.96477   2.99645   3.00785   3.02222
  Beta virt. eigenvalues --    3.03043   3.07945   3.10132   3.11998   3.13233
  Beta virt. eigenvalues --    3.16507   3.17150   3.20900   3.22242   3.28018
  Beta virt. eigenvalues --    3.29087   3.30973   3.33408   3.34673   3.35841
  Beta virt. eigenvalues --    3.37196   3.39594   3.40463   3.42636   3.43096
  Beta virt. eigenvalues --    3.44202   3.45888   3.47219   3.48192   3.48799
  Beta virt. eigenvalues --    3.49795   3.51536   3.52693   3.54354   3.57550
  Beta virt. eigenvalues --    3.58571   3.60239   3.62074   3.64153   3.64805
  Beta virt. eigenvalues --    3.67782   3.68883   3.69719   3.71387   3.72151
  Beta virt. eigenvalues --    3.73096   3.75572   3.77038   3.77961   3.79982
  Beta virt. eigenvalues --    3.81009   3.83192   3.83713   3.85495   3.88408
  Beta virt. eigenvalues --    3.89353   3.91313   3.91795   3.92275   3.95845
  Beta virt. eigenvalues --    3.97154   3.98304   3.98999   4.00000   4.00794
  Beta virt. eigenvalues --    4.02881   4.03954   4.05397   4.06064   4.08340
  Beta virt. eigenvalues --    4.10819   4.10971   4.14577   4.16784   4.19454
  Beta virt. eigenvalues --    4.19520   4.21328   4.22586   4.25052   4.26143
  Beta virt. eigenvalues --    4.27454   4.28907   4.32018   4.34739   4.36676
  Beta virt. eigenvalues --    4.39126   4.40915   4.44264   4.45523   4.47205
  Beta virt. eigenvalues --    4.47709   4.49064   4.51047   4.52886   4.54432
  Beta virt. eigenvalues --    4.54929   4.57194   4.59555   4.59880   4.61222
  Beta virt. eigenvalues --    4.63493   4.68309   4.69668   4.71341   4.73197
  Beta virt. eigenvalues --    4.75048   4.76280   4.78532   4.79868   4.80456
  Beta virt. eigenvalues --    4.82091   4.84625   4.86990   4.89866   4.91507
  Beta virt. eigenvalues --    4.93154   4.96076   4.96310   4.99912   5.01910
  Beta virt. eigenvalues --    5.03457   5.05042   5.06475   5.08378   5.09624
  Beta virt. eigenvalues --    5.13800   5.15390   5.16314   5.17988   5.20061
  Beta virt. eigenvalues --    5.21843   5.22837   5.24947   5.26372   5.27659
  Beta virt. eigenvalues --    5.30289   5.32999   5.35114   5.38514   5.39458
  Beta virt. eigenvalues --    5.43282   5.46935   5.52746   5.58247   5.59870
  Beta virt. eigenvalues --    5.64092   5.64741   5.73034   5.74832   5.76240
  Beta virt. eigenvalues --    5.80768   5.83944   5.86407   5.88317   5.89582
  Beta virt. eigenvalues --    5.95470   5.96561   5.99525   6.06801   6.26275
  Beta virt. eigenvalues --    6.31322   6.35327   6.39143   6.40346   6.43565
  Beta virt. eigenvalues --    6.45612   6.47794   6.48937   6.50534   6.54901
  Beta virt. eigenvalues --    6.59359   6.61482   6.68108   6.70492   6.71185
  Beta virt. eigenvalues --    6.73196   6.74145   6.80146   6.83459   6.85332
  Beta virt. eigenvalues --    6.87702   6.88342   6.92305   6.99434   7.01671
  Beta virt. eigenvalues --    7.06623   7.07496   7.11222   7.16951   7.19824
  Beta virt. eigenvalues --    7.23567   7.26598   7.34804   7.39433   7.45065
  Beta virt. eigenvalues --    7.47272   7.48800   7.52182   7.54594   7.63355
  Beta virt. eigenvalues --    7.85883   8.25139  13.47588  14.55300  16.12076
  Beta virt. eigenvalues --   16.94906  17.01098  17.30930  17.99323
          Condensed to atoms (all electrons):
               1          2          3          4          5          6
     1  C    5.325946   0.346294   0.330323   0.391089   0.085207  -0.002361
     2  H    0.346294   0.350455  -0.008378  -0.001135   0.003636   0.000418
     3  H    0.330323  -0.008378   0.336988  -0.000926  -0.005772   0.000896
     4  H    0.391089  -0.001135  -0.000926   0.363920  -0.006094  -0.000169
     5  O    0.085207   0.003636  -0.005772  -0.006094   8.438740   0.007588
     6  H   -0.002361   0.000418   0.000896  -0.000169   0.007588   0.458464
     7  C   -0.001196   0.001387  -0.002338   0.002157   0.002124   0.322644
     8  H   -0.000176  -0.000154  -0.000069   0.000129  -0.000383  -0.032351
     9  C   -0.000487  -0.002042   0.002297  -0.001323   0.004197   0.023456
    10  H   -0.000222   0.000022   0.000342  -0.000032   0.001313   0.014234
    11  C   -0.000851   0.000175   0.000191  -0.000231   0.004408  -0.027997
    12  H   -0.000067   0.000051   0.000037  -0.000031   0.000214  -0.001481
    13  H    0.000210  -0.000048  -0.000092  -0.000012   0.000773  -0.025279
    14  H    0.000131   0.000020  -0.000186   0.000005  -0.000021   0.000765
    15  O   -0.004772   0.003186  -0.001230  -0.000350  -0.002476   0.016299
    16  O   -0.000267  -0.001326   0.000159   0.000720  -0.040077  -0.063340
    17  H    0.012834   0.001348  -0.003306  -0.000415  -0.064836  -0.012250
               7          8          9         10         11         12
     1  C   -0.001196  -0.000176  -0.000487  -0.000222  -0.000851  -0.000067
     2  H    0.001387  -0.000154  -0.002042   0.000022   0.000175   0.000051
     3  H   -0.002338  -0.000069   0.002297   0.000342   0.000191   0.000037
     4  H    0.002157   0.000129  -0.001323  -0.000032  -0.000231  -0.000031
     5  O    0.002124  -0.000383   0.004197   0.001313   0.004408   0.000214
     6  H    0.322644  -0.032351   0.023456   0.014234  -0.027997  -0.001481
     7  C    5.467655   0.379127  -0.081804  -0.067130   0.106555   0.002168
     8  H    0.379127   0.378626  -0.005968  -0.026832   0.027050  -0.002041
     9  C   -0.081804  -0.005968   5.149887   0.485638  -0.039679  -0.017730
    10  H   -0.067130  -0.026832   0.485638   0.477722  -0.109279  -0.010612
    11  C    0.106555   0.027050  -0.039679  -0.109279   5.863235   0.400827
    12  H    0.002168  -0.002041  -0.017730  -0.010612   0.400827   0.350474
    13  H   -0.011270   0.002533   0.006111  -0.003901   0.363742  -0.000938
    14  H    0.012643   0.003913  -0.036935  -0.010899   0.422413  -0.000998
    15  O    0.069066  -0.000816  -0.173574  -0.051048   0.043012  -0.001509
    16  O   -0.085373   0.001759   0.072467   0.030427  -0.012706   0.000266
    17  H    0.086532  -0.013611  -0.032467  -0.002154   0.007125   0.000677
              13         14         15         16         17
     1  C    0.000210   0.000131  -0.004772  -0.000267   0.012834
     2  H   -0.000048   0.000020   0.003186  -0.001326   0.001348
     3  H   -0.000092  -0.000186  -0.001230   0.000159  -0.003306
     4  H   -0.000012   0.000005  -0.000350   0.000720  -0.000415
     5  O    0.000773  -0.000021  -0.002476  -0.040077  -0.064836
     6  H   -0.025279   0.000765   0.016299  -0.063340  -0.012250
     7  C   -0.011270   0.012643   0.069066  -0.085373   0.086532
     8  H    0.002533   0.003913  -0.000816   0.001759  -0.013611
     9  C    0.006111  -0.036935  -0.173574   0.072467  -0.032467
    10  H   -0.003901  -0.010899  -0.051048   0.030427  -0.002154
    11  C    0.363742   0.422413   0.043012  -0.012706   0.007125
    12  H   -0.000938  -0.000998  -0.001509   0.000266   0.000677
    13  H    0.389390  -0.005699   0.015365   0.001935   0.001244
    14  H   -0.005699   0.352122   0.003486  -0.001747   0.000380
    15  O    0.015365   0.003486   8.834315  -0.001790  -0.012466
    16  O    0.001935  -0.001747  -0.001790   8.750563   0.090951
    17  H    0.001244   0.000380  -0.012466   0.090951   0.549154
          Atomic-Atomic Spin Densities.
               1          2          3          4          5          6
     1  C   -0.009225   0.021220   0.028724   0.005620  -0.079995  -0.000462
     2  H    0.021220   0.035873   0.000449  -0.000347   0.001470  -0.000150
     3  H    0.028724   0.000449   0.043306   0.001090  -0.000434   0.000340
     4  H    0.005620  -0.000347   0.001090   0.000310  -0.002484  -0.000013
     5  O   -0.079995   0.001470  -0.000434  -0.002484   0.991711   0.001178
     6  H   -0.000462  -0.000150   0.000340  -0.000013   0.001178   0.007082
     7  C   -0.000077   0.000767  -0.000742  -0.000019  -0.000010   0.004759
     8  H   -0.000061  -0.000020  -0.000020   0.000007   0.000264   0.002395
     9  C   -0.000013  -0.000866   0.000928  -0.000021   0.000985  -0.018773
    10  H   -0.000022  -0.000175   0.000198  -0.000010   0.000061  -0.000756
    11  C    0.000409   0.000099  -0.000208   0.000056  -0.000699   0.002515
    12  H    0.000028   0.000035  -0.000042   0.000000  -0.000060   0.000791
    13  H    0.000022  -0.000037   0.000049   0.000004   0.000002  -0.003141
    14  H    0.000038   0.000038  -0.000059   0.000006  -0.000023   0.000422
    15  O    0.000666  -0.000298   0.000023  -0.000074  -0.001153   0.011084
    16  O    0.000075  -0.000932   0.000842  -0.000180   0.000342  -0.000920
    17  H    0.000535   0.000418  -0.000907  -0.000058  -0.006517  -0.000487
               7          8          9         10         11         12
     1  C   -0.000077  -0.000061  -0.000013  -0.000022   0.000409   0.000028
     2  H    0.000767  -0.000020  -0.000866  -0.000175   0.000099   0.000035
     3  H   -0.000742  -0.000020   0.000928   0.000198  -0.000208  -0.000042
     4  H   -0.000019   0.000007  -0.000021  -0.000010   0.000056   0.000000
     5  O   -0.000010   0.000264   0.000985   0.000061  -0.000699  -0.000060
     6  H    0.004759   0.002395  -0.018773  -0.000756   0.002515   0.000791
     7  C    0.173857  -0.000283  -0.008170  -0.000303   0.006136   0.002613
     8  H   -0.000283   0.001082   0.012642   0.003053  -0.001062  -0.003118
     9  C   -0.008170   0.012642   0.015832   0.022393  -0.004328   0.003068
    10  H   -0.000303   0.003053   0.022393   0.021221  -0.001951  -0.001176
    11  C    0.006136  -0.001062  -0.004328  -0.001951   0.018861  -0.005699
    12  H    0.002613  -0.003118   0.003068  -0.001176  -0.005699   0.010046
    13  H   -0.004153  -0.000082   0.006089   0.000362  -0.005447  -0.003414
    14  H    0.000976   0.000478  -0.004129  -0.000015   0.004724  -0.002050
    15  O    0.002483  -0.006689  -0.120363  -0.010366   0.008767  -0.001370
    16  O   -0.011561   0.000941   0.005864  -0.000804  -0.000818   0.000089
    17  H    0.002725  -0.002986  -0.001666  -0.001161   0.000402   0.000330
              13         14         15         16         17
     1  C    0.000022   0.000038   0.000666   0.000075   0.000535
     2  H   -0.000037   0.000038  -0.000298  -0.000932   0.000418
     3  H    0.000049  -0.000059   0.000023   0.000842  -0.000907
     4  H    0.000004   0.000006  -0.000074  -0.000180  -0.000058
     5  O    0.000002  -0.000023  -0.001153   0.000342  -0.006517
     6  H   -0.003141   0.000422   0.011084  -0.000920  -0.000487
     7  C   -0.004153   0.000976   0.002483  -0.011561   0.002725
     8  H   -0.000082   0.000478  -0.006689   0.000941  -0.002986
     9  C    0.006089  -0.004129  -0.120363   0.005864  -0.001666
    10  H    0.000362  -0.000015  -0.010366  -0.000804  -0.001161
    11  C   -0.005447   0.004724   0.008767  -0.000818   0.000402
    12  H   -0.003414  -0.002050  -0.001370   0.000089   0.000330
    13  H    0.010996  -0.002163  -0.000685   0.000079  -0.000028
    14  H   -0.002163   0.002585  -0.000265  -0.000179  -0.000031
    15  O   -0.000685  -0.000265   0.943228   0.002163   0.005319
    16  O    0.000079  -0.000179   0.002163   0.027265  -0.004254
    17  H   -0.000028  -0.000031   0.005319  -0.004254   0.008741
 Mulliken charges and spin densities:
               1          2
     1  C   -0.481635  -0.032520
     2  H    0.306089   0.057544
     3  H    0.351063   0.073536
     4  H    0.252697   0.003887
     5  O   -0.428541   0.904640
     6  H    0.320463   0.005864
     7  C   -0.202948   0.168998
     8  H    0.289263   0.006540
     9  C    0.647954  -0.090529
    10  H    0.272410   0.030552
    11  C   -1.047991   0.021758
    12  H    0.280692   0.000069
    13  H    0.265935  -0.001548
    14  H    0.260605   0.000353
    15  O   -0.734698   0.832470
    16  O   -0.742621   0.018013
    17  H    0.391262   0.000372
 Sum of Mulliken charges =  -0.00000   2.00000
 Mulliken charges and spin densities with hydrogens summed into heavy atoms:
               1          2
     1  C    0.428215   0.102447
     5  O   -0.428541   0.904640
     7  C    0.406778   0.181402
     9  C    0.920364  -0.059978
    11  C   -0.240758   0.020634
    15  O   -0.734698   0.832470
    16  O   -0.351359   0.018385
 Electronic spatial extent (au):  <R**2>=           1207.7520
 Charge=             -0.0000 electrons
 Dipole moment (field-independent basis, Debye):
    X=              0.0867    Y=             -1.3684    Z=              0.1818  Tot=              1.3831
 Quadrupole moment (field-independent basis, Debye-Ang):
   XX=            -34.0022   YY=            -47.8079   ZZ=            -43.3645
   XY=             -5.4267   XZ=             -1.5208   YZ=              1.4463
 Traceless Quadrupole moment (field-independent basis, Debye-Ang):
   XX=              7.7227   YY=             -6.0830   ZZ=             -1.6396
   XY=             -5.4267   XZ=             -1.5208   YZ=              1.4463
 Octapole moment (field-independent basis, Debye-Ang**2):
  XXX=             23.5783  YYY=             -5.2447  ZZZ=             -0.7572  XYY=              3.8961
  XXY=            -10.2111  XXZ=             -8.3624  XZZ=              2.8771  YZZ=             -1.0353
  YYZ=              2.1602  XYZ=             -1.9718
 Hexadecapole moment (field-independent basis, Debye-Ang**3):
 XXXX=          -1077.2849 YYYY=           -327.4289 ZZZZ=            -93.7506 XXXY=            -38.2233
 XXXZ=             -5.9651 YYYX=             -4.0258 YYYZ=              5.7855 ZZZX=              1.5380
 ZZZY=              1.0585 XXYY=           -227.4609 XXZZ=           -209.2385 YYZZ=            -70.9310
 XXYZ=             -3.7520 YYXZ=              3.0088 ZZXY=             -0.1845
 N-N= 3.107820374319D+02 E-N=-1.521530186090D+03  KE= 3.816782130813D+02
                          Isotropic Fermi Contact Couplings
        Atom                 a.u.       MegaHertz       Gauss      10(-4) cm-1
     1  C(13)             -0.03021     -16.98210      -6.05963      -5.66462
     2  H(1)               0.03289      73.49862      26.22614      24.51650
     3  H(1)               0.04343      97.07039      34.63713      32.37920
     4  H(1)              -0.00033      -0.73889      -0.26365      -0.24647
     5  O(17)              0.03796     -11.50642      -4.10578      -3.83813
     6  H(1)              -0.00196      -4.38954      -1.56630      -1.46419
     7  C(13)              0.07323      41.16185      14.68757      13.73012
     8  H(1)               0.00797      17.81080       6.35534       5.94104
     9  C(13)             -0.03401     -19.11922      -6.82221      -6.37748
    10  H(1)               0.01708      38.16165      13.61703      12.72936
    11  C(13)              0.00198       1.11314       0.39719       0.37130
    12  H(1)              -0.00011      -0.24880      -0.08878      -0.08299
    13  H(1)               0.00005       0.10081       0.03597       0.03363
    14  H(1)               0.00016       0.36492       0.13021       0.12172
    15  O(17)              0.03349     -10.15133      -3.62225      -3.38612
    16  O(17)              0.00246      -0.74668      -0.26643      -0.24907
    17  H(1)               0.00003       0.05744       0.02049       0.01916
 --------------------------------------------------------
       Center         ----  Spin Dipole Couplings  ----
                      3XX-RR        3YY-RR        3ZZ-RR
 --------------------------------------------------------
     1   Atom       -0.027608      0.017390      0.010218
     2   Atom       -0.005665     -0.008773      0.014439
     3   Atom        0.002121      0.021133     -0.023255
     4   Atom        0.013244     -0.002183     -0.011061
     5   Atom       -1.022634     -0.476437      1.499071
     6   Atom       -0.009418     -0.001509      0.010927
     7   Atom       -0.103335      0.178252     -0.074917
     8   Atom        0.009767      0.003646     -0.013413
     9   Atom       -0.001331      0.027687     -0.026356
    10   Atom       -0.001214     -0.004018      0.005232
    11   Atom        0.028826     -0.015996     -0.012830
    12   Atom        0.008356     -0.002925     -0.005431
    13   Atom        0.006261     -0.006567      0.000307
    14   Atom        0.012135     -0.004678     -0.007456
    15   Atom       -0.804959      0.601490      0.203468
    16   Atom       -0.050373      0.049933      0.000441
    17   Atom        0.022904     -0.001349     -0.021556
 --------------------------------------------------------
                        XY            XZ            YZ
 --------------------------------------------------------
     1   Atom       -0.004263     -0.038280     -0.016123
     2   Atom       -0.002732      0.000934      0.017610
     3   Atom        0.008454     -0.000144     -0.000076
     4   Atom       -0.015599     -0.000395      0.000936
     5   Atom        0.968628     -1.539720     -2.058996
     6   Atom       -0.003940      0.003993      0.011501
     7   Atom        0.037945      0.018646      0.109550
     8   Atom       -0.013770      0.003603      0.002889
     9   Atom        0.000349      0.032387      0.042858
    10   Atom       -0.006549      0.010474     -0.014579
    11   Atom        0.000979     -0.014221     -0.001669
    12   Atom       -0.002617     -0.001370      0.000001
    13   Atom        0.000454     -0.009555     -0.000098
    14   Atom        0.004393     -0.001756      0.000292
    15   Atom        1.320253      1.188892      1.986101
    16   Atom        0.027476      0.024680      0.082669
    17   Atom       -0.010771      0.010803     -0.006069
 --------------------------------------------------------


 ---------------------------------------------------------------------------------
              Anisotropic Spin Dipole Couplings in Principal Axis System
 ---------------------------------------------------------------------------------

       Atom             a.u.   MegaHertz   Gauss  10(-4) cm-1        Axes

              Baa    -0.0535    -7.181    -2.562    -2.395  0.8246  0.1721  0.5389
     1 C(13)  Bbb     0.0133     1.788     0.638     0.597 -0.3897  0.8634  0.3206
              Bcc     0.0402     5.392     1.924     1.799 -0.4101 -0.4743  0.7790
 
              Baa    -0.0189   -10.069    -3.593    -3.359  0.2109  0.8617 -0.4615
     2 H(1)   Bbb    -0.0051    -2.699    -0.963    -0.900  0.9774 -0.1781  0.1140
              Bcc     0.0239    12.768     4.556     4.259 -0.0161  0.4751  0.8798
 
              Baa    -0.0233   -12.408    -4.427    -4.139  0.0055  0.0007  1.0000
     3 H(1)   Bbb    -0.0011    -0.584    -0.208    -0.195  0.9347 -0.3555 -0.0049
              Bcc     0.0243    12.992     4.636     4.334  0.3555  0.9347 -0.0026
 
              Baa    -0.0122    -6.500    -2.319    -2.168  0.4564  0.7558 -0.4696
     4 H(1)   Bbb    -0.0108    -5.746    -2.050    -1.917  0.2663  0.3876  0.8825
              Bcc     0.0230    12.246     4.370     4.085  0.8490 -0.5278 -0.0244
 
              Baa    -1.7724   128.246    45.761    42.778  0.0153  0.8430  0.5378
     5 O(17)  Bbb    -1.7506   126.671    45.199    42.253  0.9283 -0.2118  0.3056
              Bcc     3.5229  -254.917   -90.961   -85.031 -0.3715 -0.4945  0.7858
 
              Baa    -0.0144    -7.673    -2.738    -2.559  0.7419  0.5585 -0.3709
     6 H(1)   Bbb    -0.0035    -1.856    -0.662    -0.619  0.6683 -0.6605  0.3421
              Bcc     0.0179     9.529     3.400     3.179  0.0539  0.5017  0.8634
 
              Baa    -0.1177   -15.794    -5.636    -5.268 -0.4201 -0.2672  0.8673
     7 C(13)  Bbb    -0.1068   -14.328    -5.113    -4.779  0.8985 -0.2565  0.3562
              Bcc     0.2245    30.122    10.748    10.048  0.1273  0.9289  0.3478
 
              Baa    -0.0158    -8.455    -3.017    -2.820 -0.3134 -0.3521  0.8820
     8 H(1)   Bbb    -0.0050    -2.666    -0.951    -0.889  0.5378  0.6997  0.4704
              Bcc     0.0208    11.121     3.968     3.709  0.7827 -0.6217  0.0299
 
              Baa    -0.0633    -8.494    -3.031    -2.833 -0.4259 -0.3842  0.8191
     9 C(13)  Bbb     0.0069     0.927     0.331     0.309  0.8530 -0.4723  0.2220
              Bcc     0.0564     7.567     2.700     2.524  0.3015  0.7933  0.5289
 
              Baa    -0.0148    -7.887    -2.814    -2.631 -0.1039  0.7773  0.6205
    10 H(1)   Bbb    -0.0076    -4.037    -1.441    -1.347  0.8799  0.3627 -0.3070
              Bcc     0.0223    11.925     4.255     3.978  0.4636 -0.5141  0.7216
 
              Baa    -0.0181    -2.424    -0.865    -0.809  0.2336  0.5416  0.8075
    11 C(13)  Bbb    -0.0152    -2.039    -0.728    -0.680 -0.1835  0.8402 -0.5103
              Bcc     0.0333     4.463     1.593     1.489  0.9548  0.0290 -0.2957
 
              Baa    -0.0056    -2.986    -1.065    -0.996  0.1186  0.1158  0.9862
    12 H(1)   Bbb    -0.0035    -1.847    -0.659    -0.616  0.1989  0.9703 -0.1379
              Bcc     0.0091     4.833     1.724     1.612  0.9728 -0.2125 -0.0920
 
              Baa    -0.0069    -3.657    -1.305    -1.220  0.4988 -0.5644  0.6578
    13 H(1)   Bbb    -0.0064    -3.439    -1.227    -1.147  0.3203  0.8252  0.4652
              Bcc     0.0133     7.097     2.532     2.367  0.8054  0.0213 -0.5924
 
              Baa    -0.0078    -4.174    -1.489    -1.392  0.1478 -0.2941  0.9443
    14 H(1)   Bbb    -0.0055    -2.945    -1.051    -0.982 -0.1987  0.9264  0.3197
              Bcc     0.0133     7.119     2.540     2.374  0.9688  0.2349 -0.0785
 
              Baa    -1.5984   115.658    41.270    38.579  0.7138 -0.6542  0.2501
    15 O(17)  Bbb    -1.5905   115.087    41.066    38.389 -0.5704 -0.3357  0.7497
              Bcc     3.1889  -230.745   -82.335   -76.968  0.4064  0.6777  0.6127
 
              Baa    -0.0633     4.581     1.635     1.528 -0.5422 -0.4056  0.7359
    16 O(17)  Bbb    -0.0561     4.062     1.449     1.355  0.8131 -0.4740  0.3379
              Bcc     0.1194    -8.643    -3.084    -2.883  0.2117  0.7815  0.5868
 
              Baa    -0.0246   -13.146    -4.691    -4.385 -0.1820  0.1683  0.9688
    17 H(1)   Bbb    -0.0053    -2.817    -1.005    -0.940  0.3846  0.9189 -0.0873
              Bcc     0.0299    15.964     5.696     5.325  0.9049 -0.3567  0.2320
 

 ---------------------------------------------------------------------------------

 Calling FoFJK, ICntrl=      2127 FMM=F ISym2X=0 I1Cent= 0 IOpClX= 1 NMat=1 NMatS=1 NMatT=0.
 ***** Axes restored to original set *****
 -------------------------------------------------------------------
 Center     Atomic                   Forces (Hartrees/Bohr)
 Number     Number              X              Y              Z
 -------------------------------------------------------------------
      1        6           0.003435342    0.013404845   -0.009043953
      2        1           0.001793882   -0.000023168    0.005109606
      3        1          -0.005159338   -0.005692329    0.004769817
      4        1          -0.003394966   -0.001580438   -0.000256924
      5        8           0.001923125   -0.004983586   -0.000459984
      6        1          -0.003327931   -0.002123210   -0.003010020
      7        6          -0.001634317    0.004844413    0.003286547
      8        1           0.003787629   -0.000335430    0.000375352
      9        6           0.001952874   -0.001741609   -0.000376444
     10        1          -0.000354838   -0.001136119    0.004339102
     11        6          -0.001849348    0.001109222    0.001899713
     12        1           0.002764415   -0.002671026   -0.000000323
     13        1          -0.000251511    0.000140763   -0.005042782
     14        1          -0.000079110    0.001556097    0.000896933
     15        8           0.000322238    0.000079169   -0.000410192
     16        8           0.008795721   -0.005913099    0.003402995
     17        1          -0.008723868    0.005065506   -0.005479443
 -------------------------------------------------------------------
 Cartesian Forces:  Max     0.013404845 RMS     0.004054517

 GradGradGradGradGradGradGradGradGradGradGradGradGradGradGradGradGradGrad
 Berny optimization.
 FormGI is forming the generalized inverse of G from B-inverse, IUseBI=4.
 Internal  Forces:  Max     0.012906340 RMS     0.002974670
 Search for a local minimum.
 Step number   1 out of a maximum of   79
 All quantities printed in internal units (Hartrees-Bohrs-Radians)
 Mixed Optimization -- RFO/linear search
 Second derivative matrix not updated -- first step.
 ITU=  0
     Eigenvalues ---    0.00230   0.00230   0.00413   0.01295   0.01295
     Eigenvalues ---    0.01944   0.02111   0.04714   0.04718   0.05166
     Eigenvalues ---    0.05196   0.05568   0.05746   0.06237   0.08682
     Eigenvalues ---    0.10105   0.10911   0.11652   0.14101   0.15960
     Eigenvalues ---    0.16000   0.16000   0.16000   0.16000   0.16000
     Eigenvalues ---    0.16000   0.16000   0.16000   0.22180   0.23422
     Eigenvalues ---    0.24712   0.29730   0.32635   0.32855   0.33829
     Eigenvalues ---    0.33867   0.34004   0.34047   0.34084   0.34671
     Eigenvalues ---    0.35129   0.48937   0.51299   0.51422   0.56790
 RFO step:  Lambda=-4.30254397D-03 EMin= 2.30000000D-03
 Linear search not attempted -- first point.
 Maximum step size (   0.300) exceeded in Quadratic search.
    -- Step size scaled by   0.959
 Iteration  1 RMS(Cart)=  0.29726799 RMS(Int)=  0.01601433
 Iteration  2 RMS(Cart)=  0.08942897 RMS(Int)=  0.00111747
 Iteration  3 RMS(Cart)=  0.00175295 RMS(Int)=  0.00008547
 Iteration  4 RMS(Cart)=  0.00000192 RMS(Int)=  0.00008546
 Iteration  5 RMS(Cart)=  0.00000000 RMS(Int)=  0.00008546
 Variable       Old X    -DE/DX   Delta X   Delta X   Delta X     New X
                                 (Linear)    (Quad)   (Total)
    R1        2.09697  -0.00534   0.00000  -0.01548  -0.01548   2.08149
    R2        2.05466   0.00881   0.00000   0.02375   0.02375   2.07841
    R3        2.07323  -0.00312   0.00000  -0.00868  -0.00868   2.06455
    R4        2.58577  -0.00664   0.00000  -0.01231  -0.01231   2.57346
    R5        3.57151  -0.00165   0.00000  -0.02816  -0.02816   3.54335
    R6        2.07620  -0.00330   0.00000  -0.00923  -0.00923   2.06697
    R7        2.07189  -0.00322   0.00000  -0.00896  -0.00896   2.06293
    R8        2.99946   0.00090   0.00000   0.00341   0.00341   3.00287
    R9        2.60954   0.00007   0.00000   0.00014   0.00014   2.60968
   R10        2.09307  -0.00441   0.00000  -0.01272  -0.01272   2.08036
   R11        2.88505  -0.00153   0.00000  -0.00486  -0.00486   2.88019
   R12        2.53575   0.00013   0.00000   0.00022   0.00022   2.53598
   R13        2.07251  -0.00379   0.00000  -0.01054  -0.01054   2.06197
   R14        2.07554  -0.00502   0.00000  -0.01405  -0.01405   2.06150
   R15        2.06213  -0.00167   0.00000  -0.00456  -0.00456   2.05757
   R16        1.85157  -0.01291   0.00000  -0.02386  -0.02386   1.82771
    A1        1.79543   0.00129   0.00000   0.00837   0.00840   1.80383
    A2        1.94740  -0.00047   0.00000   0.00120   0.00107   1.94846
    A3        1.89727   0.00133   0.00000   0.01041   0.01034   1.90761
    A4        1.95138  -0.00120   0.00000  -0.01162  -0.01164   1.93975
    A5        1.89396  -0.00346   0.00000  -0.02249  -0.02249   1.87147
    A6        1.96951   0.00235   0.00000   0.01336   0.01328   1.98278
    A7        2.18717  -0.00667   0.00000  -0.03891  -0.03891   2.14826
    A8        1.90380  -0.00042   0.00000   0.00013   0.00034   1.90415
    A9        1.90109  -0.00379   0.00000  -0.03034  -0.03027   1.87082
   A10        1.94776   0.00455   0.00000   0.02451   0.02418   1.97194
   A11        1.80662   0.00436   0.00000   0.02796   0.02812   1.83474
   A12        1.90546  -0.00109   0.00000  -0.00595  -0.00587   1.89960
   A13        1.99260  -0.00359   0.00000  -0.01584  -0.01590   1.97670
   A14        1.80473  -0.00009   0.00000  -0.00162  -0.00160   1.80313
   A15        1.90876   0.00128   0.00000   0.00687   0.00684   1.91560
   A16        1.83228  -0.00059   0.00000   0.00201   0.00195   1.83423
   A17        1.96987  -0.00124   0.00000  -0.01262  -0.01261   1.95726
   A18        1.94306   0.00022   0.00000  -0.00009  -0.00008   1.94298
   A19        1.98999   0.00046   0.00000   0.00615   0.00611   1.99610
   A20        1.94246  -0.00053   0.00000  -0.00313  -0.00313   1.93933
   A21        1.92704  -0.00045   0.00000  -0.00214  -0.00214   1.92490
   A22        1.91265   0.00101   0.00000   0.00546   0.00547   1.91812
   A23        1.89509   0.00062   0.00000   0.00438   0.00438   1.89947
   A24        1.89522  -0.00038   0.00000  -0.00317  -0.00316   1.89205
   A25        1.89032  -0.00027   0.00000  -0.00141  -0.00141   1.88891
   A26        1.88088  -0.00158   0.00000  -0.00922  -0.00922   1.87167
   A27        3.14159  -0.00269   0.00000  -0.14927  -0.14927   2.99232
   A28        3.14159   0.00435   0.00000   0.24180   0.24180   3.38340
    D1        0.65903   0.00005   0.00000   0.01685   0.01672   0.67576
    D2       -1.28153  -0.00040   0.00000   0.01309   0.01313  -1.26840
    D3        2.82900   0.00208   0.00000   0.03545   0.03554   2.86455
    D4        1.46875  -0.00152   0.00000  -0.22118  -0.22118   1.24757
    D5       -3.04392  -0.00028   0.00000   0.01226   0.01207  -3.03184
    D6        1.13660   0.00060   0.00000   0.02453   0.02435   1.16095
    D7       -1.00542  -0.00031   0.00000   0.01228   0.01209  -0.99333
    D8        1.21534  -0.00032   0.00000   0.01134   0.01139   1.22672
    D9       -0.88733   0.00055   0.00000   0.02362   0.02366  -0.86366
   D10       -3.02935  -0.00035   0.00000   0.01137   0.01141  -3.01794
   D11       -0.85393   0.00006   0.00000   0.00882   0.00896  -0.84498
   D12       -2.95660   0.00094   0.00000   0.02109   0.02124  -2.93536
   D13        1.18457   0.00004   0.00000   0.00884   0.00898   1.19354
   D14        0.71758  -0.00044   0.00000   0.04648   0.04628   0.76387
   D15        2.82344   0.00122   0.00000   0.05834   0.05837   2.88181
   D16       -1.44757   0.00379   0.00000   0.07986   0.08003  -1.36754
   D17        1.11256  -0.00005   0.00000  -0.00339  -0.00341   1.10915
   D18       -0.99335  -0.00018   0.00000  -0.00540  -0.00542  -0.99877
   D19       -3.07412  -0.00020   0.00000  -0.00576  -0.00578  -3.07990
   D20       -0.88603  -0.00002   0.00000   0.00162   0.00162  -0.88441
   D21       -2.99195  -0.00015   0.00000  -0.00039  -0.00038  -2.99233
   D22        1.21047  -0.00017   0.00000  -0.00075  -0.00074   1.20973
   D23       -3.12566   0.00037   0.00000   0.00765   0.00767  -3.11799
   D24        1.05161   0.00024   0.00000   0.00565   0.00566   1.05727
   D25       -1.02916   0.00022   0.00000   0.00529   0.00530  -1.02386
         Item               Value     Threshold  Converged?
 Maximum Force            0.012906     0.000450     NO 
 RMS     Force            0.002975     0.000300     NO 
 Maximum Displacement     1.292193     0.001800     NO 
 RMS     Displacement     0.380307     0.001200     NO 
 Predicted change in Energy=-2.480753D-03
 GradGradGradGradGradGradGradGradGradGradGradGradGradGradGradGradGradGrad

                          Input orientation:                          
 ---------------------------------------------------------------------
 Center     Atomic      Atomic             Coordinates (Angstroms)
 Number     Number       Type             X           Y           Z
 ---------------------------------------------------------------------
      1          6           0        2.490571   -0.892890   -0.088413
      2          1           0        2.251795   -0.888018   -1.163687
      3          1           0        1.697626   -1.519827    0.345006
      4          1           0        3.478328   -1.318665    0.103001
      5          8           0        2.331475    0.362970    0.413632
      6          1           0       -0.663668    1.029321    1.340943
      7          6           0       -0.894554    1.175046    0.281775
      8          1           0       -1.834978    1.722285    0.193189
      9          6           0       -1.189527   -0.258893   -0.336198
     10          1           0       -1.297027   -0.053852   -1.412457
     11          6           0       -2.466424   -0.828561    0.270422
     12          1           0       -3.331277   -0.214595    0.014148
     13          1           0       -2.379560   -0.878580    1.356704
     14          1           0       -2.637157   -1.836495   -0.104336
     15          8           0       -0.086885   -0.981311   -0.084793
     16          8           0        0.090100    1.868152   -0.394369
     17          1           0        0.941209    1.506535   -0.111023
 ---------------------------------------------------------------------
                    Distance matrix (angstroms):
                    1          2          3          4          5
     1  C    0.000000
     2  H    1.101477   0.000000
     3  H    1.099847   1.726974   0.000000
     4  H    1.092514   1.815032   1.808295   0.000000
     5  O    1.361818   2.014759   1.987813   2.059044   0.000000
     6  H    3.960705   4.295263   3.614659   4.919519   3.205434
     7  C    3.984027   4.030522   3.739751   5.037127   3.329281
     8  H    5.062491   5.035525   4.797253   6.122641   4.388127
     9  C    3.742522   3.594890   3.223298   4.806754   3.653274
    10  H    4.099144   3.654019   3.769046   5.167241   4.083426
    11  C    4.970383   4.931713   4.221697   5.967270   4.945714
    12  H    5.862125   5.745562   5.206050   6.899100   5.706130
    13  H    5.080034   5.272752   4.249492   6.006688   4.962326
    14  H    5.213850   5.091530   4.369500   6.140870   5.458318
    15  O    2.578974   2.577235   1.912905   3.586058   2.811402
    16  O    3.671406   3.586258   3.822201   4.677956   2.818190
    17  H    2.856270   2.925684   3.152618   3.803227   1.875058
                    6          7          8          9         10
     6  H    0.000000
     7  C    1.093792   0.000000
     8  H    1.780311   1.091658   0.000000
     9  C    2.179180   1.589050   2.149866   0.000000
    10  H    3.025826   2.131338   2.454008   1.100878   0.000000
    11  C    2.801370   2.546635   2.628974   1.524131   2.190833
    12  H    3.228599   2.817862   2.454072   2.170667   2.489822
    13  H    2.566052   2.752834   2.900833   2.160118   3.085500
    14  H    3.767810   3.500732   3.660181   2.153653   2.585526
    15  O    2.531412   2.331647   3.231491   1.341981   2.021712
    16  O    2.069568   1.380981   2.018026   2.482971   2.579675
    17  H    2.216206   1.906358   2.801126   2.776234   3.022952
                   11         12         13         14         15
    11  C    0.000000
    12  H    1.091146   0.000000
    13  H    1.090897   1.774569   0.000000
    14  H    1.088817   1.768163   1.765955   0.000000
    15  O    2.410751   3.335224   2.710134   2.689909   0.000000
    16  O    3.774921   4.026231   4.087788   4.609387   2.871689
    17  H    4.148511   4.607829   4.344020   4.896999   2.692034
                   16         17
    16  O    0.000000
    17  H    0.967180   0.000000
 Stoichiometry    C4H10O3(3)
 Framework group  C1[X(C4H10O3)]
 Deg. of freedom    45
 Full point group                 C1      NOp   1
 Largest Abelian subgroup         C1      NOp   1
 Largest concise Abelian subgroup C1      NOp   1
                         Standard orientation:                         
 ---------------------------------------------------------------------
 Center     Atomic      Atomic             Coordinates (Angstroms)
 Number     Number       Type             X           Y           Z
 ---------------------------------------------------------------------
      1          6           0        2.453439   -0.921332   -0.108283
      2          1           0        2.222051   -0.891250   -1.184762
      3          1           0        1.661627   -1.563863    0.303847
      4          1           0        3.442606   -1.345461    0.079469
      5          8           0        2.282709    0.320629    0.423630
      6          1           0       -0.723029    0.944721    1.346048
      7          6           0       -0.947556    1.115258    0.289220
      8          1           0       -1.890892    1.658555    0.207610
      9          6           0       -1.228917   -0.304720   -0.366202
     10          1           0       -1.330331   -0.073679   -1.437775
     11          6           0       -2.506226   -0.897376    0.217081
     12          1           0       -3.373273   -0.282726   -0.029973
     13          1           0       -2.426525   -0.973825    1.302373
     14          1           0       -2.667802   -1.896746   -0.183763
     15          8           0       -0.123350   -1.026157   -0.125029
     16          8           0        0.037198    1.831184   -0.362562
     17          1           0        0.888672    1.468042   -0.082281
 ---------------------------------------------------------------------
 Rotational constants (GHZ):           3.6309136           1.5467444           1.1630296
 Standard basis: Aug-CC-pVTZ (5D, 7F)
 There are   635 symmetry adapted cartesian basis functions of A   symmetry.
 There are   552 symmetry adapted basis functions of A   symmetry.
   552 basis functions,   774 primitive gaussians,   635 cartesian basis functions
    30 alpha electrons       28 beta electrons
       nuclear repulsion energy       323.8835404657 Hartrees.
 NAtoms=   17 NActive=   17 NUniq=   17 SFac= 1.00D+00 NAtFMM=   60 NAOKFM=F Big=F
 Integral buffers will be    131072 words long.
 Raffenetti 2 integral format.
 Two-electron integral symmetry is turned on.
 Nuclear repulsion after empirical dispersion term =      323.8757242986 Hartrees.
 One-electron integrals computed using PRISM.
 NBasis=   552 RedAO= T EigKep=  9.32D-06  NBF=   552
 NBsUse=   552 1.00D-06 EigRej= -1.00D+00 NBFU=   552
 Initial guess from the checkpoint file:  "/scratch/kurten/scratch_galib/third-paper/MeO-OPrOH/SYS_1A_1B/DFT_high/calc-LM/TMP/G164965213_11_9_1604/Gau-91847.chk"
 B after Tr=    -0.000000   -0.000000   -0.000000
         Rot=    0.999853   -0.014334    0.003200   -0.008877 Ang=  -1.97 deg.
 Initial guess <Sx>= 0.0000 <Sy>= 0.0000 <Sz>= 1.0000 <S**2>= 2.0104 S= 1.0035
 ExpMin= 2.53D-02 ExpMax= 1.53D+04 ExpMxC= 5.22D+02 IAcc=3 IRadAn=         7 AccDes= 0.00D+00
 Harris functional with IExCor= 4639 and IRadAn=       7 diagonalized for initial guess.
 HarFok:  IExCor= 4639 AccDes= 0.00D+00 IRadAn=         7 IDoV= 1 UseB2=F ITyADJ=14
 ICtDFT=  3500011 ScaDFX=  1.000000  1.000000  1.000000  1.000000
 FoFCou: FMM=F IPFlag=           0 FMFlag=      100000 FMFlg1=           0
         NFxFlg=           0 DoJE=T BraDBF=F KetDBF=T FulRan=T
         wScrn=  0.000000 ICntrl=       500 IOpCl=  0 I1Cent=   200000004 NGrid=           0
         NMat0=    1 NMatS0=      1 NMatT0=    0 NMatD0=    1 NMtDS0=    0 NMtDT0=    0
 Petite list used in FoFCou.
 Requested convergence on RMS density matrix=1.00D-08 within 128 cycles.
 Requested convergence on MAX density matrix=1.00D-06.
 Requested convergence on             energy=1.00D-06.
 No special actions if energy rises.
 Restarting incremental Fock formation.
 SCF Done:  E(UwB97XD) =  -383.984744436     A.U. after   24 cycles
            NFock= 24  Conv=0.80D-08     -V/T= 2.0056
 <Sx>= 0.0000 <Sy>= 0.0000 <Sz>= 1.0000 <S**2>= 2.0103 S= 1.0034
 <L.S>=  0.00000000000    
 Annihilation of the first spin contaminant:
 S**2 before annihilation     2.0103,   after     2.0001
 Calling FoFJK, ICntrl=      2127 FMM=F ISym2X=0 I1Cent= 0 IOpClX= 1 NMat=1 NMatS=1 NMatT=0.
 ***** Axes restored to original set *****
 -------------------------------------------------------------------
 Center     Atomic                   Forces (Hartrees/Bohr)
 Number     Number              X              Y              Z
 -------------------------------------------------------------------
      1        6           0.010943971    0.005739607   -0.003205774
      2        1          -0.000499556   -0.002401009    0.002094642
      3        1           0.005386360   -0.000041358    0.000697031
      4        1           0.001589954    0.001103415    0.001464700
      5        8           0.002836807   -0.004728425    0.001717891
      6        1          -0.000119354   -0.000106028   -0.000074790
      7        6           0.000997949    0.003428454    0.000330375
      8        1           0.000642912   -0.000654306   -0.000805172
      9        6          -0.000671457   -0.003095311   -0.001018180
     10        1           0.000112542   -0.000264547    0.000464782
     11        6           0.000124697    0.000361977    0.001353430
     12        1           0.000614086   -0.000024965   -0.000278797
     13        1          -0.000231831   -0.000237947   -0.000148530
     14        1           0.000023602    0.000096657   -0.000049379
     15        8          -0.020769743    0.002363089   -0.003253116
     16        8          -0.002807887    0.000146700    0.002789763
     17        1           0.001826946   -0.001686004   -0.002078878
 -------------------------------------------------------------------
 Cartesian Forces:  Max     0.020769743 RMS     0.003819984

 GradGradGradGradGradGradGradGradGradGradGradGradGradGradGradGradGradGrad
 Berny optimization.
 Using GEDIIS/GDIIS optimizer.
 FormGI is forming the generalized inverse of G from B-inverse, IUseBI=4.
 Internal  Forces:  Max     0.094517426 RMS     0.019013056
 Search for a local minimum.
 Step number   2 out of a maximum of   79
 All quantities printed in internal units (Hartrees-Bohrs-Radians)
 Mixed Optimization -- RFO/linear search
 Update second derivatives using D2CorX and points    2    1
 DE=  5.73D-03 DEPred=-2.48D-03 R=-2.31D+00
 Trust test=-2.31D+00 RLast= 3.93D-01 DXMaxT set to 1.50D-01
 ITU= -1  0
 Use linear search instead of GDIIS.
     Eigenvalues ---    0.00228   0.00261   0.00413   0.01293   0.01824
     Eigenvalues ---    0.02096   0.04408   0.04710   0.04944   0.05092
     Eigenvalues ---    0.05582   0.05729   0.06233   0.07323   0.08584
     Eigenvalues ---    0.09383   0.10851   0.11410   0.12091   0.15281
     Eigenvalues ---    0.16000   0.16000   0.16000   0.16000   0.16000
     Eigenvalues ---    0.16000   0.16091   0.21199   0.23415   0.24635
     Eigenvalues ---    0.28631   0.29923   0.32750   0.33209   0.33838
     Eigenvalues ---    0.33948   0.34020   0.34072   0.34575   0.34723
     Eigenvalues ---    0.46288   0.48665   0.50870   0.55439   0.79199
 RFO step:  Lambda=-2.54204255D-02 EMin= 2.27625093D-03
 Quartic linear search produced a step of -0.49759.
 Maximum step size (   0.150) exceeded in Quadratic search.
    -- Step size scaled by   0.605
 Iteration  1 RMS(Cart)=  0.20608434 RMS(Int)=  0.02197446
 Iteration  2 RMS(Cart)=  0.09154655 RMS(Int)=  0.00576300
 Iteration  3 RMS(Cart)=  0.00762533 RMS(Int)=  0.00011472
 Iteration  4 RMS(Cart)=  0.00004111 RMS(Int)=  0.00011313
 Iteration  5 RMS(Cart)=  0.00000000 RMS(Int)=  0.00011313
 Variable       Old X    -DE/DX   Delta X   Delta X   Delta X     New X
                                 (Linear)    (Quad)   (Total)
    R1        2.08149  -0.00195   0.00770  -0.01426  -0.00656   2.07493
    R2        2.07841  -0.00358  -0.01182   0.01735   0.00553   2.08394
    R3        2.06455   0.00126   0.00432  -0.00638  -0.00206   2.06249
    R4        2.57346  -0.00241   0.00612  -0.01072  -0.00460   2.56887
    R5        3.54335   0.01593   0.01401   0.01071   0.02472   3.56806
    R6        2.06697  -0.00108   0.00459  -0.00838  -0.00379   2.06318
    R7        2.06293  -0.00082   0.00446  -0.00797  -0.00351   2.05942
    R8        3.00287   0.00572  -0.00170   0.00801   0.00631   3.00918
    R9        2.60968   0.01102  -0.00007   0.00522   0.00515   2.61483
   R10        2.08036  -0.00051   0.00633  -0.01097  -0.00464   2.07572
   R11        2.88019  -0.00017   0.00242  -0.00425  -0.00183   2.87836
   R12        2.53598  -0.01895  -0.00011  -0.00745  -0.00756   2.52842
   R13        2.06197  -0.00043   0.00524  -0.00903  -0.00379   2.05818
   R14        2.06150  -0.00016   0.00699  -0.01178  -0.00479   2.05671
   R15        2.05757  -0.00008   0.00227  -0.00383  -0.00156   2.05601
   R16        1.82771   0.02176   0.01187  -0.00909   0.00278   1.83049
    A1        1.80383   0.00009  -0.00418   0.00965   0.00546   1.80929
    A2        1.94846   0.00059  -0.00053   0.00358   0.00307   1.95154
    A3        1.90761   0.00486  -0.00515   0.01793   0.01280   1.92041
    A4        1.93975  -0.00204   0.00579  -0.01712  -0.01139   1.92835
    A5        1.87147   0.00208   0.01119  -0.02035  -0.00920   1.86227
    A6        1.98278  -0.00495  -0.00661   0.00592  -0.00071   1.98208
    A7        2.14826   0.04788   0.01936   0.02389   0.04325   2.19151
    A8        1.90415   0.00306  -0.00017  -0.00324  -0.00354   1.90061
    A9        1.87082   0.00191   0.01506  -0.01549  -0.00098   1.86984
   A10        1.97194  -0.00988  -0.01203   0.02706   0.01475   1.98669
   A11        1.83474  -0.02137  -0.01399  -0.00610  -0.02000   1.81473
   A12        1.89960  -0.01145   0.00292  -0.02772  -0.02455   1.87504
   A13        1.97670   0.03640   0.00791   0.02280   0.03053   2.00723
   A14        1.80313   0.00057   0.00080  -0.00284  -0.00209   1.80104
   A15        1.91560  -0.00671  -0.00341   0.00169  -0.00173   1.91387
   A16        1.83423   0.01044  -0.00097   0.01829   0.01734   1.85158
   A17        1.95726   0.00178   0.00627  -0.01696  -0.01072   1.94654
   A18        1.94298  -0.00005   0.00004   0.00074   0.00073   1.94371
   A19        1.99610  -0.00513  -0.00304   0.00122  -0.00185   1.99425
   A20        1.93933  -0.00080   0.00156  -0.00418  -0.00262   1.93671
   A21        1.92490   0.00062   0.00106  -0.00085   0.00021   1.92512
   A22        1.91812  -0.00007  -0.00272   0.00491   0.00219   1.92031
   A23        1.89947   0.00018  -0.00218   0.00505   0.00287   1.90234
   A24        1.89205   0.00024   0.00157  -0.00357  -0.00199   1.89006
   A25        1.88891  -0.00016   0.00070  -0.00134  -0.00064   1.88826
   A26        1.87167   0.09452   0.00459   0.11272   0.11731   1.98897
   A27        2.99232   0.05218   0.07427   0.01805   0.09232   3.08464
   A28        3.38340  -0.07417  -0.12032   0.03517  -0.08515   3.29825
    D1        0.67576  -0.00240  -0.00832   0.01839   0.01009   0.68585
    D2       -1.26840  -0.00582  -0.00653   0.00889   0.00239  -1.26601
    D3        2.86455  -0.00148  -0.01769   0.04157   0.02383   2.88837
    D4        1.24757   0.01881   0.11006  -0.40826  -0.29820   0.94937
    D5       -3.03184  -0.00704  -0.00601   0.02187   0.01591  -3.01593
    D6        1.16095  -0.00622  -0.01212   0.04238   0.03033   1.19128
    D7       -0.99333  -0.00266  -0.00602   0.02884   0.02287  -0.97045
    D8        1.22672  -0.00122  -0.00567   0.03547   0.02969   1.25642
    D9       -0.86366  -0.00040  -0.01178   0.05598   0.04411  -0.81955
   D10       -3.01794   0.00317  -0.00568   0.04244   0.03665  -2.98129
   D11       -0.84498   0.00656  -0.00446   0.06069   0.05627  -0.78870
   D12       -2.93536   0.00738  -0.01057   0.08119   0.07069  -2.86467
   D13        1.19354   0.01094  -0.00447   0.06765   0.06323   1.25678
   D14        0.76387  -0.00646  -0.02303   0.02811   0.00547   0.76933
   D15        2.88181  -0.01714  -0.02904   0.02227  -0.00677   2.87504
   D16       -1.36754  -0.02941  -0.03982   0.01025  -0.02997  -1.39751
   D17        1.10915  -0.00243   0.00170  -0.00904  -0.00732   1.10184
   D18       -0.99877  -0.00255   0.00270  -0.01206  -0.00934  -1.00811
   D19       -3.07990  -0.00269   0.00287  -0.01295  -0.01005  -3.08995
   D20       -0.88441  -0.00008  -0.00081   0.00319   0.00238  -0.88203
   D21       -2.99233  -0.00019   0.00019   0.00017   0.00036  -2.99198
   D22        1.20973  -0.00034   0.00037  -0.00072  -0.00036   1.20937
   D23       -3.11799   0.00285  -0.00382   0.01623   0.01239  -3.10560
   D24        1.05727   0.00274  -0.00282   0.01320   0.01036   1.06763
   D25       -1.02386   0.00259  -0.00264   0.01231   0.00965  -1.01421
         Item               Value     Threshold  Converged?
 Maximum Force            0.094517     0.000450     NO 
 RMS     Force            0.019013     0.000300     NO 
 Maximum Displacement     1.068119     0.001800     NO 
 RMS     Displacement     0.288590     0.001200     NO 
 Predicted change in Energy=-9.301750D-03
 GradGradGradGradGradGradGradGradGradGradGradGradGradGradGradGradGradGrad

                          Input orientation:                          
 ---------------------------------------------------------------------
 Center     Atomic      Atomic             Coordinates (Angstroms)
 Number     Number       Type             X           Y           Z
 ---------------------------------------------------------------------
      1          6           0        2.811087   -0.832378   -0.089360
      2          1           0        2.313099   -1.121413   -1.024285
      3          1           0        2.262850   -1.396965    0.683162
      4          1           0        3.866425   -1.110705   -0.089109
      5          8           0        2.596635    0.485821    0.164198
      6          1           0       -0.703903    0.855297    1.386227
      7          6           0       -0.922306    1.072646    0.338820
      8          1           0       -1.818351    1.690691    0.286012
      9          6           0       -1.359784   -0.298078   -0.343411
     10          1           0       -1.433105   -0.036209   -1.407640
     11          6           0       -2.704574   -0.742878    0.216688
     12          1           0       -3.484974   -0.022737   -0.025390
     13          1           0       -2.645936   -0.851627    1.298018
     14          1           0       -2.984634   -1.705169   -0.206742
     15          8           0       -0.359758   -1.158687   -0.120944
     16          8           0        0.090107    1.753768   -0.313665
     17          1           0        0.977168    1.411245   -0.129034
 ---------------------------------------------------------------------
                    Distance matrix (angstroms):
                    1          2          3          4          5
     1  C    0.000000
     2  H    1.098006   0.000000
     3  H    1.102775   1.730268   0.000000
     4  H    1.091423   1.813143   1.802720   0.000000
     5  O    1.359385   2.018932   1.981317   2.055584   0.000000
     6  H    4.169024   4.338231   3.790595   5.189381   3.538844
     7  C    4.213156   4.140024   4.045092   5.280349   3.571807
     8  H    5.285686   5.166593   5.132986   6.348638   4.578062
     9  C    4.212622   3.825120   3.922357   5.295120   4.065146
    10  H    4.514965   3.919014   4.459058   5.565795   4.356833
    11  C    5.524871   5.182697   5.031971   6.588387   5.441992
    12  H    6.348228   5.985193   5.952145   7.431743   6.105779
    13  H    5.630656   5.482508   4.977110   6.663489   5.528006
    14  H    5.862246   5.392135   5.331323   6.877807   6.007378
    15  O    3.187747   2.821627   2.753441   4.226575   3.394992
    16  O    3.760612   3.703154   3.954946   4.745125   2.849338
    17  H    2.898047   3.000091   3.193538   3.835313   1.888139
                    6          7          8          9         10
     6  H    0.000000
     7  C    1.091789   0.000000
     8  H    1.774923   1.089800   0.000000
     9  C    2.179931   1.592391   2.135803   0.000000
    10  H    3.021955   2.130867   2.449297   1.098424   0.000000
    11  C    2.815079   2.547061   2.590840   1.523161   2.180472
    12  H    3.240056   2.810654   2.410485   2.166421   2.474058
    13  H    2.587056   2.755682   2.858746   2.157519   3.075134
    14  H    3.780908   3.502440   3.624208   2.153769   2.575816
    15  O    2.538924   2.346634   3.226772   1.337981   2.016833
    16  O    2.080224   1.383706   2.001450   2.512596   2.592484
    17  H    2.330471   1.985331   2.839944   2.903289   3.088588
                   11         12         13         14         15
    11  C    0.000000
    12  H    1.089141   0.000000
    13  H    1.088365   1.772696   0.000000
    14  H    1.087994   1.764598   1.762825   0.000000
    15  O    2.405215   3.326633   2.708200   2.682532   0.000000
    16  O    3.784806   4.002533   4.107497   4.629223   2.953289
    17  H    4.279603   4.688044   4.503770   5.041225   2.896893
                   16         17
    16  O    0.000000
    17  H    0.968653   0.000000
 Stoichiometry    C4H10O3(3)
 Framework group  C1[X(C4H10O3)]
 Deg. of freedom    45
 Full point group                 C1      NOp   1
 Largest Abelian subgroup         C1      NOp   1
 Largest concise Abelian subgroup C1      NOp   1
                         Standard orientation:                         
 ---------------------------------------------------------------------
 Center     Atomic      Atomic             Coordinates (Angstroms)
 Number     Number       Type             X           Y           Z
 ---------------------------------------------------------------------
      1          6           0        2.754799   -0.934508   -0.011909
      2          1           0        2.266910   -1.224154   -0.951956
      3          1           0        2.176957   -1.472460    0.758039
      4          1           0        3.802009   -1.241015    0.012759
      5          8           0        2.571415    0.392646    0.218223
      6          1           0       -0.740390    0.868946    1.370830
      7          6           0       -0.932992    1.076245    0.316347
      8          1           0       -1.810791    1.717242    0.237258
      9          6           0       -1.394507   -0.292386   -0.354145
     10          1           0       -1.440580   -0.044735   -1.423294
     11          6           0       -2.761206   -0.692441    0.186329
     12          1           0       -3.517079    0.044645   -0.081232
     13          1           0       -2.725977   -0.786393    1.270058
     14          1           0       -3.059204   -1.653151   -0.228354
     15          8           0       -0.422565   -1.176062   -0.099905
     16          8           0        0.109664    1.720034   -0.326341
     17          1           0        0.983466    1.356659   -0.119657
 ---------------------------------------------------------------------
 Rotational constants (GHZ):           3.8871133           1.2670029           1.0045558
 Standard basis: Aug-CC-pVTZ (5D, 7F)
 There are   635 symmetry adapted cartesian basis functions of A   symmetry.
 There are   552 symmetry adapted basis functions of A   symmetry.
   552 basis functions,   774 primitive gaussians,   635 cartesian basis functions
    30 alpha electrons       28 beta electrons
       nuclear repulsion energy       313.4396812834 Hartrees.
 NAtoms=   17 NActive=   17 NUniq=   17 SFac= 1.00D+00 NAtFMM=   60 NAOKFM=F Big=F
 Integral buffers will be    131072 words long.
 Raffenetti 2 integral format.
 Two-electron integral symmetry is turned on.
 Nuclear repulsion after empirical dispersion term =      313.4322728714 Hartrees.
 One-electron integrals computed using PRISM.
 NBasis=   552 RedAO= T EigKep=  1.06D-05  NBF=   552
 NBsUse=   552 1.00D-06 EigRej= -1.00D+00 NBFU=   552
 Lowest energy guess from the checkpoint file:  "/scratch/kurten/scratch_galib/third-paper/MeO-OPrOH/SYS_1A_1B/DFT_high/calc-LM/TMP/G164965213_11_9_1604/Gau-91847.chk"
 B after Tr=    -0.000000    0.000000   -0.000000
         Rot=    0.999960    0.005622   -0.000099    0.006942 Ang=   1.02 deg.
 B after Tr=    -0.000000    0.000000    0.000000
         Rot=    0.999730    0.016023   -0.004096    0.016300 Ang=   2.66 deg.
 Initial guess <Sx>= 0.0000 <Sy>= 0.0000 <Sz>= 1.0000 <S**2>= 2.0099 S= 1.0033
 Requested convergence on RMS density matrix=1.00D-08 within 128 cycles.
 Requested convergence on MAX density matrix=1.00D-06.
 Requested convergence on             energy=1.00D-06.
 No special actions if energy rises.
 Restarting incremental Fock formation.
 SCF Done:  E(UwB97XD) =  -383.991203457     A.U. after   24 cycles
            NFock= 24  Conv=0.79D-08     -V/T= 2.0058
 <Sx>= 0.0000 <Sy>= 0.0000 <Sz>= 1.0000 <S**2>= 2.0101 S= 1.0033
 <L.S>=  0.00000000000    
 Annihilation of the first spin contaminant:
 S**2 before annihilation     2.0101,   after     2.0001
 Calling FoFJK, ICntrl=      2127 FMM=F ISym2X=0 I1Cent= 0 IOpClX= 1 NMat=1 NMatS=1 NMatT=0.
 ***** Axes restored to original set *****
 -------------------------------------------------------------------
 Center     Atomic                   Forces (Hartrees/Bohr)
 Number     Number              X              Y              Z
 -------------------------------------------------------------------
      1        6          -0.001617198    0.002364126   -0.002619105
      2        1          -0.001115402   -0.000967926    0.000396313
      3        1          -0.000255092   -0.000612065   -0.000125354
      4        1           0.001256793   -0.000388585    0.001323140
      5        8           0.001971449    0.000703496    0.001377807
      6        1           0.001540505   -0.000059440    0.000874871
      7        6           0.005419317    0.001618140   -0.000788643
      8        1          -0.000273222    0.000373759    0.000196941
      9        6          -0.000598295   -0.000357382   -0.002426555
     10        1           0.000520016    0.000701234   -0.001568337
     11        6           0.000303141    0.000409968    0.000634556
     12        1          -0.000687472    0.000690943   -0.000197966
     13        1          -0.000383937   -0.000269179    0.001618459
     14        1           0.000293445   -0.000463680   -0.000316101
     15        8           0.002409940    0.000561601    0.000834728
     16        8          -0.003127962    0.002440144   -0.002576312
     17        1          -0.005656025   -0.006745153    0.003361558
 -------------------------------------------------------------------
 Cartesian Forces:  Max     0.006745153 RMS     0.001960865

 GradGradGradGradGradGradGradGradGradGradGradGradGradGradGradGradGradGrad
 Berny optimization.
 Using GEDIIS/GDIIS optimizer.
 FormGI is forming the generalized inverse of G from B-inverse, IUseBI=4.
 Internal  Forces:  Max     0.015312641 RMS     0.002407728
 Search for a local minimum.
 Step number   3 out of a maximum of   79
 All quantities printed in internal units (Hartrees-Bohrs-Radians)
 Mixed Optimization -- RFO/linear search
 Update second derivatives using D2CorX and points    2    1    3
 DE= -7.31D-04 DEPred=-9.30D-03 R= 7.86D-02
 Trust test= 7.86D-02 RLast= 6.05D-01 DXMaxT set to 7.50D-02
 ITU= -1 -1  0
 Use linear search instead of GDIIS.
 Linear search step of   0.086 exceeds DXMaxT=   0.075 but not scaled.
 Quartic linear search produced a step of -0.37161.
 Iteration  1 RMS(Cart)=  0.08189458 RMS(Int)=  0.00568295
 Iteration  2 RMS(Cart)=  0.01010081 RMS(Int)=  0.00004414
 Iteration  3 RMS(Cart)=  0.00009107 RMS(Int)=  0.00002730
 Iteration  4 RMS(Cart)=  0.00000001 RMS(Int)=  0.00002730
 Variable       Old X    -DE/DX   Delta X   Delta X   Delta X     New X
                                 (Linear)    (Quad)   (Total)
    R1        2.07493   0.00042   0.00819   0.00000   0.00819   2.08312
    R2        2.08394   0.00035  -0.01088   0.00000  -0.01088   2.07306
    R3        2.06249   0.00131   0.00399   0.00000   0.00399   2.06648
    R4        2.56887  -0.00046   0.00628   0.00000   0.00628   2.57515
    R5        3.56806  -0.00028   0.00128   0.00000   0.00128   3.56934
    R6        2.06318   0.00116   0.00484   0.00000   0.00484   2.06802
    R7        2.05942   0.00043   0.00463   0.00000   0.00463   2.06406
    R8        3.00918  -0.00100  -0.00361   0.00000  -0.00361   3.00557
    R9        2.61483  -0.00837  -0.00197   0.00000  -0.00197   2.61286
   R10        2.07572   0.00165   0.00645   0.00000   0.00645   2.08217
   R11        2.87836   0.00095   0.00249   0.00000   0.00249   2.88084
   R12        2.52842   0.00158   0.00273   0.00000   0.00273   2.53114
   R13        2.05818   0.00099   0.00532   0.00000   0.00532   2.06350
   R14        2.05671   0.00161   0.00700   0.00000   0.00700   2.06371
   R15        2.05601   0.00046   0.00227   0.00000   0.00227   2.05828
   R16        1.83049  -0.00225   0.00783   0.00000   0.00783   1.83832
    A1        1.80929  -0.00129  -0.00515   0.00000  -0.00517   1.80411
    A2        1.95154   0.00092  -0.00154   0.00000  -0.00145   1.95008
    A3        1.92041   0.00124  -0.00860   0.00000  -0.00856   1.91185
    A4        1.92835  -0.00076   0.00856   0.00000   0.00860   1.93695
    A5        1.86227   0.00004   0.01178   0.00000   0.01179   1.87406
    A6        1.98208  -0.00029  -0.00467   0.00000  -0.00460   1.97748
    A7        2.19151  -0.00378  -0.00161   0.00000  -0.00161   2.18990
    A8        1.90061  -0.00023   0.00119   0.00000   0.00117   1.90177
    A9        1.86984   0.00148   0.01161   0.00000   0.01166   1.88150
   A10        1.98669   0.00036  -0.01447   0.00000  -0.01450   1.97219
   A11        1.81473   0.00188  -0.00302   0.00000  -0.00302   1.81172
   A12        1.87504   0.00172   0.01130   0.00000   0.01128   1.88632
   A13        2.00723  -0.00493  -0.00543   0.00000  -0.00543   2.00180
   A14        1.80104   0.00016   0.00137   0.00000   0.00138   1.80242
   A15        1.91387  -0.00020  -0.00190   0.00000  -0.00188   1.91200
   A16        1.85158  -0.00182  -0.00717   0.00000  -0.00715   1.84443
   A17        1.94654   0.00055   0.00867   0.00000   0.00868   1.95521
   A18        1.94371  -0.00016  -0.00024   0.00000  -0.00023   1.94348
   A19        1.99425   0.00122  -0.00158   0.00000  -0.00153   1.99272
   A20        1.93671  -0.00004   0.00214   0.00000   0.00214   1.93884
   A21        1.92512   0.00082   0.00072   0.00000   0.00072   1.92583
   A22        1.92031  -0.00074  -0.00284   0.00000  -0.00285   1.91746
   A23        1.90234  -0.00028  -0.00269   0.00000  -0.00269   1.89964
   A24        1.89006   0.00029   0.00192   0.00000   0.00191   1.89197
   A25        1.88826  -0.00006   0.00076   0.00000   0.00076   1.88903
   A26        1.98897  -0.01531  -0.04017   0.00000  -0.04017   1.94881
   A27        3.08464  -0.00031   0.02116   0.00000   0.02116   3.10581
   A28        3.29825  -0.00034  -0.05822   0.00000  -0.05822   3.24004
    D1        0.68585  -0.00083  -0.00996   0.00000  -0.00988   0.67597
    D2       -1.26601   0.00007  -0.00577   0.00000  -0.00582  -1.27183
    D3        2.88837   0.00118  -0.02206   0.00000  -0.02209   2.86628
    D4        0.94937   0.00022   0.19301   0.00000   0.19301   1.14238
    D5       -3.01593   0.00138  -0.01040   0.00000  -0.01042  -3.02635
    D6        1.19128   0.00075  -0.02032   0.00000  -0.02035   1.17093
    D7       -0.97045   0.00052  -0.01299   0.00000  -0.01300  -0.98346
    D8        1.25642   0.00015  -0.01527   0.00000  -0.01526   1.24115
    D9       -0.81955  -0.00047  -0.02518   0.00000  -0.02519  -0.84475
   D10       -2.98129  -0.00070  -0.01786   0.00000  -0.01784  -2.99913
   D11       -0.78870  -0.00061  -0.02424   0.00000  -0.02422  -0.81292
   D12       -2.86467  -0.00123  -0.03416   0.00000  -0.03415  -2.89883
   D13        1.25678  -0.00146  -0.02683   0.00000  -0.02680   1.22997
   D14        0.76933  -0.00050  -0.01923   0.00000  -0.01932   0.75001
   D15        2.87504   0.00064  -0.01918   0.00000  -0.01916   2.85589
   D16       -1.39751   0.00132  -0.01860   0.00000  -0.01853  -1.41604
   D17        1.10184   0.00081   0.00398   0.00000   0.00398   1.10582
   D18       -1.00811   0.00064   0.00548   0.00000   0.00548  -1.00263
   D19       -3.08995   0.00066   0.00588   0.00000   0.00588  -3.08407
   D20       -0.88203   0.00043  -0.00149   0.00000  -0.00149  -0.88352
   D21       -2.99198   0.00026   0.00001   0.00000   0.00001  -2.99197
   D22        1.20937   0.00028   0.00041   0.00000   0.00041   1.20978
   D23       -3.10560  -0.00086  -0.00745   0.00000  -0.00745  -3.11306
   D24        1.06763  -0.00103  -0.00595   0.00000  -0.00595   1.06168
   D25       -1.01421  -0.00100  -0.00556   0.00000  -0.00555  -1.01976
         Item               Value     Threshold  Converged?
 Maximum Force            0.015313     0.000450     NO 
 RMS     Force            0.002408     0.000300     NO 
 Maximum Displacement     0.351557     0.001800     NO 
 RMS     Displacement     0.087279     0.001200     NO 
 Predicted change in Energy=-4.421185D-04
 GradGradGradGradGradGradGradGradGradGradGradGradGradGradGradGradGradGrad

                          Input orientation:                          
 ---------------------------------------------------------------------
 Center     Atomic      Atomic             Coordinates (Angstroms)
 Number     Number       Type             X           Y           Z
 ---------------------------------------------------------------------
      1          6           0        2.875139   -0.832624   -0.080599
      2          1           0        2.499135   -1.030072   -1.097844
      3          1           0        2.273610   -1.502162    0.546558
      4          1           0        3.940180   -1.063738    0.009352
      5          8           0        2.568763    0.445734    0.278445
      6          1           0       -0.708979    0.877146    1.360878
      7          6           0       -0.938010    1.074474    0.309115
      8          1           0       -1.827387    1.705942    0.251944
      9          6           0       -1.401965   -0.295289   -0.352787
     10          1           0       -1.493210   -0.041802   -1.421180
     11          6           0       -2.734884   -0.726600    0.248318
     12          1           0       -3.520766   -0.003346    0.021016
     13          1           0       -2.648461   -0.824422    1.332557
     14          1           0       -3.028930   -1.693150   -0.158703
     15          8           0       -0.399584   -1.157868   -0.140082
     16          8           0        0.089019    1.718620   -0.355757
     17          1           0        0.956378    1.341779   -0.127685
 ---------------------------------------------------------------------
                    Distance matrix (angstroms):
                    1          2          3          4          5
     1  C    0.000000
     2  H    1.102339   0.000000
     3  H    1.097016   1.725627   0.000000
     4  H    1.093535   1.817588   1.805066   0.000000
     5  O    1.362709   2.019164   1.988290   2.057110   0.000000
     6  H    4.224579   4.469316   3.901289   5.216161   3.478702
     7  C    4.281238   4.268796   4.124310   5.334655   3.562823
     8  H    5.354312   5.294006   5.215065   6.402720   4.573288
     9  C    4.319310   4.039010   3.971803   5.409268   4.088307
    10  H    4.637352   4.125536   4.493726   5.710736   4.430129
    11  C    5.620657   5.412874   5.076953   6.687844   5.431753
    12  H    6.450243   6.208480   6.008114   7.535933   6.111489
    13  H    5.701512   5.696217   5.030299   6.724458   5.472099
    14  H    5.966962   5.646341   5.352644   6.999493   6.008335
    15  O    3.291373   3.055522   2.781362   4.343357   3.399675
    16  O    3.787746   3.730237   3.995002   4.765109   2.858598
    17  H    2.900326   2.991152   3.205885   3.835149   1.888816
                    6          7          8          9         10
     6  H    0.000000
     7  C    1.094349   0.000000
     8  H    1.779741   1.092251   0.000000
     9  C    2.188945   1.590478   2.133450   0.000000
    10  H    3.033039   2.132660   2.442463   1.101836   0.000000
    11  C    2.813197   2.544862   2.596310   1.524477   2.190416
    12  H    3.236764   2.813419   2.417131   2.171238   2.488451
    13  H    2.580257   2.752977   2.871346   2.161971   3.087096
    14  H    3.781233   3.500078   3.628521   2.153764   2.584421
    15  O    2.547526   2.339879   3.223929   1.339423   2.020602
    16  O    2.071645   1.382666   2.010491   2.505768   2.595700
    17  H    2.281472   1.962384   2.833034   2.879660   3.096434
                   11         12         13         14         15
    11  C    0.000000
    12  H    1.091959   0.000000
    13  H    1.092068   1.776295   0.000000
    14  H    1.089197   1.769079   1.767288   0.000000
    15  O    2.406340   3.331764   2.708745   2.683344   0.000000
    16  O    3.783970   4.017172   4.100154   4.626080   2.925651
    17  H    4.247939   4.677209   4.451920   5.009435   2.843769
                   16         17
    16  O    0.000000
    17  H    0.972799   0.000000
 Stoichiometry    C4H10O3(3)
 Framework group  C1[X(C4H10O3)]
 Deg. of freedom    45
 Full point group                 C1      NOp   1
 Largest Abelian subgroup         C1      NOp   1
 Largest concise Abelian subgroup C1      NOp   1
                         Standard orientation:                         
 ---------------------------------------------------------------------
 Center     Atomic      Atomic             Coordinates (Angstroms)
 Number     Number       Type             X           Y           Z
 ---------------------------------------------------------------------
      1          6           0        2.838254   -0.901108   -0.039383
      2          1           0        2.469810   -1.099064   -1.059293
      3          1           0        2.218724   -1.556034    0.585676
      4          1           0        3.898174   -1.149677    0.063580
      5          8           0        2.549933    0.384689    0.307850
      6          1           0       -0.731329    0.879126    1.351985
      7          6           0       -0.945722    1.073148    0.296527
      8          1           0       -1.823529    1.719240    0.225581
      9          6           0       -1.425905   -0.293008   -0.361242
     10          1           0       -1.501404   -0.045293   -1.432214
     11          6           0       -2.772331   -0.697491    0.228300
     12          1           0       -3.543281    0.037453   -0.012256
     13          1           0       -2.699165   -0.789377    1.314033
     14          1           0       -3.078476   -1.661655   -0.175450
     15          8           0       -0.440723   -1.171034   -0.132023
     16          8           0        0.099190    1.695196   -0.361486
     17          1           0        0.957506    1.305227   -0.121579
 ---------------------------------------------------------------------
 Rotational constants (GHZ):           3.9254397           1.2365473           0.9933160
 Standard basis: Aug-CC-pVTZ (5D, 7F)
 There are   635 symmetry adapted cartesian basis functions of A   symmetry.
 There are   552 symmetry adapted basis functions of A   symmetry.
   552 basis functions,   774 primitive gaussians,   635 cartesian basis functions
    30 alpha electrons       28 beta electrons
       nuclear repulsion energy       312.4924381485 Hartrees.
 NAtoms=   17 NActive=   17 NUniq=   17 SFac= 1.00D+00 NAtFMM=   60 NAOKFM=F Big=F
 Integral buffers will be    131072 words long.
 Raffenetti 2 integral format.
 Two-electron integral symmetry is turned on.
 Nuclear repulsion after empirical dispersion term =      312.4851365468 Hartrees.
 One-electron integrals computed using PRISM.
 NBasis=   552 RedAO= T EigKep=  1.09D-05  NBF=   552
 NBsUse=   552 1.00D-06 EigRej= -1.00D+00 NBFU=   552
 Lowest energy guess from the checkpoint file:  "/scratch/kurten/scratch_galib/third-paper/MeO-OPrOH/SYS_1A_1B/DFT_high/calc-LM/TMP/G164965213_11_9_1604/Gau-91847.chk"
 B after Tr=    -0.000000    0.000000   -0.000000
         Rot=    0.999984    0.004100   -0.000142    0.003794 Ang=   0.64 deg.
 B after Tr=     0.000000   -0.000000    0.000000
         Rot=    0.999993   -0.001701    0.000066   -0.003201 Ang=  -0.42 deg.
 Initial guess <Sx>= 0.0000 <Sy>= 0.0000 <Sz>= 1.0000 <S**2>= 2.0100 S= 1.0033
 Requested convergence on RMS density matrix=1.00D-08 within 128 cycles.
 Requested convergence on MAX density matrix=1.00D-06.
 Requested convergence on             energy=1.00D-06.
 No special actions if energy rises.
 SCF Done:  E(UwB97XD) =  -383.991627075     A.U. after   17 cycles
            NFock= 17  Conv=0.69D-08     -V/T= 2.0059
 <Sx>= 0.0000 <Sy>= 0.0000 <Sz>= 1.0000 <S**2>= 2.0100 S= 1.0033
 <L.S>=  0.00000000000    
 Annihilation of the first spin contaminant:
 S**2 before annihilation     2.0100,   after     2.0001
 Calling FoFJK, ICntrl=      2127 FMM=F ISym2X=0 I1Cent= 0 IOpClX= 1 NMat=1 NMatS=1 NMatT=0.
 ***** Axes restored to original set *****
 -------------------------------------------------------------------
 Center     Atomic                   Forces (Hartrees/Bohr)
 Number     Number              X              Y              Z
 -------------------------------------------------------------------
      1        6          -0.000144247    0.005729573   -0.006159161
      2        1           0.000294510   -0.000477274    0.001869166
      3        1          -0.001880657   -0.001790914    0.002269396
      4        1          -0.000616835   -0.000736543    0.001095156
      5        8           0.001680740   -0.001597267    0.001162130
      6        1          -0.000187892   -0.000861662   -0.000674724
      7        6           0.002926344    0.002730644    0.000773226
      8        1           0.001276637    0.000159027    0.000270470
      9        6           0.000348388   -0.000891194   -0.001616227
     10        1           0.000134551   -0.000001933    0.000653564
     11        6          -0.000528225    0.000666040    0.001065044
     12        1           0.000628708   -0.000554900   -0.000051737
     13        1          -0.000212607   -0.000098706   -0.000893088
     14        1           0.000120137    0.000288108    0.000132771
     15        8           0.001875410    0.000436211    0.000325622
     16        8           0.001666806   -0.000626845   -0.000681347
     17        1          -0.007381768   -0.002372365    0.000459739
 -------------------------------------------------------------------
 Cartesian Forces:  Max     0.007381768 RMS     0.001931154

 GradGradGradGradGradGradGradGradGradGradGradGradGradGradGradGradGradGrad
 Berny optimization.
 Using GEDIIS/GDIIS optimizer.
 FormGI is forming the generalized inverse of G from B-inverse, IUseBI=4.
 Internal  Forces:  Max     0.011756604 RMS     0.002248902
 Search for a local minimum.
 Step number   4 out of a maximum of   79
 All quantities printed in internal units (Hartrees-Bohrs-Radians)
 Mixed Optimization -- RFO/linear search
 Update second derivatives using D2CorX and points    2    1    3    4
 ITU=  0 -1 -1  0
 Use linear search instead of GDIIS.
     Eigenvalues ---    0.00206   0.00241   0.00413   0.01294   0.01824
     Eigenvalues ---    0.02086   0.03431   0.04775   0.04985   0.05161
     Eigenvalues ---    0.05575   0.05728   0.05863   0.06283   0.08701
     Eigenvalues ---    0.09470   0.10925   0.11687   0.13514   0.15792
     Eigenvalues ---    0.15996   0.16000   0.16000   0.16000   0.16000
     Eigenvalues ---    0.16083   0.16353   0.21398   0.23488   0.24615
     Eigenvalues ---    0.29081   0.29949   0.32755   0.33229   0.33839
     Eigenvalues ---    0.33951   0.34020   0.34069   0.34565   0.34706
     Eigenvalues ---    0.43472   0.48503   0.51243   0.55771   0.66471
 RFO step:  Lambda=-1.48610364D-03 EMin= 2.05876753D-03
 Quartic linear search produced a step of  0.00514.
 Maximum step size (   0.075) exceeded in Quadratic search.
    -- Step size scaled by   0.641
 Iteration  1 RMS(Cart)=  0.04723389 RMS(Int)=  0.00166262
 Iteration  2 RMS(Cart)=  0.00212810 RMS(Int)=  0.00004004
 Iteration  3 RMS(Cart)=  0.00000491 RMS(Int)=  0.00003996
 Iteration  4 RMS(Cart)=  0.00000000 RMS(Int)=  0.00003996
 Variable       Old X    -DE/DX   Delta X   Delta X   Delta X     New X
                                 (Linear)    (Quad)   (Total)
    R1        2.08312  -0.00174   0.00004  -0.00749  -0.00745   2.07567
    R2        2.07306   0.00342  -0.00006   0.01220   0.01215   2.08521
    R3        2.06648  -0.00036   0.00002  -0.00339  -0.00337   2.06311
    R4        2.57515  -0.00284   0.00003  -0.00665  -0.00662   2.56853
    R5        3.56934  -0.00105   0.00001  -0.01224  -0.01224   3.55711
    R6        2.06802  -0.00050   0.00002  -0.00375  -0.00373   2.06429
    R7        2.06406  -0.00096   0.00002  -0.00424  -0.00422   2.05984
    R8        3.00557  -0.00040  -0.00002   0.00037   0.00035   3.00592
    R9        2.61286  -0.00562  -0.00001  -0.00506  -0.00507   2.60779
   R10        2.08217  -0.00065   0.00003  -0.00513  -0.00510   2.07707
   R11        2.88084   0.00001   0.00001  -0.00162  -0.00160   2.87924
   R12        2.53114   0.00117   0.00001   0.00110   0.00111   2.53225
   R13        2.06350  -0.00081   0.00003  -0.00458  -0.00455   2.05895
   R14        2.06371  -0.00089   0.00004  -0.00588  -0.00585   2.05786
   R15        2.05828  -0.00034   0.00001  -0.00196  -0.00195   2.05634
   R16        1.83832  -0.00655   0.00004  -0.01396  -0.01392   1.82441
    A1        1.80411  -0.00038  -0.00003   0.00098   0.00096   1.80508
    A2        1.95008   0.00040  -0.00001   0.00298   0.00291   1.95300
    A3        1.91185   0.00141  -0.00004   0.00786   0.00778   1.91963
    A4        1.93695  -0.00085   0.00004  -0.00715  -0.00712   1.92983
    A5        1.87406  -0.00143   0.00006  -0.01186  -0.01180   1.86226
    A6        1.97748   0.00070  -0.00002   0.00615   0.00609   1.98356
    A7        2.18990  -0.00576  -0.00001  -0.02760  -0.02761   2.16229
    A8        1.90177  -0.00032   0.00001   0.00194   0.00199   1.90376
    A9        1.88150  -0.00047   0.00006  -0.01322  -0.01320   1.86830
   A10        1.97219   0.00205  -0.00007   0.00940   0.00913   1.98132
   A11        1.81172   0.00306  -0.00002   0.01795   0.01801   1.82973
   A12        1.88632   0.00084   0.00006   0.00102   0.00115   1.88747
   A13        2.00180  -0.00493  -0.00003  -0.01555  -0.01563   1.98617
   A14        1.80242   0.00005   0.00001  -0.00038  -0.00037   1.80205
   A15        1.91200   0.00046  -0.00001   0.00238   0.00237   1.91437
   A16        1.84443  -0.00155  -0.00004  -0.00469  -0.00473   1.83970
   A17        1.95521  -0.00014   0.00004  -0.00220  -0.00215   1.95306
   A18        1.94348  -0.00003  -0.00000   0.00020   0.00020   1.94368
   A19        1.99272   0.00103  -0.00001   0.00414   0.00414   1.99685
   A20        1.93884  -0.00022   0.00001  -0.00155  -0.00154   1.93731
   A21        1.92583   0.00034   0.00000   0.00045   0.00045   1.92629
   A22        1.91746  -0.00009  -0.00001   0.00125   0.00124   1.91870
   A23        1.89964   0.00005  -0.00001   0.00188   0.00186   1.90151
   A24        1.89197   0.00004   0.00001  -0.00123  -0.00122   1.89075
   A25        1.88903  -0.00013   0.00000  -0.00081  -0.00081   1.88822
   A26        1.94881  -0.01176  -0.00021  -0.03446  -0.03466   1.91414
   A27        3.10581  -0.00204   0.00011   0.01570   0.01581   3.12161
   A28        3.24004   0.00236  -0.00030  -0.03693  -0.03723   3.20281
    D1        0.67597  -0.00057  -0.00005   0.00095   0.00084   0.67681
    D2       -1.27183  -0.00007  -0.00003   0.00205   0.00204  -1.26979
    D3        2.86628   0.00158  -0.00011   0.01560   0.01552   2.88180
    D4        1.14238  -0.00052   0.00099   0.10387   0.10486   1.24724
    D5       -3.02635   0.00088  -0.00005   0.00696   0.00683  -3.01953
    D6        1.17093   0.00079  -0.00010   0.00860   0.00841   1.17934
    D7       -0.98346   0.00023  -0.00007   0.00511   0.00497  -0.97849
    D8        1.24115  -0.00001  -0.00008   0.00190   0.00182   1.24297
    D9       -0.84475  -0.00010  -0.00013   0.00353   0.00340  -0.84135
   D10       -2.99913  -0.00066  -0.00009   0.00005  -0.00004  -2.99917
   D11       -0.81292  -0.00046  -0.00012  -0.00290  -0.00295  -0.81587
   D12       -2.89883  -0.00055  -0.00018  -0.00127  -0.00137  -2.90020
   D13        1.22997  -0.00110  -0.00014  -0.00475  -0.00481   1.22516
   D14        0.75001  -0.00041  -0.00010   0.00181   0.00164   0.75166
   D15        2.85589   0.00106  -0.00010   0.01087   0.01079   2.86668
   D16       -1.41604   0.00257  -0.00010   0.02488   0.02483  -1.39121
   D17        1.10582   0.00053   0.00002   0.00276   0.00278   1.10860
   D18       -1.00263   0.00038   0.00003   0.00112   0.00114  -1.00148
   D19       -3.08407   0.00038   0.00003   0.00106   0.00108  -3.08298
   D20       -0.88352   0.00027  -0.00001   0.00304   0.00303  -0.88048
   D21       -2.99197   0.00011   0.00000   0.00140   0.00140  -2.99057
   D22        1.20978   0.00012   0.00000   0.00133   0.00134   1.21112
   D23       -3.11306  -0.00045  -0.00004   0.00114   0.00110  -3.11196
   D24        1.06168  -0.00060  -0.00003  -0.00051  -0.00053   1.06114
   D25       -1.01976  -0.00060  -0.00003  -0.00057  -0.00060  -1.02036
         Item               Value     Threshold  Converged?
 Maximum Force            0.011757     0.000450     NO 
 RMS     Force            0.002249     0.000300     NO 
 Maximum Displacement     0.165122     0.001800     NO 
 RMS     Displacement     0.046663     0.001200     NO 
 Predicted change in Energy=-6.601235D-04
 GradGradGradGradGradGradGradGradGradGradGradGradGradGradGradGradGradGrad

                          Input orientation:                          
 ---------------------------------------------------------------------
 Center     Atomic      Atomic             Coordinates (Angstroms)
 Number     Number       Type             X           Y           Z
 ---------------------------------------------------------------------
      1          6           0        2.851031   -0.828358   -0.096411
      2          1           0        2.534156   -0.961630   -1.139631
      3          1           0        2.204549   -1.529051    0.459179
      4          1           0        3.903242   -1.082760    0.045206
      5          8           0        2.530013    0.421467    0.330584
      6          1           0       -0.714686    0.900405    1.357300
      7          6           0       -0.937198    1.090479    0.304851
      8          1           0       -1.820684    1.725241    0.236492
      9          6           0       -1.381388   -0.296129   -0.335631
     10          1           0       -1.463077   -0.064132   -1.406896
     11          6           0       -2.717005   -0.730034    0.255382
     12          1           0       -3.504852   -0.021458    0.001741
     13          1           0       -2.645107   -0.805808    1.339334
     14          1           0       -2.996001   -1.706463   -0.135582
     15          8           0       -0.368843   -1.140147   -0.094762
     16          8           0        0.092109    1.712260   -0.372108
     17          1           0        0.933787    1.308740   -0.125503
 ---------------------------------------------------------------------
                    Distance matrix (angstroms):
                    1          2          3          4          5
     1  C    0.000000
     2  H    1.098399   0.000000
     3  H    1.103444   1.728236   0.000000
     4  H    1.091753   1.814637   1.804468   0.000000
     5  O    1.359205   2.018540   1.981661   2.056671   0.000000
     6  H    4.220929   4.500757   3.902668   5.194208   3.436801
     7  C    4.265399   4.283454   4.093450   5.312273   3.531259
     8  H    5.334475   5.298832   5.180976   6.378463   4.542824
     9  C    4.272454   4.052257   3.874373   5.356411   4.032101
    10  H    4.573067   4.105460   4.368033   5.651866   4.381713
    11  C    5.580005   5.438234   4.990157   6.632968   5.372412
    12  H    6.407650   6.217417   5.922783   7.483857   6.060026
    13  H    5.680617   5.744067   4.981658   6.680744   5.413469
    14  H    5.912731   5.669702   5.237455   6.929736   5.939884
    15  O    3.234935   3.090472   2.660910   4.274763   3.320078
    16  O    3.760638   3.701671   3.957213   4.744578   2.846629
    17  H    2.871212   2.957062   3.163819   3.816553   1.882341
                    6          7          8          9         10
     6  H    0.000000
     7  C    1.092377   0.000000
     8  H    1.777581   1.090020   0.000000
     9  C    2.177659   1.590662   2.146217   0.000000
    10  H    3.021787   2.130669   2.455700   1.099138   0.000000
    11  C    2.807461   2.546454   2.613833   1.523628   2.186076
    12  H    3.236109   2.814450   2.437722   2.167571   2.480912
    13  H    2.576434   2.753728   2.881344   2.159228   3.080431
    14  H    3.772115   3.500791   3.646423   2.153146   2.581346
    15  O    2.528230   2.336325   3.229245   1.340012   2.019122
    16  O    2.073855   1.379984   2.007322   2.491215   2.577781
    17  H    2.254530   1.932207   2.809204   2.824853   3.044947
                   11         12         13         14         15
    11  C    0.000000
    12  H    1.089548   0.000000
    13  H    1.088974   1.772999   0.000000
    14  H    1.088166   1.765510   1.763429   0.000000
    15  O    2.409286   3.330966   2.711050   2.687813   0.000000
    16  O    3.774873   4.010445   4.094148   4.613028   2.902692
    17  H    4.198804   4.635422   4.407442   4.953260   2.773957
                   16         17
    16  O    0.000000
    17  H    0.965434   0.000000
 Stoichiometry    C4H10O3(3)
 Framework group  C1[X(C4H10O3)]
 Deg. of freedom    45
 Full point group                 C1      NOp   1
 Largest Abelian subgroup         C1      NOp   1
 Largest concise Abelian subgroup C1      NOp   1
                         Standard orientation:                         
 ---------------------------------------------------------------------
 Center     Atomic      Atomic             Coordinates (Angstroms)
 Number     Number       Type             X           Y           Z
 ---------------------------------------------------------------------
      1          6           0        2.817884   -0.882969   -0.072056
      2          1           0        2.510945   -1.010479   -1.118961
      3          1           0        2.156575   -1.576459    0.475055
      4          1           0        3.865198   -1.150770    0.080716
      5          8           0        2.507807    0.370046    0.353671
      6          1           0       -0.741826    0.887827    1.345329
      7          6           0       -0.950269    1.082471    0.290837
      8          1           0       -1.824938    1.728364    0.213886
      9          6           0       -1.404639   -0.297369   -0.357078
     10          1           0       -1.471547   -0.062536   -1.428750
     11          6           0       -2.752044   -0.715522    0.218327
     12          1           0       -3.528111    0.003297   -0.042700
     13          1           0       -2.693113   -0.794044    1.302867
     14          1           0       -3.038878   -1.687711   -0.177500
     15          8           0       -0.405458   -1.154412   -0.106587
     16          8           0        0.094169    1.692469   -0.373549
     17          1           0        0.927951    1.278019   -0.118398
 ---------------------------------------------------------------------
 Rotational constants (GHZ):           3.9376292           1.2602798           1.0109558
 Standard basis: Aug-CC-pVTZ (5D, 7F)
 There are   635 symmetry adapted cartesian basis functions of A   symmetry.
 There are   552 symmetry adapted basis functions of A   symmetry.
   552 basis functions,   774 primitive gaussians,   635 cartesian basis functions
    30 alpha electrons       28 beta electrons
       nuclear repulsion energy       313.9530451658 Hartrees.
 NAtoms=   17 NActive=   17 NUniq=   17 SFac= 1.00D+00 NAtFMM=   60 NAOKFM=F Big=F
 Integral buffers will be    131072 words long.
 Raffenetti 2 integral format.
 Two-electron integral symmetry is turned on.
 Nuclear repulsion after empirical dispersion term =      313.9456818438 Hartrees.
 One-electron integrals computed using PRISM.
 NBasis=   552 RedAO= T EigKep=  1.08D-05  NBF=   552
 NBsUse=   552 1.00D-06 EigRej= -1.00D+00 NBFU=   552
 Initial guess from the checkpoint file:  "/scratch/kurten/scratch_galib/third-paper/MeO-OPrOH/SYS_1A_1B/DFT_high/calc-LM/TMP/G164965213_11_9_1604/Gau-91847.chk"
 B after Tr=    -0.000000   -0.000000   -0.000000
         Rot=    0.999996   -0.001570    0.001197   -0.002062 Ang=  -0.33 deg.
 Initial guess <Sx>= 0.0000 <Sy>= 0.0000 <Sz>= 1.0000 <S**2>= 2.0101 S= 1.0033
 ExpMin= 2.53D-02 ExpMax= 1.53D+04 ExpMxC= 5.22D+02 IAcc=3 IRadAn=         7 AccDes= 0.00D+00
 Harris functional with IExCor= 4639 and IRadAn=       7 diagonalized for initial guess.
 HarFok:  IExCor= 4639 AccDes= 0.00D+00 IRadAn=         7 IDoV= 1 UseB2=F ITyADJ=14
 ICtDFT=  3500011 ScaDFX=  1.000000  1.000000  1.000000  1.000000
 FoFCou: FMM=F IPFlag=           0 FMFlag=      100000 FMFlg1=           0
         NFxFlg=           0 DoJE=T BraDBF=F KetDBF=T FulRan=T
         wScrn=  0.000000 ICntrl=       500 IOpCl=  0 I1Cent=   200000004 NGrid=           0
         NMat0=    1 NMatS0=      1 NMatT0=    0 NMatD0=    1 NMtDS0=    0 NMtDT0=    0
 Petite list used in FoFCou.
 Requested convergence on RMS density matrix=1.00D-08 within 128 cycles.
 Requested convergence on MAX density matrix=1.00D-06.
 Requested convergence on             energy=1.00D-06.
 No special actions if energy rises.
 Restarting incremental Fock formation.
 SCF Done:  E(UwB97XD) =  -383.992220554     A.U. after   25 cycles
            NFock= 25  Conv=0.18D-08     -V/T= 2.0058
 <Sx>= 0.0000 <Sy>= 0.0000 <Sz>= 1.0000 <S**2>= 2.0100 S= 1.0033
 <L.S>=  0.00000000000    
 Annihilation of the first spin contaminant:
 S**2 before annihilation     2.0100,   after     2.0001
 Calling FoFJK, ICntrl=      2127 FMM=F ISym2X=0 I1Cent= 0 IOpClX= 1 NMat=1 NMatS=1 NMatT=0.
 ***** Axes restored to original set *****
 -------------------------------------------------------------------
 Center     Atomic                   Forces (Hartrees/Bohr)
 Number     Number              X              Y              Z
 -------------------------------------------------------------------
      1        6          -0.002315416    0.002689680   -0.003015989
      2        1          -0.000330975   -0.001111247   -0.000203504
      3        1          -0.000107603   -0.000004632    0.000333009
      4        1           0.000684971   -0.000548169    0.001307757
      5        8           0.001691780   -0.000154950    0.001988457
      6        1           0.000740191    0.000291414    0.000766533
      7        6           0.000937905    0.000857698   -0.000861416
      8        1          -0.000557968   -0.000216827   -0.000080861
      9        6          -0.000865877   -0.001199280   -0.000563382
     10        1           0.000275064    0.000304950   -0.000868047
     11        6           0.000452348   -0.000084238   -0.000007547
     12        1          -0.000427320    0.000535687   -0.000234919
     13        1          -0.000174826   -0.000168600    0.001132434
     14        1           0.000008777   -0.000415228   -0.000178686
     15        8           0.000696471    0.000523004    0.000173574
     16        8          -0.002149734    0.001166453    0.000222380
     17        1           0.001442211   -0.002465714    0.000090207
 -------------------------------------------------------------------
 Cartesian Forces:  Max     0.003015989 RMS     0.001058676

 GradGradGradGradGradGradGradGradGradGradGradGradGradGradGradGradGradGrad
 Berny optimization.
 Using GEDIIS/GDIIS optimizer.
 FormGI is forming the generalized inverse of G from B-inverse, IUseBI=4.
 Internal  Forces:  Max     0.004764015 RMS     0.001011329
 Search for a local minimum.
 Step number   5 out of a maximum of   79
 All quantities printed in internal units (Hartrees-Bohrs-Radians)
 Mixed Optimization -- RFO/linear search
 Update second derivatives using D2CorX and points    2    1    3    4    5
 DE= -5.93D-04 DEPred=-6.60D-04 R= 8.99D-01
 TightC=F SS=  1.41D+00  RLast= 1.33D-01 DXNew= 1.2613D-01 3.9945D-01
 Trust test= 8.99D-01 RLast= 1.33D-01 DXMaxT set to 1.26D-01
 ITU=  1  0 -1 -1  0
 Use linear search instead of GDIIS.
     Eigenvalues ---    0.00226   0.00242   0.00413   0.01283   0.01790
     Eigenvalues ---    0.02084   0.03313   0.04783   0.05005   0.05162
     Eigenvalues ---    0.05573   0.05723   0.05878   0.06284   0.08464
     Eigenvalues ---    0.08773   0.10930   0.11578   0.13844   0.15360
     Eigenvalues ---    0.15999   0.16000   0.16000   0.16000   0.16078
     Eigenvalues ---    0.16136   0.16529   0.21503   0.23470   0.24482
     Eigenvalues ---    0.29736   0.32410   0.32788   0.33743   0.33839
     Eigenvalues ---    0.33956   0.34054   0.34108   0.34497   0.34704
     Eigenvalues ---    0.42894   0.50132   0.55645   0.56476   0.65655
 RFO step:  Lambda=-3.46482693D-04 EMin= 2.26226324D-03
 Quartic linear search produced a step of  0.29103.
 Iteration  1 RMS(Cart)=  0.04738195 RMS(Int)=  0.00167050
 Iteration  2 RMS(Cart)=  0.00194504 RMS(Int)=  0.00004808
 Iteration  3 RMS(Cart)=  0.00000423 RMS(Int)=  0.00004801
 Iteration  4 RMS(Cart)=  0.00000000 RMS(Int)=  0.00004801
 Variable       Old X    -DE/DX   Delta X   Delta X   Delta X     New X
                                 (Linear)    (Quad)   (Total)
    R1        2.07567   0.00042  -0.00217  -0.00041  -0.00257   2.07310
    R2        2.08521   0.00023   0.00354   0.00294   0.00648   2.09169
    R3        2.06311   0.00096  -0.00098   0.00217   0.00119   2.06430
    R4        2.56853  -0.00094  -0.00193  -0.00367  -0.00560   2.56292
    R5        3.55711  -0.00063  -0.00356  -0.00681  -0.01037   3.54674
    R6        2.06429   0.00085  -0.00108   0.00159   0.00051   2.06480
    R7        2.05984   0.00033  -0.00123  -0.00000  -0.00123   2.05861
    R8        3.00592   0.00067   0.00010   0.00500   0.00510   3.01102
    R9        2.60779  -0.00136  -0.00148  -0.00048  -0.00196   2.60583
   R10        2.07707   0.00089  -0.00148   0.00128  -0.00021   2.07686
   R11        2.87924   0.00044  -0.00047   0.00086   0.00039   2.87963
   R12        2.53225   0.00023   0.00032  -0.00085  -0.00053   2.53172
   R13        2.05895   0.00071  -0.00133   0.00104  -0.00029   2.05866
   R14        2.05786   0.00113  -0.00170   0.00198   0.00028   2.05814
   R15        2.05634   0.00043  -0.00057   0.00089   0.00032   2.05666
   R16        1.82441   0.00171  -0.00405   0.00339  -0.00066   1.82375
    A1        1.80508  -0.00050   0.00028  -0.00215  -0.00183   1.80325
    A2        1.95300   0.00044   0.00085   0.00725   0.00791   1.96091
    A3        1.91963   0.00197   0.00226   0.01897   0.02113   1.94076
    A4        1.92983  -0.00065  -0.00207  -0.01065  -0.01285   1.91699
    A5        1.86226  -0.00100  -0.00343  -0.01251  -0.01599   1.84627
    A6        1.98356  -0.00036   0.00177  -0.00201  -0.00041   1.98316
    A7        2.16229  -0.00476  -0.00804  -0.02888  -0.03691   2.12538
    A8        1.90376  -0.00001   0.00058   0.00080   0.00140   1.90516
    A9        1.86830   0.00054  -0.00384   0.00031  -0.00356   1.86474
   A10        1.98132  -0.00041   0.00266  -0.00478  -0.00221   1.97911
   A11        1.82973   0.00015   0.00524  -0.00100   0.00427   1.83400
   A12        1.88747   0.00087   0.00033   0.00481   0.00517   1.89264
   A13        1.98617  -0.00108  -0.00455   0.00015  -0.00442   1.98175
   A14        1.80205  -0.00010  -0.00011  -0.00052  -0.00064   1.80141
   A15        1.91437   0.00034   0.00069   0.00116   0.00185   1.91622
   A16        1.83970  -0.00088  -0.00138  -0.00477  -0.00615   1.83355
   A17        1.95306   0.00020  -0.00063   0.00348   0.00285   1.95591
   A18        1.94368  -0.00006   0.00006  -0.00088  -0.00084   1.94284
   A19        1.99685   0.00040   0.00120   0.00090   0.00211   1.99896
   A20        1.93731  -0.00023  -0.00045  -0.00243  -0.00288   1.93443
   A21        1.92629   0.00046   0.00013   0.00316   0.00329   1.92957
   A22        1.91870  -0.00021   0.00036  -0.00065  -0.00029   1.91841
   A23        1.90151  -0.00007   0.00054   0.00057   0.00111   1.90262
   A24        1.89075   0.00015  -0.00036  -0.00009  -0.00044   1.89031
   A25        1.88822  -0.00010  -0.00023  -0.00057  -0.00081   1.88741
   A26        1.91414  -0.00378  -0.01009   0.00072  -0.00937   1.90477
   A27        3.12161  -0.00174   0.00460  -0.03220  -0.02760   3.09401
   A28        3.20281   0.00171  -0.01083  -0.01528  -0.02611   3.17670
    D1        0.67681  -0.00042   0.00024   0.00365   0.00373   0.68053
    D2       -1.26979  -0.00025   0.00059   0.00368   0.00440  -1.26539
    D3        2.88180   0.00150   0.00452   0.02719   0.03174   2.91354
    D4        1.24724  -0.00033   0.03052   0.03971   0.07023   1.31747
    D5       -3.01953   0.00056   0.00199  -0.01305  -0.01109  -3.03062
    D6        1.17934   0.00023   0.00245  -0.01735  -0.01494   1.16440
    D7       -0.97849   0.00010   0.00145  -0.01618  -0.01476  -0.99325
    D8        1.24297   0.00027   0.00053  -0.01362  -0.01309   1.22988
    D9       -0.84135  -0.00007   0.00099  -0.01793  -0.01694  -0.85829
   D10       -2.99917  -0.00020  -0.00001  -0.01675  -0.01676  -3.01594
   D11       -0.81587  -0.00031  -0.00086  -0.01892  -0.01975  -0.83562
   D12       -2.90020  -0.00065  -0.00040  -0.02323  -0.02359  -2.92379
   D13        1.22516  -0.00078  -0.00140  -0.02205  -0.02342   1.20175
   D14        0.75166   0.00042   0.00048   0.01132   0.01178   0.76344
   D15        2.86668   0.00076   0.00314   0.01264   0.01578   2.88246
   D16       -1.39121   0.00089   0.00723   0.01463   0.02186  -1.36935
   D17        1.10860   0.00034   0.00081   0.00452   0.00533   1.11393
   D18       -1.00148   0.00027   0.00033   0.00330   0.00363  -0.99785
   D19       -3.08298   0.00024   0.00032   0.00244   0.00276  -3.08022
   D20       -0.88048   0.00014   0.00088   0.00248   0.00336  -0.87712
   D21       -2.99057   0.00008   0.00041   0.00126   0.00167  -2.98890
   D22        1.21112   0.00005   0.00039   0.00040   0.00079   1.21191
   D23       -3.11196  -0.00029   0.00032  -0.00015   0.00017  -3.11179
   D24        1.06114  -0.00036  -0.00016  -0.00137  -0.00153   1.05961
   D25       -1.02036  -0.00039  -0.00017  -0.00223  -0.00240  -1.02276
         Item               Value     Threshold  Converged?
 Maximum Force            0.004764     0.000450     NO 
 RMS     Force            0.001011     0.000300     NO 
 Maximum Displacement     0.174100     0.001800     NO 
 RMS     Displacement     0.046959     0.001200     NO 
 Predicted change in Energy=-2.135889D-04
 GradGradGradGradGradGradGradGradGradGradGradGradGradGradGradGradGradGrad

                          Input orientation:                          
 ---------------------------------------------------------------------
 Center     Atomic      Atomic             Coordinates (Angstroms)
 Number     Number       Type             X           Y           Z
 ---------------------------------------------------------------------
      1          6           0        2.814225   -0.823818   -0.100612
      2          1           0        2.560465   -0.908382   -1.164540
      3          1           0        2.112420   -1.528201    0.385684
      4          1           0        3.843863   -1.124535    0.106063
      5          8           0        2.499022    0.403568    0.382669
      6          1           0       -0.708262    0.919962    1.346547
      7          6           0       -0.931312    1.104392    0.292932
      8          1           0       -1.815513    1.736533    0.220032
      9          6           0       -1.367091   -0.292310   -0.338039
     10          1           0       -1.461639   -0.065473   -1.409238
     11          6           0       -2.689357   -0.743284    0.270495
     12          1           0       -3.489014   -0.047609    0.018762
     13          1           0       -2.607597   -0.812721    1.354320
     14          1           0       -2.957853   -1.725900   -0.112713
     15          8           0       -0.337147   -1.116463   -0.103801
     16          8           0        0.100463    1.717605   -0.385968
     17          1           0        0.934375    1.299259   -0.139049
 ---------------------------------------------------------------------
                    Distance matrix (angstroms):
                    1          2          3          4          5
     1  C    0.000000
     2  H    1.097036   0.000000
     3  H    1.106874   1.728616   0.000000
     4  H    1.092382   1.818863   1.799730   0.000000
     5  O    1.356241   2.029494   1.970076   2.054314   0.000000
     6  H    4.188431   4.509211   3.856553   5.142043   3.388568
     7  C    4.231066   4.285790   4.025351   5.273076   3.502342
     8  H    5.300253   5.297339   5.110243   6.342494   4.518679
     9  C    4.221643   4.060584   3.762737   5.295645   3.993807
    10  H    4.535482   4.116758   4.258546   5.618371   4.372387
    11  C    5.516667   5.444926   4.866870   6.546400   5.314803
    12  H    6.351974   6.223933   5.805415   7.412049   6.016026
    13  H    5.613653   5.750015   4.871214   6.578503   5.338635
    14  H    5.842156   5.676840   5.098544   6.831753   5.878565
    15  O    3.164932   3.092673   2.531699   4.186281   3.254382
    16  O    3.728909   3.681521   3.895982   4.725769   2.840877
    17  H    2.835978   2.927368   3.107678   3.794730   1.876852
                    6          7          8          9         10
     6  H    0.000000
     7  C    1.092645   0.000000
     8  H    1.778153   1.089370   0.000000
     9  C    2.177497   1.593362   2.151448   0.000000
    10  H    3.022087   2.132419   2.454989   1.099028   0.000000
    11  C    2.801609   2.550515   2.629760   1.523837   2.188201
    12  H    3.229829   2.818530   2.454441   2.165582   2.479870
    13  H    2.570939   2.758949   2.900466   2.161888   3.083643
    14  H    3.767054   3.504564   3.661161   2.153248   2.583922
    15  O    2.527502   2.332944   3.229554   1.339731   2.018224
    16  O    2.071685   1.378948   2.009616   2.489131   2.581978
    17  H    2.247024   1.924934   2.807495   2.805251   3.035911
                   11         12         13         14         15
    11  C    0.000000
    12  H    1.089396   0.000000
    13  H    1.089120   1.773699   0.000000
    14  H    1.088336   1.765242   1.763168   0.000000
    15  O    2.410861   3.330426   2.715385   2.690649   0.000000
    16  O    3.777567   4.020465   4.094477   4.613643   2.881504
    17  H    4.179849   4.626590   4.385907   4.929678   2.730151
                   16         17
    16  O    0.000000
    17  H    0.965086   0.000000
 Stoichiometry    C4H10O3(3)
 Framework group  C1[X(C4H10O3)]
 Deg. of freedom    45
 Full point group                 C1      NOp   1
 Largest Abelian subgroup         C1      NOp   1
 Largest concise Abelian subgroup C1      NOp   1
                         Standard orientation:                         
 ---------------------------------------------------------------------
 Center     Atomic      Atomic             Coordinates (Angstroms)
 Number     Number       Type             X           Y           Z
 ---------------------------------------------------------------------
      1          6           0        2.779949   -0.876449   -0.091015
      2          1           0        2.534342   -0.951356   -1.157577
      3          1           0        2.066058   -1.575847    0.384770
      4          1           0        3.804300   -1.190205    0.122431
      5          8           0        2.474594    0.351363    0.397479
      6          1           0       -0.734733    0.898207    1.337467
      7          6           0       -0.946666    1.091854    0.283210
      8          1           0       -1.822973    1.734498    0.206900
      9          6           0       -1.392878   -0.295749   -0.360416
     10          1           0       -1.475689   -0.061051   -1.430894
     11          6           0       -2.725332   -0.735452    0.233978
     12          1           0       -3.514855   -0.029111   -0.020030
     13          1           0       -2.653628   -0.812697    1.317986
     14          1           0       -3.001692   -1.712488   -0.157815
     15          8           0       -0.374403   -1.133075   -0.122780
     16          8           0        0.097771    1.697547   -0.382960
     17          1           0        0.924737    1.268150   -0.131689
 ---------------------------------------------------------------------
 Rotational constants (GHZ):           3.9174745           1.2867926           1.0300291
 Standard basis: Aug-CC-pVTZ (5D, 7F)
 There are   635 symmetry adapted cartesian basis functions of A   symmetry.
 There are   552 symmetry adapted basis functions of A   symmetry.
   552 basis functions,   774 primitive gaussians,   635 cartesian basis functions
    30 alpha electrons       28 beta electrons
       nuclear repulsion energy       315.1741839178 Hartrees.
 NAtoms=   17 NActive=   17 NUniq=   17 SFac= 1.00D+00 NAtFMM=   60 NAOKFM=F Big=F
 Integral buffers will be    131072 words long.
 Raffenetti 2 integral format.
 Two-electron integral symmetry is turned on.
 Nuclear repulsion after empirical dispersion term =      315.1667569664 Hartrees.
 One-electron integrals computed using PRISM.
 NBasis=   552 RedAO= T EigKep=  1.07D-05  NBF=   552
 NBsUse=   552 1.00D-06 EigRej= -1.00D+00 NBFU=   552
 Initial guess from the checkpoint file:  "/scratch/kurten/scratch_galib/third-paper/MeO-OPrOH/SYS_1A_1B/DFT_high/calc-LM/TMP/G164965213_11_9_1604/Gau-91847.chk"
 B after Tr=     0.000000    0.000000    0.000000
         Rot=    0.999997   -0.002468    0.000490   -0.000501 Ang=  -0.29 deg.
 Initial guess <Sx>= 0.0000 <Sy>= 0.0000 <Sz>= 1.0000 <S**2>= 2.0101 S= 1.0034
 ExpMin= 2.53D-02 ExpMax= 1.53D+04 ExpMxC= 5.22D+02 IAcc=3 IRadAn=         7 AccDes= 0.00D+00
 Harris functional with IExCor= 4639 and IRadAn=       7 diagonalized for initial guess.
 HarFok:  IExCor= 4639 AccDes= 0.00D+00 IRadAn=         7 IDoV= 1 UseB2=F ITyADJ=14
 ICtDFT=  3500011 ScaDFX=  1.000000  1.000000  1.000000  1.000000
 FoFCou: FMM=F IPFlag=           0 FMFlag=      100000 FMFlg1=           0
         NFxFlg=           0 DoJE=T BraDBF=F KetDBF=T FulRan=T
         wScrn=  0.000000 ICntrl=       500 IOpCl=  0 I1Cent=   200000004 NGrid=           0
         NMat0=    1 NMatS0=      1 NMatT0=    0 NMatD0=    1 NMtDS0=    0 NMtDT0=    0
 Petite list used in FoFCou.
 Requested convergence on RMS density matrix=1.00D-08 within 128 cycles.
 Requested convergence on MAX density matrix=1.00D-06.
 Requested convergence on             energy=1.00D-06.
 No special actions if energy rises.
 Restarting incremental Fock formation.
 SCF Done:  E(UwB97XD) =  -383.992517247     A.U. after   24 cycles
            NFock= 24  Conv=0.28D-08     -V/T= 2.0058
 <Sx>= 0.0000 <Sy>= 0.0000 <Sz>= 1.0000 <S**2>= 2.0101 S= 1.0034
 <L.S>=  0.00000000000    
 Annihilation of the first spin contaminant:
 S**2 before annihilation     2.0101,   after     2.0001
 Calling FoFJK, ICntrl=      2127 FMM=F ISym2X=0 I1Cent= 0 IOpClX= 1 NMat=1 NMatS=1 NMatT=0.
 ***** Axes restored to original set *****
 -------------------------------------------------------------------
 Center     Atomic                   Forces (Hartrees/Bohr)
 Number     Number              X              Y              Z
 -------------------------------------------------------------------
      1        6          -0.002265526    0.000112731   -0.001328451
      2        1          -0.000095126   -0.000367863   -0.000703571
      3        1           0.000659525    0.000547440   -0.000028612
      4        1           0.000588465   -0.000337842    0.000782652
      5        8           0.001119895    0.000715683    0.001696328
      6        1           0.000469208    0.000374936    0.000727069
      7        6           0.001099745   -0.000115989   -0.000496945
      8        1          -0.000841931   -0.000062286   -0.000369582
      9        6          -0.000290490   -0.001233337    0.000255719
     10        1           0.000050587    0.000318348   -0.000862035
     11        6           0.000580579    0.000000240   -0.000465209
     12        1          -0.000640347    0.000552298   -0.000069355
     13        1           0.000037948    0.000016219    0.000946328
     14        1           0.000038299   -0.000325601   -0.000207258
     15        8          -0.000379256    0.000218444    0.000045217
     16        8          -0.002927595    0.001440871    0.000024261
     17        1           0.002796019   -0.001854291    0.000053446
 -------------------------------------------------------------------
 Cartesian Forces:  Max     0.002927595 RMS     0.000930416

 GradGradGradGradGradGradGradGradGradGradGradGradGradGradGradGradGradGrad
 Berny optimization.
 Using GEDIIS/GDIIS optimizer.
 FormGI is forming the generalized inverse of G from B-inverse, IUseBI=4.
 Internal  Forces:  Max     0.003117159 RMS     0.000666210
 Search for a local minimum.
 Step number   6 out of a maximum of   79
 All quantities printed in internal units (Hartrees-Bohrs-Radians)
 Mixed Optimization -- En-DIIS/RFO-DIIS
 Update second derivatives using D2CorX and points    2    1    3    4    5
                                                      6
 DE= -2.97D-04 DEPred=-2.14D-04 R= 1.39D+00
 TightC=F SS=  1.41D+00  RLast= 1.18D-01 DXNew= 2.1213D-01 3.5393D-01
 Trust test= 1.39D+00 RLast= 1.18D-01 DXMaxT set to 2.12D-01
 ITU=  1  1  0 -1 -1  0
 Use linear search instead of GDIIS.
     Eigenvalues ---    0.00201   0.00255   0.00413   0.01212   0.01741
     Eigenvalues ---    0.02050   0.03356   0.04746   0.04955   0.05151
     Eigenvalues ---    0.05578   0.05714   0.05855   0.06223   0.06387
     Eigenvalues ---    0.08797   0.10842   0.11544   0.12876   0.14810
     Eigenvalues ---    0.15999   0.16000   0.16000   0.16007   0.16075
     Eigenvalues ---    0.16264   0.16379   0.21320   0.23633   0.24466
     Eigenvalues ---    0.29724   0.32669   0.33056   0.33836   0.33919
     Eigenvalues ---    0.33986   0.34058   0.34398   0.34670   0.37298
     Eigenvalues ---    0.39594   0.50061   0.54309   0.57527   0.70162
 RFO step:  Lambda=-1.77327426D-04 EMin= 2.01279813D-03
 Quartic linear search produced a step of  0.54983.
 Iteration  1 RMS(Cart)=  0.05710325 RMS(Int)=  0.00259811
 Iteration  2 RMS(Cart)=  0.00354563 RMS(Int)=  0.00006046
 Iteration  3 RMS(Cart)=  0.00001178 RMS(Int)=  0.00006012
 Iteration  4 RMS(Cart)=  0.00000000 RMS(Int)=  0.00006012
 Variable       Old X    -DE/DX   Delta X   Delta X   Delta X     New X
                                 (Linear)    (Quad)   (Total)
    R1        2.07310   0.00073  -0.00142   0.00091  -0.00051   2.07259
    R2        2.09169  -0.00078   0.00356  -0.00016   0.00340   2.09509
    R3        2.06430   0.00080   0.00065   0.00187   0.00253   2.06683
    R4        2.56292   0.00024  -0.00308  -0.00072  -0.00380   2.55912
    R5        3.54674  -0.00020  -0.00570  -0.00479  -0.01050   3.53624
    R6        2.06480   0.00073   0.00028   0.00157   0.00184   2.06664
    R7        2.05861   0.00067  -0.00068   0.00146   0.00078   2.05940
    R8        3.01102   0.00070   0.00281   0.00340   0.00621   3.01723
    R9        2.60583  -0.00022  -0.00108  -0.00180  -0.00288   2.60296
   R10        2.07686   0.00090  -0.00011   0.00201   0.00190   2.07876
   R11        2.87963  -0.00000   0.00022  -0.00072  -0.00050   2.87913
   R12        2.53172  -0.00042  -0.00029  -0.00091  -0.00120   2.53052
   R13        2.05866   0.00084  -0.00016   0.00186   0.00170   2.06036
   R14        2.05814   0.00094   0.00015   0.00173   0.00188   2.06002
   R15        2.05666   0.00036   0.00018   0.00068   0.00086   2.05751
   R16        1.82375   0.00306  -0.00036   0.00396   0.00360   1.82735
    A1        1.80325   0.00010  -0.00101   0.00246   0.00149   1.80474
    A2        1.96091   0.00023   0.00435   0.00348   0.00760   1.96851
    A3        1.94076   0.00085   0.01162   0.00796   0.01945   1.96022
    A4        1.91699  -0.00039  -0.00706  -0.00653  -0.01379   1.90320
    A5        1.84627  -0.00043  -0.00879  -0.00616  -0.01504   1.83123
    A6        1.98316  -0.00039  -0.00022  -0.00183  -0.00229   1.98087
    A7        2.12538  -0.00312  -0.02029  -0.02736  -0.04766   2.07772
    A8        1.90516   0.00018   0.00077   0.00095   0.00172   1.90688
    A9        1.86474   0.00041  -0.00196   0.00348   0.00151   1.86624
   A10        1.97911  -0.00068  -0.00122   0.00043  -0.00081   1.97831
   A11        1.83400  -0.00092   0.00235  -0.00595  -0.00360   1.83040
   A12        1.89264   0.00008   0.00284  -0.00232   0.00053   1.89317
   A13        1.98175   0.00089  -0.00243   0.00294   0.00050   1.98225
   A14        1.80141  -0.00000  -0.00035  -0.00126  -0.00161   1.79980
   A15        1.91622  -0.00039   0.00102  -0.00277  -0.00175   1.91447
   A16        1.83355   0.00019  -0.00338   0.00069  -0.00269   1.83087
   A17        1.95591   0.00021   0.00157   0.00084   0.00240   1.95831
   A18        1.94284  -0.00002  -0.00046   0.00178   0.00130   1.94414
   A19        1.99896  -0.00000   0.00116   0.00037   0.00152   2.00048
   A20        1.93443   0.00013  -0.00158   0.00116  -0.00042   1.93401
   A21        1.92957   0.00002   0.00181  -0.00053   0.00128   1.93086
   A22        1.91841  -0.00022  -0.00016  -0.00127  -0.00143   1.91699
   A23        1.90262  -0.00010   0.00061  -0.00065  -0.00004   1.90258
   A24        1.89031   0.00007  -0.00024   0.00064   0.00039   1.89070
   A25        1.88741   0.00010  -0.00045   0.00066   0.00021   1.88762
   A26        1.90477  -0.00002  -0.00515  -0.00461  -0.00977   1.89501
   A27        3.09401  -0.00056  -0.01518  -0.01426  -0.02944   3.06457
   A28        3.17670   0.00045  -0.01436   0.00007  -0.01429   3.16241
    D1        0.68053   0.00001   0.00205   0.00495   0.00680   0.68734
    D2       -1.26539  -0.00027   0.00242   0.00171   0.00433  -1.26105
    D3        2.91354   0.00073   0.01745   0.01503   0.03248   2.94602
    D4        1.31747   0.00011   0.03861   0.06755   0.10616   1.42363
    D5       -3.03062   0.00000  -0.00610   0.03860   0.03250  -2.99812
    D6        1.16440  -0.00006  -0.00821   0.03963   0.03141   1.19581
    D7       -0.99325   0.00005  -0.00812   0.04032   0.03220  -0.96105
    D8        1.22988   0.00005  -0.00720   0.03875   0.03155   1.26143
    D9       -0.85829  -0.00001  -0.00931   0.03977   0.03046  -0.82783
   D10       -3.01594   0.00009  -0.00922   0.04047   0.03125  -2.98468
   D11       -0.83562   0.00005  -0.01086   0.04379   0.03294  -0.80268
   D12       -2.92379  -0.00001  -0.01297   0.04482   0.03185  -2.89194
   D13        1.20175   0.00010  -0.01288   0.04551   0.03264   1.23439
   D14        0.76344   0.00046   0.00648   0.00585   0.01233   0.77578
   D15        2.88246   0.00029   0.00868   0.00570   0.01437   2.89683
   D16       -1.36935  -0.00027   0.01202  -0.00146   0.01055  -1.35880
   D17        1.11393  -0.00005   0.00293  -0.00327  -0.00034   1.11359
   D18       -0.99785  -0.00003   0.00200  -0.00287  -0.00087  -0.99872
   D19       -3.08022  -0.00002   0.00152  -0.00255  -0.00103  -3.08126
   D20       -0.87712   0.00007   0.00185  -0.00054   0.00131  -0.87581
   D21       -2.98890   0.00009   0.00092  -0.00014   0.00078  -2.98812
   D22        1.21191   0.00010   0.00044   0.00018   0.00061   1.21252
   D23       -3.11179  -0.00009   0.00009  -0.00411  -0.00402  -3.11581
   D24        1.05961  -0.00006  -0.00084  -0.00371  -0.00455   1.05506
   D25       -1.02276  -0.00005  -0.00132  -0.00339  -0.00471  -1.02748
         Item               Value     Threshold  Converged?
 Maximum Force            0.003117     0.000450     NO 
 RMS     Force            0.000666     0.000300     NO 
 Maximum Displacement     0.230627     0.001800     NO 
 RMS     Displacement     0.057302     0.001200     NO 
 Predicted change in Energy=-1.461048D-04
 GradGradGradGradGradGradGradGradGradGradGradGradGradGradGradGradGradGrad

                          Input orientation:                          
 ---------------------------------------------------------------------
 Center     Atomic      Atomic             Coordinates (Angstroms)
 Number     Number       Type             X           Y           Z
 ---------------------------------------------------------------------
      1          6           0        2.800206   -0.801558   -0.124908
      2          1           0        2.621761   -0.808434   -1.207040
      3          1           0        2.051325   -1.520836    0.263642
      4          1           0        3.801950   -1.150523    0.141464
      5          8           0        2.472662    0.383563    0.442662
      6          1           0       -0.693776    0.936496    1.350268
      7          6           0       -0.919697    1.098200    0.292526
      8          1           0       -1.808648    1.722663    0.206264
      9          6           0       -1.351400   -0.315120   -0.311992
     10          1           0       -1.414581   -0.115980   -1.392002
     11          6           0       -2.692630   -0.736546    0.275183
     12          1           0       -3.479238   -0.040309   -0.016780
     13          1           0       -2.639931   -0.776778    1.363278
     14          1           0       -2.960117   -1.727385   -0.088344
     15          8           0       -0.334005   -1.137372   -0.025662
     16          8           0        0.106974    1.702641   -0.398776
     17          1           0        0.939192    1.279900   -0.146238
 ---------------------------------------------------------------------
                    Distance matrix (angstroms):
                    1          2          3          4          5
     1  C    0.000000
     2  H    1.096767   0.000000
     3  H    1.108673   1.730843   0.000000
     4  H    1.093719   1.824372   1.793530   0.000000
     5  O    1.354228   2.040736   1.958649   2.052108   0.000000
     6  H    4.171917   4.536230   3.841200   5.101805   3.340032
     7  C    4.197738   4.292536   3.960701   5.231971   3.470064
     8  H    5.265255   5.294564   5.042120   6.303826   4.492070
     9  C    4.184191   4.102496   3.655632   5.240281   3.959938
    10  H    4.454208   4.099482   4.089899   5.534798   4.327377
    11  C    5.507771   5.517689   4.808363   6.509134   5.287999
    12  H    6.326343   6.263300   5.732166   7.367043   5.984636
    13  H    5.640071   5.856017   4.875521   6.567370   5.322831
    14  H    5.834365   5.766568   5.028032   6.790518   5.852619
    15  O    3.153712   3.200063   2.433216   4.139351   3.226445
    16  O    3.687753   3.644577   3.822317   4.699496   2.836277
    17  H    2.792185   2.884004   3.041211   3.766313   1.871298
                    6          7          8          9         10
     6  H    0.000000
     7  C    1.093621   0.000000
     8  H    1.780378   1.089785   0.000000
     9  C    2.182228   1.596647   2.151796   0.000000
    10  H    3.024452   2.134662   2.467864   1.100032   0.000000
    11  C    2.819626   2.551448   2.614170   1.523572   2.190438
    12  H    3.252963   2.818355   2.438994   2.165725   2.481889
    13  H    2.592874   2.760662   2.876964   2.163323   3.087022
    14  H    3.781820   3.506039   3.649042   2.152320   2.585505
    15  O    2.514666   2.332822   3.226169   1.339095   2.019349
    16  O    2.070588   1.377425   2.009000   2.491133   2.570800
    17  H    2.241438   1.918592   2.805517   2.796136   3.006769
                   11         12         13         14         15
    11  C    0.000000
    12  H    1.090294   0.000000
    13  H    1.090113   1.775214   0.000000
    14  H    1.088790   1.766589   1.764477   0.000000
    15  O    2.411282   3.331084   2.715967   2.692306   0.000000
    16  O    3.773809   4.005585   4.098516   4.611778   2.898163
    17  H    4.175378   4.613267   4.395302   4.924604   2.734734
                   16         17
    16  O    0.000000
    17  H    0.966992   0.000000
 Stoichiometry    C4H10O3(3)
 Framework group  C1[X(C4H10O3)]
 Deg. of freedom    45
 Full point group                 C1      NOp   1
 Largest Abelian subgroup         C1      NOp   1
 Largest concise Abelian subgroup C1      NOp   1
                         Standard orientation:                         
 ---------------------------------------------------------------------
 Center     Atomic      Atomic             Coordinates (Angstroms)
 Number     Number       Type             X           Y           Z
 ---------------------------------------------------------------------
      1          6           0        2.764893   -0.855625   -0.135493
      2          1           0        2.597124   -0.842354   -1.219272
      3          1           0        2.001542   -1.569703    0.234022
      4          1           0        3.758624   -1.223904    0.134859
      5          8           0        2.449443    0.324991    0.448091
      6          1           0       -0.717254    0.910892    1.333847
      7          6           0       -0.930218    1.093023    0.276737
      8          1           0       -1.808854    1.732129    0.192039
      9          6           0       -1.376931   -0.303693   -0.354859
     10          1           0       -1.426402   -0.086230   -1.432047
     11          6           0       -2.730065   -0.714265    0.212352
     12          1           0       -3.503261   -0.001628   -0.075849
     13          1           0       -2.688784   -0.772831    1.300108
     14          1           0       -3.008680   -1.694966   -0.169828
     15          8           0       -0.374810   -1.145702   -0.072104
     16          8           0        0.112172    1.692988   -0.394653
     17          1           0        0.935441    1.253729   -0.140976
 ---------------------------------------------------------------------
 Rotational constants (GHZ):           3.9316196           1.2976017           1.0404245
 Standard basis: Aug-CC-pVTZ (5D, 7F)
 There are   635 symmetry adapted cartesian basis functions of A   symmetry.
 There are   552 symmetry adapted basis functions of A   symmetry.
   552 basis functions,   774 primitive gaussians,   635 cartesian basis functions
    30 alpha electrons       28 beta electrons
       nuclear repulsion energy       315.7879398656 Hartrees.
 NAtoms=   17 NActive=   17 NUniq=   17 SFac= 1.00D+00 NAtFMM=   60 NAOKFM=F Big=F
 Integral buffers will be    131072 words long.
 Raffenetti 2 integral format.
 Two-electron integral symmetry is turned on.
 Nuclear repulsion after empirical dispersion term =      315.7804661900 Hartrees.
 One-electron integrals computed using PRISM.
 NBasis=   552 RedAO= T EigKep=  1.04D-05  NBF=   552
 NBsUse=   552 1.00D-06 EigRej= -1.00D+00 NBFU=   552
 Initial guess from the checkpoint file:  "/scratch/kurten/scratch_galib/third-paper/MeO-OPrOH/SYS_1A_1B/DFT_high/calc-LM/TMP/G164965213_11_9_1604/Gau-91847.chk"
 B after Tr=     0.000000    0.000000   -0.000000
         Rot=    0.999997   -0.000822    0.001415    0.001777 Ang=  -0.28 deg.
 Initial guess <Sx>= 0.0000 <Sy>= 0.0000 <Sz>= 1.0000 <S**2>= 2.0102 S= 1.0034
 ExpMin= 2.53D-02 ExpMax= 1.53D+04 ExpMxC= 5.22D+02 IAcc=3 IRadAn=         7 AccDes= 0.00D+00
 Harris functional with IExCor= 4639 and IRadAn=       7 diagonalized for initial guess.
 HarFok:  IExCor= 4639 AccDes= 0.00D+00 IRadAn=         7 IDoV= 1 UseB2=F ITyADJ=14
 ICtDFT=  3500011 ScaDFX=  1.000000  1.000000  1.000000  1.000000
 FoFCou: FMM=F IPFlag=           0 FMFlag=      100000 FMFlg1=           0
         NFxFlg=           0 DoJE=T BraDBF=F KetDBF=T FulRan=T
         wScrn=  0.000000 ICntrl=       500 IOpCl=  0 I1Cent=   200000004 NGrid=           0
         NMat0=    1 NMatS0=      1 NMatT0=    0 NMatD0=    1 NMtDS0=    0 NMtDT0=    0
 Petite list used in FoFCou.
 Requested convergence on RMS density matrix=1.00D-08 within 128 cycles.
 Requested convergence on MAX density matrix=1.00D-06.
 Requested convergence on             energy=1.00D-06.
 No special actions if energy rises.
 Restarting incremental Fock formation.
 SCF Done:  E(UwB97XD) =  -383.992669600     A.U. after   23 cycles
            NFock= 23  Conv=0.74D-08     -V/T= 2.0058
 <Sx>= 0.0000 <Sy>= 0.0000 <Sz>= 1.0000 <S**2>= 2.0102 S= 1.0034
 <L.S>=  0.00000000000    
 Annihilation of the first spin contaminant:
 S**2 before annihilation     2.0102,   after     2.0001
 Calling FoFJK, ICntrl=      2127 FMM=F ISym2X=0 I1Cent= 0 IOpClX= 1 NMat=1 NMatS=1 NMatT=0.
 ***** Axes restored to original set *****
 -------------------------------------------------------------------
 Center     Atomic                   Forces (Hartrees/Bohr)
 Number     Number              X              Y              Z
 -------------------------------------------------------------------
      1        6          -0.001728281   -0.001896610    0.000342211
      2        1           0.000416493    0.000556009   -0.000590353
      3        1           0.000688362    0.000549226   -0.000054236
      4        1           0.000224767    0.000031801   -0.000206755
      5        8           0.000634960    0.001263109    0.000792029
      6        1           0.000039088    0.000329211    0.000043436
      7        6          -0.000488446   -0.000098528    0.000150585
      8        1          -0.000585691   -0.000144044   -0.000253594
      9        6           0.000114767   -0.000454475    0.000147174
     10        1          -0.000215656    0.000228501   -0.000141493
     11        6           0.000168028   -0.000276578   -0.000210134
     12        1          -0.000173644    0.000127550    0.000015369
     13        1           0.000082446    0.000092966    0.000266642
     14        1          -0.000016577   -0.000099216    0.000005273
     15        8          -0.000851504    0.000088221   -0.000189207
     16        8          -0.000733848   -0.000183020    0.000145947
     17        1           0.002424737   -0.000114123   -0.000262896
 -------------------------------------------------------------------
 Cartesian Forces:  Max     0.002424737 RMS     0.000623362

 GradGradGradGradGradGradGradGradGradGradGradGradGradGradGradGradGradGrad
 Berny optimization.
 Using GEDIIS/GDIIS optimizer.
 FormGI is forming the generalized inverse of G from B-inverse, IUseBI=4.
 Internal  Forces:  Max     0.003413564 RMS     0.000682933
 Search for a local minimum.
 Step number   7 out of a maximum of   79
 All quantities printed in internal units (Hartrees-Bohrs-Radians)
 Mixed Optimization -- En-DIIS/RFO-DIIS
 Swapping is turned off.
 Update second derivatives using D2CorX and points    2    1    3    4    5
                                                      6    7
 DE= -1.52D-04 DEPred=-1.46D-04 R= 1.04D+00
 TightC=F SS=  1.41D+00  RLast= 1.63D-01 DXNew= 3.5676D-01 4.8957D-01
 Trust test= 1.04D+00 RLast= 1.63D-01 DXMaxT set to 3.57D-01
 ITU=  1  1  1  0 -1 -1  0
     Eigenvalues ---    0.00190   0.00288   0.00414   0.01270   0.01796
     Eigenvalues ---    0.02015   0.03367   0.04523   0.04807   0.05149
     Eigenvalues ---    0.05556   0.05609   0.05736   0.05916   0.06302
     Eigenvalues ---    0.08788   0.10791   0.11543   0.12239   0.14845
     Eigenvalues ---    0.15999   0.16000   0.16002   0.16029   0.16080
     Eigenvalues ---    0.16275   0.16838   0.21423   0.23652   0.24523
     Eigenvalues ---    0.29761   0.32156   0.33009   0.33221   0.33862
     Eigenvalues ---    0.33948   0.34041   0.34193   0.34650   0.36370
     Eigenvalues ---    0.38396   0.50795   0.53981   0.57321   0.65439
 En-DIIS/RFO-DIIS/Sim-DIIS IScMMF=       -3 using points:     7    6
 RFO step:  Lambda=-1.74622383D-04.
 DidBck=F Rises=F RFO-DIIS coefs:    1.42986   -0.42986
 Iteration  1 RMS(Cart)=  0.06755676 RMS(Int)=  0.00427388
 Iteration  2 RMS(Cart)=  0.00670006 RMS(Int)=  0.00003029
 Iteration  3 RMS(Cart)=  0.00004125 RMS(Int)=  0.00002508
 Iteration  4 RMS(Cart)=  0.00000000 RMS(Int)=  0.00002508
 Variable       Old X    -DE/DX   Delta X   Delta X   Delta X     New X
                                 (Linear)    (Quad)   (Total)
    R1        2.07259   0.00051  -0.00022  -0.00015  -0.00037   2.07222
    R2        2.09509  -0.00084   0.00146   0.00077   0.00223   2.09732
    R3        2.06683   0.00015   0.00109   0.00011   0.00120   2.06803
    R4        2.55912   0.00078  -0.00164  -0.00052  -0.00215   2.55697
    R5        3.53624   0.00004  -0.00451  -0.00458  -0.00909   3.52715
    R6        2.06664   0.00000   0.00079  -0.00049   0.00030   2.06695
    R7        2.05940   0.00042   0.00034   0.00027   0.00060   2.06000
    R8        3.01723   0.00054   0.00267   0.00264   0.00531   3.02253
    R9        2.60296   0.00144  -0.00124   0.00084  -0.00040   2.60256
   R10        2.07876   0.00019   0.00082  -0.00021   0.00061   2.07937
   R11        2.87913   0.00002  -0.00022   0.00001  -0.00020   2.87893
   R12        2.53052  -0.00074  -0.00052  -0.00104  -0.00155   2.52897
   R13        2.06036   0.00020   0.00073  -0.00021   0.00052   2.06088
   R14        2.06002   0.00027   0.00081  -0.00007   0.00073   2.06075
   R15        2.05751   0.00009   0.00037  -0.00000   0.00037   2.05788
   R16        1.82735   0.00213   0.00155   0.00116   0.00271   1.83006
    A1        1.80474   0.00066   0.00064   0.00473   0.00539   1.81014
    A2        1.96851  -0.00021   0.00327  -0.00089   0.00229   1.97081
    A3        1.96022  -0.00063   0.00836   0.00039   0.00871   1.96892
    A4        1.90320   0.00009  -0.00593  -0.00219  -0.00821   1.89499
    A5        1.83123   0.00019  -0.00646  -0.00248  -0.00899   1.82224
    A6        1.98087   0.00003  -0.00098   0.00056  -0.00051   1.98035
    A7        2.07772  -0.00178  -0.02049  -0.02237  -0.04286   2.03486
    A8        1.90688   0.00016   0.00074   0.00011   0.00085   1.90773
    A9        1.86624   0.00028   0.00065   0.00104   0.00169   1.86793
   A10        1.97831  -0.00075  -0.00035  -0.00108  -0.00143   1.97688
   A11        1.83040  -0.00122  -0.00155  -0.00378  -0.00532   1.82508
   A12        1.89317  -0.00003   0.00023   0.00132   0.00155   1.89472
   A13        1.98225   0.00148   0.00021   0.00211   0.00233   1.98458
   A14        1.79980  -0.00010  -0.00069  -0.00117  -0.00186   1.79794
   A15        1.91447  -0.00018  -0.00075  -0.00014  -0.00089   1.91358
   A16        1.83087   0.00051  -0.00116   0.00061  -0.00054   1.83032
   A17        1.95831   0.00012   0.00103   0.00031   0.00134   1.95966
   A18        1.94414   0.00009   0.00056   0.00128   0.00184   1.94597
   A19        2.00048  -0.00039   0.00065  -0.00094  -0.00029   2.00019
   A20        1.93401   0.00010  -0.00018  -0.00011  -0.00029   1.93373
   A21        1.93086  -0.00018   0.00055  -0.00052   0.00004   1.93089
   A22        1.91699   0.00005  -0.00061   0.00053  -0.00008   1.91691
   A23        1.90258  -0.00001  -0.00002  -0.00001  -0.00002   1.90256
   A24        1.89070  -0.00001   0.00017   0.00015   0.00032   1.89102
   A25        1.88762   0.00006   0.00009  -0.00005   0.00004   1.88767
   A26        1.89501   0.00341  -0.00420   0.00811   0.00391   1.89892
   A27        3.06457   0.00042  -0.01266  -0.00152  -0.01417   3.05039
   A28        3.16241  -0.00034  -0.00614   0.00665   0.00051   3.16292
    D1        0.68734   0.00056   0.00292   0.01006   0.01291   0.70025
    D2       -1.26105  -0.00003   0.00186   0.00570   0.00765  -1.25340
    D3        2.94602  -0.00028   0.01396   0.00966   0.02361   2.96963
    D4        1.42363   0.00037   0.04563   0.10357   0.14921   1.57284
    D5       -2.99812  -0.00034   0.01397  -0.04247  -0.02850  -3.02662
    D6        1.19581  -0.00034   0.01350  -0.04213  -0.02863   1.16718
    D7       -0.96105  -0.00008   0.01384  -0.04129  -0.02745  -0.98850
    D8        1.26143  -0.00008   0.01356  -0.04128  -0.02772   1.23371
    D9       -0.82783  -0.00009   0.01309  -0.04094  -0.02785  -0.85567
   D10       -2.98468   0.00017   0.01343  -0.04011  -0.02667  -3.01136
   D11       -0.80268  -0.00006   0.01416  -0.04161  -0.02745  -0.83014
   D12       -2.89194  -0.00007   0.01369  -0.04127  -0.02758  -2.91952
   D13        1.23439   0.00019   0.01403  -0.04044  -0.02641   1.20798
   D14        0.77578   0.00005   0.00530  -0.00600  -0.00070   0.77507
   D15        2.89683  -0.00026   0.00618  -0.00563   0.00054   2.89738
   D16       -1.35880  -0.00091   0.00454  -0.00821  -0.00367  -1.36247
   D17        1.11359  -0.00018  -0.00015   0.00341   0.00326   1.11685
   D18       -0.99872  -0.00011  -0.00037   0.00383   0.00346  -0.99526
   D19       -3.08126  -0.00010  -0.00044   0.00388   0.00343  -3.07782
   D20       -0.87581  -0.00002   0.00056   0.00475   0.00531  -0.87050
   D21       -2.98812   0.00005   0.00033   0.00517   0.00551  -2.98262
   D22        1.21252   0.00006   0.00026   0.00521   0.00548   1.21800
   D23       -3.11581   0.00010  -0.00173   0.00348   0.00175  -3.11406
   D24        1.05506   0.00016  -0.00196   0.00391   0.00195   1.05701
   D25       -1.02748   0.00017  -0.00203   0.00395   0.00192  -1.02555
         Item               Value     Threshold  Converged?
 Maximum Force            0.003414     0.000450     NO 
 RMS     Force            0.000683     0.000300     NO 
 Maximum Displacement     0.297726     0.001800     NO 
 RMS     Displacement     0.070531     0.001200     NO 
 Predicted change in Energy=-9.010957D-05
 GradGradGradGradGradGradGradGradGradGradGradGradGradGradGradGradGradGrad

                          Input orientation:                          
 ---------------------------------------------------------------------
 Center     Atomic      Atomic             Coordinates (Angstroms)
 Number     Number       Type             X           Y           Z
 ---------------------------------------------------------------------
      1          6           0        2.825558   -0.781450   -0.136614
      2          1           0        2.750386   -0.670389   -1.224953
      3          1           0        2.043236   -1.530341    0.106092
      4          1           0        3.795174   -1.173220    0.185831
      5          8           0        2.444927    0.331728    0.531820
      6          1           0       -0.719305    0.959291    1.338287
      7          6           0       -0.920912    1.093484    0.271655
      8          1           0       -1.799065    1.727395    0.147830
      9          6           0       -1.368328   -0.330486   -0.303134
     10          1           0       -1.434382   -0.150687   -1.386687
     11          6           0       -2.710155   -0.727244    0.299381
     12          1           0       -3.492507   -0.031450   -0.005806
     13          1           0       -2.653068   -0.742157    1.388285
     14          1           0       -2.986943   -1.724429   -0.039585
     15          8           0       -0.357507   -1.154777   -0.003537
     16          8           0        0.130057    1.661762   -0.413359
     17          1           0        0.952879    1.235590   -0.131957
 ---------------------------------------------------------------------
                    Distance matrix (angstroms):
                    1          2          3          4          5
     1  C    0.000000
     2  H    1.096570   0.000000
     3  H    1.109852   1.735298   0.000000
     4  H    1.094354   1.826124   1.789744   0.000000
     5  O    1.353088   2.045432   1.951896   2.051278   0.000000
     6  H    4.215634   4.611378   3.917679   5.124089   3.325145
     7  C    4.209287   4.339298   3.962075   5.233238   3.460756
     8  H    5.268999   5.322725   5.037645   6.301629   4.484061
     9  C    4.221348   4.234275   3.639490   5.254621   3.959367
    10  H    4.484153   4.220015   4.028108   5.555775   4.354587
    11  C    5.553121   5.669597   4.824630   6.521587   5.267857
    12  H    6.363769   6.392830   5.736170   7.379069   5.972777
    13  H    5.687020   6.002622   4.931584   6.573548   5.279802
    14  H    5.889294   5.952565   5.036029   6.808212   5.836051
    15  O    3.207645   3.374239   2.432413   4.157038   3.217132
    16  O    3.648506   3.600518   3.757606   4.672176   2.832133
    17  H    2.752344   2.838737   2.982603   3.739251   1.866487
                    6          7          8          9         10
     6  H    0.000000
     7  C    1.093781   0.000000
     8  H    1.781306   1.090105   0.000000
     9  C    2.186097   1.599455   2.150297   0.000000
    10  H    3.028014   2.135816   2.452535   1.100353   0.000000
    11  C    2.808418   2.552883   2.622653   1.523464   2.191539
    12  H    3.237098   2.820561   2.446403   2.165632   2.481317
    13  H    2.576211   2.759856   2.892531   2.163545   3.087961
    14  H    3.773998   3.507989   3.655307   2.152312   2.588782
    15  O    2.529955   2.334060   3.226131   1.338272   2.020138
    16  O    2.069576   1.377214   2.010162   2.495268   2.584532
    17  H    2.243693   1.922027   2.809510   2.805334   3.032347
                   11         12         13         14         15
    11  C    0.000000
    12  H    1.090570   0.000000
    13  H    1.090501   1.775740   0.000000
    14  H    1.088984   1.767176   1.764977   0.000000
    15  O    2.410290   3.330179   2.716068   2.690675   0.000000
    16  O    3.779174   4.019458   4.095184   4.617540   2.887657
    17  H    4.178108   4.624150   4.384686   4.928736   2.729003
                   16         17
    16  O    0.000000
    17  H    0.968424   0.000000
 Stoichiometry    C4H10O3(3)
 Framework group  C1[X(C4H10O3)]
 Deg. of freedom    45
 Full point group                 C1      NOp   1
 Largest Abelian subgroup         C1      NOp   1
 Largest concise Abelian subgroup C1      NOp   1
                         Standard orientation:                         
 ---------------------------------------------------------------------
 Center     Atomic      Atomic             Coordinates (Angstroms)
 Number     Number       Type             X           Y           Z
 ---------------------------------------------------------------------
      1          6           0        2.795800   -0.818557   -0.171363
      2          1           0        2.730798   -0.678711   -1.257035
      3          1           0        2.001257   -1.562306    0.046148
      4          1           0        3.757299   -1.232045    0.148258
      5          8           0        2.425381    0.282449    0.522483
      6          1           0       -0.736119    0.933730    1.320819
      7          6           0       -0.927390    1.097925    0.256482
      8          1           0       -1.795648    1.747095    0.142307
      9          6           0       -1.389970   -0.304470   -0.357978
     10          1           0       -1.444937   -0.096165   -1.437036
     11          6           0       -2.741906   -0.697538    0.224008
     12          1           0       -3.512080    0.016767   -0.069154
     13          1           0       -2.693656   -0.741037    1.312572
     14          1           0       -3.029820   -1.681750   -0.142486
     15          8           0       -0.393096   -1.150293   -0.071970
     16          8           0        0.136761    1.668641   -0.405776
     17          1           0        0.951331    1.223881   -0.129175
 ---------------------------------------------------------------------
 Rotational constants (GHZ):           3.9735465           1.2842294           1.0406291
 Standard basis: Aug-CC-pVTZ (5D, 7F)
 There are   635 symmetry adapted cartesian basis functions of A   symmetry.
 There are   552 symmetry adapted basis functions of A   symmetry.
   552 basis functions,   774 primitive gaussians,   635 cartesian basis functions
    30 alpha electrons       28 beta electrons
       nuclear repulsion energy       315.6265606969 Hartrees.
 NAtoms=   17 NActive=   17 NUniq=   17 SFac= 1.00D+00 NAtFMM=   60 NAOKFM=F Big=F
 Integral buffers will be    131072 words long.
 Raffenetti 2 integral format.
 Two-electron integral symmetry is turned on.
 Nuclear repulsion after empirical dispersion term =      315.6190993007 Hartrees.
 One-electron integrals computed using PRISM.
 NBasis=   552 RedAO= T EigKep=  1.04D-05  NBF=   552
 NBsUse=   552 1.00D-06 EigRej= -1.00D+00 NBFU=   552
 Initial guess from the checkpoint file:  "/scratch/kurten/scratch_galib/third-paper/MeO-OPrOH/SYS_1A_1B/DFT_high/calc-LM/TMP/G164965213_11_9_1604/Gau-91847.chk"
 B after Tr=     0.000000   -0.000000    0.000000
         Rot=    0.999994   -0.002707    0.001481    0.001231 Ang=  -0.38 deg.
 Initial guess <Sx>= 0.0000 <Sy>= 0.0000 <Sz>= 1.0000 <S**2>= 2.0103 S= 1.0034
 ExpMin= 2.53D-02 ExpMax= 1.53D+04 ExpMxC= 5.22D+02 IAcc=3 IRadAn=         7 AccDes= 0.00D+00
 Harris functional with IExCor= 4639 and IRadAn=       7 diagonalized for initial guess.
 HarFok:  IExCor= 4639 AccDes= 0.00D+00 IRadAn=         7 IDoV= 1 UseB2=F ITyADJ=14
 ICtDFT=  3500011 ScaDFX=  1.000000  1.000000  1.000000  1.000000
 FoFCou: FMM=F IPFlag=           0 FMFlag=      100000 FMFlg1=           0
         NFxFlg=           0 DoJE=T BraDBF=F KetDBF=T FulRan=T
         wScrn=  0.000000 ICntrl=       500 IOpCl=  0 I1Cent=   200000004 NGrid=           0
         NMat0=    1 NMatS0=      1 NMatT0=    0 NMatD0=    1 NMtDS0=    0 NMtDT0=    0
 Petite list used in FoFCou.
 Requested convergence on RMS density matrix=1.00D-08 within 128 cycles.
 Requested convergence on MAX density matrix=1.00D-06.
 Requested convergence on             energy=1.00D-06.
 No special actions if energy rises.
 Restarting incremental Fock formation.
 SCF Done:  E(UwB97XD) =  -383.992772338     A.U. after   23 cycles
            NFock= 23  Conv=0.24D-08     -V/T= 2.0058
 <Sx>= 0.0000 <Sy>= 0.0000 <Sz>= 1.0000 <S**2>= 2.0103 S= 1.0034
 <L.S>=  0.00000000000    
 Annihilation of the first spin contaminant:
 S**2 before annihilation     2.0103,   after     2.0001
 Calling FoFJK, ICntrl=      2127 FMM=F ISym2X=0 I1Cent= 0 IOpClX= 1 NMat=1 NMatS=1 NMatT=0.
 ***** Axes restored to original set *****
 -------------------------------------------------------------------
 Center     Atomic                   Forces (Hartrees/Bohr)
 Number     Number              X              Y              Z
 -------------------------------------------------------------------
      1        6          -0.001832042   -0.003392657    0.000927651
      2        1           0.000613542    0.000995127   -0.000471578
      3        1           0.000555955    0.000561931   -0.000110850
      4        1           0.000155956    0.000304862   -0.000673411
      5        8           0.000486225    0.001938231    0.000473047
      6        1          -0.000032403   -0.000025795   -0.000171144
      7        6          -0.000645377   -0.000351970    0.000231452
      8        1          -0.000256482    0.000039769   -0.000138369
      9        6           0.001001081    0.000031992    0.000531883
     10        1          -0.000125568    0.000068124   -0.000066085
     11        6          -0.000036577    0.000003641   -0.000180920
     12        1          -0.000129960    0.000000771    0.000095958
     13        1           0.000099046    0.000076917   -0.000031695
     14        1           0.000012427    0.000061557    0.000002867
     15        8          -0.000685534   -0.000217307   -0.000209717
     16        8          -0.000241232   -0.000477599   -0.000259369
     17        1           0.001060943    0.000382405    0.000050282
 -------------------------------------------------------------------
 Cartesian Forces:  Max     0.003392657 RMS     0.000728055

 GradGradGradGradGradGradGradGradGradGradGradGradGradGradGradGradGradGrad
 Berny optimization.
 Using GEDIIS/GDIIS optimizer.
 FormGI is forming the generalized inverse of G from B-inverse, IUseBI=4.
 Internal  Forces:  Max     0.002149507 RMS     0.000511764
 Search for a local minimum.
 Step number   8 out of a maximum of   79
 All quantities printed in internal units (Hartrees-Bohrs-Radians)
 Mixed Optimization -- En-DIIS/RFO-DIIS
 Swapping is turned off.
 Update second derivatives using D2CorX and points    2    1    4    5    6
                                                      7    8
 DE= -1.03D-04 DEPred=-9.01D-05 R= 1.14D+00
 TightC=F SS=  1.41D+00  RLast= 1.80D-01 DXNew= 6.0000D-01 5.4119D-01
 Trust test= 1.14D+00 RLast= 1.80D-01 DXMaxT set to 5.41D-01
 ITU=  1  1  1  1  0 -1 -1  0
     Eigenvalues ---    0.00262   0.00340   0.00416   0.01252   0.01475
     Eigenvalues ---    0.02035   0.03019   0.04142   0.04788   0.05121
     Eigenvalues ---    0.05418   0.05595   0.05735   0.06064   0.06323
     Eigenvalues ---    0.08790   0.10919   0.11576   0.13154   0.14683
     Eigenvalues ---    0.15999   0.16000   0.16008   0.16031   0.16084
     Eigenvalues ---    0.16203   0.20052   0.21345   0.23923   0.24944
     Eigenvalues ---    0.29280   0.30210   0.32837   0.33186   0.33852
     Eigenvalues ---    0.33958   0.34051   0.34147   0.34629   0.35430
     Eigenvalues ---    0.38285   0.52653   0.53710   0.57071   0.57212
 En-DIIS/RFO-DIIS/Sim-DIIS IScMMF=       -3 using points:     8    7    6
 RFO step:  Lambda=-1.31475691D-04.
 DidBck=F Rises=F RFO-DIIS coefs:    1.06163    0.07462   -0.13625
 Iteration  1 RMS(Cart)=  0.02422845 RMS(Int)=  0.00030072
 Iteration  2 RMS(Cart)=  0.00049838 RMS(Int)=  0.00001413
 Iteration  3 RMS(Cart)=  0.00000013 RMS(Int)=  0.00001413
 Variable       Old X    -DE/DX   Delta X   Delta X   Delta X     New X
                                 (Linear)    (Quad)   (Total)
    R1        2.07222   0.00053  -0.00009   0.00038   0.00028   2.07250
    R2        2.09732  -0.00080   0.00060   0.00064   0.00124   2.09856
    R3        2.06803  -0.00017   0.00042   0.00061   0.00102   2.06905
    R4        2.55697   0.00128  -0.00065  -0.00033  -0.00098   2.55598
    R5        3.52715  -0.00016  -0.00199  -0.00621  -0.00820   3.51895
    R6        2.06695  -0.00018   0.00027  -0.00008   0.00019   2.06714
    R7        2.06000   0.00025   0.00014   0.00052   0.00066   2.06066
    R8        3.02253  -0.00011   0.00117   0.00288   0.00405   3.02658
    R9        2.60256   0.00078  -0.00042  -0.00065  -0.00107   2.60149
   R10        2.07937   0.00008   0.00030   0.00065   0.00095   2.08031
   R11        2.87893  -0.00003  -0.00008   0.00002  -0.00006   2.87887
   R12        2.52897  -0.00043  -0.00026  -0.00172  -0.00198   2.52699
   R13        2.06088   0.00007   0.00026   0.00041   0.00068   2.06155
   R14        2.06075  -0.00003   0.00030   0.00046   0.00076   2.06151
   R15        2.05788  -0.00006   0.00014   0.00011   0.00025   2.05813
   R16        1.83006   0.00059   0.00066   0.00188   0.00254   1.83260
    A1        1.81014   0.00078   0.00054   0.00634   0.00689   1.81702
    A2        1.97081  -0.00042   0.00118  -0.00097   0.00016   1.97097
    A3        1.96892  -0.00136   0.00319   0.00165   0.00481   1.97373
    A4        1.89499   0.00040  -0.00238  -0.00356  -0.00600   1.88900
    A5        1.82224   0.00047  -0.00260  -0.00386  -0.00648   1.81576
    A6        1.98035   0.00034  -0.00034   0.00039  -0.00001   1.98035
    A7        2.03486  -0.00215  -0.00913  -0.03475  -0.04389   1.99097
    A8        1.90773   0.00012   0.00029   0.00128   0.00157   1.90930
    A9        1.86793  -0.00004   0.00031   0.00137   0.00168   1.86960
   A10        1.97688  -0.00011  -0.00020   0.00010  -0.00011   1.97677
   A11        1.82508  -0.00045  -0.00082  -0.00503  -0.00585   1.81923
   A12        1.89472  -0.00012   0.00017  -0.00063  -0.00046   1.89426
   A13        1.98458   0.00057   0.00021   0.00253   0.00274   1.98732
   A14        1.79794   0.00003  -0.00033  -0.00165  -0.00199   1.79595
   A15        1.91358  -0.00055  -0.00029  -0.00238  -0.00267   1.91091
   A16        1.83032   0.00078  -0.00040   0.00282   0.00242   1.83274
   A17        1.95966   0.00010   0.00041   0.00023   0.00064   1.96030
   A18        1.94597  -0.00003   0.00029   0.00129   0.00158   1.94755
   A19        2.00019  -0.00027   0.00019  -0.00041  -0.00022   1.99996
   A20        1.93373   0.00023  -0.00007   0.00049   0.00042   1.93414
   A21        1.93089  -0.00022   0.00018  -0.00015   0.00002   1.93092
   A22        1.91691  -0.00000  -0.00020  -0.00041  -0.00061   1.91630
   A23        1.90256  -0.00004  -0.00001  -0.00010  -0.00010   1.90246
   A24        1.89102  -0.00006   0.00007   0.00010   0.00018   1.89120
   A25        1.88767   0.00009   0.00003   0.00006   0.00010   1.88776
   A26        1.89892   0.00148  -0.00109   0.00698   0.00589   1.90481
   A27        3.05039   0.00019  -0.00489   0.02004   0.01516   3.06555
   A28        3.16292   0.00069  -0.00192   0.00616   0.00424   3.16716
    D1        0.70025   0.00082   0.00172   0.01548   0.01716   0.71741
    D2       -1.25340   0.00025   0.00106   0.00945   0.01056  -1.24284
    D3        2.96963  -0.00071   0.00588   0.01597   0.02183   2.99147
    D4        1.57284  -0.00038   0.02366  -0.02430  -0.00064   1.57220
    D5       -3.02662  -0.00022   0.00267  -0.00783  -0.00516  -3.03178
    D6        1.16718  -0.00010   0.00252  -0.00608  -0.00357   1.16361
    D7       -0.98850   0.00007   0.00270  -0.00597  -0.00328  -0.99178
    D8        1.23371  -0.00013   0.00259  -0.00753  -0.00493   1.22878
    D9       -0.85567  -0.00000   0.00243  -0.00578  -0.00335  -0.85903
   D10       -3.01136   0.00016   0.00261  -0.00567  -0.00306  -3.01442
   D11       -0.83014  -0.00000   0.00280  -0.00489  -0.00209  -0.83223
   D12       -2.91952   0.00012   0.00264  -0.00315  -0.00051  -2.92003
   D13        1.20798   0.00029   0.00282  -0.00304  -0.00022   1.20777
   D14        0.77507  -0.00013   0.00164  -0.00829  -0.00666   0.76842
   D15        2.89738  -0.00014   0.00199  -0.00705  -0.00506   2.89232
   D16       -1.36247  -0.00044   0.00121  -0.01222  -0.01101  -1.37348
   D17        1.11685  -0.00026   0.00016  -0.00073  -0.00057   1.11628
   D18       -0.99526  -0.00023   0.00009  -0.00083  -0.00073  -0.99599
   D19       -3.07782  -0.00019   0.00007  -0.00055  -0.00048  -3.07830
   D20       -0.87050  -0.00002   0.00051   0.00260   0.00311  -0.86740
   D21       -2.98262   0.00002   0.00045   0.00250   0.00295  -2.97967
   D22        1.21800   0.00005   0.00042   0.00278   0.00320   1.22120
   D23       -3.11406   0.00016  -0.00044   0.00093   0.00049  -3.11357
   D24        1.05701   0.00020  -0.00050   0.00082   0.00032   1.05734
   D25       -1.02555   0.00023  -0.00052   0.00110   0.00058  -1.02497
         Item               Value     Threshold  Converged?
 Maximum Force            0.002150     0.000450     NO 
 RMS     Force            0.000512     0.000300     NO 
 Maximum Displacement     0.068366     0.001800     NO 
 RMS     Displacement     0.024384     0.001200     NO 
 Predicted change in Energy=-6.517801D-05
 GradGradGradGradGradGradGradGradGradGradGradGradGradGradGradGradGradGrad

                          Input orientation:                          
 ---------------------------------------------------------------------
 Center     Atomic      Atomic             Coordinates (Angstroms)
 Number     Number       Type             X           Y           Z
 ---------------------------------------------------------------------
      1          6           0        2.812659   -0.764529   -0.143832
      2          1           0        2.726129   -0.634211   -1.229339
      3          1           0        2.015039   -1.495900    0.105424
      4          1           0        3.774742   -1.190322    0.159310
      5          8           0        2.470809    0.343611    0.552304
      6          1           0       -0.722807    0.959753    1.339493
      7          6           0       -0.911641    1.083729    0.269188
      8          1           0       -1.787580    1.717463    0.127046
      9          6           0       -1.362484   -0.344388   -0.298560
     10          1           0       -1.419540   -0.170457   -1.384089
     11          6           0       -2.711460   -0.725601    0.297915
     12          1           0       -3.486884   -0.026652   -0.018804
     13          1           0       -2.662086   -0.731430    1.387684
     14          1           0       -2.992891   -1.723837   -0.034489
     15          8           0       -0.361200   -1.173449    0.014893
     16          8           0        0.147925    1.643309   -0.408571
     17          1           0        0.971318    1.225532   -0.112027
 ---------------------------------------------------------------------
                    Distance matrix (angstroms):
                    1          2          3          4          5
     1  C    0.000000
     2  H    1.096721   0.000000
     3  H    1.110509   1.740618   0.000000
     4  H    1.094896   1.826799   1.786851   0.000000
     5  O    1.352569   2.048311   1.947107   2.051252   0.000000
     6  H    4.203918   4.586369   3.879299   5.122851   3.346413
     7  C    4.178164   4.293049   3.904710   5.210140   3.474032
     8  H    5.234105   5.267230   4.978562   6.276597   4.494684
     9  C    4.199081   4.203226   3.591218   5.226503   3.986408
    10  H    4.450019   4.174397   3.971370   5.513871   4.375923
    11  C    5.541890   5.648737   4.792724   6.504305   5.297531
    12  H    6.343843   6.358935   5.696076   7.356430   5.996446
    13  H    5.685021   5.990920   4.909592   6.569036   5.310384
    14  H    5.885290   5.943243   5.015067   6.791395   5.871174
    15  O    3.204027   3.372016   2.399725   4.138496   3.257384
    16  O    3.601191   3.536650   3.688487   4.637429   2.829891
    17  H    2.711437   2.790410   2.922811   3.710681   1.862147
                    6          7          8          9         10
     6  H    0.000000
     7  C    1.093883   0.000000
     8  H    1.782664   1.090455   0.000000
     9  C    2.189335   1.601598   2.147807   0.000000
    10  H    3.029969   2.136415   2.446063   1.100854   0.000000
    11  C    2.807142   2.552224   2.617501   1.523431   2.192345
    12  H    3.233897   2.819178   2.439436   2.166171   2.481652
    13  H    2.573563   2.758603   2.889818   2.163836   3.088905
    14  H    3.773959   3.508027   3.649851   2.151939   2.590336
    15  O    2.536903   2.337200   3.225603   1.337223   2.020700
    16  O    2.069093   1.376650   2.009617   2.498875   2.588113
    17  H    2.246688   1.926387   2.812591   2.818879   3.046823
                   11         12         13         14         15
    11  C    0.000000
    12  H    1.090927   0.000000
    13  H    1.090903   1.776292   0.000000
    14  H    1.089115   1.767686   1.765469   0.000000
    15  O    2.409231   3.329592   2.715513   2.689083   0.000000
    16  O    3.779806   4.019020   4.094151   4.619776   2.893554
    17  H    4.187819   4.631655   4.390952   4.941634   2.747148
                   16         17
    16  O    0.000000
    17  H    0.969769   0.000000
 Stoichiometry    C4H10O3(3)
 Framework group  C1[X(C4H10O3)]
 Deg. of freedom    45
 Full point group                 C1      NOp   1
 Largest Abelian subgroup         C1      NOp   1
 Largest concise Abelian subgroup C1      NOp   1
                         Standard orientation:                         
 ---------------------------------------------------------------------
 Center     Atomic      Atomic             Coordinates (Angstroms)
 Number     Number       Type             X           Y           Z
 ---------------------------------------------------------------------
      1          6           0        2.771098   -0.821996   -0.185178
      2          1           0        2.694928   -0.664012   -1.267784
      3          1           0        1.955481   -1.540745    0.041532
      4          1           0        3.721230   -1.276638    0.113733
      5          8           0        2.449636    0.276796    0.535072
      6          1           0       -0.734531    0.946563    1.316715
      7          6           0       -0.913224    1.100174    0.248514
      8          1           0       -1.773634    1.756864    0.116061
      9          6           0       -1.392338   -0.303439   -0.355999
     10          1           0       -1.438057   -0.102536   -1.437400
     11          6           0       -2.753612   -0.667920    0.222731
     12          1           0       -3.510874    0.055807   -0.082057
     13          1           0       -2.711803   -0.700738    1.312338
     14          1           0       -3.055252   -1.651325   -0.135180
     15          8           0       -0.412195   -1.162268   -0.056166
     16          8           0        0.163303    1.651438   -0.409028
     17          1           0        0.975010    1.208118   -0.117392
 ---------------------------------------------------------------------
 Rotational constants (GHZ):           3.9985475           1.2813088           1.0412825
 Standard basis: Aug-CC-pVTZ (5D, 7F)
 There are   635 symmetry adapted cartesian basis functions of A   symmetry.
 There are   552 symmetry adapted basis functions of A   symmetry.
   552 basis functions,   774 primitive gaussians,   635 cartesian basis functions
    30 alpha electrons       28 beta electrons
       nuclear repulsion energy       315.6591881942 Hartrees.
 NAtoms=   17 NActive=   17 NUniq=   17 SFac= 1.00D+00 NAtFMM=   60 NAOKFM=F Big=F
 Integral buffers will be    131072 words long.
 Raffenetti 2 integral format.
 Two-electron integral symmetry is turned on.
 Nuclear repulsion after empirical dispersion term =      315.6516817343 Hartrees.
 One-electron integrals computed using PRISM.
 NBasis=   552 RedAO= T EigKep=  1.04D-05  NBF=   552
 NBsUse=   552 1.00D-06 EigRej= -1.00D+00 NBFU=   552
 Initial guess from the checkpoint file:  "/scratch/kurten/scratch_galib/third-paper/MeO-OPrOH/SYS_1A_1B/DFT_high/calc-LM/TMP/G164965213_11_9_1604/Gau-91847.chk"
 B after Tr=    -0.000000   -0.000000   -0.000000
         Rot=    0.999990    0.001826   -0.000318    0.003988 Ang=   0.50 deg.
 Initial guess <Sx>= 0.0000 <Sy>= 0.0000 <Sz>= 1.0000 <S**2>= 2.0103 S= 1.0034
 ExpMin= 2.53D-02 ExpMax= 1.53D+04 ExpMxC= 5.22D+02 IAcc=3 IRadAn=         7 AccDes= 0.00D+00
 Harris functional with IExCor= 4639 and IRadAn=       7 diagonalized for initial guess.
 HarFok:  IExCor= 4639 AccDes= 0.00D+00 IRadAn=         7 IDoV= 1 UseB2=F ITyADJ=14
 ICtDFT=  3500011 ScaDFX=  1.000000  1.000000  1.000000  1.000000
 FoFCou: FMM=F IPFlag=           0 FMFlag=      100000 FMFlg1=           0
         NFxFlg=           0 DoJE=T BraDBF=F KetDBF=T FulRan=T
         wScrn=  0.000000 ICntrl=       500 IOpCl=  0 I1Cent=   200000004 NGrid=           0
         NMat0=    1 NMatS0=      1 NMatT0=    0 NMatD0=    1 NMtDS0=    0 NMtDT0=    0
 Petite list used in FoFCou.
 Requested convergence on RMS density matrix=1.00D-08 within 128 cycles.
 Requested convergence on MAX density matrix=1.00D-06.
 Requested convergence on             energy=1.00D-06.
 No special actions if energy rises.
 Restarting incremental Fock formation.
 SCF Done:  E(UwB97XD) =  -383.992854949     A.U. after   22 cycles
            NFock= 22  Conv=0.63D-08     -V/T= 2.0058
 <Sx>= 0.0000 <Sy>= 0.0000 <Sz>= 1.0000 <S**2>= 2.0103 S= 1.0034
 <L.S>=  0.00000000000    
 Annihilation of the first spin contaminant:
 S**2 before annihilation     2.0103,   after     2.0001
 Calling FoFJK, ICntrl=      2127 FMM=F ISym2X=0 I1Cent= 0 IOpClX= 1 NMat=1 NMatS=1 NMatT=0.
 ***** Axes restored to original set *****
 -------------------------------------------------------------------
 Center     Atomic                   Forces (Hartrees/Bohr)
 Number     Number              X              Y              Z
 -------------------------------------------------------------------
      1        6          -0.001175698   -0.004141941    0.001644017
      2        1           0.000287574    0.000929704   -0.000144819
      3        1           0.000443989    0.000434660   -0.000828598
      4        1           0.000145165    0.000632970   -0.000877407
      5        8           0.000205133    0.002289598    0.000205804
      6        1          -0.000149264   -0.000224778   -0.000320096
      7        6          -0.000768738   -0.000278012    0.000201813
      8        1           0.000009876    0.000101638    0.000103947
      9        6           0.001104373    0.000323985    0.000409221
     10        1          -0.000103991   -0.000025487    0.000176333
     11        6          -0.000289608    0.000034576   -0.000083283
     12        1           0.000032033   -0.000158983    0.000148106
     13        1           0.000102871    0.000061098   -0.000305191
     14        1           0.000002270    0.000154355    0.000047940
     15        8          -0.000446374   -0.000087611   -0.000059574
     16        8           0.000541818   -0.000955861   -0.000397845
     17        1           0.000058571    0.000910089    0.000079630
 -------------------------------------------------------------------
 Cartesian Forces:  Max     0.004141941 RMS     0.000827560

 GradGradGradGradGradGradGradGradGradGradGradGradGradGradGradGradGradGrad
 Berny optimization.
 Using GEDIIS/GDIIS optimizer.
 FormGI is forming the generalized inverse of G from B-inverse, IUseBI=4.
 Internal  Forces:  Max     0.001788088 RMS     0.000497328
 Search for a local minimum.
 Step number   9 out of a maximum of   79
 All quantities printed in internal units (Hartrees-Bohrs-Radians)
 Mixed Optimization -- En-DIIS/RFO-DIIS
 Swapping is turned off.
 Update second derivatives using D2CorX and points    2    1    4    5    6
                                                      7    8    9
 DE= -8.26D-05 DEPred=-6.52D-05 R= 1.27D+00
 TightC=F SS=  1.41D+00  RLast= 6.11D-02 DXNew= 9.1018D-01 1.8323D-01
 Trust test= 1.27D+00 RLast= 6.11D-02 DXMaxT set to 5.41D-01
 ITU=  1  1  1  1  1  0 -1 -1  0
     Eigenvalues ---    0.00170   0.00345   0.00418   0.01247   0.01703
     Eigenvalues ---    0.01932   0.03270   0.04171   0.04835   0.05154
     Eigenvalues ---    0.05562   0.05582   0.05646   0.05743   0.06328
     Eigenvalues ---    0.08761   0.10588   0.11589   0.12595   0.14990
     Eigenvalues ---    0.15964   0.16000   0.16015   0.16026   0.16109
     Eigenvalues ---    0.16778   0.18517   0.21065   0.23388   0.24171
     Eigenvalues ---    0.28356   0.30023   0.32754   0.33135   0.33847
     Eigenvalues ---    0.33955   0.34047   0.34103   0.34631   0.35475
     Eigenvalues ---    0.38879   0.52238   0.54758   0.56662   0.62655
 En-DIIS/RFO-DIIS/Sim-DIIS IScMMF=       -3 using points:     9    8    7    6
 RFO step:  Lambda=-1.93611585D-04.
 DidBck=F Rises=F RFO-DIIS coefs:    1.75174   -0.37265   -0.00736   -0.37174
 Iteration  1 RMS(Cart)=  0.06589978 RMS(Int)=  0.00236522
 Iteration  2 RMS(Cart)=  0.00395096 RMS(Int)=  0.00004698
 Iteration  3 RMS(Cart)=  0.00001078 RMS(Int)=  0.00004668
 Iteration  4 RMS(Cart)=  0.00000000 RMS(Int)=  0.00004668
 Variable       Old X    -DE/DX   Delta X   Delta X   Delta X     New X
                                 (Linear)    (Quad)   (Total)
    R1        2.07250   0.00023  -0.00012   0.00114   0.00102   2.07353
    R2        2.09856  -0.00079   0.00304  -0.00299   0.00005   2.09861
    R3        2.06905  -0.00036   0.00216  -0.00093   0.00124   2.07029
    R4        2.55598   0.00179  -0.00297   0.00348   0.00051   2.55649
    R5        3.51895  -0.00014  -0.01351   0.00192  -0.01160   3.50735
    R6        2.06714  -0.00032   0.00095  -0.00067   0.00028   2.06742
    R7        2.06066   0.00004   0.00102   0.00014   0.00115   2.06182
    R8        3.02658  -0.00050   0.00736  -0.00298   0.00438   3.03096
    R9        2.60149   0.00059  -0.00202   0.00135  -0.00067   2.60082
   R10        2.08031  -0.00017   0.00165  -0.00029   0.00135   2.08167
   R11        2.87887   0.00004  -0.00031   0.00053   0.00022   2.87909
   R12        2.52699  -0.00029  -0.00253   0.00002  -0.00251   2.52448
   R13        2.06155  -0.00017   0.00134  -0.00034   0.00099   2.06255
   R14        2.06151  -0.00030   0.00155  -0.00043   0.00112   2.06263
   R15        2.05813  -0.00016   0.00064  -0.00031   0.00034   2.05847
   R16        1.83260  -0.00046   0.00428  -0.00071   0.00357   1.83617
    A1        1.81702   0.00014   0.00778  -0.00008   0.00773   1.82475
    A2        1.97097  -0.00035   0.00382  -0.00531  -0.00165   1.96932
    A3        1.97373  -0.00176   0.01415  -0.01288   0.00119   1.97492
    A4        1.88900   0.00070  -0.01274   0.00909  -0.00384   1.88516
    A5        1.81576   0.00124  -0.01387   0.01078  -0.00316   1.81260
    A6        1.98035   0.00032  -0.00105   0.00121  -0.00001   1.98034
    A7        1.99097  -0.00135  -0.06695   0.00737  -0.05958   1.93139
    A8        1.90930   0.00002   0.00214  -0.00050   0.00165   1.91095
    A9        1.86960  -0.00030   0.00246  -0.00060   0.00185   1.87145
   A10        1.97677   0.00021  -0.00092   0.00024  -0.00071   1.97607
   A11        1.81923   0.00008  -0.00775   0.00055  -0.00719   1.81204
   A12        1.89426  -0.00012   0.00044   0.00007   0.00052   1.89478
   A13        1.98732   0.00009   0.00313   0.00024   0.00336   1.99068
   A14        1.79595   0.00005  -0.00280   0.00041  -0.00239   1.79357
   A15        1.91091  -0.00028  -0.00300  -0.00036  -0.00336   1.90755
   A16        1.83274   0.00041   0.00061   0.00207   0.00269   1.83543
   A17        1.96030  -0.00002   0.00188  -0.00089   0.00097   1.96127
   A18        1.94755   0.00002   0.00237   0.00005   0.00241   1.94996
   A19        1.99996  -0.00014   0.00029  -0.00092  -0.00064   1.99932
   A20        1.93414   0.00023   0.00005   0.00101   0.00106   1.93520
   A21        1.93092  -0.00024   0.00051  -0.00105  -0.00054   1.93037
   A22        1.91630   0.00006  -0.00102   0.00040  -0.00062   1.91568
   A23        1.90246  -0.00002  -0.00010  -0.00033  -0.00043   1.90202
   A24        1.89120  -0.00009   0.00040  -0.00006   0.00034   1.89154
   A25        1.88776   0.00007   0.00017   0.00003   0.00020   1.88796
   A26        1.90481   0.00081   0.00228   0.00498   0.00727   1.91208
   A27        3.06555   0.00017  -0.00492   0.02937   0.02444   3.09000
   A28        3.16716   0.00098  -0.00193   0.02868   0.02675   3.19391
    D1        0.71741   0.00073   0.02032   0.00447   0.02467   0.74207
    D2       -1.24284   0.00065   0.01245   0.00422   0.01685  -1.22599
    D3        2.99147  -0.00112   0.03744  -0.01399   0.02341   3.01487
    D4        1.57220  -0.00000   0.09555   0.00348   0.09902   1.67122
    D5       -3.03178  -0.00012  -0.00260   0.00219  -0.00042  -3.03219
    D6        1.16361   0.00000  -0.00186   0.00316   0.00128   1.16489
    D7       -0.99178   0.00008  -0.00090   0.00322   0.00231  -0.98947
    D8        1.22878  -0.00005  -0.00249   0.00275   0.00027   1.22904
    D9       -0.85903   0.00007  -0.00175   0.00373   0.00197  -0.85706
   D10       -3.01442   0.00015  -0.00079   0.00379   0.00299  -3.01142
   D11       -0.83223  -0.00001   0.00027   0.00219   0.00247  -0.82975
   D12       -2.92003   0.00011   0.00100   0.00317   0.00417  -2.91585
   D13        1.20777   0.00020   0.00196   0.00323   0.00520   1.21297
   D14        0.76842  -0.00021  -0.00068  -0.01060  -0.01129   0.75713
   D15        2.89232  -0.00013   0.00175  -0.01103  -0.00928   2.88304
   D16       -1.37348  -0.00005  -0.00574  -0.01016  -0.01590  -1.38938
   D17        1.11628  -0.00016   0.00068  -0.00156  -0.00088   1.11541
   D18       -0.99599  -0.00012   0.00044  -0.00111  -0.00067  -0.99667
   D19       -3.07830  -0.00009   0.00056  -0.00074  -0.00019  -3.07849
   D20       -0.86740  -0.00004   0.00484  -0.00134   0.00350  -0.86389
   D21       -2.97967  -0.00000   0.00459  -0.00089   0.00371  -2.97596
   D22        1.22120   0.00003   0.00471  -0.00052   0.00420   1.22540
   D23       -3.11357   0.00008  -0.00046   0.00024  -0.00023  -3.11380
   D24        1.05734   0.00011  -0.00071   0.00069  -0.00002   1.05731
   D25       -1.02497   0.00014  -0.00059   0.00105   0.00046  -1.02451
         Item               Value     Threshold  Converged?
 Maximum Force            0.001788     0.000450     NO 
 RMS     Force            0.000497     0.000300     NO 
 Maximum Displacement     0.258892     0.001800     NO 
 RMS     Displacement     0.068300     0.001200     NO 
 Predicted change in Energy=-7.809753D-05
 GradGradGradGradGradGradGradGradGradGradGradGradGradGradGradGradGradGrad

                          Input orientation:                          
 ---------------------------------------------------------------------
 Center     Atomic      Atomic             Coordinates (Angstroms)
 Number     Number       Type             X           Y           Z
 ---------------------------------------------------------------------
      1          6           0        2.827115   -0.733397   -0.169983
      2          1           0        2.781438   -0.497211   -1.240551
      3          1           0        2.011106   -1.469847   -0.011681
      4          1           0        3.771464   -1.206361    0.121119
      5          8           0        2.480644    0.308786    0.619941
      6          1           0       -0.749180    0.980303    1.340090
      7          6           0       -0.905837    1.066232    0.260750
      8          1           0       -1.771176    1.702206    0.068008
      9          6           0       -1.364968   -0.376401   -0.268925
     10          1           0       -1.387789   -0.238537   -1.361596
     11          6           0       -2.737613   -0.709010    0.302402
     12          1           0       -3.490761   -0.007916   -0.061610
     13          1           0       -2.718268   -0.674482    1.393180
     14          1           0       -3.028967   -1.713941   -0.000565
     15          8           0       -0.391290   -1.211625    0.103861
     16          8           0        0.179222    1.589164   -0.405117
     17          1           0        0.994908    1.184658   -0.065778
 ---------------------------------------------------------------------
                    Distance matrix (angstroms):
                    1          2          3          4          5
     1  C    0.000000
     2  H    1.097262   0.000000
     3  H    1.110536   1.746296   0.000000
     4  H    1.095550   1.826798   1.784915   0.000000
     5  O    1.352837   2.049765   1.944981   2.052002   0.000000
     6  H    4.243463   4.616061   3.930611   5.167554   3.376583
     7  C    4.166429   4.277178   3.874852   5.202050   3.488695
     8  H    5.208943   5.222648   4.936996   6.259668   4.508240
     9  C    4.208420   4.260438   3.558044   5.217653   4.006032
    10  H    4.407976   4.178997   3.858871   5.454633   4.380734
    11  C    5.584796   5.734586   4.819528   6.530567   5.326063
    12  H    6.360316   6.400764   5.693002   7.362715   6.018512
    13  H    5.761791   6.100388   4.997322   6.634581   5.347280
    14  H    5.940022   6.064552   5.045992   6.820433   5.901886
    15  O    3.265245   3.519096   2.418995   4.162794   3.290288
    16  O    3.530002   3.438377   3.587219   4.582149   2.826067
    17  H    2.654577   2.720379   2.842883   3.668947   1.856010
                    6          7          8          9         10
     6  H    0.000000
     7  C    1.094029   0.000000
     8  H    1.784325   1.091066   0.000000
     9  C    2.192890   1.603916   2.144559   0.000000
    10  H    3.031914   2.136986   2.440745   1.101571   0.000000
    11  C    2.807924   2.551200   2.608237   1.523547   2.193686
    12  H    3.233822   2.817719   2.428640   2.167430   2.483071
    13  H    2.572633   2.756337   2.881269   2.163993   3.090148
    14  H    3.775411   3.507895   3.640989   2.151725   2.592814
    15  O    2.541829   2.340514   3.224249   1.335896   2.021751
    16  O    2.068428   1.376296   2.010144   2.503301   2.590534
    17  H    2.249460   1.932220   2.817264   2.836756   3.062984
                   11         12         13         14         15
    11  C    0.000000
    12  H    1.091452   0.000000
    13  H    1.091496   1.776927   0.000000
    14  H    1.089295   1.768474   1.766220   0.000000
    15  O    2.407752   3.329116   2.713981   2.687111   0.000000
    16  O    3.780227   4.017143   4.093094   4.622406   2.903267
    17  H    4.201576   4.641494   4.401436   4.959606   2.773534
                   16         17
    16  O    0.000000
    17  H    0.971658   0.000000
 Stoichiometry    C4H10O3(3)
 Framework group  C1[X(C4H10O3)]
 Deg. of freedom    45
 Full point group                 C1      NOp   1
 Largest Abelian subgroup         C1      NOp   1
 Largest concise Abelian subgroup C1      NOp   1
                         Standard orientation:                         
 ---------------------------------------------------------------------
 Center     Atomic      Atomic             Coordinates (Angstroms)
 Number     Number       Type             X           Y           Z
 ---------------------------------------------------------------------
      1          6           0        2.781749   -0.789442   -0.234102
      2          1           0        2.751561   -0.516055   -1.296332
      3          1           0        1.943674   -1.506865   -0.106725
      4          1           0        3.709736   -1.299115    0.047508
      5          8           0        2.458944    0.235102    0.588257
      6          1           0       -0.756007    0.975229    1.307715
      7          6           0       -0.901367    1.102020    0.230824
      8          1           0       -1.746498    1.768934    0.053612
      9          6           0       -1.397416   -0.308019   -0.350790
     10          1           0       -1.407401   -0.132773   -1.438285
     11          6           0       -2.783635   -0.619806    0.199102
     12          1           0       -3.513365    0.114691   -0.146264
     13          1           0       -2.772160   -0.622667    1.290534
     14          1           0       -3.101254   -1.605084   -0.139882
     15          8           0       -0.451177   -1.183199    0.000366
     16          8           0        0.203626    1.615461   -0.409143
     17          1           0        1.004581    1.176279   -0.077919
 ---------------------------------------------------------------------
 Rotational constants (GHZ):           4.0721803           1.2630282           1.0376284
 Standard basis: Aug-CC-pVTZ (5D, 7F)
 There are   635 symmetry adapted cartesian basis functions of A   symmetry.
 There are   552 symmetry adapted basis functions of A   symmetry.
   552 basis functions,   774 primitive gaussians,   635 cartesian basis functions
    30 alpha electrons       28 beta electrons
       nuclear repulsion energy       315.3443579406 Hartrees.
 NAtoms=   17 NActive=   17 NUniq=   17 SFac= 1.00D+00 NAtFMM=   60 NAOKFM=F Big=F
 Integral buffers will be    131072 words long.
 Raffenetti 2 integral format.
 Two-electron integral symmetry is turned on.
 Nuclear repulsion after empirical dispersion term =      315.3368236711 Hartrees.
 One-electron integrals computed using PRISM.
 NBasis=   552 RedAO= T EigKep=  1.03D-05  NBF=   552
 NBsUse=   552 1.00D-06 EigRej= -1.00D+00 NBFU=   552
 Initial guess from the checkpoint file:  "/scratch/kurten/scratch_galib/third-paper/MeO-OPrOH/SYS_1A_1B/DFT_high/calc-LM/TMP/G164965213_11_9_1604/Gau-91847.chk"
 B after Tr=    -0.000000   -0.000000    0.000000
         Rot=    0.999989   -0.000709    0.001390    0.004421 Ang=  -0.54 deg.
 Initial guess <Sx>= 0.0000 <Sy>= 0.0000 <Sz>= 1.0000 <S**2>= 2.0104 S= 1.0035
 ExpMin= 2.53D-02 ExpMax= 1.53D+04 ExpMxC= 5.22D+02 IAcc=3 IRadAn=         7 AccDes= 0.00D+00
 Harris functional with IExCor= 4639 and IRadAn=       7 diagonalized for initial guess.
 HarFok:  IExCor= 4639 AccDes= 0.00D+00 IRadAn=         7 IDoV= 1 UseB2=F ITyADJ=14
 ICtDFT=  3500011 ScaDFX=  1.000000  1.000000  1.000000  1.000000
 FoFCou: FMM=F IPFlag=           0 FMFlag=      100000 FMFlg1=           0
         NFxFlg=           0 DoJE=T BraDBF=F KetDBF=T FulRan=T
         wScrn=  0.000000 ICntrl=       500 IOpCl=  0 I1Cent=   200000004 NGrid=           0
         NMat0=    1 NMatS0=      1 NMatT0=    0 NMatD0=    1 NMtDS0=    0 NMtDT0=    0
 Petite list used in FoFCou.
 Requested convergence on RMS density matrix=1.00D-08 within 128 cycles.
 Requested convergence on MAX density matrix=1.00D-06.
 Requested convergence on             energy=1.00D-06.
 No special actions if energy rises.
 Restarting incremental Fock formation.
 SCF Done:  E(UwB97XD) =  -383.992909979     A.U. after   23 cycles
            NFock= 23  Conv=0.35D-08     -V/T= 2.0058
 <Sx>= 0.0000 <Sy>= 0.0000 <Sz>= 1.0000 <S**2>= 2.0104 S= 1.0034
 <L.S>=  0.00000000000    
 Annihilation of the first spin contaminant:
 S**2 before annihilation     2.0104,   after     2.0001
 Calling FoFJK, ICntrl=      2127 FMM=F ISym2X=0 I1Cent= 0 IOpClX= 1 NMat=1 NMatS=1 NMatT=0.
 ***** Axes restored to original set *****
 -------------------------------------------------------------------
 Center     Atomic                   Forces (Hartrees/Bohr)
 Number     Number              X              Y              Z
 -------------------------------------------------------------------
      1        6          -0.000457589   -0.004613017    0.001613532
      2        1           0.000053591    0.000818592    0.000286498
      3        1          -0.000077466    0.000376163   -0.001035367
      4        1          -0.000063044    0.000978360   -0.001010154
      5        8           0.000047627    0.002417342    0.000048245
      6        1          -0.000312853   -0.000421448   -0.000536728
      7        6          -0.001090593   -0.000411298    0.000349684
      8        1           0.000523563    0.000228759    0.000342828
      9        6           0.001155277    0.001074781    0.000157985
     10        1          -0.000171116   -0.000169974    0.000501707
     11        6          -0.000581637    0.000089625    0.000096587
     12        1           0.000285746   -0.000382113    0.000199236
     13        1           0.000113802   -0.000015002   -0.000694295
     14        1          -0.000006221    0.000283937    0.000108628
     15        8           0.000425655   -0.000260038    0.000017872
     16        8           0.001803162   -0.001441752   -0.000458570
     17        1          -0.001647905    0.001447084    0.000012309
 -------------------------------------------------------------------
 Cartesian Forces:  Max     0.004613017 RMS     0.001000196

 GradGradGradGradGradGradGradGradGradGradGradGradGradGradGradGradGradGrad
 Berny optimization.
 Using GEDIIS/GDIIS optimizer.
 FormGI is forming the generalized inverse of G from B-inverse, IUseBI=4.
 Internal  Forces:  Max     0.002434017 RMS     0.000765294
 Search for a local minimum.
 Step number  10 out of a maximum of   79
 All quantities printed in internal units (Hartrees-Bohrs-Radians)
 Mixed Optimization -- En-DIIS/RFO-DIIS
 Swapping is turned off.
 Update second derivatives using D2CorX and points    2    1    5    6    7
                                                      8    9   10
 DE= -5.50D-05 DEPred=-7.81D-05 R= 7.05D-01
 TightC=F SS=  1.41D+00  RLast= 1.31D-01 DXNew= 9.1018D-01 3.9251D-01
 Trust test= 7.05D-01 RLast= 1.31D-01 DXMaxT set to 5.41D-01
 ITU=  1  1  1  1  1  1  0 -1 -1  0
     Eigenvalues ---    0.00311   0.00408   0.00498   0.00900   0.01325
     Eigenvalues ---    0.01877   0.02956   0.03632   0.04821   0.05112
     Eigenvalues ---    0.05390   0.05584   0.05716   0.05809   0.06353
     Eigenvalues ---    0.08715   0.09774   0.11577   0.11741   0.15115
     Eigenvalues ---    0.15696   0.16000   0.16001   0.16038   0.16070
     Eigenvalues ---    0.16398   0.16834   0.21186   0.23890   0.24221
     Eigenvalues ---    0.29723   0.32590   0.32999   0.33476   0.33844
     Eigenvalues ---    0.33993   0.34061   0.34089   0.34640   0.36806
     Eigenvalues ---    0.39803   0.50930   0.54992   0.58405   0.68573
 En-DIIS/RFO-DIIS/Sim-DIIS IScMMF=       -3 using points:    10    9    8    7    6
 RFO step:  Lambda=-1.69534819D-04.
 DidBck=F Rises=F RFO-DIIS coefs:    1.44001    0.29998   -1.35272    0.22245    0.39027
 Iteration  1 RMS(Cart)=  0.05285046 RMS(Int)=  0.00164151
 Iteration  2 RMS(Cart)=  0.00221182 RMS(Int)=  0.00003828
 Iteration  3 RMS(Cart)=  0.00000476 RMS(Int)=  0.00003816
 Iteration  4 RMS(Cart)=  0.00000000 RMS(Int)=  0.00003816
 Variable       Old X    -DE/DX   Delta X   Delta X   Delta X     New X
                                 (Linear)    (Quad)   (Total)
    R1        2.07353  -0.00011   0.00109  -0.00112  -0.00003   2.07350
    R2        2.09861  -0.00034  -0.00175   0.00045  -0.00130   2.09731
    R3        2.07029  -0.00075  -0.00042  -0.00087  -0.00129   2.06900
    R4        2.55649   0.00183   0.00230   0.00095   0.00325   2.55974
    R5        3.50735  -0.00042  -0.00151  -0.00198  -0.00349   3.50386
    R6        2.06742  -0.00054  -0.00064  -0.00053  -0.00117   2.06625
    R7        2.06182  -0.00034   0.00032  -0.00081  -0.00049   2.06132
    R8        3.03096  -0.00104  -0.00075  -0.00120  -0.00195   3.02901
    R9        2.60082  -0.00001   0.00028   0.00014   0.00043   2.60125
   R10        2.08167  -0.00052   0.00018  -0.00105  -0.00086   2.08080
   R11        2.87909   0.00007   0.00037  -0.00006   0.00031   2.87940
   R12        2.52448   0.00048  -0.00115   0.00053  -0.00062   2.52386
   R13        2.06255  -0.00051  -0.00004  -0.00085  -0.00089   2.06165
   R14        2.06263  -0.00069  -0.00013  -0.00113  -0.00126   2.06137
   R15        2.05847  -0.00029  -0.00023  -0.00032  -0.00055   2.05792
   R16        1.83617  -0.00243   0.00039  -0.00221  -0.00182   1.83435
    A1        1.82475  -0.00021   0.00461  -0.00510  -0.00051   1.82424
    A2        1.96932  -0.00029  -0.00498   0.00039  -0.00448   1.96484
    A3        1.97492  -0.00194  -0.00884  -0.00242  -0.01120   1.96372
    A4        1.88516   0.00100   0.00428   0.00362   0.00805   1.89321
    A5        1.81260   0.00122   0.00518   0.00330   0.00856   1.82116
    A6        1.98034   0.00049   0.00120   0.00038   0.00172   1.98206
    A7        1.93139  -0.00162  -0.01383  -0.00206  -0.01589   1.91550
    A8        1.91095  -0.00020   0.00069  -0.00073  -0.00004   1.91091
    A9        1.87145  -0.00033   0.00043  -0.00262  -0.00219   1.86926
   A10        1.97607   0.00086   0.00080   0.00157   0.00237   1.97844
   A11        1.81204   0.00118  -0.00283   0.00479   0.00196   1.81399
   A12        1.89478   0.00014  -0.00127   0.00068  -0.00059   1.89418
   A13        1.99068  -0.00160   0.00189  -0.00339  -0.00150   1.98918
   A14        1.79357   0.00008  -0.00075   0.00078   0.00002   1.79359
   A15        1.90755   0.00012  -0.00223   0.00166  -0.00057   1.90698
   A16        1.83543  -0.00009   0.00435  -0.00252   0.00183   1.83726
   A17        1.96127  -0.00020  -0.00086  -0.00081  -0.00167   1.95960
   A18        1.94996   0.00000   0.00060  -0.00007   0.00053   1.95050
   A19        1.99932   0.00011  -0.00086   0.00091   0.00007   1.99939
   A20        1.93520   0.00015   0.00111  -0.00010   0.00101   1.93622
   A21        1.93037  -0.00023  -0.00074  -0.00058  -0.00132   1.92905
   A22        1.91568   0.00013  -0.00012   0.00065   0.00054   1.91621
   A23        1.90202   0.00003  -0.00024   0.00024   0.00001   1.90203
   A24        1.89154  -0.00011  -0.00007  -0.00014  -0.00021   1.89133
   A25        1.88796   0.00002   0.00005  -0.00008  -0.00003   1.88793
   A26        1.91208  -0.00199   0.00898  -0.00509   0.00389   1.91597
   A27        3.09000  -0.00058   0.04215  -0.00218   0.03996   3.12996
   A28        3.19391   0.00209   0.02017   0.01624   0.03642   3.23033
    D1        0.74207   0.00055   0.01299  -0.00130   0.01179   0.75386
    D2       -1.22599   0.00098   0.00885   0.00391   0.01261  -1.21339
    D3        3.01487  -0.00122  -0.00069  -0.00264  -0.00328   3.01159
    D4        1.67122  -0.00102  -0.08976  -0.00167  -0.09143   1.57980
    D5       -3.03219   0.00009   0.00078   0.00066   0.00145  -3.03075
    D6        1.16489   0.00022   0.00320   0.00042   0.00362   1.16852
    D7       -0.98947   0.00008   0.00284  -0.00008   0.00277  -0.98671
    D8        1.22904  -0.00009   0.00114   0.00038   0.00152   1.23056
    D9       -0.85706   0.00005   0.00356   0.00014   0.00370  -0.85336
   D10       -3.01142  -0.00009   0.00320  -0.00037   0.00284  -3.00859
   D11       -0.82975  -0.00019   0.00351  -0.00174   0.00177  -0.82798
   D12       -2.91585  -0.00005   0.00593  -0.00198   0.00395  -2.91191
   D13        1.21297  -0.00019   0.00557  -0.00248   0.00309   1.21606
   D14        0.75713  -0.00038  -0.01427   0.00032  -0.01395   0.74318
   D15        2.88304   0.00003  -0.01377   0.00091  -0.01286   2.87018
   D16       -1.38938   0.00065  -0.01701   0.00532  -0.01170  -1.40108
   D17        1.11541  -0.00002  -0.00268   0.00077  -0.00191   1.11350
   D18       -0.99667  -0.00000  -0.00262   0.00091  -0.00170  -0.99837
   D19       -3.07849   0.00003  -0.00214   0.00096  -0.00118  -3.07967
   D20       -0.86389  -0.00007   0.00008  -0.00073  -0.00065  -0.86455
   D21       -2.97596  -0.00006   0.00013  -0.00058  -0.00045  -2.97642
   D22        1.22540  -0.00003   0.00062  -0.00054   0.00007   1.22547
   D23       -3.11380   0.00002   0.00075  -0.00069   0.00006  -3.11374
   D24        1.05731   0.00003   0.00081  -0.00055   0.00026   1.05757
   D25       -1.02451   0.00006   0.00129  -0.00051   0.00079  -1.02372
         Item               Value     Threshold  Converged?
 Maximum Force            0.002434     0.000450     NO 
 RMS     Force            0.000765     0.000300     NO 
 Maximum Displacement     0.233457     0.001800     NO 
 RMS     Displacement     0.052747     0.001200     NO 
 Predicted change in Energy=-4.501401D-05
 GradGradGradGradGradGradGradGradGradGradGradGradGradGradGradGradGradGrad

                          Input orientation:                          
 ---------------------------------------------------------------------
 Center     Atomic      Atomic             Coordinates (Angstroms)
 Number     Number       Type             X           Y           Z
 ---------------------------------------------------------------------
      1          6           0        2.774049   -0.739946   -0.172287
      2          1           0        2.657898   -0.533695   -1.243698
      3          1           0        1.949787   -1.443718    0.066584
      4          1           0        3.725774   -1.228335    0.061007
      5          8           0        2.520557    0.346793    0.595547
      6          1           0       -0.754876    0.986324    1.348624
      7          6           0       -0.897228    1.070540    0.267796
      8          1           0       -1.765602    1.698090    0.062942
      9          6           0       -1.333075   -0.377219   -0.264432
     10          1           0       -1.341176   -0.242406   -1.357230
     11          6           0       -2.711972   -0.720747    0.285415
     12          1           0       -3.465618   -0.027603   -0.091158
     13          1           0       -2.709131   -0.683727    1.375614
     14          1           0       -2.989891   -1.728595   -0.019429
     15          8           0       -0.358571   -1.203204    0.125230
     16          8           0        0.190968    1.602523   -0.386144
     17          1           0        1.008155    1.217546   -0.030834
 ---------------------------------------------------------------------
                    Distance matrix (angstroms):
                    1          2          3          4          5
     1  C    0.000000
     2  H    1.097247   0.000000
     3  H    1.109848   1.745394   0.000000
     4  H    1.094866   1.823496   1.789009   0.000000
     5  O    1.354559   2.043757   1.952309   2.054096   0.000000
     6  H    4.212658   4.547264   3.855377   5.161289   3.421197
     7  C    4.117014   4.182954   3.803614   5.167179   3.508915
     8  H    5.158273   5.124014   4.865705   6.222474   4.525575
     9  C    4.124139   4.112336   3.467589   5.140259   4.014254
    10  H    4.311231   4.011275   3.781645   5.353264   4.367319
    11  C    5.505114   5.586473   4.722560   6.461624   5.349316
    12  H    6.280721   6.251553   5.599721   7.292533   6.037054
    13  H    5.697755   5.973969   4.898639   6.590356   5.387032
    14  H    5.850111   5.901198   4.948634   6.734753   5.920344
    15  O    3.180634   3.379540   2.321595   4.084928   3.303493
    16  O    3.493594   3.374102   3.546547   4.550666   2.822687
    17  H    2.640107   2.694352   2.824622   3.657352   1.854164
                    6          7          8          9         10
     6  H    0.000000
     7  C    1.093410   0.000000
     8  H    1.783579   1.090806   0.000000
     9  C    2.189865   1.602883   2.145032   0.000000
    10  H    3.029054   2.135797   2.441834   1.101113   0.000000
    11  C    2.806194   2.549964   2.606892   1.523713   2.192299
    12  H    3.232513   2.816273   2.427307   2.167947   2.482405
    13  H    2.570780   2.754579   2.878613   2.162690   3.087799
    14  H    3.773281   3.506693   3.639759   2.152042   2.591666
    15  O    2.539248   2.341023   3.225077   1.335569   2.021468
    16  O    2.069720   1.376522   2.009720   2.501379   2.587322
    17  H    2.250477   1.934238   2.816637   2.842394   3.067596
                   11         12         13         14         15
    11  C    0.000000
    12  H    1.090980   0.000000
    13  H    1.090831   1.776005   0.000000
    14  H    1.089003   1.767721   1.765424   0.000000
    15  O    2.407680   3.329054   2.712646   2.687156   0.000000
    16  O    3.778311   4.014342   4.091614   4.620464   2.904410
    17  H    4.206702   4.644209   4.405809   4.966312   2.784300
                   16         17
    16  O    0.000000
    17  H    0.970694   0.000000
 Stoichiometry    C4H10O3(3)
 Framework group  C1[X(C4H10O3)]
 Deg. of freedom    45
 Full point group                 C1      NOp   1
 Largest Abelian subgroup         C1      NOp   1
 Largest concise Abelian subgroup C1      NOp   1
                         Standard orientation:                         
 ---------------------------------------------------------------------
 Center     Atomic      Atomic             Coordinates (Angstroms)
 Number     Number       Type             X           Y           Z
 ---------------------------------------------------------------------
      1          6           0        2.710894   -0.821906   -0.234080
      2          1           0        2.610624   -0.583446   -1.300398
      3          1           0        1.859878   -1.501277   -0.019630
      4          1           0        3.642484   -1.350554   -0.007359
      5          8           0        2.490912    0.252752    0.560619
      6          1           0       -0.765005    0.990945    1.308057
      7          6           0       -0.895799    1.108694    0.228903
      8          1           0       -1.739281    1.772584    0.034879
      9          6           0       -1.379578   -0.307749   -0.344579
     10          1           0       -1.374290   -0.144022   -1.433438
     11          6           0       -2.774238   -0.615250    0.186520
     12          1           0       -3.499361    0.114513   -0.176632
     13          1           0       -2.778546   -0.607059    1.277312
     14          1           0       -3.086053   -1.603954   -0.146894
     15          8           0       -0.438655   -1.178596    0.029633
     16          8           0        0.215987    1.617772   -0.403225
     17          1           0        1.015922    1.194114   -0.052704
 ---------------------------------------------------------------------
 Rotational constants (GHZ):           4.0608986           1.2827265           1.0469543
 Standard basis: Aug-CC-pVTZ (5D, 7F)
 There are   635 symmetry adapted cartesian basis functions of A   symmetry.
 There are   552 symmetry adapted basis functions of A   symmetry.
   552 basis functions,   774 primitive gaussians,   635 cartesian basis functions
    30 alpha electrons       28 beta electrons
       nuclear repulsion energy       316.1066827149 Hartrees.
 NAtoms=   17 NActive=   17 NUniq=   17 SFac= 1.00D+00 NAtFMM=   60 NAOKFM=F Big=F
 Integral buffers will be    131072 words long.
 Raffenetti 2 integral format.
 Two-electron integral symmetry is turned on.
 Nuclear repulsion after empirical dispersion term =      316.0990689505 Hartrees.
 One-electron integrals computed using PRISM.
 NBasis=   552 RedAO= T EigKep=  1.02D-05  NBF=   552
 NBsUse=   552 1.00D-06 EigRej= -1.00D+00 NBFU=   552
 Initial guess from the checkpoint file:  "/scratch/kurten/scratch_galib/third-paper/MeO-OPrOH/SYS_1A_1B/DFT_high/calc-LM/TMP/G164965213_11_9_1604/Gau-91847.chk"
 B after Tr=    -0.000000    0.000000   -0.000000
         Rot=    0.999989    0.003817   -0.001309    0.002518 Ang=   0.55 deg.
 Initial guess <Sx>= 0.0000 <Sy>= 0.0000 <Sz>= 1.0000 <S**2>= 2.0104 S= 1.0035
 ExpMin= 2.53D-02 ExpMax= 1.53D+04 ExpMxC= 5.22D+02 IAcc=3 IRadAn=         7 AccDes= 0.00D+00
 Harris functional with IExCor= 4639 and IRadAn=       7 diagonalized for initial guess.
 HarFok:  IExCor= 4639 AccDes= 0.00D+00 IRadAn=         7 IDoV= 1 UseB2=F ITyADJ=14
 ICtDFT=  3500011 ScaDFX=  1.000000  1.000000  1.000000  1.000000
 FoFCou: FMM=F IPFlag=           0 FMFlag=      100000 FMFlg1=           0
         NFxFlg=           0 DoJE=T BraDBF=F KetDBF=T FulRan=T
         wScrn=  0.000000 ICntrl=       500 IOpCl=  0 I1Cent=   200000004 NGrid=           0
         NMat0=    1 NMatS0=      1 NMatT0=    0 NMatD0=    1 NMtDS0=    0 NMtDT0=    0
 Petite list used in FoFCou.
 Requested convergence on RMS density matrix=1.00D-08 within 128 cycles.
 Requested convergence on MAX density matrix=1.00D-06.
 Requested convergence on             energy=1.00D-06.
 No special actions if energy rises.
 SCF Done:  E(UwB97XD) =  -383.993034879     A.U. after   18 cycles
            NFock= 18  Conv=0.59D-08     -V/T= 2.0058
 <Sx>= 0.0000 <Sy>= 0.0000 <Sz>= 1.0000 <S**2>= 2.0104 S= 1.0035
 <L.S>=  0.00000000000    
 Annihilation of the first spin contaminant:
 S**2 before annihilation     2.0104,   after     2.0001
 Calling FoFJK, ICntrl=      2127 FMM=F ISym2X=0 I1Cent= 0 IOpClX= 1 NMat=1 NMatS=1 NMatT=0.
 ***** Axes restored to original set *****
 -------------------------------------------------------------------
 Center     Atomic                   Forces (Hartrees/Bohr)
 Number     Number              X              Y              Z
 -------------------------------------------------------------------
      1        6           0.000479058   -0.002665950    0.001519495
      2        1          -0.000375761    0.000184216   -0.000008384
      3        1          -0.000076155    0.000665996   -0.001268307
      4        1           0.000103368    0.000808351   -0.000470700
      5        8           0.000041804    0.001100365    0.000193045
      6        1          -0.000069731   -0.000179749   -0.000169546
      7        6          -0.000311515   -0.000171425    0.000007267
      8        1           0.000283763    0.000123597    0.000257436
      9        6           0.000332202    0.000686171   -0.000272369
     10        1          -0.000030240   -0.000130377    0.000209977
     11        6          -0.000279206   -0.000037970    0.000145831
     12        1           0.000189143   -0.000143466    0.000054749
     13        1           0.000011980   -0.000033670   -0.000229431
     14        1           0.000007386    0.000108187    0.000037696
     15        8          -0.000259251   -0.000225808    0.000290148
     16        8           0.000575348   -0.000718047   -0.000207585
     17        1          -0.000622196    0.000629579   -0.000089322
 -------------------------------------------------------------------
 Cartesian Forces:  Max     0.002665950 RMS     0.000580683

 GradGradGradGradGradGradGradGradGradGradGradGradGradGradGradGradGradGrad
 Berny optimization.
 Using GEDIIS/GDIIS optimizer.
 FormGI is forming the generalized inverse of G from B-inverse, IUseBI=4.
 Internal  Forces:  Max     0.001012278 RMS     0.000393570
 Search for a local minimum.
 Step number  11 out of a maximum of   79
 All quantities printed in internal units (Hartrees-Bohrs-Radians)
 Mixed Optimization -- En-DIIS/RFO-DIIS
 Swapping is turned off.
 Update second derivatives using D2CorX and points    2    1    4    5    6
                                                      7    8    9   10   11
 DE= -1.25D-04 DEPred=-4.50D-05 R= 2.77D+00
 TightC=F SS=  1.41D+00  RLast= 1.13D-01 DXNew= 9.1018D-01 3.3931D-01
 Trust test= 2.77D+00 RLast= 1.13D-01 DXMaxT set to 5.41D-01
 ITU=  1  1  1  1  1  1  1  0 -1 -1  0
     Eigenvalues ---    0.00130   0.00354   0.00421   0.00605   0.01653
     Eigenvalues ---    0.01916   0.03044   0.04595   0.04845   0.05199
     Eigenvalues ---    0.05458   0.05593   0.05742   0.06338   0.06399
     Eigenvalues ---    0.08763   0.09451   0.11564   0.12631   0.15658
     Eigenvalues ---    0.15817   0.16000   0.16024   0.16058   0.16081
     Eigenvalues ---    0.16338   0.17880   0.20098   0.23863   0.24609
     Eigenvalues ---    0.28195   0.29937   0.32731   0.33124   0.33846
     Eigenvalues ---    0.33971   0.34032   0.34124   0.34645   0.35023
     Eigenvalues ---    0.38971   0.50805   0.53325   0.56509   0.66086
 En-DIIS/RFO-DIIS/Sim-DIIS IScMMF=       -3 using points:    11   10    9    8    7    6
 RFO step:  Lambda=-4.42136410D-04.
 DidBck=F Rises=F RFO-DIIS coefs:    1.43612    0.84398   -2.00000    0.86235    0.10376
                  RFO-DIIS coefs:   -0.24621
 Iteration  1 RMS(Cart)=  0.15795814 RMS(Int)=  0.01333191
 Iteration  2 RMS(Cart)=  0.03415110 RMS(Int)=  0.00045106
 Iteration  3 RMS(Cart)=  0.00073714 RMS(Int)=  0.00003036
 Iteration  4 RMS(Cart)=  0.00000044 RMS(Int)=  0.00003036
 Variable       Old X    -DE/DX   Delta X   Delta X   Delta X     New X
                                 (Linear)    (Quad)   (Total)
    R1        2.07350   0.00008   0.00091   0.00085   0.00176   2.07526
    R2        2.09731  -0.00064  -0.00024  -0.00042  -0.00066   2.09665
    R3        2.06900  -0.00037   0.00107  -0.00156  -0.00048   2.06851
    R4        2.55974   0.00096   0.00153   0.00303   0.00456   2.56430
    R5        3.50386   0.00009  -0.01434  -0.02154  -0.03589   3.46798
    R6        2.06625  -0.00017   0.00020  -0.00154  -0.00134   2.06491
    R7        2.06132  -0.00020   0.00107  -0.00069   0.00038   2.06170
    R8        3.02901  -0.00027   0.00413   0.00327   0.00740   3.03641
    R9        2.60125   0.00026  -0.00067  -0.00060  -0.00127   2.59998
   R10        2.08080  -0.00022   0.00123  -0.00051   0.00072   2.08152
   R11        2.87940   0.00009   0.00031   0.00073   0.00105   2.88045
   R12        2.52386   0.00004  -0.00257  -0.00218  -0.00475   2.51911
   R13        2.06165  -0.00024   0.00089  -0.00103  -0.00014   2.06151
   R14        2.06137  -0.00023   0.00091  -0.00100  -0.00010   2.06128
   R15        2.05792  -0.00011   0.00028  -0.00054  -0.00026   2.05766
   R16        1.83435  -0.00071   0.00322  -0.00110   0.00211   1.83646
    A1        1.82424  -0.00082   0.00585   0.00156   0.00742   1.83166
    A2        1.96484  -0.00001  -0.00198  -0.00527  -0.00737   1.95747
    A3        1.96372  -0.00087  -0.00080  -0.01010  -0.01098   1.95274
    A4        1.89321   0.00101  -0.00165   0.01170   0.00996   1.90318
    A5        1.82116   0.00085  -0.00063   0.00075   0.00007   1.82123
    A6        1.98206  -0.00005   0.00011   0.00301   0.00300   1.98505
    A7        1.91550  -0.00004  -0.06945  -0.09954  -0.16898   1.74652
    A8        1.91091  -0.00001   0.00151   0.00102   0.00253   1.91344
    A9        1.86926  -0.00036   0.00082  -0.00123  -0.00042   1.86885
   A10        1.97844   0.00002  -0.00019   0.00241   0.00221   1.98065
   A11        1.81399   0.00012  -0.00579  -0.00179  -0.00758   1.80641
   A12        1.89418  -0.00043   0.00109  -0.00176  -0.00067   1.89351
   A13        1.98918   0.00066   0.00213   0.00104   0.00317   1.99234
   A14        1.79359   0.00009  -0.00228  -0.00067  -0.00296   1.79063
   A15        1.90698  -0.00006  -0.00319  -0.00344  -0.00664   1.90034
   A16        1.83726   0.00021   0.00176   0.00475   0.00650   1.84376
   A17        1.95960  -0.00004   0.00084  -0.00122  -0.00041   1.95919
   A18        1.95050   0.00011   0.00276   0.00365   0.00641   1.95691
   A19        1.99939  -0.00025  -0.00030  -0.00270  -0.00299   1.99640
   A20        1.93622  -0.00005   0.00136   0.00010   0.00146   1.93768
   A21        1.92905  -0.00000  -0.00097  -0.00064  -0.00160   1.92745
   A22        1.91621   0.00004  -0.00048   0.00019  -0.00029   1.91592
   A23        1.90203   0.00003  -0.00049   0.00053   0.00004   1.90207
   A24        1.89133   0.00000   0.00036   0.00007   0.00042   1.89176
   A25        1.88793  -0.00002   0.00023  -0.00025  -0.00002   1.88791
   A26        1.91597   0.00101   0.00491   0.00661   0.01151   1.92748
   A27        3.12996   0.00045   0.02854   0.06251   0.09105   3.22101
   A28        3.23033  -0.00008   0.04363   0.06593   0.10956   3.33989
    D1        0.75386   0.00010   0.02788   0.04681   0.07460   0.82846
    D2       -1.21339   0.00098   0.02162   0.04912   0.07082  -1.14257
    D3        3.01159  -0.00074   0.02418   0.03293   0.05712   3.06871
    D4        1.57980   0.00100   0.13474   0.07437   0.20912   1.78891
    D5       -3.03075  -0.00009   0.00775   0.00602   0.01378  -3.01697
    D6        1.16852  -0.00006   0.00945   0.00935   0.01879   1.18731
    D7       -0.98671   0.00015   0.01054   0.01166   0.02221  -0.96450
    D8        1.23056   0.00002   0.00838   0.00621   0.01459   1.24515
    D9       -0.85336   0.00005   0.01008   0.00954   0.01960  -0.83376
   D10       -3.00859   0.00026   0.01117   0.01185   0.02302  -2.98557
   D11       -0.82798   0.00013   0.00964   0.00893   0.01858  -0.80940
   D12       -2.91191   0.00016   0.01135   0.01227   0.02360  -2.88831
   D13        1.21606   0.00037   0.01243   0.01457   0.02701   1.24307
   D14        0.74318  -0.00007  -0.01280  -0.03510  -0.04790   0.69528
   D15        2.87018  -0.00038  -0.01023  -0.03346  -0.04369   2.82649
   D16       -1.40108  -0.00013  -0.01546  -0.03621  -0.05168  -1.45276
   D17        1.11350  -0.00001  -0.00116  -0.00038  -0.00155   1.11195
   D18       -0.99837  -0.00001  -0.00080  -0.00069  -0.00149  -0.99986
   D19       -3.07967  -0.00001  -0.00017  -0.00011  -0.00029  -3.07996
   D20       -0.86455  -0.00005   0.00304   0.00316   0.00620  -0.85834
   D21       -2.97642  -0.00006   0.00340   0.00285   0.00626  -2.97016
   D22        1.22547  -0.00006   0.00403   0.00343   0.00746   1.23293
   D23       -3.11374   0.00006  -0.00136   0.00152   0.00017  -3.11357
   D24        1.05757   0.00005  -0.00099   0.00121   0.00022   1.05780
   D25       -1.02372   0.00005  -0.00037   0.00179   0.00143  -1.02229
         Item               Value     Threshold  Converged?
 Maximum Force            0.001012     0.000450     NO 
 RMS     Force            0.000394     0.000300     NO 
 Maximum Displacement     0.665042     0.001800     NO 
 RMS     Displacement     0.185519     0.001200     NO 
 Predicted change in Energy=-2.073691D-04
 GradGradGradGradGradGradGradGradGradGradGradGradGradGradGradGradGradGrad

                          Input orientation:                          
 ---------------------------------------------------------------------
 Center     Atomic      Atomic             Coordinates (Angstroms)
 Number     Number       Type             X           Y           Z
 ---------------------------------------------------------------------
      1          6           0        2.749594   -0.650334   -0.243888
      2          1           0        2.705133   -0.181770   -1.236092
      3          1           0        1.857027   -1.307734   -0.197631
      4          1           0        3.649422   -1.260218   -0.115347
      5          8           0        2.554620    0.251928    0.750737
      6          1           0       -0.804812    1.042698    1.339991
      7          6           0       -0.859875    1.018680    0.248941
      8          1           0       -1.688914    1.641638   -0.090041
      9          6           0       -1.311275   -0.465931   -0.168156
     10          1           0       -1.214764   -0.447016   -1.265250
     11          6           0       -2.750814   -0.688268    0.280933
     12          1           0       -3.431346   -0.011012   -0.237020
     13          1           0       -2.843046   -0.530036    1.356228
     14          1           0       -3.051345   -1.711535    0.061310
     15          8           0       -0.425007   -1.283894    0.399730
     16          8           0        0.291476    1.451161   -0.367755
     17          1           0        1.073974    1.124264    0.106857
 ---------------------------------------------------------------------
                    Distance matrix (angstroms):
                    1          2          3          4          5
     1  C    0.000000
     2  H    1.098180   0.000000
     3  H    1.109501   1.750852   0.000000
     4  H    1.094610   1.819561   1.794912   0.000000
     5  O    1.356971   2.039176   1.954120   2.057980   0.000000
     6  H    4.243682   4.522747   3.869651   5.221268   3.501188
     7  C    4.007088   4.044216   3.604606   5.065554   3.535319
     8  H    4.997716   4.893455   4.613466   6.076120   4.543763
     9  C    4.065760   4.165666   3.278359   5.024161   4.037924
    10  H    4.098860   3.928969   3.364008   5.063979   4.331395
    11  C    5.525520   5.685531   4.673859   6.437949   5.408541
    12  H    6.213920   6.219620   5.445175   7.191147   6.072609
    13  H    5.818288   6.133816   5.010986   6.697077   5.487521
    14  H    5.905098   6.095939   4.931756   6.718271   5.979744
    15  O    3.300566   3.699779   2.359043   4.106925   3.370479
    16  O    3.236351   3.040758   3.176696   4.323319   2.794817
    17  H    2.465750   2.483932   2.573033   3.516825   1.835174
                    6          7          8          9         10
     6  H    0.000000
     7  C    1.092702   0.000000
     8  H    1.784756   1.091005   0.000000
     9  C    2.192481   1.606799   2.142559   0.000000
    10  H    3.028958   2.137050   2.443033   1.101494   0.000000
    11  C    2.811542   2.547616   2.587222   1.524266   2.192792
    12  H    3.239745   2.812275   2.406019   2.169422   2.482054
    13  H    2.574520   2.749104   2.853048   2.161984   3.087125
    14  H    3.777265   3.505969   3.622554   2.152214   2.594571
    15  O    2.537987   2.348126   3.224295   1.333053   2.023917
    16  O    2.070045   1.375850   2.008818   2.506770   2.584053
    17  H    2.248802   1.941934   2.817800   2.879890   3.096760
                   11         12         13         14         15
    11  C    0.000000
    12  H    1.090905   0.000000
    13  H    1.090781   1.775928   0.000000
    14  H    1.088866   1.767818   1.765259   0.000000
    15  O    2.403802   3.326222   2.707417   2.682360   0.000000
    16  O    3.775378   4.001805   4.089314   4.621817   2.929660
    17  H    4.236105   4.658864   4.431781   5.006205   2.851657
                   16         17
    16  O    0.000000
    17  H    0.971813   0.000000
 Stoichiometry    C4H10O3(3)
 Framework group  C1[X(C4H10O3)]
 Deg. of freedom    45
 Full point group                 C1      NOp   1
 Largest Abelian subgroup         C1      NOp   1
 Largest concise Abelian subgroup C1      NOp   1
                         Standard orientation:                         
 ---------------------------------------------------------------------
 Center     Atomic      Atomic             Coordinates (Angstroms)
 Number     Number       Type             X           Y           Z
 ---------------------------------------------------------------------
      1          6           0        2.670375   -0.728658   -0.377617
      2          1           0        2.665531   -0.189769   -1.334473
      3          1           0        1.740913   -1.334485   -0.385691
      4          1           0        3.531885   -1.397522   -0.284918
      5          8           0        2.515121    0.111352    0.676731
      6          1           0       -0.800376    1.053435    1.291773
      7          6           0       -0.842922    1.109360    0.201333
      8          1           0       -1.630351    1.801894   -0.099739
      9          6           0       -1.373766   -0.313417   -0.323749
     10          1           0       -1.262452   -0.223156   -1.415880
     11          6           0       -2.829287   -0.482379    0.096128
     12          1           0       -3.463075    0.268131   -0.378340
     13          1           0       -2.925850   -0.394951    1.179103
     14          1           0       -3.185450   -1.468412   -0.198007
     15          8           0       -0.543334   -1.219558    0.192315
     16          8           0        0.339136    1.516174   -0.373300
     17          1           0        1.095440    1.111654    0.083634
 ---------------------------------------------------------------------
 Rotational constants (GHZ):           4.2614432           1.2594403           1.0569023
 Standard basis: Aug-CC-pVTZ (5D, 7F)
 There are   635 symmetry adapted cartesian basis functions of A   symmetry.
 There are   552 symmetry adapted basis functions of A   symmetry.
   552 basis functions,   774 primitive gaussians,   635 cartesian basis functions
    30 alpha electrons       28 beta electrons
       nuclear repulsion energy       316.6484649139 Hartrees.
 NAtoms=   17 NActive=   17 NUniq=   17 SFac= 1.00D+00 NAtFMM=   60 NAOKFM=F Big=F
 Integral buffers will be    131072 words long.
 Raffenetti 2 integral format.
 Two-electron integral symmetry is turned on.
 Nuclear repulsion after empirical dispersion term =      316.6406218670 Hartrees.
 One-electron integrals computed using PRISM.
 NBasis=   552 RedAO= T EigKep=  9.46D-06  NBF=   552
 NBsUse=   552 1.00D-06 EigRej= -1.00D+00 NBFU=   552
 Initial guess from the checkpoint file:  "/scratch/kurten/scratch_galib/third-paper/MeO-OPrOH/SYS_1A_1B/DFT_high/calc-LM/TMP/G164965213_11_9_1604/Gau-91847.chk"
 B after Tr=     0.000000   -0.000000   -0.000000
         Rot=    0.999847   -0.008959    0.002970    0.014728 Ang=  -2.00 deg.
 Initial guess <Sx>= 0.0000 <Sy>= 0.0000 <Sz>= 1.0000 <S**2>= 2.0107 S= 1.0036
 ExpMin= 2.53D-02 ExpMax= 1.53D+04 ExpMxC= 5.22D+02 IAcc=3 IRadAn=         7 AccDes= 0.00D+00
 Harris functional with IExCor= 4639 and IRadAn=       7 diagonalized for initial guess.
 HarFok:  IExCor= 4639 AccDes= 0.00D+00 IRadAn=         7 IDoV= 1 UseB2=F ITyADJ=14
 ICtDFT=  3500011 ScaDFX=  1.000000  1.000000  1.000000  1.000000
 FoFCou: FMM=F IPFlag=           0 FMFlag=      100000 FMFlg1=           0
         NFxFlg=           0 DoJE=T BraDBF=F KetDBF=T FulRan=T
         wScrn=  0.000000 ICntrl=       500 IOpCl=  0 I1Cent=   200000004 NGrid=           0
         NMat0=    1 NMatS0=      1 NMatT0=    0 NMatD0=    1 NMtDS0=    0 NMtDT0=    0
 Petite list used in FoFCou.
 Requested convergence on RMS density matrix=1.00D-08 within 128 cycles.
 Requested convergence on MAX density matrix=1.00D-06.
 Requested convergence on             energy=1.00D-06.
 No special actions if energy rises.
 Restarting incremental Fock formation.
 SCF Done:  E(UwB97XD) =  -383.992821356     A.U. after   23 cycles
            NFock= 23  Conv=0.83D-08     -V/T= 2.0058
 <Sx>= 0.0000 <Sy>= 0.0000 <Sz>= 1.0000 <S**2>= 2.0105 S= 1.0035
 <L.S>=  0.00000000000    
 Annihilation of the first spin contaminant:
 S**2 before annihilation     2.0105,   after     2.0001
 Calling FoFJK, ICntrl=      2127 FMM=F ISym2X=0 I1Cent= 0 IOpClX= 1 NMat=1 NMatS=1 NMatT=0.
 ***** Axes restored to original set *****
 -------------------------------------------------------------------
 Center     Atomic                   Forces (Hartrees/Bohr)
 Number     Number              X              Y              Z
 -------------------------------------------------------------------
      1        6           0.001628672   -0.002335284    0.001379286
      2        1          -0.000872373   -0.000115665   -0.000021079
      3        1          -0.000753823    0.000041883   -0.000868025
      4        1          -0.000230894    0.000678837   -0.000024151
      5        8           0.000163749    0.000758147   -0.000445046
      6        1           0.000037054   -0.000065491   -0.000023461
      7        6          -0.001109532   -0.001108829   -0.000029876
      8        1           0.000426713    0.000247434    0.000486928
      9        6          -0.000832254    0.002245811   -0.000808291
     10        1          -0.000063972   -0.000330862    0.000243917
     11        6          -0.000357381   -0.000028196    0.000185965
     12        1           0.000210681   -0.000134099   -0.000006273
     13        1          -0.000026144   -0.000104972   -0.000184026
     14        1           0.000004934    0.000057374    0.000030998
     15        8           0.002341244   -0.000430964    0.000140553
     16        8           0.001462711   -0.000259600   -0.000290903
     17        1          -0.002029385    0.000884477    0.000233485
 -------------------------------------------------------------------
 Cartesian Forces:  Max     0.002341244 RMS     0.000841813

 GradGradGradGradGradGradGradGradGradGradGradGradGradGradGradGradGradGrad
 Berny optimization.
 Using GEDIIS/GDIIS optimizer.
 FormGI is forming the generalized inverse of G from B-inverse, IUseBI=4.
 Internal  Forces:  Max     0.004821012 RMS     0.001049706
 Search for a local minimum.
 Step number  12 out of a maximum of   79
 All quantities printed in internal units (Hartrees-Bohrs-Radians)
 Mixed Optimization -- RFO/linear search
 Update second derivatives using D2CorX and points    2    1    4    5    6
                                                      7    8    9   10   12
                                                     11
 DE=  2.14D-04 DEPred=-2.07D-04 R=-1.03D+00
 Trust test=-1.03D+00 RLast= 3.45D-01 DXMaxT set to 2.71D-01
 ITU= -1  1  1  1  1  1  1  1  0 -1 -1  0
 Use linear search instead of GDIIS.
     Eigenvalues ---    0.00279   0.00410   0.00481   0.00953   0.01692
     Eigenvalues ---    0.01957   0.03173   0.03656   0.04883   0.05182
     Eigenvalues ---    0.05463   0.05531   0.05595   0.05749   0.06369
     Eigenvalues ---    0.08162   0.08961   0.10872   0.11585   0.15079
     Eigenvalues ---    0.15736   0.15911   0.16001   0.16031   0.16089
     Eigenvalues ---    0.16188   0.17040   0.20034   0.24012   0.24273
     Eigenvalues ---    0.29726   0.32545   0.32781   0.33176   0.33849
     Eigenvalues ---    0.33935   0.34022   0.34244   0.34299   0.34665
     Eigenvalues ---    0.38078   0.50077   0.53721   0.56588   0.63993
 RFO step:  Lambda=-1.36900516D-04 EMin= 2.78665979D-03
 Quartic linear search produced a step of -0.57493.
 Iteration  1 RMS(Cart)=  0.10704132 RMS(Int)=  0.00669097
 Iteration  2 RMS(Cart)=  0.01201462 RMS(Int)=  0.00006644
 Iteration  3 RMS(Cart)=  0.00011864 RMS(Int)=  0.00001567
 Iteration  4 RMS(Cart)=  0.00000001 RMS(Int)=  0.00001567
 Variable       Old X    -DE/DX   Delta X   Delta X   Delta X     New X
                                 (Linear)    (Quad)   (Total)
    R1        2.07526   0.00001  -0.00101   0.00201   0.00100   2.07625
    R2        2.09665   0.00055   0.00038  -0.00433  -0.00395   2.09270
    R3        2.06851  -0.00057   0.00028  -0.00230  -0.00202   2.06649
    R4        2.56430   0.00078  -0.00262   0.00550   0.00288   2.56718
    R5        3.46798   0.00040   0.02063   0.00576   0.02639   3.49437
    R6        2.06491   0.00003   0.00077  -0.00045   0.00032   2.06523
    R7        2.06170  -0.00033  -0.00022  -0.00060  -0.00082   2.06088
    R8        3.03641  -0.00143  -0.00425  -0.00594  -0.01019   3.02621
    R9        2.59998  -0.00065   0.00073   0.00121   0.00194   2.60192
   R10        2.08152  -0.00025  -0.00041  -0.00064  -0.00105   2.08047
   R11        2.88045   0.00020  -0.00060   0.00102   0.00042   2.88086
   R12        2.51911   0.00188   0.00273   0.00200   0.00473   2.52384
   R13        2.06151  -0.00021   0.00008  -0.00071  -0.00063   2.06089
   R14        2.06128  -0.00019   0.00005  -0.00063  -0.00057   2.06071
   R15        2.05766  -0.00006   0.00015  -0.00040  -0.00025   2.05741
   R16        1.83646  -0.00153  -0.00122  -0.00224  -0.00346   1.83300
    A1        1.83166  -0.00108  -0.00426  -0.01091  -0.01516   1.81649
    A2        1.95747   0.00032   0.00424  -0.00466  -0.00045   1.95702
    A3        1.95274  -0.00029   0.00631  -0.01768  -0.01138   1.94136
    A4        1.90318   0.00055  -0.00573   0.01982   0.01403   1.91720
    A5        1.82123   0.00057  -0.00004   0.01487   0.01480   1.83603
    A6        1.98505  -0.00010  -0.00172   0.00068  -0.00109   1.98396
    A7        1.74652   0.00155   0.09715   0.00741   0.10457   1.85108
    A8        1.91344  -0.00047  -0.00145  -0.00152  -0.00299   1.91045
    A9        1.86885   0.00089   0.00024   0.00075   0.00098   1.86982
   A10        1.98065   0.00065  -0.00127  -0.00044  -0.00172   1.97893
   A11        1.80641   0.00147   0.00436   0.00506   0.00942   1.81583
   A12        1.89351   0.00108   0.00039   0.00064   0.00104   1.89455
   A13        1.99234  -0.00351  -0.00182  -0.00400  -0.00582   1.98652
   A14        1.79063   0.00008   0.00170   0.00279   0.00450   1.79512
   A15        1.90034   0.00087   0.00382   0.00121   0.00503   1.90537
   A16        1.84376  -0.00127  -0.00374  -0.00019  -0.00392   1.83984
   A17        1.95919  -0.00030   0.00023  -0.00118  -0.00096   1.95823
   A18        1.95691  -0.00026  -0.00369  -0.00132  -0.00500   1.95191
   A19        1.99640   0.00079   0.00172  -0.00072   0.00100   1.99740
   A20        1.93768  -0.00018  -0.00084  -0.00006  -0.00090   1.93678
   A21        1.92745   0.00012   0.00092  -0.00034   0.00058   1.92803
   A22        1.91592   0.00002   0.00017   0.00028   0.00045   1.91637
   A23        1.90207   0.00007  -0.00002   0.00018   0.00015   1.90222
   A24        1.89176   0.00004  -0.00024   0.00006  -0.00018   1.89157
   A25        1.88791  -0.00006   0.00001  -0.00011  -0.00010   1.88780
   A26        1.92748  -0.00482  -0.00662  -0.00454  -0.01116   1.91632
   A27        3.22101  -0.00190  -0.05235   0.03632  -0.01603   3.20499
   A28        3.33989   0.00054  -0.06299   0.00518  -0.05781   3.28209
    D1        0.82846  -0.00054  -0.04289   0.01008  -0.03284   0.79562
    D2       -1.14257   0.00054  -0.04071   0.02263  -0.01801  -1.16058
    D3        3.06871  -0.00044  -0.03284  -0.01136  -0.04424   3.02447
    D4        1.78891  -0.00302  -0.12023  -0.02399  -0.14422   1.64469
    D5       -3.01697   0.00048  -0.00792   0.01346   0.00555  -3.01142
    D6        1.18731   0.00040  -0.01081   0.01284   0.00203   1.18934
    D7       -0.96450  -0.00028  -0.01277   0.01313   0.00036  -0.96414
    D8        1.24515  -0.00003  -0.00839   0.01255   0.00417   1.24931
    D9       -0.83376  -0.00011  -0.01127   0.01193   0.00065  -0.83311
   D10       -2.98557  -0.00079  -0.01323   0.01222  -0.00102  -2.98659
   D11       -0.80940  -0.00048  -0.01068   0.01061  -0.00006  -0.80946
   D12       -2.88831  -0.00056  -0.01357   0.00999  -0.00357  -2.89188
   D13        1.24307  -0.00125  -0.01553   0.01028  -0.00525   1.23782
   D14        0.69528  -0.00069   0.02754  -0.03600  -0.00846   0.68682
   D15        2.82649  -0.00008   0.02512  -0.03778  -0.01267   2.81382
   D16       -1.45276   0.00042   0.02971  -0.03341  -0.00371  -1.45647
   D17        1.11195   0.00035   0.00089   0.00083   0.00172   1.11367
   D18       -0.99986   0.00031   0.00086   0.00088   0.00174  -0.99813
   D19       -3.07996   0.00030   0.00017   0.00105   0.00122  -3.07874
   D20       -0.85834  -0.00009  -0.00357  -0.00261  -0.00617  -0.86452
   D21       -2.97016  -0.00014  -0.00360  -0.00257  -0.00616  -2.97632
   D22        1.23293  -0.00015  -0.00429  -0.00239  -0.00668   1.22625
   D23       -3.11357  -0.00015  -0.00010   0.00099   0.00089  -3.11268
   D24        1.05780  -0.00020  -0.00013   0.00103   0.00090   1.05870
   D25       -1.02229  -0.00021  -0.00082   0.00121   0.00038  -1.02191
         Item               Value     Threshold  Converged?
 Maximum Force            0.004821     0.000450     NO 
 RMS     Force            0.001050     0.000300     NO 
 Maximum Displacement     0.417096     0.001800     NO 
 RMS     Displacement     0.114418     0.001200     NO 
 Predicted change in Energy=-2.805559D-04
 GradGradGradGradGradGradGradGradGradGradGradGradGradGradGradGradGradGrad

                          Input orientation:                          
 ---------------------------------------------------------------------
 Center     Atomic      Atomic             Coordinates (Angstroms)
 Number     Number       Type             X           Y           Z
 ---------------------------------------------------------------------
      1          6           0        2.781038   -0.704854   -0.197626
      2          1           0        2.662548   -0.402487   -1.247241
      3          1           0        1.935964   -1.398144   -0.019989
      4          1           0        3.728565   -1.221855   -0.022327
      5          8           0        2.566561    0.340725    0.642771
      6          1           0       -0.768918    0.995033    1.349190
      7          6           0       -0.883570    1.040517    0.263303
      8          1           0       -1.733383    1.676929    0.014012
      9          6           0       -1.333155   -0.416833   -0.225061
     10          1           0       -1.292956   -0.330792   -1.321896
     11          6           0       -2.743570   -0.700747    0.279104
     12          1           0       -3.461722   -0.006710   -0.158985
     13          1           0       -2.784657   -0.615109    1.365438
     14          1           0       -3.035449   -1.713782    0.007245
     15          8           0       -0.400833   -1.251146    0.242282
     16          8           0        0.231011    1.524641   -0.384094
     17          1           0        1.032574    1.177236    0.037421
 ---------------------------------------------------------------------
                    Distance matrix (angstroms):
                    1          2          3          4          5
     1  C    0.000000
     2  H    1.098706   0.000000
     3  H    1.107409   1.739368   0.000000
     4  H    1.093540   1.818837   1.801250   0.000000
     5  O    1.358493   2.033156   1.964833   2.057734   0.000000
     6  H    4.229000   4.524320   3.862426   5.198366   3.471681
     7  C    4.085110   4.115697   3.738596   5.145067   3.540778
     8  H    5.108588   5.023837   4.787624   6.183620   4.546460
     9  C    4.124353   4.124403   3.419381   5.129344   4.066302
    10  H    4.242798   3.956858   3.641446   5.262941   4.382548
    11  C    5.545140   5.625372   4.740661   6.500074   5.423506
    12  H    6.281795   6.232786   5.575879   7.293523   6.091282
    13  H    5.781711   6.045109   4.981648   6.687010   5.483740
    14  H    5.906897   5.980000   4.981498   6.781944   6.000618
    15  O    3.258259   3.510442   2.356059   4.137971   3.391146
    16  O    3.392352   3.220438   3.403250   4.461727   2.812633
    17  H    2.579657   2.608198   2.729833   3.609373   1.849139
                    6          7          8          9         10
     6  H    0.000000
     7  C    1.092870   0.000000
     8  H    1.782660   1.090572   0.000000
     9  C    2.188606   1.601404   2.145036   0.000000
    10  H    3.027726   2.135636   2.451442   1.100939   0.000000
    11  C    2.814250   2.547911   2.596940   1.524488   2.191883
    12  H    3.244884   2.814583   2.419034   2.168724   2.482123
    13  H    2.579927   2.751350   2.860938   2.162374   3.086709
    14  H    3.778314   3.504613   3.632126   2.152638   2.591439
    15  O    2.531018   2.342050   3.225124   1.335557   2.022273
    16  O    2.069931   1.376877   2.010105   2.498244   2.577708
    17  H    2.235913   1.934250   2.810829   2.864721   3.087067
                   11         12         13         14         15
    11  C    0.000000
    12  H    1.090573   0.000000
    13  H    1.090478   1.775509   0.000000
    14  H    1.088733   1.767324   1.764842   0.000000
    15  O    2.406806   3.328465   2.710838   2.685233   0.000000
    16  O    3.773634   4.003996   4.090677   4.616306   2.914887
    17  H    4.224274   4.651774   4.421242   4.990762   2.827307
                   16         17
    16  O    0.000000
    17  H    0.969984   0.000000
 Stoichiometry    C4H10O3(3)
 Framework group  C1[X(C4H10O3)]
 Deg. of freedom    45
 Full point group                 C1      NOp   1
 Largest Abelian subgroup         C1      NOp   1
 Largest concise Abelian subgroup C1      NOp   1
                         Standard orientation:                         
 ---------------------------------------------------------------------
 Center     Atomic      Atomic             Coordinates (Angstroms)
 Number     Number       Type             X           Y           Z
 ---------------------------------------------------------------------
      1          6           0        2.706020   -0.800688   -0.283012
      2          1           0        2.613057   -0.452793   -1.321031
      3          1           0        1.826128   -1.457558   -0.139256
      4          1           0        3.625164   -1.370343   -0.120235
      5          8           0        2.534845    0.221234    0.595553
      6          1           0       -0.771306    1.012427    1.299788
      7          6           0       -0.872712    1.105145    0.215590
      8          1           0       -1.687649    1.791973   -0.015697
      9          6           0       -1.388540   -0.308338   -0.332572
     10          1           0       -1.333185   -0.182394   -1.424881
     11          6           0       -2.816189   -0.541147    0.148760
     12          1           0       -3.494907    0.203909   -0.267875
     13          1           0       -2.863880   -0.495302    1.237230
     14          1           0       -3.154818   -1.527304   -0.164553
     15          8           0       -0.503115   -1.205127    0.109586
     16          8           0        0.270759    1.557922   -0.403489
     17          1           0        1.050003    1.155320    0.010709
 ---------------------------------------------------------------------
 Rotational constants (GHZ):           4.1792202           1.2558315           1.0396618
 Standard basis: Aug-CC-pVTZ (5D, 7F)
 There are   635 symmetry adapted cartesian basis functions of A   symmetry.
 There are   552 symmetry adapted basis functions of A   symmetry.
   552 basis functions,   774 primitive gaussians,   635 cartesian basis functions
    30 alpha electrons       28 beta electrons
       nuclear repulsion energy       315.7112593237 Hartrees.
 NAtoms=   17 NActive=   17 NUniq=   17 SFac= 1.00D+00 NAtFMM=   60 NAOKFM=F Big=F
 Integral buffers will be    131072 words long.
 Raffenetti 2 integral format.
 Two-electron integral symmetry is turned on.
 Nuclear repulsion after empirical dispersion term =      315.7035919518 Hartrees.
 One-electron integrals computed using PRISM.
 NBasis=   552 RedAO= T EigKep=  9.90D-06  NBF=   552
 NBsUse=   552 1.00D-06 EigRej= -1.00D+00 NBFU=   552
 Lowest energy guess from the checkpoint file:  "/scratch/kurten/scratch_galib/third-paper/MeO-OPrOH/SYS_1A_1B/DFT_high/calc-LM/TMP/G164965213_11_9_1604/Gau-91847.chk"
 B after Tr=     0.000000    0.000000    0.000000
         Rot=    0.999971    0.001262    0.000687    0.007477 Ang=   0.87 deg.
 B after Tr=    -0.000000    0.000000    0.000000
         Rot=    0.999919    0.010230   -0.002308   -0.007236 Ang=   1.46 deg.
 Initial guess <Sx>= 0.0000 <Sy>= 0.0000 <Sz>= 1.0000 <S**2>= 2.0103 S= 1.0034
 Requested convergence on RMS density matrix=1.00D-08 within 128 cycles.
 Requested convergence on MAX density matrix=1.00D-06.
 Requested convergence on             energy=1.00D-06.
 No special actions if energy rises.
 Restarting incremental Fock formation.
 SCF Done:  E(UwB97XD) =  -383.993144134     A.U. after   23 cycles
            NFock= 23  Conv=0.74D-08     -V/T= 2.0058
 <Sx>= 0.0000 <Sy>= 0.0000 <Sz>= 1.0000 <S**2>= 2.0103 S= 1.0034
 <L.S>=  0.00000000000    
 Annihilation of the first spin contaminant:
 S**2 before annihilation     2.0103,   after     2.0001
 Calling FoFJK, ICntrl=      2127 FMM=F ISym2X=0 I1Cent= 0 IOpClX= 1 NMat=1 NMatS=1 NMatT=0.
 ***** Axes restored to original set *****
 -------------------------------------------------------------------
 Center     Atomic                   Forces (Hartrees/Bohr)
 Number     Number              X              Y              Z
 -------------------------------------------------------------------
      1        6           0.000695625    0.000783655    0.000511625
      2        1          -0.000373682   -0.000328060   -0.000061006
      3        1          -0.000585662    0.000032270   -0.000394094
      4        1          -0.000144795    0.000024743    0.000127999
      5        8           0.000041635   -0.000658975   -0.000062101
      6        1          -0.000040861    0.000028442    0.000030670
      7        6          -0.000290838   -0.000402943   -0.000274643
      8        1          -0.000028712    0.000036487    0.000139298
      9        6          -0.000875956    0.000737267   -0.000251404
     10        1           0.000041954   -0.000061995    0.000127559
     11        6           0.000113618   -0.000193015    0.000039915
     12        1           0.000059201    0.000026011   -0.000063761
     13        1          -0.000040997   -0.000027383    0.000019627
     14        1          -0.000030735   -0.000050271    0.000001626
     15        8           0.000959478   -0.000180547    0.000294489
     16        8           0.000362403   -0.000040851    0.000326091
     17        1           0.000138325    0.000275162   -0.000511891
 -------------------------------------------------------------------
 Cartesian Forces:  Max     0.000959478 RMS     0.000343957

 GradGradGradGradGradGradGradGradGradGradGradGradGradGradGradGradGradGrad
 Berny optimization.
 Using GEDIIS/GDIIS optimizer.
 FormGI is forming the generalized inverse of G from B-inverse, IUseBI=4.
 Internal  Forces:  Max     0.001617653 RMS     0.000452949
 Search for a local minimum.
 Step number  13 out of a maximum of   79
 All quantities printed in internal units (Hartrees-Bohrs-Radians)
 Mixed Optimization -- En-DIIS/RFO-DIIS
 Update second derivatives using D2CorX and points    1    5    6    7    8
                                                      9   10   12   11   13
 DE= -1.09D-04 DEPred=-2.81D-04 R= 3.89D-01
 Trust test= 3.89D-01 RLast= 1.90D-01 DXMaxT set to 2.71D-01
 ITU=  0 -1  1  1  1  1  1  1  1  0 -1 -1  0
 Use linear search instead of GDIIS.
     Eigenvalues ---    0.00352   0.00418   0.00511   0.00819   0.01514
     Eigenvalues ---    0.01908   0.03469   0.04061   0.04858   0.05180
     Eigenvalues ---    0.05580   0.05627   0.05747   0.06285   0.06668
     Eigenvalues ---    0.07177   0.08710   0.10560   0.11566   0.14136
     Eigenvalues ---    0.15736   0.15951   0.16000   0.16035   0.16099
     Eigenvalues ---    0.16187   0.16814   0.20480   0.24081   0.24521
     Eigenvalues ---    0.29774   0.31289   0.32990   0.33050   0.33838
     Eigenvalues ---    0.33903   0.34034   0.34131   0.34611   0.35144
     Eigenvalues ---    0.36000   0.50264   0.52515   0.56136   0.56977
 RFO step:  Lambda=-9.92510980D-05 EMin= 3.51862759D-03
 Quartic linear search produced a step of -0.18354.
 Iteration  1 RMS(Cart)=  0.03921247 RMS(Int)=  0.00107140
 Iteration  2 RMS(Cart)=  0.00125236 RMS(Int)=  0.00000756
 Iteration  3 RMS(Cart)=  0.00000142 RMS(Int)=  0.00000753
 Iteration  4 RMS(Cart)=  0.00000000 RMS(Int)=  0.00000753
 Variable       Old X    -DE/DX   Delta X   Delta X   Delta X     New X
                                 (Linear)    (Quad)   (Total)
    R1        2.07625   0.00001  -0.00051   0.00169   0.00118   2.07744
    R2        2.09270   0.00036   0.00085  -0.00155  -0.00071   2.09199
    R3        2.06649  -0.00012   0.00046  -0.00184  -0.00138   2.06511
    R4        2.56718  -0.00057  -0.00136   0.00207   0.00071   2.56789
    R5        3.49437  -0.00020   0.00174   0.00099   0.00273   3.49710
    R6        2.06523   0.00007   0.00019  -0.00003   0.00016   2.06538
    R7        2.06088   0.00001   0.00008  -0.00019  -0.00011   2.06077
    R8        3.02621  -0.00034   0.00051  -0.00264  -0.00213   3.02408
    R9        2.60192   0.00015  -0.00012   0.00147   0.00135   2.60327
   R10        2.08047  -0.00013   0.00006  -0.00059  -0.00053   2.07994
   R11        2.88086  -0.00005  -0.00027   0.00015  -0.00012   2.88074
   R12        2.52384   0.00089   0.00000   0.00220   0.00220   2.52604
   R13        2.06089   0.00000   0.00014  -0.00032  -0.00018   2.06071
   R14        2.06071   0.00002   0.00012  -0.00023  -0.00011   2.06060
   R15        2.05741   0.00005   0.00009  -0.00008   0.00002   2.05743
   R16        1.83300  -0.00043   0.00025  -0.00075  -0.00051   1.83250
    A1        1.81649  -0.00066   0.00142  -0.01004  -0.00863   1.80787
    A2        1.95702   0.00014   0.00144  -0.00108   0.00038   1.95740
    A3        1.94136   0.00034   0.00410  -0.00779  -0.00368   1.93769
    A4        1.91720   0.00020  -0.00440   0.01381   0.00943   1.92663
    A5        1.83603  -0.00012  -0.00273   0.00478   0.00206   1.83808
    A6        1.98396   0.00001  -0.00035   0.00045   0.00013   1.98409
    A7        1.85108  -0.00092   0.01182  -0.01652  -0.00469   1.84639
    A8        1.91045  -0.00016   0.00008  -0.00160  -0.00152   1.90893
    A9        1.86982   0.00003  -0.00010   0.00147   0.00137   1.87119
   A10        1.97893   0.00016  -0.00009  -0.00141  -0.00150   1.97743
   A11        1.81583   0.00056  -0.00034   0.00286   0.00252   1.81835
   A12        1.89455   0.00034  -0.00007   0.00159   0.00152   1.89607
   A13        1.98652  -0.00088   0.00049  -0.00260  -0.00211   1.98441
   A14        1.79512  -0.00011  -0.00028   0.00197   0.00168   1.79681
   A15        1.90537   0.00071   0.00030   0.00226   0.00255   1.90792
   A16        1.83984  -0.00070  -0.00047  -0.00161  -0.00208   1.83775
   A17        1.95823  -0.00014   0.00025  -0.00048  -0.00023   1.95800
   A18        1.95191   0.00003  -0.00026  -0.00088  -0.00113   1.95077
   A19        1.99740   0.00016   0.00037  -0.00087  -0.00050   1.99690
   A20        1.93678  -0.00015  -0.00010  -0.00109  -0.00119   1.93559
   A21        1.92803   0.00009   0.00019   0.00014   0.00032   1.92836
   A22        1.91637   0.00004  -0.00003   0.00026   0.00023   1.91660
   A23        1.90222   0.00003  -0.00004   0.00039   0.00036   1.90258
   A24        1.89157   0.00003  -0.00004   0.00031   0.00027   1.89184
   A25        1.88780  -0.00004   0.00002   0.00002   0.00004   1.88784
   A26        1.91632  -0.00162  -0.00006  -0.00499  -0.00506   1.91126
   A27        3.20499  -0.00151  -0.01377  -0.03735  -0.05112   3.15386
   A28        3.28209   0.00142  -0.00950   0.02402   0.01452   3.29660
    D1        0.79562  -0.00018  -0.00766   0.01788   0.01025   0.80587
    D2       -1.16058   0.00049  -0.00969   0.03055   0.02084  -1.13974
    D3        3.02447   0.00032  -0.00236   0.01011   0.00774   3.03222
    D4        1.64469  -0.00039  -0.01191   0.04788   0.03597   1.68066
    D5       -3.01142   0.00023  -0.00355  -0.00185  -0.00539  -3.01681
    D6        1.18934   0.00012  -0.00382  -0.00336  -0.00718   1.18216
    D7       -0.96414  -0.00006  -0.00414  -0.00262  -0.00676  -0.97090
    D8        1.24931   0.00014  -0.00344  -0.00199  -0.00543   1.24388
    D9       -0.83311   0.00003  -0.00372  -0.00350  -0.00722  -0.84033
   D10       -2.98659  -0.00015  -0.00404  -0.00276  -0.00680  -2.99339
   D11       -0.80946  -0.00017  -0.00340  -0.00437  -0.00777  -0.81723
   D12       -2.89188  -0.00028  -0.00368  -0.00588  -0.00956  -2.90144
   D13        1.23782  -0.00045  -0.00399  -0.00514  -0.00914   1.22868
   D14        0.68682   0.00019   0.01034  -0.02586  -0.01552   0.67130
   D15        2.81382   0.00034   0.01034  -0.02770  -0.01736   2.79646
   D16       -1.45647   0.00074   0.01017  -0.02465  -0.01449  -1.47095
   D17        1.11367   0.00018  -0.00003   0.00266   0.00263   1.11631
   D18       -0.99813   0.00018  -0.00004   0.00280   0.00275  -0.99537
   D19       -3.07874   0.00015  -0.00017   0.00253   0.00236  -3.07638
   D20       -0.86452  -0.00003  -0.00000  -0.00080  -0.00080  -0.86532
   D21       -2.97632  -0.00004  -0.00002  -0.00066  -0.00068  -2.97700
   D22        1.22625  -0.00006  -0.00014  -0.00093  -0.00107   1.22518
   D23       -3.11268  -0.00010  -0.00019   0.00165   0.00145  -3.11123
   D24        1.05870  -0.00011  -0.00021   0.00178   0.00158   1.06028
   D25       -1.02191  -0.00014  -0.00033   0.00152   0.00118  -1.02073
         Item               Value     Threshold  Converged?
 Maximum Force            0.001618     0.000450     NO 
 RMS     Force            0.000453     0.000300     NO 
 Maximum Displacement     0.108507     0.001800     NO 
 RMS     Displacement     0.039840     0.001200     NO 
 Predicted change in Energy=-5.523914D-05
 GradGradGradGradGradGradGradGradGradGradGradGradGradGradGradGradGradGrad

                          Input orientation:                          
 ---------------------------------------------------------------------
 Center     Atomic      Atomic             Coordinates (Angstroms)
 Number     Number       Type             X           Y           Z
 ---------------------------------------------------------------------
      1          6           0        2.759335   -0.710243   -0.180213
      2          1           0        2.706815   -0.376350   -1.226295
      3          1           0        1.885192   -1.381680   -0.077409
      4          1           0        3.683495   -1.253047    0.033149
      5          8           0        2.522438    0.320539    0.672951
      6          1           0       -0.743877    0.995135    1.333992
      7          6           0       -0.877109    1.044792    0.250327
      8          1           0       -1.731878    1.681519    0.019738
      9          6           0       -1.329057   -0.410477   -0.238367
     10          1           0       -1.313473   -0.318266   -1.335042
     11          6           0       -2.725605   -0.710123    0.294301
     12          1           0       -3.458187   -0.019391   -0.124454
     13          1           0       -2.744307   -0.631449    1.381719
     14          1           0       -3.014637   -1.723950    0.022316
     15          8           0       -0.379410   -1.241329    0.202858
     16          8           0        0.227266    1.533289   -0.412606
     17          1           0        1.033046    1.193652    0.006579
 ---------------------------------------------------------------------
                    Distance matrix (angstroms):
                    1          2          3          4          5
     1  C    0.000000
     2  H    1.099332   0.000000
     3  H    1.107034   1.733694   0.000000
     4  H    1.092809   1.818984   1.806285   0.000000
     5  O    1.358868   2.031449   1.966386   2.057565   0.000000
     6  H    4.180147   4.510357   3.814880   5.133044   3.400128
     7  C    4.060695   4.128507   3.691271   5.111393   3.501438
     8  H    5.092298   5.048705   4.740867   6.159393   4.514217
     9  C    4.099780   4.155169   3.361627   5.090120   4.024785
    10  H    4.251476   4.022179   3.597770   5.264547   4.376565
    11  C    5.505427   5.651089   4.674249   6.437354   5.361678
    12  H    6.256035   6.272857   5.514503   7.249163   6.043119
    13  H    5.721532   6.048268   4.911635   6.597095   5.398818
    14  H    5.865780   6.009166   4.912781   6.714674   5.938220
    15  O    3.206324   3.509338   2.286190   4.066464   3.328834
    16  O    3.390990   3.233724   3.370181   4.461825   2.813718
    17  H    2.576778   2.605070   2.713953   3.607205   1.850585
                    6          7          8          9         10
     6  H    0.000000
     7  C    1.092953   0.000000
     8  H    1.781721   1.090515   0.000000
     9  C    2.188719   1.600277   2.146003   0.000000
    10  H    3.028730   2.135822   2.451455   1.100656   0.000000
    11  C    2.813558   2.549235   2.604386   1.524424   2.191444
    12  H    3.244042   2.816898   2.427762   2.167745   2.480856
    13  H    2.578716   2.752501   2.868767   2.162508   3.086448
    14  H    3.777601   3.505274   3.639051   2.152753   2.590816
    15  O    2.532602   2.340151   3.225793   1.336722   2.022290
    16  O    2.069622   1.377590   2.011751   2.496142   2.579345
    17  H    2.226857   1.931389   2.807667   2.865791   3.097095
                   11         12         13         14         15
    11  C    0.000000
    12  H    1.090478   0.000000
    13  H    1.090420   1.775611   0.000000
    14  H    1.088743   1.767427   1.764827   0.000000
    15  O    2.407317   3.328533   2.711901   2.685134   0.000000
    16  O    3.775190   4.009541   4.090959   4.616135   2.906090
    17  H    4.223103   4.654011   4.414794   4.989628   2.821824
                   16         17
    16  O    0.000000
    17  H    0.969717   0.000000
 Stoichiometry    C4H10O3(3)
 Framework group  C1[X(C4H10O3)]
 Deg. of freedom    45
 Full point group                 C1      NOp   1
 Largest Abelian subgroup         C1      NOp   1
 Largest concise Abelian subgroup C1      NOp   1
                         Standard orientation:                         
 ---------------------------------------------------------------------
 Center     Atomic      Atomic             Coordinates (Angstroms)
 Number     Number       Type             X           Y           Z
 ---------------------------------------------------------------------
      1          6           0        2.687578   -0.796244   -0.278246
      2          1           0        2.657456   -0.411446   -1.307593
      3          1           0        1.782314   -1.429879   -0.210954
      4          1           0        3.583922   -1.391377   -0.086898
      5          8           0        2.493739    0.203302    0.621673
      6          1           0       -0.741579    0.999082    1.300144
      7          6           0       -0.865390    1.105839    0.219487
      8          1           0       -1.687913    1.792230    0.015660
      9          6           0       -1.381838   -0.301960   -0.339322
     10          1           0       -1.354924   -0.159137   -1.430340
     11          6           0       -2.794270   -0.560244    0.172727
     12          1           0       -3.491009    0.183126   -0.215989
     13          1           0       -2.816239   -0.531979    1.262559
     14          1           0       -3.128705   -1.545435   -0.148074
     15          8           0       -0.474982   -1.196414    0.066128
     16          8           0        0.264873    1.572431   -0.414982
     17          1           0        1.051163    1.175913   -0.008938
 ---------------------------------------------------------------------
 Rotational constants (GHZ):           4.1395372           1.2774538           1.0549691
 Standard basis: Aug-CC-pVTZ (5D, 7F)
 There are   635 symmetry adapted cartesian basis functions of A   symmetry.
 There are   552 symmetry adapted basis functions of A   symmetry.
   552 basis functions,   774 primitive gaussians,   635 cartesian basis functions
    30 alpha electrons       28 beta electrons
       nuclear repulsion energy       316.5306870419 Hartrees.
 NAtoms=   17 NActive=   17 NUniq=   17 SFac= 1.00D+00 NAtFMM=   60 NAOKFM=F Big=F
 Integral buffers will be    131072 words long.
 Raffenetti 2 integral format.
 Two-electron integral symmetry is turned on.
 Nuclear repulsion after empirical dispersion term =      316.5229743630 Hartrees.
 One-electron integrals computed using PRISM.
 NBasis=   552 RedAO= T EigKep=  9.75D-06  NBF=   552
 NBsUse=   552 1.00D-06 EigRej= -1.00D+00 NBFU=   552
 Initial guess from the checkpoint file:  "/scratch/kurten/scratch_galib/third-paper/MeO-OPrOH/SYS_1A_1B/DFT_high/calc-LM/TMP/G164965213_11_9_1604/Gau-91847.chk"
 B after Tr=     0.000000    0.000000    0.000000
         Rot=    0.999990   -0.004422    0.000151   -0.001046 Ang=  -0.52 deg.
 Initial guess <Sx>= 0.0000 <Sy>= 0.0000 <Sz>= 1.0000 <S**2>= 2.0104 S= 1.0034
 ExpMin= 2.53D-02 ExpMax= 1.53D+04 ExpMxC= 5.22D+02 IAcc=3 IRadAn=         7 AccDes= 0.00D+00
 Harris functional with IExCor= 4639 and IRadAn=       7 diagonalized for initial guess.
 HarFok:  IExCor= 4639 AccDes= 0.00D+00 IRadAn=         7 IDoV= 1 UseB2=F ITyADJ=14
 ICtDFT=  3500011 ScaDFX=  1.000000  1.000000  1.000000  1.000000
 FoFCou: FMM=F IPFlag=           0 FMFlag=      100000 FMFlg1=           0
         NFxFlg=           0 DoJE=T BraDBF=F KetDBF=T FulRan=T
         wScrn=  0.000000 ICntrl=       500 IOpCl=  0 I1Cent=   200000004 NGrid=           0
         NMat0=    1 NMatS0=      1 NMatT0=    0 NMatD0=    1 NMtDS0=    0 NMtDT0=    0
 Petite list used in FoFCou.
 Requested convergence on RMS density matrix=1.00D-08 within 128 cycles.
 Requested convergence on MAX density matrix=1.00D-06.
 Requested convergence on             energy=1.00D-06.
 No special actions if energy rises.
 Restarting incremental Fock formation.
 SCF Done:  E(UwB97XD) =  -383.993188156     A.U. after   23 cycles
            NFock= 23  Conv=0.20D-08     -V/T= 2.0058
 <Sx>= 0.0000 <Sy>= 0.0000 <Sz>= 1.0000 <S**2>= 2.0103 S= 1.0034
 <L.S>=  0.00000000000    
 Annihilation of the first spin contaminant:
 S**2 before annihilation     2.0103,   after     2.0001
 Calling FoFJK, ICntrl=      2127 FMM=F ISym2X=0 I1Cent= 0 IOpClX= 1 NMat=1 NMatS=1 NMatT=0.
 ***** Axes restored to original set *****
 -------------------------------------------------------------------
 Center     Atomic                   Forces (Hartrees/Bohr)
 Number     Number              X              Y              Z
 -------------------------------------------------------------------
      1        6           0.000422477    0.002056484    0.000111247
      2        1           0.000086568   -0.000272585   -0.000042475
      3        1          -0.000426477   -0.000319508    0.000229633
      4        1          -0.000097761   -0.000405485    0.000158841
      5        8           0.000206051   -0.000937295   -0.000520353
      6        1          -0.000031742   -0.000100674   -0.000037669
      7        6           0.000131303   -0.000124135   -0.000198616
      8        1          -0.000128909   -0.000029603   -0.000079668
      9        6          -0.000385152    0.000119182   -0.000002133
     10        1           0.000076385    0.000000417    0.000036384
     11        6           0.000273266   -0.000045033    0.000070384
     12        1          -0.000027634    0.000055114   -0.000040228
     13        1          -0.000049325   -0.000012178    0.000039192
     14        1          -0.000012227   -0.000014873   -0.000034079
     15        8          -0.000151102   -0.000175657    0.000149720
     16        8          -0.000071913    0.000263046    0.000332178
     17        1           0.000186193   -0.000057216   -0.000172359
 -------------------------------------------------------------------
 Cartesian Forces:  Max     0.002056484 RMS     0.000368639

 GradGradGradGradGradGradGradGradGradGradGradGradGradGradGradGradGradGrad
 Berny optimization.
 Using GEDIIS/GDIIS optimizer.
 FormGI is forming the generalized inverse of G from B-inverse, IUseBI=4.
 Internal  Forces:  Max     0.001092878 RMS     0.000259590
 Search for a local minimum.
 Step number  14 out of a maximum of   79
 All quantities printed in internal units (Hartrees-Bohrs-Radians)
 Mixed Optimization -- En-DIIS/RFO-DIIS
 Swapping is turned off.
 Update second derivatives using D2CorX and points    1    6    7    8    9
                                                     10   12   11   13   14
 DE= -4.40D-05 DEPred=-5.52D-05 R= 7.97D-01
 TightC=F SS=  1.41D+00  RLast= 7.92D-02 DXNew= 4.5509D-01 2.3766D-01
 Trust test= 7.97D-01 RLast= 7.92D-02 DXMaxT set to 2.71D-01
 ITU=  1  0 -1  1  1  1  1  1  1  1  0 -1 -1  0
     Eigenvalues ---    0.00351   0.00422   0.00494   0.00884   0.01395
     Eigenvalues ---    0.01908   0.03610   0.04019   0.04845   0.05203
     Eigenvalues ---    0.05586   0.05675   0.05745   0.06261   0.06446
     Eigenvalues ---    0.07289   0.08744   0.10115   0.11565   0.14463
     Eigenvalues ---    0.15578   0.15928   0.15999   0.16063   0.16103
     Eigenvalues ---    0.16284   0.16723   0.20509   0.23962   0.24516
     Eigenvalues ---    0.29795   0.32448   0.33041   0.33811   0.33904
     Eigenvalues ---    0.33968   0.34040   0.34500   0.34643   0.36136
     Eigenvalues ---    0.36865   0.50018   0.53841   0.56105   0.60224
 En-DIIS/RFO-DIIS/Sim-DIIS IScMMF=       -3 using points:    14   13
 RFO step:  Lambda=-2.90076911D-05.
 DidBck=F Rises=F RFO-DIIS coefs:    0.84385    0.15615
 Iteration  1 RMS(Cart)=  0.01137692 RMS(Int)=  0.00005673
 Iteration  2 RMS(Cart)=  0.00008095 RMS(Int)=  0.00000260
 Iteration  3 RMS(Cart)=  0.00000000 RMS(Int)=  0.00000260
 Variable       Old X    -DE/DX   Delta X   Delta X   Delta X     New X
                                 (Linear)    (Quad)   (Total)
    R1        2.07744  -0.00005  -0.00018  -0.00070  -0.00088   2.07655
    R2        2.09199   0.00055   0.00011   0.00220   0.00231   2.09430
    R3        2.06511   0.00015   0.00022   0.00009   0.00031   2.06542
    R4        2.56789  -0.00109  -0.00011  -0.00205  -0.00216   2.56572
    R5        3.49710   0.00007  -0.00043  -0.00038  -0.00081   3.49629
    R6        2.06538  -0.00004  -0.00002  -0.00032  -0.00034   2.06504
    R7        2.06077   0.00010   0.00002  -0.00016  -0.00014   2.06063
    R8        3.02408   0.00008   0.00033   0.00059   0.00092   3.02501
    R9        2.60327   0.00032  -0.00021  -0.00013  -0.00034   2.60293
   R10        2.07994  -0.00004   0.00008  -0.00044  -0.00035   2.07959
   R11        2.88074  -0.00015   0.00002  -0.00033  -0.00031   2.88043
   R12        2.52604   0.00005  -0.00034  -0.00008  -0.00043   2.52561
   R13        2.06071   0.00007   0.00003  -0.00020  -0.00017   2.06054
   R14        2.06060   0.00004   0.00002  -0.00025  -0.00023   2.06036
   R15        2.05743   0.00003  -0.00000  -0.00004  -0.00005   2.05738
   R16        1.83250   0.00019   0.00008  -0.00039  -0.00031   1.83219
    A1        1.80787   0.00000   0.00135  -0.00113   0.00022   1.80809
    A2        1.95740  -0.00004  -0.00006   0.00141   0.00134   1.95874
    A3        1.93769   0.00056   0.00057   0.00453   0.00510   1.94278
    A4        1.92663  -0.00029  -0.00147  -0.00261  -0.00408   1.92255
    A5        1.83808  -0.00042  -0.00032  -0.00373  -0.00405   1.83403
    A6        1.98409   0.00013  -0.00002   0.00086   0.00083   1.98492
    A7        1.84639  -0.00001   0.00073  -0.00886  -0.00812   1.83827
    A8        1.90893   0.00012   0.00024   0.00019   0.00042   1.90936
    A9        1.87119  -0.00031  -0.00021  -0.00162  -0.00183   1.86936
   A10        1.97743  -0.00010   0.00023   0.00069   0.00092   1.97836
   A11        1.81835  -0.00030  -0.00039  -0.00049  -0.00088   1.81747
   A12        1.89607  -0.00022  -0.00024  -0.00054  -0.00078   1.89529
   A13        1.98441   0.00079   0.00033   0.00166   0.00199   1.98639
   A14        1.79681  -0.00004  -0.00026  -0.00014  -0.00041   1.79640
   A15        1.90792  -0.00005  -0.00040   0.00010  -0.00030   1.90762
   A16        1.83775   0.00019   0.00032  -0.00014   0.00019   1.83794
   A17        1.95800   0.00007   0.00004   0.00030   0.00034   1.95833
   A18        1.95077   0.00004   0.00018   0.00040   0.00058   1.95136
   A19        1.99690  -0.00019   0.00008  -0.00052  -0.00044   1.99645
   A20        1.93559  -0.00005   0.00019  -0.00075  -0.00057   1.93502
   A21        1.92836   0.00009  -0.00005   0.00083   0.00078   1.92914
   A22        1.91660  -0.00002  -0.00004  -0.00006  -0.00010   1.91650
   A23        1.90258  -0.00001  -0.00006   0.00028   0.00022   1.90280
   A24        1.89184   0.00001  -0.00004  -0.00021  -0.00026   1.89159
   A25        1.88784  -0.00002  -0.00001  -0.00008  -0.00009   1.88775
   A26        1.91126   0.00093   0.00079   0.00332   0.00411   1.91537
   A27        3.15386   0.00014   0.00798  -0.00560   0.00239   3.15625
   A28        3.29660  -0.00018  -0.00227   0.00166  -0.00060   3.29600
    D1        0.80587   0.00002  -0.00160   0.00877   0.00716   0.81303
    D2       -1.13974  -0.00002  -0.00325   0.01001   0.00676  -1.13298
    D3        3.03222   0.00055  -0.00121   0.01525   0.01405   3.04627
    D4        1.68066   0.00005  -0.00562  -0.00436  -0.00997   1.67069
    D5       -3.01681  -0.00007   0.00084   0.00722   0.00806  -3.00875
    D6        1.18216  -0.00011   0.00112   0.00690   0.00803   1.19019
    D7       -0.97090   0.00003   0.00106   0.00755   0.00861  -0.96229
    D8        1.24388   0.00006   0.00085   0.00793   0.00878   1.25266
    D9       -0.84033   0.00003   0.00113   0.00762   0.00874  -0.83158
   D10       -2.99339   0.00017   0.00106   0.00827   0.00933  -2.98406
   D11       -0.81723   0.00012   0.00121   0.00803   0.00925  -0.80798
   D12       -2.90144   0.00008   0.00149   0.00772   0.00921  -2.89223
   D13        1.22868   0.00022   0.00143   0.00837   0.00980   1.23848
   D14        0.67130   0.00007   0.00242   0.00049   0.00292   0.67422
   D15        2.79646   0.00000   0.00271   0.00080   0.00351   2.79998
   D16       -1.47095  -0.00006   0.00226   0.00081   0.00308  -1.46788
   D17        1.11631  -0.00003  -0.00041   0.00018  -0.00023   1.11608
   D18       -0.99537  -0.00004  -0.00043  -0.00023  -0.00066  -0.99603
   D19       -3.07638  -0.00007  -0.00037  -0.00060  -0.00097  -3.07735
   D20       -0.86532   0.00000   0.00013   0.00013   0.00025  -0.86507
   D21       -2.97700  -0.00000   0.00011  -0.00028  -0.00017  -2.97718
   D22        1.22518  -0.00003   0.00017  -0.00066  -0.00049   1.22469
   D23       -3.11123   0.00005  -0.00023  -0.00026  -0.00048  -3.11171
   D24        1.06028   0.00004  -0.00025  -0.00066  -0.00091   1.05937
   D25       -1.02073   0.00002  -0.00018  -0.00104  -0.00122  -1.02195
         Item               Value     Threshold  Converged?
 Maximum Force            0.001093     0.000450     NO 
 RMS     Force            0.000260     0.000300     YES
 Maximum Displacement     0.037389     0.001800     NO 
 RMS     Displacement     0.011370     0.001200     NO 
 Predicted change in Energy=-1.452550D-05
 GradGradGradGradGradGradGradGradGradGradGradGradGradGradGradGradGradGrad

                          Input orientation:                          
 ---------------------------------------------------------------------
 Center     Atomic      Atomic             Coordinates (Angstroms)
 Number     Number       Type             X           Y           Z
 ---------------------------------------------------------------------
      1          6           0        2.755690   -0.704169   -0.186335
      2          1           0        2.697989   -0.375557   -1.233324
      3          1           0        1.874867   -1.367047   -0.072417
      4          1           0        3.673949   -1.258783    0.022929
      5          8           0        2.534051    0.327770    0.667707
      6          1           0       -0.743758    0.992834    1.338400
      7          6           0       -0.874357    1.041757    0.254564
      8          1           0       -1.729689    1.676560    0.021131
      9          6           0       -1.324767   -0.415347   -0.231673
     10          1           0       -1.298692   -0.327885   -1.328351
     11          6           0       -2.726629   -0.709372    0.289571
     12          1           0       -3.453276   -0.018692   -0.139256
     13          1           0       -2.755752   -0.626313    1.376309
     14          1           0       -3.015703   -1.723511    0.018896
     15          8           0       -0.381553   -1.246107    0.222644
     16          8           0        0.229912    1.532063   -0.406834
     17          1           0        1.037766    1.194421    0.009584
 ---------------------------------------------------------------------
                    Distance matrix (angstroms):
                    1          2          3          4          5
     1  C    0.000000
     2  H    1.098864   0.000000
     3  H    1.108256   1.734442   0.000000
     4  H    1.092972   1.819549   1.804857   0.000000
     5  O    1.357722   2.033584   1.963342   2.057245   0.000000
     6  H    4.177412   4.509089   3.796925   5.129950   3.411184
     7  C    4.052147   4.121195   3.669808   5.102277   3.506810
     8  H    5.082277   5.038767   4.718593   6.149435   4.518493
     9  C    4.090917   4.145776   3.341969   5.075763   4.031326
    10  H    4.228924   3.998095   3.567731   5.236381   4.370818
    11  C    5.502939   5.644212   4.662332   6.429647   5.375259
    12  H    6.246867   6.257987   5.496512   7.236123   6.051390
    13  H    5.729215   6.051145   4.908169   6.600963   5.421661
    14  H    5.864312   6.002609   4.904394   6.705777   5.952183
    15  O    3.209868   3.515861   2.278842   4.060437   3.343040
    16  O    3.380667   3.226997   3.350008   4.453640   2.813187
    17  H    2.567935   2.601152   2.696031   3.601090   1.850157
                    6          7          8          9         10
     6  H    0.000000
     7  C    1.092771   0.000000
     8  H    1.781779   1.090439   0.000000
     9  C    2.187618   1.600765   2.145681   0.000000
    10  H    3.027179   2.135791   2.454519   1.100469   0.000000
    11  C    2.815905   2.549233   2.599735   1.524258   2.191394
    12  H    3.247789   2.816109   2.422882   2.167124   2.480278
    13  H    2.582865   2.753255   2.862261   2.162829   3.086627
    14  H    3.779068   3.505369   3.635151   2.152520   2.590555
    15  O    2.527639   2.340555   3.224913   1.336495   2.022340
    16  O    2.069938   1.377410   2.010987   2.498022   2.577835
    17  H    2.231640   1.933789   2.809163   2.868994   3.092980
                   11         12         13         14         15
    11  C    0.000000
    12  H    1.090389   0.000000
    13  H    1.090296   1.775579   0.000000
    14  H    1.088718   1.767171   1.764650   0.000000
    15  O    2.406646   3.327612   2.711440   2.684804   0.000000
    16  O    3.774937   4.005286   4.092966   4.616712   2.913479
    17  H    4.227706   4.654381   4.424228   4.994500   2.831261
                   16         17
    16  O    0.000000
    17  H    0.969554   0.000000
 Stoichiometry    C4H10O3(3)
 Framework group  C1[X(C4H10O3)]
 Deg. of freedom    45
 Full point group                 C1      NOp   1
 Largest Abelian subgroup         C1      NOp   1
 Largest concise Abelian subgroup C1      NOp   1
                         Standard orientation:                         
 ---------------------------------------------------------------------
 Center     Atomic      Atomic             Coordinates (Angstroms)
 Number     Number       Type             X           Y           Z
 ---------------------------------------------------------------------
      1          6           0        2.680550   -0.797531   -0.283797
      2          1           0        2.647146   -0.417767   -1.314411
      3          1           0        1.767028   -1.420132   -0.205833
      4          1           0        3.568499   -1.406569   -0.096159
      5          8           0        2.504063    0.203067    0.616795
      6          1           0       -0.741588    0.999094    1.301094
      7          6           0       -0.861426    1.105198    0.220109
      8          1           0       -1.682357    1.792222    0.012436
      9          6           0       -1.380044   -0.303181   -0.336626
     10          1           0       -1.341393   -0.165863   -1.427810
     11          6           0       -2.798677   -0.550814    0.162896
     12          1           0       -3.486837    0.194671   -0.236648
     13          1           0       -2.831819   -0.517393    1.252176
     14          1           0       -3.135765   -1.535434   -0.156795
     15          8           0       -0.482747   -1.200442    0.082896
     16          8           0        0.270804    1.570100   -0.411698
     17          1           0        1.057714    1.173343   -0.007480
 ---------------------------------------------------------------------
 Rotational constants (GHZ):           4.1470977           1.2761246           1.0540089
 Standard basis: Aug-CC-pVTZ (5D, 7F)
 There are   635 symmetry adapted cartesian basis functions of A   symmetry.
 There are   552 symmetry adapted basis functions of A   symmetry.
   552 basis functions,   774 primitive gaussians,   635 cartesian basis functions
    30 alpha electrons       28 beta electrons
       nuclear repulsion energy       316.5216119742 Hartrees.
 NAtoms=   17 NActive=   17 NUniq=   17 SFac= 1.00D+00 NAtFMM=   60 NAOKFM=F Big=F
 Integral buffers will be    131072 words long.
 Raffenetti 2 integral format.
 Two-electron integral symmetry is turned on.
 Nuclear repulsion after empirical dispersion term =      316.5138853142 Hartrees.
 One-electron integrals computed using PRISM.
 NBasis=   552 RedAO= T EigKep=  9.65D-06  NBF=   552
 NBsUse=   552 1.00D-06 EigRej= -1.00D+00 NBFU=   552
 Initial guess from the checkpoint file:  "/scratch/kurten/scratch_galib/third-paper/MeO-OPrOH/SYS_1A_1B/DFT_high/calc-LM/TMP/G164965213_11_9_1604/Gau-91847.chk"
 B after Tr=    -0.000000    0.000000    0.000000
         Rot=    0.999999    0.000691   -0.000066    0.001163 Ang=   0.16 deg.
 Initial guess <Sx>= 0.0000 <Sy>= 0.0000 <Sz>= 1.0000 <S**2>= 2.0103 S= 1.0034
 ExpMin= 2.53D-02 ExpMax= 1.53D+04 ExpMxC= 5.22D+02 IAcc=3 IRadAn=         7 AccDes= 0.00D+00
 Harris functional with IExCor= 4639 and IRadAn=       7 diagonalized for initial guess.
 HarFok:  IExCor= 4639 AccDes= 0.00D+00 IRadAn=         7 IDoV= 1 UseB2=F ITyADJ=14
 ICtDFT=  3500011 ScaDFX=  1.000000  1.000000  1.000000  1.000000
 FoFCou: FMM=F IPFlag=           0 FMFlag=      100000 FMFlg1=           0
         NFxFlg=           0 DoJE=T BraDBF=F KetDBF=T FulRan=T
         wScrn=  0.000000 ICntrl=       500 IOpCl=  0 I1Cent=   200000004 NGrid=           0
         NMat0=    1 NMatS0=      1 NMatT0=    0 NMatD0=    1 NMtDS0=    0 NMtDT0=    0
 Petite list used in FoFCou.
 Requested convergence on RMS density matrix=1.00D-08 within 128 cycles.
 Requested convergence on MAX density matrix=1.00D-06.
 Requested convergence on             energy=1.00D-06.
 No special actions if energy rises.
 SCF Done:  E(UwB97XD) =  -383.993207465     A.U. after   16 cycles
            NFock= 16  Conv=0.63D-08     -V/T= 2.0058
 <Sx>= 0.0000 <Sy>= 0.0000 <Sz>= 1.0000 <S**2>= 2.0104 S= 1.0035
 <L.S>=  0.00000000000    
 Annihilation of the first spin contaminant:
 S**2 before annihilation     2.0104,   after     2.0001
 Calling FoFJK, ICntrl=      2127 FMM=F ISym2X=0 I1Cent= 0 IOpClX= 1 NMat=1 NMatS=1 NMatT=0.
 ***** Axes restored to original set *****
 -------------------------------------------------------------------
 Center     Atomic                   Forces (Hartrees/Bohr)
 Number     Number              X              Y              Z
 -------------------------------------------------------------------
      1        6           0.000149640    0.000929084    0.000377937
      2        1           0.000075702   -0.000025359   -0.000170691
      3        1          -0.000218521   -0.000186252    0.000061256
      4        1          -0.000011417   -0.000243535    0.000072292
      5        8           0.000109677   -0.000464494   -0.000432281
      6        1           0.000029045    0.000051292    0.000069754
      7        6           0.000130087   -0.000179341   -0.000018709
      8        1          -0.000133542    0.000010665   -0.000067061
      9        6          -0.000318130    0.000204958   -0.000062157
     10        1           0.000016947   -0.000019222   -0.000080611
     11        6           0.000175300   -0.000066997   -0.000046988
     12        1          -0.000096147    0.000083445   -0.000034147
     13        1          -0.000000604    0.000027673    0.000106841
     14        1           0.000000122   -0.000043895   -0.000025834
     15        8           0.000110933   -0.000185362    0.000129020
     16        8          -0.000244741    0.000173198   -0.000043204
     17        1           0.000225649   -0.000065859    0.000164585
 -------------------------------------------------------------------
 Cartesian Forces:  Max     0.000929084 RMS     0.000206316

 GradGradGradGradGradGradGradGradGradGradGradGradGradGradGradGradGradGrad
 Berny optimization.
 Using GEDIIS/GDIIS optimizer.
 FormGI is forming the generalized inverse of G from B-inverse, IUseBI=4.
 Internal  Forces:  Max     0.000575526 RMS     0.000121403
 Search for a local minimum.
 Step number  15 out of a maximum of   79
 All quantities printed in internal units (Hartrees-Bohrs-Radians)
 Mixed Optimization -- En-DIIS/RFO-DIIS
 Swapping is turned off.
 Update second derivatives using D2CorX and points    1    6    7    8    9
                                                     10   12   11   13   14
                                                     15
 DE= -1.93D-05 DEPred=-1.45D-05 R= 1.33D+00
 TightC=F SS=  1.41D+00  RLast= 3.63D-02 DXNew= 4.5509D-01 1.0876D-01
 Trust test= 1.33D+00 RLast= 3.63D-02 DXMaxT set to 2.71D-01
 ITU=  1  1  0 -1  1  1  1  1  1  1  1  0 -1 -1  0
     Eigenvalues ---    0.00343   0.00424   0.00470   0.00909   0.01302
     Eigenvalues ---    0.01693   0.03194   0.03956   0.04844   0.05214
     Eigenvalues ---    0.05585   0.05693   0.05788   0.06175   0.06350
     Eigenvalues ---    0.06784   0.08723   0.10399   0.11577   0.15051
     Eigenvalues ---    0.15385   0.15959   0.16002   0.16055   0.16100
     Eigenvalues ---    0.16257   0.16701   0.20472   0.24050   0.24595
     Eigenvalues ---    0.29791   0.32482   0.33069   0.33446   0.33840
     Eigenvalues ---    0.33920   0.34041   0.34097   0.34640   0.35708
     Eigenvalues ---    0.37635   0.48473   0.54182   0.57092   0.58557
 En-DIIS/RFO-DIIS/Sim-DIIS IScMMF=       -3 using points:    15   14   13
 RFO step:  Lambda=-1.24945436D-05.
 DidBck=F Rises=F RFO-DIIS coefs:    1.86574   -0.64151   -0.22423
 Iteration  1 RMS(Cart)=  0.00944566 RMS(Int)=  0.00006847
 Iteration  2 RMS(Cart)=  0.00007677 RMS(Int)=  0.00000317
 Iteration  3 RMS(Cart)=  0.00000001 RMS(Int)=  0.00000317
 Variable       Old X    -DE/DX   Delta X   Delta X   Delta X     New X
                                 (Linear)    (Quad)   (Total)
    R1        2.07655   0.00015  -0.00050   0.00077   0.00027   2.07682
    R2        2.09430   0.00029   0.00184   0.00047   0.00231   2.09661
    R3        2.06542   0.00013  -0.00004   0.00035   0.00031   2.06572
    R4        2.56572  -0.00058  -0.00171  -0.00054  -0.00225   2.56347
    R5        3.49629   0.00005  -0.00009   0.00177   0.00169   3.49797
    R6        2.06504   0.00007  -0.00026   0.00034   0.00008   2.06512
    R7        2.06063   0.00013  -0.00015   0.00037   0.00023   2.06086
    R8        3.02501   0.00004   0.00032  -0.00001   0.00031   3.02531
    R9        2.60293   0.00010   0.00001  -0.00008  -0.00007   2.60286
   R10        2.07959   0.00008  -0.00042   0.00043   0.00000   2.07959
   R11        2.88043  -0.00007  -0.00030  -0.00011  -0.00041   2.88002
   R12        2.52561   0.00024   0.00012   0.00055   0.00067   2.52628
   R13        2.06054   0.00013  -0.00019   0.00046   0.00027   2.06081
   R14        2.06036   0.00011  -0.00023   0.00037   0.00015   2.06051
   R15        2.05738   0.00005  -0.00004   0.00013   0.00010   2.05748
   R16        1.83219   0.00033  -0.00038   0.00074   0.00036   1.83255
    A1        1.80809   0.00001  -0.00174   0.00055  -0.00119   1.80690
    A2        1.95874  -0.00004   0.00124  -0.00043   0.00080   1.95954
    A3        1.94278   0.00017   0.00359  -0.00059   0.00298   1.94577
    A4        1.92255  -0.00016  -0.00142  -0.00077  -0.00219   1.92036
    A5        1.83403  -0.00010  -0.00305   0.00078  -0.00227   1.83176
    A6        1.98492   0.00010   0.00075   0.00052   0.00126   1.98619
    A7        1.83827   0.00013  -0.00809   0.00409  -0.00399   1.83427
    A8        1.90936   0.00003   0.00003  -0.00001   0.00001   1.90937
    A9        1.86936   0.00001  -0.00128   0.00150   0.00022   1.86957
   A10        1.97836  -0.00009   0.00046  -0.00025   0.00021   1.97857
   A11        1.81747  -0.00014  -0.00020  -0.00089  -0.00109   1.81638
   A12        1.89529  -0.00003  -0.00033  -0.00034  -0.00067   1.89462
   A13        1.98639   0.00022   0.00125  -0.00005   0.00119   1.98759
   A14        1.79640   0.00002   0.00003   0.00072   0.00075   1.79715
   A15        1.90762  -0.00002   0.00031  -0.00032  -0.00001   1.90761
   A16        1.83794   0.00004  -0.00030   0.00012  -0.00019   1.83776
   A17        1.95833   0.00002   0.00024  -0.00008   0.00015   1.95849
   A18        1.95136   0.00001   0.00025  -0.00007   0.00018   1.95153
   A19        1.99645  -0.00006  -0.00050  -0.00025  -0.00075   1.99570
   A20        1.93502   0.00003  -0.00076   0.00059  -0.00017   1.93485
   A21        1.92914  -0.00001   0.00075  -0.00058   0.00017   1.92931
   A22        1.91650  -0.00002  -0.00003  -0.00015  -0.00018   1.91632
   A23        1.90280  -0.00001   0.00027  -0.00020   0.00007   1.90287
   A24        1.89159   0.00000  -0.00016   0.00014  -0.00003   1.89156
   A25        1.88775   0.00002  -0.00007   0.00020   0.00014   1.88789
   A26        1.91537   0.00017   0.00243  -0.00067   0.00175   1.91713
   A27        3.15625  -0.00000  -0.00940   0.00706  -0.00234   3.15391
   A28        3.29600   0.00008   0.00273   0.00443   0.00716   3.30316
    D1        0.81303   0.00010   0.00850   0.00556   0.01405   0.82708
    D2       -1.13298   0.00007   0.01052   0.00477   0.01530  -1.11768
    D3        3.04627   0.00027   0.01390   0.00490   0.01880   3.06507
    D4        1.67069   0.00003  -0.00057   0.00054  -0.00003   1.67065
    D5       -3.00875  -0.00002   0.00577  -0.00142   0.00435  -3.00440
    D6        1.19019  -0.00004   0.00534  -0.00156   0.00378   1.19397
    D7       -0.96229   0.00002   0.00594  -0.00114   0.00480  -0.95749
    D8        1.25266   0.00001   0.00638  -0.00163   0.00475   1.25742
    D9       -0.83158  -0.00001   0.00595  -0.00177   0.00418  -0.82740
   D10       -2.98406   0.00005   0.00655  -0.00135   0.00520  -2.97886
   D11       -0.80798   0.00003   0.00626  -0.00062   0.00564  -0.80234
   D12       -2.89223   0.00001   0.00583  -0.00076   0.00507  -2.88716
   D13        1.23848   0.00006   0.00643  -0.00035   0.00608   1.24456
   D14        0.67422   0.00008  -0.00095  -0.00034  -0.00129   0.67293
   D15        2.79998   0.00003  -0.00085  -0.00076  -0.00161   2.79836
   D16       -1.46788  -0.00004  -0.00059  -0.00212  -0.00271  -1.47058
   D17        1.11608   0.00000   0.00039   0.00075   0.00114   1.11722
   D18       -0.99603   0.00001   0.00005   0.00100   0.00105  -0.99498
   D19       -3.07735   0.00001  -0.00031   0.00120   0.00089  -3.07646
   D20       -0.86507  -0.00002   0.00004   0.00011   0.00015  -0.86492
   D21       -2.97718  -0.00001  -0.00030   0.00036   0.00006  -2.97712
   D22        1.22469  -0.00001  -0.00066   0.00056  -0.00010   1.22459
   D23       -3.11171   0.00000  -0.00009   0.00052   0.00042  -3.11129
   D24        1.05937   0.00001  -0.00043   0.00076   0.00033   1.05970
   D25       -1.02195   0.00001  -0.00079   0.00096   0.00017  -1.02178
         Item               Value     Threshold  Converged?
 Maximum Force            0.000576     0.000450     NO 
 RMS     Force            0.000121     0.000300     YES
 Maximum Displacement     0.029871     0.001800     NO 
 RMS     Displacement     0.009463     0.001200     NO 
 Predicted change in Energy=-6.245663D-06
 GradGradGradGradGradGradGradGradGradGradGradGradGradGradGradGradGradGrad

                          Input orientation:                          
 ---------------------------------------------------------------------
 Center     Atomic      Atomic             Coordinates (Angstroms)
 Number     Number       Type             X           Y           Z
 ---------------------------------------------------------------------
      1          6           0        2.751917   -0.700427   -0.189502
      2          1           0        2.707780   -0.367983   -1.236092
      3          1           0        1.859344   -1.351240   -0.086061
      4          1           0        3.658717   -1.271616    0.025901
      5          8           0        2.536281    0.328289    0.668065
      6          1           0       -0.741975    0.993401    1.339886
      7          6           0       -0.872245    1.039973    0.255864
      8          1           0       -1.728658    1.672926    0.020820
      9          6           0       -1.321738   -0.418437   -0.227835
     10          1           0       -1.291064   -0.335204   -1.324724
     11          6           0       -2.725569   -0.710013    0.288834
     12          1           0       -3.450269   -0.020725   -0.145850
     13          1           0       -2.759230   -0.622714    1.375187
     14          1           0       -3.013731   -1.725152    0.020740
     15          8           0       -0.381096   -1.248607    0.233879
     16          8           0        0.230946    1.531647   -0.406241
     17          1           0        1.040638    1.198503    0.010676
 ---------------------------------------------------------------------
                    Distance matrix (angstroms):
                    1          2          3          4          5
     1  C    0.000000
     2  H    1.099008   0.000000
     3  H    1.109479   1.734707   0.000000
     4  H    1.093134   1.820292   1.804610   0.000000
     5  O    1.356531   2.034704   1.961572   2.057166   0.000000
     6  H    4.173172   4.515511   3.781207   5.120835   3.411844
     7  C    4.044984   4.126118   3.646422   5.091753   3.506345
     8  H    5.074702   5.042531   4.693694   6.139558   4.518482
     9  C    4.083583   4.154051   3.318057   5.059370   4.030452
    10  H    4.215189   3.999961   3.534359   5.215496   4.365776
    11  C    5.498341   5.653642   4.644690   6.414331   5.376704
    12  H    6.239472   6.263448   5.474106   7.220243   6.051698
    13  H    5.729488   6.063980   4.898696   6.590272   5.426496
    14  H    5.859775   6.013088   4.888566   6.687846   5.953006
    15  O    3.208663   3.532346   2.265495   4.045228   3.344578
    16  O    3.374082   3.229853   3.326444   4.449117   2.813676
    17  H    2.564076   2.605316   2.679707   3.599453   1.851049
                    6          7          8          9         10
     6  H    0.000000
     7  C    1.092814   0.000000
     8  H    1.781918   1.090559   0.000000
     9  C    2.187958   1.600927   2.145044   0.000000
    10  H    3.027678   2.136534   2.456535   1.100471   0.000000
    11  C    2.817973   2.549185   2.596933   1.524042   2.191314
    12  H    3.251264   2.816498   2.420780   2.166920   2.480082
    13  H    2.585032   2.752839   2.857683   2.162820   3.086696
    14  H    3.780416   3.505304   3.632952   2.152239   2.590330
    15  O    2.525883   2.340793   3.224388   1.336850   2.022769
    16  O    2.070083   1.377373   2.010569   2.499096   2.577839
    17  H    2.233064   1.935038   2.809659   2.872665   3.093927
                   11         12         13         14         15
    11  C    0.000000
    12  H    1.090531   0.000000
    13  H    1.090374   1.775804   0.000000
    14  H    1.088769   1.767311   1.764841   0.000000
    15  O    2.406171   3.327419   2.711060   2.683895   0.000000
    16  O    3.774804   4.003624   4.093398   4.617031   2.917903
    17  H    4.231326   4.656100   4.429189   4.998577   2.838925
                   16         17
    16  O    0.000000
    17  H    0.969745   0.000000
 Stoichiometry    C4H10O3(3)
 Framework group  C1[X(C4H10O3)]
 Deg. of freedom    45
 Full point group                 C1      NOp   1
 Largest Abelian subgroup         C1      NOp   1
 Largest concise Abelian subgroup C1      NOp   1
                         Standard orientation:                         
 ---------------------------------------------------------------------
 Center     Atomic      Atomic             Coordinates (Angstroms)
 Number     Number       Type             X           Y           Z
 ---------------------------------------------------------------------
      1          6           0        2.675342   -0.796529   -0.287922
      2          1           0        2.656853   -0.412144   -1.317351
      3          1           0        1.749808   -1.404719   -0.221326
      4          1           0        3.549920   -1.423409   -0.095370
      5          8           0        2.505630    0.199356    0.617389
      6          1           0       -0.739674    0.999309    1.302045
      7          6           0       -0.858507    1.104779    0.220844
      8          1           0       -1.679443    1.791620    0.011964
      9          6           0       -1.378087   -0.303496   -0.335724
     10          1           0       -1.334210   -0.169128   -1.427078
     11          6           0       -2.799188   -0.546939    0.158152
     12          1           0       -3.484069    0.198943   -0.246640
     13          1           0       -2.837232   -0.510538    1.247254
     14          1           0       -3.136730   -1.531763   -0.160604
     15          8           0       -0.484987   -1.202339    0.090448
     16          8           0        0.273792    1.570328   -0.410282
     17          1           0        1.061928    1.176181   -0.005441
 ---------------------------------------------------------------------
 Rotational constants (GHZ):           4.1471156           1.2772907           1.0549239
 Standard basis: Aug-CC-pVTZ (5D, 7F)
 There are   635 symmetry adapted cartesian basis functions of A   symmetry.
 There are   552 symmetry adapted basis functions of A   symmetry.
   552 basis functions,   774 primitive gaussians,   635 cartesian basis functions
    30 alpha electrons       28 beta electrons
       nuclear repulsion energy       316.5798854013 Hartrees.
 NAtoms=   17 NActive=   17 NUniq=   17 SFac= 1.00D+00 NAtFMM=   60 NAOKFM=F Big=F
 Integral buffers will be    131072 words long.
 Raffenetti 2 integral format.
 Two-electron integral symmetry is turned on.
 Nuclear repulsion after empirical dispersion term =      316.5721457418 Hartrees.
 One-electron integrals computed using PRISM.
 NBasis=   552 RedAO= T EigKep=  9.56D-06  NBF=   552
 NBsUse=   552 1.00D-06 EigRej= -1.00D+00 NBFU=   552
 Initial guess from the checkpoint file:  "/scratch/kurten/scratch_galib/third-paper/MeO-OPrOH/SYS_1A_1B/DFT_high/calc-LM/TMP/G164965213_11_9_1604/Gau-91847.chk"
 B after Tr=     0.000000    0.000000   -0.000000
         Rot=    1.000000   -0.000219    0.000076    0.000604 Ang=  -0.07 deg.
 Initial guess <Sx>= 0.0000 <Sy>= 0.0000 <Sz>= 1.0000 <S**2>= 2.0104 S= 1.0035
 ExpMin= 2.53D-02 ExpMax= 1.53D+04 ExpMxC= 5.22D+02 IAcc=3 IRadAn=         7 AccDes= 0.00D+00
 Harris functional with IExCor= 4639 and IRadAn=       7 diagonalized for initial guess.
 HarFok:  IExCor= 4639 AccDes= 0.00D+00 IRadAn=         7 IDoV= 1 UseB2=F ITyADJ=14
 ICtDFT=  3500011 ScaDFX=  1.000000  1.000000  1.000000  1.000000
 FoFCou: FMM=F IPFlag=           0 FMFlag=      100000 FMFlg1=           0
         NFxFlg=           0 DoJE=T BraDBF=F KetDBF=T FulRan=T
         wScrn=  0.000000 ICntrl=       500 IOpCl=  0 I1Cent=   200000004 NGrid=           0
         NMat0=    1 NMatS0=      1 NMatT0=    0 NMatD0=    1 NMtDS0=    0 NMtDT0=    0
 Petite list used in FoFCou.
 Requested convergence on RMS density matrix=1.00D-08 within 128 cycles.
 Requested convergence on MAX density matrix=1.00D-06.
 Requested convergence on             energy=1.00D-06.
 No special actions if energy rises.
 SCF Done:  E(UwB97XD) =  -383.993215383     A.U. after   15 cycles
            NFock= 15  Conv=0.90D-08     -V/T= 2.0058
 <Sx>= 0.0000 <Sy>= 0.0000 <Sz>= 1.0000 <S**2>= 2.0104 S= 1.0035
 <L.S>=  0.00000000000    
 Annihilation of the first spin contaminant:
 S**2 before annihilation     2.0104,   after     2.0001
 Calling FoFJK, ICntrl=      2127 FMM=F ISym2X=0 I1Cent= 0 IOpClX= 1 NMat=1 NMatS=1 NMatT=0.
 ***** Axes restored to original set *****
 -------------------------------------------------------------------
 Center     Atomic                   Forces (Hartrees/Bohr)
 Number     Number              X              Y              Z
 -------------------------------------------------------------------
      1        6          -0.000218057    0.000044719    0.000216167
      2        1           0.000134494    0.000098186   -0.000060877
      3        1           0.000055506   -0.000025967    0.000025363
      4        1           0.000024403   -0.000098044    0.000000737
      5        8           0.000064909   -0.000013605   -0.000263889
      6        1           0.000025087    0.000039741    0.000015041
      7        6          -0.000011137   -0.000063960    0.000035827
      8        1          -0.000082902   -0.000004107   -0.000019004
      9        6          -0.000005042    0.000090701   -0.000036454
     10        1           0.000004103    0.000011287   -0.000042872
     11        6           0.000019948   -0.000030322   -0.000034821
     12        1          -0.000039094    0.000021936    0.000008807
     13        1           0.000003659    0.000022056    0.000050137
     14        1           0.000001063   -0.000009364   -0.000000376
     15        8           0.000035188   -0.000066662    0.000017075
     16        8          -0.000045133    0.000027304   -0.000073850
     17        1           0.000033006   -0.000043899    0.000162989
 -------------------------------------------------------------------
 Cartesian Forces:  Max     0.000263889 RMS     0.000076005

 GradGradGradGradGradGradGradGradGradGradGradGradGradGradGradGradGradGrad
 Berny optimization.
 Using GEDIIS/GDIIS optimizer.
 FormGI is forming the generalized inverse of G from B-inverse, IUseBI=4.
 Internal  Forces:  Max     0.000185488 RMS     0.000052860
 Search for a local minimum.
 Step number  16 out of a maximum of   79
 All quantities printed in internal units (Hartrees-Bohrs-Radians)
 Mixed Optimization -- En-DIIS/RFO-DIIS
 Swapping is turned off.
 Update second derivatives using D2CorX and points    1    6    7    8    9
                                                     10   12   11   13   14
                                                     15   16
 DE= -7.92D-06 DEPred=-6.25D-06 R= 1.27D+00
 TightC=F SS=  1.41D+00  RLast= 3.37D-02 DXNew= 4.5509D-01 1.0107D-01
 Trust test= 1.27D+00 RLast= 3.37D-02 DXMaxT set to 2.71D-01
 ITU=  1  1  1  0 -1  1  1  1  1  1  1  1  0 -1 -1  0
     Eigenvalues ---    0.00311   0.00420   0.00467   0.00899   0.00965
     Eigenvalues ---    0.01660   0.02878   0.03815   0.04848   0.05204
     Eigenvalues ---    0.05589   0.05670   0.05751   0.06140   0.06340
     Eigenvalues ---    0.06721   0.08784   0.11265   0.11587   0.15122
     Eigenvalues ---    0.15582   0.15878   0.15999   0.16043   0.16097
     Eigenvalues ---    0.16265   0.16995   0.20823   0.24350   0.24570
     Eigenvalues ---    0.29803   0.32498   0.32997   0.33237   0.33838
     Eigenvalues ---    0.33941   0.34039   0.34080   0.34639   0.35125
     Eigenvalues ---    0.37930   0.47914   0.54376   0.56375   0.57838
 En-DIIS/RFO-DIIS/Sim-DIIS IScMMF=       -3 using points:    16   15   14   13
 RFO step:  Lambda=-4.48410138D-06.
 DidBck=F Rises=F RFO-DIIS coefs:    1.49018   -0.35565   -0.08010   -0.05443
 Iteration  1 RMS(Cart)=  0.00570150 RMS(Int)=  0.00002637
 Iteration  2 RMS(Cart)=  0.00003244 RMS(Int)=  0.00000131
 Iteration  3 RMS(Cart)=  0.00000000 RMS(Int)=  0.00000131
 Variable       Old X    -DE/DX   Delta X   Delta X   Delta X     New X
                                 (Linear)    (Quad)   (Total)
    R1        2.07682   0.00008   0.00008   0.00035   0.00043   2.07725
    R2        2.09661  -0.00003   0.00140  -0.00068   0.00072   2.09733
    R3        2.06572   0.00007   0.00012   0.00004   0.00016   2.06588
    R4        2.56347  -0.00013  -0.00136   0.00027  -0.00108   2.56239
    R5        3.49797   0.00002   0.00087   0.00150   0.00237   3.50034
    R6        2.06512   0.00002   0.00000   0.00006   0.00006   2.06518
    R7        2.06086   0.00007   0.00009   0.00014   0.00023   2.06109
    R8        3.02531  -0.00003   0.00016  -0.00081  -0.00065   3.02467
    R9        2.60286   0.00003  -0.00001   0.00020   0.00020   2.60306
   R10        2.07959   0.00004  -0.00008   0.00008   0.00001   2.07959
   R11        2.88002   0.00002  -0.00025   0.00017  -0.00008   2.87994
   R12        2.52628   0.00007   0.00039   0.00033   0.00072   2.52700
   R13        2.06081   0.00004   0.00010   0.00005   0.00015   2.06095
   R14        2.06051   0.00005   0.00003   0.00012   0.00016   2.06067
   R15        2.05748   0.00001   0.00004   0.00000   0.00004   2.05752
   R16        1.83255   0.00013   0.00011   0.00004   0.00015   1.83270
    A1        1.80690   0.00011  -0.00102  -0.00016  -0.00118   1.80572
    A2        1.95954  -0.00005   0.00059  -0.00066  -0.00007   1.95947
    A3        1.94577  -0.00009   0.00195  -0.00186   0.00008   1.94585
    A4        1.92036  -0.00007  -0.00111   0.00110  -0.00002   1.92034
    A5        1.83176   0.00005  -0.00155   0.00184   0.00029   1.83206
    A6        1.98619   0.00005   0.00074  -0.00001   0.00073   1.98691
    A7        1.83427   0.00019  -0.00331   0.00604   0.00273   1.83700
    A8        1.90937  -0.00000  -0.00002  -0.00017  -0.00020   1.90917
    A9        1.86957   0.00007  -0.00007   0.00050   0.00044   1.87001
   A10        1.97857  -0.00004   0.00015  -0.00042  -0.00027   1.97831
   A11        1.81638  -0.00006  -0.00052   0.00012  -0.00039   1.81598
   A12        1.89462   0.00006  -0.00035   0.00052   0.00017   1.89478
   A13        1.98759  -0.00004   0.00074  -0.00051   0.00022   1.98781
   A14        1.79715   0.00000   0.00040   0.00020   0.00061   1.79776
   A15        1.90761  -0.00005   0.00009   0.00002   0.00011   1.90772
   A16        1.83776   0.00004  -0.00018   0.00001  -0.00017   1.83759
   A17        1.95849   0.00003   0.00011   0.00015   0.00026   1.95875
   A18        1.95153  -0.00001   0.00010  -0.00021  -0.00011   1.95143
   A19        1.99570  -0.00002  -0.00046  -0.00013  -0.00059   1.99511
   A20        1.93485   0.00004  -0.00022   0.00019  -0.00003   1.93482
   A21        1.92931  -0.00002   0.00021  -0.00015   0.00005   1.92936
   A22        1.91632  -0.00000  -0.00009   0.00005  -0.00003   1.91629
   A23        1.90287  -0.00002   0.00009  -0.00018  -0.00009   1.90278
   A24        1.89156  -0.00001  -0.00003   0.00006   0.00003   1.89159
   A25        1.88789   0.00001   0.00006   0.00003   0.00008   1.88797
   A26        1.91713  -0.00003   0.00114  -0.00083   0.00031   1.91743
   A27        3.15391   0.00002  -0.00361   0.00106  -0.00255   3.15136
   A28        3.30316  -0.00001   0.00422  -0.00258   0.00164   3.30480
    D1        0.82708   0.00016   0.00841   0.00318   0.01158   0.83866
    D2       -1.11768   0.00004   0.00954   0.00322   0.01276  -1.10492
    D3        3.06507   0.00006   0.01153   0.00064   0.01217   3.07724
    D4        1.67065  -0.00004   0.00060  -0.00698  -0.00638   1.66428
    D5       -3.00440  -0.00000   0.00293  -0.00099   0.00194  -3.00246
    D6        1.19397  -0.00001   0.00254  -0.00128   0.00126   1.19523
    D7       -0.95749   0.00001   0.00314  -0.00113   0.00201  -0.95549
    D8        1.25742  -0.00000   0.00322  -0.00106   0.00216   1.25957
    D9       -0.82740  -0.00002   0.00283  -0.00135   0.00148  -0.82592
   D10       -2.97886   0.00001   0.00343  -0.00121   0.00222  -2.97664
   D11       -0.80234  -0.00002   0.00359  -0.00150   0.00209  -0.80025
   D12       -2.88716  -0.00003   0.00320  -0.00179   0.00141  -2.88575
   D13        1.24456  -0.00001   0.00380  -0.00165   0.00216   1.24672
   D14        0.67293  -0.00001  -0.00108  -0.00206  -0.00315   0.66979
   D15        2.79836   0.00001  -0.00126  -0.00219  -0.00345   2.79491
   D16       -1.47058  -0.00005  -0.00170  -0.00200  -0.00370  -1.47428
   D17        1.11722  -0.00001   0.00067   0.00009   0.00076   1.11798
   D18       -0.99498  -0.00000   0.00058   0.00029   0.00087  -0.99411
   D19       -3.07646  -0.00000   0.00043   0.00032   0.00075  -3.07571
   D20       -0.86492  -0.00000   0.00006  -0.00025  -0.00019  -0.86511
   D21       -2.97712   0.00001  -0.00003  -0.00005  -0.00008  -2.97720
   D22        1.22459   0.00001  -0.00017  -0.00002  -0.00020   1.22439
   D23       -3.11129  -0.00000   0.00022   0.00003   0.00025  -3.11104
   D24        1.05970   0.00001   0.00013   0.00023   0.00036   1.06006
   D25       -1.02178   0.00001  -0.00002   0.00026   0.00024  -1.02154
         Item               Value     Threshold  Converged?
 Maximum Force            0.000185     0.000450     YES
 RMS     Force            0.000053     0.000300     YES
 Maximum Displacement     0.019350     0.001800     NO 
 RMS     Displacement     0.005702     0.001200     NO 
 Predicted change in Energy=-2.221636D-06
 GradGradGradGradGradGradGradGradGradGradGradGradGradGradGradGradGradGrad

                          Input orientation:                          
 ---------------------------------------------------------------------
 Center     Atomic      Atomic             Coordinates (Angstroms)
 Number     Number       Type             X           Y           Z
 ---------------------------------------------------------------------
      1          6           0        2.751562   -0.700689   -0.187743
      2          1           0        2.717017   -0.372645   -1.236319
      3          1           0        1.852763   -1.344216   -0.088635
      4          1           0        3.652224   -1.278449    0.036141
      5          8           0        2.537805    0.332989    0.663396
      6          1           0       -0.737938    0.990503    1.339784
      7          6           0       -0.872044    1.039385    0.256301
      8          1           0       -1.730069    1.672058    0.025860
      9          6           0       -1.322095   -0.417738   -0.229616
     10          1           0       -1.293410   -0.332837   -1.326435
     11          6           0       -2.724632   -0.711057    0.289442
     12          1           0       -3.450694   -0.021468   -0.142681
     13          1           0       -2.756202   -0.625448    1.376076
     14          1           0       -3.012664   -1.725969    0.020260
     15          8           0       -0.380294   -1.248856    0.229124
     16          8           0        0.228519    1.533931   -0.408251
     17          1           0        1.040200    1.203127    0.006841
 ---------------------------------------------------------------------
                    Distance matrix (angstroms):
                    1          2          3          4          5
     1  C    0.000000
     2  H    1.099235   0.000000
     3  H    1.109860   1.734377   0.000000
     4  H    1.093217   1.820507   1.804980   0.000000
     5  O    1.355957   2.034442   1.961594   2.057210   0.000000
     6  H    4.167743   4.520088   3.768690   5.110886   3.408859
     7  C    4.044200   4.135590   3.636634   5.088205   3.505965
     8  H    5.075486   5.054748   4.684837   6.137969   4.518218
     9  C    4.083686   4.162921   3.310280   5.055224   4.032355
    10  H    4.218262   4.011637   3.528943   5.216329   4.368176
    11  C    5.496955   5.661627   4.636419   6.407058   5.378022
    12  H    6.239498   6.273757   5.466190   7.215498   6.052893
    13  H    5.725963   6.069979   4.889229   6.579495   5.427064
    14  H    5.858393   6.019944   4.881596   6.679915   5.954884
    15  O    3.206679   3.536751   2.257567   4.037242   3.347556
    16  O    3.377557   3.242430   3.320249   4.452945   2.814869
    17  H    2.567320   2.615381   2.675505   3.603019   1.852302
                    6          7          8          9         10
     6  H    0.000000
     7  C    1.092845   0.000000
     8  H    1.781919   1.090680   0.000000
     9  C    2.188013   1.600584   2.144518   0.000000
    10  H    3.027954   2.136726   2.457433   1.100474   0.000000
    11  C    2.818773   2.548967   2.595741   1.523998   2.191462
    12  H    3.252819   2.816741   2.420121   2.166915   2.480342
    13  H    2.585731   2.752384   2.855620   2.162881   3.086899
    14  H    3.780839   3.505018   3.632034   2.152192   2.590413
    15  O    2.525115   2.340643   3.224120   1.337232   2.023027
    16  O    2.070019   1.377477   2.010870   2.499065   2.577626
    17  H    2.232426   1.935387   2.809742   2.874640   3.095569
                   11         12         13         14         15
    11  C    0.000000
    12  H    1.090610   0.000000
    13  H    1.090457   1.775876   0.000000
    14  H    1.088792   1.767411   1.764980   0.000000
    15  O    2.405990   3.327472   2.710917   2.683399   0.000000
    16  O    3.774633   4.003299   4.093324   4.616908   2.919042
    17  H    4.232958   4.657265   4.430707   5.000549   2.842435
                   16         17
    16  O    0.000000
    17  H    0.969824   0.000000
 Stoichiometry    C4H10O3(3)
 Framework group  C1[X(C4H10O3)]
 Deg. of freedom    45
 Full point group                 C1      NOp   1
 Largest Abelian subgroup         C1      NOp   1
 Largest concise Abelian subgroup C1      NOp   1
                         Standard orientation:                         
 ---------------------------------------------------------------------
 Center     Atomic      Atomic             Coordinates (Angstroms)
 Number     Number       Type             X           Y           Z
 ---------------------------------------------------------------------
      1          6           0        2.674473   -0.799162   -0.284515
      2          1           0        2.665632   -0.419854   -1.316196
      3          1           0        1.742799   -1.399030   -0.221820
      4          1           0        3.542157   -1.433105   -0.083609
      5          8           0        2.507428    0.202233    0.614331
      6          1           0       -0.735408    0.996217    1.302748
      7          6           0       -0.857825    1.103922    0.222136
      8          1           0       -1.680035    1.790734    0.017580
      9          6           0       -1.378606   -0.302809   -0.336223
     10          1           0       -1.336483   -0.167013   -1.427473
     11          6           0       -2.798691   -0.547260    0.159936
     12          1           0       -3.484504    0.199128   -0.242551
     13          1           0       -2.834791   -0.512336    1.249236
     14          1           0       -3.136597   -1.531719   -0.159638
     15          8           0       -0.484892   -1.202880    0.087257
     16          8           0        0.272314    1.571795   -0.411366
     17          1           0        1.062330    1.179651   -0.008058
 ---------------------------------------------------------------------
 Rotational constants (GHZ):           4.1437834           1.2774740           1.0545754
 Standard basis: Aug-CC-pVTZ (5D, 7F)
 There are   635 symmetry adapted cartesian basis functions of A   symmetry.
 There are   552 symmetry adapted basis functions of A   symmetry.
   552 basis functions,   774 primitive gaussians,   635 cartesian basis functions
    30 alpha electrons       28 beta electrons
       nuclear repulsion energy       316.5630223670 Hartrees.
 NAtoms=   17 NActive=   17 NUniq=   17 SFac= 1.00D+00 NAtFMM=   60 NAOKFM=F Big=F
 Integral buffers will be    131072 words long.
 Raffenetti 2 integral format.
 Two-electron integral symmetry is turned on.
 Nuclear repulsion after empirical dispersion term =      316.5552844335 Hartrees.
 One-electron integrals computed using PRISM.
 NBasis=   552 RedAO= T EigKep=  9.53D-06  NBF=   552
 NBsUse=   552 1.00D-06 EigRej= -1.00D+00 NBFU=   552
 Initial guess from the checkpoint file:  "/scratch/kurten/scratch_galib/third-paper/MeO-OPrOH/SYS_1A_1B/DFT_high/calc-LM/TMP/G164965213_11_9_1604/Gau-91847.chk"
 B after Tr=    -0.000000   -0.000000   -0.000000
         Rot=    1.000000    0.000156   -0.000088    0.000041 Ang=   0.02 deg.
 Initial guess <Sx>= 0.0000 <Sy>= 0.0000 <Sz>= 1.0000 <S**2>= 2.0104 S= 1.0035
 Requested convergence on RMS density matrix=1.00D-08 within 128 cycles.
 Requested convergence on MAX density matrix=1.00D-06.
 Requested convergence on             energy=1.00D-06.
 No special actions if energy rises.
 SCF Done:  E(UwB97XD) =  -383.993218215     A.U. after   16 cycles
            NFock= 16  Conv=0.48D-08     -V/T= 2.0058
 <Sx>= 0.0000 <Sy>= 0.0000 <Sz>= 1.0000 <S**2>= 2.0104 S= 1.0035
 <L.S>=  0.00000000000    
 Annihilation of the first spin contaminant:
 S**2 before annihilation     2.0104,   after     2.0001
 Calling FoFJK, ICntrl=      2127 FMM=F ISym2X=0 I1Cent= 0 IOpClX= 1 NMat=1 NMatS=1 NMatT=0.
 ***** Axes restored to original set *****
 -------------------------------------------------------------------
 Center     Atomic                   Forces (Hartrees/Bohr)
 Number     Number              X              Y              Z
 -------------------------------------------------------------------
      1        6          -0.000316008   -0.000237044   -0.000020139
      2        1           0.000157683    0.000098336    0.000025436
      3        1           0.000162252    0.000028711    0.000032231
      4        1           0.000018717   -0.000037846   -0.000018825
      5        8           0.000007882    0.000172802   -0.000089632
      6        1          -0.000002669    0.000021849   -0.000011461
      7        6          -0.000014754    0.000057119    0.000053713
      8        1          -0.000009746   -0.000009345   -0.000012939
      9        6           0.000149436   -0.000100186    0.000051424
     10        1          -0.000003650    0.000022821   -0.000004381
     11        6          -0.000041958    0.000001239   -0.000034520
     12        1          -0.000008209   -0.000012948    0.000023926
     13        1           0.000013933    0.000012416   -0.000005904
     14        1          -0.000000893    0.000009337    0.000010206
     15        8          -0.000086569    0.000040493   -0.000059990
     16        8           0.000008575   -0.000025544   -0.000020133
     17        1          -0.000034022   -0.000042212    0.000080989
 -------------------------------------------------------------------
 Cartesian Forces:  Max     0.000316008 RMS     0.000080503

 GradGradGradGradGradGradGradGradGradGradGradGradGradGradGradGradGradGrad
 Berny optimization.
 Using GEDIIS/GDIIS optimizer.
 FormGI is forming the generalized inverse of G from B-inverse, IUseBI=4.
 Internal  Forces:  Max     0.000170095 RMS     0.000051026
 Search for a local minimum.
 Step number  17 out of a maximum of   79
 All quantities printed in internal units (Hartrees-Bohrs-Radians)
 Mixed Optimization -- En-DIIS/RFO-DIIS
 Swapping is turned off.
 Update second derivatives using D2CorX and points    6    7    8    9   10
                                                     12   11   13   14   15
                                                     16   17
 DE= -2.83D-06 DEPred=-2.22D-06 R= 1.27D+00
 TightC=F SS=  1.41D+00  RLast= 2.42D-02 DXNew= 4.5509D-01 7.2536D-02
 Trust test= 1.27D+00 RLast= 2.42D-02 DXMaxT set to 2.71D-01
 ITU=  1  1  1  1  0 -1  1  1  1  1  1  1  1  0 -1 -1  0
     Eigenvalues ---    0.00256   0.00410   0.00470   0.00820   0.00865
     Eigenvalues ---    0.01692   0.02712   0.03694   0.04843   0.05216
     Eigenvalues ---    0.05592   0.05654   0.05736   0.06090   0.06339
     Eigenvalues ---    0.07068   0.08835   0.11333   0.11639   0.14895
     Eigenvalues ---    0.15695   0.15761   0.16005   0.16030   0.16102
     Eigenvalues ---    0.16328   0.16747   0.20838   0.24321   0.24685
     Eigenvalues ---    0.29842   0.32507   0.32986   0.33713   0.33838
     Eigenvalues ---    0.33964   0.34057   0.34275   0.34700   0.35905
     Eigenvalues ---    0.38271   0.49569   0.55119   0.56442   0.58114
 En-DIIS/RFO-DIIS/Sim-DIIS IScMMF=       -3 using points:    17   16   15   14   13
 RFO step:  Lambda=-2.68995737D-06.
 DidBck=F Rises=F RFO-DIIS coefs:    1.66427   -0.35719   -0.57527    0.23066    0.03752
 Iteration  1 RMS(Cart)=  0.00470526 RMS(Int)=  0.00001931
 Iteration  2 RMS(Cart)=  0.00002263 RMS(Int)=  0.00000110
 Iteration  3 RMS(Cart)=  0.00000000 RMS(Int)=  0.00000110
 Variable       Old X    -DE/DX   Delta X   Delta X   Delta X     New X
                                 (Linear)    (Quad)   (Total)
    R1        2.07725  -0.00000   0.00056  -0.00030   0.00026   2.07752
    R2        2.09733  -0.00015   0.00059  -0.00063  -0.00003   2.09730
    R3        2.06588   0.00003   0.00017  -0.00001   0.00016   2.06604
    R4        2.56239   0.00010  -0.00086   0.00047  -0.00038   2.56200
    R5        3.50034  -0.00001   0.00221  -0.00109   0.00112   3.50146
    R6        2.06518  -0.00001   0.00015  -0.00017  -0.00003   2.06515
    R7        2.06109   0.00000   0.00026  -0.00013   0.00013   2.06122
    R8        3.02467   0.00002  -0.00050   0.00004  -0.00047   3.02420
    R9        2.60306  -0.00001   0.00015  -0.00002   0.00013   2.60319
   R10        2.07959   0.00001   0.00012  -0.00013  -0.00001   2.07959
   R11        2.87994   0.00003  -0.00009   0.00015   0.00006   2.88000
   R12        2.52700  -0.00011   0.00072  -0.00043   0.00029   2.52729
   R13        2.06095  -0.00001   0.00023  -0.00019   0.00004   2.06099
   R14        2.06067  -0.00001   0.00022  -0.00016   0.00006   2.06072
   R15        2.05752  -0.00001   0.00007  -0.00008  -0.00002   2.05750
   R16        1.83270   0.00001   0.00031  -0.00030   0.00001   1.83272
    A1        1.80572   0.00015  -0.00089   0.00123   0.00035   1.80607
    A2        1.95947  -0.00005  -0.00017  -0.00060  -0.00076   1.95871
    A3        1.94585  -0.00012  -0.00026  -0.00069  -0.00095   1.94490
    A4        1.92034  -0.00005   0.00006  -0.00008  -0.00002   1.92032
    A5        1.83206   0.00009   0.00051   0.00062   0.00112   1.83318
    A6        1.98691   0.00001   0.00064  -0.00024   0.00041   1.98732
    A7        1.83700   0.00017   0.00294  -0.00018   0.00276   1.83976
    A8        1.90917  -0.00000  -0.00018   0.00008  -0.00010   1.90907
    A9        1.87001   0.00004   0.00080  -0.00041   0.00039   1.87040
   A10        1.97831  -0.00000  -0.00030   0.00020  -0.00011   1.97820
   A11        1.81598  -0.00002  -0.00046   0.00024  -0.00021   1.81577
   A12        1.89478   0.00002   0.00006   0.00013   0.00018   1.89497
   A13        1.98781  -0.00003   0.00006  -0.00023  -0.00017   1.98764
   A14        1.79776  -0.00001   0.00068  -0.00054   0.00014   1.79789
   A15        1.90772  -0.00004   0.00006  -0.00007  -0.00001   1.90771
   A16        1.83759   0.00005  -0.00014   0.00037   0.00023   1.83782
   A17        1.95875   0.00002   0.00014   0.00000   0.00014   1.95889
   A18        1.95143  -0.00001  -0.00013  -0.00001  -0.00015   1.95128
   A19        1.99511  -0.00001  -0.00048   0.00019  -0.00029   1.99482
   A20        1.93482   0.00004   0.00012   0.00010   0.00023   1.93504
   A21        1.92936  -0.00003  -0.00013  -0.00008  -0.00021   1.92915
   A22        1.91629   0.00001  -0.00006   0.00015   0.00009   1.91638
   A23        1.90278  -0.00001  -0.00011  -0.00005  -0.00017   1.90261
   A24        1.89159  -0.00001   0.00007  -0.00004   0.00003   1.89162
   A25        1.88797   0.00001   0.00012  -0.00008   0.00004   1.88801
   A26        1.91743   0.00004  -0.00017   0.00031   0.00013   1.91757
   A27        3.15136   0.00006  -0.00113   0.00095  -0.00018   3.15117
   A28        3.30480  -0.00006   0.00291  -0.00238   0.00052   3.30533
    D1        0.83866   0.00017   0.00970   0.00221   0.01191   0.85057
    D2       -1.10492   0.00000   0.01058   0.00075   0.01133  -1.09359
    D3        3.07724   0.00000   0.00980   0.00057   0.01037   3.08762
    D4        1.66428   0.00004  -0.00292   0.00047  -0.00245   1.66182
    D5       -3.00246  -0.00001   0.00067  -0.00088  -0.00021  -3.00267
    D6        1.19523  -0.00000   0.00012  -0.00056  -0.00044   1.19479
    D7       -0.95549  -0.00000   0.00075  -0.00097  -0.00022  -0.95571
    D8        1.25957  -0.00001   0.00074  -0.00091  -0.00017   1.25941
    D9       -0.82592  -0.00001   0.00019  -0.00059  -0.00040  -0.82632
   D10       -2.97664  -0.00001   0.00083  -0.00100  -0.00018  -2.97682
   D11       -0.80025  -0.00001   0.00093  -0.00110  -0.00017  -0.80042
   D12       -2.88575   0.00000   0.00038  -0.00078  -0.00040  -2.88615
   D13        1.24672   0.00000   0.00102  -0.00119  -0.00018   1.24654
   D14        0.66979  -0.00000  -0.00268   0.00057  -0.00211   0.66767
   D15        2.79491   0.00000  -0.00308   0.00090  -0.00218   2.79273
   D16       -1.47428  -0.00003  -0.00357   0.00115  -0.00242  -1.47670
   D17        1.11798  -0.00003   0.00082  -0.00059   0.00023   1.11821
   D18       -0.99411  -0.00002   0.00097  -0.00054   0.00044  -0.99367
   D19       -3.07571  -0.00001   0.00095  -0.00048   0.00047  -3.07524
   D20       -0.86511   0.00000  -0.00012   0.00011  -0.00000  -0.86511
   D21       -2.97720   0.00001   0.00004   0.00016   0.00020  -2.97700
   D22        1.22439   0.00002   0.00001   0.00022   0.00023   1.22462
   D23       -3.11104   0.00000   0.00037  -0.00004   0.00033  -3.11070
   D24        1.06006   0.00001   0.00052   0.00001   0.00054   1.06059
   D25       -1.02154   0.00002   0.00050   0.00007   0.00057  -1.02097
         Item               Value     Threshold  Converged?
 Maximum Force            0.000170     0.000450     YES
 RMS     Force            0.000051     0.000300     YES
 Maximum Displacement     0.023715     0.001800     NO 
 RMS     Displacement     0.004708     0.001200     NO 
 Predicted change in Energy=-1.321866D-06
 GradGradGradGradGradGradGradGradGradGradGradGradGradGradGradGradGradGrad

                          Input orientation:                          
 ---------------------------------------------------------------------
 Center     Atomic      Atomic             Coordinates (Angstroms)
 Number     Number       Type             X           Y           Z
 ---------------------------------------------------------------------
      1          6           0        2.753346   -0.701041   -0.186675
      2          1           0        2.729567   -0.373937   -1.235989
      3          1           0        1.850617   -1.340030   -0.094356
      4          1           0        3.649364   -1.283161    0.044832
      5          8           0        2.538609    0.335503    0.660397
      6          1           0       -0.736782    0.989093    1.339384
      7          6           0       -0.872753    1.038997    0.256193
      8          1           0       -1.731310    1.671856    0.027924
      9          6           0       -1.323585   -0.417243   -0.230833
     10          1           0       -1.296940   -0.330978   -1.327593
     11          6           0       -2.725070   -0.711431    0.290662
     12          1           0       -3.452293   -0.021531   -0.139058
     13          1           0       -2.754320   -0.626894    1.377475
     14          1           0       -3.013459   -1.726122    0.021065
     15          8           0       -0.380968   -1.249300    0.224966
     16          8           0        0.226783    1.534228   -0.409693
     17          1           0        1.039240    1.204611    0.004842
 ---------------------------------------------------------------------
                    Distance matrix (angstroms):
                    1          2          3          4          5
     1  C    0.000000
     2  H    1.099374   0.000000
     3  H    1.109842   1.734709   0.000000
     4  H    1.093301   1.820225   1.805020   0.000000
     5  O    1.355754   2.033729   1.962243   2.057370   0.000000
     6  H    4.167302   4.528352   3.764978   5.106592   3.408282
     7  C    4.046290   4.147252   3.633098   5.087891   3.506519
     8  H    5.078271   5.067758   4.681519   6.138735   4.518636
     9  C    4.087035   4.176152   3.308432   5.055297   4.034533
    10  H    4.224151   4.027777   3.527914   5.220740   4.371240
    11  C    5.499182   5.674295   4.634683   6.404742   5.379507
    12  H    6.242913   6.288310   5.464550   7.215197   6.054545
    13  H    5.725945   6.080065   4.886747   6.573720   5.427293
    14  H    5.860886   6.032490   4.880741   6.677574   5.956888
    15  O    3.208420   3.546276   2.256141   4.034497   3.350393
    16  O    3.380782   3.253888   3.316269   4.456269   2.815417
    17  H    2.570282   2.624630   2.672709   3.606017   1.852892
                    6          7          8          9         10
     6  H    0.000000
     7  C    1.092831   0.000000
     8  H    1.781904   1.090751   0.000000
     9  C    2.188082   1.600337   2.144186   0.000000
    10  H    3.028057   2.136620   2.457122   1.100470   0.000000
    11  C    2.818668   2.548776   2.595505   1.524029   2.191586
    12  H    3.252869   2.816908   2.420171   2.167121   2.480710
    13  H    2.585213   2.751865   2.855187   2.162779   3.086895
    14  H    3.780690   3.504824   3.631832   2.152276   2.590703
    15  O    2.525656   2.340755   3.224191   1.337385   2.023057
    16  O    2.070000   1.377548   2.011114   2.498774   2.577453
    17  H    2.231972   1.935542   2.809768   2.875568   3.096958
                   11         12         13         14         15
    11  C    0.000000
    12  H    1.090631   0.000000
    13  H    1.090488   1.775811   0.000000
    14  H    1.088783   1.767440   1.765023   0.000000
    15  O    2.405917   3.327608   2.710806   2.683085   0.000000
    16  O    3.774509   4.003653   4.092847   4.616774   2.918935
    17  H    4.233549   4.658111   4.430533   5.001382   2.843787
                   16         17
    16  O    0.000000
    17  H    0.969831   0.000000
 Stoichiometry    C4H10O3(3)
 Framework group  C1[X(C4H10O3)]
 Deg. of freedom    45
 Full point group                 C1      NOp   1
 Largest Abelian subgroup         C1      NOp   1
 Largest concise Abelian subgroup C1      NOp   1
                         Standard orientation:                         
 ---------------------------------------------------------------------
 Center     Atomic      Atomic             Coordinates (Angstroms)
 Number     Number       Type             X           Y           Z
 ---------------------------------------------------------------------
      1          6           0        2.676433   -0.800321   -0.281849
      2          1           0        2.678528   -0.422711   -1.314336
      3          1           0        1.741047   -1.395012   -0.225770
      4          1           0        3.539080   -1.438787   -0.073265
      5          8           0        2.508547    0.204403    0.612808
      6          1           0       -0.734195    0.994860    1.302872
      7          6           0       -0.858219    1.103435    0.222544
      8          1           0       -1.680854    1.790404    0.019858
      9          6           0       -1.379786   -0.302390   -0.336657
     10          1           0       -1.339418   -0.165383   -1.427818
     11          6           0       -2.799002   -0.547601    0.161701
     12          1           0       -3.485823    0.199028   -0.238670
     13          1           0       -2.833034   -0.513623    1.251129
     14          1           0       -3.137306   -1.531836   -0.158115
     15          8           0       -0.485459   -1.203305    0.084211
     16          8           0        0.271109    1.571834   -0.412168
     17          1           0        1.061848    1.180862   -0.009124
 ---------------------------------------------------------------------
 Rotational constants (GHZ):           4.1432288           1.2764979           1.0537280
 Standard basis: Aug-CC-pVTZ (5D, 7F)
 There are   635 symmetry adapted cartesian basis functions of A   symmetry.
 There are   552 symmetry adapted basis functions of A   symmetry.
   552 basis functions,   774 primitive gaussians,   635 cartesian basis functions
    30 alpha electrons       28 beta electrons
       nuclear repulsion energy       316.5126008164 Hartrees.
 NAtoms=   17 NActive=   17 NUniq=   17 SFac= 1.00D+00 NAtFMM=   60 NAOKFM=F Big=F
 Integral buffers will be    131072 words long.
 Raffenetti 2 integral format.
 Two-electron integral symmetry is turned on.
 Nuclear repulsion after empirical dispersion term =      316.5048688739 Hartrees.
 One-electron integrals computed using PRISM.
 NBasis=   552 RedAO= T EigKep=  9.53D-06  NBF=   552
 NBsUse=   552 1.00D-06 EigRej= -1.00D+00 NBFU=   552
 Initial guess from the checkpoint file:  "/scratch/kurten/scratch_galib/third-paper/MeO-OPrOH/SYS_1A_1B/DFT_high/calc-LM/TMP/G164965213_11_9_1604/Gau-91847.chk"
 B after Tr=     0.000000   -0.000000   -0.000000
         Rot=    1.000000    0.000113    0.000003   -0.000057 Ang=   0.01 deg.
 Initial guess <Sx>= 0.0000 <Sy>= 0.0000 <Sz>= 1.0000 <S**2>= 2.0104 S= 1.0035
 ExpMin= 2.53D-02 ExpMax= 1.53D+04 ExpMxC= 5.22D+02 IAcc=3 IRadAn=         7 AccDes= 0.00D+00
 Harris functional with IExCor= 4639 and IRadAn=       7 diagonalized for initial guess.
 HarFok:  IExCor= 4639 AccDes= 0.00D+00 IRadAn=         7 IDoV= 1 UseB2=F ITyADJ=14
 ICtDFT=  3500011 ScaDFX=  1.000000  1.000000  1.000000  1.000000
 FoFCou: FMM=F IPFlag=           0 FMFlag=      100000 FMFlg1=           0
         NFxFlg=           0 DoJE=T BraDBF=F KetDBF=T FulRan=T
         wScrn=  0.000000 ICntrl=       500 IOpCl=  0 I1Cent=   200000004 NGrid=           0
         NMat0=    1 NMatS0=      1 NMatT0=    0 NMatD0=    1 NMtDS0=    0 NMtDT0=    0
 Petite list used in FoFCou.
 Requested convergence on RMS density matrix=1.00D-08 within 128 cycles.
 Requested convergence on MAX density matrix=1.00D-06.
 Requested convergence on             energy=1.00D-06.
 No special actions if energy rises.
 SCF Done:  E(UwB97XD) =  -383.993220168     A.U. after   15 cycles
            NFock= 15  Conv=0.64D-08     -V/T= 2.0058
 <Sx>= 0.0000 <Sy>= 0.0000 <Sz>= 1.0000 <S**2>= 2.0104 S= 1.0035
 <L.S>=  0.00000000000    
 Annihilation of the first spin contaminant:
 S**2 before annihilation     2.0104,   after     2.0001
 Calling FoFJK, ICntrl=      2127 FMM=F ISym2X=0 I1Cent= 0 IOpClX= 1 NMat=1 NMatS=1 NMatT=0.
 ***** Axes restored to original set *****
 -------------------------------------------------------------------
 Center     Atomic                   Forces (Hartrees/Bohr)
 Number     Number              X              Y              Z
 -------------------------------------------------------------------
      1        6          -0.000201008   -0.000343704   -0.000164060
      2        1           0.000094726    0.000053301    0.000058041
      3        1           0.000130637    0.000066137    0.000019281
      4        1           0.000004474    0.000017127   -0.000009766
      5        8          -0.000039874    0.000235001    0.000055221
      6        1          -0.000010374    0.000004270   -0.000007251
      7        6          -0.000000380    0.000101293    0.000013054
      8        1           0.000036077   -0.000010243   -0.000005153
      9        6           0.000151295   -0.000199310    0.000088883
     10        1          -0.000003298    0.000023890    0.000005402
     11        6          -0.000046003    0.000022176   -0.000014768
     12        1           0.000011987   -0.000018403    0.000013892
     13        1           0.000008277   -0.000001645   -0.000021408
     14        1           0.000000620    0.000008568    0.000008133
     15        8          -0.000106740    0.000100449   -0.000080950
     16        8           0.000009904   -0.000009469    0.000029894
     17        1          -0.000040320   -0.000049440    0.000011557
 -------------------------------------------------------------------
 Cartesian Forces:  Max     0.000343704 RMS     0.000088935

 GradGradGradGradGradGradGradGradGradGradGradGradGradGradGradGradGradGrad
 Berny optimization.
 Using GEDIIS/GDIIS optimizer.
 FormGI is forming the generalized inverse of G from B-inverse, IUseBI=4.
 Internal  Forces:  Max     0.000223187 RMS     0.000047309
 Search for a local minimum.
 Step number  18 out of a maximum of   79
 All quantities printed in internal units (Hartrees-Bohrs-Radians)
 Mixed Optimization -- En-DIIS/RFO-DIIS
 Swapping is turned off.
 Update second derivatives using D2CorX and points    6    7    8    9   10
                                                     12   11   13   14   15
                                                     16   17   18
 DE= -1.95D-06 DEPred=-1.32D-06 R= 1.48D+00
 TightC=F SS=  1.41D+00  RLast= 2.04D-02 DXNew= 4.5509D-01 6.1074D-02
 Trust test= 1.48D+00 RLast= 2.04D-02 DXMaxT set to 2.71D-01
 ITU=  1  1  1  1  1  0 -1  1  1  1  1  1  1  1  0 -1 -1  0
     Eigenvalues ---    0.00258   0.00401   0.00451   0.00648   0.00851
     Eigenvalues ---    0.01709   0.02665   0.03626   0.04825   0.05265
     Eigenvalues ---    0.05495   0.05606   0.05729   0.06035   0.06342
     Eigenvalues ---    0.06768   0.08807   0.09870   0.11609   0.14884
     Eigenvalues ---    0.15249   0.15903   0.16005   0.16024   0.16098
     Eigenvalues ---    0.16293   0.16513   0.20546   0.24194   0.24802
     Eigenvalues ---    0.29816   0.32511   0.33020   0.33837   0.33893
     Eigenvalues ---    0.33991   0.34055   0.34600   0.34975   0.35354
     Eigenvalues ---    0.38141   0.50663   0.54494   0.57704   0.60179
 En-DIIS/RFO-DIIS/Sim-DIIS IScMMF=       -3 using points:    18   17   16   15   14   13
 RFO step:  Lambda=-1.58538441D-06.
 DidBck=F Rises=F RFO-DIIS coefs:    2.03906   -1.11799   -0.17507    0.36421   -0.07951
                  RFO-DIIS coefs:   -0.03070
 Iteration  1 RMS(Cart)=  0.00504167 RMS(Int)=  0.00001747
 Iteration  2 RMS(Cart)=  0.00001995 RMS(Int)=  0.00000058
 Iteration  3 RMS(Cart)=  0.00000000 RMS(Int)=  0.00000058
 Variable       Old X    -DE/DX   Delta X   Delta X   Delta X     New X
                                 (Linear)    (Quad)   (Total)
    R1        2.07752  -0.00004   0.00011  -0.00010   0.00001   2.07753
    R2        2.09730  -0.00014  -0.00045  -0.00013  -0.00058   2.09672
    R3        2.06604  -0.00001   0.00007   0.00000   0.00007   2.06611
    R4        2.56200   0.00022   0.00004   0.00033   0.00037   2.56237
    R5        3.50146  -0.00004   0.00054  -0.00062  -0.00008   3.50138
    R6        2.06515  -0.00001  -0.00008   0.00007  -0.00001   2.06514
    R7        2.06122  -0.00003   0.00005  -0.00009  -0.00004   2.06118
    R8        3.02420   0.00005  -0.00048   0.00043  -0.00005   3.02415
    R9        2.60319  -0.00004   0.00015  -0.00014   0.00000   2.60319
   R10        2.07959  -0.00000  -0.00006   0.00007   0.00001   2.07959
   R11        2.88000   0.00002   0.00013  -0.00007   0.00007   2.88007
   R12        2.52729  -0.00017   0.00009  -0.00028  -0.00018   2.52711
   R13        2.06099  -0.00002  -0.00006   0.00003  -0.00003   2.06096
   R14        2.06072  -0.00002  -0.00002   0.00001  -0.00001   2.06071
   R15        2.05750  -0.00001  -0.00005   0.00002  -0.00003   2.05748
   R16        1.83272  -0.00005  -0.00014   0.00005  -0.00009   1.83263
    A1        1.80607   0.00010   0.00051   0.00054   0.00106   1.80713
    A2        1.95871  -0.00002  -0.00083   0.00000  -0.00083   1.95787
    A3        1.94490  -0.00008  -0.00130   0.00015  -0.00116   1.94374
    A4        1.92032   0.00000   0.00038  -0.00016   0.00022   1.92053
    A5        1.83318   0.00004   0.00134  -0.00028   0.00105   1.83424
    A6        1.98732  -0.00002   0.00014  -0.00020  -0.00006   1.98726
    A7        1.83976   0.00008   0.00262   0.00108   0.00371   1.84347
    A8        1.90907  -0.00000  -0.00009   0.00007  -0.00002   1.90905
    A9        1.87040   0.00001   0.00015   0.00002   0.00017   1.87057
   A10        1.97820   0.00002  -0.00009   0.00009   0.00000   1.97820
   A11        1.81577   0.00002   0.00007   0.00004   0.00011   1.81589
   A12        1.89497  -0.00000   0.00031  -0.00037  -0.00006   1.89490
   A13        1.98764  -0.00004  -0.00034   0.00015  -0.00019   1.98746
   A14        1.79789  -0.00002  -0.00009  -0.00022  -0.00031   1.79758
   A15        1.90771  -0.00001   0.00003   0.00003   0.00005   1.90776
   A16        1.83782   0.00001   0.00026   0.00006   0.00032   1.83814
   A17        1.95889   0.00000   0.00012  -0.00011   0.00001   1.95890
   A18        1.95128  -0.00001  -0.00016  -0.00000  -0.00016   1.95112
   A19        1.99482   0.00001  -0.00013   0.00022   0.00009   1.99491
   A20        1.93504   0.00001   0.00018   0.00000   0.00019   1.93523
   A21        1.92915  -0.00001  -0.00017  -0.00001  -0.00018   1.92896
   A22        1.91638   0.00001   0.00013  -0.00006   0.00007   1.91645
   A23        1.90261   0.00000  -0.00015   0.00007  -0.00008   1.90253
   A24        1.89162  -0.00000   0.00001   0.00001   0.00003   1.89164
   A25        1.88801   0.00000  -0.00001  -0.00001  -0.00002   1.88799
   A26        1.91757  -0.00002  -0.00003  -0.00006  -0.00009   1.91748
   A27        3.15117   0.00001  -0.00070  -0.00117  -0.00187   3.14930
   A28        3.30533  -0.00004  -0.00102  -0.00130  -0.00233   3.30300
    D1        0.85057   0.00010   0.00900   0.00062   0.00961   0.86018
    D2       -1.09359   0.00000   0.00827   0.00007   0.00834  -1.08524
    D3        3.08762  -0.00001   0.00683   0.00057   0.00740   3.09502
    D4        1.66182   0.00002  -0.00203   0.00082  -0.00121   1.66061
    D5       -3.00267  -0.00000  -0.00075  -0.00043  -0.00119  -3.00386
    D6        1.19479   0.00001  -0.00085  -0.00020  -0.00105   1.19374
    D7       -0.95571  -0.00001  -0.00087  -0.00051  -0.00137  -0.95708
    D8        1.25941  -0.00001  -0.00075  -0.00054  -0.00129   1.25812
    D9       -0.82632  -0.00000  -0.00085  -0.00030  -0.00115  -0.82747
   D10       -2.97682  -0.00002  -0.00086  -0.00061  -0.00147  -2.97829
   D11       -0.80042  -0.00000  -0.00099  -0.00019  -0.00119  -0.80161
   D12       -2.88615   0.00001  -0.00109   0.00004  -0.00105  -2.88720
   D13        1.24654  -0.00001  -0.00110  -0.00027  -0.00137   1.24517
   D14        0.66767   0.00001  -0.00177   0.00207   0.00030   0.66798
   D15        2.79273   0.00001  -0.00172   0.00195   0.00023   2.79296
   D16       -1.47670   0.00001  -0.00164   0.00186   0.00022  -1.47648
   D17        1.11821  -0.00002  -0.00005  -0.00025  -0.00031   1.11791
   D18       -0.99367  -0.00001   0.00013  -0.00033  -0.00020  -0.99388
   D19       -3.07524  -0.00001   0.00017  -0.00028  -0.00011  -3.07535
   D20       -0.86511   0.00001  -0.00003   0.00006   0.00004  -0.86507
   D21       -2.97700   0.00001   0.00016  -0.00001   0.00014  -2.97685
   D22        1.22462   0.00001   0.00019   0.00004   0.00024   1.22486
   D23       -3.11070   0.00000   0.00021  -0.00002   0.00019  -3.11052
   D24        1.06059   0.00000   0.00039  -0.00010   0.00029   1.06089
   D25       -1.02097   0.00001   0.00043  -0.00004   0.00039  -1.02059
         Item               Value     Threshold  Converged?
 Maximum Force            0.000223     0.000450     YES
 RMS     Force            0.000047     0.000300     YES
 Maximum Displacement     0.024633     0.001800     NO 
 RMS     Displacement     0.005043     0.001200     NO 
 Predicted change in Energy=-7.482298D-07
 GradGradGradGradGradGradGradGradGradGradGradGradGradGradGradGradGradGrad

                          Input orientation:                          
 ---------------------------------------------------------------------
 Center     Atomic      Atomic             Coordinates (Angstroms)
 Number     Number       Type             X           Y           Z
 ---------------------------------------------------------------------
      1          6           0        2.755654   -0.702314   -0.185328
      2          1           0        2.742602   -0.376118   -1.235121
      3          1           0        1.850927   -1.338891   -0.099827
      4          1           0        3.648485   -1.286070    0.054397
      5          8           0        2.537100    0.336969    0.657714
      6          1           0       -0.736072    0.988176    1.338821
      7          6           0       -0.873912    1.039401    0.255933
      8          1           0       -1.732787    1.672608    0.029941
      9          6           0       -1.325427   -0.416175   -0.232363
     10          1           0       -1.301744   -0.327672   -1.329017
     11          6           0       -2.725445   -0.711896    0.292299
     12          1           0       -3.454187   -0.021497   -0.133987
     13          1           0       -2.751651   -0.629388    1.379339
     14          1           0       -3.014191   -1.726193    0.021659
     15          8           0       -0.381337   -1.248835    0.218983
     16          8           0        0.224475    1.535443   -0.411249
     17          1           0        1.037557    1.205074    0.001350
 ---------------------------------------------------------------------
                    Distance matrix (angstroms):
                    1          2          3          4          5
     1  C    0.000000
     2  H    1.099381   0.000000
     3  H    1.109536   1.735197   0.000000
     4  H    1.093337   1.819751   1.804934   0.000000
     5  O    1.355949   2.033113   1.962959   2.057529   0.000000
     6  H    4.168086   4.537361   3.765304   5.103556   3.406117
     7  C    4.049942   4.160061   3.634224   5.089254   3.505687
     8  H    5.082588   5.082004   4.682838   6.141047   4.517739
     9  C    4.091370   4.189986   3.310316   5.057543   4.034672
    10  H    4.232122   4.045726   3.531686   5.228491   4.373279
    11  C    5.501879   5.687293   4.635738   6.404159   5.378479
    12  H    6.247261   6.303844   5.466345   7.216826   6.053991
    13  H    5.725723   6.089857   4.886210   6.568747   5.424525
    14  H    5.863640   6.045069   4.882021   6.677277   5.956344
    15  O    3.209807   3.554581   2.256712   4.033353   3.350304
    16  O    3.386069   3.267077   3.317246   4.461121   2.815539
    17  H    2.573875   2.633668   2.672745   3.609094   1.852849
                    6          7          8          9         10
     6  H    0.000000
     7  C    1.092826   0.000000
     8  H    1.781868   1.090729   0.000000
     9  C    2.188186   1.600312   2.144239   0.000000
    10  H    3.028002   2.136351   2.456356   1.100474   0.000000
    11  C    2.818343   2.548831   2.596163   1.524065   2.191625
    12  H    3.252191   2.816977   2.420760   2.167272   2.480897
    13  H    2.584707   2.751872   2.856246   2.162674   3.086819
    14  H    3.780547   3.504880   3.632342   2.152347   2.590880
    15  O    2.526676   2.340944   3.224435   1.337289   2.022867
    16  O    2.069999   1.377550   2.011054   2.498601   2.577370
    17  H    2.231957   1.935452   2.809664   2.875198   3.097017
                   11         12         13         14         15
    11  C    0.000000
    12  H    1.090613   0.000000
    13  H    1.090481   1.775738   0.000000
    14  H    1.088769   1.767431   1.764994   0.000000
    15  O    2.405935   3.327665   2.710817   2.683045   0.000000
    16  O    3.774592   4.004184   4.092679   4.616777   2.918287
    17  H    4.233156   4.658171   4.429695   5.000940   2.842937
                   16         17
    16  O    0.000000
    17  H    0.969786   0.000000
 Stoichiometry    C4H10O3(3)
 Framework group  C1[X(C4H10O3)]
 Deg. of freedom    45
 Full point group                 C1      NOp   1
 Largest Abelian subgroup         C1      NOp   1
 Largest concise Abelian subgroup C1      NOp   1
                         Standard orientation:                         
 ---------------------------------------------------------------------
 Center     Atomic      Atomic             Coordinates (Angstroms)
 Number     Number       Type             X           Y           Z
 ---------------------------------------------------------------------
      1          6           0        2.679561   -0.801357   -0.278716
      2          1           0        2.692375   -0.425502   -1.311774
      3          1           0        1.742562   -1.393527   -0.229326
      4          1           0        3.539058   -1.441312   -0.061674
      5          8           0        2.507527    0.206703    0.611686
      6          1           0       -0.733542    0.993636    1.302951
      7          6           0       -0.859213    1.103235    0.222922
      8          1           0       -1.682374    1.790108    0.022170
      9          6           0       -1.380823   -0.302186   -0.337180
     10          1           0       -1.343154   -0.163120   -1.428181
     11          6           0       -2.798682   -0.549502    0.164102
     12          1           0       -3.487215    0.197177   -0.233175
     13          1           0       -2.829984   -0.517394    1.253661
     14          1           0       -3.136909   -1.533492   -0.156497
     15          8           0       -0.484774   -1.203123    0.079654
     16          8           0        0.268967    1.572768   -0.412997
     17          1           0        1.060375    1.181508   -0.011658
 ---------------------------------------------------------------------
 Rotational constants (GHZ):           4.1407283           1.2759292           1.0530507
 Standard basis: Aug-CC-pVTZ (5D, 7F)
 There are   635 symmetry adapted cartesian basis functions of A   symmetry.
 There are   552 symmetry adapted basis functions of A   symmetry.
   552 basis functions,   774 primitive gaussians,   635 cartesian basis functions
    30 alpha electrons       28 beta electrons
       nuclear repulsion energy       316.4667423076 Hartrees.
 NAtoms=   17 NActive=   17 NUniq=   17 SFac= 1.00D+00 NAtFMM=   60 NAOKFM=F Big=F
 Integral buffers will be    131072 words long.
 Raffenetti 2 integral format.
 Two-electron integral symmetry is turned on.
 Nuclear repulsion after empirical dispersion term =      316.4590184144 Hartrees.
 One-electron integrals computed using PRISM.
 NBasis=   552 RedAO= T EigKep=  9.54D-06  NBF=   552
 NBsUse=   552 1.00D-06 EigRej= -1.00D+00 NBFU=   552
 Initial guess from the checkpoint file:  "/scratch/kurten/scratch_galib/third-paper/MeO-OPrOH/SYS_1A_1B/DFT_high/calc-LM/TMP/G164965213_11_9_1604/Gau-91847.chk"
 B after Tr=     0.000000   -0.000000    0.000000
         Rot=    1.000000    0.000030    0.000043   -0.000253 Ang=   0.03 deg.
 Initial guess <Sx>= 0.0000 <Sy>= 0.0000 <Sz>= 1.0000 <S**2>= 2.0104 S= 1.0035
 ExpMin= 2.53D-02 ExpMax= 1.53D+04 ExpMxC= 5.22D+02 IAcc=3 IRadAn=         7 AccDes= 0.00D+00
 Harris functional with IExCor= 4639 and IRadAn=       7 diagonalized for initial guess.
 HarFok:  IExCor= 4639 AccDes= 0.00D+00 IRadAn=         7 IDoV= 1 UseB2=F ITyADJ=14
 ICtDFT=  3500011 ScaDFX=  1.000000  1.000000  1.000000  1.000000
 FoFCou: FMM=F IPFlag=           0 FMFlag=      100000 FMFlg1=           0
         NFxFlg=           0 DoJE=T BraDBF=F KetDBF=T FulRan=T
         wScrn=  0.000000 ICntrl=       500 IOpCl=  0 I1Cent=   200000004 NGrid=           0
         NMat0=    1 NMatS0=      1 NMatT0=    0 NMatD0=    1 NMtDS0=    0 NMtDT0=    0
 Petite list used in FoFCou.
 Requested convergence on RMS density matrix=1.00D-08 within 128 cycles.
 Requested convergence on MAX density matrix=1.00D-06.
 Requested convergence on             energy=1.00D-06.
 No special actions if energy rises.
 SCF Done:  E(UwB97XD) =  -383.993221339     A.U. after   16 cycles
            NFock= 16  Conv=0.54D-08     -V/T= 2.0058
 <Sx>= 0.0000 <Sy>= 0.0000 <Sz>= 1.0000 <S**2>= 2.0104 S= 1.0035
 <L.S>=  0.00000000000    
 Annihilation of the first spin contaminant:
 S**2 before annihilation     2.0104,   after     2.0001
 Calling FoFJK, ICntrl=      2127 FMM=F ISym2X=0 I1Cent= 0 IOpClX= 1 NMat=1 NMatS=1 NMatT=0.
 ***** Axes restored to original set *****
 -------------------------------------------------------------------
 Center     Atomic                   Forces (Hartrees/Bohr)
 Number     Number              X              Y              Z
 -------------------------------------------------------------------
      1        6          -0.000003578   -0.000232853   -0.000130412
      2        1           0.000013095    0.000014485    0.000036000
      3        1           0.000020950    0.000052605    0.000002633
      4        1          -0.000008237    0.000040161    0.000001237
      5        8          -0.000048572    0.000151378    0.000073733
      6        1          -0.000005608   -0.000011874   -0.000000907
      7        6           0.000031860    0.000109307   -0.000008762
      8        1           0.000016272   -0.000014353   -0.000003136
      9        6           0.000077614   -0.000185019    0.000047837
     10        1          -0.000004206    0.000019830   -0.000002517
     11        6          -0.000019892    0.000031003    0.000007857
     12        1           0.000013067   -0.000008539    0.000000956
     13        1          -0.000001160   -0.000007259   -0.000012132
     14        1           0.000002678    0.000001338    0.000000598
     15        8          -0.000066531    0.000086726   -0.000043848
     16        8          -0.000017381    0.000006665    0.000034089
     17        1          -0.000000374   -0.000053601   -0.000003226
 -------------------------------------------------------------------
 Cartesian Forces:  Max     0.000232853 RMS     0.000060280

 GradGradGradGradGradGradGradGradGradGradGradGradGradGradGradGradGradGrad
 Berny optimization.
 Using GEDIIS/GDIIS optimizer.
 FormGI is forming the generalized inverse of G from B-inverse, IUseBI=4.
 Internal  Forces:  Max     0.000156047 RMS     0.000029700
 Search for a local minimum.
 Step number  19 out of a maximum of   79
 All quantities printed in internal units (Hartrees-Bohrs-Radians)
 Mixed Optimization -- En-DIIS/RFO-DIIS
 Swapping is turned off.
 Update second derivatives using D2CorX and points    6    7    8    9   10
                                                     12   11   13   14   15
                                                     16   17   18   19
 DE= -1.17D-06 DEPred=-7.48D-07 R= 1.57D+00
 TightC=F SS=  1.41D+00  RLast= 1.61D-02 DXNew= 4.5509D-01 4.8446D-02
 Trust test= 1.57D+00 RLast= 1.61D-02 DXMaxT set to 2.71D-01
 ITU=  1  1  1  1  1  1  0 -1  1  1  1  1  1  1  1  0 -1 -1  0
     Eigenvalues ---    0.00239   0.00387   0.00442   0.00600   0.00840
     Eigenvalues ---    0.01642   0.02565   0.03904   0.04721   0.05062
     Eigenvalues ---    0.05301   0.05603   0.05730   0.06085   0.06320
     Eigenvalues ---    0.06391   0.08638   0.09982   0.11644   0.14910
     Eigenvalues ---    0.15116   0.15987   0.16010   0.16067   0.16246
     Eigenvalues ---    0.16291   0.16585   0.20619   0.24105   0.24823
     Eigenvalues ---    0.29812   0.32517   0.32976   0.33646   0.33858
     Eigenvalues ---    0.33949   0.34061   0.34120   0.34641   0.35169
     Eigenvalues ---    0.38074   0.49310   0.53472   0.56359   0.58995
 En-DIIS/RFO-DIIS/Sim-DIIS IScMMF=       -3 using points:    19   18   17   16   15   14   13
 RFO step:  Lambda=-4.43464694D-07.
 DidBck=F Rises=F RFO-DIIS coefs:    1.60203   -0.53418   -0.24647    0.07568    0.22359
                  RFO-DIIS coefs:   -0.11185   -0.00879
 Iteration  1 RMS(Cart)=  0.00173472 RMS(Int)=  0.00000239
 Iteration  2 RMS(Cart)=  0.00000274 RMS(Int)=  0.00000074
 Iteration  3 RMS(Cart)=  0.00000000 RMS(Int)=  0.00000074
 Variable       Old X    -DE/DX   Delta X   Delta X   Delta X     New X
                                 (Linear)    (Quad)   (Total)
    R1        2.07753  -0.00003  -0.00017   0.00006  -0.00011   2.07742
    R2        2.09672  -0.00005  -0.00044   0.00011  -0.00033   2.09639
    R3        2.06611  -0.00003   0.00002  -0.00010  -0.00008   2.06603
    R4        2.56237   0.00016   0.00037   0.00014   0.00050   2.56288
    R5        3.50138  -0.00004  -0.00064  -0.00042  -0.00107   3.50031
    R6        2.06514  -0.00000  -0.00007   0.00006  -0.00001   2.06513
    R7        2.06118  -0.00002  -0.00010   0.00002  -0.00008   2.06110
    R8        3.02415   0.00006   0.00012   0.00022   0.00034   3.02449
    R9        2.60319  -0.00005  -0.00005  -0.00006  -0.00011   2.60308
   R10        2.07959   0.00000  -0.00004   0.00007   0.00003   2.07962
   R11        2.88007   0.00000   0.00006  -0.00005   0.00001   2.88008
   R12        2.52711  -0.00012  -0.00032  -0.00003  -0.00035   2.52676
   R13        2.06096  -0.00001  -0.00009   0.00004  -0.00006   2.06090
   R14        2.06071  -0.00001  -0.00008   0.00003  -0.00005   2.06066
   R15        2.05748  -0.00000  -0.00004   0.00003  -0.00001   2.05746
   R16        1.83263  -0.00002  -0.00016   0.00012  -0.00004   1.83259
    A1        1.80713   0.00002   0.00094  -0.00033   0.00062   1.80775
    A2        1.95787   0.00001  -0.00046   0.00020  -0.00026   1.95761
    A3        1.94374  -0.00003  -0.00050  -0.00013  -0.00064   1.94311
    A4        1.92053   0.00004  -0.00005   0.00052   0.00047   1.92100
    A5        1.83424  -0.00002   0.00042  -0.00028   0.00014   1.83438
    A6        1.98726  -0.00002  -0.00017  -0.00002  -0.00019   1.98707
    A7        1.84347   0.00000   0.00132  -0.00018   0.00114   1.84461
    A8        1.90905   0.00000   0.00005   0.00005   0.00010   1.90915
    A9        1.87057  -0.00001  -0.00018  -0.00001  -0.00019   1.87038
   A10        1.97820   0.00002   0.00012  -0.00002   0.00010   1.97830
   A11        1.81589   0.00001   0.00015  -0.00009   0.00006   1.81595
   A12        1.89490   0.00001  -0.00007   0.00010   0.00003   1.89494
   A13        1.98746  -0.00003  -0.00007  -0.00003  -0.00010   1.98735
   A14        1.79758  -0.00001  -0.00040   0.00001  -0.00038   1.79720
   A15        1.90776  -0.00000  -0.00000  -0.00007  -0.00008   1.90768
   A16        1.83814  -0.00001   0.00026  -0.00017   0.00009   1.83823
   A17        1.95890  -0.00000  -0.00001  -0.00004  -0.00005   1.95885
   A18        1.95112   0.00000  -0.00005   0.00014   0.00009   1.95121
   A19        1.99491   0.00002   0.00016   0.00010   0.00025   1.99516
   A20        1.93523  -0.00001   0.00007  -0.00006   0.00001   1.93524
   A21        1.92896   0.00001  -0.00005   0.00006   0.00001   1.92897
   A22        1.91645  -0.00000   0.00006  -0.00009  -0.00003   1.91641
   A23        1.90253   0.00000  -0.00002   0.00006   0.00004   1.90256
   A24        1.89164   0.00000  -0.00001   0.00002   0.00001   1.89165
   A25        1.88799  -0.00000  -0.00005   0.00002  -0.00003   1.88796
   A26        1.91748  -0.00003   0.00017  -0.00018  -0.00001   1.91747
   A27        3.14930  -0.00001  -0.00061   0.00001  -0.00060   3.14870
   A28        3.30300  -0.00001  -0.00234   0.00021  -0.00213   3.30087
    D1        0.86018   0.00002   0.00403  -0.00019   0.00384   0.86402
    D2       -1.08524   0.00002   0.00293   0.00039   0.00333  -1.08192
    D3        3.09502  -0.00001   0.00281  -0.00005   0.00276   3.09778
    D4        1.66061  -0.00000  -0.00064  -0.00019  -0.00083   1.65979
    D5       -3.00386   0.00000  -0.00060  -0.00009  -0.00069  -3.00454
    D6        1.19374   0.00001  -0.00037  -0.00002  -0.00039   1.19335
    D7       -0.95708  -0.00001  -0.00071   0.00001  -0.00071  -0.95779
    D8        1.25812  -0.00000  -0.00065  -0.00010  -0.00075   1.25737
    D9       -0.82747   0.00001  -0.00042  -0.00003  -0.00045  -0.82793
   D10       -2.97829  -0.00001  -0.00077  -0.00000  -0.00077  -2.97906
   D11       -0.80161  -0.00000  -0.00063  -0.00014  -0.00078  -0.80238
   D12       -2.88720   0.00000  -0.00040  -0.00007  -0.00048  -2.88768
   D13        1.24517  -0.00001  -0.00075  -0.00005  -0.00080   1.24437
   D14        0.66798   0.00000   0.00095   0.00019   0.00114   0.66912
   D15        2.79296   0.00002   0.00104   0.00032   0.00136   2.79433
   D16       -1.47648   0.00003   0.00115   0.00025   0.00140  -1.47508
   D17        1.11791  -0.00000  -0.00043   0.00003  -0.00040   1.11751
   D18       -0.99388  -0.00001  -0.00041  -0.00005  -0.00046  -0.99433
   D19       -3.07535  -0.00000  -0.00036  -0.00005  -0.00040  -3.07575
   D20       -0.86507   0.00001   0.00006   0.00007   0.00014  -0.86493
   D21       -2.97685   0.00001   0.00008   0.00000   0.00008  -2.97677
   D22        1.22486   0.00001   0.00013   0.00000   0.00014   1.22499
   D23       -3.11052  -0.00001   0.00000  -0.00018  -0.00017  -3.11069
   D24        1.06089  -0.00001   0.00002  -0.00025  -0.00023   1.06066
   D25       -1.02059  -0.00001   0.00007  -0.00025  -0.00018  -1.02076
         Item               Value     Threshold  Converged?
 Maximum Force            0.000156     0.000450     YES
 RMS     Force            0.000030     0.000300     YES
 Maximum Displacement     0.008337     0.001800     NO 
 RMS     Displacement     0.001735     0.001200     NO 
 Predicted change in Energy=-2.060336D-07
 GradGradGradGradGradGradGradGradGradGradGradGradGradGradGradGradGradGrad

                          Input orientation:                          
 ---------------------------------------------------------------------
 Center     Atomic      Atomic             Coordinates (Angstroms)
 Number     Number       Type             X           Y           Z
 ---------------------------------------------------------------------
      1          6           0        2.756190   -0.702940   -0.185015
      2          1           0        2.747014   -0.377051   -1.234884
      3          1           0        1.850643   -1.338325   -0.101655
      4          1           0        3.647910   -1.287064    0.057737
      5          8           0        2.536388    0.337659    0.656508
      6          1           0       -0.736142    0.988023    1.338736
      7          6           0       -0.874337    1.039777    0.255923
      8          1           0       -1.733315    1.672951    0.030427
      9          6           0       -1.325832   -0.415881   -0.232736
     10          1           0       -1.303148   -0.326395   -1.329347
     11          6           0       -2.725392   -0.712135    0.292864
     12          1           0       -3.454538   -0.021494   -0.132264
     13          1           0       -2.750694   -0.630531    1.379969
     14          1           0       -3.014241   -1.726244    0.021661
     15          8           0       -0.381156   -1.248392    0.217100
     16          8           0        0.223745    1.536040   -0.411475
     17          1           0        1.036950    1.204624   -0.000005
 ---------------------------------------------------------------------
                    Distance matrix (angstroms):
                    1          2          3          4          5
     1  C    0.000000
     2  H    1.099323   0.000000
     3  H    1.109359   1.735435   0.000000
     4  H    1.093296   1.819507   1.805050   0.000000
     5  O    1.356216   2.032864   1.963156   2.057604   0.000000
     6  H    4.168640   4.540850   3.765379   5.102636   3.405563
     7  C    4.051199   4.164623   3.634384   5.089615   3.505208
     8  H    5.083987   5.086931   4.682946   6.141663   4.517228
     9  C    4.092381   4.194506   3.310299   5.057811   4.034268
    10  H    4.234324   4.051580   3.532368   5.230666   4.373399
    11  C    5.502380   5.691530   4.635499   6.403500   5.377790
    12  H    6.248223   6.308838   5.466253   7.216823   6.053292
    13  H    5.725399   6.093152   4.885538   6.566694   5.423470
    14  H    5.864105   6.049073   4.881883   6.676709   5.955855
    15  O    3.209696   3.557097   2.256240   4.032402   3.349731
    16  O    3.387859   3.271820   3.317342   4.462621   2.815142
    17  H    2.574649   2.636464   2.671895   3.609565   1.852284
                    6          7          8          9         10
     6  H    0.000000
     7  C    1.092822   0.000000
     8  H    1.781895   1.090688   0.000000
     9  C    2.188197   1.600492   2.144415   0.000000
    10  H    3.027847   2.136208   2.455894   1.100489   0.000000
    11  C    2.818067   2.548914   2.596483   1.524070   2.191607
    12  H    3.251559   2.816810   2.420789   2.167262   2.480817
    13  H    2.584539   2.752113   2.856983   2.162666   3.086791
    14  H    3.780432   3.504988   3.632544   2.152323   2.590876
    15  O    2.526982   2.341036   3.224504   1.337101   2.022781
    16  O    2.070010   1.377491   2.010996   2.498626   2.577316
    17  H    2.232262   1.935378   2.809737   2.874532   3.096325
                   11         12         13         14         15
    11  C    0.000000
    12  H    1.090583   0.000000
    13  H    1.090456   1.775716   0.000000
    14  H    1.088762   1.767407   1.764948   0.000000
    15  O    2.405983   3.327613   2.710854   2.683221   0.000000
    16  O    3.774625   4.004202   4.092749   4.616780   2.917889
    17  H    4.232605   4.657716   4.429263   5.000260   2.841733
                   16         17
    16  O    0.000000
    17  H    0.969766   0.000000
 Stoichiometry    C4H10O3(3)
 Framework group  C1[X(C4H10O3)]
 Deg. of freedom    45
 Full point group                 C1      NOp   1
 Largest Abelian subgroup         C1      NOp   1
 Largest concise Abelian subgroup C1      NOp   1
                         Standard orientation:                         
 ---------------------------------------------------------------------
 Center     Atomic      Atomic             Coordinates (Angstroms)
 Number     Number       Type             X           Y           Z
 ---------------------------------------------------------------------
      1          6           0        2.680351   -0.801962   -0.277630
      2          1           0        2.697091   -0.426803   -1.310823
      3          1           0        1.742682   -1.392906   -0.230321
      4          1           0        3.538750   -1.442222   -0.057371
      5          8           0        2.506927    0.207693    0.611100
      6          1           0       -0.733728    0.993428    1.302939
      7          6           0       -0.859620    1.103350    0.222972
      8          1           0       -1.682952    1.790032    0.022492
      9          6           0       -1.380974   -0.302306   -0.337290
     10          1           0       -1.344148   -0.162410   -1.428230
     11          6           0       -2.798437   -0.550303    0.164794
     12          1           0       -3.487419    0.196423   -0.231535
     13          1           0       -2.829010   -0.518946    1.254370
     14          1           0       -3.136594   -1.534177   -0.156211
     15          8           0       -0.484255   -1.202864    0.078316
     16          8           0        0.268282    1.573150   -0.413115
     17          1           0        1.059772    1.181067   -0.012792
 ---------------------------------------------------------------------
 Rotational constants (GHZ):           4.1398022           1.2759620           1.0529363
 Standard basis: Aug-CC-pVTZ (5D, 7F)
 There are   635 symmetry adapted cartesian basis functions of A   symmetry.
 There are   552 symmetry adapted basis functions of A   symmetry.
   552 basis functions,   774 primitive gaussians,   635 cartesian basis functions
    30 alpha electrons       28 beta electrons
       nuclear repulsion energy       316.4614453726 Hartrees.
 NAtoms=   17 NActive=   17 NUniq=   17 SFac= 1.00D+00 NAtFMM=   60 NAOKFM=F Big=F
 Integral buffers will be    131072 words long.
 Raffenetti 2 integral format.
 Two-electron integral symmetry is turned on.
 Nuclear repulsion after empirical dispersion term =      316.4537235235 Hartrees.
 One-electron integrals computed using PRISM.
 NBasis=   552 RedAO= T EigKep=  9.55D-06  NBF=   552
 NBsUse=   552 1.00D-06 EigRej= -1.00D+00 NBFU=   552
 Initial guess from the checkpoint file:  "/scratch/kurten/scratch_galib/third-paper/MeO-OPrOH/SYS_1A_1B/DFT_high/calc-LM/TMP/G164965213_11_9_1604/Gau-91847.chk"
 B after Tr=    -0.000000    0.000000   -0.000000
         Rot=    1.000000    0.000043    0.000024   -0.000095 Ang=   0.01 deg.
 Initial guess <Sx>= 0.0000 <Sy>= 0.0000 <Sz>= 1.0000 <S**2>= 2.0104 S= 1.0035
 Requested convergence on RMS density matrix=1.00D-08 within 128 cycles.
 Requested convergence on MAX density matrix=1.00D-06.
 Requested convergence on             energy=1.00D-06.
 No special actions if energy rises.
 SCF Done:  E(UwB97XD) =  -383.993221671     A.U. after   15 cycles
            NFock= 15  Conv=0.55D-08     -V/T= 2.0058
 <Sx>= 0.0000 <Sy>= 0.0000 <Sz>= 1.0000 <S**2>= 2.0104 S= 1.0035
 <L.S>=  0.00000000000    
 Annihilation of the first spin contaminant:
 S**2 before annihilation     2.0104,   after     2.0001
 Calling FoFJK, ICntrl=      2127 FMM=F ISym2X=0 I1Cent= 0 IOpClX= 1 NMat=1 NMatS=1 NMatT=0.
 ***** Axes restored to original set *****
 -------------------------------------------------------------------
 Center     Atomic                   Forces (Hartrees/Bohr)
 Number     Number              X              Y              Z
 -------------------------------------------------------------------
      1        6           0.000054422   -0.000065375   -0.000015773
      2        1          -0.000020052   -0.000002205   -0.000003370
      3        1          -0.000022313    0.000014260   -0.000016323
      4        1          -0.000003395    0.000021944    0.000005390
      5        8          -0.000025545    0.000044919    0.000020682
      6        1           0.000000546   -0.000005223    0.000005021
      7        6           0.000057313    0.000073650   -0.000001370
      8        1          -0.000001982   -0.000008823   -0.000007880
      9        6           0.000015506   -0.000111290   -0.000003257
     10        1          -0.000002749    0.000008071   -0.000006901
     11        6           0.000000429    0.000013104    0.000008860
     12        1           0.000001142    0.000002431   -0.000004673
     13        1          -0.000002773   -0.000003311    0.000004306
     14        1          -0.000000032   -0.000004276   -0.000002245
     15        8          -0.000031176    0.000045969   -0.000010245
     16        8          -0.000053296    0.000015824    0.000014124
     17        1           0.000033954   -0.000039667    0.000013654
 -------------------------------------------------------------------
 Cartesian Forces:  Max     0.000111290 RMS     0.000029335

 GradGradGradGradGradGradGradGradGradGradGradGradGradGradGradGradGradGrad
 Berny optimization.
 Using GEDIIS/GDIIS optimizer.
 FormGI is forming the generalized inverse of G from B-inverse, IUseBI=4.
 Internal  Forces:  Max     0.000054571 RMS     0.000014556
 Search for a local minimum.
 Step number  20 out of a maximum of   79
 All quantities printed in internal units (Hartrees-Bohrs-Radians)
 Mixed Optimization -- En-DIIS/RFO-DIIS
 Swapping is turned off.
 Update second derivatives using D2CorX and points    6    7    8    9   10
                                                     12   11   13   14   15
                                                     16   17   18   19   20
 DE= -3.32D-07 DEPred=-2.06D-07 R= 1.61D+00
 Trust test= 1.61D+00 RLast= 7.30D-03 DXMaxT set to 2.71D-01
 ITU=  0  1  1  1  1  1  1  0 -1  1  1  1  1  1  1  1  0 -1 -1  0
     Eigenvalues ---    0.00243   0.00379   0.00446   0.00539   0.00836
     Eigenvalues ---    0.01442   0.02368   0.03832   0.04564   0.04935
     Eigenvalues ---    0.05298   0.05595   0.05739   0.06129   0.06344
     Eigenvalues ---    0.06405   0.08693   0.10776   0.11743   0.14686
     Eigenvalues ---    0.15173   0.15753   0.15991   0.16009   0.16115
     Eigenvalues ---    0.16342   0.16527   0.20909   0.23385   0.24549
     Eigenvalues ---    0.29824   0.32512   0.32707   0.33302   0.33850
     Eigenvalues ---    0.33993   0.34064   0.34314   0.34621   0.35100
     Eigenvalues ---    0.37938   0.45047   0.52708   0.55414   0.58645
 En-DIIS/RFO-DIIS/Sim-DIIS IScMMF=       -3 using points:    20   19   18   17   16   15   14   13
 RFO step:  Lambda=-1.32215618D-07.
 DIIS inversion failure, remove point   8.
 DIIS inversion failure, remove point   7.
 DIIS inversion failure, remove point   6.
 DIIS inversion failure, remove point   5.
 RFO-DIIS uses    4 points instead of    8
 DidBck=F Rises=F RFO-DIIS coefs:    1.77501   -0.91892    0.07169    0.07222    0.00000
                  RFO-DIIS coefs:    0.00000    0.00000    0.00000
 Iteration  1 RMS(Cart)=  0.00041086 RMS(Int)=  0.00000016
 Iteration  2 RMS(Cart)=  0.00000040 RMS(Int)=  0.00000005
 Variable       Old X    -DE/DX   Delta X   Delta X   Delta X     New X
                                 (Linear)    (Quad)   (Total)
    R1        2.07742   0.00000  -0.00011   0.00007  -0.00003   2.07739
    R2        2.09639   0.00001  -0.00017   0.00012  -0.00006   2.09633
    R3        2.06603  -0.00001  -0.00008   0.00001  -0.00007   2.06596
    R4        2.56288   0.00004   0.00037  -0.00010   0.00027   2.56314
    R5        3.50031  -0.00002  -0.00090  -0.00012  -0.00101   3.49929
    R6        2.06513   0.00001  -0.00000   0.00002   0.00001   2.06515
    R7        2.06110  -0.00000  -0.00006   0.00003  -0.00003   2.06107
    R8        3.02449   0.00005   0.00030   0.00017   0.00047   3.02496
    R9        2.60308  -0.00004  -0.00010  -0.00006  -0.00016   2.60292
   R10        2.07962   0.00001   0.00002   0.00002   0.00004   2.07966
   R11        2.88008   0.00000  -0.00001   0.00001   0.00001   2.88008
   R12        2.52676  -0.00005  -0.00027  -0.00000  -0.00027   2.52648
   R13        2.06090   0.00000  -0.00004   0.00004  -0.00000   2.06090
   R14        2.06066   0.00000  -0.00004   0.00004  -0.00000   2.06066
   R15        2.05746   0.00000  -0.00000   0.00002   0.00001   2.05748
   R16        1.83259   0.00003  -0.00002   0.00009   0.00007   1.83266
    A1        1.80775  -0.00002   0.00030  -0.00026   0.00004   1.80778
    A2        1.95761   0.00001  -0.00003   0.00008   0.00005   1.95767
    A3        1.94311   0.00000  -0.00026   0.00008  -0.00018   1.94293
    A4        1.92100   0.00003   0.00033  -0.00000   0.00033   1.92133
    A5        1.83438  -0.00001  -0.00012   0.00005  -0.00008   1.83430
    A6        1.98707  -0.00001  -0.00017   0.00002  -0.00015   1.98693
    A7        1.84461   0.00000   0.00015   0.00026   0.00041   1.84501
    A8        1.90915   0.00001   0.00009   0.00003   0.00012   1.90928
    A9        1.87038  -0.00001  -0.00020   0.00004  -0.00016   1.87023
   A10        1.97830   0.00000   0.00008   0.00000   0.00009   1.97839
   A11        1.81595  -0.00001   0.00005  -0.00014  -0.00010   1.81585
   A12        1.89494   0.00000   0.00002  -0.00002   0.00001   1.89494
   A13        1.98735   0.00001  -0.00004   0.00007   0.00003   1.98738
   A14        1.79720   0.00000  -0.00026   0.00007  -0.00019   1.79701
   A15        1.90768  -0.00000  -0.00007  -0.00005  -0.00011   1.90757
   A16        1.83823  -0.00001   0.00001  -0.00010  -0.00009   1.83814
   A17        1.95885  -0.00000  -0.00005   0.00005  -0.00000   1.95885
   A18        1.95121   0.00000   0.00011   0.00006   0.00017   1.95138
   A19        1.99516   0.00001   0.00021  -0.00004   0.00017   1.99533
   A20        1.93524  -0.00001  -0.00004  -0.00001  -0.00005   1.93519
   A21        1.92897   0.00001   0.00005   0.00001   0.00006   1.92904
   A22        1.91641  -0.00000  -0.00004   0.00001  -0.00004   1.91638
   A23        1.90256   0.00000   0.00005  -0.00001   0.00005   1.90261
   A24        1.89165   0.00000   0.00000  -0.00001  -0.00001   1.89164
   A25        1.88796  -0.00000  -0.00002   0.00001  -0.00002   1.88794
   A26        1.91747  -0.00001  -0.00000   0.00000  -0.00000   1.91747
   A27        3.14870   0.00000  -0.00018   0.00034   0.00015   3.14886
   A28        3.30087  -0.00001  -0.00135   0.00015  -0.00121   3.29967
    D1        0.86402  -0.00001   0.00073  -0.00013   0.00060   0.86462
    D2       -1.08192   0.00002   0.00056   0.00011   0.00067  -1.08125
    D3        3.09778  -0.00000   0.00033   0.00007   0.00040   3.09818
    D4        1.65979   0.00000  -0.00029   0.00006  -0.00023   1.65956
    D5       -3.00454  -0.00000  -0.00035   0.00001  -0.00033  -3.00487
    D6        1.19335   0.00000  -0.00012  -0.00006  -0.00018   1.19317
    D7       -0.95779  -0.00000  -0.00034   0.00008  -0.00026  -0.95805
    D8        1.25737   0.00000  -0.00038   0.00002  -0.00036   1.25701
    D9       -0.82793   0.00000  -0.00016  -0.00005  -0.00021  -0.82813
   D10       -2.97906  -0.00000  -0.00037   0.00008  -0.00029  -2.97935
   D11       -0.80238   0.00000  -0.00042   0.00010  -0.00032  -0.80270
   D12       -2.88768   0.00000  -0.00019   0.00003  -0.00017  -2.88784
   D13        1.24437  -0.00000  -0.00041   0.00016  -0.00025   1.24412
   D14        0.66912   0.00000   0.00099   0.00024   0.00123   0.67035
   D15        2.79433   0.00001   0.00118   0.00027   0.00145   2.79578
   D16       -1.47508   0.00001   0.00123   0.00012   0.00135  -1.47373
   D17        1.11751   0.00000  -0.00028   0.00010  -0.00018   1.11732
   D18       -0.99433   0.00000  -0.00036   0.00011  -0.00025  -0.99459
   D19       -3.07575   0.00000  -0.00033   0.00008  -0.00025  -3.07600
   D20       -0.86493   0.00001   0.00010   0.00001   0.00011  -0.86482
   D21       -2.97677   0.00000   0.00003   0.00002   0.00005  -2.97673
   D22        1.22499   0.00000   0.00006  -0.00000   0.00005   1.22505
   D23       -3.11069  -0.00001  -0.00019  -0.00009  -0.00027  -3.11096
   D24        1.06066  -0.00001  -0.00026  -0.00008  -0.00034   1.06031
   D25       -1.02076  -0.00001  -0.00023  -0.00010  -0.00034  -1.02110
         Item               Value     Threshold  Converged?
 Maximum Force            0.000055     0.000450     YES
[truncated: 192,351 more chars]
