# Supplementary material for: Computational Investigation of Substituent Effects on the Alcohol + Carbonyl Channel of Peroxy Radical Self- and Cross-Reactions
Source: J Phys Chem A. 2023 Feb 8;127(7):1686–96. doi: 10.1021/acs.jpca.2c08927 (PMC9969516; doi:10.1021/acs.jpca.2c08927)
Supplement: Supplementary file 2 — jp2c08927_si_002.zip [file jp2c08927_si_002.zip › MeO--OiproH/isc-out/soc-meo-oiproh.out]

          ******************************************************
          *      GAMESS VERSION = 30 JUN 2019 R1 Patch 1       *
          *             FROM IOWA STATE UNIVERSITY             *
          * M.W.SCHMIDT, K.K.BALDRIDGE, J.A.BOATZ, S.T.ELBERT, *
          *   M.S.GORDON, J.H.JENSEN, S.KOSEKI, N.MATSUNAGA,   *
          *          K.A.NGUYEN, S.J.SU, T.L.WINDUS,           *
          *       TOGETHER WITH M.DUPUIS, J.A.MONTGOMERY       *
          *         J.COMPUT.CHEM.  14, 1347-1363(1993)        *
          *************** 64 BIT WINDOWS VERSION ***************

  SINCE 1993, STUDENTS AND POSTDOCS WORKING AT IOWA STATE UNIVERSITY
  AND ALSO IN THEIR VARIOUS JOBS AFTER LEAVING ISU HAVE MADE IMPORTANT
  CONTRIBUTIONS TO THE CODE:
     IVANA ADAMOVIC, CHRISTINE AIKENS, YURI ALEXEEV, POOJA ARORA,
     ANDREY ASADCHEV, ROB BELL, PRADIPTA BANDYOPADHYAY, JONATHAN BENTZ,
     COLLEEN BERTONI, BRETT BODE, KURT BRORSEN, CALEB CARLIN, GALINA CHABAN,
     WEI CHEN, CHEOL HO CHOI, PAUL DAY, ALBERT DEFUSCO, NUWAN DESILVA,
     TIM DUDLEY, DMITRI FEDOROV, ALEX FINDLATER, GRAHAM FLETCHER, 
     MARK FREITAG, KURT GLAESEMANN, ANASTASIA GUNINA,
     DAN KEMP, GRANT MERRILL, NORIYUKI MINEZAWA, JONATHAN MULLIN,
     TAKESHI NAGATA, SEAN NEDD, HEATHER NETZLOFF, BOSILJKA NJEGIC, RYAN OLSON,
     MIKE PAK, BUU PHAM,
     SPENCER PRUITT, LUKE ROSKOP, JIM SHOEMAKER, LYUDMILA SLIPCHENKO,
     TONY SMITH, SAROM SOK LEANG, JIE SONG, TETSUYA TAKETSUGU, SIMON WEBB,
     PENG XU, SOOHAENG YOO, FEDERICO ZAHARIEV

  ADDITIONAL CODE HAS BEEN PROVIDED BY COLLABORATORS IN OTHER GROUPS:
     IOWA STATE UNIVERSITY:
          JOE IVANIC, AARON WEST, LAIMUTIS BYTAUTAS, KLAUS RUEDENBERG
     UNIVERSITY OF TOKYO: KIMIHIKO HIRAO, TAKAHITO NAKAJIMA,
          TAKAO TSUNEDA, MUNEAKI KAMIYA, SUSUMU YANAGISAWA,
          KIYOSHI YAGI, MAHITO CHIBA, SEIKEN TOKURA, NAOAKI KAWAKAMI
     UNIVERSITY OF AARHUS: FRANK JENSEN
     UNIVERSITY OF IOWA: VISVALDAS KAIRYS, HUI LI
     NATIONAL INST. OF STANDARDS AND TECHNOLOGY: WALT STEVENS, DAVID GARMER
     UNIVERSITY OF PISA: BENEDETTA MENNUCCI, JACOPO TOMASI
     UNIVERSITY OF MEMPHIS: HENRY KURTZ, PRAKASHAN KORAMBATH
     UNIVERSITY OF ALBERTA: TOBY ZENG, MARIUSZ KLOBUKOWSKI
     UNIVERSITY OF NEW ENGLAND: MARK SPACKMAN
     MIE UNIVERSITY: HIROAKI UMEDA
     NAT. INST. OF ADVANCED INDUSTRIAL SCIENCE AND TECHNOLOGY: KAZUO KITAURA
     MICHIGAN STATE UNIVERSITY:
          KAROL KOWALSKI, MARTA WLOCH, JEFFREY GOUR, JESSE LUTZ,
          WEI LI, JUN SHEN, J. EMILIANO DEUSTUA, PIOTR PIECUCH
     UNIVERSITY OF MINNESOTA:
          YINAN SHU
     UNIVERSITY OF SILESIA: MONIKA MUSIAL, STANISLAW KUCHARSKI
     FACULTES UNIVERSITAIRES NOTRE-DAME DE LA PAIX:
          OLIVIER QUINET, BENOIT CHAMPAGNE
     UNIVERSITY OF CALIFORNIA - SANTA BARBARA: BERNARD KIRTMAN
     INSTITUTE FOR MOLECULAR SCIENCE:
          KAZUYA ISHIMURA, MICHIO KATOUDA, AND SHIGERU NAGASE
     UNIVERSITY OF NOTRE DAME: ANNA POMOGAEVA, DAN CHIPMAN
     KYUSHU UNIVERSITY:
          HARUYUKI NAKANO,
          FENG LONG GU, JACEK KORCHOWIEC, MARCIN MAKOWSKI, AND YURIKO AOKI,
          HIROTOSHI MORI AND EISAKU MIYOSHI
     PENNSYLVANIA STATE UNIVERSITY:
          TZVETELIN IORDANOV, CHET SWALINA, JONATHAN SKONE,
          SHARON HAMMES-SCHIFFER
     WASEDA UNIVERSITY:
          MASATO KOBAYASHI, TOMOKO AKAMA, TSUGUKI TOUMA,
          TAKESHI YOSHIKAWA, YASUHIRO IKABATA, JUNJI SEINO,
          YUYA NAKAJIMA, HIROMI NAKAI
     NANJING UNIVERSITY: SHUHUA LI
     UNIVERSITY OF NEBRASKA:
          PEIFENG SU, DEJUN SI, NANDUN THELLAMUREGE, YALI WANG, HUI LI
     UNIVERSITY OF ZURICH: ROBERTO PEVERATI, KIM BALDRIDGE
     N. COPERNICUS UNIVERSITY AND JACKSON STATE UNIVERSITY:
          MARIA BARYSZ
     UNIVERSITY OF COPENHAGEN: Jimmy Kromann, CASPER STEINMANN
     TOKYO INSTITUTE OF TECHNOLOGY: HIROYA NAKATA
     NAGOYA UNIVERSITY: YOSHIO NISHIMOTO, STEPHAN IRLE
     MOSCOW STATE UNIVERSITY: VLADIMIR MIRONOV
     A.N.NESMEYANOV INSTITUTE OF ORGANOELEMENT COMPOUNDS OF RUSSIAN ACADEMY OF SCIENCES:
          IGOR S. GERASIMOV


 PARALLEL VERSION RUNNING ON        4 PROCESSORS IN        4 NODES.

 EXECUTION OF GAMESS BEGUN Fri Apr 30 19:19:44 2021

            ECHO OF THE FIRST FEW INPUT CARDS -
 INPUT CARD> $CONTRL SCFTYP=none CITYP=GUGA MPLEVL=0 RUNTYP=TRANSITN                        
 INPUT CARD>  itol=30 icut=11 maxit=200                                                     
 INPUT CARD>  MULT=1 icharg=0 ispher=0                                                      
 INPUT CARD>  EXETYP=run                                                                    
 INPUT CARD> $END                                                                           
 INPUT CARD> $BASIS GBASIS=N311 NGAUSS=6 NDFUNC=1 Diffs=.true. DIFFSP=.true. $END           
 INPUT CARD> $SYSTEM TIMLIM=360000 MWORDS=350 $END                                          
 INPUT CARD>! $GUESS GUESS=moread norb=536 $END                                             
 INPUT CARD> $TRANST operat=HSO1                                                            
 INPUT CARD>! ZEFF(1)=1150.4                                                                
 INPUT CARD>  NUMCI=2 NUMVEC=1                                                              
 INPUT CARD>  NFZC=26 NOCC=30 IROOTS(1)=4,4                                                 
 INPUT CARD>  rstate=0000                                                                   
 INPUT CARD>  ONECNT=0                                                                      
 INPUT CARD>  TMOMNT=.t.                                                                    
 INPUT CARD>  PRTPRM=.t.                                                                    
 INPUT CARD>! Diagonal energies from TDDFT                                                  
 INPUT CARD> ENGYST(1)=-382.9512524,                                                        
 INPUT CARD>-382.9408501,                                                                   
 INPUT CARD>-382.939179,                                                                    
 INPUT CARD>-382.9286722,                                                                   
 INPUT CARD>-382.9515911,                                                                   
 INPUT CARD>-382.940533,                                                                    
 INPUT CARD>-382.9392307,                                                                   
 INPUT CARD>-382.9289026                                                                    
 INPUT CARD> $end                                                                           
 INPUT CARD> $trans dirtrf=.t. CUTTRF=1.d-12 $end                                           
 INPUT CARD> $SCF DIRSCF=.TRUE. soscf=.t. $END                                              
 INPUT CARD> $DRT1 group=c1 fors=.t. nfzc=26 ndoc=3 nalp=0 nval=1 $END                      
 INPUT CARD> $DRT2 group=c1 fors=.t. nfzc=26 ndoc=2 nalp=2 nval=0 $END                      
 INPUT CARD> $GUGDIA ITERMX=500 $END                                                        
 INPUT CARD> $DATA                                                                          
 INPUT CARD> C4H10O3                                                                        
 INPUT CARD>C1                                                                              
 INPUT CARD>CARBON      6.0      2.680351000        -0.801962000        -0.277630000        
 INPUT CARD>HYDROGEN    1.0      2.697091000        -0.426803000        -1.310823000        
 INPUT CARD>HYDROGEN    1.0      1.742682000        -1.392906000        -0.230321000        
 INPUT CARD>HYDROGEN    1.0      3.538750000        -1.442222000        -0.057371000        
 INPUT CARD>OXYGEN      8.0      2.506927000         0.207693000         0.611100000        
 INPUT CARD>HYDROGEN    1.0     -0.733728000         0.993428000         1.302939000        
 INPUT CARD>CARBON      6.0     -0.859620000         1.103350000         0.222972000        
 INPUT CARD>HYDROGEN    1.0     -1.682952000         1.790032000         0.022492000        
 INPUT CARD>CARBON      6.0     -1.380974000        -0.302306000        -0.337290000        
 INPUT CARD>HYDROGEN    1.0     -1.344148000        -0.162410000        -1.428230000        
 INPUT CARD>CARBON      6.0     -2.798437000        -0.550303000         0.164794000        
 INPUT CARD>HYDROGEN    1.0     -3.487419000         0.196423000        -0.231535000        
 INPUT CARD>HYDROGEN    1.0     -2.829010000        -0.518946000         1.254370000        
 INPUT CARD>HYDROGEN    1.0     -3.136594000        -1.534177000        -0.156211000        
 INPUT CARD>OXYGEN      8.0     -0.484255000        -1.202864000         0.078316000        
 INPUT CARD>OXYGEN      8.0      0.268282000         1.573150000        -0.413115000        
  350000000 WORDS OF MEMORY AVAILABLE

     BASIS OPTIONS
     -------------
     GBASIS=N311         IGAUSS=       6      POLAR=POPN311 
     NDFUNC=       1     NFFUNC=       0     DIFFSP=       T
     NPFUNC=       0      DIFFS=       T     BASNAM=        


     RUN TITLE
     ---------
  C4H10O3                                                                        

 THE POINT GROUP OF THE MOLECULE IS C1      
 THE ORDER OF THE PRINCIPAL AXIS IS     0

 ATOM      ATOMIC                      COORDINATES (BOHR)
           CHARGE         X                   Y                   Z
 CARBON      6.0     5.0651289409       -1.5154884326       -0.5246446260
 HYDROGEN    1.0     5.0967629540       -0.8065407207       -2.4770962884
 HYDROGEN    1.0     3.2931914637       -2.6322106667       -0.4352435792
 HYDROGEN    1.0     6.6872678391       -2.7254043935       -0.1084154696
 OXYGEN      8.0     4.7374051012        0.3924828596        1.1548115511
 HYDROGEN    1.0    -1.3865448695        1.8773067085        2.4621976887
 CARBON      6.0    -1.6244462536        2.0850291686        0.4213559829
 HYDROGEN    1.0    -3.1803181305        3.3826699893        0.0425037169
 CARBON      6.0    -2.6096624562       -0.5712755044       -0.6373856784
 HYDROGEN    1.0    -2.5400714069       -0.3069103977       -2.6989633474
 CARBON      6.0    -5.2882791239       -1.0399218802        0.3114155044
 HYDROGEN    1.0    -6.5902663144        0.3711856477       -0.4375377066
 HYDROGEN    1.0    -5.3460537165       -0.9806657424        2.3704155872
 HYDROGEN    1.0    -5.9273031947       -2.8991741467       -0.2951959863
 OXYGEN      8.0    -0.9151092582       -2.2730833605        0.1479957805
 OXYGEN      8.0     0.5069794674        2.9728224376       -0.7806741514
 HYDROGEN    1.0     2.0026786895        2.2318930031       -0.0241733748

          INTERNUCLEAR DISTANCES (ANGS.)
          ------------------------------

                1 CARB       2 HYDR       3 HYDR       4 HYDR       5 OXYG  

   1 CARB    0.0000000    1.0993236 *  1.1093584 *  1.0932958 *  1.3562154 *
   2 HYDR    1.0993236 *  0.0000000    1.7354354 *  1.8195075 *  2.0328639 *
   3 HYDR    1.1093584 *  1.7354354 *  0.0000000    1.8050496 *  1.9631548 *
   4 HYDR    1.0932958 *  1.8195075 *  1.8050496 *  0.0000000    2.0576034 *
   5 OXYG    1.3562154 *  2.0328639 *  1.9631548 *  2.0576034 *  0.0000000  
   6 HYDR    4.1686400    4.5408509    3.7653795    5.1026368    3.4055639  
   7 CARB    4.0511987    4.1646234    3.6343836    5.0896157    3.5052081  
   8 HYDR    5.0839865    5.0869306    4.6829453    6.1416623    4.5172273  
   9 CARB    4.0923803    4.1945059    3.3102987    5.0578105    4.0342678  
  10 HYDR    4.2343240    4.0515800    3.5323683    5.2306659    4.3733993  
  11 CARB    5.5023803    5.6915311    4.6354997    6.4035003    5.3777908  
  12 HYDR    6.2482225    6.3088380    5.4662533    7.2168235    6.0532921  
  13 HYDR    5.7253979    6.0931517    4.8855380    6.5666940    5.4234698  
  14 HYDR    5.8641053    6.0490732    4.8818833    6.6767090    5.9558548  
  15 OXYG    3.2096964    3.5570972    2.2562405 *  4.0324028    3.3497313  
  16 OXYG    3.3878592    3.2718198    3.3173419    4.4626206    2.8151413 *
  17 HYDR    2.5746494 *  2.6364643 *  2.6718948 *  3.6095657    1.8522839 *

                6 HYDR       7 CARB       8 HYDR       9 CARB      10 HYDR  

   1 CARB    4.1686400    4.0511987    5.0839865    4.0923803    4.2343240  
   2 HYDR    4.5408509    4.1646234    5.0869306    4.1945059    4.0515800  
   3 HYDR    3.7653795    3.6343836    4.6829453    3.3102987    3.5323683  
   4 HYDR    5.1026368    5.0896157    6.1416623    5.0578105    5.2306659  
   5 OXYG    3.4055639    3.5052081    4.5172273    4.0342678    4.3733993  
   6 HYDR    0.0000000    1.0928222 *  1.7818947 *  2.1881968 *  3.0278471  
   7 CARB    1.0928222 *  0.0000000    1.0906878 *  1.6004913 *  2.1362078 *
   8 HYDR    1.7818947 *  1.0906878 *  0.0000000    2.1444142 *  2.4558934 *
   9 CARB    2.1881968 *  1.6004913 *  2.1444142 *  0.0000000    1.1004895 *
  10 HYDR    3.0278471    2.1362078 *  2.4558934 *  1.1004895 *  0.0000000  
  11 CARB    2.8180672 *  2.5489143 *  2.5964831 *  1.5240709 *  2.1916074 *
  12 HYDR    3.2515599    2.8168104 *  2.4207892 *  2.1672622 *  2.4808165 *
  13 HYDR    2.5845388 *  2.7521125 *  2.8569830 *  2.1626656 *  3.0867905  
  14 HYDR    3.7804326    3.5049877    3.6325439    2.1523237 *  2.5908762 *
  15 OXYG    2.5269818 *  2.3410355 *  3.2245026    1.3371006 *  2.0227806 *
  16 OXYG    2.0700104 *  1.3774911 *  2.0109961 *  2.4986256 *  2.5773159 *
  17 HYDR    2.2322631 *  1.9353786 *  2.8097363 *  2.8745322 *  3.0963247  

               11 CARB      12 HYDR      13 HYDR      14 HYDR      15 OXYG  

   1 CARB    5.5023803    6.2482225    5.7253979    5.8641053    3.2096964  
   2 HYDR    5.6915311    6.3088380    6.0931517    6.0490732    3.5570972  
   3 HYDR    4.6354997    5.4662533    4.8855380    4.8818833    2.2562405 *
   4 HYDR    6.4035003    7.2168235    6.5666940    6.6767090    4.0324028  
   5 OXYG    5.3777908    6.0532921    5.4234698    5.9558548    3.3497313  
   6 HYDR    2.8180672 *  3.2515599    2.5845388 *  3.7804326    2.5269818 *
   7 CARB    2.5489143 *  2.8168104 *  2.7521125 *  3.5049877    2.3410355 *
   8 HYDR    2.5964831 *  2.4207892 *  2.8569830 *  3.6325439    3.2245026  
   9 CARB    1.5240709 *  2.1672622 *  2.1626656 *  2.1523237 *  1.3371006 *
  10 HYDR    2.1916074 *  2.4808165 *  3.0867905    2.5908762 *  2.0227806 *
  11 CARB    0.0000000    1.0905836 *  1.0904558 *  1.0887619 *  2.4059827 *
  12 HYDR    1.0905836 *  0.0000000    1.7757164 *  1.7674072 *  3.3276126  
  13 HYDR    1.0904558 *  1.7757164 *  0.0000000    1.7649478 *  2.7108528 *
  14 HYDR    1.0887619 *  1.7674072 *  1.7649478 *  0.0000000    2.6832207 *
  15 OXYG    2.4059827 *  3.3276126    2.7108528 *  2.6832207 *  0.0000000  
  16 OXYG    3.7746254    4.0042026    4.0927484    4.6167804    2.9178880 *
  17 HYDR    4.2326062    4.6577160    4.4292628    5.0002607    2.8417331 *

               16 OXYG      17 HYDR  

   1 CARB    3.3878592    2.5746494 *
   2 HYDR    3.2718198    2.6364643 *
   3 HYDR    3.3173419    2.6718948 *
   4 HYDR    4.4626206    3.6095657  
   5 OXYG    2.8151413 *  1.8522839 *
   6 HYDR    2.0700104 *  2.2322631 *
   7 CARB    1.3774911 *  1.9353786 *
   8 HYDR    2.0109961 *  2.8097363 *
   9 CARB    2.4986256 *  2.8745322 *
  10 HYDR    2.5773159 *  3.0963247  
  11 CARB    3.7746254    4.2326062  
  12 HYDR    4.0042026    4.6577160  
  13 HYDR    4.0927484    4.4292628  
  14 HYDR    4.6167804    5.0002607  
  15 OXYG    2.9178880 *  2.8417331 *
  16 OXYG    0.0000000    0.9697649 *
  17 HYDR    0.9697649 *  0.0000000  

  * ... LESS THAN  3.000


     ATOMIC BASIS SET
     ----------------
 THE CONTRACTED PRIMITIVE FUNCTIONS HAVE BEEN UNNORMALIZED
 THE CONTRACTED BASIS FUNCTIONS ARE NOW NORMALIZED TO UNITY

  SHELL TYPE  PRIMITIVE        EXPONENT          CONTRACTION COEFFICIENT(S)

 CARBON    

      1   S       1          4563.2400000    0.001966650249
      1   S       2           682.0240000    0.015230601932
      1   S       3           154.9730000    0.076126909656
      1   S       4            44.4553000    0.260801033080
      1   S       5            13.0290000    0.616462078191
      1   S       6             1.8277300    0.221006028032

      2   L       7            20.9642000    0.114660080729    0.040248692673
      2   L       8             4.8033100    0.919999647749    0.237593956746
      2   L       9             1.4593300   -0.003030682134    0.815853851473

      3   L      10             0.4834560    1.000000000000    1.000000000000

      4   L      11             0.1455850    1.000000000000    1.000000000000

      5   L      12             0.0438000    1.000000000000    1.000000000000

      6   D      13             0.6260000    1.000000000000

 HYDROGEN  

      7   S      14            33.8650000    0.025493814541
      7   S      15             5.0947900    0.190373108582
      7   S      16             1.1587900    0.852161486043

      8   S      17             0.3258400    1.000000000000

      9   S      18             0.1027410    1.000000000000

     10   S      19             0.0360000    1.000000000000

 HYDROGEN  

     11   S      20            33.8650000    0.025493814541
     11   S      21             5.0947900    0.190373108582
     11   S      22             1.1587900    0.852161486043

     12   S      23             0.3258400    1.000000000000

     13   S      24             0.1027410    1.000000000000

     14   S      25             0.0360000    1.000000000000

 HYDROGEN  

     15   S      26            33.8650000    0.025493814541
     15   S      27             5.0947900    0.190373108582
     15   S      28             1.1587900    0.852161486043

     16   S      29             0.3258400    1.000000000000

     17   S      30             0.1027410    1.000000000000

     18   S      31             0.0360000    1.000000000000

 OXYGEN    

     19   S      32          8588.5000000    0.001895150083
     19   S      33          1297.2300000    0.014385900631
     19   S      34           299.2960000    0.070732003103
     19   S      35            87.3771000    0.240001010530
     19   S      36            25.6789000    0.594797026097
     19   S      37             3.7400400    0.280802012320

     20   L      38            42.1175000    0.113889012440    0.036511397380
     20   L      39             9.6283700    0.920811100576    0.237152982984
     20   L      40             2.8533200   -0.003274470358    0.819701941186

     21   L      41             0.9056610    1.000000000000    1.000000000000

     22   L      42             0.2556110    1.000000000000    1.000000000000

     23   L      43             0.0845000    1.000000000000    1.000000000000

     24   D      44             1.2920000    1.000000000000

 HYDROGEN  

     25   S      45            33.8650000    0.025493814541
     25   S      46             5.0947900    0.190373108582
     25   S      47             1.1587900    0.852161486043

     26   S      48             0.3258400    1.000000000000

     27   S      49             0.1027410    1.000000000000

     28   S      50             0.0360000    1.000000000000

 CARBON    

     29   S      51          4563.2400000    0.001966650249
     29   S      52           682.0240000    0.015230601932
     29   S      53           154.9730000    0.076126909656
     29   S      54            44.4553000    0.260801033080
     29   S      55            13.0290000    0.616462078191
     29   S      56             1.8277300    0.221006028032

     30   L      57            20.9642000    0.114660080729    0.040248692673
     30   L      58             4.8033100    0.919999647749    0.237593956746
     30   L      59             1.4593300   -0.003030682134    0.815853851473

     31   L      60             0.4834560    1.000000000000    1.000000000000

     32   L      61             0.1455850    1.000000000000    1.000000000000

     33   L      62             0.0438000    1.000000000000    1.000000000000

     34   D      63             0.6260000    1.000000000000

 HYDROGEN  

     35   S      64            33.8650000    0.025493814541
     35   S      65             5.0947900    0.190373108582
     35   S      66             1.1587900    0.852161486043

     36   S      67             0.3258400    1.000000000000

     37   S      68             0.1027410    1.000000000000

     38   S      69             0.0360000    1.000000000000

 CARBON    

     39   S      70          4563.2400000    0.001966650249
     39   S      71           682.0240000    0.015230601932
     39   S      72           154.9730000    0.076126909656
     39   S      73            44.4553000    0.260801033080
     39   S      74            13.0290000    0.616462078191
     39   S      75             1.8277300    0.221006028032

     40   L      76            20.9642000    0.114660080729    0.040248692673
     40   L      77             4.8033100    0.919999647749    0.237593956746
     40   L      78             1.4593300   -0.003030682134    0.815853851473

     41   L      79             0.4834560    1.000000000000    1.000000000000

     42   L      80             0.1455850    1.000000000000    1.000000000000

     43   L      81             0.0438000    1.000000000000    1.000000000000

     44   D      82             0.6260000    1.000000000000

 HYDROGEN  

     45   S      83            33.8650000    0.025493814541
     45   S      84             5.0947900    0.190373108582
     45   S      85             1.1587900    0.852161486043

     46   S      86             0.3258400    1.000000000000

     47   S      87             0.1027410    1.000000000000

     48   S      88             0.0360000    1.000000000000

 CARBON    

     49   S      89          4563.2400000    0.001966650249
     49   S      90           682.0240000    0.015230601932
     49   S      91           154.9730000    0.076126909656
     49   S      92            44.4553000    0.260801033080
     49   S      93            13.0290000    0.616462078191
     49   S      94             1.8277300    0.221006028032

     50   L      95            20.9642000    0.114660080729    0.040248692673
     50   L      96             4.8033100    0.919999647749    0.237593956746
     50   L      97             1.4593300   -0.003030682134    0.815853851473

     51   L      98             0.4834560    1.000000000000    1.000000000000

     52   L      99             0.1455850    1.000000000000    1.000000000000

     53   L     100             0.0438000    1.000000000000    1.000000000000

     54   D     101             0.6260000    1.000000000000

 HYDROGEN  

     55   S     102            33.8650000    0.025493814541
     55   S     103             5.0947900    0.190373108582
     55   S     104             1.1587900    0.852161486043

     56   S     105             0.3258400    1.000000000000

     57   S     106             0.1027410    1.000000000000

     58   S     107             0.0360000    1.000000000000

 HYDROGEN  

     59   S     108            33.8650000    0.025493814541
     59   S     109             5.0947900    0.190373108582
     59   S     110             1.1587900    0.852161486043

     60   S     111             0.3258400    1.000000000000

     61   S     112             0.1027410    1.000000000000

     62   S     113             0.0360000    1.000000000000

 HYDROGEN  

     63   S     114            33.8650000    0.025493814541
     63   S     115             5.0947900    0.190373108582
     63   S     116             1.1587900    0.852161486043

     64   S     117             0.3258400    1.000000000000

     65   S     118             0.1027410    1.000000000000

     66   S     119             0.0360000    1.000000000000

 OXYGEN    

     67   S     120          8588.5000000    0.001895150083
     67   S     121          1297.2300000    0.014385900631
     67   S     122           299.2960000    0.070732003103
     67   S     123            87.3771000    0.240001010530
     67   S     124            25.6789000    0.594797026097
     67   S     125             3.7400400    0.280802012320

     68   L     126            42.1175000    0.113889012440    0.036511397380
     68   L     127             9.6283700    0.920811100576    0.237152982984
     68   L     128             2.8533200   -0.003274470358    0.819701941186

     69   L     129             0.9056610    1.000000000000    1.000000000000

     70   L     130             0.2556110    1.000000000000    1.000000000000

     71   L     131             0.0845000    1.000000000000    1.000000000000

     72   D     132             1.2920000    1.000000000000

 OXYGEN    

     73   S     133          8588.5000000    0.001895150083
     73   S     134          1297.2300000    0.014385900631
     73   S     135           299.2960000    0.070732003103
     73   S     136            87.3771000    0.240001010530
     73   S     137            25.6789000    0.594797026097
     73   S     138             3.7400400    0.280802012320

     74   L     139            42.1175000    0.113889012440    0.036511397380
     74   L     140             9.6283700    0.920811100576    0.237152982984
     74   L     141             2.8533200   -0.003274470358    0.819701941186

     75   L     142             0.9056610    1.000000000000    1.000000000000

     76   L     143             0.2556110    1.000000000000    1.000000000000

     77   L     144             0.0845000    1.000000000000    1.000000000000

     78   D     145             1.2920000    1.000000000000

 HYDROGEN  

     79   S     146            33.8650000    0.025493814541
     79   S     147             5.0947900    0.190373108582
     79   S     148             1.1587900    0.852161486043

     80   S     149             0.3258400    1.000000000000

     81   S     150             0.1027410    1.000000000000

     82   S     151             0.0360000    1.000000000000

 TOTAL NUMBER OF BASIS SET SHELLS             =   82
 NUMBER OF CARTESIAN GAUSSIAN BASIS FUNCTIONS =  201
 NUMBER OF ELECTRONS                          =   58
 CHARGE OF MOLECULE                           =    0
 SPIN MULTIPLICITY                            =    1
 NUMBER OF OCCUPIED ORBITALS (ALPHA)          =   29
 NUMBER OF OCCUPIED ORBITALS (BETA )          =   29
 TOTAL NUMBER OF ATOMS                        =   17
 THE NUCLEAR REPULSION ENERGY IS      316.4614989554

     $CONTRL OPTIONS
     ---------------
 SCFTYP=NONE         RUNTYP=TRANSITN     EXETYP=RUN     
 MPLEVL=       0     CITYP =GUGA         CCTYP =NONE         VBTYP =NONE    
 DFTTYP=NONE         TDDFT =NONE    
 MULT  =       1     ICHARG=       0     NZVAR =       0     COORD =UNIQUE  
 PP    =NONE         RELWFN=NONE         LOCAL =NONE         NUMGRD=       F
 ISPHER=       0     NOSYM =       0     MAXIT =     200     UNITS =ANGS    
 PLTORB=       F     MOLPLT=       F     AIMPAC=       F     FRIEND=        
 NPRINT=       7     IREST =       0     GEOM  =INPUT   
 NORMF =       0     NORMP =       0     ITOL  =      30     ICUT  =      11
 INTTYP=BEST         GRDTYP=BEST         QMTTOL= 1.0E-06

     $SYSTEM OPTIONS
     ---------------
  REPLICATED MEMORY=   350000000 WORDS (ON EVERY NODE).
 DISTRIBUTED MEMDDI=           0 MILLION WORDS IN AGGREGATE,
 MEMDDI DISTRIBUTED OVER   4 PROCESSORS IS           0 WORDS/PROCESSOR.
 TOTAL MEMORY REQUESTED ON EACH PROCESSOR=   350000000 WORDS.
 TIMLIM=      360000.00 MINUTES, OR     250.0 DAYS.
 PARALL= T  BALTYP=  DLB     KDIAG=    0  COREFL= F
 MXSEQ2=     300 MXSEQ3=     150  mem10=         0

          ----------------
          PROPERTIES INPUT
          ----------------

     MOMENTS            FIELD           POTENTIAL          DENSITY
 IEMOM =       1   IEFLD =       0   IEPOT =       0   IEDEN =       0
 WHERE =COMASS     WHERE =NUCLEI     WHERE =NUCLEI     WHERE =NUCLEI  
 OUTPUT=BOTH       OUTPUT=BOTH       OUTPUT=BOTH       OUTPUT=BOTH    
 IEMINT=       0   IEFINT=       0                     IEDINT=       0
                                                       MORB  =       0
          EXTRAPOLATION IN EFFECT
          SOSCF IN EFFECT
 ORBITAL PRINTING OPTION: NPREO=     1   201     2     1

     -------------------------------
     INTEGRAL TRANSFORMATION OPTIONS
     -------------------------------
     NWORD  =            0
     CUTOFF = 1.0E-12     MPTRAN =       0
     DIRTRF =       T     AOINTS =DUP     

          ----------------------
          INTEGRAL INPUT OPTIONS
          ----------------------
 NOPK  =       1 NORDER=       0 SCHWRZ=       T

     ------------------------------------------
     THE POINT GROUP IS C1 , NAXIS= 0, ORDER= 1
     ------------------------------------------

     DIMENSIONS OF THE SYMMETRY SUBSPACES ARE
 A   =  201

 ..... DONE SETTING UP THE RUN .....
 CPU     0: STEP CPU TIME=     0.47 TOTAL CPU TIME=          0.5 (      0.0 MIN)
 TOTAL WALL CLOCK TIME=          0.5 SECONDS, CPU UTILIZATION IS   100.00%

     ------------------------
     TRANSITION MOMENT DRIVER
     ------------------------

     -------------------------------
     INPUT FOR TRANSITION MOMENT RUN
     -------------------------------
     OPERAT=HSO1         NFZC  =      26     NOCC  =      30
     NUMCI =       2     NUMVEC=       1     SYMTOL=   1.0E-04
     IPRHSO=       0     NOSYM =       0     ETOL  =   100.000000
     UPPER ENERGY LIMIT FOR SPIN-ORBIT CI MATRIX   =      100.000 HARTREE.
     TMOMNT=       T     SKIPDM=       T     PRTPRM=       T
     SLOWFF=       F     PHYSRC=       F     MODPAR=       3
     JZ    =       0     PARMP =       0     ZEFTYP=TRUE    
     MCP2E =       0     ONECNT=       0     NFFBUF=      -1
     EEQTOL=   0.10E-05  ISTNO =  0  0
     DEGTOL= .0200 .0020

     IROOTS=         4  4
     NSTATE=         4  4
     IVEX  =         1  1
     ZEFF  =        6.0   1.0   1.0   1.0   8.0   1.0   6.0   1.0   6.0   1.0
     ZEFF  =        6.0   1.0   1.0   1.0   8.0   8.0   1.0

          ********************
          1 ELECTRON INTEGRALS
          ********************
 ...... END OF ONE-ELECTRON INTEGRALS ......
 CPU     0: STEP CPU TIME=     0.04 TOTAL CPU TIME=          0.5 (      0.0 MIN)
 TOTAL WALL CLOCK TIME=          0.5 SECONDS, CPU UTILIZATION IS   100.00%
 OPENING FILE SOCCDAT WITH      12 LOGICAL RECORDS OF       0 WORDS
 WITH A MAXIMUM OF          12 PHYSICAL RECORDS OF  204800 WORDS


          ----------------------
          CORRESPONDING ORBITALS
          ----------------------
 THE CORRESPONDING ORBITAL OVERLAPS ARE
  1.0000000000 1.0000000000 1.0000000000 1.0000000000 1.0000000000
  1.0000000000 1.0000000000 1.0000000000 1.0000000000 1.0000000000
  1.0000000000 1.0000000000 1.0000000000 1.0000000000 1.0000000000
  1.0000000000 1.0000000000 1.0000000000 1.0000000000 1.0000000000
  1.0000000000 1.0000000000 1.0000000000 1.0000000000 1.0000000000
  1.0000000000 1.0000000000 1.0000000000 1.0000000000 1.0000000000
 CPU     0: STEP CPU TIME=     0.05 TOTAL CPU TIME=          0.6 (      0.0 MIN)
 TOTAL WALL CLOCK TIME=          0.6 SECONDS, CPU UTILIZATION IS   100.00%

                    ----------------------
                    AO INTEGRAL TECHNOLOGY
                    ----------------------
     S,P,L SHELL ROTATED AXIS INTEGRALS, REPROGRAMMED BY
        KAZUYA ISHIMURA (IMS) AND JOSE SIERRA (SYNSTAR).
     S,P,D,L SHELL ROTATED AXIS INTEGRALS PROGRAMMED BY
        KAZUYA ISHIMURA (INSTITUTE FOR MOLECULAR SCIENCE).
     S,P,D,F,G SHELL TO TOTAL QUARTET ANGULAR MOMENTUM SUM 5,
        ERIC PROGRAM BY GRAHAM FLETCHER (ELORET AND NASA ADVANCED
        SUPERCOMPUTING DIVISION, AMES RESEARCH CENTER).
     S,P,D,F,G,L SHELL GENERAL RYS QUADRATURE PROGRAMMED BY
        MICHEL DUPUIS (PACIFIC NORTHWEST NATIONAL LABORATORY).

          --------------------
          2 ELECTRON INTEGRALS
          --------------------

 DIRECT SCF METHOD SKIPS INTEGRAL STORAGE ON DISK.
 DIRECT TRANSFORMATION SKIPS AO INTEGRAL STORAGE ON DISK.
  ...... END OF TWO-ELECTRON INTEGRALS .....
 STEP CPU TIME =     0.02 TOTAL CPU TIME =          0.6 (      0.0 MIN)
 TOTAL WALL CLOCK TIME=          0.6 SECONDS, CPU UTILIZATION IS   100.00%
 ...... END OF ORBITAL SELECTION ......


     -------------------------
      1-ST     CI CALCULATION
     -------------------------

          -----------------------     ----------------------------
          GUGA DISTINCT ROW TABLE     WRITTEN BY B.R.BROOKS,P.SAXE
          -----------------------     ----------------------------

      GROUP=C1           NPRT=       0
       FORS=       T   INTACT=       F
       FOCI=       F   MXNINT=   50000
       SOCI=       F   MXNEME=   10000
     IEXCIT=       0

      -CORE-    -INTERNAL-  -EXTERNAL-
     NFZC=  26   NDOC=   3   NEXT=   0
     NMCC=   0   NAOS=   0   NFZV=   0
                 NBOS=   0
                 NALP=   0
                 NVAL=   1

 THE MAXIMUM ELECTRON EXCITATION WILL BE   2

 SYMMETRIES FOR THE  26 CORE,   4 ACTIVE,   0 EXTERNAL MO-S ARE
     CORE= A     A     A     A     A     A     A     A     A     A   
           A     A     A     A     A     A     A     A     A     A   
           A     A     A     A     A     A   
   ACTIVE= A     A     A     A   
           DOC   DOC   DOC   VAL 

 MOLECULAR CHARGE          =    0
 NUMBER OF ALPHA ELECTRONS =   29
 NUMBER OF  BETA ELECTRONS =   29

 THE ELECTRONIC STATE IS  1-A   

 THE DISTINCT ROW TABLE HAS        11 ROWS.
  THE WAVEFUNCTION CONTAINS        10 WALKS (CSF-S).

 TOTAL NUMBER OF INTEGRALS =         73
 NUMBER OF INTEGRALS/GROUP =         73
 NUMBER OF INTEGRAL GROUPS =          1
 MAXIMUM RECORD SIZES ARE     500 FOR UNIT 11      22 FOR UNIT 12
                            30001 FOR UNIT 15   30001 FOR UNIT 16
 ...... END OF -DRT- GENERATION ...... 
 CPU     0: STEP CPU TIME=    10.10 TOTAL CPU TIME=         10.7 (      0.2 MIN)
 TOTAL WALL CLOCK TIME=         10.7 SECONDS, CPU UTILIZATION IS   100.00%

     --------------------------------------------
     PARTIAL TWO ELECTRON INTEGRAL TRANSFORMATION
     --------------------------------------------

 NUMBER OF CORE MOLECULAR ORBITALS     =   26
 NUMBER OF OCCUPIED MOLECULAR ORBITALS =   30
 TOTAL NUMBER OF MOLECULAR ORBITALS    =   30
 TOTAL NUMBER OF ATOMIC ORBITALS       =  201
 THRESHOLD FOR KEEPING TRANSFORMED 2E- INTEGRALS = 1.000E-12
 AO INTEGRALS WILL BE CALCULATED IN DIRECT MODE...
 DIRECT TRANSFORMATION SKIPS AO INTEGRAL STORAGE ON DISK.
 SCHWARZ INEQUALITY OVERHEAD:     19451 INTEGRALS, T=        1.00
 EVALUATING THE FROZEN CORE ENERGY...
 ----- FROZEN CORE ENERGY =      -689.6485342036

 PLAN A: REQUIREMENTS FOR FULLY IN-MEMORY TRANSFORMATION:
 # OF WORDS AVAILABLE =            349889940
 # OF WORDS NEEDED    =             16636618

 PARALLEL ONLY WORKS WITH THE SEGMENTED ALGORITHM.
 ADJUSTING MEMORY TO USE SEGMENTED ALGORITHM.


 PLAN B: REQUIREMENTS FOR THE SEGMENTED TRANSFORMATION:
       MINIMUM=        4395115 WORDS FOR 1 MOLECULAR ORBITAL PER PASS
       MAXIMUM=        4395115 WORDS FOR ALL MOLECULAR ORBITALS IN 1 PASS
              (        4080501 EXTRA WORDS INCLUDES 1 EXTRA ORBITAL/PASS)
 THIS RUN USES=        4395115 WORDS,
 DISTRIBUTING   4 PASSES EACH CONTAINING     1 ORBITALS OVER   4 PROCESSORS.

 CHOOSING SEGMENTED PARTIAL TRANSFORMATION...
 DIRECT TRANSFORMATION SKIPS AO INTEGRAL STORAGE ON DISK.
 PASS #   1 TOOK       14.13 SECONDS.
 ASSIGNING PASS #   2 TO A DIFFERENT PROCESSOR.
 ASSIGNING PASS #   3 TO A DIFFERENT PROCESSOR.
 ASSIGNING PASS #   4 TO A DIFFERENT PROCESSOR.
 TOTAL NUMBER OF TRANSFORMED 2E- INTEGRALS KEPT =           55
 ... END OF INTEGRAL TRANSFORMATION ...
 CPU     0: STEP CPU TIME=    19.93 TOTAL CPU TIME=         30.6 (      0.5 MIN)
 TOTAL WALL CLOCK TIME=         30.6 SECONDS, CPU UTILIZATION IS   100.00%

          ------------------------
          GUGA-CI INTEGRAL SORTING
          ------------------------

     80049 WORDS NEEDED TO SORT             73 GUGA INTEGRALS IN MEMORY
 349889940 WORDS ARE AVAILABLE
 CHOOSING IN-MEMORY SORTING...
 IN CORE ALGORITHM SORTED             10 NON-ZERO 1E- INTEGRALS
 IN CORE ALGORITHM SORTED             55 NON-ZERO 2E- INTEGRALS
 ...... END OF INTEGRAL SORTING ...... 
 CPU     0: STEP CPU TIME=     0.05 TOTAL CPU TIME=         30.7 (      0.5 MIN)
 TOTAL WALL CLOCK TIME=         30.7 SECONDS, CPU UTILIZATION IS   100.00%

 -------------------------     ---------------------------------------
 ENERGY MATRIX CALCULATION     WRITTEN BY B.R.BROOKS,W.D.LAIDIG,P.SAXE
 -------------------------     ---------------------------------------

 COMPUTING THE HAMILTONIAN FOR THE        10 CSF-S...

         145 IS THE TOTAL NUMBER OF GENERATED LOOPS
         145 WERE CREATED BY THE LOOP-DRIVEN ALGORITHM
           0 WERE CREATED IMPLICITLY

         145 IS THE TOTAL NUMBER OF PROCESSED LOOPS
          54     DIAGONAL LOOPS ARE STORED ON WORK15 IN     1 BUFFERS OF  10000 ELEMENTS.
          91 OFF DIAGONAL LOOPS ARE STORED ON WORK16 IN     1 BUFFERS OF  10000 ELEMENTS.
 ...... END OF ENERGY MATRIX CALCULATION ...... 
 CPU     0: STEP CPU TIME=     0.04 TOTAL CPU TIME=         30.7 (      0.5 MIN)
 TOTAL WALL CLOCK TIME=         30.7 SECONDS, CPU UTILIZATION IS   100.00%

          -----------------------------------------
          DAVIDSON METHOD CI-MATRIX DIAGONALIZATION
                   WRITTEN BY STEVE ELBERT
          -----------------------------------------
 NUMBER OF STATES REQUESTED =     4
 MAX. NUMB. OF EXPAN. VEC   =    30
 MAX. NUMB. IMPROVED STATES =     4
 MAX. NUMB. OF ITERATIONS   =   500
 CONVERGENCE CRITERION      =    1.0E-06

 CHOOSING TO SOLVE SECULAR EQUATION IN MEMORY
 NUMBER OF WORDS AVAILABLE =  349889940
 NUMBER OF WORDS USED      =      31165
 ENERGY MATRIX BUFFER SIZE =      10000
 SOLUTION FOUND WITH DIRECT METHOD

 STATE #    1  ENERGY =    -381.850673430

      CSF      COEF    OCCUPANCY (IGNORING CORE)
      ---      ----    --------- --------- -----
        1   -0.353858  2220
        2    0.246054  2211
        3    0.497014  2121
        5    0.279728  2202
        7   -0.486740  1212
        8   -0.281604  2022
        9   -0.238182  1122
       10    0.340591  0222

 THE PROJECTION OF THIS CI STATE ONTO SPACE SYMMETRY A    WEIGHS 1.0000E+00


 STATE #    2  ENERGY =    -381.843935981

      CSF      COEF    OCCUPANCY (IGNORING CORE)
      ---      ----    --------- --------- -----
        1    0.543997  2220
        2    0.427002  2211
        5    0.200201  2202
        7   -0.055794  1212
        8   -0.202916  2022
        9   -0.415269  1122
       10   -0.512545  0222

 THE PROJECTION OF THIS CI STATE ONTO SPACE SYMMETRY A    WEIGHS 1.0000E+00


 STATE #    3  ENERGY =    -381.839785784

      CSF      COEF    OCCUPANCY (IGNORING CORE)
      ---      ----    --------- --------- -----
        1    0.164290  2220
        2   -0.461449  2211
        5    0.519115  2202
        8   -0.511395  2022
        9    0.447306  1122
       10   -0.158590  0222

 THE PROJECTION OF THIS CI STATE ONTO SPACE SYMMETRY A    WEIGHS 1.0000E+00


 STATE #    4  ENERGY =    -381.833009659

      CSF      COEF    OCCUPANCY (IGNORING CORE)
      ---      ----    --------- --------- -----
        1    0.280571  2220
        2   -0.248062  2211
        3    0.510297  2121
        5   -0.343192  2202
        7   -0.496586  1212
        8    0.335293  2022
        9    0.230980  1122
       10   -0.262996  0222

 THE PROJECTION OF THIS CI STATE ONTO SPACE SYMMETRY A    WEIGHS 1.0000E+00

 ...... END OF CI-MATRIX DIAGONALIZATION ......
 CPU     0: STEP CPU TIME=     0.09 TOTAL CPU TIME=         30.8 (      0.5 MIN)
 TOTAL WALL CLOCK TIME=         30.8 SECONDS, CPU UTILIZATION IS   100.00%

          ---------------------
          STORE CSF INFORMATION
          --------------------

 READING THE DRT FILE
 TITLE=DRT1    Fri Apr 30 19:19:45 2021                                                
 NUMBER OF CONFIGURATIONS =         10

 READING THE CI VECTOR FILE
 RUN TITLE= C4H10O3                                                                        
 DRT TITLE=DRT1    Fri Apr 30 19:19:45 2021                                                
     4 STATES WERE COMPUTED, NWKS=        10

 STORING CSF AND CI COEF. INFORMATION FOR    4 STATES ON FILE  17.
     ENERGIES ARE ...
    -382.9512524   -382.9408501   -382.9391790   -382.9286722
 SAVING CSFS WITH COEFS LARGER THAN 2.50E-05
 SAVED CSFS:         10
 TOTAL CSFS:         10

 ...... DONE STORING CSF INFORMATION ......
 CPU     0: STEP CPU TIME=     0.01 TOTAL CPU TIME=         30.8 (      0.5 MIN)
 TOTAL WALL CLOCK TIME=         30.8 SECONDS, CPU UTILIZATION IS   100.00%


     -------------------------
      2-ND     CI CALCULATION
     -------------------------

          -----------------------     ----------------------------
          GUGA DISTINCT ROW TABLE     WRITTEN BY B.R.BROOKS,P.SAXE
          -----------------------     ----------------------------

      GROUP=C1           NPRT=       0
       FORS=       T   INTACT=       F
       FOCI=       F   MXNINT=   50000
       SOCI=       F   MXNEME=   10000
     IEXCIT=       0

      -CORE-    -INTERNAL-  -EXTERNAL-
     NFZC=  26   NDOC=   2   NEXT=   0
     NMCC=   0   NAOS=   0   NFZV=   0
                 NBOS=   0
                 NALP=   2
                 NVAL=   0

 THE MAXIMUM ELECTRON EXCITATION WILL BE   2

 SYMMETRIES FOR THE  26 CORE,   4 ACTIVE,   0 EXTERNAL MO-S ARE
     CORE= A     A     A     A     A     A     A     A     A     A   
           A     A     A     A     A     A     A     A     A     A   
           A     A     A     A     A     A   
   ACTIVE= A     A     A     A   
           DOC   DOC   ALP   ALP 

 MOLECULAR CHARGE          =    0
 NUMBER OF ALPHA ELECTRONS =   30
 NUMBER OF  BETA ELECTRONS =   28

 THE ELECTRONIC STATE IS  3-A   

 THE DISTINCT ROW TABLE HAS         9 ROWS.
  THE WAVEFUNCTION CONTAINS         6 WALKS (CSF-S).

 TOTAL NUMBER OF INTEGRALS =         73
 NUMBER OF INTEGRALS/GROUP =         73
 NUMBER OF INTEGRAL GROUPS =          1
 MAXIMUM RECORD SIZES ARE     500 FOR UNIT 11      22 FOR UNIT 12
                            30001 FOR UNIT 15   30001 FOR UNIT 16
 ...... END OF -DRT- GENERATION ...... 
 CPU     0: STEP CPU TIME=     4.55 TOTAL CPU TIME=         35.3 (      0.6 MIN)
 TOTAL WALL CLOCK TIME=         35.3 SECONDS, CPU UTILIZATION IS   100.00%

     --------------------------------------------
     PARTIAL TWO ELECTRON INTEGRAL TRANSFORMATION
     --------------------------------------------

 NUMBER OF CORE MOLECULAR ORBITALS     =   26
 NUMBER OF OCCUPIED MOLECULAR ORBITALS =   30
 TOTAL NUMBER OF MOLECULAR ORBITALS    =   30
 TOTAL NUMBER OF ATOMIC ORBITALS       =  201
 THRESHOLD FOR KEEPING TRANSFORMED 2E- INTEGRALS = 1.000E-12
 AO INTEGRALS WILL BE CALCULATED IN DIRECT MODE...
 DIRECT TRANSFORMATION SKIPS AO INTEGRAL STORAGE ON DISK.
 SCHWARZ INEQUALITY OVERHEAD:     19451 INTEGRALS, T=        1.13
 EVALUATING THE FROZEN CORE ENERGY...
 ----- FROZEN CORE ENERGY =      -689.6485342036

 PLAN A: REQUIREMENTS FOR FULLY IN-MEMORY TRANSFORMATION:
 # OF WORDS AVAILABLE =            349889940
 # OF WORDS NEEDED    =             16636618

 PARALLEL ONLY WORKS WITH THE SEGMENTED ALGORITHM.
 ADJUSTING MEMORY TO USE SEGMENTED ALGORITHM.


 PLAN B: REQUIREMENTS FOR THE SEGMENTED TRANSFORMATION:
       MINIMUM=        4395115 WORDS FOR 1 MOLECULAR ORBITAL PER PASS
       MAXIMUM=        4395115 WORDS FOR ALL MOLECULAR ORBITALS IN 1 PASS
              (        4080501 EXTRA WORDS INCLUDES 1 EXTRA ORBITAL/PASS)
 THIS RUN USES=        4395115 WORDS,
 DISTRIBUTING   4 PASSES EACH CONTAINING     1 ORBITALS OVER   4 PROCESSORS.

 CHOOSING SEGMENTED PARTIAL TRANSFORMATION...
 DIRECT TRANSFORMATION SKIPS AO INTEGRAL STORAGE ON DISK.
 PASS #   1 TOOK       14.11 SECONDS.
 ASSIGNING PASS #   2 TO A DIFFERENT PROCESSOR.
 ASSIGNING PASS #   3 TO A DIFFERENT PROCESSOR.
 ASSIGNING PASS #   4 TO A DIFFERENT PROCESSOR.
 TOTAL NUMBER OF TRANSFORMED 2E- INTEGRALS KEPT =           55
 ... END OF INTEGRAL TRANSFORMATION ...
 CPU     0: STEP CPU TIME=    18.96 TOTAL CPU TIME=         54.3 (      0.9 MIN)
 TOTAL WALL CLOCK TIME=         54.3 SECONDS, CPU UTILIZATION IS   100.00%

          ------------------------
          GUGA-CI INTEGRAL SORTING
          ------------------------

     80049 WORDS NEEDED TO SORT             73 GUGA INTEGRALS IN MEMORY
 349889940 WORDS ARE AVAILABLE
 CHOOSING IN-MEMORY SORTING...
 IN CORE ALGORITHM SORTED             10 NON-ZERO 1E- INTEGRALS
 IN CORE ALGORITHM SORTED             55 NON-ZERO 2E- INTEGRALS
 ...... END OF INTEGRAL SORTING ...... 
 CPU     0: STEP CPU TIME=     0.08 TOTAL CPU TIME=         54.4 (      0.9 MIN)
 TOTAL WALL CLOCK TIME=         54.4 SECONDS, CPU UTILIZATION IS   100.00%

 -------------------------     ---------------------------------------
 ENERGY MATRIX CALCULATION     WRITTEN BY B.R.BROOKS,W.D.LAIDIG,P.SAXE
 -------------------------     ---------------------------------------

 COMPUTING THE HAMILTONIAN FOR THE         6 CSF-S...

          81 IS THE TOTAL NUMBER OF GENERATED LOOPS
          81 WERE CREATED BY THE LOOP-DRIVEN ALGORITHM
           0 WERE CREATED IMPLICITLY

          81 IS THE TOTAL NUMBER OF PROCESSED LOOPS
          44     DIAGONAL LOOPS ARE STORED ON WORK15 IN     1 BUFFERS OF  10000 ELEMENTS.
          37 OFF DIAGONAL LOOPS ARE STORED ON WORK16 IN     1 BUFFERS OF  10000 ELEMENTS.
 ...... END OF ENERGY MATRIX CALCULATION ...... 
 CPU     0: STEP CPU TIME=     0.05 TOTAL CPU TIME=         54.4 (      0.9 MIN)
 TOTAL WALL CLOCK TIME=         54.4 SECONDS, CPU UTILIZATION IS   100.00%

          -----------------------------------------
          DAVIDSON METHOD CI-MATRIX DIAGONALIZATION
                   WRITTEN BY STEVE ELBERT
          -----------------------------------------
 NUMBER OF STATES REQUESTED =     4
 MAX. NUMB. OF EXPAN. VEC   =    30
 MAX. NUMB. IMPROVED STATES =     4
 MAX. NUMB. OF ITERATIONS   =   500
 CONVERGENCE CRITERION      =    1.0E-06

 CHOOSING TO SOLVE SECULAR EQUATION IN MEMORY
 NUMBER OF WORDS AVAILABLE =  349889940
 NUMBER OF WORDS USED      =      31099
 ENERGY MATRIX BUFFER SIZE =      10000
 SOLUTION FOUND WITH DIRECT METHOD

 STATE #    1  ENERGY =    -381.850705176

      CSF      COEF    OCCUPANCY (IGNORING CORE)
      ---      ----    --------- --------- -----
        1    0.491767  1122
        2   -0.250121  2121
        3   -0.401926  2112
        4    0.466866  1221
        5   -0.249464  1212
        6    0.503849  2211

 THE PROJECTION OF THIS CI STATE ONTO SPACE SYMMETRY A    WEIGHS 1.0000E+00


 STATE #    2  ENERGY =    -381.843791520

      CSF      COEF    OCCUPANCY (IGNORING CORE)
      ---      ----    --------- --------- -----
        2    0.430904  2121
        3    0.264109  2112
        4    0.754860  1221
        5    0.415079  1212

 THE PROJECTION OF THIS CI STATE ONTO SPACE SYMMETRY A    WEIGHS 1.0000E+00


 STATE #    3  ENERGY =    -381.839764450

      CSF      COEF    OCCUPANCY (IGNORING CORE)
      ---      ----    --------- --------- -----
        2   -0.450243  2121
        3    0.736025  2112
        4    0.238969  1221
        5   -0.442068  1212

 THE PROJECTION OF THIS CI STATE ONTO SPACE SYMMETRY A    WEIGHS 1.0000E+00


 STATE #    4  ENERGY =    -381.833030084

      CSF      COEF    OCCUPANCY (IGNORING CORE)
      ---      ----    --------- --------- -----
        1    0.485399  1122
        2    0.249425  2121
        3    0.476397  2112
        4   -0.393787  1221
        5    0.238546  1212
        6    0.513078  2211

 THE PROJECTION OF THIS CI STATE ONTO SPACE SYMMETRY A    WEIGHS 1.0000E+00

 ...... END OF CI-MATRIX DIAGONALIZATION ......
 CPU     0: STEP CPU TIME=     0.08 TOTAL CPU TIME=         54.5 (      0.9 MIN)
 TOTAL WALL CLOCK TIME=         54.5 SECONDS, CPU UTILIZATION IS   100.00%

          ---------------------
          STORE CSF INFORMATION
          --------------------

 READING THE DRT FILE
 TITLE=DRT2    Fri Apr 30 19:20:15 2021                                                
 NUMBER OF CONFIGURATIONS =          6

 READING THE CI VECTOR FILE
 RUN TITLE= C4H10O3                                                                        
 DRT TITLE=DRT2    Fri Apr 30 19:20:15 2021                                                
     4 STATES WERE COMPUTED, NWKS=         6

 STORING CSF AND CI COEF. INFORMATION FOR    4 STATES ON FILE  17.
     ENERGIES ARE ...
    -382.9515911   -382.9405330   -382.9392307   -382.9289026
 SAVING CSFS WITH COEFS LARGER THAN 2.50E-05
 SAVED CSFS:          6
 TOTAL CSFS:          6

 ...... DONE STORING CSF INFORMATION ......
 CPU     0: STEP CPU TIME=     0.02 TOTAL CPU TIME=         54.5 (      0.9 MIN)
 TOTAL WALL CLOCK TIME=         54.5 SECONDS, CPU UTILIZATION IS   100.00%
 CPU     0: STEP CPU TIME=     0.00 TOTAL CPU TIME=         54.5 (      0.9 MIN)
 TOTAL WALL CLOCK TIME=         54.5 SECONDS, CPU UTILIZATION IS   100.00%

 ++++++++++++++++++++++++++++++++++++++++++++++++++++++++++++++++++++++


 THE SYMMETRIES OF THE ANGULAR MOMENTUM L AND TRANSLATION R:
 LX BELONGS TO A   
 LY BELONGS TO A   
 LZ BELONGS TO A   
 RX BELONGS TO A   
 RY BELONGS TO A   
 RZ BELONGS TO A   
 SOC INTEGRALS NEED BE CALCULATED FOR LX: YEA 
 SOC INTEGRALS NEED BE CALCULATED FOR LY: YEA 
 SOC INTEGRALS NEED BE CALCULATED FOR LZ: YEA 

     -------------------------------------------
            DIRECT SPIN-ORBIT COUPLING
         (SHIRO KOSEKI AND DMITRI FEDOROV)

             ONE ELECTRON SO OPERATOR.
     -------------------------------------------


ENERGY FOR THE LOWEST STATE     =     -382.9515911000
ENERGY TOLERANCE FOR SOC MATRIX =     -282.9515911000 (HIGHEST STATE)
                           ETOL =      100.0000000000
                         UPPREN =     -282.9515911000

  CI# RTS#     LOWEST ENERGY      HIGHEST ENERGY     NEXT ENERGY
    1    4     -382.9512524000     -382.9286722000
    2    4     -382.9515911000     -382.9289026000

         -------------------------------------
          ONE-ELECTRON SPIN-ORBIT AO INTEGRALS
         -------------------------------------
         USING      67199 WORDS OF MEMORY
         2E SOC INTEGRALS WILL BE DISTRIBUTED
      ...... DONE WITH SPIN-ORBIT INTEGRALS ......
 CPU     0: STEP CPU TIME=     0.13 TOTAL CPU TIME=         54.6 (      0.9 MIN)
 TOTAL WALL CLOCK TIME=         54.6 SECONDS, CPU UTILIZATION IS   100.00%

    284230 WORDS OF MEMORY ARE REQUIRED  FOR 1 PASS(ES)
    284230 WORDS FOR INTEGRALS,    223951 WORDS FOR CSFS.

 REFERENCE STATE IS SET TO    1 IN THE DRT NO. 1 (     0).

 THE FOLLOWING LEGEND IS USED BELOW:
 [C] - THE MATRIX ELEMENT ACTUALLY CALCULATED
 [P] - OBTAINED FROM [C] BY THE WIGNER-ECKART THEOREM (<HSO>)
 [Z] - ZERO BY POINT GROUP SYMMETRY
 [W] - ZERO BY THE WIGNER-ECKART THEOREM (<HSO>)
 [S] - ZERO BY SPIN ORTHOGONALITY (<R>)

 [Z]'S ARE NOT CALCULATED.


 CI STATE FORMAT:   N-(2S+1)G:B
 G- IRREP LABEL, B NUMBERS DEGENERATE COMPONENTS OF G
 N NUMBERS EQUIVALENT TERMS (2S+1)G:B

 STATE ID FORMAT: NCI*1000+IROOT,
 WHERE NCI IS THE NTH $DRT GROUP
 AND IROOT IS THE CI ROOT'S ORDINAL NUMBER.

 DIPOLE MOMENTS ARE IN E*BOHR UNITS. TO GET DEBYE, MULTIPLY BY 2.541766.

   < 1-1A    |R| 1-1A    > =     -0.294312     -0.596813     -0.151819 [CCC]
 < 1-1A    (MS= 0.0)|HSO| 1-1A    (MS= 0.0)> =     0.0000    -0.0000I    [W]
  
   < 1-1A    |R| 2-1A    > =     -0.017841      0.004166      0.042387 [CCC]
 < 1-1A    (MS= 0.0)|HSO| 2-1A    (MS= 0.0)> =     0.0000    -0.0000I    [W]
  
   < 1-1A    |R| 3-1A    > =      0.003103      0.019951     -0.026456 [CCC]
 < 1-1A    (MS= 0.0)|HSO| 3-1A    (MS= 0.0)> =     0.0000    -0.0000I    [W]
  
   < 1-1A    |R| 4-1A    > =     -0.000033      0.001277     -0.000487 [CCC]
 < 1-1A    (MS= 0.0)|HSO| 4-1A    (MS= 0.0)> =     0.0000    -0.0000I    [W]
  
   < 2-1A    |R| 2-1A    > =     -0.342138     -0.731560     -0.160736 [CCC]
 < 2-1A    (MS= 0.0)|HSO| 2-1A    (MS= 0.0)> =     0.0000    -0.0000I    [W]
  
   < 2-1A    |R| 3-1A    > =      0.004240      0.006227      0.001337 [CCC]
 < 2-1A    (MS= 0.0)|HSO| 3-1A    (MS= 0.0)> =     0.0000    -0.0000I    [W]
  
   < 2-1A    |R| 4-1A    > =     -0.001459     -0.020162      0.024143 [CCC]
 < 2-1A    (MS= 0.0)|HSO| 4-1A    (MS= 0.0)> =     0.0000    -0.0000I    [W]
  
   < 3-1A    |R| 3-1A    > =     -0.235630     -0.571715     -0.118541 [CCC]
 < 3-1A    (MS= 0.0)|HSO| 3-1A    (MS= 0.0)> =     0.0000    -0.0000I    [W]
  
   < 3-1A    |R| 4-1A    > =      0.018305     -0.001669     -0.044819 [CCC]
 < 3-1A    (MS= 0.0)|HSO| 4-1A    (MS= 0.0)> =     0.0000    -0.0000I    [W]
  
   < 4-1A    |R| 4-1A    > =     -0.283571     -0.706188     -0.128401 [CCC]
 < 4-1A    (MS= 0.0)|HSO| 4-1A    (MS= 0.0)> =     0.0000    -0.0000I    [W]
  
 CPU     0: STEP CPU TIME=     0.27 TOTAL CPU TIME=         54.9 (      0.9 MIN)
 TOTAL WALL CLOCK TIME=         54.9 SECONDS, CPU UTILIZATION IS   100.00%
   < 1-1A    |R| 1-3A    > =      0.000000      0.000000      0.000000 [SSS]
 < 1-1A    (MS= 0.0)|HSO| 1-3A    (MS= 0.0)> =     0.0000     1.1917I    [C]
 < 1-1A    (MS= 0.0)|HSO| 1-3A    (MS= 1.0)> =     1.0575     1.3074I    [C]
 < 1-1A    (MS= 0.0)|HSO| 1-3A    (MS=-1.0)> =     1.0575    -1.3074I    [P]
  
   < 1-1A    |R| 2-3A    > =      0.000000      0.000000      0.000000 [SSS]
 < 1-1A    (MS= 0.0)|HSO| 2-3A    (MS= 0.0)> =     0.0000   -35.5147I    [C]
 < 1-1A    (MS= 0.0)|HSO| 2-3A    (MS= 1.0)> =   -46.3942   -50.9279I    [C]
 < 1-1A    (MS= 0.0)|HSO| 2-3A    (MS=-1.0)> =   -46.3942    50.9279I    [P]
  
   < 1-1A    |R| 3-3A    > =      0.000000      0.000000      0.000000 [SSS]
 < 1-1A    (MS= 0.0)|HSO| 3-3A    (MS= 0.0)> =     0.0000   -66.1593I    [C]
 < 1-1A    (MS= 0.0)|HSO| 3-3A    (MS= 1.0)> =    56.9621    15.2354I    [C]
 < 1-1A    (MS= 0.0)|HSO| 3-3A    (MS=-1.0)> =    56.9621   -15.2354I    [P]
  
   < 1-1A    |R| 4-3A    > =      0.000000      0.000000      0.000000 [SSS]
 < 1-1A    (MS= 0.0)|HSO| 4-3A    (MS= 0.0)> =     0.0000     0.8636I    [C]
 < 1-1A    (MS= 0.0)|HSO| 4-3A    (MS= 1.0)> =    -0.6905    -0.1315I    [C]
 < 1-1A    (MS= 0.0)|HSO| 4-3A    (MS=-1.0)> =    -0.6905     0.1315I    [P]
  
   < 2-1A    |R| 1-3A    > =      0.000000      0.000000      0.000000 [SSS]
 < 2-1A    (MS= 0.0)|HSO| 1-3A    (MS= 0.0)> =     0.0000   -37.2740I    [C]
 < 2-1A    (MS= 0.0)|HSO| 1-3A    (MS= 1.0)> =   -44.9530   -50.5350I    [C]
 < 2-1A    (MS= 0.0)|HSO| 1-3A    (MS=-1.0)> =   -44.9530    50.5350I    [P]
  
   < 2-1A    |R| 2-3A    > =      0.000000      0.000000      0.000000 [SSS]
 < 2-1A    (MS= 0.0)|HSO| 2-3A    (MS= 0.0)> =     0.0000    -1.1881I    [C]
 < 2-1A    (MS= 0.0)|HSO| 2-3A    (MS= 1.0)> =    -1.0184    -1.2823I    [C]
 < 2-1A    (MS= 0.0)|HSO| 2-3A    (MS=-1.0)> =    -1.0184     1.2823I    [P]
  
   < 2-1A    |R| 3-3A    > =      0.000000      0.000000      0.000000 [SSS]
 < 2-1A    (MS= 0.0)|HSO| 3-3A    (MS= 0.0)> =     0.0000    -1.0747I    [C]
 < 2-1A    (MS= 0.0)|HSO| 3-3A    (MS= 1.0)> =     0.3984    -0.1558I    [C]
 < 2-1A    (MS= 0.0)|HSO| 3-3A    (MS=-1.0)> =     0.3984     0.1558I    [P]
  
   < 2-1A    |R| 4-3A    > =      0.000000      0.000000      0.000000 [SSS]
 < 2-1A    (MS= 0.0)|HSO| 4-3A    (MS= 0.0)> =     0.0000   -68.7310I    [C]
 < 2-1A    (MS= 0.0)|HSO| 4-3A    (MS= 1.0)> =    53.4529    11.4597I    [C]
 < 2-1A    (MS= 0.0)|HSO| 4-3A    (MS=-1.0)> =    53.4529   -11.4597I    [P]
  
   < 3-1A    |R| 1-3A    > =      0.000000      0.000000      0.000000 [SSS]
 < 3-1A    (MS= 0.0)|HSO| 1-3A    (MS= 0.0)> =     0.0000   -65.9018I    [C]
 < 3-1A    (MS= 0.0)|HSO| 1-3A    (MS= 1.0)> =    57.2267    15.5909I    [C]
 < 3-1A    (MS= 0.0)|HSO| 1-3A    (MS=-1.0)> =    57.2267   -15.5909I    [P]
  
   < 3-1A    |R| 2-3A    > =      0.000000      0.000000      0.000000 [SSS]
 < 3-1A    (MS= 0.0)|HSO| 2-3A    (MS= 0.0)> =     0.0000    -1.5057I    [C]
 < 3-1A    (MS= 0.0)|HSO| 2-3A    (MS= 1.0)> =     1.2646     0.3252I    [C]
 < 3-1A    (MS= 0.0)|HSO| 2-3A    (MS=-1.0)> =     1.2646    -0.3252I    [P]
  
   < 3-1A    |R| 3-3A    > =      0.000000      0.000000      0.000000 [SSS]
 < 3-1A    (MS= 0.0)|HSO| 3-3A    (MS= 0.0)> =     0.0000    -0.4864I    [C]
 < 3-1A    (MS= 0.0)|HSO| 3-3A    (MS= 1.0)> =    -0.2402    -0.3738I    [C]
 < 3-1A    (MS= 0.0)|HSO| 3-3A    (MS=-1.0)> =    -0.2402     0.3738I    [P]
  
   < 3-1A    |R| 4-3A    > =      0.000000      0.000000      0.000000 [SSS]
 < 3-1A    (MS= 0.0)|HSO| 4-3A    (MS= 0.0)> =     0.0000   -32.4271I    [C]
 < 3-1A    (MS= 0.0)|HSO| 4-3A    (MS= 1.0)> =   -48.9505   -51.5429I    [C]
 < 3-1A    (MS= 0.0)|HSO| 4-3A    (MS=-1.0)> =   -48.9505    51.5429I    [P]
  
   < 4-1A    |R| 1-3A    > =      0.000000      0.000000      0.000000 [SSS]
 < 4-1A    (MS= 0.0)|HSO| 1-3A    (MS= 0.0)> =     0.0000     1.7659I    [C]
 < 4-1A    (MS= 0.0)|HSO| 1-3A    (MS= 1.0)> =    -0.9368     0.0667I    [C]
 < 4-1A    (MS= 0.0)|HSO| 1-3A    (MS=-1.0)> =    -0.9368    -0.0667I    [P]
  
   < 4-1A    |R| 2-3A    > =      0.000000      0.000000      0.000000 [SSS]
 < 4-1A    (MS= 0.0)|HSO| 2-3A    (MS= 0.0)> =     0.0000   -68.4730I    [C]
 < 4-1A    (MS= 0.0)|HSO| 2-3A    (MS= 1.0)> =    53.8104    11.8354I    [C]
 < 4-1A    (MS= 0.0)|HSO| 2-3A    (MS=-1.0)> =    53.8104   -11.8354I    [P]
  
   < 4-1A    |R| 3-3A    > =      0.000000      0.000000      0.000000 [SSS]
 < 4-1A    (MS= 0.0)|HSO| 3-3A    (MS= 0.0)> =     0.0000   -34.1816I    [C]
 < 4-1A    (MS= 0.0)|HSO| 3-3A    (MS= 1.0)> =   -47.5268   -51.1984I    [C]
 < 4-1A    (MS= 0.0)|HSO| 3-3A    (MS=-1.0)> =   -47.5268    51.1984I    [P]
  
   < 4-1A    |R| 4-3A    > =      0.000000      0.000000      0.000000 [SSS]
 < 4-1A    (MS= 0.0)|HSO| 4-3A    (MS= 0.0)> =     0.0000     0.5239I    [C]
 < 4-1A    (MS= 0.0)|HSO| 4-3A    (MS= 1.0)> =     0.2001     0.3849I    [C]
 < 4-1A    (MS= 0.0)|HSO| 4-3A    (MS=-1.0)> =     0.2001    -0.3849I    [P]
  
 CPU     0: STEP CPU TIME=     0.00 TOTAL CPU TIME=         54.9 (      0.9 MIN)
 TOTAL WALL CLOCK TIME=         54.9 SECONDS, CPU UTILIZATION IS   100.00%
   < 1-3A    |R| 1-3A    > =     -0.295014     -0.596864     -0.149655 [CCC]
 < 1-3A    (MS= 1.0)|HSO| 1-3A    (MS= 1.0)> =     0.0000    -0.0000I    [C]
 < 1-3A    (MS= 0.0)|HSO| 1-3A    (MS= 0.0)> =    -0.0000     0.0000I    [W]
 < 1-3A    (MS=-1.0)|HSO| 1-3A    (MS=-1.0)> =    -0.0000     0.0000I    [P]
 < 1-3A    (MS= 0.0)|HSO| 1-3A    (MS= 1.0)> =    -0.0000     0.0000I    [C]
 < 1-3A    (MS= 1.0)|HSO| 1-3A    (MS= 0.0)> =     0.0000     0.0000I    [P]
 < 1-3A    (MS=-1.0)|HSO| 1-3A    (MS= 0.0)> =    -0.0000     0.0000I    [P]
 < 1-3A    (MS= 0.0)|HSO| 1-3A    (MS=-1.0)> =     0.0000     0.0000I    [P]
  
   < 1-3A    |R| 2-3A    > =      0.019403     -0.000154     -0.042535 [CCC]
 < 1-3A    (MS= 1.0)|HSO| 2-3A    (MS= 1.0)> =     0.0000    33.5147I    [C]
 < 1-3A    (MS= 0.0)|HSO| 2-3A    (MS= 0.0)> =    -0.0000    -0.0000I    [W]
 < 1-3A    (MS=-1.0)|HSO| 2-3A    (MS=-1.0)> =    -0.0000   -33.5147I    [P]
 < 1-3A    (MS= 0.0)|HSO| 2-3A    (MS= 1.0)> =   -48.0625   -51.3409I    [C]
 < 1-3A    (MS= 1.0)|HSO| 2-3A    (MS= 0.0)> =    48.0625   -51.3409I    [P]
 < 1-3A    (MS=-1.0)|HSO| 2-3A    (MS= 0.0)> =   -48.0625   -51.3409I    [P]
 < 1-3A    (MS= 0.0)|HSO| 2-3A    (MS=-1.0)> =    48.0625   -51.3409I    [P]
  
   < 1-3A    |R| 3-3A    > =     -0.002948     -0.020459      0.026016 [CCC]
 < 1-3A    (MS= 1.0)|HSO| 3-3A    (MS= 1.0)> =     0.0000   -68.1556I    [C]
 < 1-3A    (MS= 0.0)|HSO| 3-3A    (MS= 0.0)> =    -0.0000     0.0000I    [W]
 < 1-3A    (MS=-1.0)|HSO| 3-3A    (MS=-1.0)> =    -0.0000    68.1556I    [P]
 < 1-3A    (MS= 0.0)|HSO| 3-3A    (MS= 1.0)> =   -54.2455   -12.3143I    [C]
 < 1-3A    (MS= 1.0)|HSO| 3-3A    (MS= 0.0)> =    54.2455   -12.3143I    [P]
 < 1-3A    (MS=-1.0)|HSO| 3-3A    (MS= 0.0)> =   -54.2455   -12.3143I    [P]
 < 1-3A    (MS= 0.0)|HSO| 3-3A    (MS=-1.0)> =    54.2455   -12.3143I    [P]
  
   < 1-3A    |R| 4-3A    > =     -0.000070      0.000011      0.000128 [CCC]
 < 1-3A    (MS= 1.0)|HSO| 4-3A    (MS= 1.0)> =     0.0000    -0.8049I    [C]
 < 1-3A    (MS= 0.0)|HSO| 4-3A    (MS= 0.0)> =    -0.0000     0.0000I    [W]
 < 1-3A    (MS=-1.0)|HSO| 4-3A    (MS=-1.0)> =    -0.0000     0.8049I    [P]
 < 1-3A    (MS= 0.0)|HSO| 4-3A    (MS= 1.0)> =    -0.9503    -0.3628I    [C]
 < 1-3A    (MS= 1.0)|HSO| 4-3A    (MS= 0.0)> =     0.9503    -0.3628I    [P]
 < 1-3A    (MS=-1.0)|HSO| 4-3A    (MS= 0.0)> =    -0.9503    -0.3628I    [P]
 < 1-3A    (MS= 0.0)|HSO| 4-3A    (MS=-1.0)> =     0.9503    -0.3628I    [P]
  
   < 2-3A    |R| 2-3A    > =     -0.342644     -0.731544     -0.162862 [CCC]
 < 2-3A    (MS= 1.0)|HSO| 2-3A    (MS= 1.0)> =     0.0000     0.0000I    [C]
 < 2-3A    (MS= 0.0)|HSO| 2-3A    (MS= 0.0)> =    -0.0000    -0.0000I    [W]
 < 2-3A    (MS=-1.0)|HSO| 2-3A    (MS=-1.0)> =    -0.0000    -0.0000I    [P]
 < 2-3A    (MS= 0.0)|HSO| 2-3A    (MS= 1.0)> =    -0.0000     0.0000I    [C]
 < 2-3A    (MS= 1.0)|HSO| 2-3A    (MS= 0.0)> =     0.0000     0.0000I    [P]
 < 2-3A    (MS=-1.0)|HSO| 2-3A    (MS= 0.0)> =    -0.0000     0.0000I    [P]
 < 2-3A    (MS= 0.0)|HSO| 2-3A    (MS=-1.0)> =     0.0000     0.0000I    [P]
  
   < 2-3A    |R| 3-3A    > =      0.002284      0.003156      0.001265 [CCC]
 < 2-3A    (MS= 1.0)|HSO| 3-3A    (MS= 1.0)> =     0.0000    -1.0503I    [C]
 < 2-3A    (MS= 0.0)|HSO| 3-3A    (MS= 0.0)> =    -0.0000     0.0000I    [W]
 < 2-3A    (MS=-1.0)|HSO| 3-3A    (MS=-1.0)> =    -0.0000     1.0503I    [P]
 < 2-3A    (MS= 0.0)|HSO| 3-3A    (MS= 1.0)> =    -0.6268    -0.0185I    [C]
 < 2-3A    (MS= 1.0)|HSO| 3-3A    (MS= 0.0)> =     0.6268    -0.0185I    [P]
 < 2-3A    (MS=-1.0)|HSO| 3-3A    (MS= 0.0)> =    -0.6268    -0.0185I    [P]
 < 2-3A    (MS= 0.0)|HSO| 3-3A    (MS=-1.0)> =     0.6268    -0.0185I    [P]
  
   < 2-3A    |R| 4-3A    > =      0.002650      0.020218     -0.024553 [CCC]
 < 2-3A    (MS= 1.0)|HSO| 4-3A    (MS= 1.0)> =     0.0000    66.4994I    [C]
 < 2-3A    (MS= 0.0)|HSO| 4-3A    (MS= 0.0)> =    -0.0000    -0.0000I    [W]
 < 2-3A    (MS=-1.0)|HSO| 4-3A    (MS=-1.0)> =    -0.0000   -66.4994I    [P]
 < 2-3A    (MS= 0.0)|HSO| 4-3A    (MS= 1.0)> =    56.4943    14.7421I    [C]
 < 2-3A    (MS= 1.0)|HSO| 4-3A    (MS= 0.0)> =   -56.4943    14.7421I    [P]
 < 2-3A    (MS=-1.0)|HSO| 4-3A    (MS= 0.0)> =    56.4943    14.7421I    [P]
 < 2-3A    (MS= 0.0)|HSO| 4-3A    (MS=-1.0)> =   -56.4943    14.7421I    [P]
  
   < 3-3A    |R| 3-3A    > =     -0.235324     -0.571787     -0.117651 [CCC]
 < 3-3A    (MS= 1.0)|HSO| 3-3A    (MS= 1.0)> =     0.0000    -0.0000I    [C]
 < 3-3A    (MS= 0.0)|HSO| 3-3A    (MS= 0.0)> =    -0.0000     0.0000I    [W]
 < 3-3A    (MS=-1.0)|HSO| 3-3A    (MS=-1.0)> =    -0.0000     0.0000I    [P]
 < 3-3A    (MS= 0.0)|HSO| 3-3A    (MS= 1.0)> =     0.0000     0.0000I    [C]
 < 3-3A    (MS= 1.0)|HSO| 3-3A    (MS= 0.0)> =    -0.0000     0.0000I    [P]
 < 3-3A    (MS=-1.0)|HSO| 3-3A    (MS= 0.0)> =     0.0000     0.0000I    [P]
 < 3-3A    (MS= 0.0)|HSO| 3-3A    (MS=-1.0)> =    -0.0000     0.0000I    [P]
  
   < 3-3A    |R| 4-3A    > =     -0.018779      0.001016      0.043996 [CCC]
 < 3-3A    (MS= 1.0)|HSO| 4-3A    (MS= 1.0)> =     0.0000   -36.1864I    [C]
 < 3-3A    (MS= 0.0)|HSO| 4-3A    (MS= 0.0)> =    -0.0000     0.0000I    [W]
 < 3-3A    (MS=-1.0)|HSO| 4-3A    (MS=-1.0)> =    -0.0000    36.1864I    [P]
 < 3-3A    (MS= 0.0)|HSO| 4-3A    (MS= 1.0)> =    45.8869    50.8164I    [C]
 < 3-3A    (MS= 1.0)|HSO| 4-3A    (MS= 0.0)> =   -45.8869    50.8164I    [P]
 < 3-3A    (MS=-1.0)|HSO| 4-3A    (MS= 0.0)> =    45.8869    50.8164I    [P]
 < 3-3A    (MS= 0.0)|HSO| 4-3A    (MS=-1.0)> =   -45.8869    50.8164I    [P]
  
   < 4-3A    |R| 4-3A    > =     -0.283477     -0.706303     -0.128853 [CCC]
 < 4-3A    (MS= 1.0)|HSO| 4-3A    (MS= 1.0)> =     0.0000    -0.0000I    [C]
 < 4-3A    (MS= 0.0)|HSO| 4-3A    (MS= 0.0)> =    -0.0000     0.0000I    [W]
 < 4-3A    (MS=-1.0)|HSO| 4-3A    (MS=-1.0)> =    -0.0000     0.0000I    [P]
 < 4-3A    (MS= 0.0)|HSO| 4-3A    (MS= 1.0)> =    -0.0000    -0.0000I    [C]
 < 4-3A    (MS= 1.0)|HSO| 4-3A    (MS= 0.0)> =     0.0000    -0.0000I    [P]
 < 4-3A    (MS=-1.0)|HSO| 4-3A    (MS= 0.0)> =    -0.0000    -0.0000I    [P]
 < 4-3A    (MS= 0.0)|HSO| 4-3A    (MS=-1.0)> =     0.0000    -0.0000I    [P]
  
 CPU     0: STEP CPU TIME=     0.00 TOTAL CPU TIME=         54.9 (      0.9 MIN)
 TOTAL WALL CLOCK TIME=         54.9 SECONDS, CPU UTILIZATION IS   100.00%

 >>> DIMENSION OF HSO MATRIX =      16
     LARGEST NUMBER OF WALKS =      10

     THE MAX HSO MATRIX ELEMENT ABSOLUTE ERROR IS 7.11E-03 CM-1.
     TO DECREASE THE ERROR MAKE SYMTOL SMALLER.

     CI   ADIABATIC STATES (CM-1 UNIT) ---
             0.000       2283.080       2649.850       4955.865        -74.337
           -74.337        -74.337       2352.676       2352.676       2352.676
          2638.503       2638.503       2638.503       4905.298       4905.298
          4905.298

 WEIGHTS OF SO   CI   STATES ---

 STATE   1: RELATIVE E=        -83.078 CM-1; WEIGHT = 0.995  2001
         1.0000
          1      2      3      4      5      6      7      8
         0.0013 0.0019 0.0002 0.0000 0.9953 0.0000 0.0013 0.0000

 STATE   2: RELATIVE E=        -82.856 CM-1; WEIGHT = 0.997  2001
         1.0000
          1      2      3      4      5      6      7      8
         0.0000 0.0000 0.0000 0.0000 0.9967 0.0019 0.0014 0.0000

 STATE   3: RELATIVE E=        -82.843 CM-1; WEIGHT = 0.997  2001
         1.0000
          1      2      3      4      5      6      7      8
         0.0000 0.0000 0.0013 0.0000 0.9967 0.0018 0.0002 0.0000

 STATE   4: RELATIVE E=         -8.755 CM-1; WEIGHT = 0.995  1001
         1.0000
          1      2      3      4      5      6      7      8
         0.9952 0.0000 0.0000 0.0000 0.0013 0.0019 0.0016 0.0000

 STATE   5: RELATIVE E=       2283.367 CM-1; WEIGHT = 0.995  1002
         1.0000
          1      2      3      4      5      6      7      8
         0.0000 0.9952 0.0000 0.0000 0.0019 0.0014 0.0000 0.0015

 STATE   6: RELATIVE E=       2352.804 CM-1; WEIGHT = 0.996  2002
         1.0000
          1      2      3      4      5      6      7      8
         0.0000 0.0000 0.0000 0.0000 0.0019 0.9964 0.0000 0.0017

 STATE   7: RELATIVE E=       2352.830 CM-1; WEIGHT = 0.996  2002
         1.0000
          1      2      3      4      5      6      7      8
         0.0002 0.0003 0.0000 0.0009 0.0017 0.9960 0.0000 0.0008

 STATE   8: RELATIVE E=       2353.163 CM-1; WEIGHT = 0.995  2002
         1.0000
          1      2      3      4      5      6      7      8
         0.0017 0.0011 0.0000 0.0007 0.0002 0.9954 0.0000 0.0009

 STATE   9: RELATIVE E=       2637.767 CM-1; WEIGHT = 0.993  2003
         1.0000
          1      2      3      4      5      6      7      8
         0.0003 0.0000 0.0035 0.0007 0.0011 0.0000 0.9931 0.0012

 STATE  10: RELATIVE E=       2637.795 CM-1; WEIGHT = 0.996  2003
         1.0000
          1      2      3      4      5      6      7      8
         0.0000 0.0000 0.0001 0.0000 0.0014 0.0000 0.9964 0.0020

 STATE  11: RELATIVE E=       2638.059 CM-1; WEIGHT = 0.995  2003
         1.0000
          1      2      3      4      5      6      7      8
         0.0013 0.0000 0.0013 0.0012 0.0003 0.0000 0.9949 0.0009

 STATE  12: RELATIVE E=       2649.160 CM-1; WEIGHT = 0.991  1003
         1.0000
          1      2      3      4      5      6      7      8
         0.0000 0.0000 0.9914 0.0000 0.0015 0.0001 0.0049 0.0022

 STATE  13: RELATIVE E=       4914.287 CM-1; WEIGHT = 0.996  2004
         1.0000
          1      2      3      4      5      6      7      8
         0.0000 0.0015 0.0003 0.0000 0.0000 0.0000 0.0019 0.9963

 STATE  14: RELATIVE E=       4914.397 CM-1; WEIGHT = 0.996  2004
         1.0000
          1      2      3      4      5      6      7      8
         0.0000 0.0000 0.0001 0.0000 0.0000 0.0017 0.0020 0.9962

 STATE  15: RELATIVE E=       4914.406 CM-1; WEIGHT = 0.996  2004
         1.0000
          1      2      3      4      5      6      7      8
         0.0000 0.0000 0.0018 0.0002 0.0000 0.0017 0.0003 0.9960

 STATE  16: RELATIVE E=       4964.712 CM-1; WEIGHT = 0.996  1004
         1.0000
          1      2      3      4      5      6      7      8
         0.0000 0.0000 0.0000 0.9961 0.0000 0.0016 0.0020 0.0003


 -----------------------------------------------------------
 EIGENVALUES AND EIGENVECTORS OF THE SO   CI   HAMILTONIAN
 -----------------------------------------------------------

                          1          2          3          4          5
   STATE ENERGY ---      -83.08     -82.86     -82.84      -8.76    2283.37
       STATE ID ---       2001       2001       2001       1001       1002

    1< 1>  1(  0.0) R  -0.035508  -0.000882  -0.002066   0.997590  -0.001829
                   I   0.000000   0.000000   0.000000   0.000000   0.000000
    2< 2>  1(  0.0) R   0.043309  -0.001257  -0.001629   0.001642   0.997586
                   I  -0.000000   0.000000  -0.000000  -0.000000   0.000000
    3< 3>  1(  0.0) R  -0.013690   0.005633   0.036118  -0.000431   0.000518
                   I   0.000000  -0.000000   0.000000  -0.000000   0.000000
    4< 4>  1(  0.0) R   0.000064   0.001484  -0.000657  -0.000678  -0.000296
                   I   0.000000  -0.000000   0.000000  -0.000000   0.000000
    5< 1>  3(  1.0) R   0.429222   0.313550  -0.464292   0.014599  -0.019135
                   I  -0.480619   0.506408  -0.102894  -0.016852   0.021176
    6< 1>  3(  0.0) R   0.000000  -0.000000   0.000000  -0.000000  -0.000000
                   I  -0.406038  -0.535864  -0.737817  -0.016461   0.015910
    7< 1>  3( -1.0) R   0.429222   0.313550  -0.464292   0.014599  -0.019135
                   I   0.480619  -0.506408   0.102894   0.016852  -0.021176
    8< 2>  3(  1.0) R  -0.002596  -0.018312  -0.014211   0.019514   0.014448
                   I  -0.001395  -0.006248  -0.020939  -0.021685  -0.018324
    9< 2>  3(  0.0) R   0.000000  -0.000000   0.000000  -0.000000   0.000000
                   I   0.001379  -0.033254   0.023700  -0.014978  -0.016940
   10< 2>  3( -1.0) R  -0.002596  -0.018312  -0.014211   0.019514   0.014448
                   I   0.001395   0.006248   0.020939   0.021685   0.018324
   11< 3>  3(  1.0) R  -0.013157   0.010288  -0.005892  -0.022019  -0.000668
                   I  -0.019072  -0.018574  -0.003081   0.005030   0.000084
   12< 3>  3(  0.0) R   0.000000  -0.000000   0.000000  -0.000000   0.000000
                   I   0.016161  -0.023037   0.008383  -0.024415  -0.003428
   13< 3>  3( -1.0) R  -0.013157   0.010288  -0.005892  -0.022019  -0.000668
                   I   0.019072   0.018574   0.003081  -0.005030  -0.000084
   14< 4>  3(  1.0) R  -0.000999   0.000393   0.000403   0.000742  -0.019692
                   I  -0.000008   0.000056  -0.000935   0.000802   0.005162
   15< 4>  3(  0.0) R   0.000000  -0.000000   0.000000  -0.000000   0.000000
                   I  -0.001059  -0.000640  -0.000841  -0.000584  -0.026818
   16< 4>  3( -1.0) R  -0.000999   0.000393   0.000403   0.000742  -0.019692
                   I   0.000008  -0.000056   0.000935  -0.000802  -0.005162

                          6          7          8          9         10
   STATE ENERGY ---     2352.80    2352.83    2353.16    2637.77    2637.79
       STATE ID ---       2002       2002       2002       2003       2003

    1< 1>  1(  0.0) R   0.000469  -0.015229  -0.041150   0.017454  -0.003036
                   I   0.000000   0.000000   0.000000   0.000000   0.000000
    2< 2>  1(  0.0) R   0.000450  -0.017627  -0.032668   0.002403  -0.002537
                   I  -0.000000   0.000000  -0.000000   0.000000   0.000000
    3< 3>  1(  0.0) R  -0.000842   0.005780  -0.005512  -0.058893   0.010215
                   I  -0.000000  -0.000000   0.000000   0.000000  -0.000000
    4< 4>  1(  0.0) R  -0.000902   0.030079  -0.025936  -0.027349   0.006119
                   I   0.000000  -0.000000   0.000000  -0.000000  -0.000000
    5< 1>  3(  1.0) R   0.016593  -0.014978   0.005828   0.009128  -0.012919
                   I   0.003884  -0.020887   0.006445   0.020543   0.014411
    6< 1>  3(  0.0) R  -0.000000  -0.000000   0.000000   0.000000   0.000000
                   I   0.035768   0.018659  -0.006420  -0.010836   0.026402
    7< 1>  3( -1.0) R   0.016593  -0.014978   0.005828   0.009128  -0.012919
                   I  -0.003884   0.020887  -0.006445  -0.020543  -0.014411
    8< 2>  3(  1.0) R  -0.383001  -0.217570   0.551376   0.000452  -0.001498
                   I  -0.496455  -0.241162  -0.439578   0.001569   0.002675
    9< 2>  3(  0.0) R  -0.000000  -0.000000   0.000000   0.000000   0.000000
                   I   0.458348  -0.886018  -0.030716  -0.003882   0.002584
   10< 2>  3( -1.0) R  -0.383001  -0.217570   0.551376   0.000452  -0.001498
                   I   0.496455   0.241162   0.439578  -0.001569  -0.002675
   11< 3>  3(  1.0) R  -0.001718  -0.001078  -0.000507  -0.067022  -0.374592
                   I   0.002495  -0.000793  -0.002667   0.250000  -0.570564
   12< 3>  3(  0.0) R  -0.000000  -0.000000   0.000000   0.000000   0.000000
                   I   0.002131   0.001671   0.002559   0.926873   0.254226
   13< 3>  3( -1.0) R  -0.001718  -0.001078  -0.000507  -0.067022  -0.374592
                   I  -0.002495   0.000793   0.002667  -0.250000   0.570564
   14< 4>  3(  1.0) R   0.010261   0.011825   0.012113  -0.018118  -0.014610
                   I  -0.020110   0.013748   0.014967  -0.016240   0.000497
   15< 4>  3(  0.0) R   0.000000   0.000000  -0.000000  -0.000000  -0.000000
                   I  -0.026388  -0.012838  -0.012283   0.007948  -0.039846
   16< 4>  3( -1.0) R   0.010261   0.011825   0.012113  -0.018118  -0.014610
                   I   0.020110  -0.013748  -0.014967   0.016240  -0.000497

                         11         12         13         14         15
   STATE ENERGY ---     2638.06    2649.16    4914.29    4914.40    4914.41
       STATE ID ---       2003       1003       2004       2004       2004

    1< 1>  1(  0.0) R   0.036082   0.000366   0.000324   0.001664  -0.000294
                   I   0.000000   0.000000   0.000000   0.000000   0.000000
    2< 2>  1(  0.0) R   0.001889  -0.000870  -0.039278   0.001493   0.000714
                   I   0.000000   0.000000  -0.000000   0.000000  -0.000000
    3< 3>  1(  0.0) R   0.036168  -0.995668   0.016794  -0.008249  -0.042719
                   I  -0.000000   0.000000   0.000000   0.000000   0.000000
    4< 4>  1(  0.0) R   0.034958   0.003304  -0.001573  -0.004440  -0.015294
                   I  -0.000000  -0.000000  -0.000000   0.000000   0.000000
    5< 1>  3(  1.0) R  -0.006302  -0.021970   0.000747   0.000136  -0.000917
                   I  -0.009755   0.004171  -0.000930   0.000192  -0.000275
    6< 1>  3(  0.0) R   0.000000  -0.000000   0.000000  -0.000000  -0.000000
                   I   0.008782  -0.022806  -0.000669  -0.000755  -0.001207
    7< 1>  3( -1.0) R  -0.006302  -0.021970   0.000747   0.000136  -0.000917
                   I   0.009755  -0.004171   0.000930  -0.000192   0.000275
    8< 2>  3(  1.0) R  -0.000034  -0.005293   0.000985  -0.007740   0.017275
                   I  -0.002311  -0.000353   0.002376   0.022993   0.017095
    9< 2>  3(  0.0) R   0.000000  -0.000000   0.000000  -0.000000  -0.000000
                   I   0.001597  -0.003635  -0.000683   0.023042  -0.022838
   10< 2>  3( -1.0) R  -0.000034  -0.005293   0.000985  -0.007740   0.017275
                   I   0.002311   0.000353  -0.002376  -0.022993  -0.017095
   11< 3>  3(  1.0) R   0.594028   0.021773   0.017343   0.017969   0.002681
                   I  -0.330339  -0.032533   0.021830   0.003013   0.006359
   12< 3>  3(  0.0) R   0.000000  -0.000000   0.000000  -0.000000  -0.000000
                   I   0.266361  -0.042632  -0.017548   0.036520  -0.013076
   13< 3>  3( -1.0) R   0.594028   0.021773   0.017343   0.017969   0.002681
                   I   0.330339   0.032533  -0.021830  -0.003013  -0.006359
   14< 4>  3(  1.0) R  -0.010443  -0.021112  -0.495546   0.450254   0.223171
                   I  -0.015716   0.023194   0.115232   0.406928  -0.564971
   15< 4>  3(  0.0) R  -0.000000   0.000000   0.000000  -0.000000  -0.000000
                   I   0.012599   0.013912  -0.691812  -0.509472  -0.507911
   16< 4>  3( -1.0) R  -0.010443  -0.021112  -0.495546   0.450254   0.223171
                   I   0.015716  -0.023194  -0.115232  -0.406928   0.564971

                         16
   STATE ENERGY ---     4964.71
       STATE ID ---       1004

    1< 1>  1(  0.0) R   0.000695
                   I   0.000000
    2< 2>  1(  0.0) R   0.000049
                   I   0.000000
    3< 3>  1(  0.0) R   0.000614
                   I  -0.000000
    4< 4>  1(  0.0) R  -0.998070
                   I   0.000000
    5< 1>  3(  1.0) R  -0.000433
                   I  -0.000804
    6< 1>  3(  0.0) R  -0.000000
                   I   0.001080
    7< 1>  3( -1.0) R  -0.000433
                   I   0.000804
    8< 2>  3(  1.0) R  -0.020847
                   I   0.004151
    9< 2>  3(  0.0) R  -0.000000
                   I  -0.025953
   10< 2>  3( -1.0) R  -0.020847
                   I  -0.004151
   11< 3>  3(  1.0) R   0.020286
                   I  -0.022159
   12< 3>  3(  0.0) R  -0.000000
                   I  -0.014625
   13< 3>  3( -1.0) R   0.020286
                   I   0.022159
   14< 4>  3(  1.0) R  -0.004632
                   I   0.006683
   15< 4>  3(  0.0) R   0.000000
                   I   0.011129
   16< 4>  3( -1.0) R  -0.004632
                   I  -0.006683

   SPIN-MIXED   CI   STATES (CM-1 UNIT) ---
 (RELATIVE TO THE LOWEST SPIN-MIXED STATE)
           0.000          0.221          0.234         74.323       2366.445
        2435.882       2435.908       2436.241       2720.845       2720.873
        2721.137       2732.238       4997.365       4997.475       4997.484
        5047.790

   SPIN-MIXED   CI   STATES (CM-1 UNIT) ---
      1(   2001)     2(   2001)     3(   2001)     4(   1001)     5(   1002)
         -83.078        -82.856        -82.843         -8.755       2283.367
      6(   2002)     7(   2002)     8(   2002)     9(   2003)    10(   2003)
        2352.804       2352.830       2353.163       2637.767       2637.795
     11(   2003)    12(   1003)    13(   2004)    14(   2004)    15(   2004)
        2638.059       2649.160       4914.287       4914.397       4914.406
     16(   1004)
        4964.712

 NON-ZERO   CI   SPIN-ORBIT COUPLING CONSTANTS (CM-1)
 ---------------------------------------------------------------------
 MUL1(CI)|MUL2(CI)| CI ROOT 1 | CI ROOT 2 |    FULL     | 1E ONLY
 ---------------------------------------------------------------------
  1 ( 1) | 3 ( 2) |     1     |     1     |         2.66|
  1 ( 1) | 3 ( 2) |     1     |     2     |       103.70|
  1 ( 1) | 3 ( 2) |     1     |     3     |       106.45|
  1 ( 1) | 3 ( 2) |     1     |     4     |         1.32|
  1 ( 1) | 3 ( 2) |     2     |     1     |       102.66|
  1 ( 1) | 3 ( 2) |     2     |     2     |         2.60|
  1 ( 1) | 3 ( 2) |     2     |     3     |         1.23|
  1 ( 1) | 3 ( 2) |     2     |     4     |       103.45|
  1 ( 1) | 3 ( 2) |     3     |     1     |       106.67|
  1 ( 1) | 3 ( 2) |     3     |     2     |         2.38|
  1 ( 1) | 3 ( 2) |     3     |     3     |         0.79|
  1 ( 1) | 3 ( 2) |     3     |     4     |       105.63|
  1 ( 1) | 3 ( 2) |     4     |     1     |         2.21|
  1 ( 1) | 3 ( 2) |     4     |     2     |       103.73|
  1 ( 1) | 3 ( 2) |     4     |     3     |       104.54|
  1 ( 1) | 3 ( 2) |     4     |     4     |         0.81|
  3 ( 2) | 3 ( 2) |     1     |     2     |       148.43|
  3 ( 2) | 3 ( 2) |     1     |     3     |       147.20|
  3 ( 2) | 3 ( 2) |     1     |     4     |         2.33|
  3 ( 2) | 3 ( 2) |     2     |     3     |         1.94|
  3 ( 2) | 3 ( 2) |     2     |     4     |       149.93|
  3 ( 2) | 3 ( 2) |     3     |     4     |       146.19|
 ---------------------------------------------------------------------


 ***** START CALCULATING TRANSITION MOMENT AMONG SPIN-MIXED   CI   STATES *****

 NUMBER OF ORBITALS            =    4
 DIMENSION OF HSO MATRIX       =   16
 NUMBER OF SPIN-MULTIPLICITIES =    2

 NOTE THAT T(X),T(Y),T(Z) ARE COMPLEX NUMBERS.


        STATES         ENERGY DIFF.         T(X)                   T(Y)                   T(Z)              TM
    1( 2001)   1( 2001)        0.00   -0.29502    0.00000I   -0.59710   -0.00000I   -0.14964    0.00000I    0.68261
    1( 2001)   3( 2001)        0.23    0.00000    0.00000I    0.00000    0.00000I   -0.00000    0.00000I    0.00000
    1( 2001)   4( 1001)       74.32    0.00005    0.00000I    0.00018    0.00000I    0.00005   -0.00000I    0.00019
    1( 2001)   5( 1002)     2366.44   -0.00074   -0.00000I   -0.00607   -0.00000I   -0.00356   -0.00000I    0.00708
    1( 2001)   6( 2002)     2435.88   -0.00083   -0.00000I   -0.00032   -0.00000I    0.00147    0.00000I    0.00172
    1( 2001)   7( 2002)     2435.91    0.00788   -0.00000I   -0.00005    0.00000I   -0.01723    0.00000I    0.01895
    1( 2001)   8( 2002)     2436.24    0.01783    0.00000I    0.00029   -0.00000I   -0.03868   -0.00000I    0.04259
    1( 2001)   9( 2003)     2720.84    0.00246   -0.00000I    0.01406   -0.00000I   -0.01739    0.00000I    0.02249
    1( 2001)  10( 2003)     2720.87    0.00168   -0.00000I   -0.00163   -0.00000I    0.00460   -0.00000I    0.00516
    1( 2001)  11( 2003)     2721.14   -0.00208   -0.00000I   -0.01478    0.00000I    0.01884   -0.00000I    0.02403
    1( 2001)  12( 1003)     2732.24    0.00049   -0.00000I   -0.00060    0.00000I    0.00129   -0.00000I    0.00151
    1( 2001)  13( 2004)     4997.37    0.00001    0.00000I   -0.00000    0.00000I   -0.00003   -0.00000I    0.00003
    1( 2001)  14( 2004)     4997.48   -0.00009    0.00000I   -0.00003   -0.00000I    0.00010   -0.00000I    0.00014
    1( 2001)  15( 2004)     4997.48   -0.00005    0.00000I    0.00002   -0.00000I    0.00010   -0.00000I    0.00012
    1( 2001)  16( 1004)     5047.79   -0.00004   -0.00000I   -0.00002   -0.00000I   -0.00003   -0.00000I    0.00005
    2( 2001)   2( 2001)        0.00   -0.29501    0.00000I   -0.59707   -0.00000I   -0.14963   -0.00000I    0.68258
    2( 2001)   4( 1001)       74.10   -0.00001   -0.00000I   -0.00001   -0.00000I    0.00001    0.00000I    0.00001
    2( 2001)   5( 1002)     2366.22    0.00008    0.00000I    0.00017    0.00000I    0.00000    0.00000I    0.00019
    2( 2001)   6( 2002)     2435.66   -0.01949   -0.00000I   -0.00052   -0.00000I    0.04212    0.00000I    0.04641
    2( 2001)   7( 2002)     2435.69   -0.00003   -0.00000I   -0.00534   -0.00000I   -0.00458    0.00000I    0.00704
    2( 2001)   8( 2002)     2436.02   -0.00089   -0.00000I    0.00203    0.00000I    0.00365    0.00000I    0.00427
    2( 2001)   9( 2003)     2720.62   -0.00108   -0.00000I    0.00495    0.00000I   -0.00871   -0.00000I    0.01007
    2( 2001)  10( 2003)     2720.65    0.00329    0.00000I    0.01972    0.00000I   -0.02450   -0.00000I    0.03162
    2( 2001)  11( 2003)     2720.92    0.00130    0.00000I    0.00253    0.00000I   -0.00204   -0.00000I    0.00350
    2( 2001)  12( 1003)     2732.02   -0.00019    0.00000I   -0.00016   -0.00000I   -0.00002    0.00000I    0.00025
    2( 2001)  13( 2004)     4997.14    0.00001    0.00000I   -0.00007   -0.00000I    0.00007    0.00000I    0.00010
    2( 2001)  14( 2004)     4997.25   -0.00006   -0.00000I    0.00003    0.00000I    0.00010    0.00000I    0.00012
    2( 2001)  15( 2004)     4997.26    0.00009    0.00000I    0.00001   -0.00000I   -0.00008   -0.00000I    0.00012
    2( 2001)  16( 1004)     5047.57    0.00001    0.00000I    0.00001    0.00000I   -0.00000    0.00000I    0.00001
    3( 2001)   3( 2001)        0.00   -0.29501    0.00000I   -0.59707   -0.00000I   -0.14963    0.00000I    0.68258
    3( 2001)   4( 1001)       74.09   -0.00002    0.00000I   -0.00005    0.00000I    0.00007   -0.00000I    0.00009
    3( 2001)   5( 1002)     2366.21    0.00031   -0.00000I    0.00038   -0.00000I   -0.00006   -0.00000I    0.00049
    3( 2001)   6( 2002)     2435.65    0.00033    0.00000I   -0.00571   -0.00000I   -0.00567   -0.00000I    0.00805
    3( 2001)   7( 2002)     2435.67    0.01785    0.00000I    0.00046   -0.00000I   -0.03855   -0.00000I    0.04249
    3( 2001)   8( 2002)     2436.01   -0.00789    0.00000I   -0.00025   -0.00000I    0.01700   -0.00000I    0.01874
    3( 2001)   9( 2003)     2720.61    0.00234    0.00000I    0.01401   -0.00000I   -0.01742    0.00000I    0.02248
    3( 2001)  10( 2003)     2720.64   -0.00013   -0.00000I   -0.00531   -0.00000I    0.00768    0.00000I    0.00934
    3( 2001)  11( 2003)     2720.90    0.00193   -0.00000I    0.01392   -0.00000I   -0.01781    0.00000I    0.02269
    3( 2001)  12( 1003)     2732.00   -0.00205    0.00000I   -0.00124    0.00000I   -0.00106    0.00000I    0.00262
    3( 2001)  13( 2004)     4997.13   -0.00007   -0.00000I    0.00002    0.00000I    0.00011    0.00000I    0.00014
    3( 2001)  14( 2004)     4997.24   -0.00003    0.00000I    0.00007   -0.00000I   -0.00005   -0.00000I    0.00009
    3( 2001)  15( 2004)     4997.25   -0.00002    0.00000I   -0.00000   -0.00000I    0.00005   -0.00000I    0.00005
    3( 2001)  16( 1004)     5047.56    0.00008    0.00000I    0.00005    0.00000I   -0.00003    0.00000I    0.00010
    4( 1001)   4( 1001)        0.00   -0.29431    0.00000I   -0.59703    0.00000I   -0.15178    0.00000I    0.68271
    4( 1001)   5( 1002)     2292.12   -0.01795   -0.00000I    0.00371    0.00000I    0.04225    0.00000I    0.04605
    4( 1001)   6( 2002)     2361.56   -0.00003   -0.00000I    0.00006    0.00000I    0.00009    0.00000I    0.00011
    4( 1001)   7( 2002)     2361.59   -0.00002   -0.00000I   -0.00189   -0.00000I   -0.00174    0.00000I    0.00257
    4( 1001)   8( 2002)     2361.92   -0.00087    0.00000I   -0.00590   -0.00000I   -0.00306   -0.00000I    0.00670
    4( 1001)   9( 2003)     2646.52   -0.00123   -0.00000I   -0.00119   -0.00000I    0.00041   -0.00000I    0.00176
    4( 1001)  10( 2003)     2646.55    0.00033   -0.00000I    0.00028   -0.00000I   -0.00004   -0.00000I    0.00043
    4( 1001)  11( 2003)     2646.81   -0.00205   -0.00000I   -0.00052   -0.00000I   -0.00145    0.00000I    0.00256
    4( 1001)  12( 1003)     2657.92   -0.00308    0.00000I   -0.01992    0.00000I    0.02644   -0.00000I    0.03325
    4( 1001)  13( 2004)     4923.04   -0.00004   -0.00000I   -0.00004   -0.00000I   -0.00001   -0.00000I    0.00006
    4( 1001)  14( 2004)     4923.15    0.00000   -0.00000I   -0.00001    0.00000I    0.00001   -0.00000I    0.00001
    4( 1001)  15( 2004)     4923.16    0.00003   -0.00000I   -0.00005    0.00000I    0.00002   -0.00000I    0.00006
    4( 1001)  16( 1004)     4973.47    0.00003   -0.00000I   -0.00127   -0.00000I    0.00048    0.00000I    0.00136
    5( 1002)   5( 1002)        0.00   -0.34196   -0.00000I   -0.73127   -0.00000I   -0.16068   -0.00000I    0.82311
    5( 1002)   6( 2002)       69.44    0.00000    0.00000I    0.00001    0.00000I   -0.00000   -0.00000I    0.00001
    5( 1002)   7( 2002)       69.46    0.00002    0.00000I   -0.00001    0.00000I    0.00000    0.00000I    0.00002
    5( 1002)   8( 2002)       69.80   -0.00012   -0.00000I   -0.00019   -0.00000I   -0.00011   -0.00000I    0.00025
    5( 1002)   9( 2003)      354.40   -0.00059   -0.00000I   -0.00086   -0.00000I   -0.00028   -0.00000I    0.00108
    5( 1002)  10( 2003)      354.43    0.00018   -0.00000I    0.00025   -0.00000I    0.00008   -0.00000I    0.00031
    5( 1002)  11( 2003)      354.69    0.00005   -0.00000I    0.00008   -0.00000I    0.00003   -0.00000I    0.00010
    5( 1002)  12( 1003)      365.79   -0.00418    0.00000I   -0.00614    0.00000I   -0.00131    0.00000I    0.00754
    5( 1002)  13( 2004)     2630.92    0.00230    0.00000I    0.00099    0.00000I    0.00155    0.00000I    0.00294
    5( 1002)  14( 2004)     2631.03   -0.00001   -0.00000I    0.00015   -0.00000I   -0.00030    0.00000I    0.00034
    5( 1002)  15( 2004)     2631.04   -0.00015    0.00000I    0.00075   -0.00000I   -0.00127    0.00000I    0.00148
    5( 1002)  16( 1004)     2681.35    0.00149   -0.00000I    0.02016   -0.00000I   -0.02410    0.00000I    0.03146
    6( 2002)   6( 2002)        0.00   -0.34245    0.00000I   -0.73125    0.00000I   -0.16278    0.00000I    0.82371
    6( 2002)   8( 2002)        0.36   -0.00000    0.00000I   -0.00000    0.00000I   -0.00000    0.00000I    0.00000
    6( 2002)   9( 2003)      284.96    0.00094   -0.00000I    0.00127   -0.00000I    0.00028   -0.00000I    0.00161
    6( 2002)  10( 2003)      284.99    0.00217   -0.00000I    0.00301   -0.00000I    0.00125   -0.00000I    0.00391
    6( 2002)  11( 2003)      285.25   -0.00033    0.00000I   -0.00045    0.00000I   -0.00015    0.00000I    0.00058
    6( 2002)  12( 1003)      296.36   -0.00014    0.00000I   -0.00018    0.00000I   -0.00005    0.00000I    0.00023
    6( 2002)  13( 2004)     2561.48   -0.00004    0.00000I   -0.00110    0.00000I    0.00137   -0.00000I    0.00176
    6( 2002)  14( 2004)     2561.59   -0.00221    0.00000I   -0.01977    0.00000I    0.02437   -0.00000I    0.03146
    6( 2002)  15( 2004)     2561.60    0.00289   -0.00000I    0.00416   -0.00000I   -0.00272    0.00000I    0.00575
    6( 2002)  16( 1004)     2611.91   -0.00002    0.00000I    0.00003    0.00000I   -0.00003    0.00000I    0.00004
    7( 2002)   7( 2002)        0.00   -0.34245   -0.00000I   -0.73125   -0.00000I   -0.16278    0.00000I    0.82370
    7( 2002)   8( 2002)        0.33    0.00000   -0.00000I    0.00001   -0.00000I    0.00000   -0.00000I    0.00001
    7( 2002)   9( 2003)      284.94   -0.00215   -0.00000I   -0.00298   -0.00000I   -0.00122   -0.00000I    0.00387
    7( 2002)  10( 2003)      284.96    0.00080   -0.00000I    0.00107   -0.00000I    0.00022   -0.00000I    0.00135
    7( 2002)  11( 2003)      285.23   -0.00076    0.00000I   -0.00105    0.00000I   -0.00042    0.00000I    0.00136
    7( 2002)  12( 1003)      296.33   -0.00044    0.00000I   -0.00061    0.00000I   -0.00006    0.00000I    0.00076
    7( 2002)  13( 2004)     2561.46    0.00205    0.00000I    0.01568    0.00000I   -0.01902   -0.00000I    0.02474
    7( 2002)  14( 2004)     2561.57    0.00178   -0.00000I    0.00177   -0.00000I   -0.00066    0.00000I    0.00259
    7( 2002)  15( 2004)     2561.58    0.00138   -0.00000I    0.01257   -0.00000I   -0.01549    0.00000I    0.02000
    7( 2002)  16( 1004)     2611.88   -0.00191    0.00000I   -0.00126   -0.00000I   -0.00005    0.00000I    0.00230
    8( 2002)   8( 2002)        0.00   -0.34244    0.00000I   -0.73122   -0.00000I   -0.16277    0.00000I    0.82367
    8( 2002)   9( 2003)      284.60   -0.00061   -0.00000I   -0.00084   -0.00000I   -0.00036   -0.00000I    0.00110
    8( 2002)  10( 2003)      284.63    0.00062   -0.00000I    0.00083   -0.00000I    0.00023   -0.00000I    0.00106
    8( 2002)  11( 2003)      284.90    0.00212   -0.00000I    0.00293   -0.00000I    0.00118   -0.00000I    0.00381
    8( 2002)  12( 1003)      296.00    0.00080   -0.00000I    0.00113   -0.00000I    0.00036   -0.00000I    0.00143
    8( 2002)  13( 2004)     2561.12   -0.00169   -0.00000I   -0.01275   -0.00000I    0.01542    0.00000I    0.02008
    8( 2002)  14( 2004)     2561.23    0.00228   -0.00000I    0.00393   -0.00000I   -0.00296    0.00000I    0.00542
    8( 2002)  15( 2004)     2561.24    0.00173   -0.00000I    0.01529   -0.00000I   -0.01880    0.00000I    0.02429
    8( 2002)  16( 1004)     2611.55    0.00165    0.00000I   -0.00006    0.00000I    0.00174   -0.00000I    0.00240
    9( 2003)   9( 2003)        0.00   -0.23553    0.00000I   -0.57212    0.00000I   -0.11773    0.00000I    0.62980
    9( 2003)  10( 2003)        0.03    0.00000   -0.00000I    0.00000   -0.00000I    0.00000   -0.00000I    0.00000
    9( 2003)  11( 2003)        0.29   -0.00000    0.00000I   -0.00001    0.00000I   -0.00000    0.00000I    0.00001
    9( 2003)  12( 1003)       11.39   -0.00006    0.00000I   -0.00005    0.00000I   -0.00005    0.00000I    0.00009
    9( 2003)  13( 2004)     2276.52    0.00935    0.00000I   -0.00165   -0.00000I   -0.02296   -0.00000I    0.02485
    9( 2003)  14( 2004)     2276.63    0.00790   -0.00000I    0.00435    0.00000I   -0.01422    0.00000I    0.01684
    9( 2003)  15( 2004)     2276.64    0.01440   -0.00000I   -0.00179    0.00000I   -0.03470    0.00000I    0.03761
    9( 2003)  16( 1004)     2326.95   -0.00056    0.00000I   -0.00380    0.00000I   -0.00239    0.00000I    0.00453
   10( 2003)  10( 2003)        0.00   -0.23552    0.00000I   -0.57211   -0.00000I   -0.11772    0.00000I    0.62980
   10( 2003)  11( 2003)        0.26    0.00000   -0.00000I    0.00000   -0.00000I    0.00000   -0.00000I    0.00000
   10( 2003)  12( 1003)       11.37    0.00002    0.00000I    0.00002    0.00000I    0.00001   -0.00000I    0.00002
   10( 2003)  13( 2004)     2276.49   -0.00325   -0.00000I   -0.00562   -0.00000I    0.00233    0.00000I    0.00690
   10( 2003)  14( 2004)     2276.60    0.01713    0.00000I   -0.00206   -0.00000I   -0.04120   -0.00000I    0.04467
   10( 2003)  15( 2004)     2276.61   -0.00729    0.00000I   -0.00162    0.00000I    0.01531   -0.00000I    0.01704
   10( 2003)  16( 1004)     2326.92    0.00016    0.00000I    0.00088    0.00000I    0.00049    0.00000I    0.00101
   11( 2003)  11( 2003)        0.00   -0.23552    0.00000I   -0.57210   -0.00000I   -0.11773   -0.00000I    0.62978
   11( 2003)  12( 1003)       11.10    0.00003   -0.00000I   -0.00002    0.00000I    0.00000    0.00000I    0.00004
   11( 2003)  13( 2004)     2276.23    0.01610    0.00000I   -0.00060   -0.00000I   -0.03747   -0.00000I    0.04078
   11( 2003)  14( 2004)     2276.34   -0.00112    0.00000I    0.00389   -0.00000I    0.00614   -0.00000I    0.00736
   11( 2003)  15( 2004)     2276.35   -0.00977    0.00000I   -0.00028   -0.00000I    0.02217   -0.00000I    0.02423
   11( 2003)  16( 1004)     2326.65    0.00108   -0.00000I    0.00462    0.00000I    0.00163    0.00000I    0.00502
   12( 1003)  12( 1003)        0.00   -0.23582    0.00000I   -0.57204    0.00000I   -0.11861    0.00000I    0.63001
   12( 1003)  13( 2004)     2265.13   -0.00059   -0.00000I   -0.00185   -0.00000I   -0.00035    0.00000I    0.00197
   12( 1003)  14( 2004)     2265.24    0.00013   -0.00000I    0.00093   -0.00000I    0.00056   -0.00000I    0.00110
   12( 1003)  15( 2004)     2265.25    0.00105   -0.00000I    0.00580   -0.00000I    0.00278   -0.00000I    0.00652
   12( 1003)  16( 1004)     2315.55    0.01837    0.00000I   -0.00136   -0.00000I   -0.04473   -0.00000I    0.04837
   13( 2004)  13( 2004)        0.00   -0.28347    0.00000I   -0.70606   -0.00000I   -0.12888    0.00000I    0.77168
   13( 2004)  16( 1004)       50.42    0.00003   -0.00000I    0.00002   -0.00000I    0.00006   -0.00000I    0.00007
   14( 2004)  14( 2004)        0.00   -0.28348    0.00000I   -0.70606    0.00000I   -0.12889    0.00000I    0.77168
   14( 2004)  16( 1004)       50.32   -0.00000   -0.00000I   -0.00001   -0.00000I   -0.00001   -0.00000I    0.00002
   15( 2004)  15( 2004)        0.00   -0.28348    0.00000I   -0.70606   -0.00000I   -0.12889    0.00000I    0.77168
   15( 2004)  16( 1004)       50.31   -0.00000   -0.00000I   -0.00003   -0.00000I   -0.00007   -0.00000I    0.00008
   16( 1004)  16( 1004)        0.00   -0.28357    0.00000I   -0.70596   -0.00000I   -0.12844    0.00000I    0.77155
 CPU     0: STEP CPU TIME=     0.10 TOTAL CPU TIME=         55.0 (      0.9 MIN)
 TOTAL WALL CLOCK TIME=         55.0 SECONDS, CPU UTILIZATION IS   100.00%

 CI ENERGY LEVELS IN CM-1 AND CI ABSOLUTE LEVELS IN A.U.

    1            0.0000   -382.9516309240
    2            0.2215   -382.9516299148
    3            0.2344   -382.9516298558
    4           74.3226   -382.9512922912
    5         2366.4445   -382.9408487930
    6         2435.8822   -382.9405324168
    7         2435.9079   -382.9405323000
    8         2436.2411   -382.9405307818
    9         2720.8448   -382.9392340539
   10         2720.8725   -382.9392339277
   11         2721.1368   -382.9392327237
   12         2732.2378   -382.9391821446
   13         4997.3652   -382.9288616403
   14         4997.4751   -382.9288611398
   15         4997.4835   -382.9288611014
   16         5047.7902   -382.9286318911

 SKIPPING THE CALCULATION OF NATURAL ORBITALS...
 USE ISTNO IN $TRANST TO ASK FOR NATURAL ORBITALS
 AND SPIN-ORBIT COUPLED STATE'S PROPERTIES

 ....... DONE WITH TRANSITION MOMENT .......

 CPU     0: STEP CPU TIME=     0.00 TOTAL CPU TIME=         55.0 (      0.9 MIN)
 TOTAL WALL CLOCK TIME=         55.0 SECONDS, CPU UTILIZATION IS   100.00%
                  4549274  WORDS OF DYNAMIC MEMORY USED
 EXECUTION OF GAMESS TERMINATED NORMALLY Fri Apr 30 19:20:40 2021
 DDI: 263640 bytes (0.3 MB / 0 MWords) used by master data server.

 ----------------------------------------
 CPU timing information for all processes
 ========================================
 0: 36.531250 + 6.562500 = 43.093750
 1: 35.968750 + 6.812500 = 42.781250
 2: 36.609375 + 6.296875 = 42.906250
 3: 35.968750 + 6.234375 = 42.203125
 4: 5.906250 + 0.156250 = 6.062500
 5: 0.000000 + 0.031250 = 0.031250
 6: 0.015625 + 0.031250 = 0.046875
 7: 0.015625 + 0.015625 = 0.031250
 ----------------------------------------
           Disk usage (in bytes)       
 ========================================
 ----------------------------------------
            Local date and time          
 ========================================
pe 30.04.2021 - 19.20.48,27                          
