# Supplementary material for: Computational Investigation of Substituent Effects on the Alcohol + Carbonyl Channel of Peroxy Radical Self- and Cross-Reactions
Source: J Phys Chem A. 2023 Feb 8;127(7):1686–96. doi: 10.1021/acs.jpca.2c08927 (PMC9969516; doi:10.1021/acs.jpca.2c08927)
Supplement: Supplementary file 2 — jp2c08927_si_002.zip [file jp2c08927_si_002.zip › AceO--OiPrOH/methylglyoxal_sing-molpro.out]

 Primary working directories    : -I
 Secondary working directories  : -I
 Wavefunction directory         : /wrk/hasangal/alkoxy/monomerinput/Final-Ts/acetonulalkoxide/singlet/methylglyoxal_Conf/ccsdt/methylglyoxal_Conf-M0001-wb97-opt-molpro/
 Main file repository           : /wrk/hasangal/alkoxy/monomerinput/Final-Ts/acetonulalkoxide/singlet/methylglyoxal_Conf/ccsdt/methylglyoxal_Conf-M0001-wb97-opt-molpro/-I/

 SHA1      : 1b9ee24a8c5e024cf7fb6ed92c8d2aa976a4c587
 NAME      : 2015.1.31
 ARCHNAME  : linux/x86_64
 FC        : /appl/opt/cluster_studio_xe2016/compilers_and_libraries_2016.0.109/linux/mpi/intel64/bin/mpiifort
 BLASLIB   : -L/appl/opt/cluster_studio_xe2016/compilers_and_libraries_2016.0.109/linux/mkl/lib/intel64 -lmkl_intel_ilp64 -lmkl_intel_thread -lmkl_core
 id        : cs

 Nodes     nprocs
 c631         7
 Number of processes for MPI-2 version of Molpro:   nprocs(total)=    8   nprocs(compute)=    7   nprocs(helper)=    1

 Using customized tuning parameters: mindgm=1; mindgv=20; mindgc=4; mindgr=1; noblas=0; minvec=7
 default implementation of scratch files=sf  

 ***,SCI
 memory,2800,m
 geomtyp=xyz
 NOSYM
 geometry={
 9
 methylglyoxal_Conf-M0001-wb97-opt.log,Energy: -167647.3896986
 C         -1.48857        0.40721        0.00000
 H         -1.95865        1.38581        0.00000
 H         -1.80059       -0.16751        0.87296
 H         -1.80059       -0.16751       -0.87296
 C          0.00000        0.55345        0.00000
 O          0.59538        1.59963        0.00000
 C          0.83415       -0.73579        0.00000
 H          1.92441       -0.55379        0.00000
 O          0.34987       -1.83041        0.00000
 }
 BASIS=MINAO
 END
 {rhf;
 wf,charge=0,spin=0}
 BASIS=VDZ-F12
 END
 {rhf;
 wf,charge=0,spin=0}
 rccsd(t)-f12a,gem_beta=0.9
 
 

 Variables initialized (889), CPU time= 0.00 sec
 Commands  initialized (702), CPU time= 0.01 sec, 572 directives.
 Default parameters read. Elapsed time= 0.10 sec

 Checking input...
 Passed
1


                                         ***  PROGRAM SYSTEM MOLPRO  ***
                                       Copyright, TTI GmbH Stuttgart, 2015
                                    Version 2015.1 linked Mar 22 2018 22:11:11


 **********************************************************************************************************************************
 LABEL *   SCI                                                                           
  64 bit mpp version                                                                     DATE: 19-Feb-19          TIME: 07:08:12  
 **********************************************************************************************************************************

 SHA1:             1b9ee24a8c5e024cf7fb6ed92c8d2aa976a4c587
 **********************************************************************************************************************************
 SETTING GEOMTYP        =    XYZ

 Variable memory set to 2800000000 words,  buffer space   230000 words

 ZSYMEL=NOSYM
 
 SETTING BASIS          =    MINAO


 Recomputing integrals since basis changed


 Using spherical harmonics

 Library entry C      S MINAO                selected for orbital group  1
 Library entry C      P MINAO                selected for orbital group  1
 Library entry H      S MINAO                selected for orbital group  2
 Library entry O      S MINAO                selected for orbital group  4
 Library entry O      P MINAO                selected for orbital group  4


 PROGRAM * SEWARD (Integral evaluation for generally contracted gaussian basis sets)     Author: Roland Lindh, 1990

 Geometry written to block  1 of record 700


 Point group  C1  


 ATOMIC COORDINATES

 NR  ATOM    CHARGE       X              Y              Z

   1  C       6.00   -2.812989617    0.769515375    0.000000000
   2  H       1.00   -3.701312074    2.618801361    0.000000000
   3  H       1.00   -3.402621963   -0.316548023    1.649655318
   4  H       1.00   -3.402621963   -0.316548023   -1.649655318
   5  C       6.00    0.000000000    1.045868924    0.000000000
   6  O       8.00    1.125105140    3.022862601    0.000000000
   7  C       6.00    1.576315047   -1.390441585    0.000000000
   8  H       1.00    3.636607851   -1.046511431    0.000000000
   9  O       8.00    0.661158479   -3.458973596    0.000000000

 Bond lengths in Bohr (Angstrom)

 1-2  2.051578768  1-3  2.061204181  1-4  2.061204181  1-5  2.826531774  5-6  2.274723186
     ( 1.085648731)     ( 1.090742280)     ( 1.090742280)     ( 1.495736201)     ( 1.203731671)

 5-7  2.901788763  7-8  2.088802143  7-9  2.261931967
     ( 1.535560484)     ( 1.105346492)     ( 1.196962849)

 Bond angles

  1-5-6  125.25500495   1-5-7  117.29239074   2-1-3  110.55393960   2-1-4  110.55393960

  2-1-5  110.04690983   3-1-4  106.32434511   3-1-5  109.64600689   4-1-5  109.64600689

  5-7-8  113.42608447   5-7-9  123.23128676   6-5-7  117.45260432   8-7-9  123.34262877

 NUCLEAR CHARGE:                   38
 NUMBER OF PRIMITIVE AOS:         145
 NUMBER OF SYMMETRY AOS:          145
 NUMBER OF CONTRACTIONS:           29   (  29A   )
 NUMBER OF CORE ORBITALS:           5   (   5A   )
 NUMBER OF VALENCE ORBITALS:       24   (  24A   )


 NUCLEAR REPULSION ENERGY  160.42199721


 Eigenvalues of metric

         1 0.183E+00 0.200E+00 0.204E+00 0.240E+00 0.242E+00 0.257E+00 0.280E+00 0.292E+00


 Contracted 2-electron integrals neglected if value below      1.0D-11
 AO integral compression algorithm  1   Integral accuracy      1.0D-11

     1.835 MB (compressed) written to integral file (100.0%)

     Node minimum: 0.262 MB, node maximum: 0.262 MB


 NUMBER OF SORTED TWO-ELECTRON INTEGRALS:      13671.     BUFFER LENGTH:  32768
 NUMBER OF SEGMENTS:   1  SEGMENT LENGTH:      13671      RECORD LENGTH: 524288

 Memory used in sort:       0.57 MW

 SORT1 READ      114521. AND WROTE        9613. INTEGRALS IN      1 RECORDS. CPU TIME:     0.01 SEC, REAL TIME:     0.04 SEC
 SORT2 READ       64990. AND WROTE       94830. INTEGRALS IN      7 RECORDS. CPU TIME:     0.01 SEC, REAL TIME:     0.05 SEC

 Node minimum:       13361.  Node maximum:       13734. integrals

 OPERATOR DM      FOR CENTER  0  COORDINATES:    0.000000    0.000000    0.000000


 **********************************************************************************************************************************
 DATASETS  * FILE   NREC   LENGTH (MB)   RECORD NAMES
              1      18       20.05       500      610      700      900      950      970     1000      129      960     1100   
                                          VAR    BASINP    GEOM    SYMINP    ZMAT    AOBASIS   BASIS     P2S    ABASIS      S 
                                         1400     1410     1200     1210     1080     1600     1650     1700   
                                           T        V       H0       H01     AOSYM     SMH    MOLCAS    OPER   

 PROGRAMS   *        TOTAL       INT
 CPU TIMES  *         0.99      0.88
 REAL TIME  *         5.11 SEC
 DISK USED  *        29.74 MB      
 GA USED    *         0.00 MB       (max)       0.00 MB       (current)
 **********************************************************************************************************************************


 PROGRAM * RHF-SCF (CLOSED SHELL)       Authors: W. Meyer, H.-J. Werner


 NUMBER OF ELECTRONS:      19+   19-    SPACE SYMMETRY=1    SPIN SYMMETRY: Singlet 
 CONVERGENCE THRESHOLDS:    1.00E-05 (Density)    1.00E-07 (Energy)
 MAX. NUMBER OF ITERATIONS:       60
 INTERPOLATION TYPE:            DIIS
 INTERPOLATION STEPS:              2 (START)      1 (STEP)
 LEVEL SHIFTS:                  0.00 (CLOSED)  0.00 (OPEN) 


 Orbital guess generated from atomic densities. Full valence occupancy:   19

 Molecular orbital dump at record        2100.2

 Initial occupancy:  19

 ITERATION    DDIFF          GRAD             ENERGY        2-EL.EN.            DIPOLE MOMENTS         DIIS   ORB.
    1      0.000D+00      0.000D+00      -264.98192643    501.470712   -0.51200   -0.11426   -0.00000    0    start
    2      0.000D+00      0.252D-01      -265.08709450    501.217209   -0.19193    0.03520   -0.00000    1    diag
    3      0.679D-01      0.187D-01      -265.15488466    501.022064   -0.24948    0.00004   -0.00000    2    diag
    4      0.263D-01      0.186D-02      -265.15692835    501.028010   -0.22598    0.00336    0.00000    3    diag
    5      0.615D-02      0.567D-03      -265.15709371    500.978786   -0.23150   -0.00354   -0.00000    4    diag
    6      0.180D-02      0.209D-03      -265.15711391    500.972925   -0.22754    0.00425   -0.00000    5    diag
    7      0.680D-03      0.668D-04      -265.15711563    500.968855   -0.22926    0.00075   -0.00000    6    diag
    8      0.192D-03      0.145D-04      -265.15711571    500.968393   -0.22881    0.00127    0.00000    7    diag
    9      0.438D-04      0.209D-05      -265.15711571    500.968471   -0.22876    0.00122   -0.00000    8    diag
   10      0.650D-05      0.426D-06      -265.15711571    500.968438   -0.22875    0.00121   -0.00000    0    orth

 Final occupancy:  19

 !RHF STATE 1.1 Energy               -265.157115714194
 Nuclear energy                       160.42199721
 One-electron energy                 -676.06333193
 Two-electron energy                  250.48421901
 Virial quotient                       -1.00451957
 !RHF STATE 1.1 Dipole moment          -0.22875372     0.00121017    -0.00000000
 Dipole moment /Debye                  -0.58139587     0.00307574    -0.00000000

 Orbital energies:

         1.1          2.1          3.1          4.1          5.1          6.1          7.1          8.1          9.1         10.1
    -20.677588   -20.657523   -11.569520   -11.566710   -11.423475    -1.518872    -1.493706    -1.106917    -0.981554    -0.821264

        11.1         12.1         13.1         14.1         15.1         16.1         17.1         18.1         19.1         20.1
     -0.758712    -0.728043    -0.689570    -0.682138    -0.636134    -0.616672    -0.576307    -0.562916    -0.479829     0.026380

        21.1
      0.176882

 HOMO     19.1    -0.479829 =     -13.0568eV
 LUMO     20.1     0.026380 =       0.7178eV
 LUMO-HOMO         0.506209 =      13.7746eV


 **********************************************************************************************************************************
 DATASETS  * FILE   NREC   LENGTH (MB)   RECORD NAMES
              1      18       20.05       500      610      700      900      950      970     1000      129      960     1100   
                                          VAR    BASINP    GEOM    SYMINP    ZMAT    AOBASIS   BASIS     P2S    ABASIS      S 
                                         1400     1410     1200     1210     1080     1600     1650     1700   
                                           T        V       H0       H01     AOSYM     SMH    MOLCAS    OPER   

              2       4        2.91       700     1000      520     2100   
                                         GEOM     BASIS   MCVARS     RHF  

 PROGRAMS   *        TOTAL       RHF       INT
 CPU TIMES  *         2.38      1.39      0.88
 REAL TIME  *         6.97 SEC
 DISK USED  *       191.19 MB      
 SF USED    *         0.00 MB      
 GA USED    *         0.00 MB       (max)       0.00 MB       (current)
 **********************************************************************************************************************************
 SETTING BASIS          =    VDZ-F12


 Recomputing integrals since basis changed


 Using spherical harmonics

 Library entry C      S cc-pVDZ-F12          selected for orbital group  1
 Library entry C      P cc-pVDZ-F12          selected for orbital group  1
 Library entry C      D cc-pVDZ-F12          selected for orbital group  1
 Library entry H      S cc-pVDZ-F12          selected for orbital group  2
 Library entry H      P cc-pVDZ-F12          selected for orbital group  2
 Library entry O      S cc-pVDZ-F12          selected for orbital group  4
 Library entry O      P cc-pVDZ-F12          selected for orbital group  4
 Library entry O      D cc-pVDZ-F12          selected for orbital group  4


 PROGRAM * SEWARD (Integral evaluation for generally contracted gaussian basis sets)     Author: Roland Lindh, 1990

 Geometry written to block  1 of record 700


 Point group  C1  


 ATOMIC COORDINATES

 NR  ATOM    CHARGE       X              Y              Z

   1  C       6.00   -2.812989617    0.769515375    0.000000000
   2  H       1.00   -3.701312074    2.618801361    0.000000000
   3  H       1.00   -3.402621963   -0.316548023    1.649655318
   4  H       1.00   -3.402621963   -0.316548023   -1.649655318
   5  C       6.00    0.000000000    1.045868924    0.000000000
   6  O       8.00    1.125105140    3.022862601    0.000000000
   7  C       6.00    1.576315047   -1.390441585    0.000000000
   8  H       1.00    3.636607851   -1.046511431    0.000000000
   9  O       8.00    0.661158479   -3.458973596    0.000000000

 Bond lengths in Bohr (Angstrom)

 1-2  2.051578768  1-3  2.061204181  1-4  2.061204181  1-5  2.826531774  5-6  2.274723186
     ( 1.085648731)     ( 1.090742280)     ( 1.090742280)     ( 1.495736201)     ( 1.203731671)

 5-7  2.901788763  7-8  2.088802143  7-9  2.261931967
     ( 1.535560484)     ( 1.105346492)     ( 1.196962849)

 Bond angles

  1-5-6  125.25500495   1-5-7  117.29239074   2-1-3  110.55393960   2-1-4  110.55393960

  2-1-5  110.04690983   3-1-4  106.32434511   3-1-5  109.64600689   4-1-5  109.64600689

  5-7-8  113.42608447   5-7-9  123.23128676   6-5-7  117.45260432   8-7-9  123.34262877

 NUCLEAR CHARGE:                   38
 NUMBER OF PRIMITIVE AOS:         249
 NUMBER OF SYMMETRY AOS:          239
 NUMBER OF CONTRACTIONS:          186   ( 186A   )
 NUMBER OF CORE ORBITALS:           5   (   5A   )
 NUMBER OF VALENCE ORBITALS:       24   (  24A   )


 NUCLEAR REPULSION ENERGY  160.42199721


 Eigenvalues of metric

         1 0.115E-03 0.278E-03 0.366E-03 0.546E-03 0.668E-03 0.100E-02 0.161E-02 0.211E-02


 Contracted 2-electron integrals neglected if value below      1.0D-11
 AO integral compression algorithm  1   Integral accuracy      1.0D-11

     481.559 MB (compressed) written to integral file ( 33.6%)

     Node minimum: 62.390 MB, node maximum: 76.022 MB


 NUMBER OF SORTED TWO-ELECTRON INTEGRALS:   21604590.     BUFFER LENGTH:  32768
 NUMBER OF SEGMENTS:   2  SEGMENT LENGTH:   15991171      RECORD LENGTH: 524288

 Memory used in sort:      16.55 MW

 SORT1 READ   178979513. AND WROTE    14045418. INTEGRALS IN     41 RECORDS. CPU TIME:     2.66 SEC, REAL TIME:     3.76 SEC
 SORT2 READ    98312747. AND WROTE   151232136. INTEGRALS IN   1995 RECORDS. CPU TIME:     0.45 SEC, REAL TIME:     2.12 SEC

 Node minimum:    21597138.  Node maximum:    21612045. integrals

 OPERATOR DM      FOR CENTER  0  COORDINATES:    0.000000    0.000000    0.000000


 **********************************************************************************************************************************
 DATASETS  * FILE   NREC   LENGTH (MB)   RECORD NAMES
              1      18       21.32       500      610      700      900      950      970     1001      129      960     1100   
                                          VAR    BASINP    GEOM    SYMINP    ZMAT    AOBASIS   BASIS     P2S    ABASIS      S 
                                         1400     1410     1200     1210     1080     1600     1650     1700   
                                           T        V       H0       H01     AOSYM     SMH    MOLCAS    OPER   

              2       5        2.96       700     1000      520     2100     1001   
                                         GEOM     BASIS   MCVARS     RHF     BASIS   

 PROGRAMS   *        TOTAL       INT       RHF       INT
 CPU TIMES  *         7.73      5.35      1.39      0.88
 REAL TIME  *        15.92 SEC
 DISK USED  *         1.80 GB      
 SF USED    *         0.00 MB      
 GA USED    *         0.00 MB       (max)       0.00 MB       (current)
 **********************************************************************************************************************************


 PROGRAM * RHF-SCF (CLOSED SHELL)       Authors: W. Meyer, H.-J. Werner


 NUMBER OF ELECTRONS:      19+   19-    SPACE SYMMETRY=1    SPIN SYMMETRY: Singlet 
 CONVERGENCE THRESHOLDS:    1.00E-05 (Density)    1.00E-07 (Energy)
 MAX. NUMBER OF ITERATIONS:       60
 INTERPOLATION TYPE:            DIIS
 INTERPOLATION STEPS:              2 (START)      1 (STEP)
 LEVEL SHIFTS:                  0.00 (CLOSED)  0.00 (OPEN) 


 Molecular orbitals read from record     2100.2  Type=RHF/CANONICAL (state 1.1)
 
 Present basis size:     186
 Previous basis size:     29
 Previous occupation:     19
 Previous closed-shells:  19
 Previous core-orbitals:   5
 Present occupation:      19
 Present closed-shells:   19
 Present core-orbitals:    5
 Wavefunction symmetry:    1   Singlet 

 Orbital overlap <old|new>:  < 1.1| 1.1> = 1.000000   < 2.1| 2.1> = 1.000000   < 3.1| 3.1> = 1.000000   < 4.1| 4.1> = 1.000000
                             < 5.1| 5.1> = 1.000000   < 6.1| 6.1> = 1.000000   < 7.1| 7.1> = 1.000000   < 8.1| 8.1> = 1.000000
                             < 9.1| 9.1> = 1.000000   <10.1|10.1> = 1.000000   <11.1|11.1> = 1.000000   <12.1|12.1> = 1.000000
                             <13.1|13.1> = 1.000000   <14.1|14.1> = 1.000000   <15.1|15.1> = 1.000000   <16.1|16.1> = 1.000000
                             <17.1|17.1> = 1.000000   <18.1|18.1> = 1.000000   <19.1|19.1> = 1.000000

 Molecular orbital dump at record        2101.2

 ITERATION    DDIFF          GRAD             ENERGY        2-EL.EN.            DIPOLE MOMENTS         DIIS   ORB.
    1      0.000D+00      0.000D+00      -265.15711571    500.968438   -0.22875    0.00121    0.00000    0    start
    2      0.000D+00      0.137D-01      -265.68073223    511.018894   -0.28840    0.00183    0.00000    1    diag
    3      0.216D-01      0.368D-02      -265.72148784    507.807387   -0.33502   -0.01705    0.00000    2    diag
    4      0.493D-02      0.192D-02      -265.73122497    507.916412   -0.35674    0.00216    0.00000    3    diag
    5      0.218D-02      0.597D-03      -265.73276603    508.312067   -0.37938   -0.01030    0.00000    4    diag
    6      0.724D-03      0.225D-03      -265.73311657    508.205310   -0.38836   -0.00849    0.00000    5    diag
    7      0.442D-03      0.801D-04      -265.73317786    508.226189   -0.39293   -0.00935    0.00000    6    diag
    8      0.216D-03      0.225D-04      -265.73318225    508.222747   -0.39389   -0.00855   -0.00000    7    orth
    9      0.605D-04      0.550D-05      -265.73318241    508.223107   -0.39408   -0.00911   -0.00000    8    diag
   10      0.101D-04      0.193D-05      -265.73318242    508.223540   -0.39393   -0.00882   -0.00000    9    diag
   11      0.300D-05      0.780D-06      -265.73318242    508.223294   -0.39401   -0.00896   -0.00000    0    orth

 Final occupancy:  19

 !RHF STATE 1.1 Energy               -265.733182424164
 Nuclear energy                       160.42199721
 One-electron energy                 -680.26682646
 Two-electron energy                  254.11164683
 Virial quotient                       -1.00130499
 !RHF STATE 1.1 Dipole moment          -0.39401384    -0.00895818    -0.00000000
 Dipole moment /Debye                  -1.00141769    -0.02276792    -0.00000000

 Orbital energies:

         1.1          2.1          3.1          4.1          5.1          6.1          7.1          8.1          9.1         10.1
    -20.599394   -20.588107   -11.359873   -11.358336   -11.249469    -1.442929    -1.423927    -1.041572    -0.924598    -0.770982

        11.1         12.1         13.1         14.1         15.1         16.1         17.1         18.1         19.1         20.1
     -0.707894    -0.692858    -0.635021    -0.629751    -0.579047    -0.559778    -0.519637    -0.515248    -0.423346     0.050537

        21.1
      0.051886

 HOMO     19.1    -0.423346 =     -11.5198eV
 LUMO     20.1     0.050537 =       1.3752eV
 LUMO-HOMO         0.473883 =      12.8950eV


 **********************************************************************************************************************************
 DATASETS  * FILE   NREC   LENGTH (MB)   RECORD NAMES
              1      18       21.32       500      610      700      900      950      970     1001      129      960     1100   
                                          VAR    BASINP    GEOM    SYMINP    ZMAT    AOBASIS   BASIS     P2S    ABASIS      S 
                                         1400     1410     1200     1210     1080     1600     1650     1700   
                                           T        V       H0       H01     AOSYM     SMH    MOLCAS    OPER   

              2       6        6.14       700     1000      520     2100     1001     2101   
                                         GEOM     BASIS   MCVARS     RHF     BASIS     RHF  

 PROGRAMS   *        TOTAL       RHF       INT       RHF       INT
 CPU TIMES  *        10.41      2.68      5.35      1.39      0.88
 REAL TIME  *        20.82 SEC
 DISK USED  *         1.85 GB      
 SF USED    *         0.14 MB      
 GA USED    *         0.00 MB       (max)       0.00 MB       (current)
 **********************************************************************************************************************************


 PROGRAM * CCSD (Restricted open-shell coupled cluster)     Authors: C. Hampel, H.-J. Werner, 1991, M. Deegan, P.J. Knowles, 1992

                   Density fitting integral evaluation by F.R. Manby, 2003,2007, G. Knizia, 2010

 Basis set CC-PVDZ/JKFIT generated.      Number of basis functions:   442 
 Basis set CC-PVDZ-F12/OPTRI generated.  Number of basis functions:   418 
 Basis set AUG-CC-PVDZ/MP2FIT generated. Number of basis functions:   452 

 Convergence thresholds:  THRVAR = 1.00D-08  THRDEN = 1.00D-06

 CCSD(T)     terms to be evaluated (factor= 1.000)


 Number of core orbitals:           5 (   5 )
 Number of closed-shell orbitals:  14 (  14 )
 Number of external orbitals:     167 ( 167 )

 Memory could be reduced to 125.95 Mwords without degradation in triples

 Number of N-1 electron functions:              28
 Number of N-2 electron functions:             378
 Number of singly external CSFs:              4676
 Number of doubly external CSFs:           7988946
 Total number of CSFs:                     7993622

 Molecular orbitals read from record     2101.2  Type=RHF/CANONICAL (state 1.1)

 Integral transformation finished. Total CPU:   7.62 sec, npass=  1  Memory used:  55.27 MW
 
 Geminal basis:    OPTFULL  GEM_TYPE=SLATER  BETA=0.9  NGEM=6

 Optimizing Gaussian exponents for each gem_beta

 Geminal optimization for beta= 0.9000
 Weight function:   m=0, omega= 1.3652

 Augmented Hessian optimization of geminal fit. Trust ratio= 0.40000
 Convergence reached after  14 iterations. Final gradient= 2.53D-17, Step= 1.17D-08, Delta= 1.32D-09
 
 Alpha:                 0.16713     0.72638     2.57315     8.59263    32.33955   179.26007
 Coeff:                 0.29008     0.30523     0.17630     0.10448     0.06448     0.03994
 
 
 WFN_F12=FIX,EG    DECOUPLE_EXPL=F   HYBRID=0    NOX=F   SEMIINT_F12=T   CORE_SINGLES=F
 
 AO(A)-basis ORBITAL           loaded. Number of functions:     186
 RI(R)-basis CC-PVDZ-F12/OPTRI loaded. Number of functions:     418
 DF-basis CC-PVDZ/JKFIT        loaded. Number of functions:     442

 Screening thresholds:   THRAO=  1.00D-10  THRMO=  1.00D-09  THRPROD=  1.00D-09
                         THRSW=  1.00D-05  THROV=  1.00D-12  THRAOF12=   1.00D-08

 CPU time for one-electron matrices               2.60 sec
 
 Construction of ABS:
 Pseudo-inverse stability          7.54E-12
 Smallest eigenvalue of S          1.22E-04  (threshold= 1.00E-08)
 Ratio eigmin/eigmax               1.67E-05  (threshold= 1.00E-09)
 Smallest eigenvalue of S kept     1.22E-04  (threshold= 1.22E-04, 0 functions deleted, 418 kept)
 
 Construction of CABS:
 Pseudo-inverse stability          4.34E-11
 Smallest eigenvalue of S          4.63E-06  (threshold= 1.00E-08)
 Ratio eigmin/eigmax               4.63E-06  (threshold= 1.00E-09)
 Smallest eigenvalue of S kept     4.63E-06  (threshold= 4.63E-06, 0 functions deleted, 418 kept)
 
 CPU time for basis constructions                 0.10 sec
 Fock operators(MO) rebuilt from dump record.
 CPU time for fock operators                      0.15 sec
 
                                      TOTAL          ALPHA          BETA    
  Singles Contributions MO        -0.000000001   -0.000000001   -0.000000001
  Singles Contributions CABS      -0.013745093   -0.006872546   -0.006872546
  Pure DF-RHF relaxation          -0.013745093
 
 CPU time for singles                             0.30 sec
 
 AO(A)-basis ORBITAL           loaded. Number of functions:     186
 RI(R)-basis CC-PVDZ-F12/OPTRI loaded. Number of functions:     418
 DF-basis AUG-CC-PVDZ/MP2FIT   loaded. Number of functions:     452

 Screening thresholds:   THRAO=  1.00D-10  THRMO=  1.00D-09  THRPROD=  1.00D-09
                         THRSW=  1.00D-05  THROV=  1.00D-12  THRAOF12=   1.00D-08

 CPU time for transformed integrals               5.95 sec
 CPU time for F12 matrices                        2.94 sec

 Diagonal F12 ansatz with fixed amplitudes:   TS= 0.5000  TT= 0.2500  TN= 0.3750
 
 ITER.     SQ.NORM      CORR.ENERGY   TOTAL ENERGY  ENERGY CHANGE      VAR         CPU   MICRO    DIIS
   1      1.25904679    -1.04477498  -266.79170250    -1.0585E+00   2.59E-01      0.25  1  1  1   0  0
   2      1.25904679    -1.04477498  -266.79170250     3.2863E-14   8.41E-27      1.05  0  0  0   0  0
 
 - - Continuing with F12/conv. amplitude coupling turned on.
 
   3      1.26056690    -1.04971092  -266.79663844    -4.9359E-03   2.14E-04      1.88  1  1  1   1  1
   4      1.26056690    -1.04971092  -266.79663844     2.2204E-16   4.98E-28      2.66  1  1  1   0  1
 
 CPU time for iterative RMP2-F12                  2.67 sec
 
 
 DF-RMP2-F12 doubles corrections:
 - - - - - - - - - - - - - - - - 
  Approx.                             TOTAL           A-B            A-A            B-B    
  RMP2-F12/3C(FIX)                -0.181338928   -0.158884164   -0.011227382   -0.011227382
  RMP2-F12/3*C(FIX)               -0.176402988   -0.155395063   -0.010503963   -0.010503963
  RMP2-F12/3*C(DX)                -0.178622917   -0.157542067   -0.010540425   -0.010540425
  RMP2-F12/3*C(FIX,DX)            -0.196402027   -0.174532512   -0.010934757   -0.010934757
 
 DF-RMP2-F12 doubles energies:
 - - - - - - - - - - - - - - -
  Approx.                             TOTAL           A-B            A-A            B-B    
  RMP2                            -0.868371991   -0.645732833   -0.111319579   -0.111319579
  RMP2-F12/3C(FIX)                -1.049710919   -0.804616997   -0.122546961   -0.122546961
  RMP2-F12/3*C(FIX)               -1.044774979   -0.801127896   -0.121823542   -0.121823542
  RMP2-F12/3*C(DX)                -1.046994908   -0.803274900   -0.121860004   -0.121860004
  RMP2-F12/3*C(FIX,DX)            -1.064774017   -0.820265345   -0.122254336   -0.122254336
 
 
  Reference energy                   -265.733182424163
  CABS relaxation correction to RHF    -0.013745092693
  New reference energy               -265.746927516855
 
  RMP2-F12 singles (MO) energy         -0.000000001183
  RMP2-F12 pair energy                 -1.049710918787
  RMP2-F12 correlation energy          -1.049710919970
 
 !RMP2-F12/3C(FIX) energy            -266.796638436826

 Starting RMP2 calculation

 Wavefunction is spin-projected

 ITER.      SQ.NORM     CORR.ENERGY   TOTAL ENERGY   ENERGY CHANGE        DEN1      VAR(S)    VAR(P)  DIIS     TIME
   1      1.25612596    -0.86528789  -266.59847032    -0.86528789    -0.00305232  0.18D-10  0.12D-02  1  1    24.31
   2      1.25898676    -0.86855948  -266.60174190    -0.00327159    -0.00000350  0.26D-12  0.19D-05  2  2    25.23
   3      1.25906494    -0.86860800  -266.60179043    -0.00004852    -0.00000001  0.36D-14  0.40D-08  3  3    26.54
   4      1.25906632    -0.86860840  -266.60179082    -0.00000039    -0.00000000  0.45D-16  0.67D-11  4  4    27.59

 Norm of t1 vector:      0.00003318      S-energy:    -0.00000000      T1 diagnostic:  0.00000443
 Norm of t2 vector:      0.50898557      P-energy:    -0.86860839
                                         Alpha-Beta:  -0.64646055
                                         Alpha-Alpha: -0.11107392
                                         Beta-Beta:   -0.11107392

 Spin contamination <S**2-Sz**2-Sz>     0.00000000
  Reference energy                   -265.746927516855
  RHF-RMP2 correlation energy          -0.868608396049
 !RHF-RMP2 energy                    -266.615535912904
 (NB above energy spin projected)

 Starting RCCSD calculation

 ITER.      SQ.NORM     CORR.ENERGY   TOTAL ENERGY   ENERGY CHANGE        DEN1      VAR(S)    VAR(P)  DIIS     TIME
   1      1.24713725    -0.84058019  -266.57376261    -0.84058019    -0.02584343  0.56D-02  0.44D-02  1  1    43.18
   2      1.26802779    -0.86267168  -266.59585410    -0.02209149    -0.00236819  0.16D-03  0.83D-03  2  2    58.87
   3      1.27761730    -0.86737310  -266.60055552    -0.00470142    -0.00026817  0.11D-03  0.66D-04  3  3    74.24
   4      1.28202490    -0.86926383  -266.60244626    -0.00189074    -0.00003224  0.76D-05  0.95D-05  4  4    89.65
   5      1.28312622    -0.86943012  -266.60261254    -0.00016628    -0.00000456  0.22D-05  0.11D-05  5  5   104.90
   6      1.28355399    -0.86948233  -266.60266476    -0.00005222    -0.00000049  0.23D-06  0.11D-06  6  6   120.93
   7      1.28364769    -0.86949817  -266.60268059    -0.00001583    -0.00000008  0.39D-07  0.18D-07  6  1   136.81
   8      1.28366260    -0.86949655  -266.60267897     0.00000162    -0.00000001  0.66D-08  0.36D-08  6  3   154.22
   9      1.28367609    -0.86950104  -266.60268346    -0.00000449    -0.00000000  0.70D-09  0.41D-09  6  2   171.40
  10      1.28367648    -0.86950082  -266.60268324     0.00000022    -0.00000000  0.14D-09  0.47D-10  6  4   187.31

 Norm of t1 vector:      0.10909970      S-energy:     0.00000034      T1 diagnostic:  0.01457906
                                                                       D1 diagnostic:  0.04676875
 Norm of t2 vector:      0.52131923      P-energy:    -0.86950116
                                         Alpha-Beta:  -0.67375820
                                         Alpha-Alpha: -0.09787148
                                         Beta-Beta:   -0.09787148

 Doubles amplitudes (print threshold =  0.500E-01):

         I         J         SYM. A    SYM. B    A         B      T(IJ, AB) [Alpha-Beta]

        12        12         1         1         1         1     -0.05565284

 Spin contamination <S**2-Sz**2-Sz>     0.00000000

 Memory could be reduced to 136.48 Mwords without degradation in triples
 

 RESULTS
 =======

  Reference energy                   -265.733182424162
  CABS relaxation correction to RHF    -0.013745092693
  New reference energy               -265.746927516855
 
  F12 corrections for ansatz 3C(FIX) added to RCCSD energy. Coupling mode:  7
 
  RCCSD-F12a singles energy             0.000000341542
  RCCSD-F12a pair energy               -1.045125766289
  RCCSD-F12a correlation energy        -1.045125424747
  Triples (T) contribution             -0.037659458933
  Total correlation energy             -1.082784883680
 
  RHF-RCCSD-F12a energy              -266.792052941602
  RHF-RCCSD[T]-F12a energy           -266.832015089678
  RHF-RCCSD-T-F12a energy            -266.828889974334
 !RHF-RCCSD(T)-F12a energy           -266.829712400535

 Program statistics:

 Available memory in ccsd:              2799998192
 Min. memory needed in ccsd:              22626176
 Max. memory used in ccsd:                32688550
 Max. memory used in cckext:              27297581 (10 integral passes)
 Max. memory used in cckint:              55265361 ( 1 integral passes)


 **********************************************************************************************************************************
 DATASETS  * FILE   NREC   LENGTH (MB)   RECORD NAMES
              1      18       21.32       500      610      700      900      950      970     1001      129      960     1100   
                                          VAR    BASINP    GEOM    SYMINP    ZMAT    AOBASIS   BASIS     P2S    ABASIS      S 
                                         1400     1410     1200     1210     1080     1600     1650     1700   
                                           T        V       H0       H01     AOSYM     SMH    MOLCAS    OPER   

              2       7        6.84       700     1000      520     2100     1001     2101     7360   
                                         GEOM     BASIS   MCVARS     RHF     BASIS     RHF    F12ABS    

 PROGRAMS   *        TOTAL      F12A       RHF       INT       RHF       INT
 CPU TIMES  *       382.64    372.23      2.68      5.35      1.39      0.88
 REAL TIME  *       598.60 SEC
 DISK USED  *         8.93 GB      
 SF USED    *         6.85 GB      
 GA USED    *         2.47 MB       (max)       0.00 MB       (current)
 **********************************************************************************************************************************

 RCCSD(T)-F12A/cc-pVDZ-F12 energy=   -266.829712400535

   RCCSD(T)-F12A        RHF-SCF         RHF-SCF 
   -266.82971240   -265.73318242   -265.15711571
 **********************************************************************************************************************************
 Molpro calculation terminated
 Variable memory released
