# Supplementary material for: Computational Investigation of Substituent Effects on the Alcohol + Carbonyl Channel of Peroxy Radical Self- and Cross-Reactions
Source: J Phys Chem A. 2023 Feb 8;127(7):1686–96. doi: 10.1021/acs.jpca.2c08927 (PMC9969516; doi:10.1021/acs.jpca.2c08927)
Supplement: Supplementary file 2 — jp2c08927_si_002.zip [file jp2c08927_si_002.zip › AceO--OiPrOH/aceo-Oiproh-TS1.log]

 Entering Gaussian System, Link 0=/appl/soft/chem/gaussian/G16RevB.01/g16/g16
 Initial command:
 /appl/soft/chem/gaussian/G16RevB.01/g16/l1.exe "/scratch/kurten/scratch_galib/third-paper/aceo-o-buoh/ts-cal/aceo-iproh-set1/aceo-iproh-ts-set1/wb-ts/wb631g/augcc/10321241.GAUSS_SCRDIR/Gau-118216.inp" -scrdir="/scratch/kurten/scratch_galib/third-paper/aceo-o-buoh/ts-cal/aceo-iproh-set1/aceo-iproh-ts-set1/wb-ts/wb631g/augcc/10321241.GAUSS_SCRDIR/"
 Entering Link 1 = /appl/soft/chem/gaussian/G16RevB.01/g16/l1.exe PID=    118221.
  
 Copyright (c) 1988-2017, Gaussian, Inc.  All Rights Reserved.
  
 This is part of the Gaussian(R) 16 program.  It is based on
 the Gaussian(R) 09 system (copyright 2009, Gaussian, Inc.),
 the Gaussian(R) 03 system (copyright 2003, Gaussian, Inc.),
 the Gaussian(R) 98 system (copyright 1998, Gaussian, Inc.),
 the Gaussian(R) 94 system (copyright 1995, Gaussian, Inc.),
 the Gaussian 92(TM) system (copyright 1992, Gaussian, Inc.),
 the Gaussian 90(TM) system (copyright 1990, Gaussian, Inc.),
 the Gaussian 88(TM) system (copyright 1988, Gaussian, Inc.),
 the Gaussian 86(TM) system (copyright 1986, Carnegie Mellon
 University), and the Gaussian 82(TM) system (copyright 1983,
 Carnegie Mellon University). Gaussian is a federally registered
 trademark of Gaussian, Inc.
  
 This software contains proprietary and confidential information,
 including trade secrets, belonging to Gaussian, Inc.
  
 This software is provided under written license and may be
 used, copied, transmitted, or stored only in accord with that
 written license.
  
 The following legend is applicable only to US Government
 contracts under FAR:
  
                    RESTRICTED RIGHTS LEGEND
  
 Use, reproduction and disclosure by the US Government is
 subject to restrictions as set forth in subparagraphs (a)
 and (c) of the Commercial Computer Software - Restricted
 Rights clause in FAR 52.227-19.
  
 Gaussian, Inc.
 340 Quinnipiac St., Bldg. 40, Wallingford CT 06492
  
  
 ---------------------------------------------------------------
 Warning -- This program may not be used in any manner that
 competes with the business of Gaussian, Inc. or will provide
 assistance to any competitor of Gaussian, Inc.  The licensee
 of this program is prohibited from giving any competitor of
 Gaussian, Inc. access to this program.  By using this program,
 the user acknowledges that Gaussian, Inc. is engaged in the
 business of creating and licensing software in the field of
 computational chemistry and represents and warrants to the
 licensee that it is not a competitor of Gaussian, Inc. and that
 it will not use this program in any manner prohibited above.
 ---------------------------------------------------------------
  

 Cite this work as:
 Gaussian 16, Revision B.01,
 M. J. Frisch, G. W. Trucks, H. B. Schlegel, G. E. Scuseria, 
 M. A. Robb, J. R. Cheeseman, G. Scalmani, V. Barone, 
 G. A. Petersson, H. Nakatsuji, X. Li, M. Caricato, A. V. Marenich, 
 J. Bloino, B. G. Janesko, R. Gomperts, B. Mennucci, H. P. Hratchian, 
 J. V. Ortiz, A. F. Izmaylov, J. L. Sonnenberg, D. Williams-Young, 
 F. Ding, F. Lipparini, F. Egidi, J. Goings, B. Peng, A. Petrone, 
 T. Henderson, D. Ranasinghe, V. G. Zakrzewski, J. Gao, N. Rega, 
 G. Zheng, W. Liang, M. Hada, M. Ehara, K. Toyota, R. Fukuda, 
 J. Hasegawa, M. Ishida, T. Nakajima, Y. Honda, O. Kitao, H. Nakai, 
 T. Vreven, K. Throssell, J. A. Montgomery, Jr., J. E. Peralta, 
 F. Ogliaro, M. J. Bearpark, J. J. Heyd, E. N. Brothers, K. N. Kudin, 
 V. N. Staroverov, T. A. Keith, R. Kobayashi, J. Normand, 
 K. Raghavachari, A. P. Rendell, J. C. Burant, S. S. Iyengar, 
 J. Tomasi, M. Cossi, J. M. Millam, M. Klene, C. Adamo, R. Cammi, 
 J. W. Ochterski, R. L. Martin, K. Morokuma, O. Farkas, 
 J. B. Foresman, and D. J. Fox, Gaussian, Inc., Wallingford CT, 2016.
 
 ******************************************
 Gaussian 16:  ES64L-G16RevB.01 20-Dec-2017
                23-Jan-2022 
 ******************************************
 %mem=12GB
 %NprocShared=16
 Will use up to   16 processors via shared memory.
 %chk=aceo-iproh-ts-set1-M0003-copt-TS-opt-TS-wb97-opt-TS-wb97-opt
 ----------------------------------------------------------------------
 # UWB97XD aug-cc-pVTZ Opt(CalcAll,TS,NoEigenTest) scf=qc Integral(Grid
 =SuperFineGrid) Guess(mix,always) MaxDisk=32GB
 ----------------------------------------------------------------------
 1/5=1,10=4,11=1,18=20,26=5,38=1/1,3;
 2/9=110,12=2,17=6,18=5,40=1/2;
 3/5=16,6=1,7=10,11=2,25=1,30=1,71=2,74=-58,75=-7,116=2,140=1/1,2,3;
 4/13=-1/1;
 5/5=2,8=3,38=5/8;
 8/6=4,10=90,11=11/1;
 11/6=1,8=1,9=11,15=111,16=1/1,2,10;
 10/6=1/2;
 6/7=2,8=2,9=2,10=2,18=1,28=1/1;
 7/10=1,25=1/1,2,3,16;
 1/5=1,10=4,11=1,18=20,26=5/3(3);
 2/9=110/2;
 7/8=1,9=1,25=1,44=-1/16;
 99//99;
 2/9=110/2;
 3/5=16,6=1,7=10,11=2,25=1,30=1,71=2,74=-58,75=-7,116=2,140=1/1,2,3;
 4/13=-1/1;
 5/5=2,8=3,38=5/8;
 8/6=4,10=90,11=11/1;
 11/6=1,8=1,9=11,15=111,16=1/1,2,10;
 10/6=1/2;
 7/10=1,25=1/1,2,3,16;
 1/5=1,10=4,11=1,18=20,26=5/3(-8);
 2/9=110/2;
 6/7=2,8=2,9=2,10=2,18=1,19=2,28=1/1;
 7/8=1,9=1,25=1,44=-1/16;
 99//99;
 ------------------------------------------------------------
 aceo-iproh-ts-set1-M0003-copt-TS-opt-TS-wb97-opt-TS-wb97-opt
 ------------------------------------------------------------
 Symbolic Z-matrix:
 Charge =  0 Multiplicity = 3
 H                     2.97709   0.18402   1.99557 
 C                     2.61093  -0.25491   1.06893 
 H                     3.42684  -0.57931   0.42109 
 H                     1.97742  -1.12369   1.27535 
 C                     1.74791   0.72365   0.34317 
 C                     1.31255   0.28893  -1.1675 
 H                     1.77584   1.09108  -1.77301 
 O                     1.32623   1.75515   0.75096 
 O                     1.68217  -0.91228  -1.45899 
 H                    -2.29295  -1.78862  -0.02289 
 C                    -1.64494  -1.16365   0.60571 
 H                    -1.98785  -1.24794   1.64036 
 C                    -1.74496   0.28787   0.14204 
 H                    -1.15506   0.92469   0.81843 
 C                    -3.19401   0.78381   0.16428 
 H                    -3.60401   0.68898   1.17334 
 H                    -3.80864   0.19565  -0.52161 
 H                    -3.23822   1.83051  -0.13765 
 O                    -1.28069   0.44464  -1.16366 
 O                    -0.31245  -1.64285   0.58444 
 H                    -0.04844  -1.7857   -0.32994 
 H                     0.13097   0.4589   -1.18084 
 
 Add virtual bond connecting atoms H22        and O19        Dist= 2.67D+00.

 GradGradGradGradGradGradGradGradGradGradGradGradGradGradGradGradGradGrad
 Berny optimization.
 Initialization pass.
                           ----------------------------
                           !    Initial Parameters    !
                           ! (Angstroms and Degrees)  !
 --------------------------                            --------------------------
 ! Name  Definition              Value          Derivative Info.                !
 --------------------------------------------------------------------------------
 ! R1    R(1,2)                  1.0888         calculate D2E/DX2 analytically  !
 ! R2    R(2,3)                  1.0912         calculate D2E/DX2 analytically  !
 ! R3    R(2,4)                  1.0949         calculate D2E/DX2 analytically  !
 ! R4    R(2,5)                  1.493          calculate D2E/DX2 analytically  !
 ! R5    R(5,6)                  1.6311         calculate D2E/DX2 analytically  !
 ! R6    R(5,8)                  1.1866         calculate D2E/DX2 analytically  !
 ! R7    R(6,7)                  1.1067         calculate D2E/DX2 analytically  !
 ! R8    R(6,9)                  1.2902         calculate D2E/DX2 analytically  !
 ! R9    R(6,22)                 1.1938         calculate D2E/DX2 analytically  !
 ! R10   R(10,11)                1.098          calculate D2E/DX2 analytically  !
 ! R11   R(11,12)                1.0932         calculate D2E/DX2 analytically  !
 ! R12   R(11,13)                1.5271         calculate D2E/DX2 analytically  !
 ! R13   R(11,20)                1.4162         calculate D2E/DX2 analytically  !
 ! R14   R(13,14)                1.1005         calculate D2E/DX2 analytically  !
 ! R15   R(13,15)                1.5317         calculate D2E/DX2 analytically  !
 ! R16   R(13,19)                1.3946         calculate D2E/DX2 analytically  !
 ! R17   R(15,16)                1.0933         calculate D2E/DX2 analytically  !
 ! R18   R(15,17)                1.0928         calculate D2E/DX2 analytically  !
 ! R19   R(15,18)                1.0903         calculate D2E/DX2 analytically  !
 ! R20   R(19,22)                1.4118         calculate D2E/DX2 analytically  !
 ! R21   R(20,21)                0.9624         calculate D2E/DX2 analytically  !
 ! A1    A(1,2,3)              111.9434         calculate D2E/DX2 analytically  !
 ! A2    A(1,2,4)              110.7342         calculate D2E/DX2 analytically  !
 ! A3    A(1,2,5)              110.1139         calculate D2E/DX2 analytically  !
 ! A4    A(3,2,4)              107.9802         calculate D2E/DX2 analytically  !
 ! A5    A(3,2,5)              109.7838         calculate D2E/DX2 analytically  !
 ! A6    A(4,2,5)              106.0971         calculate D2E/DX2 analytically  !
 ! A7    A(2,5,6)              115.4549         calculate D2E/DX2 analytically  !
 ! A8    A(2,5,8)              127.452          calculate D2E/DX2 analytically  !
 ! A9    A(6,5,8)              117.0709         calculate D2E/DX2 analytically  !
 ! A10   A(5,6,7)              101.6435         calculate D2E/DX2 analytically  !
 ! A11   A(5,6,9)              112.3906         calculate D2E/DX2 analytically  !
 ! A12   A(5,6,22)             103.6843         calculate D2E/DX2 analytically  !
 ! A13   A(7,6,9)              115.5505         calculate D2E/DX2 analytically  !
 ! A14   A(7,6,22)             107.76           calculate D2E/DX2 analytically  !
 ! A15   A(9,6,22)             114.4307         calculate D2E/DX2 analytically  !
 ! A16   A(10,11,12)           108.2284         calculate D2E/DX2 analytically  !
 ! A17   A(10,11,13)           109.1804         calculate D2E/DX2 analytically  !
 ! A18   A(10,11,20)           110.7376         calculate D2E/DX2 analytically  !
 ! A19   A(12,11,13)           109.8832         calculate D2E/DX2 analytically  !
 ! A20   A(12,11,20)           106.4541         calculate D2E/DX2 analytically  !
 ! A21   A(13,11,20)           112.2532         calculate D2E/DX2 analytically  !
 ! A22   A(11,13,14)           109.1668         calculate D2E/DX2 analytically  !
 ! A23   A(11,13,15)           111.427          calculate D2E/DX2 analytically  !
 ! A24   A(11,13,19)           111.6738         calculate D2E/DX2 analytically  !
 ! A25   A(14,13,15)           108.1088         calculate D2E/DX2 analytically  !
 ! A26   A(14,13,19)           109.3872         calculate D2E/DX2 analytically  !
 ! A27   A(15,13,19)           106.9854         calculate D2E/DX2 analytically  !
 ! A28   A(13,15,16)           109.8822         calculate D2E/DX2 analytically  !
 ! A29   A(13,15,17)           110.4085         calculate D2E/DX2 analytically  !
 ! A30   A(13,15,18)           110.1926         calculate D2E/DX2 analytically  !
 ! A31   A(16,15,17)           108.7652         calculate D2E/DX2 analytically  !
 ! A32   A(16,15,18)           108.8843         calculate D2E/DX2 analytically  !
 ! A33   A(17,15,18)           108.6685         calculate D2E/DX2 analytically  !
 ! A34   A(13,19,22)           110.2054         calculate D2E/DX2 analytically  !
 ! A35   A(11,20,21)           108.8207         calculate D2E/DX2 analytically  !
 ! A36   L(6,22,19,20,-1)      172.4033         calculate D2E/DX2 analytically  !
 ! A37   L(6,22,19,20,-2)      184.602          calculate D2E/DX2 analytically  !
 ! D1    D(1,2,5,6)            171.0961         calculate D2E/DX2 analytically  !
 ! D2    D(1,2,5,8)            -10.6809         calculate D2E/DX2 analytically  !
 ! D3    D(3,2,5,6)             47.4091         calculate D2E/DX2 analytically  !
 ! D4    D(3,2,5,8)           -134.3679         calculate D2E/DX2 analytically  !
 ! D5    D(4,2,5,6)            -69.0296         calculate D2E/DX2 analytically  !
 ! D6    D(4,2,5,8)            109.1933         calculate D2E/DX2 analytically  !
 ! D7    D(2,5,6,7)           -117.7901         calculate D2E/DX2 analytically  !
 ! D8    D(2,5,6,9)              6.3466         calculate D2E/DX2 analytically  !
 ! D9    D(2,5,6,22)           130.4505         calculate D2E/DX2 analytically  !
 ! D10   D(8,5,6,7)             63.7942         calculate D2E/DX2 analytically  !
 ! D11   D(8,5,6,9)           -172.0691         calculate D2E/DX2 analytically  !
 ! D12   D(8,5,6,22)           -47.9652         calculate D2E/DX2 analytically  !
 ! D13   D(5,6,19,13)          -24.9693         calculate D2E/DX2 analytically  !
 ! D14   D(7,6,19,13)         -134.1734         calculate D2E/DX2 analytically  !
 ! D15   D(9,6,19,13)           95.842          calculate D2E/DX2 analytically  !
 ! D16   D(10,11,13,14)        175.7982         calculate D2E/DX2 analytically  !
 ! D17   D(10,11,13,15)         56.4639         calculate D2E/DX2 analytically  !
 ! D18   D(10,11,13,19)        -63.1172         calculate D2E/DX2 analytically  !
 ! D19   D(12,11,13,14)         57.244          calculate D2E/DX2 analytically  !
 ! D20   D(12,11,13,15)        -62.0902         calculate D2E/DX2 analytically  !
 ! D21   D(12,11,13,19)        178.3287         calculate D2E/DX2 analytically  !
 ! D22   D(20,11,13,14)        -61.0129         calculate D2E/DX2 analytically  !
 ! D23   D(20,11,13,15)        179.6529         calculate D2E/DX2 analytically  !
 ! D24   D(20,11,13,19)         60.0718         calculate D2E/DX2 analytically  !
 ! D25   D(10,11,20,21)         49.0004         calculate D2E/DX2 analytically  !
 ! D26   D(12,11,20,21)        166.4249         calculate D2E/DX2 analytically  !
 ! D27   D(13,11,20,21)        -73.3093         calculate D2E/DX2 analytically  !
 ! D28   D(11,13,15,16)         58.1175         calculate D2E/DX2 analytically  !
 ! D29   D(11,13,15,17)        -61.8525         calculate D2E/DX2 analytically  !
 ! D30   D(11,13,15,18)        178.0989         calculate D2E/DX2 analytically  !
 ! D31   D(14,13,15,16)        -61.8436         calculate D2E/DX2 analytically  !
 ! D32   D(14,13,15,17)        178.1863         calculate D2E/DX2 analytically  !
 ! D33   D(14,13,15,18)         58.1377         calculate D2E/DX2 analytically  !
 ! D34   D(19,13,15,16)       -179.5582         calculate D2E/DX2 analytically  !
 ! D35   D(19,13,15,17)         60.4718         calculate D2E/DX2 analytically  !
 ! D36   D(19,13,15,18)        -59.5768         calculate D2E/DX2 analytically  !
 ! D37   D(11,13,19,22)        -78.1054         calculate D2E/DX2 analytically  !
 ! D38   D(14,13,19,22)         42.8511         calculate D2E/DX2 analytically  !
 ! D39   D(15,13,19,22)        159.7248         calculate D2E/DX2 analytically  !
 --------------------------------------------------------------------------------
 Trust Radius=3.00D-01 FncErr=1.00D-07 GrdErr=1.00D-07 EigMax=2.50D+02 EigMin=1.00D-04
 Number of steps in this run=    107 maximum allowed number of steps=    132.
 Search for a saddle point of order  1.
 GradGradGradGradGradGradGradGradGradGradGradGradGradGradGradGradGradGrad

                          Input orientation:                          
 ---------------------------------------------------------------------
 Center     Atomic      Atomic             Coordinates (Angstroms)
 Number     Number       Type             X           Y           Z
 ---------------------------------------------------------------------
      1          1           0        2.977090    0.184020    1.995570
      2          6           0        2.610930   -0.254910    1.068930
      3          1           0        3.426840   -0.579310    0.421090
      4          1           0        1.977420   -1.123690    1.275350
      5          6           0        1.747910    0.723650    0.343170
      6          6           0        1.312550    0.288930   -1.167500
      7          1           0        1.775840    1.091080   -1.773010
      8          8           0        1.326230    1.755150    0.750960
      9          8           0        1.682170   -0.912280   -1.458990
     10          1           0       -2.292950   -1.788620   -0.022890
     11          6           0       -1.644940   -1.163650    0.605710
     12          1           0       -1.987850   -1.247940    1.640360
     13          6           0       -1.744960    0.287870    0.142040
     14          1           0       -1.155060    0.924690    0.818430
     15          6           0       -3.194010    0.783810    0.164280
     16          1           0       -3.604010    0.688980    1.173340
     17          1           0       -3.808640    0.195650   -0.521610
     18          1           0       -3.238220    1.830510   -0.137650
     19          8           0       -1.280690    0.444640   -1.163660
     20          8           0       -0.312450   -1.642850    0.584440
     21          1           0       -0.048440   -1.785700   -0.329940
     22          1           0        0.130970    0.458900   -1.180840
 ---------------------------------------------------------------------
                    Distance matrix (angstroms):
                    1          2          3          4          5
     1  H    0.000000
     2  C    1.088758   0.000000
     3  H    1.806636   1.091165   0.000000
     4  H    1.796709   1.094862   1.768312   0.000000
     5  C    2.128969   1.493021   2.126636   2.081898   0.000000
     6  C    3.575851   2.642569   2.783466   2.899149   1.631148
     7  H    4.058073   3.253565   3.214044   3.773372   2.148023
     8  O    2.596698   2.406637   3.157702   2.997791   1.186633
     9  O    3.848724   2.772203   2.586396   2.758348   2.434824
    10  H    5.978195   5.252845   5.863066   4.512607   4.772216
    11  C    5.011096   4.376392   5.108668   3.683953   3.891306
    12  H    5.179509   4.739348   5.590398   3.983972   4.418798
    13  C    5.073866   4.486370   5.251417   4.139204   3.525691
    14  H    4.359921   3.954350   4.838771   3.770553   2.948478
    15  C    6.464971   5.966126   6.764592   5.622875   4.945523
    16  H    6.651460   6.287075   7.183821   5.869288   5.416035
    17  H    7.237573   6.629005   7.337671   6.200662   5.648175
    18  H    6.774337   6.325928   7.109321   6.158471   5.130090
    19  O    5.308234   4.540764   5.071562   4.361618   3.394231
    20  O    4.018683   3.272195   3.891027   2.447527   3.147001
    21  H    4.294371   3.372300   3.754596   2.668206   3.158605
    22  H    4.273820   3.423623   3.808782   3.456420   2.237676
                    6          7          8          9         10
     6  C    0.000000
     7  H    1.106673   0.000000
     8  O    2.414638   2.648313   0.000000
     9  O    1.290151   2.029984   3.482205   0.000000
    10  H    4.315782   5.283053   5.124023   4.316472   0.000000
    11  C    3.741792   4.737494   4.167534   3.923753   1.098017
    12  H    4.597683   5.593521   4.559902   4.815359   1.775337
    13  C    3.326148   4.087615   3.457731   3.968485   2.153905
    14  H    3.230667   3.915791   2.617445   4.075656   3.060174
    15  C    4.725212   5.342931   4.660500   5.411918   2.732094
    16  H    5.460049   6.146987   5.061856   6.118570   3.047679
    17  H    5.162602   5.792600   5.515285   5.679365   2.546245
    18  H    4.913916   5.325594   4.650754   5.786110   3.742300
    19  O    2.597913   3.183012   3.489877   3.272154   2.704344
    20  O    3.072734   4.170479   3.776163   2.947516   2.076651
    21  H    2.618757   3.699502   3.949137   2.243352   2.265417
    22  H    1.193817   1.859009   2.615485   2.088953   3.502511
                   11         12         13         14         15
    11  C    0.000000
    12  H    1.093249   0.000000
    13  C    1.527057   2.159322   0.000000
    14  H    2.155550   2.467677   1.100466   0.000000
    15  C    2.527267   2.785972   1.531730   2.145944   0.000000
    16  H    2.755430   2.565490   2.163455   2.485735   1.093295
    17  H    2.792874   3.173853   2.169726   3.060832   1.092770
    18  H    3.472192   3.768501   2.165131   2.464580   1.090274
    19  O    2.418666   3.350736   1.394624   2.043260   2.353562
    20  O    1.416197   2.019378   2.444480   2.712380   3.790594
    21  H    1.952229   2.816483   2.720411   3.144770   4.091607
    22  H    2.996379   3.919422   2.301820   2.422378   3.601445
                   16         17         18         19         20
    16  H    0.000000
    17  H    1.777105   0.000000
    18  H    1.776397   1.773576   0.000000
    19  O    3.304404   2.620068   2.608689   0.000000
    20  O    4.076592   4.102045   4.598453   2.889802   0.000000
    21  H    4.585408   4.254596   4.825831   2.681034   0.962392
    22  H    4.420993   4.003050   3.784310   1.411837   2.780322
                   21         22
    21  H    0.000000
    22  H    2.407166   0.000000
 Stoichiometry    C6H12O4(3)
 Framework group  C1[X(C6H12O4)]
 Deg. of freedom    60
 Full point group                 C1      NOp   1
 Largest Abelian subgroup         C1      NOp   1
 Largest concise Abelian subgroup C1      NOp   1
                         Standard orientation:                         
 ---------------------------------------------------------------------
 Center     Atomic      Atomic             Coordinates (Angstroms)
 Number     Number       Type             X           Y           Z
 ---------------------------------------------------------------------
      1          1           0        2.977091   -0.184020   -1.995570
      2          6           0        2.610931    0.254910   -1.068930
      3          1           0        3.426841    0.579310   -0.421090
      4          1           0        1.977421    1.123690   -1.275350
      5          6           0        1.747910   -0.723650   -0.343170
      6          6           0        1.312551   -0.288930    1.167500
      7          1           0        1.775840   -1.091080    1.773010
      8          8           0        1.326230   -1.755150   -0.750960
      9          8           0        1.682171    0.912280    1.458990
     10          1           0       -2.292949    1.788621    0.022890
     11          6           0       -1.644939    1.163651   -0.605710
     12          1           0       -1.987849    1.247941   -1.640360
     13          6           0       -1.744959   -0.287869   -0.142040
     14          1           0       -1.155060   -0.924689   -0.818430
     15          6           0       -3.194010   -0.783809   -0.164280
     16          1           0       -3.604010   -0.688979   -1.173340
     17          1           0       -3.808639   -0.195649    0.521610
     18          1           0       -3.238220   -1.830509    0.137650
     19          8           0       -1.280689   -0.444639    1.163660
     20          8           0       -0.312449    1.642851   -0.584440
     21          1           0       -0.048439    1.785701    0.329940
     22          1           0        0.130971   -0.458899    1.180840
 ---------------------------------------------------------------------
 Rotational constants (GHZ):           1.8082724           0.8020391           0.7586024
 Standard basis: Aug-CC-pVTZ (5D, 7F)
 There are   850 symmetry adapted cartesian basis functions of A   symmetry.
 There are   736 symmetry adapted basis functions of A   symmetry.
   736 basis functions,  1044 primitive gaussians,   850 cartesian basis functions
    41 alpha electrons       39 beta electrons
       nuclear repulsion energy       573.7623859078 Hartrees.
 NAtoms=   22 NActive=   22 NUniq=   22 SFac= 1.00D+00 NAtFMM=   60 NAOKFM=F Big=F
 Integral buffers will be    131072 words long.
 Raffenetti 2 integral format.
 Two-electron integral symmetry is turned on.
 Nuclear repulsion after empirical dispersion term =      573.7486316405 Hartrees.
 One-electron integrals computed using PRISM.
 NBasis=   736 RedAO= T EigKep=  4.99D-06  NBF=   736
 NBsUse=   736 1.00D-06 EigRej= -1.00D+00 NBFU=   736
 ExpMin= 2.53D-02 ExpMax= 1.53D+04 ExpMxC= 5.22D+02 IAcc=3 IRadAn=         7 AccDes= 0.00D+00
 Harris functional with IExCor= 4639 and IRadAn=       7 diagonalized for initial guess.
 HarFok:  IExCor= 4639 AccDes= 0.00D+00 IRadAn=         7 IDoV= 1 UseB2=F ITyADJ=14
 ICtDFT=  3500011 ScaDFX=  1.000000  1.000000  1.000000  1.000000
 FoFCou: FMM=F IPFlag=           0 FMFlag=      100000 FMFlg1=           0
         NFxFlg=           0 DoJE=T BraDBF=F KetDBF=T FulRan=T
         wScrn=  0.000000 ICntrl=       500 IOpCl=  0 I1Cent=   200000004 NGrid=           0
         NMat0=    1 NMatS0=      1 NMatT0=    0 NMatD0=    1 NMtDS0=    0 NMtDT0=    0
 Petite list used in FoFCou.
 Mixing orbitals, IMix= 1 IMixAn=  0 NRI=1 NE=   41 Coef=  7.07106781D-01  7.07106781D-01
 Mixing orbitals, IMix= 1 IMixAn=  0 NRI=1 NE=   39 Coef= -7.07106781D-01  7.07106781D-01
 Initial guess <Sx>= 0.0000 <Sy>= 0.0000 <Sz>= 1.0000 <S**2>= 2.0000 S= 1.0000
 Gradient too large for Newton-Raphson -- use scaled steepest descent instead.
 Gradient too large for Newton-Raphson -- use scaled steepest descent instead.
     Minimum is close to point  3 DX=  6.31D-02 DF= -3.16D-04 DXR=  9.52D-02 DFR=  9.09D-03 which will be used.
 Gradient too large for Newton-Raphson -- use scaled steepest descent instead.
     Minimum is close to point  2 DX=  3.97D-02 DF= -3.32D-05 DXR=  6.20D-02 DFR=  3.86D-03 which will be used.
 Gradient too large for Newton-Raphson -- use scaled steepest descent instead.
     Accept linear search using points  1 and  2.
 Gradient too large for Newton-Raphson -- use scaled steepest descent instead.
 Gradient too large for Newton-Raphson -- use scaled steepest descent instead.
     Accept linear search using points  1 and  2.
 Gradient too large for Newton-Raphson -- use scaled steepest descent instead.
     Minimum is close to point  3 DX=  6.56D-03 DF= -1.08D-07 DXR=  6.52D-03 DFR=  4.32D-05 which will be used.
 Gradient too large for Newton-Raphson -- use scaled steepest descent instead.
 Restarting incremental Fock formation.
     Accept linear search using points  1 and  2.
 Gradient too large for Newton-Raphson -- use scaled steepest descent instead.
     Accept linear search using points  3 and  4.
 Gradient too large for Newton-Raphson -- use scaled steepest descent instead.
     Accept linear search using points  1 and  2.
 Gradient too large for Newton-Raphson -- use scaled steepest descent instead.
     Minimum is close to point  3 DX=  1.01D-01 DF= -1.09D-05 DXR=  6.75D-02 DFR=  4.84D-03 which will be used.
 Gradient too large for Newton-Raphson -- use scaled steepest descent instead.
     Accept linear search using points  1 and  2.
 Gradient too large for Newton-Raphson -- use scaled steepest descent instead.
     Accept linear search using points  2 and  3.
     Minimum is close to point  3 DX= -8.39D-02 DF= -2.13D-06 DXR=  5.93D-02 DFR=  1.84D-03 which will be used.
 Gradient too large for Newton-Raphson -- use scaled steepest descent instead.
     Accept linear search using points  1 and  2.
 Gradient too large for Newton-Raphson -- use scaled steepest descent instead.
 Restarting incremental Fock formation.
 Gradient too large for Newton-Raphson -- use scaled steepest descent instead.
     Minimum is close to point  3 DX=  2.49D-02 DF= -1.24D-06 DXR=  5.86D-02 DFR=  3.44D-03 which will be used.
 LinEq1:  Iter=  0 NonCon=     1 RMS=8.82D-05 Max=1.27D-02 NDo=     1
 AX will form     1 AO Fock derivatives at one time.
 LinEq1:  Iter=  1 NonCon=     1 RMS=4.21D-05 Max=4.21D-03 NDo=     1
 LinEq1:  Iter=  2 NonCon=     1 RMS=1.86D-05 Max=2.63D-03 NDo=     1
 LinEq1:  Iter=  3 NonCon=     1 RMS=3.32D-06 Max=1.80D-04 NDo=     1
 LinEq1:  Iter=  4 NonCon=     1 RMS=2.95D-06 Max=2.61D-04 NDo=     1
 LinEq1:  Iter=  5 NonCon=     1 RMS=1.52D-06 Max=1.34D-04 NDo=     1
 LinEq1:  Iter=  6 NonCon=     1 RMS=9.69D-07 Max=6.72D-05 NDo=     1
 LinEq1:  Iter=  7 NonCon=     1 RMS=3.18D-07 Max=1.72D-05 NDo=     1
 LinEq1:  Iter=  8 NonCon=     1 RMS=1.94D-07 Max=1.62D-05 NDo=     1
 LinEq1:  Iter=  9 NonCon=     1 RMS=1.38D-07 Max=1.43D-05 NDo=     1
 LinEq1:  Iter= 10 NonCon=     1 RMS=8.78D-08 Max=8.22D-06 NDo=     1
 LinEq1:  Iter= 11 NonCon=     1 RMS=4.13D-08 Max=2.72D-06 NDo=     1
 LinEq1:  Iter= 12 NonCon=     1 RMS=2.14D-08 Max=9.79D-07 NDo=     1
 LinEq1:  Iter= 13 NonCon=     1 RMS=1.19D-08 Max=4.82D-07 NDo=     1
 LinEq1:  Iter= 14 NonCon=     1 RMS=6.12D-09 Max=3.81D-07 NDo=     1
 LinEq1:  Iter= 15 NonCon=     0 RMS=2.74D-09 Max=1.08D-07 NDo=     1
 Linear equations converged to 2.360D-08 2.360D-07 after    15 iterations.
     Accept linear search using points  1 and  2.
 LinEq1:  Iter=  0 NonCon=     1 RMS=2.30D-05 Max=2.24D-03 NDo=     1
 LinEq1:  Iter=  1 NonCon=     1 RMS=2.07D-05 Max=2.37D-03 NDo=     1
 LinEq1:  Iter=  2 NonCon=     1 RMS=1.12D-05 Max=1.07D-03 NDo=     1
 LinEq1:  Iter=  3 NonCon=     1 RMS=8.04D-06 Max=7.13D-04 NDo=     1
 LinEq1:  Iter=  4 NonCon=     1 RMS=5.91D-06 Max=5.36D-04 NDo=     1
 LinEq1:  Iter=  5 NonCon=     1 RMS=3.53D-06 Max=3.76D-04 NDo=     1
 LinEq1:  Iter=  6 NonCon=     1 RMS=1.64D-06 Max=1.13D-04 NDo=     1
 LinEq1:  Iter=  7 NonCon=     1 RMS=1.21D-06 Max=8.26D-05 NDo=     1
 LinEq1:  Iter=  8 NonCon=     1 RMS=8.14D-07 Max=6.13D-05 NDo=     1
 LinEq1:  Iter=  9 NonCon=     1 RMS=4.20D-07 Max=2.79D-05 NDo=     1
 LinEq1:  Iter= 10 NonCon=     1 RMS=1.81D-07 Max=1.69D-05 NDo=     1
 LinEq1:  Iter= 11 NonCon=     1 RMS=7.53D-08 Max=6.52D-06 NDo=     1
 LinEq1:  Iter= 12 NonCon=     1 RMS=4.17D-08 Max=3.04D-06 NDo=     1
 LinEq1:  Iter= 13 NonCon=     1 RMS=2.58D-08 Max=1.78D-06 NDo=     1
 LinEq1:  Iter= 14 NonCon=     1 RMS=1.51D-08 Max=1.14D-06 NDo=     1
 LinEq1:  Iter= 15 NonCon=     1 RMS=7.28D-09 Max=5.59D-07 NDo=     1
 LinEq1:  Iter= 16 NonCon=     0 RMS=2.67D-09 Max=1.70D-07 NDo=     1
 Linear equations converged to 2.360D-08 2.360D-07 after    16 iterations.
     Minimum is close to point  2 DX=  7.28D-03 DF= -8.66D-10 DXR=  7.23D-03 DFR=  5.22D-05 which will be used.
 LinEq1:  Iter=  0 NonCon=     1 RMS=1.98D-07 Max=2.93D-05 NDo=     1
 LinEq1:  Iter=  1 NonCon=     1 RMS=1.65D-07 Max=2.14D-05 NDo=     1
 LinEq1:  Iter=  2 NonCon=     1 RMS=8.77D-08 Max=6.90D-06 NDo=     1
 LinEq1:  Iter=  3 NonCon=     1 RMS=7.47D-08 Max=8.55D-06 NDo=     1
 LinEq1:  Iter=  4 NonCon=     1 RMS=4.60D-08 Max=2.86D-06 NDo=     1
 LinEq1:  Iter=  5 NonCon=     1 RMS=2.58D-08 Max=2.06D-06 NDo=     1
 LinEq1:  Iter=  6 NonCon=     1 RMS=1.25D-08 Max=7.44D-07 NDo=     1
 LinEq1:  Iter=  7 NonCon=     1 RMS=8.41D-09 Max=3.84D-07 NDo=     1
 LinEq1:  Iter=  8 NonCon=     1 RMS=4.49D-09 Max=2.98D-07 NDo=     1
 LinEq1:  Iter=  9 NonCon=     1 RMS=2.55D-09 Max=2.64D-07 NDo=     1
 LinEq1:  Iter= 10 NonCon=     1 RMS=1.06D-09 Max=6.51D-08 NDo=     1
 LinEq1:  Iter= 11 NonCon=     1 RMS=4.66D-10 Max=3.37D-08 NDo=     1
 LinEq1:  Iter= 12 NonCon=     1 RMS=2.10D-10 Max=1.61D-08 NDo=     1
 LinEq1:  Iter= 13 NonCon=     1 RMS=1.13D-10 Max=7.76D-09 NDo=     1
 LinEq1:  Iter= 14 NonCon=     1 RMS=6.40D-11 Max=5.39D-09 NDo=     1
 LinEq1:  Iter= 15 NonCon=     1 RMS=4.48D-11 Max=3.25D-09 NDo=     1
 LinEq1:  Iter= 16 NonCon=     0 RMS=2.09D-11 Max=1.17D-09 NDo=     1
 Linear equations converged to 3.089D-10 3.089D-09 after    16 iterations.
 SCF Done:  E(UwB97XD) =  -536.635934641     a.u. after   20 cycles
            Convg  =    0.6643D-07                    95 Fock formations.
              S**2 =  2.0159                  -V/T =  2.0059
 <Sx>= 0.0000 <Sy>= 0.0000 <Sz>= 1.0000 <S**2>= 2.0159 S= 1.0053
 <L.S>=  0.00000000000    
 Annihilation of the first spin contaminant:
 S**2 before annihilation     2.0159,   after     2.0001
 DoSCS=F DFT=T ScalE2(SS,OS)=  1.000000  1.000000
 Range of M.O.s used for correlation:     1   736
 NBasis=   736 NAE=    41 NBE=    39 NFC=     0 NFV=     0
 NROrb=    736 NOA=    41 NOB=    39 NVA=   695 NVB=   697

 **** Warning!!: The largest alpha MO coefficient is  0.60546934D+02


 **** Warning!!: The largest beta MO coefficient is  0.59727619D+02

 Symmetrizing basis deriv contribution to polar:
 IMax=3 JMax=2 DiffMx= 0.00D+00
 G2DrvN: will do    23 centers at a time, making    1 passes.
 Calling FoFCou, ICntrl=  3107 FMM=F I1Cent=   0 AccDes= 0.00D+00.
 End of G2Drv F.D. properties file   721 does not exist.
 End of G2Drv F.D. properties file   722 does not exist.
 End of G2Drv F.D. properties file   788 does not exist.
          IDoAtm=1111111111111111111111
          Differentiating once with respect to electric field.
                with respect to dipole field.
          Differentiating once with respect to nuclear coordinates.
 CalDSu exits because no D1Ps are significant.
          There are    69 degrees of freedom in the 1st order CPHF.  IDoFFX=6 NUNeed=     3.
     66 vectors produced by pass  0 Test12= 8.07D-14 1.45D-09 XBig12= 1.23D+02 6.32D+00.
 AX will form    32 AO Fock derivatives at one time.
     66 vectors produced by pass  1 Test12= 8.07D-14 1.45D-09 XBig12= 1.73D+01 8.46D-01.
     66 vectors produced by pass  2 Test12= 8.07D-14 1.45D-09 XBig12= 9.91D-01 2.54D-01.
     66 vectors produced by pass  3 Test12= 8.07D-14 1.45D-09 XBig12= 2.90D-02 2.66D-02.
     66 vectors produced by pass  4 Test12= 8.07D-14 1.45D-09 XBig12= 5.10D-04 2.58D-03.
     66 vectors produced by pass  5 Test12= 8.07D-14 1.45D-09 XBig12= 6.37D-06 2.04D-04.
     66 vectors produced by pass  6 Test12= 8.07D-14 1.45D-09 XBig12= 6.60D-08 2.01D-05.
     58 vectors produced by pass  7 Test12= 8.07D-14 1.45D-09 XBig12= 6.61D-10 2.14D-06.
     10 vectors produced by pass  8 Test12= 8.07D-14 1.45D-09 XBig12= 6.59D-12 2.59D-07.
      3 vectors produced by pass  9 Test12= 8.07D-14 1.45D-09 XBig12= 6.69D-14 2.59D-08.
      1 vectors produced by pass 10 Test12= 8.07D-14 1.45D-09 XBig12= 6.97D-16 1.97D-09.
 InvSVY:  IOpt=1 It=  1 EMax= 2.31D-14
 Solved reduced A of dimension   534 with    69 vectors.
 Isotropic polarizability for W=    0.000000      118.66 Bohr**3.
 End of Minotr F.D. properties file   721 does not exist.
 End of Minotr F.D. properties file   722 does not exist.
 End of Minotr F.D. properties file   788 does not exist.

 **********************************************************************

            Population analysis using the SCF Density.

 **********************************************************************

 Orbital symmetries:
 Alpha Orbitals:
       Occupied  (A) (A) (A) (A) (A) (A) (A) (A) (A) (A) (A) (A)
                 (A) (A) (A) (A) (A) (A) (A) (A) (A) (A) (A) (A)
                 (A) (A) (A) (A) (A) (A) (A) (A) (A) (A) (A) (A)
                 (A) (A) (A) (A) (A)
       Virtual   (A) (A) (A) (A) (A) (A) (A) (A) (A) (A) (A) (A)
                 (A) (A) (A) (A) (A) (A) (A) (A) (A) (A) (A) (A)
                 (A) (A) (A) (A) (A) (A) (A) (A) (A) (A) (A) (A)
                 (A) (A) (A) (A) (A) (A) (A) (A) (A) (A) (A) (A)
                 (A) (A) (A) (A) (A) (A) (A) (A) (A) (A) (A) (A)
                 (A) (A) (A) (A) (A) (A) (A) (A) (A) (A) (A) (A)
                 (A) (A) (A) (A) (A) (A) (A) (A) (A) (A) (A) (A)
                 (A) (A) (A) (A) (A) (A) (A) (A) (A) (A) (A) (A)
                 (A) (A) (A) (A) (A) (A) (A) (A) (A) (A) (A) (A)
                 (A) (A) (A) (A) (A) (A) (A) (A) (A) (A) (A) (A)
                 (A) (A) (A) (A) (A) (A) (A) (A) (A) (A) (A) (A)
                 (A) (A) (A) (A) (A) (A) (A) (A) (A) (A) (A) (A)
                 (A) (A) (A) (A) (A) (A) (A) (A) (A) (A) (A) (A)
                 (A) (A) (A) (A) (A) (A) (A) (A) (A) (A) (A) (A)
                 (A) (A) (A) (A) (A) (A) (A) (A) (A) (A) (A) (A)
                 (A) (A) (A) (A) (A) (A) (A) (A) (A) (A) (A) (A)
                 (A) (A) (A) (A) (A) (A) (A) (A) (A) (A) (A) (A)
                 (A) (A) (A) (A) (A) (A) (A) (A) (A) (A) (A) (A)
                 (A) (A) (A) (A) (A) (A) (A) (A) (A) (A) (A) (A)
                 (A) (A) (A) (A) (A) (A) (A) (A) (A) (A) (A) (A)
                 (A) (A) (A) (A) (A) (A) (A) (A) (A) (A) (A) (A)
                 (A) (A) (A) (A) (A) (A) (A) (A) (A) (A) (A) (A)
                 (A) (A) (A) (A) (A) (A) (A) (A) (A) (A) (A) (A)
                 (A) (A) (A) (A) (A) (A) (A) (A) (A) (A) (A) (A)
                 (A) (A) (A) (A) (A) (A) (A) (A) (A) (A) (A) (A)
                 (A) (A) (A) (A) (A) (A) (A) (A) (A) (A) (A) (A)
                 (A) (A) (A) (A) (A) (A) (A) (A) (A) (A) (A) (A)
                 (A) (A) (A) (A) (A) (A) (A) (A) (A) (A) (A) (A)
                 (A) (A) (A) (A) (A) (A) (A) (A) (A) (A) (A) (A)
                 (A) (A) (A) (A) (A) (A) (A) (A) (A) (A) (A) (A)
                 (A) (A) (A) (A) (A) (A) (A) (A) (A) (A) (A) (A)
                 (A) (A) (A) (A) (A) (A) (A) (A) (A) (A) (A) (A)
                 (A) (A) (A) (A) (A) (A) (A) (A) (A) (A) (A) (A)
                 (A) (A) (A) (A) (A) (A) (A) (A) (A) (A) (A) (A)
                 (A) (A) (A) (A) (A) (A) (A) (A) (A) (A) (A) (A)
                 (A) (A) (A) (A) (A) (A) (A) (A) (A) (A) (A) (A)
                 (A) (A) (A) (A) (A) (A) (A) (A) (A) (A) (A) (A)
                 (A) (A) (A) (A) (A) (A) (A) (A) (A) (A) (A) (A)
                 (A) (A) (A) (A) (A) (A) (A) (A) (A) (A) (A) (A)
                 (A) (A) (A) (A) (A) (A) (A) (A) (A) (A) (A) (A)
                 (A) (A) (A) (A) (A) (A) (A) (A) (A) (A) (A) (A)
                 (A) (A) (A) (A) (A) (A) (A) (A) (A) (A) (A) (A)
                 (A) (A) (A) (A) (A) (A) (A) (A) (A) (A) (A) (A)
                 (A) (A) (A) (A) (A) (A) (A) (A) (A) (A) (A) (A)
                 (A) (A) (A) (A) (A) (A) (A) (A) (A) (A) (A) (A)
                 (A) (A) (A) (A) (A) (A) (A) (A) (A) (A) (A) (A)
                 (A) (A) (A) (A) (A) (A) (A) (A) (A) (A) (A) (A)
                 (A) (A) (A) (A) (A) (A) (A) (A) (A) (A) (A) (A)
                 (A) (A) (A) (A) (A) (A) (A) (A) (A) (A) (A) (A)
                 (A) (A) (A) (A) (A) (A) (A) (A) (A) (A) (A) (A)
                 (A) (A) (A) (A) (A) (A) (A) (A) (A) (A) (A) (A)
                 (A) (A) (A) (A) (A) (A) (A) (A) (A) (A) (A) (A)
                 (A) (A) (A) (A) (A) (A) (A) (A) (A) (A) (A) (A)
                 (A) (A) (A) (A) (A) (A) (A) (A) (A) (A) (A) (A)
                 (A) (A) (A) (A) (A) (A) (A) (A) (A) (A) (A) (A)
                 (A) (A) (A) (A) (A) (A) (A) (A) (A) (A) (A) (A)
                 (A) (A) (A) (A) (A) (A) (A) (A) (A) (A) (A) (A)
                 (A) (A) (A) (A) (A) (A) (A) (A) (A) (A) (A)
 Beta  Orbitals:
       Occupied  (A) (A) (A) (A) (A) (A) (A) (A) (A) (A) (A) (A)
                 (A) (A) (A) (A) (A) (A) (A) (A) (A) (A) (A) (A)
                 (A) (A) (A) (A) (A) (A) (A) (A) (A) (A) (A) (A)
                 (A) (A) (A)
       Virtual   (A) (A) (A) (A) (A) (A) (A) (A) (A) (A) (A) (A)
                 (A) (A) (A) (A) (A) (A) (A) (A) (A) (A) (A) (A)
                 (A) (A) (A) (A) (A) (A) (A) (A) (A) (A) (A) (A)
                 (A) (A) (A) (A) (A) (A) (A) (A) (A) (A) (A) (A)
                 (A) (A) (A) (A) (A) (A) (A) (A) (A) (A) (A) (A)
                 (A) (A) (A) (A) (A) (A) (A) (A) (A) (A) (A) (A)
                 (A) (A) (A) (A) (A) (A) (A) (A) (A) (A) (A) (A)
                 (A) (A) (A) (A) (A) (A) (A) (A) (A) (A) (A) (A)
                 (A) (A) (A) (A) (A) (A) (A) (A) (A) (A) (A) (A)
                 (A) (A) (A) (A) (A) (A) (A) (A) (A) (A) (A) (A)
                 (A) (A) (A) (A) (A) (A) (A) (A) (A) (A) (A) (A)
                 (A) (A) (A) (A) (A) (A) (A) (A) (A) (A) (A) (A)
                 (A) (A) (A) (A) (A) (A) (A) (A) (A) (A) (A) (A)
                 (A) (A) (A) (A) (A) (A) (A) (A) (A) (A) (A) (A)
                 (A) (A) (A) (A) (A) (A) (A) (A) (A) (A) (A) (A)
                 (A) (A) (A) (A) (A) (A) (A) (A) (A) (A) (A) (A)
                 (A) (A) (A) (A) (A) (A) (A) (A) (A) (A) (A) (A)
                 (A) (A) (A) (A) (A) (A) (A) (A) (A) (A) (A) (A)
                 (A) (A) (A) (A) (A) (A) (A) (A) (A) (A) (A) (A)
                 (A) (A) (A) (A) (A) (A) (A) (A) (A) (A) (A) (A)
                 (A) (A) (A) (A) (A) (A) (A) (A) (A) (A) (A) (A)
                 (A) (A) (A) (A) (A) (A) (A) (A) (A) (A) (A) (A)
                 (A) (A) (A) (A) (A) (A) (A) (A) (A) (A) (A) (A)
                 (A) (A) (A) (A) (A) (A) (A) (A) (A) (A) (A) (A)
                 (A) (A) (A) (A) (A) (A) (A) (A) (A) (A) (A) (A)
                 (A) (A) (A) (A) (A) (A) (A) (A) (A) (A) (A) (A)
                 (A) (A) (A) (A) (A) (A) (A) (A) (A) (A) (A) (A)
                 (A) (A) (A) (A) (A) (A) (A) (A) (A) (A) (A) (A)
                 (A) (A) (A) (A) (A) (A) (A) (A) (A) (A) (A) (A)
                 (A) (A) (A) (A) (A) (A) (A) (A) (A) (A) (A) (A)
                 (A) (A) (A) (A) (A) (A) (A) (A) (A) (A) (A) (A)
                 (A) (A) (A) (A) (A) (A) (A) (A) (A) (A) (A) (A)
                 (A) (A) (A) (A) (A) (A) (A) (A) (A) (A) (A) (A)
                 (A) (A) (A) (A) (A) (A) (A) (A) (A) (A) (A) (A)
                 (A) (A) (A) (A) (A) (A) (A) (A) (A) (A) (A) (A)
                 (A) (A) (A) (A) (A) (A) (A) (A) (A) (A) (A) (A)
                 (A) (A) (A) (A) (A) (A) (A) (A) (A) (A) (A) (A)
                 (A) (A) (A) (A) (A) (A) (A) (A) (A) (A) (A) (A)
                 (A) (A) (A) (A) (A) (A) (A) (A) (A) (A) (A) (A)
                 (A) (A) (A) (A) (A) (A) (A) (A) (A) (A) (A) (A)
                 (A) (A) (A) (A) (A) (A) (A) (A) (A) (A) (A) (A)
                 (A) (A) (A) (A) (A) (A) (A) (A) (A) (A) (A) (A)
                 (A) (A) (A) (A) (A) (A) (A) (A) (A) (A) (A) (A)
                 (A) (A) (A) (A) (A) (A) (A) (A) (A) (A) (A) (A)
                 (A) (A) (A) (A) (A) (A) (A) (A) (A) (A) (A) (A)
                 (A) (A) (A) (A) (A) (A) (A) (A) (A) (A) (A) (A)
                 (A) (A) (A) (A) (A) (A) (A) (A) (A) (A) (A) (A)
                 (A) (A) (A) (A) (A) (A) (A) (A) (A) (A) (A) (A)
                 (A) (A) (A) (A) (A) (A) (A) (A) (A) (A) (A) (A)
                 (A) (A) (A) (A) (A) (A) (A) (A) (A) (A) (A) (A)
                 (A) (A) (A) (A) (A) (A) (A) (A) (A) (A) (A) (A)
                 (A) (A) (A) (A) (A) (A) (A) (A) (A) (A) (A) (A)
                 (A) (A) (A) (A) (A) (A) (A) (A) (A) (A) (A) (A)
                 (A) (A) (A) (A) (A) (A) (A) (A) (A) (A) (A) (A)
                 (A) (A) (A) (A) (A) (A) (A) (A) (A) (A) (A) (A)
                 (A) (A) (A) (A) (A) (A) (A) (A) (A) (A) (A) (A)
                 (A) (A) (A) (A) (A) (A) (A) (A) (A) (A) (A) (A)
                 (A) (A) (A) (A) (A) (A) (A) (A) (A) (A) (A) (A)
                 (A)
 The electronic state is 3-A.
 Alpha  occ. eigenvalues --  -19.30771 -19.30077 -19.27241 -19.25638 -10.43185
 Alpha  occ. eigenvalues --  -10.37233 -10.33545 -10.32949 -10.31533 -10.28507
 Alpha  occ. eigenvalues --   -1.21406  -1.17435  -1.13552  -1.10885  -0.88503
 Alpha  occ. eigenvalues --   -0.86496  -0.80205  -0.78096  -0.68074  -0.66066
 Alpha  occ. eigenvalues --   -0.62755  -0.61609  -0.60699  -0.58631  -0.56541
 Alpha  occ. eigenvalues --   -0.55126  -0.54592  -0.53438  -0.51972  -0.50639
 Alpha  occ. eigenvalues --   -0.48921  -0.48401  -0.47545  -0.46709  -0.46084
 Alpha  occ. eigenvalues --   -0.43663  -0.40616  -0.39278  -0.36909  -0.34690
 Alpha  occ. eigenvalues --   -0.33521
 Alpha virt. eigenvalues --    0.02315   0.02924   0.03581   0.03928   0.04322
 Alpha virt. eigenvalues --    0.04969   0.05351   0.05753   0.06211   0.07041
 Alpha virt. eigenvalues --    0.07605   0.07862   0.08405   0.09156   0.10388
 Alpha virt. eigenvalues --    0.11033   0.11639   0.11828   0.12172   0.12334
 Alpha virt. eigenvalues --    0.12731   0.12887   0.13268   0.13473   0.14210
 Alpha virt. eigenvalues --    0.14411   0.14609   0.14768   0.15593   0.16029
 Alpha virt. eigenvalues --    0.16369   0.17044   0.17318   0.18224   0.18724
 Alpha virt. eigenvalues --    0.19038   0.20484   0.20797   0.21105   0.21855
 Alpha virt. eigenvalues --    0.22517   0.22764   0.23355   0.23718   0.24154
 Alpha virt. eigenvalues --    0.24233   0.24912   0.25526   0.25925   0.26332
 Alpha virt. eigenvalues --    0.26985   0.27078   0.27190   0.27474   0.28101
 Alpha virt. eigenvalues --    0.29043   0.29091   0.29345   0.29718   0.30111
 Alpha virt. eigenvalues --    0.30472   0.30670   0.31451   0.32355   0.32867
 Alpha virt. eigenvalues --    0.33724   0.33887   0.34618   0.35007   0.35394
 Alpha virt. eigenvalues --    0.35791   0.35817   0.36416   0.36656   0.37326
 Alpha virt. eigenvalues --    0.37462   0.37620   0.38230   0.38489   0.39235
 Alpha virt. eigenvalues --    0.39384   0.39846   0.40230   0.40621   0.40777
 Alpha virt. eigenvalues --    0.41579   0.41895   0.42865   0.43126   0.43379
 Alpha virt. eigenvalues --    0.43498   0.43927   0.44543   0.45302   0.45666
 Alpha virt. eigenvalues --    0.46021   0.46371   0.46576   0.47058   0.47321
 Alpha virt. eigenvalues --    0.47692   0.47857   0.49117   0.49758   0.50154
 Alpha virt. eigenvalues --    0.50499   0.51130   0.51850   0.52376   0.52761
 Alpha virt. eigenvalues --    0.52791   0.53446   0.54020   0.54193   0.54954
 Alpha virt. eigenvalues --    0.55217   0.55992   0.56710   0.56793   0.57436
 Alpha virt. eigenvalues --    0.57915   0.58087   0.58862   0.59376   0.59689
 Alpha virt. eigenvalues --    0.60045   0.60548   0.61184   0.61790   0.62446
 Alpha virt. eigenvalues --    0.63320   0.63396   0.64772   0.65621   0.66298
 Alpha virt. eigenvalues --    0.66642   0.67586   0.68653   0.69014   0.69912
 Alpha virt. eigenvalues --    0.70390   0.71507   0.71821   0.72421   0.73043
 Alpha virt. eigenvalues --    0.73307   0.74349   0.74396   0.75231   0.75736
 Alpha virt. eigenvalues --    0.76509   0.77408   0.77496   0.78425   0.79103
 Alpha virt. eigenvalues --    0.79572   0.79980   0.80199   0.80326   0.81541
 Alpha virt. eigenvalues --    0.82298   0.83059   0.83438   0.83868   0.84841
 Alpha virt. eigenvalues --    0.85217   0.85287   0.86012   0.86356   0.86776
 Alpha virt. eigenvalues --    0.87793   0.88039   0.89264   0.89818   0.90099
 Alpha virt. eigenvalues --    0.90723   0.91537   0.91958   0.92825   0.93192
 Alpha virt. eigenvalues --    0.93891   0.94798   0.95659   0.95950   0.96754
 Alpha virt. eigenvalues --    0.96853   0.97548   0.97974   0.98147   0.99294
 Alpha virt. eigenvalues --    0.99548   1.00002   1.00335   1.00792   1.01902
 Alpha virt. eigenvalues --    1.02348   1.03542   1.03825   1.04114   1.04911
 Alpha virt. eigenvalues --    1.05645   1.06464   1.07260   1.07449   1.07799
 Alpha virt. eigenvalues --    1.07881   1.08735   1.09109   1.09859   1.10296
 Alpha virt. eigenvalues --    1.11076   1.11419   1.12011   1.12948   1.13994
 Alpha virt. eigenvalues --    1.14178   1.15032   1.15701   1.16812   1.17188
 Alpha virt. eigenvalues --    1.17472   1.17886   1.18797   1.19820   1.19987
 Alpha virt. eigenvalues --    1.20772   1.21240   1.21886   1.22382   1.23434
 Alpha virt. eigenvalues --    1.23844   1.24765   1.25368   1.25607   1.26629
 Alpha virt. eigenvalues --    1.27298   1.28336   1.29358   1.30311   1.30512
 Alpha virt. eigenvalues --    1.30729   1.31773   1.32263   1.33043   1.34242
 Alpha virt. eigenvalues --    1.35424   1.35813   1.36783   1.37504   1.38085
 Alpha virt. eigenvalues --    1.38338   1.39505   1.39704   1.40602   1.41788
 Alpha virt. eigenvalues --    1.41908   1.42403   1.43008   1.43165   1.43755
 Alpha virt. eigenvalues --    1.45184   1.45425   1.46265   1.46712   1.47474
 Alpha virt. eigenvalues --    1.47882   1.48359   1.49537   1.50179   1.50553
 Alpha virt. eigenvalues --    1.51717   1.52078   1.52303   1.52672   1.53597
 Alpha virt. eigenvalues --    1.54251   1.54602   1.55867   1.56608   1.56944
 Alpha virt. eigenvalues --    1.57669   1.57958   1.58103   1.58989   1.59973
 Alpha virt. eigenvalues --    1.60569   1.61648   1.62207   1.62745   1.63531
 Alpha virt. eigenvalues --    1.64398   1.64973   1.65393   1.66054   1.67367
 Alpha virt. eigenvalues --    1.67630   1.68244   1.69451   1.70341   1.70990
 Alpha virt. eigenvalues --    1.71854   1.72241   1.73468   1.74427   1.74616
 Alpha virt. eigenvalues --    1.75444   1.76183   1.77324   1.77477   1.78523
 Alpha virt. eigenvalues --    1.79007   1.79879   1.81090   1.81555   1.82661
 Alpha virt. eigenvalues --    1.83099   1.83454   1.84380   1.84767   1.85448
 Alpha virt. eigenvalues --    1.85799   1.87764   1.88089   1.88797   1.90851
 Alpha virt. eigenvalues --    1.91406   1.92549   1.93270   1.93663   1.94888
 Alpha virt. eigenvalues --    1.95768   1.96715   1.97866   1.98815   2.00236
 Alpha virt. eigenvalues --    2.00483   2.00904   2.01779   2.03632   2.04037
 Alpha virt. eigenvalues --    2.05695   2.07459   2.08321   2.08723   2.09323
 Alpha virt. eigenvalues --    2.10294   2.11333   2.12417   2.12727   2.12818
 Alpha virt. eigenvalues --    2.13465   2.14948   2.15699   2.17851   2.18965
 Alpha virt. eigenvalues --    2.19913   2.20986   2.22853   2.24132   2.25520
 Alpha virt. eigenvalues --    2.27594   2.28045   2.30330   2.31108   2.32019
 Alpha virt. eigenvalues --    2.32856   2.34093   2.35315   2.36750   2.38272
 Alpha virt. eigenvalues --    2.38575   2.40147   2.40864   2.42986   2.43215
 Alpha virt. eigenvalues --    2.45865   2.47398   2.48087   2.48758   2.50490
 Alpha virt. eigenvalues --    2.50984   2.52422   2.53576   2.54353   2.56365
 Alpha virt. eigenvalues --    2.57494   2.59507   2.60618   2.62322   2.63637
 Alpha virt. eigenvalues --    2.64187   2.65820   2.67253   2.68717   2.70846
 Alpha virt. eigenvalues --    2.72120   2.73112   2.74746   2.75002   2.77263
 Alpha virt. eigenvalues --    2.77662   2.78578   2.79767   2.80876   2.83974
 Alpha virt. eigenvalues --    2.84429   2.84624   2.86784   2.88172   2.88498
 Alpha virt. eigenvalues --    2.90473   2.92021   2.92637   2.95959   2.96508
 Alpha virt. eigenvalues --    2.97540   2.98808   3.00562   3.01401   3.03348
 Alpha virt. eigenvalues --    3.05492   3.06236   3.06882   3.08607   3.09149
 Alpha virt. eigenvalues --    3.13633   3.14618   3.16215   3.18679   3.20520
 Alpha virt. eigenvalues --    3.22490   3.24555   3.25612   3.27752   3.29234
 Alpha virt. eigenvalues --    3.30204   3.33376   3.34541   3.36158   3.36909
 Alpha virt. eigenvalues --    3.37858   3.38504   3.40680   3.42184   3.42574
 Alpha virt. eigenvalues --    3.43696   3.44645   3.45620   3.46563   3.47915
 Alpha virt. eigenvalues --    3.49425   3.49720   3.49993   3.50895   3.52488
 Alpha virt. eigenvalues --    3.53255   3.54715   3.55246   3.56844   3.57568
 Alpha virt. eigenvalues --    3.58004   3.58752   3.60725   3.62262   3.62850
 Alpha virt. eigenvalues --    3.63962   3.65896   3.66221   3.68204   3.68636
 Alpha virt. eigenvalues --    3.71384   3.72292   3.72883   3.73887   3.74853
 Alpha virt. eigenvalues --    3.75489   3.76403   3.77450   3.78541   3.79814
 Alpha virt. eigenvalues --    3.80929   3.81698   3.83267   3.83552   3.85066
 Alpha virt. eigenvalues --    3.86979   3.88644   3.91213   3.91248   3.92198
 Alpha virt. eigenvalues --    3.92689   3.93579   3.95089   3.95402   3.97248
 Alpha virt. eigenvalues --    3.98297   3.98722   3.99740   4.00607   4.02270
 Alpha virt. eigenvalues --    4.04156   4.04533   4.05356   4.05482   4.07571
 Alpha virt. eigenvalues --    4.08907   4.09325   4.11734   4.12193   4.12688
 Alpha virt. eigenvalues --    4.14046   4.15222   4.16443   4.17355   4.19064
 Alpha virt. eigenvalues --    4.20503   4.21723   4.22290   4.23861   4.25742
 Alpha virt. eigenvalues --    4.27732   4.28151   4.28941   4.31205   4.33623
 Alpha virt. eigenvalues --    4.34537   4.35765   4.37516   4.38919   4.40980
 Alpha virt. eigenvalues --    4.43067   4.43373   4.45248   4.47258   4.48272
 Alpha virt. eigenvalues --    4.49939   4.50383   4.50788   4.52522   4.53925
 Alpha virt. eigenvalues --    4.56749   4.57038   4.58332   4.58729   4.60143
 Alpha virt. eigenvalues --    4.61787   4.62623   4.63819   4.64480   4.65630
 Alpha virt. eigenvalues --    4.67870   4.69184   4.71597   4.72745   4.74014
 Alpha virt. eigenvalues --    4.75588   4.77294   4.78504   4.80126   4.80885
 Alpha virt. eigenvalues --    4.83006   4.84037   4.85467   4.86773   4.89014
 Alpha virt. eigenvalues --    4.89712   4.91676   4.94215   4.95815   4.97230
 Alpha virt. eigenvalues --    4.98627   5.00266   5.02062   5.02608   5.04731
 Alpha virt. eigenvalues --    5.05225   5.08160   5.09000   5.09426   5.11309
 Alpha virt. eigenvalues --    5.12839   5.14981   5.15412   5.17334   5.18483
 Alpha virt. eigenvalues --    5.20155   5.20880   5.21470   5.23689   5.24077
 Alpha virt. eigenvalues --    5.24559   5.28084   5.29248   5.30190   5.32025
 Alpha virt. eigenvalues --    5.33946   5.36221   5.37001   5.37532   5.39457
 Alpha virt. eigenvalues --    5.41400   5.42869   5.44342   5.44523   5.46091
 Alpha virt. eigenvalues --    5.51940   5.53645   5.54241   5.56499   5.60717
 Alpha virt. eigenvalues --    5.62792   5.64983   5.73982   5.77035   5.80424
 Alpha virt. eigenvalues --    5.81702   5.84202   5.85378   5.85781   5.89036
 Alpha virt. eigenvalues --    5.90105   5.91799   5.93507   5.97588   6.02238
 Alpha virt. eigenvalues --    6.05666   6.07859   6.17457   6.20804   6.32426
 Alpha virt. eigenvalues --    6.35473   6.39555   6.41931   6.45792   6.46815
 Alpha virt. eigenvalues --    6.48287   6.49419   6.50946   6.53148   6.57084
 Alpha virt. eigenvalues --    6.58816   6.62355   6.64140   6.65395   6.67566
 Alpha virt. eigenvalues --    6.68824   6.70899   6.72032   6.75785   6.81173
 Alpha virt. eigenvalues --    6.83654   6.84133   6.87320   6.89821   6.90432
 Alpha virt. eigenvalues --    6.95955   6.96731   6.98334   7.02747   7.04876
 Alpha virt. eigenvalues --    7.05534   7.07503   7.08383   7.11367   7.13294
 Alpha virt. eigenvalues --    7.15637   7.17349   7.22641   7.23243   7.26936
 Alpha virt. eigenvalues --    7.30583   7.34746   7.38548   7.44173   7.46337
 Alpha virt. eigenvalues --    7.47429   7.49027   7.50406   7.52641   7.54241
 Alpha virt. eigenvalues --    7.65156   7.71999   7.88168   8.08181   8.21902
 Alpha virt. eigenvalues --   14.82188  15.28804  15.83729  16.28233  16.68450
 Alpha virt. eigenvalues --   17.34533  17.46185  17.79452  18.44172  19.32344
  Beta  occ. eigenvalues --  -19.29678 -19.28963 -19.25719 -19.25635 -10.42960
  Beta  occ. eigenvalues --  -10.36878 -10.33581 -10.32951 -10.31452 -10.28407
  Beta  occ. eigenvalues --   -1.20470  -1.13551  -1.12632  -1.07362  -0.87777
  Beta  occ. eigenvalues --   -0.85626  -0.78003  -0.77192  -0.67397  -0.64350
  Beta  occ. eigenvalues --   -0.61417  -0.60336  -0.58772  -0.56861  -0.55310
  Beta  occ. eigenvalues --   -0.54370  -0.53228  -0.52729  -0.50442  -0.49345
  Beta  occ. eigenvalues --   -0.48283  -0.47552  -0.46393  -0.45217  -0.42432
  Beta  occ. eigenvalues --   -0.39031  -0.38440  -0.35022  -0.33682
  Beta virt. eigenvalues --   -0.10362  -0.06829   0.02964   0.03132   0.03784
  Beta virt. eigenvalues --    0.04203   0.04351   0.05068   0.05417   0.05806
  Beta virt. eigenvalues --    0.06257   0.07106   0.07712   0.07935   0.08478
  Beta virt. eigenvalues --    0.09287   0.10480   0.11117   0.11739   0.11949
  Beta virt. eigenvalues --    0.12234   0.12459   0.12872   0.12954   0.13393
  Beta virt. eigenvalues --    0.13543   0.14320   0.14516   0.14733   0.14864
  Beta virt. eigenvalues --    0.15700   0.16107   0.16458   0.17221   0.17418
  Beta virt. eigenvalues --    0.18385   0.18944   0.19149   0.20561   0.20919
  Beta virt. eigenvalues --    0.21351   0.21949   0.22618   0.23142   0.23649
  Beta virt. eigenvalues --    0.23867   0.24364   0.24585   0.25181   0.25681
  Beta virt. eigenvalues --    0.26169   0.26630   0.27197   0.27203   0.27368
  Beta virt. eigenvalues --    0.27714   0.28365   0.29161   0.29366   0.29585
  Beta virt. eigenvalues --    0.29870   0.30350   0.30549   0.30825   0.31740
  Beta virt. eigenvalues --    0.32510   0.33163   0.33853   0.34197   0.34705
  Beta virt. eigenvalues --    0.35217   0.35507   0.35910   0.36189   0.36546
  Beta virt. eigenvalues --    0.36963   0.37462   0.37668   0.38002   0.38326
  Beta virt. eigenvalues --    0.38644   0.39398   0.39560   0.39955   0.40324
  Beta virt. eigenvalues --    0.40807   0.41045   0.41770   0.42447   0.43029
  Beta virt. eigenvalues --    0.43441   0.43632   0.43882   0.44222   0.44747
  Beta virt. eigenvalues --    0.45491   0.45870   0.46337   0.46613   0.46885
  Beta virt. eigenvalues --    0.47186   0.47495   0.47896   0.47989   0.49243
  Beta virt. eigenvalues --    0.49958   0.50261   0.50622   0.51314   0.52045
  Beta virt. eigenvalues --    0.52583   0.52917   0.53105   0.53540   0.54185
  Beta virt. eigenvalues --    0.54425   0.55048   0.55583   0.56216   0.56824
  Beta virt. eigenvalues --    0.57059   0.57616   0.58092   0.58224   0.59070
  Beta virt. eigenvalues --    0.59451   0.59955   0.60154   0.60767   0.61252
  Beta virt. eigenvalues --    0.62052   0.62630   0.63442   0.63561   0.64914
  Beta virt. eigenvalues --    0.65713   0.66553   0.66757   0.67711   0.68914
  Beta virt. eigenvalues --    0.69243   0.70050   0.70523   0.71653   0.72039
  Beta virt. eigenvalues --    0.72580   0.73183   0.73534   0.74534   0.74565
  Beta virt. eigenvalues --    0.75404   0.75917   0.76693   0.77518   0.77581
  Beta virt. eigenvalues --    0.78659   0.79309   0.79739   0.80162   0.80338
  Beta virt. eigenvalues --    0.80472   0.81755   0.82472   0.83213   0.83579
  Beta virt. eigenvalues --    0.84012   0.84993   0.85325   0.85447   0.86197
  Beta virt. eigenvalues --    0.86471   0.86892   0.87891   0.88169   0.89352
  Beta virt. eigenvalues --    0.89963   0.90249   0.90814   0.91698   0.92121
  Beta virt. eigenvalues --    0.92936   0.93370   0.94110   0.94891   0.95858
  Beta virt. eigenvalues --    0.96110   0.96909   0.96970   0.97684   0.98106
  Beta virt. eigenvalues --    0.98329   0.99479   0.99673   1.00206   1.00554
  Beta virt. eigenvalues --    1.00962   1.02095   1.02475   1.03661   1.04005
  Beta virt. eigenvalues --    1.04456   1.05053   1.05844   1.06611   1.07480
  Beta virt. eigenvalues --    1.07520   1.07927   1.08160   1.08863   1.09298
  Beta virt. eigenvalues --    1.10022   1.10392   1.11193   1.11655   1.12213
  Beta virt. eigenvalues --    1.13081   1.14112   1.14254   1.15206   1.15861
  Beta virt. eigenvalues --    1.16990   1.17318   1.17676   1.18031   1.18971
  Beta virt. eigenvalues --    1.19923   1.20110   1.20914   1.21344   1.22016
  Beta virt. eigenvalues --    1.22509   1.23555   1.24166   1.24921   1.25604
  Beta virt. eigenvalues --    1.25792   1.26844   1.27489   1.28483   1.29456
  Beta virt. eigenvalues --    1.30411   1.30599   1.30907   1.31893   1.32384
  Beta virt. eigenvalues --    1.33174   1.34432   1.35568   1.35951   1.36847
  Beta virt. eigenvalues --    1.37706   1.38183   1.38454   1.39699   1.39930
  Beta virt. eigenvalues --    1.40831   1.41983   1.42067   1.42578   1.43123
  Beta virt. eigenvalues --    1.43417   1.44010   1.45434   1.45656   1.46587
  Beta virt. eigenvalues --    1.46870   1.47858   1.48136   1.48585   1.49740
  Beta virt. eigenvalues --    1.50359   1.50844   1.51926   1.52234   1.52458
  Beta virt. eigenvalues --    1.52896   1.53812   1.54360   1.54787   1.55970
  Beta virt. eigenvalues --    1.56803   1.57086   1.57775   1.58121   1.58307
  Beta virt. eigenvalues --    1.59174   1.60214   1.60682   1.61834   1.62384
  Beta virt. eigenvalues --    1.62921   1.63635   1.64562   1.65196   1.65523
  Beta virt. eigenvalues --    1.66205   1.67563   1.67851   1.68525   1.69625
  Beta virt. eigenvalues --    1.70493   1.71206   1.72053   1.72432   1.73706
  Beta virt. eigenvalues --    1.74628   1.74807   1.75599   1.76355   1.77612
  Beta virt. eigenvalues --    1.77785   1.78761   1.79242   1.80030   1.81297
  Beta virt. eigenvalues --    1.81706   1.82786   1.83221   1.83607   1.84758
  Beta virt. eigenvalues --    1.84944   1.85906   1.86118   1.88070   1.88328
  Beta virt. eigenvalues --    1.89027   1.91209   1.91661   1.92874   1.93486
  Beta virt. eigenvalues --    1.94010   1.95134   1.96032   1.97018   1.98116
  Beta virt. eigenvalues --    1.99016   2.00496   2.01034   2.01199   2.02012
  Beta virt. eigenvalues --    2.03834   2.04381   2.05902   2.07728   2.08586
  Beta virt. eigenvalues --    2.08887   2.09533   2.10532   2.11524   2.12549
  Beta virt. eigenvalues --    2.12870   2.12965   2.13868   2.15317   2.15969
  Beta virt. eigenvalues --    2.18168   2.19430   2.20271   2.21214   2.23200
  Beta virt. eigenvalues --    2.24495   2.25979   2.27980   2.28196   2.30756
  Beta virt. eigenvalues --    2.31453   2.32465   2.33096   2.34654   2.35969
  Beta virt. eigenvalues --    2.37314   2.38973   2.39082   2.40783   2.41407
  Beta virt. eigenvalues --    2.43711   2.43869   2.46560   2.47971   2.48587
  Beta virt. eigenvalues --    2.49176   2.50900   2.52037   2.52880   2.54035
  Beta virt. eigenvalues --    2.55179   2.56808   2.58042   2.60443   2.61075
  Beta virt. eigenvalues --    2.63302   2.64146   2.64662   2.66266   2.67978
  Beta virt. eigenvalues --    2.69203   2.71302   2.72857   2.73737   2.75228
  Beta virt. eigenvalues --    2.75442   2.77809   2.77982   2.79189   2.80168
  Beta virt. eigenvalues --    2.81355   2.84690   2.84771   2.85196   2.87264
  Beta virt. eigenvalues --    2.88834   2.89161   2.91012   2.92622   2.93266
  Beta virt. eigenvalues --    2.96581   2.97304   2.98345   2.99372   3.00981
  Beta virt. eigenvalues --    3.01815   3.03879   3.06009   3.06731   3.07328
  Beta virt. eigenvalues --    3.09066   3.09611   3.14148   3.15113   3.16821
  Beta virt. eigenvalues --    3.18998   3.20952   3.22748   3.25081   3.25921
  Beta virt. eigenvalues --    3.28077   3.29649   3.30517   3.33722   3.34873
  Beta virt. eigenvalues --    3.36734   3.37268   3.38389   3.38856   3.41138
  Beta virt. eigenvalues --    3.42432   3.42995   3.43915   3.44989   3.45934
  Beta virt. eigenvalues --    3.46852   3.48136   3.49859   3.50053   3.50211
  Beta virt. eigenvalues --    3.51308   3.52715   3.53475   3.54983   3.55684
  Beta virt. eigenvalues --    3.57203   3.57826   3.58596   3.59173   3.61091
  Beta virt. eigenvalues --    3.62591   3.63316   3.64176   3.66377   3.66606
  Beta virt. eigenvalues --    3.68454   3.69113   3.71865   3.72531   3.73315
  Beta virt. eigenvalues --    3.74120   3.75104   3.75823   3.76757   3.77760
  Beta virt. eigenvalues --    3.78862   3.80114   3.81219   3.82032   3.83603
  Beta virt. eigenvalues --    3.84100   3.85657   3.87459   3.88952   3.91471
  Beta virt. eigenvalues --    3.91589   3.92435   3.93009   3.94202   3.95547
  Beta virt. eigenvalues --    3.95771   3.97703   3.98534   3.99148   4.00044
  Beta virt. eigenvalues --    4.00817   4.02528   4.04515   4.05002   4.05684
  Beta virt. eigenvalues --    4.05816   4.07930   4.09297   4.09556   4.12097
  Beta virt. eigenvalues --    4.12442   4.12931   4.14443   4.15439   4.16780
  Beta virt. eigenvalues --    4.17674   4.19385   4.21045   4.22055   4.22580
  Beta virt. eigenvalues --    4.24279   4.26080   4.28061   4.28511   4.29217
  Beta virt. eigenvalues --    4.31578   4.34213   4.34772   4.36012   4.37924
  Beta virt. eigenvalues --    4.39095   4.41301   4.43220   4.43745   4.45563
  Beta virt. eigenvalues --    4.47426   4.48826   4.50308   4.50589   4.51234
  Beta virt. eigenvalues --    4.52897   4.54546   4.57096   4.57299   4.58623
  Beta virt. eigenvalues --    4.59138   4.60343   4.62008   4.62971   4.63996
  Beta virt. eigenvalues --    4.64951   4.65839   4.68150   4.69677   4.72161
  Beta virt. eigenvalues --    4.73043   4.74483   4.75864   4.77545   4.78982
  Beta virt. eigenvalues --    4.80766   4.81199   4.83323   4.84482   4.85702
  Beta virt. eigenvalues --    4.87221   4.89417   4.90381   4.91880   4.94807
  Beta virt. eigenvalues --    4.96388   4.97355   4.98967   5.01296   5.02529
  Beta virt. eigenvalues --    5.03044   5.05277   5.05595   5.08356   5.09325
  Beta virt. eigenvalues --    5.09827   5.12003   5.13237   5.15640   5.15851
  Beta virt. eigenvalues --    5.17676   5.18849   5.20502   5.21214   5.21882
  Beta virt. eigenvalues --    5.24070   5.24360   5.25159   5.28557   5.29680
  Beta virt. eigenvalues --    5.30664   5.32692   5.34381   5.36831   5.37333
  Beta virt. eigenvalues --    5.38035   5.40075   5.41819   5.43250   5.44555
  Beta virt. eigenvalues --    5.44763   5.46419   5.52145   5.54014   5.54836
  Beta virt. eigenvalues --    5.56853   5.60991   5.63234   5.65655   5.74362
  Beta virt. eigenvalues --    5.77541   5.80741   5.82338   5.84338   5.85526
  Beta virt. eigenvalues --    5.85994   5.89258   5.90453   5.92083   5.94182
  Beta virt. eigenvalues --    5.97926   6.02843   6.06329   6.08480   6.17731
  Beta virt. eigenvalues --    6.22439   6.32893   6.36473   6.41804   6.43752
  Beta virt. eigenvalues --    6.46417   6.48247   6.49701   6.51901   6.52112
  Beta virt. eigenvalues --    6.54212   6.57548   6.60129   6.63335   6.66378
  Beta virt. eigenvalues --    6.66838   6.69435   6.70205   6.73224   6.73584
  Beta virt. eigenvalues --    6.77196   6.84000   6.85410   6.87268   6.88253
  Beta virt. eigenvalues --    6.91408   6.92018   6.98644   7.00150   7.00948
  Beta virt. eigenvalues --    7.04862   7.06924   7.07735   7.08780   7.10341
  Beta virt. eigenvalues --    7.13439   7.16102   7.17332   7.18433   7.23120
  Beta virt. eigenvalues --    7.26363   7.28300   7.31452   7.35868   7.41803
  Beta virt. eigenvalues --    7.46850   7.47912   7.50062   7.51288   7.52395
  Beta virt. eigenvalues --    7.53996   7.56559   7.65872   7.73822   7.88271
  Beta virt. eigenvalues --    8.13317   8.21924  14.84565  15.30711  15.84603
  Beta virt. eigenvalues --   16.28315  16.68739  17.34580  17.46314  17.79915
  Beta virt. eigenvalues --   18.44221  19.32716
          Condensed to atoms (all electrons):
               1          2          3          4          5          6
     1  H    0.401845   0.369345   0.002963  -0.018069   0.060360  -0.006918
     2  C    0.369345   6.090486   0.321416   0.389166  -0.497256   0.108546
     3  H    0.002963   0.321416   0.362529  -0.015422   0.067266  -0.013018
     4  H   -0.018069   0.389166  -0.015422   0.396932  -0.132943  -0.000983
     5  C    0.060360  -0.497256   0.067266  -0.132943   6.254051  -0.245674
     6  C   -0.006918   0.108546  -0.013018  -0.000983  -0.245674   5.823143
     7  H    0.000777  -0.021692  -0.008430  -0.002378  -0.130539   0.589311
     8  O   -0.049590   0.130349  -0.014510   0.057057  -0.708388   0.011236
     9  O   -0.001628  -0.033740   0.022445   0.009263   0.034818  -0.175930
    10  H    0.000015  -0.000258  -0.000216   0.000728   0.004047  -0.007793
    11  C    0.000537  -0.000155  -0.000974  -0.004246  -0.004353  -0.007035
    12  H    0.000305   0.000330   0.000160   0.000471   0.001051   0.000030
    13  C   -0.003079   0.004991  -0.000861   0.010761  -0.032103   0.051230
    14  H   -0.000044  -0.004174   0.001349  -0.001544   0.002873  -0.024802
    15  C   -0.000583   0.001191   0.000155   0.001783  -0.013025   0.009531
    16  H   -0.000033   0.000117  -0.000031   0.000143  -0.001303   0.000067
    17  H   -0.000037   0.000245   0.000056   0.000068  -0.000007   0.001004
    18  H    0.000001  -0.000189   0.000015  -0.000062   0.000749   0.002332
    19  O    0.000426  -0.009937   0.001044  -0.004401   0.040387  -0.248747
    20  O    0.000463  -0.031169   0.001269  -0.027323   0.020326   0.014439
    21  H   -0.000413   0.010115  -0.001064   0.003695  -0.017561   0.023360
    22  H    0.000885  -0.044581   0.004147  -0.008947   0.255709  -0.224515
               7          8          9         10         11         12
     1  H    0.000777  -0.049590  -0.001628   0.000015   0.000537   0.000305
     2  C   -0.021692   0.130349  -0.033740  -0.000258  -0.000155   0.000330
     3  H   -0.008430  -0.014510   0.022445  -0.000216  -0.000974   0.000160
     4  H   -0.002378   0.057057   0.009263   0.000728  -0.004246   0.000471
     5  C   -0.130539  -0.708388   0.034818   0.004047  -0.004353   0.001051
     6  C    0.589311   0.011236  -0.175930  -0.007793  -0.007035   0.000030
     7  H    0.658195   0.002699  -0.099937  -0.000262   0.000963  -0.000318
     8  O    0.002699   9.463360   0.016695  -0.000172  -0.007827  -0.001735
     9  O   -0.099937   0.016695   8.996684  -0.001505  -0.006486   0.001286
    10  H   -0.000262  -0.000172  -0.001505   0.430249   0.350945  -0.045586
    11  C    0.000963  -0.007827  -0.006486   0.350945   5.614675   0.367499
    12  H   -0.000318  -0.001735   0.001286  -0.045586   0.367499   0.413663
    13  C    0.010855   0.024675   0.001413   0.004612  -0.095864   0.020413
    14  H   -0.011509   0.013201   0.001029   0.014457  -0.107458  -0.017035
    15  C    0.002477   0.000416  -0.002104  -0.029129   0.165182   0.031362
    16  H    0.000181   0.000839  -0.000040  -0.000575  -0.000569  -0.007143
    17  H   -0.000136  -0.000188  -0.000056  -0.023536  -0.021489   0.007148
    18  H    0.000540   0.000192  -0.000280  -0.002418   0.016428   0.003898
    19  O   -0.073483   0.009286   0.009701   0.012367   0.075092  -0.004640
    20  O    0.004102   0.010660  -0.022962   0.000415   0.012681  -0.062413
    21  H    0.006189   0.000465   0.010406  -0.028027   0.081308   0.004051
    22  H   -0.225220  -0.016283   0.042754   0.001416   0.007530  -0.000725
              13         14         15         16         17         18
     1  H   -0.003079  -0.000044  -0.000583  -0.000033  -0.000037   0.000001
     2  C    0.004991  -0.004174   0.001191   0.000117   0.000245  -0.000189
     3  H   -0.000861   0.001349   0.000155  -0.000031   0.000056   0.000015
     4  H    0.010761  -0.001544   0.001783   0.000143   0.000068  -0.000062
     5  C   -0.032103   0.002873  -0.013025  -0.001303  -0.000007   0.000749
     6  C    0.051230  -0.024802   0.009531   0.000067   0.001004   0.002332
     7  H    0.010855  -0.011509   0.002477   0.000181  -0.000136   0.000540
     8  O    0.024675   0.013201   0.000416   0.000839  -0.000188   0.000192
     9  O    0.001413   0.001029  -0.002104  -0.000040  -0.000056  -0.000280
    10  H    0.004612   0.014457  -0.029129  -0.000575  -0.023536  -0.002418
    11  C   -0.095864  -0.107458   0.165182  -0.000569  -0.021489   0.016428
    12  H    0.020413  -0.017035   0.031362  -0.007143   0.007148   0.003898
    13  C    5.476514   0.425975  -0.583174   0.001987  -0.023098  -0.073651
    14  H    0.425975   0.681514  -0.178194  -0.004791  -0.000166  -0.030463
    15  C   -0.583174  -0.178194   6.676834   0.367322   0.388994   0.467145
    16  H    0.001987  -0.004791   0.367322   0.350519  -0.005660  -0.002524
    17  H   -0.023098  -0.000166   0.388994  -0.005660   0.402517  -0.005226
    18  H   -0.073651  -0.030463   0.467145  -0.002524  -0.005226   0.369831
    19  O   -0.175226  -0.014234  -0.040481  -0.006170   0.015945   0.004772
    20  O    0.010452   0.002751  -0.025758   0.005481  -0.000297  -0.003145
    21  H   -0.028259  -0.007524   0.004174   0.000203   0.001364   0.000548
    22  H    0.036419  -0.028519  -0.004456   0.002831  -0.007212  -0.004700
              19         20         21         22
     1  H    0.000426   0.000463  -0.000413   0.000885
     2  C   -0.009937  -0.031169   0.010115  -0.044581
     3  H    0.001044   0.001269  -0.001064   0.004147
     4  H   -0.004401  -0.027323   0.003695  -0.008947
     5  C    0.040387   0.020326  -0.017561   0.255709
     6  C   -0.248747   0.014439   0.023360  -0.224515
     7  H   -0.073483   0.004102   0.006189  -0.225220
     8  O    0.009286   0.010660   0.000465  -0.016283
     9  O    0.009701  -0.022962   0.010406   0.042754
    10  H    0.012367   0.000415  -0.028027   0.001416
    11  C    0.075092   0.012681   0.081308   0.007530
    12  H   -0.004640  -0.062413   0.004051  -0.000725
    13  C   -0.175226   0.010452  -0.028259   0.036419
    14  H   -0.014234   0.002751  -0.007524  -0.028519
    15  C   -0.040481  -0.025758   0.004174  -0.004456
    16  H   -0.006170   0.005481   0.000203   0.002831
    17  H    0.015945  -0.000297   0.001364  -0.007212
    18  H    0.004772  -0.003145   0.000548  -0.004700
    19  O    9.184601   0.024582  -0.014159   0.059400
    20  O    0.024582   8.530027   0.164959  -0.014179
    21  H   -0.014159   0.164959   0.648455  -0.030748
    22  H    0.059400  -0.014179  -0.030748   0.876877
          Atomic-Atomic Spin Densities.
               1          2          3          4          5          6
     1  H    0.002619   0.009663  -0.001970  -0.001280  -0.008803  -0.000239
     2  C    0.009663   0.073375  -0.010673  -0.018869   0.038058  -0.015897
     3  H   -0.001970  -0.010673   0.001097   0.002553   0.003781   0.004500
     4  H   -0.001280  -0.018869   0.002553   0.001556   0.012325  -0.001795
     5  C   -0.008803   0.038058   0.003781   0.012325   0.190449  -0.115017
     6  C   -0.000239  -0.015897   0.004500  -0.001795  -0.115017   0.639734
     7  H   -0.000549   0.001761   0.001269   0.000331  -0.024493   0.096242
     8  O    0.004787  -0.010131  -0.001427  -0.001899  -0.063389   0.018652
     9  O   -0.001430  -0.003453   0.001346   0.006996   0.005553  -0.198661
    10  H   -0.000028  -0.000303  -0.000010   0.000096   0.000684  -0.003203
    11  C   -0.000268  -0.001459   0.000073   0.000180  -0.000341  -0.001681
    12  H    0.000025   0.000269   0.000045  -0.000145  -0.001023   0.003027
    13  C   -0.000102   0.001708   0.000390   0.000319  -0.014220   0.049927
    14  H    0.000206   0.000494  -0.000268  -0.000084   0.004342  -0.013902
    15  C   -0.000153  -0.000413   0.000036   0.000236  -0.001841   0.003252
    16  H   -0.000005  -0.000102  -0.000009   0.000020   0.000510  -0.001169
    17  H   -0.000006   0.000017   0.000009  -0.000008  -0.000401   0.001211
    18  H   -0.000030   0.000023   0.000018   0.000022  -0.000681   0.001717
    19  O    0.000057  -0.000498  -0.000381   0.000223   0.018804  -0.108602
    20  O    0.000124   0.000933  -0.000136  -0.000334   0.002974  -0.004914
    21  H   -0.000091   0.000196   0.000172   0.000370  -0.005421   0.014315
    22  H    0.001422   0.001278  -0.002214  -0.002775   0.081857  -0.179807
               7          8          9         10         11         12
     1  H   -0.000549   0.004787  -0.001430  -0.000028  -0.000268   0.000025
     2  C    0.001761  -0.010131  -0.003453  -0.000303  -0.001459   0.000269
     3  H    0.001269  -0.001427   0.001346  -0.000010   0.000073   0.000045
     4  H    0.000331  -0.001899   0.006996   0.000096   0.000180  -0.000145
     5  C   -0.024493  -0.063389   0.005553   0.000684  -0.000341  -0.001023
     6  C    0.096242   0.018652  -0.198661  -0.003203  -0.001681   0.003027
     7  H    0.049891   0.006609  -0.020625  -0.000131   0.000212   0.000192
     8  O    0.006609   0.228203   0.000213   0.000085   0.000731  -0.000090
     9  O   -0.020625   0.000213   0.962659   0.001015   0.000649  -0.000867
    10  H   -0.000131   0.000085   0.001015   0.006277  -0.000390  -0.003968
    11  C    0.000212   0.000731   0.000649  -0.000390   0.004226  -0.003381
    12  H    0.000192  -0.000090  -0.000867  -0.003968  -0.003381   0.005228
    13  C    0.002759  -0.001328  -0.003724  -0.001347  -0.006238   0.003621
    14  H   -0.001010   0.001107   0.001603   0.001124   0.002878  -0.001519
    15  C    0.000367   0.001500   0.000463  -0.000209   0.004372   0.000037
    16  H   -0.000068  -0.000019   0.000181   0.000587   0.000356  -0.000889
    17  H    0.000065   0.000067  -0.000155  -0.001073   0.002133   0.000797
    18  H    0.000180   0.000280  -0.000114  -0.000410   0.000644   0.000409
    19  O   -0.007482  -0.001691   0.010105  -0.000363   0.002069  -0.000586
    20  O   -0.000376  -0.000791  -0.001232   0.000832   0.000691  -0.000754
    21  H    0.000802   0.000543  -0.001832  -0.001592  -0.001226   0.001439
    22  H   -0.021415  -0.019432   0.023370   0.002095   0.000171  -0.001929
              13         14         15         16         17         18
     1  H   -0.000102   0.000206  -0.000153  -0.000005  -0.000006  -0.000030
     2  C    0.001708   0.000494  -0.000413  -0.000102   0.000017   0.000023
     3  H    0.000390  -0.000268   0.000036  -0.000009   0.000009   0.000018
     4  H    0.000319  -0.000084   0.000236   0.000020  -0.000008   0.000022
     5  C   -0.014220   0.004342  -0.001841   0.000510  -0.000401  -0.000681
     6  C    0.049927  -0.013902   0.003252  -0.001169   0.001211   0.001717
     7  H    0.002759  -0.001010   0.000367  -0.000068   0.000065   0.000180
     8  O   -0.001328   0.001107   0.001500  -0.000019   0.000067   0.000280
     9  O   -0.003724   0.001603   0.000463   0.000181  -0.000155  -0.000114
    10  H   -0.001347   0.001124  -0.000209   0.000587  -0.001073  -0.000410
    11  C   -0.006238   0.002878   0.004372   0.000356   0.002133   0.000644
    12  H    0.003621  -0.001519   0.000037  -0.000889   0.000797   0.000409
    13  C    0.025354   0.002388  -0.009527   0.002392  -0.006902  -0.004630
    14  H    0.002388   0.018166  -0.002140   0.000491  -0.000194  -0.001445
    15  C   -0.009527  -0.002140   0.060868   0.002538   0.003199   0.002568
    16  H    0.002392   0.000491   0.002538   0.002681  -0.001229  -0.000246
    17  H   -0.006902  -0.000194   0.003199  -0.001229   0.002890   0.001503
    18  H   -0.004630  -0.001445   0.002568  -0.000246   0.001503   0.000579
    19  O   -0.065689   0.003972  -0.009252  -0.002003   0.002775   0.002238
    20  O   -0.003655   0.000989  -0.000748   0.000103  -0.000230  -0.000139
    21  H    0.003985  -0.000312   0.000570  -0.000195   0.000290   0.000160
    22  H   -0.024407  -0.001494  -0.001970   0.001024  -0.001422  -0.001104
              19         20         21         22
     1  H    0.000057   0.000124  -0.000091   0.001422
     2  C   -0.000498   0.000933   0.000196   0.001278
     3  H   -0.000381  -0.000136   0.000172  -0.002214
     4  H    0.000223  -0.000334   0.000370  -0.002775
     5  C    0.018804   0.002974  -0.005421   0.081857
     6  C   -0.108602  -0.004914   0.014315  -0.179807
     7  H   -0.007482  -0.000376   0.000802  -0.021415
     8  O   -0.001691  -0.000791   0.000543  -0.019432
     9  O    0.010105  -0.001232  -0.001832   0.023370
    10  H   -0.000363   0.000832  -0.001592   0.002095
    11  C    0.002069   0.000691  -0.001226   0.000171
    12  H   -0.000586  -0.000754   0.001439  -0.001929
    13  C   -0.065689  -0.003655   0.003985  -0.024407
    14  H    0.003972   0.000989  -0.000312  -0.001494
    15  C   -0.009252  -0.000748   0.000570  -0.001970
    16  H   -0.002003   0.000103  -0.000195   0.001024
    17  H    0.002775  -0.000230   0.000290  -0.001422
    18  H    0.002238  -0.000139   0.000160  -0.001104
    19  O    0.813959   0.003269  -0.007327   0.021561
    20  O    0.003269   0.003973  -0.003883   0.006590
    21  H   -0.007327  -0.003883   0.005586  -0.007202
    22  H    0.021561   0.006590  -0.007202   0.007118
 Mulliken charges and spin densities:
               1          2
     1  H    0.242473   0.003949
     2  C   -0.783146   0.065975
     3  H    0.269711  -0.001798
     4  H    0.346251  -0.001964
     5  C    1.041514   0.123705
     6  C    0.321186   0.187689
     7  H    0.297615   0.084531
     8  O   -0.942436   0.162580
     9  O   -0.801824   0.782059
    10  H    0.320226  -0.000232
    11  C   -0.436382   0.004404
    12  H    0.287928  -0.000064
    13  C    0.935019  -0.048925
    14  H    0.287310   0.015396
    15  C   -1.239661   0.053755
    16  H    0.299147   0.004949
    17  H    0.269768   0.003338
    18  H    0.256206   0.001544
    19  O   -0.846126   0.675158
    20  O   -0.615360   0.003285
    21  H    0.168463  -0.000651
    22  H    0.322117  -0.118685
 Sum of Mulliken charges =   0.00000   2.00000
 Mulliken charges and spin densities with hydrogens summed into heavy atoms:
               1          2
     2  C    0.075289   0.066163
     5  C    1.041514   0.123705
     6  C    0.940919   0.153536
     8  O   -0.942436   0.162580
     9  O   -0.801824   0.782059
    11  C    0.171772   0.004109
    13  C    1.222329  -0.033529
    15  C   -0.414541   0.063585
    19  O   -0.846126   0.675158
    20  O   -0.446897   0.002634
 APT charges:
               1
     1  H    0.026268
     2  C   -0.091376
     3  H    0.045812
     4  H    0.069284
     5  C    1.034388
     6  C    0.261014
     7  H    0.040235
     8  O   -0.678867
     9  O   -0.359247
    10  H   -0.041914
    11  C    0.382371
    12  H   -0.015785
    13  C    0.206295
    14  H   -0.027768
    15  C    0.113756
    16  H   -0.044735
    17  H   -0.005736
    18  H    0.008053
    19  O    0.028392
    20  O   -0.551758
    21  H    0.222501
    22  H   -0.621182
 Sum of APT charges =   0.00000
 APT charges with hydrogens summed into heavy atoms:
               1
     2  C    0.049987
     5  C    1.034388
     6  C   -0.319933
     8  O   -0.678867
     9  O   -0.359247
    11  C    0.324671
    13  C    0.178527
    15  C    0.071339
    19  O    0.028392
    20  O   -0.329257
 Electronic spatial extent (au):  <R**2>=           1731.4789
 Charge=              0.0000 electrons
 Dipole moment (field-independent basis, Debye):
    X=              0.9019    Y=             -0.1375    Z=             -1.1862  Tot=              1.4964
 Quadrupole moment (field-independent basis, Debye-Ang):
   XX=            -51.1847   YY=            -66.3156   ZZ=            -62.3718
   XY=             -1.8270   XZ=              1.1668   YZ=             -1.7119
 Traceless Quadrupole moment (field-independent basis, Debye-Ang):
   XX=              8.7727   YY=             -6.3583   ZZ=             -2.4144
   XY=             -1.8270   XZ=              1.1668   YZ=             -1.7119
 Octapole moment (field-independent basis, Debye-Ang**2):
  XXX=             13.9657  YYY=              4.8215  ZZZ=             -2.8185  XYY=             -4.6056
  XXY=             -1.3172  XXZ=            -10.5228  XZZ=              6.2262  YZZ=             -2.2337
  YYZ=              8.4022  XYZ=             -9.6075
 Hexadecapole moment (field-independent basis, Debye-Ang**3):
 XXXX=          -1362.3463 YYYY=           -455.3170 ZZZZ=           -355.3789 XXXY=            -10.4196
 XXXZ=            -17.0464 YYYX=              6.7165 YYYZ=              5.2355 ZZZX=              5.3849
 ZZZY=             -4.3004 XXYY=           -311.8497 XXZZ=           -291.3238 YYZZ=           -139.1388
 XXYZ=            -11.0211 YYXZ=              2.6848 ZZXY=            -13.2549
 N-N= 5.737486316405D+02 E-N=-2.404403572227D+03  KE= 5.335060038932D+02
  Exact polarizability: 158.528   6.223  97.163   2.827  11.211 100.304
 Approx polarizability: 126.218  11.954 114.133   6.413  16.699 109.967
                          Isotropic Fermi Contact Couplings
        Atom                 a.u.       MegaHertz       Gauss      10(-4) cm-1
     1  H(1)              -0.00060      -1.34540      -0.48007      -0.44878
     2  C(13)              0.00932       5.23699       1.86869       1.74687
     3  H(1)              -0.00072      -1.61965      -0.57793      -0.54026
     4  H(1)              -0.00036      -0.81365      -0.29033      -0.27141
     5  C(13)              0.05356      30.10481      10.74215      10.04188
     6  C(13)              0.03991      22.43523       8.00545       7.48359
     7  H(1)               0.03900      87.16871      31.10396      29.07635
     8  O(17)              0.01148      -3.47838      -1.24117      -1.16026
     9  O(17)              0.03900     -11.82108      -4.21806      -3.94309
    10  H(1)              -0.00014      -0.31972      -0.11409      -0.10665
    11  C(13)             -0.00230      -1.29013      -0.46035      -0.43034
    12  H(1)              -0.00043      -0.96670      -0.34494      -0.32246
    13  C(13)             -0.01847     -10.38041      -3.70399      -3.46253
    14  H(1)               0.01146      25.61368       9.13960       8.54380
    15  C(13)              0.03995      22.45728       8.01332       7.49094
    16  H(1)               0.00360       8.03462       2.86695       2.68006
    17  H(1)              -0.00085      -1.89755      -0.67709      -0.63295
    18  H(1)              -0.00067      -1.50493      -0.53700      -0.50199
    19  O(17)              0.04687     -14.20741      -5.06956      -4.73908
    20  O(17)             -0.00223       0.67539       0.24100       0.22529
    21  H(1)              -0.00002      -0.04841      -0.01727      -0.01615
    22  H(1)              -0.00710     -15.86348      -5.66048      -5.29149
 --------------------------------------------------------
       Center         ----  Spin Dipole Couplings  ----
                      3XX-RR        3YY-RR        3ZZ-RR
 --------------------------------------------------------
     1   Atom       -0.003243     -0.003585      0.006828
     2   Atom       -0.013484      0.026379     -0.012894
     3   Atom        0.007353     -0.009538      0.002185
     4   Atom       -0.005622     -0.002717      0.008339
     5   Atom       -0.109546     -0.100899      0.210445
     6   Atom        0.261530     -0.171745     -0.089785
     7   Atom       -0.004445      0.018406     -0.013961
     8   Atom       -0.094640     -0.324320      0.418960
     9   Atom       -0.756409     -1.535445      2.291854
    10   Atom       -0.000040      0.004034     -0.003994
    11   Atom       -0.001927      0.000541      0.001387
    12   Atom       -0.000817     -0.001250      0.002068
    13   Atom        0.020150     -0.030702      0.010552
    14   Atom       -0.004973     -0.008725      0.013698
    15   Atom        0.060605     -0.030365     -0.030240
    16   Atom        0.001517     -0.006476      0.004959
    17   Atom        0.014003     -0.008616     -0.005387
    18   Atom        0.003166      0.003270     -0.006435
    19   Atom        2.408499     -1.322029     -1.086470
    20   Atom       -0.002974      0.000454      0.002520
    21   Atom        0.005686      0.002579     -0.008266
    22   Atom        0.184020     -0.090771     -0.093249
 --------------------------------------------------------
                        XY            XZ            YZ
 --------------------------------------------------------
     1   Atom        0.001676     -0.009565      0.001759
     2   Atom        0.048668     -0.032746     -0.033853
     3   Atom        0.004547     -0.009196      0.000651
     4   Atom       -0.000896     -0.005163     -0.006983
     5   Atom       -0.010787     -0.094298      0.082785
     6   Atom        0.040277     -0.013686      0.012522
     7   Atom       -0.017521      0.007672     -0.024879
     8   Atom       -0.106566     -0.313419      0.057414
     9   Atom       -0.081265     -0.243592     -0.573145
    10   Atom       -0.005213      0.003318     -0.004978
    11   Atom       -0.003867      0.005324     -0.008656
    12   Atom       -0.001686      0.003202     -0.004212
    13   Atom       -0.001700      0.016232     -0.004911
    14   Atom        0.000389      0.002351      0.009030
    15   Atom        0.030020      0.029636      0.008879
    16   Atom        0.001099      0.005930     -0.000804
    17   Atom       -0.003474      0.000896      0.001837
    18   Atom        0.009913      0.004498      0.001552
    19   Atom        0.069124     -0.947589     -0.018605
    20   Atom        0.002436      0.009866      0.002479
    21   Atom       -0.007302      0.009427     -0.009793
    22   Atom        0.022507      0.007658      0.001659
 --------------------------------------------------------


 ---------------------------------------------------------------------------------
              Anisotropic Spin Dipole Couplings in Principal Axis System
 ---------------------------------------------------------------------------------

       Atom             a.u.   MegaHertz   Gauss  10(-4) cm-1        Axes

              Baa    -0.0099    -5.277    -1.883    -1.760  0.7970 -0.3492  0.4927
     1 H(1)   Bbb    -0.0027    -1.460    -0.521    -0.487  0.3193  0.9362  0.1471
              Bcc     0.0126     6.738     2.404     2.247 -0.5127  0.0401  0.8577
 
              Baa    -0.0501    -6.723    -2.399    -2.243  0.8377 -0.3461  0.4224
     2 C(13)  Bbb    -0.0317    -4.260    -1.520    -1.421 -0.1550  0.5909  0.7917
              Bcc     0.0819    10.984     3.919     3.664  0.5236  0.7287 -0.4414
 
              Baa    -0.0115    -6.148    -2.194    -2.051 -0.3507  0.8943 -0.2777
     3 H(1)   Bbb    -0.0032    -1.727    -0.616    -0.576  0.4816  0.4266  0.7655
              Bcc     0.0148     7.876     2.810     2.627  0.8032  0.1347 -0.5803
 
              Baa    -0.0093    -4.988    -1.780    -1.664  0.7213  0.5460  0.4261
     4 H(1)   Bbb    -0.0034    -1.805    -0.644    -0.602 -0.6527  0.7417  0.1544
              Bcc     0.0127     6.793     2.424     2.266 -0.2317 -0.3895  0.8914
 
              Baa    -0.1411   -18.938    -6.757    -6.317  0.8272 -0.4555  0.3291
     5 C(13)  Bbb    -0.1143   -15.332    -5.471    -5.114  0.5033  0.8610 -0.0733
              Bcc     0.2554    34.270    12.228    11.431 -0.2500  0.2263  0.9414
 
              Baa    -0.1776   -23.834    -8.504    -7.950 -0.0950  0.9833 -0.1550
     6 C(13)  Bbb    -0.0881   -11.818    -4.217    -3.942  0.0205  0.1576  0.9873
              Bcc     0.2657    35.652    12.721    11.892  0.9953  0.0906 -0.0351
 
              Baa    -0.0276   -14.731    -5.256    -4.914  0.0940  0.5009  0.8604
     7 H(1)   Bbb    -0.0125    -6.648    -2.372    -2.217  0.9144  0.2985 -0.2736
              Bcc     0.0401    21.379     7.628     7.131 -0.3939  0.8124 -0.4300
 
              Baa    -0.3738    27.047     9.651     9.022  0.4717  0.8731  0.1233
     8 O(17)  Bbb    -0.2042    14.774     5.272     4.928  0.7676 -0.4754  0.4299
              Bcc     0.5780   -41.821   -14.923   -13.950 -0.4339  0.1082  0.8944
 
              Baa    -1.6349   118.301    42.213    39.461  0.1325  0.9796  0.1512
     9 O(17)  Bbb    -0.7576    54.822    19.562    18.287  0.9885 -0.1418  0.0523
              Bcc     2.3925  -173.123   -61.775   -57.748 -0.0727 -0.1425  0.9871
 
              Baa    -0.0065    -3.484    -1.243    -1.162 -0.2025  0.3339  0.9206
    10 H(1)   Bbb    -0.0036    -1.920    -0.685    -0.640  0.8313  0.5556 -0.0186
              Bcc     0.0101     5.404     1.928     1.802 -0.5177  0.7615 -0.3901
 
              Baa    -0.0079    -1.062    -0.379    -0.354 -0.2367  0.6400  0.7310
    11 C(13)  Bbb    -0.0047    -0.625    -0.223    -0.208  0.8803  0.4596 -0.1174
              Bcc     0.0126     1.687     0.602     0.563  0.4111 -0.6157  0.6722
 
              Baa    -0.0042    -2.242    -0.800    -0.748 -0.2024  0.7620  0.6152
    12 H(1)   Bbb    -0.0025    -1.315    -0.469    -0.438  0.8780  0.4194 -0.2306
              Bcc     0.0067     3.557     1.269     1.186  0.4337 -0.4935  0.7539
 
              Baa    -0.0313    -4.197    -1.498    -1.400 -0.0045  0.9930  0.1183
    13 C(13)  Bbb    -0.0013    -0.173    -0.062    -0.058 -0.6056 -0.0969  0.7898
              Bcc     0.0326     4.371     1.560     1.458  0.7957 -0.0681  0.6018
 
              Baa    -0.0119    -6.368    -2.272    -2.124  0.0612  0.9396 -0.3366
    14 H(1)   Bbb    -0.0052    -2.773    -0.989    -0.925  0.9925 -0.0930 -0.0791
              Bcc     0.0171     9.141     3.262     3.049  0.1056  0.3293  0.9383
 
              Baa    -0.0394    -5.284    -1.886    -1.763 -0.3014  0.9521  0.0524
    15 C(13)  Bbb    -0.0390    -5.240    -1.870    -1.748 -0.2462 -0.1308  0.9603
              Bcc     0.0784    10.524     3.755     3.510  0.9212  0.2765  0.2738
 
              Baa    -0.0069    -3.702    -1.321    -1.235 -0.2581  0.9467  0.1926
    16 H(1)   Bbb    -0.0025    -1.320    -0.471    -0.440  0.7567  0.3220 -0.5689
              Bcc     0.0094     5.022     1.792     1.675  0.6006  0.0011  0.7995
 
              Baa    -0.0100    -5.319    -1.898    -1.774  0.1463  0.9080 -0.3926
    17 H(1)   Bbb    -0.0046    -2.440    -0.871    -0.814  0.0291  0.3928  0.9192
              Bcc     0.0145     7.760     2.769     2.588  0.9888 -0.1459  0.0310
 
              Baa    -0.0091    -4.850    -1.731    -1.618 -0.5630  0.3580  0.7449
    18 H(1)   Bbb    -0.0049    -2.637    -0.941    -0.880 -0.4318  0.6411 -0.6345
              Bcc     0.0140     7.487     2.672     2.497  0.7047  0.6788  0.2064
 
              Baa    -1.3271    96.031    34.266    32.032  0.2327  0.2619  0.9366
    19 O(17)  Bbb    -1.3230    95.734    34.160    31.933 -0.0813  0.9649 -0.2496
              Bcc     2.6502  -191.765   -68.426   -63.966  0.9691  0.0180 -0.2459
 
              Baa    -0.0105     0.759     0.271     0.253  0.7999 -0.0425 -0.5986
    20 O(17)  Bbb    -0.0006     0.046     0.017     0.015 -0.1521  0.9506 -0.2707
              Bcc     0.0111    -0.805    -0.287    -0.269  0.5806  0.3075  0.7539
 
              Baa    -0.0153    -8.149    -2.908    -2.718 -0.2675  0.3770  0.8867
    21 H(1)   Bbb    -0.0032    -1.692    -0.604    -0.564  0.6918  0.7157 -0.0956
              Bcc     0.0184     9.841     3.511     3.283  0.6707 -0.5879  0.4523
 
              Baa    -0.0942   -50.235   -17.925   -16.757  0.0219 -0.5543  0.8320
    22 H(1)   Bbb    -0.0919   -49.041   -17.499   -16.358 -0.0829  0.8284  0.5540
              Bcc     0.1861    99.277    35.424    33.115  0.9963  0.0812  0.0278
 

 ---------------------------------------------------------------------------------

 Calling FoFJK, ICntrl=    100127 FMM=F ISym2X=0 I1Cent= 0 IOpClX= 1 NMat=1 NMatS=1 NMatT=0.
 ***** Axes restored to original set *****
 -------------------------------------------------------------------
 Center     Atomic                   Forces (Hartrees/Bohr)
 Number     Number              X              Y              Z
 -------------------------------------------------------------------
      1        1          -0.000614291   -0.000760591   -0.001552254
      2        6           0.000166095   -0.000008205    0.000368850
      3        1          -0.001452262    0.000534632    0.001020795
      4        1           0.001254302    0.001340880   -0.000507400
      5        6          -0.000996218    0.002193894    0.000818008
      6        6           0.001066577   -0.001134388   -0.000940015
      7        1          -0.000603485   -0.000986885    0.000928337
      8        8           0.001539697   -0.003048572   -0.000960404
      9        8          -0.000378058    0.001946913    0.000260750
     10        1           0.000951182    0.000976609    0.000931308
     11        6          -0.000045069   -0.000129888    0.000032841
     12        1           0.000298545    0.000231225   -0.001534476
     13        6           0.000659324    0.000271994   -0.000398860
     14        1          -0.000953071   -0.001072847   -0.000980579
     15        6          -0.000565189    0.000107733    0.000205619
     16        1           0.000777006    0.000088754   -0.001780859
     17        1           0.001095039    0.000912719    0.001165774
     18        1           0.000117220   -0.001743939    0.000502980
     19        8          -0.000745230    0.000039224    0.001367997
     20        8          -0.001779537   -0.000252070   -0.000575193
     21        1          -0.000008262    0.000758907    0.001009649
     22        1           0.000215687   -0.000266098    0.000617133
 -------------------------------------------------------------------
 Cartesian Forces:  Max     0.003048572 RMS     0.001007818
 FormGI is forming the generalized inverse of G from B-inverse, IUseBI=4.

 GradGradGradGradGradGradGradGradGradGradGradGradGradGradGradGradGradGrad
 Berny optimization.
 Internal  Forces:  Max     0.003527220 RMS     0.000895333
 Search for a saddle point.
 Step number   1 out of a maximum of  107
 All quantities printed in internal units (Hartrees-Bohrs-Radians)
 Swapping is turned off.
 Second derivative matrix not updated -- analytic derivatives used.
 ITU=  0
     Eigenvalues ---   -0.04853   0.00135   0.00201   0.00225   0.00301
     Eigenvalues ---    0.00547   0.00750   0.01896   0.02691   0.03338
     Eigenvalues ---    0.03784   0.03909   0.04452   0.04485   0.04692
     Eigenvalues ---    0.04867   0.05102   0.05352   0.05542   0.05840
     Eigenvalues ---    0.06475   0.06837   0.10001   0.10492   0.11358
     Eigenvalues ---    0.12015   0.12213   0.12430   0.12878   0.13431
     Eigenvalues ---    0.13969   0.14294   0.15197   0.15550   0.17274
     Eigenvalues ---    0.17623   0.19237   0.20375   0.21575   0.23969
     Eigenvalues ---    0.25981   0.28135   0.29465   0.29879   0.30302
     Eigenvalues ---    0.30866   0.31941   0.33211   0.33487   0.33713
     Eigenvalues ---    0.33771   0.34422   0.34467   0.34812   0.36354
     Eigenvalues ---    0.38928   0.49004   0.52460   0.60934   0.93194
 Eigenvectors required to have negative eigenvalues:
                          R20       R9        A36       R8        D7
   1                   -0.87689   0.39723   0.11485  -0.11311  -0.09061
                          D10       A14       R16       D15       R5
   1                   -0.08188  -0.07587   0.05560   0.05491   0.04546
 RFO step:  Lambda0=1.008007741D-06 Lambda=-3.08546421D-04.
 Linear search not attempted -- option 19 set.
 Iteration  1 RMS(Cart)=  0.03023194 RMS(Int)=  0.00053281
 Iteration  2 RMS(Cart)=  0.00104184 RMS(Int)=  0.00000756
 Iteration  3 RMS(Cart)=  0.00000065 RMS(Int)=  0.00000755
 Variable       Old X    -DE/DX   Delta X   Delta X   Delta X     New X
                                 (Linear)    (Quad)   (Total)
    R1        2.05745  -0.00183   0.00000  -0.00539  -0.00539   2.05206
    R2        2.06200  -0.00185   0.00000  -0.00492  -0.00492   2.05709
    R3        2.06899  -0.00189   0.00000  -0.00549  -0.00549   2.06350
    R4        2.82140  -0.00143   0.00000  -0.00437  -0.00437   2.81703
    R5        3.08242  -0.00071   0.00000   0.00797   0.00797   3.09039
    R6        2.24241  -0.00353   0.00000  -0.00536  -0.00536   2.23705
    R7        2.09131  -0.00148   0.00000  -0.00462  -0.00462   2.08669
    R8        2.43803  -0.00198   0.00000  -0.00644  -0.00644   2.43160
    R9        2.25599  -0.00004   0.00000  -0.00313  -0.00313   2.25286
   R10        2.07495  -0.00165   0.00000  -0.00468  -0.00468   2.07027
   R11        2.06594  -0.00156   0.00000  -0.00436  -0.00436   2.06158
   R12        2.88572  -0.00156   0.00000  -0.00562  -0.00562   2.88010
   R13        2.67622  -0.00185   0.00000  -0.00474  -0.00474   2.67149
   R14        2.07958  -0.00173   0.00000  -0.00444  -0.00444   2.07514
   R15        2.89455  -0.00155   0.00000  -0.00304  -0.00304   2.89151
   R16        2.63546  -0.00157   0.00000  -0.00538  -0.00538   2.63008
   R17        2.06603  -0.00194   0.00000  -0.00592  -0.00592   2.06011
   R18        2.06504  -0.00184   0.00000  -0.00537  -0.00537   2.05966
   R19        2.06032  -0.00182   0.00000  -0.00529  -0.00529   2.05503
   R20        2.66798   0.00020   0.00000   0.00037   0.00037   2.66836
   R21        1.81866  -0.00107   0.00000  -0.00117  -0.00117   1.81749
    A1        1.95378   0.00005   0.00000  -0.00004  -0.00004   1.95374
    A2        1.93268   0.00001   0.00000   0.00152   0.00151   1.93419
    A3        1.92185   0.00007   0.00000   0.00147   0.00147   1.92332
    A4        1.88461  -0.00015   0.00000  -0.00321  -0.00320   1.88141
    A5        1.91609  -0.00018   0.00000  -0.00365  -0.00365   1.91244
    A6        1.85174   0.00020   0.00000   0.00399   0.00398   1.85573
    A7        2.01507  -0.00017   0.00000  -0.00439  -0.00439   2.01068
    A8        2.22446  -0.00030   0.00000   0.00261   0.00261   2.22707
    A9        2.04327   0.00047   0.00000   0.00184   0.00184   2.04512
   A10        1.77401  -0.00043   0.00000  -0.00602  -0.00604   1.76797
   A11        1.96159  -0.00006   0.00000  -0.00049  -0.00049   1.96110
   A12        1.80963   0.00042   0.00000  -0.00799  -0.00800   1.80163
   A13        2.01674   0.00007   0.00000   0.00664   0.00663   2.02337
   A14        1.88077  -0.00027   0.00000  -0.00058  -0.00063   1.88014
   A15        1.99719   0.00024   0.00000   0.00566   0.00565   2.00284
   A16        1.88894   0.00004   0.00000  -0.00063  -0.00064   1.88831
   A17        1.90556  -0.00031   0.00000  -0.00236  -0.00237   1.90318
   A18        1.93274   0.00012   0.00000   0.00145   0.00145   1.93418
   A19        1.91782  -0.00004   0.00000  -0.00311  -0.00312   1.91471
   A20        1.85797  -0.00017   0.00000  -0.00005  -0.00005   1.85793
   A21        1.95919   0.00036   0.00000   0.00456   0.00456   1.96375
   A22        1.90532   0.00014   0.00000  -0.00080  -0.00082   1.90450
   A23        1.94477  -0.00067   0.00000  -0.00427  -0.00427   1.94050
   A24        1.94907   0.00056   0.00000   0.00521   0.00520   1.95427
   A25        1.88685   0.00015   0.00000   0.00006   0.00006   1.88691
   A26        1.90917   0.00007   0.00000   0.00323   0.00322   1.91239
   A27        1.86725  -0.00025   0.00000  -0.00346  -0.00345   1.86380
   A28        1.91781  -0.00009   0.00000  -0.00111  -0.00112   1.91669
   A29        1.92699  -0.00011   0.00000  -0.00093  -0.00093   1.92607
   A30        1.92322  -0.00001   0.00000   0.00023   0.00023   1.92345
   A31        1.89831   0.00006   0.00000   0.00052   0.00052   1.89883
   A32        1.90039   0.00007   0.00000   0.00087   0.00087   1.90126
   A33        1.89662   0.00008   0.00000   0.00047   0.00047   1.89709
   A34        1.92345   0.00211   0.00000  -0.00139  -0.00139   1.92206
   A35        1.89928   0.00013   0.00000   0.00361   0.00361   1.90289
   A36        3.00901   0.00240   0.00000   0.02498   0.02499   3.03399
   A37        3.22191   0.00077   0.00000  -0.00368  -0.00368   3.21823
    D1        2.98619  -0.00009   0.00000   0.01981   0.01980   3.00599
    D2       -0.18642   0.00008   0.00000   0.02252   0.02251  -0.16390
    D3        0.82745  -0.00007   0.00000   0.02135   0.02134   0.84879
    D4       -2.34516   0.00009   0.00000   0.02406   0.02406  -2.32111
    D5       -1.20479   0.00009   0.00000   0.02476   0.02477  -1.18002
    D6        1.90578   0.00025   0.00000   0.02748   0.02748   1.93327
    D7       -2.05582   0.00016   0.00000  -0.00396  -0.00395  -2.05977
    D8        0.11077  -0.00007   0.00000  -0.00007  -0.00007   0.11070
    D9        2.27679   0.00046   0.00000   0.00129   0.00127   2.27806
   D10        1.11342   0.00003   0.00000  -0.00641  -0.00639   1.10703
   D11       -3.00317  -0.00020   0.00000  -0.00252  -0.00252  -3.00569
   D12       -0.83715   0.00033   0.00000  -0.00116  -0.00117  -0.83832
   D13       -0.43580  -0.00055   0.00000  -0.05343  -0.05342  -0.48921
   D14       -2.34177  -0.00009   0.00000  -0.03895  -0.03894  -2.38071
   D15        1.67276   0.00047   0.00000  -0.04822  -0.04823   1.62452
   D16        3.06826  -0.00016   0.00000   0.03087   0.03087   3.09913
   D17        0.98548  -0.00001   0.00000   0.03396   0.03395   1.01944
   D18       -1.10160   0.00039   0.00000   0.03774   0.03774  -1.06386
   D19        0.99910   0.00000   0.00000   0.03490   0.03489   1.03399
   D20       -1.08368   0.00015   0.00000   0.03799   0.03798  -1.04570
   D21        3.11242   0.00055   0.00000   0.04177   0.04177  -3.12900
   D22       -1.06488   0.00002   0.00000   0.03414   0.03414  -1.03074
   D23        3.13553   0.00017   0.00000   0.03723   0.03722  -3.11043
   D24        1.04845   0.00056   0.00000   0.04101   0.04101   1.08946
   D25        0.85522   0.00035   0.00000   0.01357   0.01357   0.86879
   D26        2.90466   0.00037   0.00000   0.01356   0.01356   2.91822
   D27       -1.27949   0.00042   0.00000   0.01235   0.01235  -1.26714
   D28        1.01434  -0.00012   0.00000   0.00499   0.00499   1.01933
   D29       -1.07953  -0.00007   0.00000   0.00565   0.00564  -1.07389
   D30        3.10841  -0.00009   0.00000   0.00551   0.00550   3.11391
   D31       -1.07938   0.00003   0.00000   0.00852   0.00852  -1.07085
   D32        3.10994   0.00008   0.00000   0.00918   0.00918   3.11912
   D33        1.01469   0.00006   0.00000   0.00904   0.00904   1.02373
   D34       -3.13388   0.00000   0.00000   0.00654   0.00654  -3.12734
   D35        1.05543   0.00005   0.00000   0.00720   0.00720   1.06263
   D36       -1.03981   0.00003   0.00000   0.00706   0.00706  -1.03275
   D37       -1.36320  -0.00066   0.00000   0.02413   0.02412  -1.33908
   D38        0.74789  -0.00008   0.00000   0.02867   0.02868   0.77658
   D39        2.78772  -0.00001   0.00000   0.02853   0.02853   2.81625
         Item               Value     Threshold  Converged?
 Maximum Force            0.003527     0.000450     NO 
 RMS     Force            0.000895     0.000300     NO 
 Maximum Displacement     0.114684     0.001800     NO 
 RMS     Displacement     0.030465     0.001200     NO 
 Predicted change in Energy=-1.579228D-04
 GradGradGradGradGradGradGradGradGradGradGradGradGradGradGradGradGradGrad

                          Input orientation:                          
 ---------------------------------------------------------------------
 Center     Atomic      Atomic             Coordinates (Angstroms)
 Number     Number       Type             X           Y           Z
 ---------------------------------------------------------------------
      1          1           0        2.985898    0.203032    1.989022
      2          6           0        2.623959   -0.239323    1.065708
      3          1           0        3.440328   -0.559189    0.420573
      4          1           0        1.999978   -1.111446    1.271661
      5          6           0        1.760061    0.730699    0.334300
      6          6           0        1.308907    0.266684   -1.167554
      7          1           0        1.767939    1.058303   -1.785578
      8          8           0        1.349999    1.770182    0.725066
      9          8           0        1.670751   -0.938376   -1.437024
     10          1           0       -2.283019   -1.780049   -0.083160
     11          6           0       -1.662418   -1.171280    0.583522
     12          1           0       -2.048538   -1.276191    1.598441
     13          6           0       -1.748455    0.287064    0.149169
     14          1           0       -1.161857    0.904133    0.842702
     15          6           0       -3.194381    0.787011    0.174146
     16          1           0       -3.606022    0.677556    1.177655
     17          1           0       -3.806292    0.212334   -0.521017
     18          1           0       -3.234209    1.835640   -0.111151
     19          8           0       -1.281463    0.472233   -1.148783
     20          8           0       -0.332807   -1.650844    0.609444
     21          1           0       -0.022843   -1.764612   -0.293875
     22          1           0        0.130214    0.445370   -1.165687
 ---------------------------------------------------------------------
                    Distance matrix (angstroms):
                    1          2          3          4          5
     1  H    0.000000
     2  C    1.085904   0.000000
     3  H    1.802088   1.088564   0.000000
     4  H    1.792902   1.091956   1.761802   0.000000
     5  C    2.125844   1.490711   2.120035   2.080794   0.000000
     6  C    3.574957   2.640618   2.783373   2.885583   1.635364
     7  H    4.057404   3.247528   3.206286   3.756111   2.145058
     8  O    2.594168   2.403564   3.144545   3.004167   1.183797
     9  O    3.843204   2.767842   2.593425   2.734103   2.435442
    10  H    5.999003   5.269931   5.873751   4.541656   4.777513
    11  C    5.046880   4.412944   5.141909   3.726964   3.923391
    12  H    5.261768   4.815717   5.659428   4.065023   4.486769
    13  C    5.079982   4.498348   5.264340   4.155306   3.541296
    14  H    4.359984   3.961014   4.847640   3.774092   2.970885
    15  C    6.467662   5.975058   6.774389   5.638266   4.957350
    16  H    6.658595   6.298084   7.194008   5.885287   5.432211
    17  H    7.241147   6.638510   7.348152   6.219233   5.655489
    18  H    6.765047   6.325235   7.111074   6.163943   5.134399
    19  O    5.303645   4.545613   5.081537   4.374293   3.393701
    20  O    4.043995   3.308026   3.932420   2.484224   3.182381
    21  H    4.258610   3.343730   3.735911   2.639949   3.130483
    22  H    4.262141   3.415654   3.805550   3.443887   2.233333
                    6          7          8          9         10
     6  C    0.000000
     7  H    1.104231   0.000000
     8  O    2.417479   2.642874   0.000000
     9  O    1.286746   2.029203   3.480489   0.000000
    10  H    4.273987   5.231131   5.143558   4.263057   0.000000
    11  C    3.736681   4.727687   4.212706   3.904724   1.095542
    12  H    4.615586   5.609541   4.646852   4.812617   1.771055
    13  C    3.328910   4.086941   3.483061   3.963418   2.147718
    14  H    3.248407   3.938950   2.659568   4.076231   3.052713
    15  C    4.727632   5.342166   4.682043   5.407618   2.736163
    16  H    5.461259   6.148591   5.095175   6.106727   3.062648
    17  H    5.156183   5.778133   5.528739   5.671084   2.545912
    18  H    4.921129   5.331927   4.660312   5.788932   3.738817
    19  O    2.598580   3.169832   3.481462   3.284580   2.685413
    20  O    3.087048   4.181955   3.814266   2.951252   2.073577
    21  H    2.581286   3.660728   3.926538   2.204023   2.270030
    22  H    1.192162   1.855288   2.611121   2.088451   3.456595
                   11         12         13         14         15
    11  C    0.000000
    12  H    1.090943   0.000000
    13  C    1.524084   2.152721   0.000000
    14  H    2.150598   2.472076   1.098116   0.000000
    15  C    2.519802   2.756515   1.530122   2.142857   0.000000
    16  H    2.747504   2.533760   2.158893   2.477392   1.090164
    17  H    2.780393   3.130097   2.165508   3.054725   1.089927
    18  H    3.463331   3.743262   2.161786   2.464180   1.087475
    19  O    2.418086   3.345539   1.391779   2.041288   2.347016
    20  O    1.413690   2.015494   2.443645   2.696227   3.784340
    21  H    1.951942   2.814757   2.717241   3.116305   4.097374
    22  H    2.981077   3.918053   2.298545   2.431777   3.600667
                   16         17         18         19         20
    16  H    0.000000
    17  H    1.772576   0.000000
    18  H    1.772124   1.769291   0.000000
    19  O    3.295155   2.614651   2.597841   0.000000
    20  O    4.056876   4.100545   4.592707   2.915264   0.000000
    21  H    4.579165   4.274856   4.827843   2.705266   0.961772
    22  H    4.416404   3.995746   3.790018   1.412034   2.785605
                   21         22
    21  H    0.000000
    22  H    2.380652   0.000000
 Stoichiometry    C6H12O4(3)
 Framework group  C1[X(C6H12O4)]
 Deg. of freedom    60
 Full point group                 C1      NOp   1
 Largest Abelian subgroup         C1      NOp   1
 Largest concise Abelian subgroup C1      NOp   1
                         Standard orientation:                         
 ---------------------------------------------------------------------
 Center     Atomic      Atomic             Coordinates (Angstroms)
 Number     Number       Type             X           Y           Z
 ---------------------------------------------------------------------
      1          1           0        2.985971   -0.186657   -1.989545
      2          6           0        2.623284    0.251420   -1.064486
      3          1           0        3.439092    0.571557   -0.418777
      4          1           0        1.996516    1.122338   -1.267046
      5          6           0        1.762820   -0.723737   -0.335865
      6          6           0        1.311226   -0.266258    1.167861
      7          1           0        1.773067   -1.058591    1.782870
      8          8           0        1.355674   -1.763118   -0.729938
      9          8           0        1.669570    0.938968    1.441238
     10          1           0       -2.287621    1.773223    0.092789
     11          6           0       -1.665600    1.168641   -0.576375
     12          1           0       -2.052695    1.275858   -1.590681
     13          6           0       -1.746912   -0.291440   -0.146978
     14          1           0       -1.158885   -0.904334   -0.842999
     15          6           0       -3.191323   -0.795706   -0.172752
     16          1           0       -3.603945   -0.684062   -1.175616
     17          1           0       -3.804532   -0.225287    0.524770
     18          1           0       -3.227771   -1.845424    0.108967
     19          8           0       -1.278518   -0.479639    1.150033
     20          8           0       -0.337473    1.652344   -0.601495
     21          1           0       -0.027273    1.763954    0.302011
     22          1           0        0.133082   -0.448530    1.166131
 ---------------------------------------------------------------------
 Rotational constants (GHZ):           1.8073673           0.8006931           0.7524719
 Standard basis: Aug-CC-pVTZ (5D, 7F)
 There are   850 symmetry adapted cartesian basis functions of A   symmetry.
 There are   736 symmetry adapted basis functions of A   symmetry.
   736 basis functions,  1044 primitive gaussians,   850 cartesian basis functions
    41 alpha electrons       39 beta electrons
       nuclear repulsion energy       573.5370315717 Hartrees.
 NAtoms=   22 NActive=   22 NUniq=   22 SFac= 1.00D+00 NAtFMM=   60 NAOKFM=F Big=F
 Integral buffers will be    131072 words long.
 Raffenetti 2 integral format.
 Two-electron integral symmetry is turned on.
 Nuclear repulsion after empirical dispersion term =      573.5232971861 Hartrees.
 One-electron integrals computed using PRISM.
 NBasis=   736 RedAO= T EigKep=  4.96D-06  NBF=   736
 NBsUse=   736 1.00D-06 EigRej= -1.00D+00 NBFU=   736
 ExpMin= 2.53D-02 ExpMax= 1.53D+04 ExpMxC= 5.22D+02 IAcc=3 IRadAn=         7 AccDes= 0.00D+00
 Harris functional with IExCor= 4639 and IRadAn=       7 diagonalized for initial guess.
 HarFok:  IExCor= 4639 AccDes= 0.00D+00 IRadAn=         7 IDoV= 1 UseB2=F ITyADJ=14
 ICtDFT=  3500011 ScaDFX=  1.000000  1.000000  1.000000  1.000000
 FoFCou: FMM=F IPFlag=           0 FMFlag=      100000 FMFlg1=           0
         NFxFlg=           0 DoJE=T BraDBF=F KetDBF=T FulRan=T
         wScrn=  0.000000 ICntrl=       500 IOpCl=  0 I1Cent=   200000004 NGrid=           0
         NMat0=    1 NMatS0=      1 NMatT0=    0 NMatD0=    1 NMtDS0=    0 NMtDT0=    0
 Petite list used in FoFCou.
 Mixing orbitals, IMix= 1 IMixAn=  0 NRI=1 NE=   41 Coef=  7.07106781D-01  7.07106781D-01
 Mixing orbitals, IMix= 1 IMixAn=  0 NRI=1 NE=   39 Coef= -7.07106781D-01  7.07106781D-01
 Initial guess <Sx>= 0.0000 <Sy>= 0.0000 <Sz>= 1.0000 <S**2>= 2.0000 S= 1.0000
 Gradient too large for Newton-Raphson -- use scaled steepest descent instead.
 Gradient too large for Newton-Raphson -- use scaled steepest descent instead.
 Gradient too large for Newton-Raphson -- use scaled steepest descent instead.
     Accept linear search using points  1 and  2.
 Gradient too large for Newton-Raphson -- use scaled steepest descent instead.
     Minimum is close to point  4 DX=  6.64D-02 DF= -1.13D-05 DXR=  4.53D-02 DFR=  2.04D-03 which will be used.
 Gradient too large for Newton-Raphson -- use scaled steepest descent instead.
     Accept linear search using points  1 and  2.
 Gradient too large for Newton-Raphson -- use scaled steepest descent instead.
     Accept linear search using points  2 and  3.
 Gradient too large for Newton-Raphson -- use scaled steepest descent instead.
 Restarting incremental Fock formation.
     Accept linear search using points  1 and  2.
 Gradient too large for Newton-Raphson -- use scaled steepest descent instead.
 Gradient too large for Newton-Raphson -- use scaled steepest descent instead.
     Minimum is close to point  3 DX= -1.16D-02 DF= -3.12D-06 DXR=  2.99D-02 DFR=  8.95D-04 which will be used.
 Gradient too large for Newton-Raphson -- use scaled steepest descent instead.
     Accept linear search using points  2 and  3.
 Gradient too large for Newton-Raphson -- use scaled steepest descent instead.
     Accept linear search using points  1 and  2.
 Gradient too large for Newton-Raphson -- use scaled steepest descent instead.
     Accept linear search using points  3 and  4.
     Minimum is close to point  4 DX= -1.32D-02 DF= -5.25D-08 DXR=  4.92D-03 DFR=  3.73D-05 which will be used.
 Gradient too large for Newton-Raphson -- use scaled steepest descent instead.
     Minimum is close to point  3 DX= -8.70D-03 DF= -3.35D-07 DXR=  2.22D-02 DFR=  4.95D-04 which will be used.
 LinEq1:  Iter=  0 NonCon=     1 RMS=9.22D-05 Max=1.16D-02 NDo=     1
 AX will form     1 AO Fock derivatives at one time.
 LinEq1:  Iter=  1 NonCon=     1 RMS=6.13D-05 Max=5.91D-03 NDo=     1
 LinEq1:  Iter=  2 NonCon=     1 RMS=1.63D-05 Max=1.68D-03 NDo=     1
 LinEq1:  Iter=  3 NonCon=     1 RMS=5.50D-06 Max=5.55D-04 NDo=     1
 LinEq1:  Iter=  4 NonCon=     1 RMS=3.80D-06 Max=1.91D-04 NDo=     1
 LinEq1:  Iter=  5 NonCon=     1 RMS=1.96D-06 Max=1.08D-04 NDo=     1
 LinEq1:  Iter=  6 NonCon=     1 RMS=1.17D-06 Max=1.04D-04 NDo=     1
 LinEq1:  Iter=  7 NonCon=     1 RMS=4.48D-07 Max=2.62D-05 NDo=     1
 LinEq1:  Iter=  8 NonCon=     1 RMS=3.00D-07 Max=1.49D-05 NDo=     1
 LinEq1:  Iter=  9 NonCon=     1 RMS=1.85D-07 Max=1.67D-05 NDo=     1
 LinEq1:  Iter= 10 NonCon=     1 RMS=9.89D-08 Max=1.13D-05 NDo=     1
 LinEq1:  Iter= 11 NonCon=     1 RMS=5.63D-08 Max=5.05D-06 NDo=     1
 LinEq1:  Iter= 12 NonCon=     1 RMS=3.08D-08 Max=1.77D-06 NDo=     1
 LinEq1:  Iter= 13 NonCon=     1 RMS=1.69D-08 Max=7.04D-07 NDo=     1
 LinEq1:  Iter= 14 NonCon=     1 RMS=7.27D-09 Max=3.12D-07 NDo=     1
 LinEq1:  Iter= 15 NonCon=     0 RMS=3.11D-09 Max=1.39D-07 NDo=     1
 Linear equations converged to 2.360D-08 2.360D-07 after    15 iterations.
     Accept linear search using points  1 and  2.
 Restarting incremental Fock formation.
 LinEq1:  Iter=  0 NonCon=     1 RMS=2.90D-05 Max=3.00D-03 NDo=     1
 LinEq1:  Iter=  1 NonCon=     1 RMS=2.43D-05 Max=2.68D-03 NDo=     1
 LinEq1:  Iter=  2 NonCon=     1 RMS=1.42D-05 Max=1.51D-03 NDo=     1
 LinEq1:  Iter=  3 NonCon=     1 RMS=9.24D-06 Max=7.68D-04 NDo=     1
 LinEq1:  Iter=  4 NonCon=     1 RMS=6.90D-06 Max=6.45D-04 NDo=     1
 LinEq1:  Iter=  5 NonCon=     1 RMS=4.08D-06 Max=4.54D-04 NDo=     1
 LinEq1:  Iter=  6 NonCon=     1 RMS=1.88D-06 Max=1.45D-04 NDo=     1
 LinEq1:  Iter=  7 NonCon=     1 RMS=1.35D-06 Max=7.76D-05 NDo=     1
 LinEq1:  Iter=  8 NonCon=     1 RMS=8.93D-07 Max=6.32D-05 NDo=     1
 LinEq1:  Iter=  9 NonCon=     1 RMS=4.64D-07 Max=3.57D-05 NDo=     1
 LinEq1:  Iter= 10 NonCon=     1 RMS=2.06D-07 Max=1.77D-05 NDo=     1
 LinEq1:  Iter= 11 NonCon=     1 RMS=8.16D-08 Max=6.69D-06 NDo=     1
 LinEq1:  Iter= 12 NonCon=     1 RMS=4.27D-08 Max=3.49D-06 NDo=     1
 LinEq1:  Iter= 13 NonCon=     1 RMS=2.58D-08 Max=1.88D-06 NDo=     1
 LinEq1:  Iter= 14 NonCon=     1 RMS=1.59D-08 Max=1.06D-06 NDo=     1
 LinEq1:  Iter= 15 NonCon=     1 RMS=8.19D-09 Max=6.30D-07 NDo=     1
 LinEq1:  Iter= 16 NonCon=     0 RMS=3.05D-09 Max=1.94D-07 NDo=     1
 Linear equations converged to 2.360D-08 2.360D-07 after    16 iterations.
     Minimum is close to point  2 DX=  9.08D-03 DF= -1.77D-09 DXR=  9.00D-03 DFR=  8.10D-05 which will be used.
 LinEq1:  Iter=  0 NonCon=     1 RMS=2.53D-07 Max=3.25D-05 NDo=     1
 LinEq1:  Iter=  1 NonCon=     1 RMS=2.30D-07 Max=3.03D-05 NDo=     1
 LinEq1:  Iter=  2 NonCon=     1 RMS=1.07D-07 Max=8.88D-06 NDo=     1
 LinEq1:  Iter=  3 NonCon=     1 RMS=9.52D-08 Max=1.06D-05 NDo=     1
 LinEq1:  Iter=  4 NonCon=     1 RMS=5.91D-08 Max=4.65D-06 NDo=     1
 LinEq1:  Iter=  5 NonCon=     1 RMS=3.55D-08 Max=3.46D-06 NDo=     1
 LinEq1:  Iter=  6 NonCon=     1 RMS=1.53D-08 Max=1.04D-06 NDo=     1
 LinEq1:  Iter=  7 NonCon=     1 RMS=1.00D-08 Max=5.40D-07 NDo=     1
 LinEq1:  Iter=  8 NonCon=     1 RMS=5.17D-09 Max=4.60D-07 NDo=     1
 LinEq1:  Iter=  9 NonCon=     1 RMS=2.61D-09 Max=1.88D-07 NDo=     1
 LinEq1:  Iter= 10 NonCon=     1 RMS=9.86D-10 Max=7.52D-08 NDo=     1
 LinEq1:  Iter= 11 NonCon=     1 RMS=4.94D-10 Max=5.13D-08 NDo=     1
 LinEq1:  Iter= 12 NonCon=     1 RMS=2.70D-10 Max=2.35D-08 NDo=     1
 LinEq1:  Iter= 13 NonCon=     1 RMS=1.36D-10 Max=8.94D-09 NDo=     1
 LinEq1:  Iter= 14 NonCon=     0 RMS=6.84D-11 Max=3.03D-09 NDo=     1
 Linear equations converged to 3.656D-10 3.656D-09 after    14 iterations.
 SCF Done:  E(UwB97XD) =  -536.636090795     a.u. after   17 cycles
            Convg  =    0.1312D-06                    89 Fock formations.
              S**2 =  2.0159                  -V/T =  2.0057
 <Sx>= 0.0000 <Sy>= 0.0000 <Sz>= 1.0000 <S**2>= 2.0159 S= 1.0053
 <L.S>=  0.00000000000    
 Annihilation of the first spin contaminant:
 S**2 before annihilation     2.0159,   after     2.0001
 DoSCS=F DFT=T ScalE2(SS,OS)=  1.000000  1.000000
 Range of M.O.s used for correlation:     1   736
 NBasis=   736 NAE=    41 NBE=    39 NFC=     0 NFV=     0
 NROrb=    736 NOA=    41 NOB=    39 NVA=   695 NVB=   697

 **** Warning!!: The largest alpha MO coefficient is  0.58095182D+02


 **** Warning!!: The largest beta MO coefficient is  0.58889897D+02

 Symmetrizing basis deriv contribution to polar:
 IMax=3 JMax=2 DiffMx= 0.00D+00
 G2DrvN: will do    23 centers at a time, making    1 passes.
 Calling FoFCou, ICntrl=  3107 FMM=F I1Cent=   0 AccDes= 0.00D+00.
 End of G2Drv F.D. properties file   721 does not exist.
 End of G2Drv F.D. properties file   722 does not exist.
 End of G2Drv F.D. properties file   788 does not exist.
          IDoAtm=1111111111111111111111
          Differentiating once with respect to electric field.
                with respect to dipole field.
          Differentiating once with respect to nuclear coordinates.
 CalDSu exits because no D1Ps are significant.
          There are    69 degrees of freedom in the 1st order CPHF.  IDoFFX=6 NUNeed=     3.
     66 vectors produced by pass  0 Test12= 8.07D-14 1.45D-09 XBig12= 1.23D+02 6.26D+00.
 AX will form    32 AO Fock derivatives at one time.
     66 vectors produced by pass  1 Test12= 8.07D-14 1.45D-09 XBig12= 1.78D+01 8.84D-01.
     66 vectors produced by pass  2 Test12= 8.07D-14 1.45D-09 XBig12= 1.06D+00 2.72D-01.
     66 vectors produced by pass  3 Test12= 8.07D-14 1.45D-09 XBig12= 3.18D-02 2.82D-02.
     66 vectors produced by pass  4 Test12= 8.07D-14 1.45D-09 XBig12= 5.58D-04 2.75D-03.
     66 vectors produced by pass  5 Test12= 8.07D-14 1.45D-09 XBig12= 6.88D-06 1.98D-04.
     66 vectors produced by pass  6 Test12= 8.07D-14 1.45D-09 XBig12= 6.98D-08 1.98D-05.
     57 vectors produced by pass  7 Test12= 8.07D-14 1.45D-09 XBig12= 6.88D-10 2.08D-06.
     10 vectors produced by pass  8 Test12= 8.07D-14 1.45D-09 XBig12= 6.67D-12 2.35D-07.
      3 vectors produced by pass  9 Test12= 8.07D-14 1.45D-09 XBig12= 6.64D-14 2.46D-08.
      1 vectors produced by pass 10 Test12= 8.07D-14 1.45D-09 XBig12= 6.74D-16 2.19D-09.
 InvSVY:  IOpt=1 It=  1 EMax= 2.66D-14
 Solved reduced A of dimension   533 with    69 vectors.
 Isotropic polarizability for W=    0.000000      118.63 Bohr**3.
 End of Minotr F.D. properties file   721 does not exist.
 End of Minotr F.D. properties file   722 does not exist.
 End of Minotr F.D. properties file   788 does not exist.
 Calling FoFJK, ICntrl=    100127 FMM=F ISym2X=0 I1Cent= 0 IOpClX= 1 NMat=1 NMatS=1 NMatT=0.
 ***** Axes restored to original set *****
 -------------------------------------------------------------------
 Center     Atomic                   Forces (Hartrees/Bohr)
 Number     Number              X              Y              Z
 -------------------------------------------------------------------
      1        1           0.000003390    0.000003222    0.000014565
      2        6          -0.000006128    0.000001959    0.000007793
      3        1           0.000012373    0.000000806   -0.000002621
      4        1           0.000008399   -0.000008520   -0.000010189
      5        6          -0.000016415   -0.000037137   -0.000026154
      6        6          -0.000024165    0.000051595    0.000010868
      7        1           0.000003221    0.000003815   -0.000015425
      8        8           0.000030574    0.000064676    0.000020769
      9        8          -0.000003426   -0.000067753    0.000019476
     10        1           0.000003074   -0.000008361   -0.000010668
     11        6           0.000004814   -0.000034532    0.000027838
     12        1          -0.000007672   -0.000010951   -0.000004291
     13        6           0.000022064    0.000053638   -0.000027649
     14        1          -0.000017075   -0.000009527    0.000003885
     15        6           0.000004023    0.000003278    0.000003424
     16        1          -0.000002470    0.000004468    0.000015336
     17        1          -0.000008375   -0.000011645   -0.000006176
     18        1          -0.000003538    0.000011825   -0.000007669
     19        8          -0.000053791    0.000018796   -0.000021687
     20        8           0.000033669   -0.000014059   -0.000012884
     21        1          -0.000003693    0.000001043   -0.000006082
     22        1           0.000021145   -0.000016638    0.000027542
 -------------------------------------------------------------------
 Cartesian Forces:  Max     0.000067753 RMS     0.000021896
 FormGI is forming the generalized inverse of G from B-inverse, IUseBI=4.

 GradGradGradGradGradGradGradGradGradGradGradGradGradGradGradGradGradGrad
 Berny optimization.
 Internal  Forces:  Max     0.000109606 RMS     0.000026885
 Search for a saddle point.
 Step number   2 out of a maximum of  107
 All quantities printed in internal units (Hartrees-Bohrs-Radians)
 Swapping is turned off.
 Second derivative matrix not updated -- analytic derivatives used.
 ITU=  0  0
     Eigenvalues ---   -0.04819   0.00127   0.00183   0.00224   0.00234
     Eigenvalues ---    0.00523   0.00732   0.01903   0.02637   0.03249
     Eigenvalues ---    0.03667   0.03834   0.04461   0.04504   0.04686
     Eigenvalues ---    0.04883   0.05123   0.05320   0.05519   0.05835
     Eigenvalues ---    0.06452   0.06796   0.09166   0.10349   0.11213
     Eigenvalues ---    0.12073   0.12228   0.12410   0.12794   0.13445
     Eigenvalues ---    0.13938   0.14190   0.15138   0.15546   0.17018
     Eigenvalues ---    0.17584   0.19142   0.20046   0.21573   0.23573
     Eigenvalues ---    0.26016   0.27566   0.29631   0.30246   0.30656
     Eigenvalues ---    0.31000   0.32384   0.33648   0.34057   0.34247
     Eigenvalues ---    0.34305   0.34965   0.34969   0.35369   0.35922
     Eigenvalues ---    0.39359   0.50189   0.51713   0.53807   0.94853
 Eigenvectors required to have negative eigenvalues:
                          R20       R9        A36       R8        D7
   1                   -0.87849   0.39437   0.11553  -0.10948  -0.08936
                          A14       D10       D15       R16       R5
   1                   -0.08000  -0.07925   0.05878   0.05637   0.04081
 RFO step:  Lambda0=3.122208575D-08 Lambda=-2.46089410D-06.
 Linear search not attempted -- option 19 set.
 Iteration  1 RMS(Cart)=  0.00774156 RMS(Int)=  0.00002521
 Iteration  2 RMS(Cart)=  0.00004585 RMS(Int)=  0.00000036
 Iteration  3 RMS(Cart)=  0.00000000 RMS(Int)=  0.00000036
 Variable       Old X    -DE/DX   Delta X   Delta X   Delta X     New X
                                 (Linear)    (Quad)   (Total)
    R1        2.05206   0.00001   0.00000   0.00003   0.00003   2.05209
    R2        2.05709   0.00001   0.00000   0.00011   0.00011   2.05720
    R3        2.06350   0.00000   0.00000   0.00001   0.00001   2.06351
    R4        2.81703   0.00002   0.00000   0.00005   0.00005   2.81709
    R5        3.09039   0.00002   0.00000   0.00079   0.00079   3.09118
    R6        2.23705   0.00005   0.00000  -0.00009  -0.00009   2.23697
    R7        2.08669   0.00001   0.00000  -0.00017  -0.00017   2.08653
    R8        2.43160   0.00006   0.00000   0.00007   0.00007   2.43167
    R9        2.25286   0.00001   0.00000   0.00029   0.00029   2.25315
   R10        2.07027   0.00001   0.00000   0.00000   0.00000   2.07027
   R11        2.06158   0.00000   0.00000   0.00003   0.00003   2.06161
   R12        2.88010   0.00006   0.00000   0.00019   0.00019   2.88029
   R13        2.67149   0.00003   0.00000  -0.00011  -0.00011   2.67138
   R14        2.07514  -0.00001   0.00000   0.00012   0.00012   2.07525
   R15        2.89151   0.00001   0.00000   0.00022   0.00022   2.89173
   R16        2.63008  -0.00003   0.00000  -0.00010  -0.00010   2.62998
   R17        2.06011   0.00001   0.00000   0.00000   0.00000   2.06012
   R18        2.05966   0.00001   0.00000   0.00004   0.00004   2.05970
   R19        2.05503   0.00001   0.00000   0.00003   0.00003   2.05506
   R20        2.66836   0.00003   0.00000  -0.00067  -0.00067   2.66769
   R21        1.81749   0.00000   0.00000   0.00012   0.00012   1.81760
    A1        1.95374   0.00000   0.00000  -0.00020  -0.00020   1.95354
    A2        1.93419   0.00000   0.00000   0.00050   0.00050   1.93468
    A3        1.92332   0.00000   0.00000   0.00006   0.00006   1.92338
    A4        1.88141  -0.00001   0.00000  -0.00016  -0.00016   1.88125
    A5        1.91244   0.00000   0.00000  -0.00059  -0.00059   1.91185
    A6        1.85573   0.00001   0.00000   0.00041   0.00041   1.85614
    A7        2.01068  -0.00001   0.00000  -0.00026  -0.00026   2.01041
    A8        2.22707  -0.00002   0.00000   0.00019   0.00019   2.22726
    A9        2.04512   0.00003   0.00000   0.00006   0.00006   2.04518
   A10        1.76797  -0.00004   0.00000   0.00056   0.00056   1.76854
   A11        1.96110  -0.00002   0.00000  -0.00003  -0.00003   1.96108
   A12        1.80163   0.00009   0.00000  -0.00090  -0.00089   1.80074
   A13        2.02337   0.00003   0.00000   0.00033   0.00033   2.02369
   A14        1.88014   0.00000   0.00000  -0.00021  -0.00021   1.87993
   A15        2.00284  -0.00005   0.00000   0.00015   0.00015   2.00299
   A16        1.88831   0.00000   0.00000   0.00000   0.00000   1.88831
   A17        1.90318   0.00000   0.00000  -0.00038  -0.00038   1.90280
   A18        1.93418  -0.00001   0.00000   0.00017   0.00017   1.93435
   A19        1.91471   0.00002   0.00000  -0.00013  -0.00013   1.91458
   A20        1.85793   0.00001   0.00000  -0.00002  -0.00002   1.85791
   A21        1.96375  -0.00001   0.00000   0.00036   0.00036   1.96410
   A22        1.90450   0.00001   0.00000  -0.00015  -0.00015   1.90435
   A23        1.94050   0.00004   0.00000  -0.00027  -0.00027   1.94023
   A24        1.95427  -0.00007   0.00000   0.00056   0.00056   1.95483
   A25        1.88691  -0.00002   0.00000  -0.00005  -0.00005   1.88686
   A26        1.91239   0.00002   0.00000   0.00057   0.00057   1.91296
   A27        1.86380   0.00003   0.00000  -0.00067  -0.00067   1.86312
   A28        1.91669   0.00000   0.00000  -0.00009  -0.00009   1.91660
   A29        1.92607   0.00000   0.00000   0.00001   0.00001   1.92608
   A30        1.92345   0.00000   0.00000  -0.00007  -0.00007   1.92338
   A31        1.89883   0.00000   0.00000   0.00014   0.00014   1.89897
   A32        1.90126   0.00000   0.00000   0.00002   0.00002   1.90128
   A33        1.89709   0.00000   0.00000  -0.00002  -0.00002   1.89708
   A34        1.92206  -0.00011   0.00000  -0.00006  -0.00006   1.92200
   A35        1.90289  -0.00001   0.00000   0.00082   0.00082   1.90371
   A36        3.03399  -0.00003   0.00000   0.00236   0.00236   3.03635
   A37        3.21823   0.00006   0.00000  -0.00059  -0.00059   3.21764
    D1        3.00599   0.00000   0.00000   0.00476   0.00476   3.01075
    D2       -0.16390   0.00001   0.00000   0.00431   0.00431  -0.15959
    D3        0.84879   0.00000   0.00000   0.00537   0.00537   0.85416
    D4       -2.32111   0.00002   0.00000   0.00492   0.00492  -2.31618
    D5       -1.18002   0.00000   0.00000   0.00563   0.00563  -1.17439
    D6        1.93327   0.00002   0.00000   0.00519   0.00519   1.93845
    D7       -2.05977   0.00001   0.00000  -0.00677  -0.00677  -2.06654
    D8        0.11070   0.00000   0.00000  -0.00603  -0.00603   0.10466
    D9        2.27806  -0.00001   0.00000  -0.00645  -0.00645   2.27161
   D10        1.10703  -0.00001   0.00000  -0.00638  -0.00638   1.10065
   D11       -3.00569  -0.00001   0.00000  -0.00564  -0.00564  -3.01133
   D12       -0.83832  -0.00002   0.00000  -0.00606  -0.00606  -0.84438
   D13       -0.48921  -0.00005   0.00000  -0.01326  -0.01326  -0.50247
   D14       -2.38071  -0.00007   0.00000  -0.01308  -0.01308  -2.39379
   D15        1.62452  -0.00004   0.00000  -0.01288  -0.01288   1.61165
   D16        3.09913   0.00001   0.00000   0.00532   0.00532   3.10444
   D17        1.01944   0.00001   0.00000   0.00564   0.00564   1.02508
   D18       -1.06386  -0.00001   0.00000   0.00631   0.00631  -1.05755
   D19        1.03399   0.00001   0.00000   0.00561   0.00561   1.03960
   D20       -1.04570   0.00001   0.00000   0.00594   0.00594  -1.03976
   D21       -3.12900  -0.00001   0.00000   0.00660   0.00660  -3.12239
   D22       -1.03074  -0.00001   0.00000   0.00550   0.00550  -1.02524
   D23       -3.11043  -0.00001   0.00000   0.00583   0.00583  -3.10460
   D24        1.08946  -0.00002   0.00000   0.00649   0.00649   1.09595
   D25        0.86879   0.00000   0.00000  -0.00323  -0.00323   0.86557
   D26        2.91822  -0.00001   0.00000  -0.00314  -0.00314   2.91508
   D27       -1.26714   0.00001   0.00000  -0.00311  -0.00311  -1.27024
   D28        1.01933   0.00002   0.00000   0.00312   0.00312   1.02245
   D29       -1.07389   0.00002   0.00000   0.00299   0.00299  -1.07090
   D30        3.11391   0.00002   0.00000   0.00305   0.00305   3.11696
   D31       -1.07085   0.00001   0.00000   0.00350   0.00350  -1.06735
   D32        3.11912   0.00001   0.00000   0.00337   0.00337   3.12249
   D33        1.02373   0.00001   0.00000   0.00343   0.00343   1.02716
   D34       -3.12734  -0.00002   0.00000   0.00321   0.00321  -3.12413
   D35        1.06263  -0.00002   0.00000   0.00308   0.00308   1.06571
   D36       -1.03275  -0.00002   0.00000   0.00314   0.00314  -1.02962
   D37       -1.33908   0.00003   0.00000   0.00440   0.00440  -1.33468
   D38        0.77658   0.00000   0.00000   0.00497   0.00497   0.78155
   D39        2.81625   0.00000   0.00000   0.00483   0.00483   2.82109
         Item               Value     Threshold  Converged?
 Maximum Force            0.000110     0.000450     YES
 RMS     Force            0.000027     0.000300     YES
 Maximum Displacement     0.024455     0.001800     NO 
 RMS     Displacement     0.007741     0.001200     NO 
 Predicted change in Energy=-1.214833D-06
 GradGradGradGradGradGradGradGradGradGradGradGradGradGradGradGradGradGrad

                          Input orientation:                          
 ---------------------------------------------------------------------
 Center     Atomic      Atomic             Coordinates (Angstroms)
 Number     Number       Type             X           Y           Z
 ---------------------------------------------------------------------
      1          1           0        2.982928    0.208247    1.990199
      2          6           0        2.620637   -0.236182    1.068001
      3          1           0        3.436876   -0.563026    0.426107
      4          1           0        1.991586   -1.104217    1.275820
      5          6           0        1.764312    0.735555    0.329938
      6          6           0        1.308500    0.263746   -1.168530
      7          1           0        1.767312    1.050589   -1.792629
      8          8           0        1.362670    1.781050    0.713203
      9          8           0        1.666603   -0.943876   -1.431641
     10          1           0       -2.279214   -1.779405   -0.096101
     11          6           0       -1.662936   -1.174265    0.577854
     12          1           0       -2.055170   -1.285208    1.589799
     13          6           0       -1.747746    0.286556    0.151300
     14          1           0       -1.161192    0.899395    0.848707
     15          6           0       -3.193555    0.787075    0.178506
     16          1           0       -3.604472    0.675273    1.182055
     17          1           0       -3.806175    0.214455   -0.517759
     18          1           0       -3.233059    1.836459   -0.104114
     19          8           0       -1.281039    0.478999   -1.145640
     20          8           0       -0.333273   -1.653198    0.609152
     21          1           0       -0.017986   -1.764566   -0.292689
     22          1           0        0.130123    0.445473   -1.163959
 ---------------------------------------------------------------------
                    Distance matrix (angstroms):
                    1          2          3          4          5
     1  H    0.000000
     2  C    1.085919   0.000000
     3  H    1.802030   1.088623   0.000000
     4  H    1.793225   1.091961   1.761750   0.000000
     5  C    2.125922   1.490739   2.119676   2.081131   0.000000
     6  C    3.575522   2.640778   2.785032   2.883189   1.635780
     7  H    4.061656   3.250715   3.211539   3.756177   2.145820
     8  O    2.594159   2.403661   3.143158   3.006133   1.183752
     9  O    3.843057   2.767530   2.594251   2.731605   2.435815
    10  H    5.999461   5.267372   5.867364   4.536273   4.780861
    11  C    5.048773   4.412396   5.138552   3.721235   3.931272
    12  H    5.270024   4.820363   5.660237   4.062951   4.501019
    13  C    5.076116   4.494037   5.260951   4.145045   3.545146
    14  H    4.353667   3.954726   4.843500   3.759906   2.975658
    15  C    6.462678   5.970183   6.771018   5.627323   4.960446
    16  H    6.653198   6.292515   7.189257   5.872924   5.436320
    17  H    7.237527   6.634879   7.345552   6.210463   5.658662
    18  H    6.758381   6.319451   7.108213   6.152131   5.135573
    19  O    5.299831   4.542551   5.080839   4.368079   3.393717
    20  O    4.045918   3.308181   3.928867   2.480079   3.191231
    21  H    4.255473   3.339127   3.727793   2.633375   3.132867
    22  H    4.259517   3.413058   3.805258   3.437893   2.233036
                    6          7          8          9         10
     6  C    0.000000
     7  H    1.104142   0.000000
     8  O    2.417863   2.641306   0.000000
     9  O    1.286785   2.029371   3.481084   0.000000
    10  H    4.265707   5.221249   5.157046   4.248676   0.000000
    11  C    3.734590   4.726073   4.231606   3.895764   1.095540
    12  H    4.617565   5.613210   4.674610   4.805955   1.771069
    13  C    3.329130   4.088794   3.496274   3.959476   2.147524
    14  H    3.251565   3.946600   2.676855   4.073581   3.052639
    15  C    4.728306   5.344624   4.693940   5.404619   2.738293
    16  H    5.461858   6.151883   5.110290   6.102236   3.068458
    17  H    5.156144   5.778249   5.539534   5.668175   2.546543
    18  H    4.922618   5.335952   4.668169   5.787856   3.739566
    19  O    2.598570   3.168241   3.484226   3.285569   2.682960
    20  O    3.087109   4.182280   3.831593   2.944058   2.073643
    21  H    2.576958   3.655435   3.935660   2.192849   2.269805
    22  H    1.192316   1.855203   2.612790   2.088711   3.448957
                   11         12         13         14         15
    11  C    0.000000
    12  H    1.090958   0.000000
    13  C    1.524184   2.152726   0.000000
    14  H    2.150622   2.474046   1.098178   0.000000
    15  C    2.519748   2.753548   1.530236   2.142962   0.000000
    16  H    2.748711   2.531813   2.158932   2.476079   1.090167
    17  H    2.778917   3.123589   2.165634   3.054883   1.089946
    18  H    3.463354   3.741867   2.161849   2.465480   1.087493
    19  O    2.418586   3.345793   1.391727   2.041695   2.346485
    20  O    1.413634   2.015444   2.443974   2.694173   3.784389
    21  H    1.952475   2.814900   2.719613   3.115509   4.100870
    22  H    2.978678   3.918411   2.298163   2.434002   3.600797
                   16         17         18         19         20
    16  H    0.000000
    17  H    1.772683   0.000000
    18  H    1.772155   1.769311   0.000000
    19  O    3.294697   2.615440   2.595738   0.000000
    20  O    4.055951   4.101110   4.592953   2.919558   0.000000
    21  H    4.581546   4.279901   4.831111   2.712270   0.961835
    22  H    4.416310   3.995671   3.790661   1.411679   2.786230
                   21         22
    21  H    0.000000
    22  H    2.380193   0.000000
 Stoichiometry    C6H12O4(3)
 Framework group  C1[X(C6H12O4)]
 Deg. of freedom    60
 Full point group                 C1      NOp   1
 Largest Abelian subgroup         C1      NOp   1
 Largest concise Abelian subgroup C1      NOp   1
                         Standard orientation:                         
 ---------------------------------------------------------------------
 Center     Atomic      Atomic             Coordinates (Angstroms)
 Number     Number       Type             X           Y           Z
 ---------------------------------------------------------------------
      1          1           0        2.981912   -0.184628   -1.992179
      2          6           0        2.618344    0.254469   -1.067931
      3          1           0        3.433595    0.582809   -0.425547
      4          1           0        1.984873    1.120222   -1.271805
      5          6           0        1.767470   -0.724271   -0.332823
      6          6           0        1.310801   -0.260474    1.167884
      7          1           0        1.774038   -1.047473    1.788508
      8          8           0        1.370559   -1.770225   -0.719745
      9          8           0        1.663270    0.947855    1.435321
     10          1           0       -2.287848    1.769284    0.106725
     11          6           0       -1.669276    1.169760   -0.570141
     12          1           0       -2.063015    1.282693   -1.581281
     13          6           0       -1.746560   -0.293091   -0.149153
     14          1           0       -1.157696   -0.900369   -0.849473
     15          6           0       -3.189939   -0.800544   -0.176934
     16          1           0       -3.602358   -0.686875   -1.179657
     17          1           0       -3.804674   -0.233607    0.522113
     18          1           0       -3.224061   -1.851190    0.101668
     19          8           0       -1.277679   -0.488259    1.146596
     20          8           0       -0.341992    1.655287   -0.600838
     21          1           0       -0.026388    1.764711    0.301130
     22          1           0        0.133320   -0.447924    1.163718
 ---------------------------------------------------------------------
 Rotational constants (GHZ):           1.8042530           0.8012792           0.7511280
 Standard basis: Aug-CC-pVTZ (5D, 7F)
 There are   850 symmetry adapted cartesian basis functions of A   symmetry.
 There are   736 symmetry adapted basis functions of A   symmetry.
   736 basis functions,  1044 primitive gaussians,   850 cartesian basis functions
    41 alpha electrons       39 beta electrons
       nuclear repulsion energy       573.4166955060 Hartrees.
 NAtoms=   22 NActive=   22 NUniq=   22 SFac= 1.00D+00 NAtFMM=   60 NAOKFM=F Big=F
 Integral buffers will be    131072 words long.
 Raffenetti 2 integral format.
 Two-electron integral symmetry is turned on.
 Nuclear repulsion after empirical dispersion term =      573.4029658386 Hartrees.
 One-electron integrals computed using PRISM.
 NBasis=   736 RedAO= T EigKep=  4.97D-06  NBF=   736
 NBsUse=   736 1.00D-06 EigRej= -1.00D+00 NBFU=   736
 ExpMin= 2.53D-02 ExpMax= 1.53D+04 ExpMxC= 5.22D+02 IAcc=3 IRadAn=         7 AccDes= 0.00D+00
 Harris functional with IExCor= 4639 and IRadAn=       7 diagonalized for initial guess.
 HarFok:  IExCor= 4639 AccDes= 0.00D+00 IRadAn=         7 IDoV= 1 UseB2=F ITyADJ=14
 ICtDFT=  3500011 ScaDFX=  1.000000  1.000000  1.000000  1.000000
 FoFCou: FMM=F IPFlag=           0 FMFlag=      100000 FMFlg1=           0
         NFxFlg=           0 DoJE=T BraDBF=F KetDBF=T FulRan=T
         wScrn=  0.000000 ICntrl=       500 IOpCl=  0 I1Cent=   200000004 NGrid=           0
         NMat0=    1 NMatS0=      1 NMatT0=    0 NMatD0=    1 NMtDS0=    0 NMtDT0=    0
 Petite list used in FoFCou.
 Mixing orbitals, IMix= 1 IMixAn=  0 NRI=1 NE=   41 Coef=  7.07106781D-01  7.07106781D-01
 Mixing orbitals, IMix= 1 IMixAn=  0 NRI=1 NE=   39 Coef= -7.07106781D-01  7.07106781D-01
 Initial guess <Sx>= 0.0000 <Sy>= 0.0000 <Sz>= 1.0000 <S**2>= 2.0000 S= 1.0000
 Gradient too large for Newton-Raphson -- use scaled steepest descent instead.
 Gradient too large for Newton-Raphson -- use scaled steepest descent instead.
 Gradient too large for Newton-Raphson -- use scaled steepest descent instead.
     Accept linear search using points  1 and  2.
 Gradient too large for Newton-Raphson -- use scaled steepest descent instead.
     Minimum is close to point  4 DX=  5.16D-02 DF= -6.88D-06 DXR=  3.56D-02 DFR=  1.26D-03 which will be used.
 Gradient too large for Newton-Raphson -- use scaled steepest descent instead.
     Accept linear search using points  1 and  2.
 Gradient too large for Newton-Raphson -- use scaled steepest descent instead.
     Accept linear search using points  2 and  3.
 Gradient too large for Newton-Raphson -- use scaled steepest descent instead.
 Restarting incremental Fock formation.
     Accept linear search using points  1 and  2.
 Gradient too large for Newton-Raphson -- use scaled steepest descent instead.
     Minimum is close to point  4 DX=  2.08D-01 DF= -3.41D-05 DXR=  9.87D-02 DFR=  8.99D-03 which will be used.
 Gradient too large for Newton-Raphson -- use scaled steepest descent instead.
     Minimum is close to point  3 DX=  1.42D-03 DF= -3.79D-08 DXR=  3.54D-03 DFR=  1.25D-05 which will be used.
 Gradient too large for Newton-Raphson -- use scaled steepest descent instead.
     Minimum is close to point  3 DX=  1.55D-01 DF= -1.61D-05 DXR=  8.82D-02 DFR=  7.61D-03 which will be used.
 Gradient too large for Newton-Raphson -- use scaled steepest descent instead.
     Accept linear search using points  1 and  2.
 Gradient too large for Newton-Raphson -- use scaled steepest descent instead.
     Minimum is close to point  3 DX=  1.33D-01 DF= -5.71D-06 DXR=  7.66D-02 DFR=  5.79D-03 which will be used.
 Gradient too large for Newton-Raphson -- use scaled steepest descent instead.
     Minimum is close to point  3 DX=  3.58D-02 DF= -3.91D-06 DXR=  8.21D-02 DFR=  6.78D-03 which will be used.
 LinEq1:  Iter=  0 NonCon=     1 RMS=1.23D-04 Max=2.01D-02 NDo=     1
 AX will form     1 AO Fock derivatives at one time.
 LinEq1:  Iter=  1 NonCon=     1 RMS=5.81D-05 Max=5.96D-03 NDo=     1
 LinEq1:  Iter=  2 NonCon=     1 RMS=2.85D-05 Max=4.73D-03 NDo=     1
 LinEq1:  Iter=  3 NonCon=     1 RMS=5.65D-06 Max=3.71D-04 NDo=     1
 LinEq1:  Iter=  4 NonCon=     1 RMS=4.63D-06 Max=2.78D-04 NDo=     1
 LinEq1:  Iter=  5 NonCon=     1 RMS=2.63D-06 Max=2.74D-04 NDo=     1
 LinEq1:  Iter=  6 NonCon=     1 RMS=1.67D-06 Max=1.10D-04 NDo=     1
 LinEq1:  Iter=  7 NonCon=     1 RMS=5.48D-07 Max=4.43D-05 NDo=     1
 LinEq1:  Iter=  8 NonCon=     1 RMS=2.98D-07 Max=2.45D-05 NDo=     1
 LinEq1:  Iter=  9 NonCon=     1 RMS=1.77D-07 Max=1.94D-05 NDo=     1
 LinEq1:  Iter= 10 NonCon=     1 RMS=1.08D-07 Max=8.00D-06 NDo=     1
 LinEq1:  Iter= 11 NonCon=     1 RMS=6.09D-08 Max=2.92D-06 NDo=     1
 LinEq1:  Iter= 12 NonCon=     1 RMS=2.67D-08 Max=1.31D-06 NDo=     1
 LinEq1:  Iter= 13 NonCon=     1 RMS=1.57D-08 Max=6.94D-07 NDo=     1
 LinEq1:  Iter= 14 NonCon=     1 RMS=9.46D-09 Max=5.34D-07 NDo=     1
 LinEq1:  Iter= 15 NonCon=     0 RMS=4.52D-09 Max=1.76D-07 NDo=     1
 Linear equations converged to 2.360D-08 2.360D-07 after    15 iterations.
     Accept linear search using points  1 and  2.
 LinEq1:  Iter=  0 NonCon=     1 RMS=4.34D-05 Max=4.31D-03 NDo=     1
 LinEq1:  Iter=  1 NonCon=     1 RMS=3.69D-05 Max=4.23D-03 NDo=     1
 LinEq1:  Iter=  2 NonCon=     1 RMS=2.30D-05 Max=2.44D-03 NDo=     1
 LinEq1:  Iter=  3 NonCon=     1 RMS=1.53D-05 Max=1.52D-03 NDo=     1
 LinEq1:  Iter=  4 NonCon=     1 RMS=1.07D-05 Max=9.74D-04 NDo=     1
 LinEq1:  Iter=  5 NonCon=     1 RMS=6.03D-06 Max=6.17D-04 NDo=     1
 LinEq1:  Iter=  6 NonCon=     1 RMS=2.96D-06 Max=1.75D-04 NDo=     1
 LinEq1:  Iter=  7 NonCon=     1 RMS=2.19D-06 Max=1.45D-04 NDo=     1
 LinEq1:  Iter=  8 NonCon=     1 RMS=1.40D-06 Max=9.96D-05 NDo=     1
 LinEq1:  Iter=  9 NonCon=     1 RMS=6.98D-07 Max=4.16D-05 NDo=     1
 LinEq1:  Iter= 10 NonCon=     1 RMS=2.84D-07 Max=2.66D-05 NDo=     1
 LinEq1:  Iter= 11 NonCon=     1 RMS=1.20D-07 Max=1.06D-05 NDo=     1
 LinEq1:  Iter= 12 NonCon=     1 RMS=6.42D-08 Max=4.84D-06 NDo=     1
 LinEq1:  Iter= 13 NonCon=     1 RMS=3.78D-08 Max=2.90D-06 NDo=     1
 LinEq1:  Iter= 14 NonCon=     1 RMS=2.26D-08 Max=1.37D-06 NDo=     1
 LinEq1:  Iter= 15 NonCon=     1 RMS=1.12D-08 Max=7.81D-07 NDo=     1
 LinEq1:  Iter= 16 NonCon=     1 RMS=4.26D-09 Max=2.41D-07 NDo=     1
 LinEq1:  Iter= 17 NonCon=     0 RMS=1.56D-09 Max=7.18D-08 NDo=     1
 Linear equations converged to 2.360D-08 2.360D-07 after    17 iterations.
 Restarting incremental Fock formation.
     Minimum is close to point  2 DX=  1.38D-02 DF= -1.00D-08 DXR=  1.36D-02 DFR=  1.85D-04 which will be used.
 LinEq1:  Iter=  0 NonCon=     1 RMS=6.14D-07 Max=8.74D-05 NDo=     1
 LinEq1:  Iter=  1 NonCon=     1 RMS=5.70D-07 Max=5.85D-05 NDo=     1
 LinEq1:  Iter=  2 NonCon=     1 RMS=2.72D-07 Max=2.20D-05 NDo=     1
 LinEq1:  Iter=  3 NonCon=     1 RMS=2.53D-07 Max=2.62D-05 NDo=     1
 LinEq1:  Iter=  4 NonCon=     1 RMS=1.32D-07 Max=7.74D-06 NDo=     1
 LinEq1:  Iter=  5 NonCon=     1 RMS=8.05D-08 Max=6.83D-06 NDo=     1
 LinEq1:  Iter=  6 NonCon=     1 RMS=3.32D-08 Max=1.84D-06 NDo=     1
 LinEq1:  Iter=  7 NonCon=     1 RMS=2.34D-08 Max=1.46D-06 NDo=     1
 LinEq1:  Iter=  8 NonCon=     1 RMS=1.54D-08 Max=1.77D-06 NDo=     1
 LinEq1:  Iter=  9 NonCon=     1 RMS=9.58D-09 Max=7.18D-07 NDo=     1
 LinEq1:  Iter= 10 NonCon=     1 RMS=4.20D-09 Max=3.16D-07 NDo=     1
 LinEq1:  Iter= 11 NonCon=     1 RMS=1.94D-09 Max=1.15D-07 NDo=     1
 LinEq1:  Iter= 12 NonCon=     1 RMS=9.46D-10 Max=5.64D-08 NDo=     1
 LinEq1:  Iter= 13 NonCon=     1 RMS=4.52D-10 Max=2.77D-08 NDo=     1
 LinEq1:  Iter= 14 NonCon=     1 RMS=2.62D-10 Max=1.31D-08 NDo=     1
 LinEq1:  Iter= 15 NonCon=     0 RMS=1.48D-10 Max=9.05D-09 NDo=     1
 Linear equations converged to 9.440D-10 9.440D-09 after    15 iterations.
 SCF Done:  E(UwB97XD) =  -536.636092014     a.u. after   17 cycles
            Convg  =    0.5339D-06                    90 Fock formations.
              S**2 =  2.0159                  -V/T =  2.0057
 <Sx>= 0.0000 <Sy>= 0.0000 <Sz>= 1.0000 <S**2>= 2.0159 S= 1.0053
 <L.S>=  0.00000000000    
 Annihilation of the first spin contaminant:
 S**2 before annihilation     2.0159,   after     2.0001
 DoSCS=F DFT=T ScalE2(SS,OS)=  1.000000  1.000000
 Range of M.O.s used for correlation:     1   736
 NBasis=   736 NAE=    41 NBE=    39 NFC=     0 NFV=     0
 NROrb=    736 NOA=    41 NOB=    39 NVA=   695 NVB=   697

 **** Warning!!: The largest alpha MO coefficient is  0.57672447D+02


 **** Warning!!: The largest beta MO coefficient is  0.58788203D+02

 Symmetrizing basis deriv contribution to polar:
 IMax=3 JMax=2 DiffMx= 0.00D+00
 G2DrvN: will do    23 centers at a time, making    1 passes.
 Calling FoFCou, ICntrl=  3107 FMM=F I1Cent=   0 AccDes= 0.00D+00.
 End of G2Drv F.D. properties file   721 does not exist.
 End of G2Drv F.D. properties file   722 does not exist.
 End of G2Drv F.D. properties file   788 does not exist.
          IDoAtm=1111111111111111111111
          Differentiating once with respect to electric field.
                with respect to dipole field.
          Differentiating once with respect to nuclear coordinates.
 CalDSu exits because no D1Ps are significant.
          There are    69 degrees of freedom in the 1st order CPHF.  IDoFFX=6 NUNeed=     3.
     66 vectors produced by pass  0 Test12= 8.07D-14 1.45D-09 XBig12= 1.23D+02 6.23D+00.
 AX will form    32 AO Fock derivatives at one time.
     66 vectors produced by pass  1 Test12= 8.07D-14 1.45D-09 XBig12= 1.81D+01 8.81D-01.
     66 vectors produced by pass  2 Test12= 8.07D-14 1.45D-09 XBig12= 1.09D+00 2.76D-01.
     66 vectors produced by pass  3 Test12= 8.07D-14 1.45D-09 XBig12= 3.29D-02 2.87D-02.
     66 vectors produced by pass  4 Test12= 8.07D-14 1.45D-09 XBig12= 5.80D-04 2.80D-03.
     66 vectors produced by pass  5 Test12= 8.07D-14 1.45D-09 XBig12= 7.14D-06 2.03D-04.
     66 vectors produced by pass  6 Test12= 8.07D-14 1.45D-09 XBig12= 7.22D-08 1.97D-05.
     57 vectors produced by pass  7 Test12= 8.07D-14 1.45D-09 XBig12= 7.09D-10 2.07D-06.
     10 vectors produced by pass  8 Test12= 8.07D-14 1.45D-09 XBig12= 6.87D-12 2.33D-07.
      3 vectors produced by pass  9 Test12= 8.07D-14 1.45D-09 XBig12= 6.87D-14 2.40D-08.
      1 vectors produced by pass 10 Test12= 8.07D-14 1.45D-09 XBig12= 6.99D-16 2.15D-09.
 InvSVY:  IOpt=1 It=  1 EMax= 3.20D-14
 Solved reduced A of dimension   533 with    69 vectors.
 Isotropic polarizability for W=    0.000000      118.69 Bohr**3.
 End of Minotr F.D. properties file   721 does not exist.
 End of Minotr F.D. properties file   722 does not exist.
 End of Minotr F.D. properties file   788 does not exist.
 Calling FoFJK, ICntrl=    100127 FMM=F ISym2X=0 I1Cent= 0 IOpClX= 1 NMat=1 NMatS=1 NMatT=0.
 ***** Axes restored to original set *****
 -------------------------------------------------------------------
 Center     Atomic                   Forces (Hartrees/Bohr)
 Number     Number              X              Y              Z
 -------------------------------------------------------------------
      1        1           0.000000102    0.000000191   -0.000000351
      2        6          -0.000001491    0.000000418   -0.000000616
      3        1          -0.000000047    0.000000055   -0.000000251
      4        1          -0.000001156   -0.000002318    0.000000190
      5        6           0.000003337    0.000004689   -0.000001588
      6        6          -0.000001600   -0.000000864    0.000000101
      7        1           0.000000152    0.000000126    0.000000043
      8        8           0.000000840    0.000000343   -0.000000191
      9        8           0.000002357    0.000000316   -0.000001143
     10        1          -0.000000166   -0.000000064    0.000000202
     11        6           0.000000374   -0.000001671    0.000000752
     12        1           0.000000257    0.000000014   -0.000000060
     13        6          -0.000001130    0.000001395   -0.000000232
     14        1           0.000001883   -0.000000399   -0.000000961
     15        6          -0.000000103    0.000000056    0.000000028
     16        1           0.000000179    0.000000057    0.000000282
     17        1          -0.000000191   -0.000000246    0.000000334
     18        1          -0.000000273   -0.000000053    0.000000097
     19        8          -0.000000995    0.000000436    0.000000806
     20        8          -0.000002167   -0.000001726    0.000002066
     21        1          -0.000001511   -0.000000166    0.000000146
     22        1           0.000001353   -0.000000589    0.000000346
 -------------------------------------------------------------------
 Cartesian Forces:  Max     0.000004689 RMS     0.000001148
 FormGI is forming the generalized inverse of G from B-inverse, IUseBI=4.

 GradGradGradGradGradGradGradGradGradGradGradGradGradGradGradGradGradGrad
 Berny optimization.
 Internal  Forces:  Max     0.000010116 RMS     0.000002326
 Search for a saddle point.
 Step number   3 out of a maximum of  107
 All quantities printed in internal units (Hartrees-Bohrs-Radians)
 Swapping is turned off.
 Second derivative matrix not updated -- analytic derivatives used.
 ITU=  0  0  0
     Eigenvalues ---   -0.04847   0.00124   0.00176   0.00226   0.00239
     Eigenvalues ---    0.00521   0.00739   0.01894   0.02649   0.03273
     Eigenvalues ---    0.03670   0.03839   0.04463   0.04504   0.04695
     Eigenvalues ---    0.04883   0.05123   0.05338   0.05519   0.05836
     Eigenvalues ---    0.06447   0.06795   0.09283   0.10350   0.11211
     Eigenvalues ---    0.12075   0.12230   0.12437   0.12821   0.13459
     Eigenvalues ---    0.13971   0.14200   0.15146   0.15538   0.17054
     Eigenvalues ---    0.17610   0.19125   0.20061   0.21609   0.23562
     Eigenvalues ---    0.26057   0.27602   0.29609   0.30259   0.30667
     Eigenvalues ---    0.31020   0.32391   0.33644   0.34056   0.34244
     Eigenvalues ---    0.34307   0.34959   0.34963   0.35367   0.35989
     Eigenvalues ---    0.39397   0.50181   0.52095   0.54753   0.94874
 Eigenvectors required to have negative eigenvalues:
                          R20       R9        A36       R8        D7
   1                    0.87840  -0.39482  -0.11454   0.10942   0.08942
                          A14       D10       D15       R16       A11
   1                    0.08016   0.07906  -0.05844  -0.05641  -0.04061
 RFO step:  Lambda0=2.807462596D-11 Lambda=-1.72691080D-08.
 Linear search not attempted -- option 19 set.
 Iteration  1 RMS(Cart)=  0.00079856 RMS(Int)=  0.00000023
 Iteration  2 RMS(Cart)=  0.00000040 RMS(Int)=  0.00000000
 Variable       Old X    -DE/DX   Delta X   Delta X   Delta X     New X
                                 (Linear)    (Quad)   (Total)
    R1        2.05209   0.00000   0.00000   0.00000   0.00000   2.05209
    R2        2.05720   0.00000   0.00000   0.00000   0.00000   2.05720
    R3        2.06351   0.00000   0.00000   0.00002   0.00002   2.06353
    R4        2.81709   0.00000   0.00000  -0.00001  -0.00001   2.81708
    R5        3.09118   0.00000   0.00000   0.00000   0.00000   3.09117
    R6        2.23697   0.00000   0.00000   0.00001   0.00001   2.23697
    R7        2.08653   0.00000   0.00000  -0.00002  -0.00002   2.08651
    R8        2.43167   0.00000   0.00000   0.00002   0.00002   2.43169
    R9        2.25315   0.00000   0.00000  -0.00005  -0.00005   2.25310
   R10        2.07027   0.00000   0.00000   0.00000   0.00000   2.07027
   R11        2.06161   0.00000   0.00000   0.00000   0.00000   2.06161
   R12        2.88029   0.00000   0.00000   0.00000   0.00000   2.88029
   R13        2.67138   0.00000   0.00000  -0.00002  -0.00002   2.67136
   R14        2.07525   0.00000   0.00000   0.00001   0.00001   2.07527
   R15        2.89173   0.00000   0.00000   0.00000   0.00000   2.89173
   R16        2.62998   0.00000   0.00000  -0.00001  -0.00001   2.62998
   R17        2.06012   0.00000   0.00000   0.00000   0.00000   2.06012
   R18        2.05970   0.00000   0.00000   0.00000   0.00000   2.05970
   R19        2.05506   0.00000   0.00000   0.00000   0.00000   2.05506
   R20        2.66769   0.00000   0.00000   0.00015   0.00015   2.66784
   R21        1.81760   0.00000   0.00000   0.00000   0.00000   1.81761
    A1        1.95354   0.00000   0.00000   0.00000   0.00000   1.95354
    A2        1.93468   0.00000   0.00000   0.00004   0.00004   1.93472
    A3        1.92338   0.00000   0.00000   0.00002   0.00002   1.92339
    A4        1.88125   0.00000   0.00000  -0.00001  -0.00001   1.88123
    A5        1.91185   0.00000   0.00000  -0.00004  -0.00004   1.91181
    A6        1.85614   0.00000   0.00000  -0.00001  -0.00001   1.85613
    A7        2.01041   0.00000   0.00000  -0.00002  -0.00002   2.01039
    A8        2.22726   0.00000   0.00000   0.00001   0.00001   2.22727
    A9        2.04518   0.00000   0.00000   0.00001   0.00001   2.04519
   A10        1.76854   0.00000   0.00000   0.00007   0.00007   1.76861
   A11        1.96108   0.00000   0.00000   0.00004   0.00004   1.96112
   A12        1.80074   0.00000   0.00000  -0.00010  -0.00010   1.80064
   A13        2.02369   0.00000   0.00000   0.00000   0.00000   2.02369
   A14        1.87993   0.00000   0.00000  -0.00001  -0.00001   1.87992
   A15        2.00299   0.00000   0.00000   0.00000   0.00000   2.00298
   A16        1.88831   0.00000   0.00000   0.00000   0.00000   1.88831
   A17        1.90280   0.00000   0.00000  -0.00002  -0.00002   1.90278
   A18        1.93435   0.00000   0.00000   0.00001   0.00001   1.93437
   A19        1.91458   0.00000   0.00000   0.00001   0.00001   1.91458
   A20        1.85791   0.00000   0.00000  -0.00001  -0.00001   1.85790
   A21        1.96410   0.00001   0.00000   0.00001   0.00001   1.96412
   A22        1.90435   0.00000   0.00000  -0.00001  -0.00001   1.90435
   A23        1.94023  -0.00001   0.00000   0.00001   0.00001   1.94024
   A24        1.95483   0.00001   0.00000   0.00000   0.00000   1.95484
   A25        1.88686   0.00000   0.00000   0.00000   0.00000   1.88686
   A26        1.91296   0.00000   0.00000  -0.00002  -0.00002   1.91295
   A27        1.86312   0.00000   0.00000   0.00001   0.00001   1.86313
   A28        1.91660   0.00000   0.00000   0.00000   0.00000   1.91660
   A29        1.92608   0.00000   0.00000  -0.00001  -0.00001   1.92607
   A30        1.92338   0.00000   0.00000   0.00000   0.00000   1.92339
   A31        1.89897   0.00000   0.00000   0.00000   0.00000   1.89897
   A32        1.90128   0.00000   0.00000   0.00001   0.00001   1.90129
   A33        1.89708   0.00000   0.00000   0.00000   0.00000   1.89708
   A34        1.92200   0.00001   0.00000   0.00003   0.00003   1.92203
   A35        1.90371   0.00000   0.00000   0.00003   0.00003   1.90374
   A36        3.03635   0.00001   0.00000   0.00009   0.00009   3.03644
   A37        3.21764   0.00000   0.00000  -0.00011  -0.00011   3.21753
    D1        3.01075   0.00000   0.00000   0.00031   0.00031   3.01106
    D2       -0.15959   0.00000   0.00000   0.00008   0.00008  -0.15951
    D3        0.85416   0.00000   0.00000   0.00032   0.00032   0.85447
    D4       -2.31618   0.00000   0.00000   0.00009   0.00009  -2.31609
    D5       -1.17439   0.00000   0.00000   0.00036   0.00036  -1.17404
    D6        1.93845   0.00000   0.00000   0.00013   0.00013   1.93858
    D7       -2.06654   0.00000   0.00000  -0.00121  -0.00121  -2.06775
    D8        0.10466   0.00000   0.00000  -0.00114  -0.00114   0.10352
    D9        2.27161   0.00000   0.00000  -0.00119  -0.00119   2.27042
   D10        1.10065   0.00000   0.00000  -0.00101  -0.00101   1.09964
   D11       -3.01133   0.00000   0.00000  -0.00094  -0.00094  -3.01227
   D12       -0.84438   0.00000   0.00000  -0.00099  -0.00099  -0.84538
   D13       -0.50247   0.00000   0.00000  -0.00050  -0.00050  -0.50297
   D14       -2.39379   0.00000   0.00000  -0.00050  -0.00050  -2.39429
   D15        1.61165   0.00000   0.00000  -0.00048  -0.00048   1.61117
   D16        3.10444   0.00000   0.00000   0.00020   0.00020   3.10464
   D17        1.02508   0.00000   0.00000   0.00020   0.00020   1.02528
   D18       -1.05755   0.00000   0.00000   0.00018   0.00018  -1.05738
   D19        1.03960   0.00000   0.00000   0.00021   0.00021   1.03981
   D20       -1.03976   0.00000   0.00000   0.00021   0.00021  -1.03955
   D21       -3.12239   0.00000   0.00000   0.00019   0.00019  -3.12221
   D22       -1.02524   0.00000   0.00000   0.00021   0.00021  -1.02503
   D23       -3.10460   0.00000   0.00000   0.00021   0.00021  -3.10439
   D24        1.09595   0.00000   0.00000   0.00019   0.00019   1.09614
   D25        0.86557   0.00000   0.00000   0.00035   0.00035   0.86591
   D26        2.91508   0.00000   0.00000   0.00035   0.00035   2.91542
   D27       -1.27024   0.00000   0.00000   0.00035   0.00035  -1.26989
   D28        1.02245   0.00000   0.00000   0.00005   0.00005   1.02250
   D29       -1.07090   0.00000   0.00000   0.00006   0.00006  -1.07084
   D30        3.11696   0.00000   0.00000   0.00006   0.00006   3.11702
   D31       -1.06735   0.00000   0.00000   0.00005   0.00005  -1.06731
   D32        3.12249   0.00000   0.00000   0.00006   0.00006   3.12254
   D33        1.02716   0.00000   0.00000   0.00006   0.00006   1.02722
   D34       -3.12413   0.00000   0.00000   0.00006   0.00006  -3.12406
   D35        1.06571   0.00000   0.00000   0.00007   0.00007   1.06579
   D36       -1.02962   0.00000   0.00000   0.00007   0.00007  -1.02954
   D37       -1.33468  -0.00001   0.00000  -0.00027  -0.00027  -1.33495
   D38        0.78155   0.00000   0.00000  -0.00029  -0.00029   0.78126
   D39        2.82109   0.00000   0.00000  -0.00029  -0.00029   2.82079
         Item               Value     Threshold  Converged?
 Maximum Force            0.000010     0.000450     YES
 RMS     Force            0.000002     0.000300     YES
 Maximum Displacement     0.002947     0.001800     NO 
 RMS     Displacement     0.000799     0.001200     YES
 Predicted change in Energy=-8.620517D-09
 GradGradGradGradGradGradGradGradGradGradGradGradGradGradGradGradGradGrad

                          Input orientation:                          
 ---------------------------------------------------------------------
 Center     Atomic      Atomic             Coordinates (Angstroms)
 Number     Number       Type             X           Y           Z
 ---------------------------------------------------------------------
      1          1           0        2.982077    0.208718    1.990489
      2          6           0        2.619834   -0.235849    1.068339
      3          1           0        3.436092   -0.563591    0.426925
      4          1           0        1.990026   -1.103327    1.276245
      5          6           0        1.764580    0.736200    0.329453
      6          6           0        1.308697    0.263821   -1.168812
      7          1           0        1.767253    1.050510   -1.793274
      8          8           0        1.363637    1.782221    0.712022
      9          8           0        1.666918   -0.943850   -1.431592
     10          1           0       -2.279381   -1.779538   -0.096570
     11          6           0       -1.662986   -1.174724    0.577573
     12          1           0       -2.055273   -1.285869    1.589475
     13          6           0       -1.747486    0.286230    0.151414
     14          1           0       -1.160648    0.898733    0.848890
     15          6           0       -3.193156    0.787134    0.178986
     16          1           0       -3.603924    0.675227    1.182584
     17          1           0       -3.806051    0.214819   -0.517288
     18          1           0       -3.232433    1.836586   -0.103411
     19          8           0       -1.280922    0.478899   -1.145540
     20          8           0       -0.333437   -1.653950    0.608792
     21          1           0       -0.018007   -1.764850   -0.293057
     22          1           0        0.130319    0.445378   -1.164065
 ---------------------------------------------------------------------
                    Distance matrix (angstroms):
                    1          2          3          4          5
     1  H    0.000000
     2  C    1.085919   0.000000
     3  H    1.802033   1.088626   0.000000
     4  H    1.793257   1.091971   1.761751   0.000000
     5  C    2.125930   1.490735   2.119649   2.081130   0.000000
     6  C    3.575531   2.640757   2.785103   2.882986   1.635778
     7  H    4.062176   3.251222   3.212418   3.756407   2.145872
     8  O    2.594174   2.403664   3.143117   3.006177   1.183755
     9  O    3.843006   2.767485   2.593966   2.731705   2.435854
    10  H    5.999326   5.267095   5.866788   4.535385   4.781637
    11  C    5.048451   4.411903   5.137780   3.719912   3.932100
    12  H    5.269677   4.819829   5.659355   4.061512   4.501966
    13  C    5.075132   4.492972   5.259998   4.143080   3.545247
    14  H    4.352188   3.953160   4.842155   3.757343   2.975431
    15  C    6.461394   5.968944   6.769998   5.625229   4.960281
    16  H    6.651748   6.291126   7.188012   5.870631   5.436210
    17  H    7.236551   6.633951   7.344801   6.208767   5.658687
    18  H    6.756812   6.317991   7.107133   6.149847   5.135013
    19  O    5.299136   4.541809   5.080321   4.366645   3.393655
    20  O    4.046140   3.308172   3.928271   2.479347   3.192573
    21  H    4.255591   3.339079   3.727224   2.632968   3.133750
    22  H    4.259077   3.412533   3.804918   3.436875   2.232931
                    6          7          8          9         10
     6  C    0.000000
     7  H    1.104131   0.000000
     8  O    2.417870   2.640988   0.000000
     9  O    1.286797   2.029373   3.481168   0.000000
    10  H    4.266066   5.221419   5.158636   4.248992   0.000000
    11  C    3.734994   4.726429   4.233445   3.895935   1.095541
    12  H    4.618006   5.613676   4.676756   4.806093   1.771068
    13  C    3.329227   4.088927   3.497335   3.959439   2.147512
    14  H    3.251446   3.946729   2.677928   4.073185   3.052637
    15  C    4.728330   5.344608   4.694539   5.404682   2.738380
    16  H    5.461883   6.151919   5.111118   6.102221   3.068635
    17  H    5.156310   5.778256   5.540183   5.668497   2.546603
    18  H    4.922452   5.335767   4.668163   5.787792   3.739613
    19  O    2.598639   3.168228   3.484664   3.285697   2.682871
    20  O    3.087771   4.182933   3.833796   2.944288   2.073645
    21  H    2.577324   3.655688   3.937110   2.193006   2.269941
    22  H    1.192291   1.855166   2.613030   2.088698   3.449123
                   11         12         13         14         15
    11  C    0.000000
    12  H    1.090957   0.000000
    13  C    1.524185   2.152730   0.000000
    14  H    2.150623   2.474127   1.098185   0.000000
    15  C    2.519758   2.753470   1.530238   2.142969   0.000000
    16  H    2.748745   2.531754   2.158933   2.476066   1.090166
    17  H    2.778899   3.123417   2.165630   3.054887   1.089946
    18  H    3.463364   3.741830   2.161853   2.465510   1.087492
    19  O    2.418587   3.345793   1.391723   2.041685   2.346491
    20  O    1.413624   2.015426   2.443978   2.694088   3.784391
    21  H    1.952486   2.814925   2.719482   3.115179   4.100856
    22  H    2.978923   3.918675   2.298253   2.433951   3.600844
                   16         17         18         19         20
    16  H    0.000000
    17  H    1.772681   0.000000
    18  H    1.772157   1.769311   0.000000
    19  O    3.294699   2.615476   2.595716   0.000000
    20  O    4.055907   4.101146   4.592957   2.919667   0.000000
    21  H    4.581516   4.280029   4.831029   2.712211   0.961836
    22  H    4.416352   3.995809   3.790587   1.411761   2.786623
                   21         22
    21  H    0.000000
    22  H    2.380286   0.000000
 Stoichiometry    C6H12O4(3)
 Framework group  C1[X(C6H12O4)]
 Deg. of freedom    60
 Full point group                 C1      NOp   1
 Largest Abelian subgroup         C1      NOp   1
 Largest concise Abelian subgroup C1      NOp   1
                         Standard orientation:                         
 ---------------------------------------------------------------------
 Center     Atomic      Atomic             Coordinates (Angstroms)
 Number     Number       Type             X           Y           Z
 ---------------------------------------------------------------------
      1          1           0        2.980716   -0.183872   -1.993040
      2          6           0        2.617191    0.255123   -1.068728
      3          1           0        3.432448    0.584519   -0.426887
      4          1           0        1.982677    1.120153   -1.272480
      5          6           0        1.767789   -0.724287   -0.332817
      6          6           0        1.311115   -0.260268    1.167818
      7          1           0        1.774420   -1.047062    1.788630
      8          8           0        1.371842   -1.770832   -0.719139
      9          8           0        1.663373    0.948182    1.435044
     10          1           0       -2.288659    1.768760    0.107634
     11          6           0       -1.669886    1.169846   -0.569590
     12          1           0       -2.063854    1.283002   -1.580615
     13          6           0       -1.746359   -0.293219   -0.149193
     14          1           0       -1.157128   -0.899882   -0.849747
     15          6           0       -3.189449   -0.801486   -0.177211
     16          1           0       -3.601892   -0.687696   -1.179909
     17          1           0       -3.804531   -0.235139    0.522009
     18          1           0       -3.222987   -1.852248    0.101024
     19          8           0       -1.277381   -0.488653    1.146477
     20          8           0       -0.342869    1.656068   -0.600323
     21          1           0       -0.027025    1.764993    0.301622
     22          1           0        0.133688   -0.447901    1.163614
 ---------------------------------------------------------------------
 Rotational constants (GHZ):           1.8036192           0.8013564           0.7510378
 Standard basis: Aug-CC-pVTZ (5D, 7F)
 There are   850 symmetry adapted cartesian basis functions of A   symmetry.
 There are   736 symmetry adapted basis functions of A   symmetry.
   736 basis functions,  1044 primitive gaussians,   850 cartesian basis functions
    41 alpha electrons       39 beta electrons
       nuclear repulsion energy       573.3992522839 Hartrees.
 NAtoms=   22 NActive=   22 NUniq=   22 SFac= 1.00D+00 NAtFMM=   60 NAOKFM=F Big=F
 Integral buffers will be    131072 words long.
 Raffenetti 2 integral format.
 Two-electron integral symmetry is turned on.
 Nuclear repulsion after empirical dispersion term =      573.3855227568 Hartrees.
 One-electron integrals computed using PRISM.
 NBasis=   736 RedAO= T EigKep=  4.97D-06  NBF=   736
 NBsUse=   736 1.00D-06 EigRej= -1.00D+00 NBFU=   736
 ExpMin= 2.53D-02 ExpMax= 1.53D+04 ExpMxC= 5.22D+02 IAcc=3 IRadAn=         7 AccDes= 0.00D+00
 Harris functional with IExCor= 4639 and IRadAn=       7 diagonalized for initial guess.
 HarFok:  IExCor= 4639 AccDes= 0.00D+00 IRadAn=         7 IDoV= 1 UseB2=F ITyADJ=14
 ICtDFT=  3500011 ScaDFX=  1.000000  1.000000  1.000000  1.000000
 FoFCou: FMM=F IPFlag=           0 FMFlag=      100000 FMFlg1=           0
         NFxFlg=           0 DoJE=T BraDBF=F KetDBF=T FulRan=T
         wScrn=  0.000000 ICntrl=       500 IOpCl=  0 I1Cent=   200000004 NGrid=           0
         NMat0=    1 NMatS0=      1 NMatT0=    0 NMatD0=    1 NMtDS0=    0 NMtDT0=    0
 Petite list used in FoFCou.
 Mixing orbitals, IMix= 1 IMixAn=  0 NRI=1 NE=   41 Coef=  7.07106781D-01  7.07106781D-01
 Mixing orbitals, IMix= 1 IMixAn=  0 NRI=1 NE=   39 Coef= -7.07106781D-01  7.07106781D-01
 Initial guess <Sx>= 0.0000 <Sy>= 0.0000 <Sz>= 1.0000 <S**2>= 2.0000 S= 1.0000
 Gradient too large for Newton-Raphson -- use scaled steepest descent instead.
 Gradient too large for Newton-Raphson -- use scaled steepest descent instead.
 Gradient too large for Newton-Raphson -- use scaled steepest descent instead.
     Accept linear search using points  1 and  2.
 Gradient too large for Newton-Raphson -- use scaled steepest descent instead.
     Minimum is close to point  4 DX=  5.01D-02 DF= -6.48D-06 DXR=  3.45D-02 DFR=  1.18D-03 which will be used.
 Gradient too large for Newton-Raphson -- use scaled steepest descent instead.
     Accept linear search using points  1 and  2.
 Gradient too large for Newton-Raphson -- use scaled steepest descent instead.
     Accept linear search using points  2 and  3.
 Gradient too large for Newton-Raphson -- use scaled steepest descent instead.
 Restarting incremental Fock formation.
     Accept linear search using points  1 and  2.
 Gradient too large for Newton-Raphson -- use scaled steepest descent instead.
     Minimum is close to point  4 DX=  2.09D-01 DF= -3.42D-05 DXR=  9.89D-02 DFR=  9.04D-03 which will be used.
 Gradient too large for Newton-Raphson -- use scaled steepest descent instead.
     Minimum is close to point  3 DX=  1.44D-03 DF= -3.88D-08 DXR=  3.58D-03 DFR=  1.28D-05 which will be used.
 Gradient too large for Newton-Raphson -- use scaled steepest descent instead.
     Minimum is close to point  3 DX=  1.55D-01 DF= -1.62D-05 DXR=  8.84D-02 DFR=  7.65D-03 which will be used.
 Gradient too large for Newton-Raphson -- use scaled steepest descent instead.
     Accept linear search using points  1 and  2.
 Gradient too large for Newton-Raphson -- use scaled steepest descent instead.
     Minimum is close to point  3 DX=  1.33D-01 DF= -5.71D-06 DXR=  7.65D-02 DFR=  5.79D-03 which will be used.
 Gradient too large for Newton-Raphson -- use scaled steepest descent instead.
     Minimum is close to point  3 DX=  3.58D-02 DF= -3.92D-06 DXR=  8.21D-02 DFR=  6.79D-03 which will be used.
 LinEq1:  Iter=  0 NonCon=     1 RMS=1.24D-04 Max=2.01D-02 NDo=     1
 AX will form     1 AO Fock derivatives at one time.
 LinEq1:  Iter=  1 NonCon=     1 RMS=5.82D-05 Max=5.96D-03 NDo=     1
 LinEq1:  Iter=  2 NonCon=     1 RMS=2.85D-05 Max=4.74D-03 NDo=     1
 LinEq1:  Iter=  3 NonCon=     1 RMS=5.65D-06 Max=3.71D-04 NDo=     1
 LinEq1:  Iter=  4 NonCon=     1 RMS=4.64D-06 Max=2.78D-04 NDo=     1
 LinEq1:  Iter=  5 NonCon=     1 RMS=2.63D-06 Max=2.74D-04 NDo=     1
 LinEq1:  Iter=  6 NonCon=     1 RMS=1.67D-06 Max=1.10D-04 NDo=     1
 LinEq1:  Iter=  7 NonCon=     1 RMS=5.49D-07 Max=4.45D-05 NDo=     1
 LinEq1:  Iter=  8 NonCon=     1 RMS=2.99D-07 Max=2.46D-05 NDo=     1
 LinEq1:  Iter=  9 NonCon=     1 RMS=1.77D-07 Max=1.94D-05 NDo=     1
 LinEq1:  Iter= 10 NonCon=     1 RMS=1.08D-07 Max=8.01D-06 NDo=     1
 LinEq1:  Iter= 11 NonCon=     1 RMS=6.11D-08 Max=2.92D-06 NDo=     1
 LinEq1:  Iter= 12 NonCon=     1 RMS=2.68D-08 Max=1.32D-06 NDo=     1
 LinEq1:  Iter= 13 NonCon=     1 RMS=1.58D-08 Max=7.00D-07 NDo=     1
 LinEq1:  Iter= 14 NonCon=     1 RMS=9.50D-09 Max=5.35D-07 NDo=     1
 LinEq1:  Iter= 15 NonCon=     0 RMS=4.53D-09 Max=1.77D-07 NDo=     1
 Linear equations converged to 2.360D-08 2.360D-07 after    15 iterations.
     Accept linear search using points  1 and  2.
 LinEq1:  Iter=  0 NonCon=     1 RMS=4.35D-05 Max=4.32D-03 NDo=     1
 LinEq1:  Iter=  1 NonCon=     1 RMS=3.70D-05 Max=4.25D-03 NDo=     1
 LinEq1:  Iter=  2 NonCon=     1 RMS=2.30D-05 Max=2.45D-03 NDo=     1
 LinEq1:  Iter=  3 NonCon=     1 RMS=1.54D-05 Max=1.53D-03 NDo=     1
 LinEq1:  Iter=  4 NonCon=     1 RMS=1.07D-05 Max=9.77D-04 NDo=     1
 LinEq1:  Iter=  5 NonCon=     1 RMS=6.05D-06 Max=6.18D-04 NDo=     1
 LinEq1:  Iter=  6 NonCon=     1 RMS=2.97D-06 Max=1.76D-04 NDo=     1
 LinEq1:  Iter=  7 NonCon=     1 RMS=2.20D-06 Max=1.45D-04 NDo=     1
 LinEq1:  Iter=  8 NonCon=     1 RMS=1.40D-06 Max=1.00D-04 NDo=     1
 LinEq1:  Iter=  9 NonCon=     1 RMS=7.00D-07 Max=4.18D-05 NDo=     1
 LinEq1:  Iter= 10 NonCon=     1 RMS=2.84D-07 Max=2.67D-05 NDo=     1
 LinEq1:  Iter= 11 NonCon=     1 RMS=1.21D-07 Max=1.06D-05 NDo=     1
 LinEq1:  Iter= 12 NonCon=     1 RMS=6.44D-08 Max=4.86D-06 NDo=     1
 LinEq1:  Iter= 13 NonCon=     1 RMS=3.79D-08 Max=2.91D-06 NDo=     1
 LinEq1:  Iter= 14 NonCon=     1 RMS=2.27D-08 Max=1.38D-06 NDo=     1
 LinEq1:  Iter= 15 NonCon=     1 RMS=1.12D-08 Max=7.83D-07 NDo=     1
 LinEq1:  Iter= 16 NonCon=     1 RMS=4.27D-09 Max=2.42D-07 NDo=     1
 LinEq1:  Iter= 17 NonCon=     0 RMS=1.56D-09 Max=7.20D-08 NDo=     1
 Linear equations converged to 2.360D-08 2.360D-07 after    17 iterations.
 Restarting incremental Fock formation.
     Minimum is close to point  2 DX=  1.38D-02 DF= -1.02D-08 DXR=  1.36D-02 DFR=  1.86D-04 which will be used.
 LinEq1:  Iter=  0 NonCon=     1 RMS=6.18D-07 Max=8.80D-05 NDo=     1
 LinEq1:  Iter=  1 NonCon=     1 RMS=5.74D-07 Max=5.89D-05 NDo=     1
 LinEq1:  Iter=  2 NonCon=     1 RMS=2.74D-07 Max=2.22D-05 NDo=     1
 LinEq1:  Iter=  3 NonCon=     1 RMS=2.55D-07 Max=2.64D-05 NDo=     1
 LinEq1:  Iter=  4 NonCon=     1 RMS=1.33D-07 Max=7.81D-06 NDo=     1
 LinEq1:  Iter=  5 NonCon=     1 RMS=8.12D-08 Max=6.90D-06 NDo=     1
 LinEq1:  Iter=  6 NonCon=     1 RMS=3.34D-08 Max=1.85D-06 NDo=     1
 LinEq1:  Iter=  7 NonCon=     1 RMS=2.36D-08 Max=1.48D-06 NDo=     1
 LinEq1:  Iter=  8 NonCon=     1 RMS=1.55D-08 Max=1.78D-06 NDo=     1
 LinEq1:  Iter=  9 NonCon=     1 RMS=9.65D-09 Max=7.21D-07 NDo=     1
 LinEq1:  Iter= 10 NonCon=     1 RMS=4.23D-09 Max=3.18D-07 NDo=     1
 LinEq1:  Iter= 11 NonCon=     1 RMS=1.95D-09 Max=1.16D-07 NDo=     1
 LinEq1:  Iter= 12 NonCon=     1 RMS=9.53D-10 Max=5.69D-08 NDo=     1
 LinEq1:  Iter= 13 NonCon=     1 RMS=4.55D-10 Max=2.79D-08 NDo=     1
 LinEq1:  Iter= 14 NonCon=     1 RMS=2.63D-10 Max=1.32D-08 NDo=     1
 LinEq1:  Iter= 15 NonCon=     0 RMS=1.49D-10 Max=9.11D-09 NDo=     1
 Linear equations converged to 9.503D-10 9.503D-09 after    15 iterations.
 SCF Done:  E(UwB97XD) =  -536.636092022     a.u. after   17 cycles
            Convg  =    0.5396D-06                    90 Fock formations.
              S**2 =  2.0159                  -V/T =  2.0057
 <Sx>= 0.0000 <Sy>= 0.0000 <Sz>= 1.0000 <S**2>= 2.0159 S= 1.0053
 <L.S>=  0.00000000000    
 Annihilation of the first spin contaminant:
 S**2 before annihilation     2.0159,   after     2.0001
 DoSCS=F DFT=T ScalE2(SS,OS)=  1.000000  1.000000
 Range of M.O.s used for correlation:     1   736
 NBasis=   736 NAE=    41 NBE=    39 NFC=     0 NFV=     0
 NROrb=    736 NOA=    41 NOB=    39 NVA=   695 NVB=   697

 **** Warning!!: The largest alpha MO coefficient is  0.57798855D+02


 **** Warning!!: The largest beta MO coefficient is  0.58806381D+02

 Symmetrizing basis deriv contribution to polar:
 IMax=3 JMax=2 DiffMx= 0.00D+00
 G2DrvN: will do    23 centers at a time, making    1 passes.
 Calling FoFCou, ICntrl=  3107 FMM=F I1Cent=   0 AccDes= 0.00D+00.
 End of G2Drv F.D. properties file   721 does not exist.
 End of G2Drv F.D. properties file   722 does not exist.
 End of G2Drv F.D. properties file   788 does not exist.
          IDoAtm=1111111111111111111111
          Differentiating once with respect to electric field.
                with respect to dipole field.
          Differentiating once with respect to nuclear coordinates.
 CalDSu exits because no D1Ps are significant.
          There are    69 degrees of freedom in the 1st order CPHF.  IDoFFX=6 NUNeed=     3.
     66 vectors produced by pass  0 Test12= 8.07D-14 1.45D-09 XBig12= 1.23D+02 6.23D+00.
 AX will form    32 AO Fock derivatives at one time.
     66 vectors produced by pass  1 Test12= 8.07D-14 1.45D-09 XBig12= 1.81D+01 8.81D-01.
     66 vectors produced by pass  2 Test12= 8.07D-14 1.45D-09 XBig12= 1.09D+00 2.76D-01.
     66 vectors produced by pass  3 Test12= 8.07D-14 1.45D-09 XBig12= 3.29D-02 2.87D-02.
     66 vectors produced by pass  4 Test12= 8.07D-14 1.45D-09 XBig12= 5.81D-04 2.80D-03.
     66 vectors produced by pass  5 Test12= 8.07D-14 1.45D-09 XBig12= 7.15D-06 2.04D-04.
     66 vectors produced by pass  6 Test12= 8.07D-14 1.45D-09 XBig12= 7.23D-08 1.97D-05.
     57 vectors produced by pass  7 Test12= 8.07D-14 1.45D-09 XBig12= 7.10D-10 2.07D-06.
     10 vectors produced by pass  8 Test12= 8.07D-14 1.45D-09 XBig12= 6.88D-12 2.33D-07.
      3 vectors produced by pass  9 Test12= 8.07D-14 1.45D-09 XBig12= 6.87D-14 2.40D-08.
      1 vectors produced by pass 10 Test12= 8.07D-14 1.45D-09 XBig12= 7.00D-16 2.14D-09.
 InvSVY:  IOpt=1 It=  1 EMax= 1.42D-14
 Solved reduced A of dimension   533 with    69 vectors.
 Isotropic polarizability for W=    0.000000      118.70 Bohr**3.
 End of Minotr F.D. properties file   721 does not exist.
 End of Minotr F.D. properties file   722 does not exist.
 End of Minotr F.D. properties file   788 does not exist.
 Calling FoFJK, ICntrl=    100127 FMM=F ISym2X=0 I1Cent= 0 IOpClX= 1 NMat=1 NMatS=1 NMatT=0.
 ***** Axes restored to original set *****
 -------------------------------------------------------------------
 Center     Atomic                   Forces (Hartrees/Bohr)
 Number     Number              X              Y              Z
 -------------------------------------------------------------------
      1        1           0.000000168    0.000000040   -0.000000294
      2        6           0.000000040    0.000000018   -0.000000202
      3        1           0.000000014   -0.000000083   -0.000000261
      4        1          -0.000000340   -0.000000389   -0.000000081
      5        6           0.000000200    0.000000109   -0.000000226
      6        6          -0.000000047   -0.000000176   -0.000000163
      7        1          -0.000000123   -0.000000221   -0.000000257
      8        8           0.000000094    0.000000001   -0.000000281
      9        8          -0.000000250   -0.000000159   -0.000000010
     10        1          -0.000000086    0.000000056    0.000000302
     11        6          -0.000000077    0.000000094    0.000000224
     12        1           0.000000088    0.000000168    0.000000239
     13        6           0.000000020    0.000000097    0.000000133
     14        1           0.000000089    0.000000074    0.000000005
     15        6           0.000000051    0.000000091    0.000000183
     16        1           0.000000111    0.000000193    0.000000218
     17        1          -0.000000054    0.000000067    0.000000271
     18        1           0.000000039    0.000000082    0.000000101
     19        8          -0.000000110   -0.000000078    0.000000029
     20        8           0.000000072    0.000000159    0.000000135
     21        1          -0.000000029   -0.000000113    0.000000074
     22        1           0.000000129   -0.000000030   -0.000000138
 -------------------------------------------------------------------
 Cartesian Forces:  Max     0.000000389 RMS     0.000000158
 FormGI is forming the generalized inverse of G from B-inverse, IUseBI=4.

 GradGradGradGradGradGradGradGradGradGradGradGradGradGradGradGradGradGrad
 Berny optimization.
 Internal  Forces:  Max     0.000001564 RMS     0.000000244
 Search for a saddle point.
 Step number   4 out of a maximum of  107
 All quantities printed in internal units (Hartrees-Bohrs-Radians)
 Swapping is turned off.
 Second derivative matrix not updated -- analytic derivatives used.
 ITU=  0  0  0  0
     Eigenvalues ---   -0.04847   0.00123   0.00176   0.00226   0.00240
     Eigenvalues ---    0.00521   0.00739   0.01893   0.02648   0.03276
     Eigenvalues ---    0.03671   0.03838   0.04463   0.04504   0.04695
     Eigenvalues ---    0.04883   0.05123   0.05341   0.05520   0.05836
     Eigenvalues ---    0.06446   0.06794   0.09316   0.10352   0.11211
     Eigenvalues ---    0.12075   0.12231   0.12442   0.12827   0.13461
     Eigenvalues ---    0.13970   0.14201   0.15146   0.15538   0.17060
     Eigenvalues ---    0.17608   0.19131   0.20063   0.21613   0.23568
     Eigenvalues ---    0.26064   0.27621   0.29607   0.30261   0.30670
     Eigenvalues ---    0.31030   0.32392   0.33644   0.34056   0.34243
     Eigenvalues ---    0.34308   0.34958   0.34963   0.35367   0.36017
     Eigenvalues ---    0.39402   0.50177   0.52127   0.54923   0.94873
 Eigenvectors required to have negative eigenvalues:
                          R20       R9        A36       R8        D7
   1                    0.87843  -0.39474  -0.11443   0.10943   0.08947
                          A14       D10       D15       R16       A11
   1                    0.08015   0.07907  -0.05842  -0.05641  -0.04064
 RFO step:  Lambda0=7.307557337D-13 Lambda= 0.00000000D+00.
 Linear search not attempted -- option 19 set.
 Iteration  1 RMS(Cart)=  0.00004760 RMS(Int)=  0.00000000
 Iteration  2 RMS(Cart)=  0.00000000 RMS(Int)=  0.00000000
 Variable       Old X    -DE/DX   Delta X   Delta X   Delta X     New X
                                 (Linear)    (Quad)   (Total)
    R1        2.05209   0.00000   0.00000   0.00000   0.00000   2.05209
    R2        2.05720   0.00000   0.00000   0.00000   0.00000   2.05720
    R3        2.06353   0.00000   0.00000   0.00000   0.00000   2.06353
    R4        2.81708   0.00000   0.00000   0.00000   0.00000   2.81708
    R5        3.09117   0.00000   0.00000   0.00001   0.00001   3.09118
    R6        2.23697   0.00000   0.00000   0.00000   0.00000   2.23697
    R7        2.08651   0.00000   0.00000   0.00000   0.00000   2.08650
    R8        2.43169   0.00000   0.00000   0.00000   0.00000   2.43169
    R9        2.25310   0.00000   0.00000   0.00000   0.00000   2.25310
   R10        2.07027   0.00000   0.00000   0.00000   0.00000   2.07027
   R11        2.06161   0.00000   0.00000   0.00000   0.00000   2.06161
   R12        2.88029   0.00000   0.00000   0.00000   0.00000   2.88029
   R13        2.67136   0.00000   0.00000   0.00000   0.00000   2.67136
   R14        2.07527   0.00000   0.00000   0.00000   0.00000   2.07527
   R15        2.89173   0.00000   0.00000   0.00000   0.00000   2.89173
   R16        2.62998   0.00000   0.00000   0.00000   0.00000   2.62998
   R17        2.06012   0.00000   0.00000   0.00000   0.00000   2.06012
   R18        2.05970   0.00000   0.00000   0.00000   0.00000   2.05970
   R19        2.05506   0.00000   0.00000   0.00000   0.00000   2.05506
   R20        2.66784   0.00000   0.00000   0.00001   0.00001   2.66785
   R21        1.81761   0.00000   0.00000   0.00000   0.00000   1.81761
    A1        1.95354   0.00000   0.00000   0.00000   0.00000   1.95354
    A2        1.93472   0.00000   0.00000   0.00000   0.00000   1.93472
    A3        1.92339   0.00000   0.00000   0.00000   0.00000   1.92339
    A4        1.88123   0.00000   0.00000   0.00000   0.00000   1.88123
    A5        1.91181   0.00000   0.00000   0.00000   0.00000   1.91181
    A6        1.85613   0.00000   0.00000   0.00000   0.00000   1.85613
    A7        2.01039   0.00000   0.00000   0.00000   0.00000   2.01039
    A8        2.22727   0.00000   0.00000   0.00000   0.00000   2.22727
    A9        2.04519   0.00000   0.00000   0.00000   0.00000   2.04519
   A10        1.76861   0.00000   0.00000   0.00000   0.00000   1.76861
   A11        1.96112   0.00000   0.00000   0.00000   0.00000   1.96112
   A12        1.80064   0.00000   0.00000  -0.00001  -0.00001   1.80063
   A13        2.02369   0.00000   0.00000   0.00000   0.00000   2.02370
   A14        1.87992   0.00000   0.00000   0.00000   0.00000   1.87992
   A15        2.00298   0.00000   0.00000   0.00000   0.00000   2.00298
   A16        1.88831   0.00000   0.00000   0.00000   0.00000   1.88831
   A17        1.90278   0.00000   0.00000   0.00000   0.00000   1.90278
   A18        1.93437   0.00000   0.00000   0.00000   0.00000   1.93437
   A19        1.91458   0.00000   0.00000   0.00000   0.00000   1.91458
   A20        1.85790   0.00000   0.00000   0.00000   0.00000   1.85790
   A21        1.96412   0.00000   0.00000   0.00000   0.00000   1.96412
   A22        1.90435   0.00000   0.00000   0.00000   0.00000   1.90435
   A23        1.94024   0.00000   0.00000   0.00000   0.00000   1.94024
   A24        1.95484   0.00000   0.00000   0.00000   0.00000   1.95484
   A25        1.88686   0.00000   0.00000   0.00000   0.00000   1.88686
   A26        1.91295   0.00000   0.00000   0.00000   0.00000   1.91295
   A27        1.86313   0.00000   0.00000   0.00000   0.00000   1.86313
   A28        1.91660   0.00000   0.00000   0.00000   0.00000   1.91660
   A29        1.92607   0.00000   0.00000   0.00000   0.00000   1.92607
   A30        1.92339   0.00000   0.00000   0.00000   0.00000   1.92339
   A31        1.89897   0.00000   0.00000   0.00000   0.00000   1.89897
   A32        1.90129   0.00000   0.00000   0.00000   0.00000   1.90129
   A33        1.89708   0.00000   0.00000   0.00000   0.00000   1.89708
   A34        1.92203   0.00000   0.00000   0.00000   0.00000   1.92204
   A35        1.90374   0.00000   0.00000   0.00000   0.00000   1.90374
   A36        3.03644   0.00000   0.00000  -0.00001  -0.00001   3.03644
   A37        3.21753   0.00000   0.00000   0.00000   0.00000   3.21753
    D1        3.01106   0.00000   0.00000   0.00001   0.00001   3.01107
    D2       -0.15951   0.00000   0.00000   0.00000   0.00000  -0.15951
    D3        0.85447   0.00000   0.00000   0.00001   0.00001   0.85449
    D4       -2.31609   0.00000   0.00000   0.00000   0.00000  -2.31609
    D5       -1.17404   0.00000   0.00000   0.00001   0.00001  -1.17402
    D6        1.93858   0.00000   0.00000   0.00000   0.00000   1.93858
    D7       -2.06775   0.00000   0.00000  -0.00007  -0.00007  -2.06782
    D8        0.10352   0.00000   0.00000  -0.00006  -0.00006   0.10346
    D9        2.27042   0.00000   0.00000  -0.00007  -0.00007   2.27035
   D10        1.09964   0.00000   0.00000  -0.00006  -0.00006   1.09958
   D11       -3.01227   0.00000   0.00000  -0.00005  -0.00005  -3.01232
   D12       -0.84538   0.00000   0.00000  -0.00006  -0.00006  -0.84543
   D13       -0.50297   0.00000   0.00000  -0.00003  -0.00003  -0.50300
   D14       -2.39429   0.00000   0.00000  -0.00003  -0.00003  -2.39432
   D15        1.61117   0.00000   0.00000  -0.00003  -0.00003   1.61113
   D16        3.10464   0.00000   0.00000   0.00001   0.00001   3.10465
   D17        1.02528   0.00000   0.00000   0.00001   0.00001   1.02529
   D18       -1.05738   0.00000   0.00000   0.00001   0.00001  -1.05737
   D19        1.03981   0.00000   0.00000   0.00001   0.00001   1.03982
   D20       -1.03955   0.00000   0.00000   0.00001   0.00001  -1.03954
   D21       -3.12221   0.00000   0.00000   0.00001   0.00001  -3.12220
   D22       -1.02503   0.00000   0.00000   0.00001   0.00001  -1.02502
   D23       -3.10439   0.00000   0.00000   0.00001   0.00001  -3.10438
   D24        1.09614   0.00000   0.00000   0.00001   0.00001   1.09615
   D25        0.86591   0.00000   0.00000   0.00001   0.00001   0.86592
   D26        2.91542   0.00000   0.00000   0.00001   0.00001   2.91543
   D27       -1.26989   0.00000   0.00000   0.00001   0.00001  -1.26988
   D28        1.02250   0.00000   0.00000   0.00000   0.00000   1.02250
   D29       -1.07084   0.00000   0.00000   0.00000   0.00000  -1.07084
   D30        3.11702   0.00000   0.00000   0.00000   0.00000   3.11702
   D31       -1.06731   0.00000   0.00000   0.00000   0.00000  -1.06730
   D32        3.12254   0.00000   0.00000   0.00001   0.00001   3.12255
   D33        1.02722   0.00000   0.00000   0.00001   0.00001   1.02722
   D34       -3.12406   0.00000   0.00000   0.00000   0.00000  -3.12406
   D35        1.06579   0.00000   0.00000   0.00001   0.00001   1.06579
   D36       -1.02954   0.00000   0.00000   0.00000   0.00000  -1.02954
   D37       -1.33495   0.00000   0.00000  -0.00001  -0.00001  -1.33496
   D38        0.78126   0.00000   0.00000  -0.00001  -0.00001   0.78126
   D39        2.82079   0.00000   0.00000  -0.00001  -0.00001   2.82079
         Item               Value     Threshold  Converged?
 Maximum Force            0.000002     0.000450     YES
 RMS     Force            0.000000     0.000300     YES
 Maximum Displacement     0.000220     0.001800     YES
 RMS     Displacement     0.000048     0.001200     YES
 Predicted change in Energy=-3.753341D-11
 Optimization completed.
    -- Stationary point found.
                           ----------------------------
                           !   Optimized Parameters   !
                           ! (Angstroms and Degrees)  !
 --------------------------                            --------------------------
 ! Name  Definition              Value          Derivative Info.                !
 --------------------------------------------------------------------------------
 ! R1    R(1,2)                  1.0859         -DE/DX =    0.0                 !
 ! R2    R(2,3)                  1.0886         -DE/DX =    0.0                 !
 ! R3    R(2,4)                  1.092          -DE/DX =    0.0                 !
 ! R4    R(2,5)                  1.4907         -DE/DX =    0.0                 !
 ! R5    R(5,6)                  1.6358         -DE/DX =    0.0                 !
 ! R6    R(5,8)                  1.1838         -DE/DX =    0.0                 !
 ! R7    R(6,7)                  1.1041         -DE/DX =    0.0                 !
 ! R8    R(6,9)                  1.2868         -DE/DX =    0.0                 !
 ! R9    R(6,22)                 1.1923         -DE/DX =    0.0                 !
 ! R10   R(10,11)                1.0955         -DE/DX =    0.0                 !
 ! R11   R(11,12)                1.091          -DE/DX =    0.0                 !
 ! R12   R(11,13)                1.5242         -DE/DX =    0.0                 !
 ! R13   R(11,20)                1.4136         -DE/DX =    0.0                 !
 ! R14   R(13,14)                1.0982         -DE/DX =    0.0                 !
 ! R15   R(13,15)                1.5302         -DE/DX =    0.0                 !
 ! R16   R(13,19)                1.3917         -DE/DX =    0.0                 !
 ! R17   R(15,16)                1.0902         -DE/DX =    0.0                 !
 ! R18   R(15,17)                1.0899         -DE/DX =    0.0                 !
 ! R19   R(15,18)                1.0875         -DE/DX =    0.0                 !
 ! R20   R(19,22)                1.4118         -DE/DX =    0.0                 !
 ! R21   R(20,21)                0.9618         -DE/DX =    0.0                 !
 ! A1    A(1,2,3)              111.9297         -DE/DX =    0.0                 !
 ! A2    A(1,2,4)              110.8513         -DE/DX =    0.0                 !
 ! A3    A(1,2,5)              110.2022         -DE/DX =    0.0                 !
 ! A4    A(3,2,4)              107.7866         -DE/DX =    0.0                 !
 ! A5    A(3,2,5)              109.5389         -DE/DX =    0.0                 !
 ! A6    A(4,2,5)              106.3486         -DE/DX =    0.0                 !
 ! A7    A(2,5,6)              115.187          -DE/DX =    0.0                 !
 ! A8    A(2,5,8)              127.6129         -DE/DX =    0.0                 !
 ! A9    A(6,5,8)              117.1807         -DE/DX =    0.0                 !
 ! A10   A(5,6,7)              101.3338         -DE/DX =    0.0                 !
 ! A11   A(5,6,9)              112.3636         -DE/DX =    0.0                 !
 ! A12   A(5,6,22)             103.1689         -DE/DX =    0.0                 !
 ! A13   A(7,6,9)              115.9492         -DE/DX =    0.0                 !
 ! A14   A(7,6,22)             107.7112         -DE/DX =    0.0                 !
 ! A15   A(9,6,22)             114.7625         -DE/DX =    0.0                 !
 ! A16   A(10,11,12)           108.1921         -DE/DX =    0.0                 !
 ! A17   A(10,11,13)           109.0215         -DE/DX =    0.0                 !
 ! A18   A(10,11,20)           110.831          -DE/DX =    0.0                 !
 ! A19   A(12,11,13)           109.6975         -DE/DX =    0.0                 !
 ! A20   A(12,11,20)           106.4497         -DE/DX =    0.0                 !
 ! A21   A(13,11,20)           112.5356         -DE/DX =    0.0                 !
 ! A22   A(11,13,14)           109.1111         -DE/DX =    0.0                 !
 ! A23   A(11,13,15)           111.1675         -DE/DX =    0.0                 !
 ! A24   A(11,13,19)           112.0039         -DE/DX =    0.0                 !
 ! A25   A(14,13,15)           108.109          -DE/DX =    0.0                 !
 ! A26   A(14,13,19)           109.6037         -DE/DX =    0.0                 !
 ! A27   A(15,13,19)           106.7496         -DE/DX =    0.0                 !
 ! A28   A(13,15,16)           109.8133         -DE/DX =    0.0                 !
 ! A29   A(13,15,17)           110.3559         -DE/DX =    0.0                 !
 ! A30   A(13,15,18)           110.2019         -DE/DX =    0.0                 !
 ! A31   A(16,15,17)           108.8027         -DE/DX =    0.0                 !
 ! A32   A(16,15,18)           108.9358         -DE/DX =    0.0                 !
 ! A33   A(17,15,18)           108.6946         -DE/DX =    0.0                 !
 ! A34   A(13,19,22)           110.1244         -DE/DX =    0.0                 !
 ! A35   A(11,20,21)           109.076          -DE/DX =    0.0                 !
 ! A36   L(6,22,19,20,-1)      173.9753         -DE/DX =    0.0                 !
 ! A37   L(6,22,19,20,-2)      184.351          -DE/DX =    0.0                 !
 ! D1    D(1,2,5,6)            172.5208         -DE/DX =    0.0                 !
 ! D2    D(1,2,5,8)             -9.1392         -DE/DX =    0.0                 !
 ! D3    D(3,2,5,6)             48.9578         -DE/DX =    0.0                 !
 ! D4    D(3,2,5,8)           -132.7022         -DE/DX =    0.0                 !
 ! D5    D(4,2,5,6)            -67.2673         -DE/DX =    0.0                 !
 ! D6    D(4,2,5,8)            111.0727         -DE/DX =    0.0                 !
 ! D7    D(2,5,6,7)           -118.4735         -DE/DX =    0.0                 !
 ! D8    D(2,5,6,9)              5.9313         -DE/DX =    0.0                 !
 ! D9    D(2,5,6,22)           130.0853         -DE/DX =    0.0                 !
 ! D10   D(8,5,6,7)             63.0047         -DE/DX =    0.0                 !
 ! D11   D(8,5,6,9)           -172.5905         -DE/DX =    0.0                 !
 ! D12   D(8,5,6,22)           -48.4365         -DE/DX =    0.0                 !
 ! D13   D(5,6,19,13)          -28.8181         -DE/DX =    0.0                 !
 ! D14   D(7,6,19,13)         -137.1828         -DE/DX =    0.0                 !
 ! D15   D(9,6,19,13)           92.3131         -DE/DX =    0.0                 !
 ! D16   D(10,11,13,14)        177.8829         -DE/DX =    0.0                 !
 ! D17   D(10,11,13,15)         58.744          -DE/DX =    0.0                 !
 ! D18   D(10,11,13,19)        -60.5833         -DE/DX =    0.0                 !
 ! D19   D(12,11,13,14)         59.5769         -DE/DX =    0.0                 !
 ! D20   D(12,11,13,15)        -59.562          -DE/DX =    0.0                 !
 ! D21   D(12,11,13,19)       -178.8893         -DE/DX =    0.0                 !
 ! D22   D(20,11,13,14)        -58.7296         -DE/DX =    0.0                 !
 ! D23   D(20,11,13,15)       -177.8685         -DE/DX =    0.0                 !
 ! D24   D(20,11,13,19)         62.8042         -DE/DX =    0.0                 !
 ! D25   D(10,11,20,21)         49.6132         -DE/DX =    0.0                 !
 ! D26   D(12,11,20,21)        167.0413         -DE/DX =    0.0                 !
 ! D27   D(13,11,20,21)        -72.7595         -DE/DX =    0.0                 !
 ! D28   D(11,13,15,16)         58.5847         -DE/DX =    0.0                 !
 ! D29   D(11,13,15,17)        -61.3546         -DE/DX =    0.0                 !
 ! D30   D(11,13,15,18)        178.592          -DE/DX =    0.0                 !
 ! D31   D(14,13,15,16)        -61.1521         -DE/DX =    0.0                 !
 ! D32   D(14,13,15,17)        178.9085         -DE/DX =    0.0                 !
 ! D33   D(14,13,15,18)         58.8552         -DE/DX =    0.0                 !
 ! D34   D(19,13,15,16)       -178.9957         -DE/DX =    0.0                 !
 ! D35   D(19,13,15,17)         61.065          -DE/DX =    0.0                 !
 ! D36   D(19,13,15,18)        -58.9884         -DE/DX =    0.0                 !
 ! D37   D(11,13,19,22)        -76.4871         -DE/DX =    0.0                 !
 ! D38   D(14,13,19,22)         44.763          -DE/DX =    0.0                 !
 ! D39   D(15,13,19,22)        161.6196         -DE/DX =    0.0                 !
 --------------------------------------------------------------------------------
 GradGradGradGradGradGradGradGradGradGradGradGradGradGradGradGradGradGrad

                          Input orientation:                          
 ---------------------------------------------------------------------
 Center     Atomic      Atomic             Coordinates (Angstroms)
 Number     Number       Type             X           Y           Z
 ---------------------------------------------------------------------
      1          1           0        2.982077    0.208718    1.990489
      2          6           0        2.619834   -0.235849    1.068339
      3          1           0        3.436092   -0.563591    0.426925
      4          1           0        1.990026   -1.103327    1.276245
      5          6           0        1.764580    0.736200    0.329453
      6          6           0        1.308697    0.263821   -1.168812
      7          1           0        1.767253    1.050510   -1.793274
      8          8           0        1.363637    1.782221    0.712022
      9          8           0        1.666918   -0.943850   -1.431592
     10          1           0       -2.279381   -1.779538   -0.096570
     11          6           0       -1.662986   -1.174724    0.577573
     12          1           0       -2.055273   -1.285869    1.589475
     13          6           0       -1.747486    0.286230    0.151414
     14          1           0       -1.160648    0.898733    0.848890
     15          6           0       -3.193156    0.787134    0.178986
     16          1           0       -3.603924    0.675227    1.182584
     17          1           0       -3.806051    0.214819   -0.517288
     18          1           0       -3.232433    1.836586   -0.103411
     19          8           0       -1.280922    0.478899   -1.145540
     20          8           0       -0.333437   -1.653950    0.608792
     21          1           0       -0.018007   -1.764850   -0.293057
     22          1           0        0.130319    0.445378   -1.164065
 ---------------------------------------------------------------------
                    Distance matrix (angstroms):
                    1          2          3          4          5
     1  H    0.000000
     2  C    1.085919   0.000000
     3  H    1.802033   1.088626   0.000000
     4  H    1.793257   1.091971   1.761751   0.000000
     5  C    2.125930   1.490735   2.119649   2.081130   0.000000
     6  C    3.575531   2.640757   2.785103   2.882986   1.635778
     7  H    4.062176   3.251222   3.212418   3.756407   2.145872
     8  O    2.594174   2.403664   3.143117   3.006177   1.183755
     9  O    3.843006   2.767485   2.593966   2.731705   2.435854
    10  H    5.999326   5.267095   5.866788   4.535385   4.781637
    11  C    5.048451   4.411903   5.137780   3.719912   3.932100
    12  H    5.269677   4.819829   5.659355   4.061512   4.501966
    13  C    5.075132   4.492972   5.259998   4.143080   3.545247
    14  H    4.352188   3.953160   4.842155   3.757343   2.975431
    15  C    6.461394   5.968944   6.769998   5.625229   4.960281
    16  H    6.651748   6.291126   7.188012   5.870631   5.436210
    17  H    7.236551   6.633951   7.344801   6.208767   5.658687
    18  H    6.756812   6.317991   7.107133   6.149847   5.135013
    19  O    5.299136   4.541809   5.080321   4.366645   3.393655
    20  O    4.046140   3.308172   3.928271   2.479347   3.192573
    21  H    4.255591   3.339079   3.727224   2.632968   3.133750
    22  H    4.259077   3.412533   3.804918   3.436875   2.232931
                    6          7          8          9         10
     6  C    0.000000
     7  H    1.104131   0.000000
     8  O    2.417870   2.640988   0.000000
     9  O    1.286797   2.029373   3.481168   0.000000
    10  H    4.266066   5.221419   5.158636   4.248992   0.000000
    11  C    3.734994   4.726429   4.233445   3.895935   1.095541
    12  H    4.618006   5.613676   4.676756   4.806093   1.771068
    13  C    3.329227   4.088927   3.497335   3.959439   2.147512
    14  H    3.251446   3.946729   2.677928   4.073185   3.052637
    15  C    4.728330   5.344608   4.694539   5.404682   2.738380
    16  H    5.461883   6.151919   5.111118   6.102221   3.068635
    17  H    5.156310   5.778256   5.540183   5.668497   2.546603
    18  H    4.922452   5.335767   4.668163   5.787792   3.739613
    19  O    2.598639   3.168228   3.484664   3.285697   2.682871
    20  O    3.087771   4.182933   3.833796   2.944288   2.073645
    21  H    2.577324   3.655688   3.937110   2.193006   2.269941
    22  H    1.192291   1.855166   2.613030   2.088698   3.449123
                   11         12         13         14         15
    11  C    0.000000
    12  H    1.090957   0.000000
    13  C    1.524185   2.152730   0.000000
    14  H    2.150623   2.474127   1.098185   0.000000
    15  C    2.519758   2.753470   1.530238   2.142969   0.000000
    16  H    2.748745   2.531754   2.158933   2.476066   1.090166
    17  H    2.778899   3.123417   2.165630   3.054887   1.089946
    18  H    3.463364   3.741830   2.161853   2.465510   1.087492
    19  O    2.418587   3.345793   1.391723   2.041685   2.346491
    20  O    1.413624   2.015426   2.443978   2.694088   3.784391
    21  H    1.952486   2.814925   2.719482   3.115179   4.100856
    22  H    2.978923   3.918675   2.298253   2.433951   3.600844
                   16         17         18         19         20
    16  H    0.000000
    17  H    1.772681   0.000000
    18  H    1.772157   1.769311   0.000000
    19  O    3.294699   2.615476   2.595716   0.000000
    20  O    4.055907   4.101146   4.592957   2.919667   0.000000
    21  H    4.581516   4.280029   4.831029   2.712211   0.961836
    22  H    4.416352   3.995809   3.790587   1.411761   2.786623
                   21         22
    21  H    0.000000
    22  H    2.380286   0.000000
 Stoichiometry    C6H12O4(3)
 Framework group  C1[X(C6H12O4)]
 Deg. of freedom    60
 Full point group                 C1      NOp   1
 Largest Abelian subgroup         C1      NOp   1
 Largest concise Abelian subgroup C1      NOp   1
                         Standard orientation:                         
 ---------------------------------------------------------------------
 Center     Atomic      Atomic             Coordinates (Angstroms)
 Number     Number       Type             X           Y           Z
 ---------------------------------------------------------------------
      1          1           0        2.980716   -0.183872   -1.993040
      2          6           0        2.617191    0.255123   -1.068728
      3          1           0        3.432448    0.584519   -0.426887
      4          1           0        1.982677    1.120153   -1.272480
      5          6           0        1.767789   -0.724287   -0.332817
      6          6           0        1.311115   -0.260268    1.167818
      7          1           0        1.774420   -1.047062    1.788630
      8          8           0        1.371842   -1.770832   -0.719139
      9          8           0        1.663373    0.948182    1.435044
     10          1           0       -2.288659    1.768760    0.107634
     11          6           0       -1.669886    1.169846   -0.569590
     12          1           0       -2.063854    1.283002   -1.580615
     13          6           0       -1.746359   -0.293219   -0.149193
     14          1           0       -1.157128   -0.899882   -0.849747
     15          6           0       -3.189449   -0.801486   -0.177211
     16          1           0       -3.601892   -0.687696   -1.179909
     17          1           0       -3.804531   -0.235139    0.522009
     18          1           0       -3.222987   -1.852248    0.101024
     19          8           0       -1.277381   -0.488653    1.146477
     20          8           0       -0.342869    1.656068   -0.600323
     21          1           0       -0.027025    1.764993    0.301622
     22          1           0        0.133688   -0.447901    1.163614
 ---------------------------------------------------------------------
 Rotational constants (GHZ):           1.8036192           0.8013564           0.7510378

 **********************************************************************

            Population analysis using the SCF Density.

 **********************************************************************

 Orbital symmetries:
 Alpha Orbitals:
       Occupied  (A) (A) (A) (A) (A) (A) (A) (A) (A) (A) (A) (A)
                 (A) (A) (A) (A) (A) (A) (A) (A) (A) (A) (A) (A)
                 (A) (A) (A) (A) (A) (A) (A) (A) (A) (A) (A) (A)
                 (A) (A) (A) (A) (A)
       Virtual   (A) (A) (A) (A) (A) (A) (A) (A) (A) (A) (A) (A)
                 (A) (A) (A) (A) (A) (A) (A) (A) (A) (A) (A) (A)
                 (A) (A) (A) (A) (A) (A) (A) (A) (A) (A) (A) (A)
                 (A) (A) (A) (A) (A) (A) (A) (A) (A) (A) (A) (A)
                 (A) (A) (A) (A) (A) (A) (A) (A) (A) (A) (A) (A)
                 (A) (A) (A) (A) (A) (A) (A) (A) (A) (A) (A) (A)
                 (A) (A) (A) (A) (A) (A) (A) (A) (A) (A) (A) (A)
                 (A) (A) (A) (A) (A) (A) (A) (A) (A) (A) (A) (A)
                 (A) (A) (A) (A) (A) (A) (A) (A) (A) (A) (A) (A)
                 (A) (A) (A) (A) (A) (A) (A) (A) (A) (A) (A) (A)
                 (A) (A) (A) (A) (A) (A) (A) (A) (A) (A) (A) (A)
                 (A) (A) (A) (A) (A) (A) (A) (A) (A) (A) (A) (A)
                 (A) (A) (A) (A) (A) (A) (A) (A) (A) (A) (A) (A)
                 (A) (A) (A) (A) (A) (A) (A) (A) (A) (A) (A) (A)
                 (A) (A) (A) (A) (A) (A) (A) (A) (A) (A) (A) (A)
                 (A) (A) (A) (A) (A) (A) (A) (A) (A) (A) (A) (A)
                 (A) (A) (A) (A) (A) (A) (A) (A) (A) (A) (A) (A)
                 (A) (A) (A) (A) (A) (A) (A) (A) (A) (A) (A) (A)
                 (A) (A) (A) (A) (A) (A) (A) (A) (A) (A) (A) (A)
                 (A) (A) (A) (A) (A) (A) (A) (A) (A) (A) (A) (A)
                 (A) (A) (A) (A) (A) (A) (A) (A) (A) (A) (A) (A)
                 (A) (A) (A) (A) (A) (A) (A) (A) (A) (A) (A) (A)
                 (A) (A) (A) (A) (A) (A) (A) (A) (A) (A) (A) (A)
                 (A) (A) (A) (A) (A) (A) (A) (A) (A) (A) (A) (A)
                 (A) (A) (A) (A) (A) (A) (A) (A) (A) (A) (A) (A)
                 (A) (A) (A) (A) (A) (A) (A) (A) (A) (A) (A) (A)
                 (A) (A) (A) (A) (A) (A) (A) (A) (A) (A) (A) (A)
                 (A) (A) (A) (A) (A) (A) (A) (A) (A) (A) (A) (A)
                 (A) (A) (A) (A) (A) (A) (A) (A) (A) (A) (A) (A)
                 (A) (A) (A) (A) (A) (A) (A) (A) (A) (A) (A) (A)
                 (A) (A) (A) (A) (A) (A) (A) (A) (A) (A) (A) (A)
                 (A) (A) (A) (A) (A) (A) (A) (A) (A) (A) (A) (A)
                 (A) (A) (A) (A) (A) (A) (A) (A) (A) (A) (A) (A)
                 (A) (A) (A) (A) (A) (A) (A) (A) (A) (A) (A) (A)
                 (A) (A) (A) (A) (A) (A) (A) (A) (A) (A) (A) (A)
                 (A) (A) (A) (A) (A) (A) (A) (A) (A) (A) (A) (A)
                 (A) (A) (A) (A) (A) (A) (A) (A) (A) (A) (A) (A)
                 (A) (A) (A) (A) (A) (A) (A) (A) (A) (A) (A) (A)
                 (A) (A) (A) (A) (A) (A) (A) (A) (A) (A) (A) (A)
                 (A) (A) (A) (A) (A) (A) (A) (A) (A) (A) (A) (A)
                 (A) (A) (A) (A) (A) (A) (A) (A) (A) (A) (A) (A)
                 (A) (A) (A) (A) (A) (A) (A) (A) (A) (A) (A) (A)
                 (A) (A) (A) (A) (A) (A) (A) (A) (A) (A) (A) (A)
                 (A) (A) (A) (A) (A) (A) (A) (A) (A) (A) (A) (A)
                 (A) (A) (A) (A) (A) (A) (A) (A) (A) (A) (A) (A)
                 (A) (A) (A) (A) (A) (A) (A) (A) (A) (A) (A) (A)
                 (A) (A) (A) (A) (A) (A) (A) (A) (A) (A) (A) (A)
                 (A) (A) (A) (A) (A) (A) (A) (A) (A) (A) (A) (A)
                 (A) (A) (A) (A) (A) (A) (A) (A) (A) (A) (A) (A)
                 (A) (A) (A) (A) (A) (A) (A) (A) (A) (A) (A) (A)
                 (A) (A) (A) (A) (A) (A) (A) (A) (A) (A) (A) (A)
                 (A) (A) (A) (A) (A) (A) (A) (A) (A) (A) (A) (A)
                 (A) (A) (A) (A) (A) (A) (A) (A) (A) (A) (A) (A)
                 (A) (A) (A) (A) (A) (A) (A) (A) (A) (A) (A) (A)
                 (A) (A) (A) (A) (A) (A) (A) (A) (A) (A) (A) (A)
                 (A) (A) (A) (A) (A) (A) (A) (A) (A) (A) (A) (A)
                 (A) (A) (A) (A) (A) (A) (A) (A) (A) (A) (A) (A)
                 (A) (A) (A) (A) (A) (A) (A) (A) (A) (A) (A)
 Beta  Orbitals:
       Occupied  (A) (A) (A) (A) (A) (A) (A) (A) (A) (A) (A) (A)
                 (A) (A) (A) (A) (A) (A) (A) (A) (A) (A) (A) (A)
                 (A) (A) (A) (A) (A) (A) (A) (A) (A) (A) (A) (A)
                 (A) (A) (A)
       Virtual   (A) (A) (A) (A) (A) (A) (A) (A) (A) (A) (A) (A)
                 (A) (A) (A) (A) (A) (A) (A) (A) (A) (A) (A) (A)
                 (A) (A) (A) (A) (A) (A) (A) (A) (A) (A) (A) (A)
                 (A) (A) (A) (A) (A) (A) (A) (A) (A) (A) (A) (A)
                 (A) (A) (A) (A) (A) (A) (A) (A) (A) (A) (A) (A)
                 (A) (A) (A) (A) (A) (A) (A) (A) (A) (A) (A) (A)
                 (A) (A) (A) (A) (A) (A) (A) (A) (A) (A) (A) (A)
                 (A) (A) (A) (A) (A) (A) (A) (A) (A) (A) (A) (A)
                 (A) (A) (A) (A) (A) (A) (A) (A) (A) (A) (A) (A)
                 (A) (A) (A) (A) (A) (A) (A) (A) (A) (A) (A) (A)
                 (A) (A) (A) (A) (A) (A) (A) (A) (A) (A) (A) (A)
                 (A) (A) (A) (A) (A) (A) (A) (A) (A) (A) (A) (A)
                 (A) (A) (A) (A) (A) (A) (A) (A) (A) (A) (A) (A)
                 (A) (A) (A) (A) (A) (A) (A) (A) (A) (A) (A) (A)
                 (A) (A) (A) (A) (A) (A) (A) (A) (A) (A) (A) (A)
                 (A) (A) (A) (A) (A) (A) (A) (A) (A) (A) (A) (A)
                 (A) (A) (A) (A) (A) (A) (A) (A) (A) (A) (A) (A)
                 (A) (A) (A) (A) (A) (A) (A) (A) (A) (A) (A) (A)
                 (A) (A) (A) (A) (A) (A) (A) (A) (A) (A) (A) (A)
                 (A) (A) (A) (A) (A) (A) (A) (A) (A) (A) (A) (A)
                 (A) (A) (A) (A) (A) (A) (A) (A) (A) (A) (A) (A)
                 (A) (A) (A) (A) (A) (A) (A) (A) (A) (A) (A) (A)
                 (A) (A) (A) (A) (A) (A) (A) (A) (A) (A) (A) (A)
                 (A) (A) (A) (A) (A) (A) (A) (A) (A) (A) (A) (A)
                 (A) (A) (A) (A) (A) (A) (A) (A) (A) (A) (A) (A)
                 (A) (A) (A) (A) (A) (A) (A) (A) (A) (A) (A) (A)
                 (A) (A) (A) (A) (A) (A) (A) (A) (A) (A) (A) (A)
                 (A) (A) (A) (A) (A) (A) (A) (A) (A) (A) (A) (A)
                 (A) (A) (A) (A) (A) (A) (A) (A) (A) (A) (A) (A)
                 (A) (A) (A) (A) (A) (A) (A) (A) (A) (A) (A) (A)
                 (A) (A) (A) (A) (A) (A) (A) (A) (A) (A) (A) (A)
                 (A) (A) (A) (A) (A) (A) (A) (A) (A) (A) (A) (A)
                 (A) (A) (A) (A) (A) (A) (A) (A) (A) (A) (A) (A)
                 (A) (A) (A) (A) (A) (A) (A) (A) (A) (A) (A) (A)
                 (A) (A) (A) (A) (A) (A) (A) (A) (A) (A) (A) (A)
                 (A) (A) (A) (A) (A) (A) (A) (A) (A) (A) (A) (A)
                 (A) (A) (A) (A) (A) (A) (A) (A) (A) (A) (A) (A)
                 (A) (A) (A) (A) (A) (A) (A) (A) (A) (A) (A) (A)
                 (A) (A) (A) (A) (A) (A) (A) (A) (A) (A) (A) (A)
                 (A) (A) (A) (A) (A) (A) (A) (A) (A) (A) (A) (A)
                 (A) (A) (A) (A) (A) (A) (A) (A) (A) (A) (A) (A)
                 (A) (A) (A) (A) (A) (A) (A) (A) (A) (A) (A) (A)
                 (A) (A) (A) (A) (A) (A) (A) (A) (A) (A) (A) (A)
                 (A) (A) (A) (A) (A) (A) (A) (A) (A) (A) (A) (A)
                 (A) (A) (A) (A) (A) (A) (A) (A) (A) (A) (A) (A)
                 (A) (A) (A) (A) (A) (A) (A) (A) (A) (A) (A) (A)
                 (A) (A) (A) (A) (A) (A) (A) (A) (A) (A) (A) (A)
                 (A) (A) (A) (A) (A) (A) (A) (A) (A) (A) (A) (A)
                 (A) (A) (A) (A) (A) (A) (A) (A) (A) (A) (A) (A)
                 (A) (A) (A) (A) (A) (A) (A) (A) (A) (A) (A) (A)
                 (A) (A) (A) (A) (A) (A) (A) (A) (A) (A) (A) (A)
                 (A) (A) (A) (A) (A) (A) (A) (A) (A) (A) (A) (A)
                 (A) (A) (A) (A) (A) (A) (A) (A) (A) (A) (A) (A)
                 (A) (A) (A) (A) (A) (A) (A) (A) (A) (A) (A) (A)
                 (A) (A) (A) (A) (A) (A) (A) (A) (A) (A) (A) (A)
                 (A) (A) (A) (A) (A) (A) (A) (A) (A) (A) (A) (A)
                 (A) (A) (A) (A) (A) (A) (A) (A) (A) (A) (A) (A)
                 (A) (A) (A) (A) (A) (A) (A) (A) (A) (A) (A) (A)
                 (A)
 The electronic state is 3-A.
 Alpha  occ. eigenvalues --  -19.30654 -19.30311 -19.27256 -19.25536 -10.43298
 Alpha  occ. eigenvalues --  -10.37257 -10.33480 -10.32811 -10.31612 -10.28429
 Alpha  occ. eigenvalues --   -1.21754  -1.17530  -1.13560  -1.11008  -0.88747
 Alpha  occ. eigenvalues --   -0.86599  -0.80282  -0.78140  -0.68155  -0.66166
 Alpha  occ. eigenvalues --   -0.62866  -0.61687  -0.60867  -0.58770  -0.56737
 Alpha  occ. eigenvalues --   -0.55251  -0.54633  -0.53506  -0.52064  -0.50811
 Alpha  occ. eigenvalues --   -0.49125  -0.48436  -0.47613  -0.46743  -0.46148
 Alpha  occ. eigenvalues --   -0.43771  -0.40605  -0.39237  -0.36960  -0.34642
 Alpha  occ. eigenvalues --   -0.33476
 Alpha virt. eigenvalues --    0.02265   0.02906   0.03583   0.03921   0.04340
 Alpha virt. eigenvalues --    0.04978   0.05335   0.05758   0.06235   0.07031
 Alpha virt. eigenvalues --    0.07650   0.07862   0.08411   0.09105   0.10362
 Alpha virt. eigenvalues --    0.11063   0.11629   0.11845   0.12147   0.12342
 Alpha virt. eigenvalues --    0.12707   0.12918   0.13272   0.13501   0.14285
 Alpha virt. eigenvalues --    0.14356   0.14633   0.14754   0.15597   0.15973
 Alpha virt. eigenvalues --    0.16354   0.17046   0.17318   0.18243   0.18711
 Alpha virt. eigenvalues --    0.19039   0.20495   0.20867   0.21062   0.21873
 Alpha virt. eigenvalues --    0.22470   0.22824   0.23247   0.23710   0.24145
 Alpha virt. eigenvalues --    0.24243   0.24948   0.25477   0.25984   0.26341
 Alpha virt. eigenvalues --    0.26913   0.27027   0.27287   0.27584   0.28128
 Alpha virt. eigenvalues --    0.29025   0.29119   0.29374   0.29854   0.30068
 Alpha virt. eigenvalues --    0.30622   0.30645   0.31430   0.32437   0.32782
 Alpha virt. eigenvalues --    0.33658   0.33822   0.34674   0.34980   0.35311
 Alpha virt. eigenvalues --    0.35746   0.35948   0.36444   0.36578   0.37270
 Alpha virt. eigenvalues --    0.37485   0.37650   0.38261   0.38529   0.39261
 Alpha virt. eigenvalues --    0.39448   0.39853   0.40242   0.40513   0.40702
 Alpha virt. eigenvalues --    0.41599   0.41959   0.42850   0.43151   0.43363
 Alpha virt. eigenvalues --    0.43506   0.43933   0.44566   0.45199   0.45630
 Alpha virt. eigenvalues --    0.45970   0.46438   0.46590   0.47131   0.47309
 Alpha virt. eigenvalues --    0.47753   0.47906   0.49249   0.49740   0.50193
 Alpha virt. eigenvalues --    0.50527   0.51140   0.51642   0.52286   0.52851
 Alpha virt. eigenvalues --    0.53027   0.53598   0.53949   0.54405   0.54838
 Alpha virt. eigenvalues --    0.55124   0.56075   0.56573   0.56711   0.57515
 Alpha virt. eigenvalues --    0.57938   0.58160   0.58774   0.59493   0.59901
 Alpha virt. eigenvalues --    0.60218   0.60655   0.61340   0.61852   0.62564
 Alpha virt. eigenvalues --    0.63258   0.63630   0.64751   0.65850   0.66285
 Alpha virt. eigenvalues --    0.66745   0.67848   0.68518   0.69111   0.70053
 Alpha virt. eigenvalues --    0.70316   0.71413   0.71895   0.72201   0.72830
 Alpha virt. eigenvalues --    0.73482   0.74298   0.74406   0.75420   0.75778
 Alpha virt. eigenvalues --    0.76362   0.77208   0.77590   0.78376   0.79096
 Alpha virt. eigenvalues --    0.79589   0.80000   0.80085   0.80485   0.81646
 Alpha virt. eigenvalues --    0.82138   0.82990   0.83430   0.83997   0.84685
 Alpha virt. eigenvalues --    0.84962   0.85396   0.86049   0.86094   0.86797
 Alpha virt. eigenvalues --    0.87951   0.87983   0.88885   0.89668   0.90085
 Alpha virt. eigenvalues --    0.90803   0.91335   0.92111   0.92851   0.93550
 Alpha virt. eigenvalues --    0.93789   0.94534   0.95683   0.95714   0.96881
 Alpha virt. eigenvalues --    0.96912   0.97463   0.98070   0.98442   0.99453
 Alpha virt. eigenvalues --    0.99554   0.99862   1.00439   1.01042   1.01914
 Alpha virt. eigenvalues --    1.02704   1.03374   1.03950   1.04181   1.04886
 Alpha virt. eigenvalues --    1.05945   1.06347   1.06912   1.07260   1.07628
 Alpha virt. eigenvalues --    1.07898   1.08650   1.09242   1.09971   1.10440
 Alpha virt. eigenvalues --    1.11039   1.11249   1.12313   1.13005   1.13877
 Alpha virt. eigenvalues --    1.14471   1.15332   1.16075   1.16611   1.17086
 Alpha virt. eigenvalues --    1.17284   1.18025   1.18930   1.19761   1.20264
 Alpha virt. eigenvalues --    1.20979   1.21156   1.22062   1.22408   1.23419
 Alpha virt. eigenvalues --    1.23965   1.24593   1.24950   1.25904   1.26707
 Alpha virt. eigenvalues --    1.27517   1.28450   1.29259   1.30186   1.30465
 Alpha virt. eigenvalues --    1.30770   1.31825   1.32551   1.33195   1.34193
 Alpha virt. eigenvalues --    1.35288   1.36178   1.36411   1.37184   1.37555
 Alpha virt. eigenvalues --    1.38366   1.39537   1.39812   1.40635   1.41719
 Alpha virt. eigenvalues --    1.41922   1.42660   1.43082   1.43400   1.43675
 Alpha virt. eigenvalues --    1.45316   1.45586   1.46121   1.46773   1.47567
 Alpha virt. eigenvalues --    1.47992   1.48548   1.49309   1.50247   1.50676
 Alpha virt. eigenvalues --    1.51282   1.51794   1.52195   1.52824   1.53626
 Alpha virt. eigenvalues --    1.54240   1.54450   1.56028   1.56677   1.57441
 Alpha virt. eigenvalues --    1.57679   1.57922   1.58338   1.58977   1.59986
 Alpha virt. eigenvalues --    1.60789   1.61784   1.62396   1.62786   1.63352
 Alpha virt. eigenvalues --    1.64572   1.65193   1.65465   1.65558   1.67041
 Alpha virt. eigenvalues --    1.67483   1.67996   1.69264   1.70337   1.70909
 Alpha virt. eigenvalues --    1.71927   1.72495   1.73443   1.74082   1.74767
 Alpha virt. eigenvalues --    1.75418   1.76106   1.77109   1.77644   1.78394
 Alpha virt. eigenvalues --    1.79115   1.79838   1.81200   1.81898   1.82536
 Alpha virt. eigenvalues --    1.83072   1.83511   1.84380   1.84514   1.85570
 Alpha virt. eigenvalues --    1.86004   1.87807   1.88555   1.89161   1.90450
 Alpha virt. eigenvalues --    1.91776   1.92101   1.93321   1.94035   1.95043
 Alpha virt. eigenvalues --    1.96255   1.97488   1.98004   1.98637   2.00042
 Alpha virt. eigenvalues --    2.00372   2.01059   2.02634   2.03466   2.03986
 Alpha virt. eigenvalues --    2.05827   2.07635   2.08395   2.09140   2.09392
 Alpha virt. eigenvalues --    2.10954   2.11748   2.12572   2.12832   2.13022
 Alpha virt. eigenvalues --    2.13956   2.14824   2.15302   2.17648   2.18994
 Alpha virt. eigenvalues --    2.19943   2.21189   2.22835   2.23757   2.25181
 Alpha virt. eigenvalues --    2.27396   2.27958   2.30462   2.31261   2.31865
 Alpha virt. eigenvalues --    2.33532   2.34104   2.35778   2.37122   2.38323
 Alpha virt. eigenvalues --    2.39424   2.40112   2.40947   2.43002   2.43487
 Alpha virt. eigenvalues --    2.46668   2.47472   2.48119   2.48520   2.49564
 Alpha virt. eigenvalues --    2.51473   2.52327   2.53648   2.54822   2.56219
 Alpha virt. eigenvalues --    2.57835   2.59704   2.61353   2.61990   2.63768
 Alpha virt. eigenvalues --    2.65195   2.65358   2.67729   2.68633   2.70293
 Alpha virt. eigenvalues --    2.72471   2.73210   2.74687   2.75445   2.76519
 Alpha virt. eigenvalues --    2.78436   2.78761   2.80056   2.80868   2.83858
 Alpha virt. eigenvalues --    2.84075   2.85282   2.87269   2.88170   2.88834
 Alpha virt. eigenvalues --    2.90260   2.91845   2.92327   2.95931   2.96688
 Alpha virt. eigenvalues --    2.97893   2.99026   2.99970   3.01174   3.04029
 Alpha virt. eigenvalues --    3.05133   3.06548   3.07223   3.08880   3.10047
 Alpha virt. eigenvalues --    3.13820   3.14704   3.16143   3.18525   3.20363
 Alpha virt. eigenvalues --    3.22111   3.24350   3.25634   3.27658   3.28913
 Alpha virt. eigenvalues --    3.29488   3.33557   3.34199   3.36035   3.36907
 Alpha virt. eigenvalues --    3.37796   3.38627   3.40495   3.42008   3.42687
 Alpha virt. eigenvalues --    3.44164   3.44868   3.45755   3.46411   3.47974
 Alpha virt. eigenvalues --    3.49453   3.49877   3.50445   3.51098   3.52557
 Alpha virt. eigenvalues --    3.53124   3.55047   3.55305   3.56301   3.57284
 Alpha virt. eigenvalues --    3.58121   3.58597   3.60737   3.61964   3.63122
 Alpha virt. eigenvalues --    3.64037   3.65917   3.66177   3.67854   3.68803
 Alpha virt. eigenvalues --    3.71199   3.72404   3.72909   3.74003   3.75058
 Alpha virt. eigenvalues --    3.75411   3.76047   3.77491   3.78896   3.79660
 Alpha virt. eigenvalues --    3.81014   3.81784   3.82834   3.83473   3.85713
 Alpha virt. eigenvalues --    3.87400   3.88676   3.91000   3.91348   3.91993
 Alpha virt. eigenvalues --    3.92396   3.93646   3.95238   3.95606   3.97304
 Alpha virt. eigenvalues --    3.98336   3.98972   3.99749   4.01025   4.02307
 Alpha virt. eigenvalues --    4.04112   4.04544   4.05673   4.06067   4.07438
 Alpha virt. eigenvalues --    4.09234   4.09809   4.12013   4.12331   4.12904
 Alpha virt. eigenvalues --    4.14184   4.15408   4.16857   4.17466   4.19375
 Alpha virt. eigenvalues --    4.21133   4.21875   4.22611   4.24501   4.25980
 Alpha virt. eigenvalues --    4.27672   4.28930   4.29082   4.31736   4.34066
 Alpha virt. eigenvalues --    4.34715   4.36347   4.37951   4.39251   4.41720
 Alpha virt. eigenvalues --    4.43739   4.43951   4.45728   4.47247   4.48531
 Alpha virt. eigenvalues --    4.50212   4.50918   4.51079   4.53351   4.54747
 Alpha virt. eigenvalues --    4.56934   4.57442   4.58599   4.59510   4.60542
 Alpha virt. eigenvalues --    4.62361   4.63109   4.64201   4.65039   4.65513
 Alpha virt. eigenvalues --    4.68778   4.69606   4.72580   4.73524   4.74622
 Alpha virt. eigenvalues --    4.75792   4.77504   4.79131   4.80470   4.81614
 Alpha virt. eigenvalues --    4.82863   4.84581   4.85948   4.86963   4.89170
 Alpha virt. eigenvalues --    4.90301   4.92568   4.94728   4.96195   4.98167
 Alpha virt. eigenvalues --    4.99037   5.01110   5.02312   5.02842   5.05006
 Alpha virt. eigenvalues --    5.05422   5.08370   5.09571   5.10289   5.11588
 Alpha virt. eigenvalues --    5.13345   5.15331   5.15840   5.18226   5.18951
 Alpha virt. eigenvalues --    5.20087   5.21102   5.22387   5.24154   5.24481
 Alpha virt. eigenvalues --    5.24807   5.28676   5.29345   5.30942   5.32790
 Alpha virt. eigenvalues --    5.34202   5.36248   5.37782   5.38532   5.40328
 Alpha virt. eigenvalues --    5.41893   5.43398   5.44906   5.45174   5.47054
 Alpha virt. eigenvalues --    5.52568   5.53614   5.54908   5.57283   5.61623
 Alpha virt. eigenvalues --    5.63781   5.64605   5.74724   5.77665   5.81090
 Alpha virt. eigenvalues --    5.82292   5.85044   5.85999   5.86808   5.90097
 Alpha virt. eigenvalues --    5.90981   5.92130   5.93884   5.97206   6.02886
 Alpha virt. eigenvalues --    6.06379   6.08437   6.17656   6.21359   6.32984
 Alpha virt. eigenvalues --    6.35003   6.40407   6.42732   6.44679   6.46831
 Alpha virt. eigenvalues --    6.49089   6.50229   6.51040   6.53613   6.56834
 Alpha virt. eigenvalues --    6.59492   6.62377   6.63937   6.65588   6.67943
 Alpha virt. eigenvalues --    6.68697   6.71127   6.72029   6.75615   6.81516
 Alpha virt. eigenvalues --    6.83807   6.84529   6.87502   6.90148   6.90493
 Alpha virt. eigenvalues --    6.96547   6.96809   6.98793   7.02578   7.05422
 Alpha virt. eigenvalues --    7.05806   7.08996   7.09722   7.11564   7.13468
 Alpha virt. eigenvalues --    7.16194   7.17999   7.22217   7.23313   7.26645
 Alpha virt. eigenvalues --    7.30189   7.34191   7.39321   7.44355   7.46503
 Alpha virt. eigenvalues --    7.47635   7.48805   7.50410   7.52575   7.53975
 Alpha virt. eigenvalues --    7.66349   7.72069   7.88753   8.08913   8.22241
 Alpha virt. eigenvalues --   14.85799  15.32091  15.86523  16.33287  16.72849
 Alpha virt. eigenvalues --   17.39875  17.54274  17.84391  18.49068  19.31940
  Beta  occ. eigenvalues --  -19.29898 -19.28876 -19.25731 -19.25532 -10.43067
  Beta  occ. eigenvalues --  -10.36900 -10.33515 -10.32812 -10.31527 -10.28324
  Beta  occ. eigenvalues --   -1.20798  -1.13642  -1.12712  -1.07506  -0.88012
  Beta  occ. eigenvalues --   -0.85713  -0.78043  -0.77247  -0.67473  -0.64467
  Beta  occ. eigenvalues --   -0.61481  -0.60470  -0.58949  -0.57024  -0.55478
  Beta  occ. eigenvalues --   -0.54378  -0.53296  -0.52867  -0.50557  -0.49460
  Beta  occ. eigenvalues --   -0.48505  -0.47481  -0.46474  -0.45317  -0.42469
  Beta  occ. eigenvalues --   -0.39133  -0.38440  -0.35100  -0.33629
  Beta virt. eigenvalues --   -0.10472  -0.06785   0.02936   0.03126   0.03789
  Beta virt. eigenvalues --    0.04199   0.04365   0.05076   0.05405   0.05813
  Beta virt. eigenvalues --    0.06284   0.07100   0.07754   0.07938   0.08484
  Beta virt. eigenvalues --    0.09236   0.10456   0.11143   0.11732   0.11960
  Beta virt. eigenvalues --    0.12236   0.12454   0.12848   0.12988   0.13398
  Beta virt. eigenvalues --    0.13568   0.14380   0.14478   0.14752   0.14867
  Beta virt. eigenvalues --    0.15701   0.16051   0.16446   0.17217   0.17415
  Beta virt. eigenvalues --    0.18408   0.18956   0.19147   0.20577   0.20994
  Beta virt. eigenvalues --    0.21308   0.21980   0.22572   0.23184   0.23599
  Beta virt. eigenvalues --    0.23851   0.24415   0.24555   0.25223   0.25636
  Beta virt. eigenvalues --    0.26212   0.26680   0.27072   0.27190   0.27414
  Beta virt. eigenvalues --    0.27852   0.28394   0.29193   0.29368   0.29596
  Beta virt. eigenvalues --    0.30000   0.30279   0.30719   0.30800   0.31719
  Beta virt. eigenvalues --    0.32591   0.33075   0.33802   0.34129   0.34742
  Beta virt. eigenvalues --    0.35244   0.35425   0.35870   0.36267   0.36578
  Beta virt. eigenvalues --    0.36938   0.37425   0.37690   0.37982   0.38367
  Beta virt. eigenvalues --    0.38655   0.39436   0.39628   0.39962   0.40338
  Beta virt. eigenvalues --    0.40699   0.40942   0.41779   0.42562   0.43031
  Beta virt. eigenvalues --    0.43443   0.43637   0.43983   0.44157   0.44745
  Beta virt. eigenvalues --    0.45388   0.45852   0.46360   0.46623   0.46894
  Beta virt. eigenvalues --    0.47309   0.47453   0.47904   0.48072   0.49405
  Beta virt. eigenvalues --    0.49876   0.50292   0.50662   0.51348   0.51827
  Beta virt. eigenvalues --    0.52530   0.53117   0.53175   0.53719   0.54074
  Beta virt. eigenvalues --    0.54689   0.54960   0.55488   0.56260   0.56730
  Beta virt. eigenvalues --    0.56937   0.57706   0.58109   0.58300   0.58993
  Beta virt. eigenvalues --    0.59615   0.60120   0.60350   0.60868   0.61409
  Beta virt. eigenvalues --    0.62143   0.62706   0.63412   0.63755   0.64877
  Beta virt. eigenvalues --    0.65945   0.66541   0.66869   0.67970   0.68775
  Beta virt. eigenvalues --    0.69368   0.70189   0.70463   0.71538   0.72101
  Beta virt. eigenvalues --    0.72376   0.73007   0.73726   0.74476   0.74564
  Beta virt. eigenvalues --    0.75587   0.75948   0.76567   0.77320   0.77683
  Beta virt. eigenvalues --    0.78600   0.79316   0.79762   0.80160   0.80268
  Beta virt. eigenvalues --    0.80617   0.81838   0.82310   0.83160   0.83584
  Beta virt. eigenvalues --    0.84108   0.84820   0.85120   0.85515   0.86193
  Beta virt. eigenvalues --    0.86254   0.86920   0.88056   0.88116   0.88970
  Beta virt. eigenvalues --    0.89819   0.90217   0.90912   0.91492   0.92283
  Beta virt. eigenvalues --    0.92967   0.93805   0.93951   0.94635   0.95852
  Beta virt. eigenvalues --    0.95897   0.96984   0.97084   0.97595   0.98235
  Beta virt. eigenvalues --    0.98569   0.99584   0.99755   1.00063   1.00682
  Beta virt. eigenvalues --    1.01213   1.02066   1.02848   1.03595   1.03998
  Beta virt. eigenvalues --    1.04556   1.05045   1.06152   1.06478   1.07097
  Beta virt. eigenvalues --    1.07400   1.07808   1.08110   1.08824   1.09420
  Beta virt. eigenvalues --    1.10114   1.10530   1.11178   1.11472   1.12498
  Beta virt. eigenvalues --    1.13132   1.14004   1.14546   1.15501   1.16194
  Beta virt. eigenvalues --    1.16831   1.17230   1.17481   1.18151   1.19096
  Beta virt. eigenvalues --    1.19870   1.20390   1.21132   1.21245   1.22206
  Beta virt. eigenvalues --    1.22542   1.23523   1.24307   1.24767   1.25178
  Beta virt. eigenvalues --    1.26094   1.26918   1.27659   1.28625   1.29348
  Beta virt. eigenvalues --    1.30315   1.30538   1.30969   1.31931   1.32667
  Beta virt. eigenvalues --    1.33331   1.34368   1.35422   1.36278   1.36548
  Beta virt. eigenvalues --    1.37280   1.37772   1.38494   1.39753   1.40045
  Beta virt. eigenvalues --    1.40846   1.41925   1.42080   1.42844   1.43199
  Beta virt. eigenvalues --    1.43620   1.43981   1.45516   1.45848   1.46412
  Beta virt. eigenvalues --    1.46917   1.47982   1.48270   1.48754   1.49496
  Beta virt. eigenvalues --    1.50429   1.50968   1.51475   1.51982   1.52449
  Beta virt. eigenvalues --    1.52909   1.53887   1.54335   1.54632   1.56141
  Beta virt. eigenvalues --    1.56851   1.57587   1.57787   1.58108   1.58528
  Beta virt. eigenvalues --    1.59118   1.60240   1.60963   1.61941   1.62596
  Beta virt. eigenvalues --    1.62942   1.63461   1.64731   1.65429   1.65598
  Beta virt. eigenvalues --    1.65695   1.67238   1.67712   1.68243   1.69423
  Beta virt. eigenvalues --    1.70470   1.71141   1.72131   1.72706   1.73719
  Beta virt. eigenvalues --    1.74206   1.74980   1.75574   1.76285   1.77484
  Beta virt. eigenvalues --    1.77886   1.78639   1.79372   1.79978   1.81389
  Beta virt. eigenvalues --    1.82068   1.82675   1.83219   1.83665   1.84614
  Beta virt. eigenvalues --    1.84803   1.86087   1.86286   1.88112   1.88763
  Beta virt. eigenvalues --    1.89429   1.90770   1.92060   1.92389   1.93558
  Beta virt. eigenvalues --    1.94324   1.95295   1.96497   1.97828   1.98303
  Beta virt. eigenvalues --    1.98878   2.00278   2.00824   2.01423   2.02876
  Beta virt. eigenvalues --    2.03703   2.04257   2.06146   2.07940   2.08574
  Beta virt. eigenvalues --    2.09296   2.09613   2.11159   2.11919   2.12725
  Beta virt. eigenvalues --    2.12969   2.13162   2.14347   2.15156   2.15675
  Beta virt. eigenvalues --    2.17942   2.19415   2.20354   2.21443   2.23126
  Beta virt. eigenvalues --    2.24152   2.25663   2.27746   2.28164   2.30876
  Beta virt. eigenvalues --    2.31542   2.32276   2.33825   2.34725   2.36451
  Beta virt. eigenvalues --    2.37648   2.38882   2.40008   2.40603   2.41779
  Beta virt. eigenvalues --    2.43492   2.44266   2.47133   2.48132   2.48701
  Beta virt. eigenvalues --    2.48903   2.50006   2.52443   2.52802   2.54187
  Beta virt. eigenvalues --    2.55597   2.56606   2.58479   2.60534   2.61940
  Beta virt. eigenvalues --    2.62855   2.64322   2.65743   2.65812   2.68376
  Beta virt. eigenvalues --    2.69072   2.70754   2.73190   2.73831   2.75204
  Beta virt. eigenvalues --    2.75821   2.77117   2.78889   2.79329   2.80365
  Beta virt. eigenvalues --    2.81446   2.84289   2.84666   2.85890   2.87814
  Beta virt. eigenvalues --    2.88690   2.89453   2.90883   2.92435   2.92968
  Beta virt. eigenvalues --    2.96635   2.97537   2.98560   2.99549   3.00425
  Beta virt. eigenvalues --    3.01617   3.04516   3.05681   3.07131   3.07712
  Beta virt. eigenvalues --    3.09415   3.10348   3.14323   3.15217   3.16766
  Beta virt. eigenvalues --    3.18867   3.20840   3.22364   3.24813   3.25976
  Beta virt. eigenvalues --    3.27989   3.29340   3.29799   3.33985   3.34520
  Beta virt. eigenvalues --    3.36624   3.37303   3.38147   3.39082   3.40926
  Beta virt. eigenvalues --    3.42436   3.42975   3.44370   3.45150   3.46053
  Beta virt. eigenvalues --    3.46785   3.48198   3.49833   3.50231   3.50714
  Beta virt. eigenvalues --    3.51511   3.52784   3.53353   3.55325   3.55794
  Beta virt. eigenvalues --    3.56575   3.57604   3.58682   3.59035   3.61026
  Beta virt. eigenvalues --    3.62326   3.63590   3.64276   3.66436   3.66596
  Beta virt. eigenvalues --    3.68203   3.69146   3.71681   3.72663   3.73425
  Beta virt. eigenvalues --    3.74226   3.75338   3.75767   3.76378   3.77797
  Beta virt. eigenvalues --    3.79203   3.79935   3.81342   3.82132   3.83137
  Beta virt. eigenvalues --    3.84017   3.86310   3.87859   3.89031   3.91192
  Beta virt. eigenvalues --    3.91753   3.92236   3.92775   3.94194   3.95594
  Beta virt. eigenvalues --    3.96040   3.97694   3.98628   3.99443   4.00090
  Beta virt. eigenvalues --    4.01223   4.02547   4.04617   4.04834   4.06162
  Beta virt. eigenvalues --    4.06333   4.07806   4.09561   4.10026   4.12240
  Beta virt. eigenvalues --    4.12705   4.13139   4.14620   4.15643   4.17244
  Beta virt. eigenvalues --    4.17767   4.19715   4.21585   4.22233   4.22982
  Beta virt. eigenvalues --    4.24871   4.26308   4.28039   4.29294   4.29342
  Beta virt. eigenvalues --    4.32077   4.34714   4.34925   4.36588   4.38301
  Beta virt. eigenvalues --    4.39450   4.42076   4.44024   4.44192   4.46026
  Beta virt. eigenvalues --    4.47497   4.49006   4.50606   4.51169   4.51431
  Beta virt. eigenvalues --    4.53676   4.55314   4.57373   4.57673   4.58902
  Beta virt. eigenvalues --    4.59949   4.60750   4.62650   4.63332   4.64511
  Beta virt. eigenvalues --    4.65409   4.65786   4.69046   4.70084   4.73016
  Beta virt. eigenvalues --    4.74014   4.74944   4.76034   4.77865   4.79682
  Beta virt. eigenvalues --    4.81018   4.81879   4.83155   4.85033   4.86260
  Beta virt. eigenvalues --    4.87430   4.89627   4.90772   4.92802   4.95321
  Beta virt. eigenvalues --    4.96699   4.98335   4.99441   5.01795   5.02832
  Beta virt. eigenvalues --    5.03471   5.05647   5.05784   5.08496   5.09890
  Beta virt. eigenvalues --    5.10751   5.12221   5.13736   5.15905   5.16385
  Beta virt. eigenvalues --    5.18637   5.19247   5.20482   5.21446   5.22772
  Beta virt. eigenvalues --    5.24637   5.24763   5.25233   5.29135   5.29732
  Beta virt. eigenvalues --    5.31580   5.33401   5.34720   5.37016   5.38148
  Beta virt. eigenvalues --    5.38966   5.40889   5.42131   5.43997   5.45089
  Beta virt. eigenvalues --    5.45446   5.47389   5.52782   5.54074   5.55406
  Beta virt. eigenvalues --    5.57614   5.61862   5.64193   5.65337   5.75117
  Beta virt. eigenvalues --    5.78213   5.81583   5.82702   5.85223   5.86153
  Beta virt. eigenvalues --    5.87042   5.90321   5.91324   5.92371   5.94364
  Beta virt. eigenvalues --    5.97653   6.03612   6.06966   6.09061   6.17934
  Beta virt. eigenvalues --    6.22973   6.33486   6.36001   6.42204   6.44467
  Beta virt. eigenvalues --    6.45658   6.48011   6.50136   6.52220   6.52875
  Beta virt. eigenvalues --    6.54805   6.57320   6.61032   6.63364   6.66031
  Beta virt. eigenvalues --    6.66955   6.69489   6.70243   6.73162   6.73960
  Beta virt. eigenvalues --    6.77140   6.84311   6.85736   6.87509   6.88465
  Beta virt. eigenvalues --    6.91495   6.92230   6.98505   7.00838   7.01715
  Beta virt. eigenvalues --    7.04700   7.07519   7.08044   7.10591   7.10949
  Beta virt. eigenvalues --    7.13578   7.16425   7.18297   7.18714   7.22928
  Beta virt. eigenvalues --    7.26152   7.27952   7.31231   7.35269   7.42481
  Beta virt. eigenvalues --    7.47268   7.47900   7.49921   7.51028   7.52618
  Beta virt. eigenvalues --    7.53856   7.56411   7.67290   7.73706   7.88857
  Beta virt. eigenvalues --    8.14061   8.22267  14.88136  15.34000  15.87378
  Beta virt. eigenvalues --   16.33380  16.73155  17.39924  17.54411  17.84848
  Beta virt. eigenvalues --   18.49122  19.32323
          Condensed to atoms (all electrons):
               1          2          3          4          5          6
     1  H    0.404000   0.371256   0.002736  -0.017774   0.060564  -0.007450
     2  C    0.371256   6.082748   0.317154   0.388407  -0.501741   0.112104
     3  H    0.002736   0.317154   0.363915  -0.015238   0.072865  -0.013953
     4  H   -0.017774   0.388407  -0.015238   0.394173  -0.132605   0.002000
     5  C    0.060564  -0.501741   0.072865  -0.132605   6.244453  -0.253176
     6  C   -0.007450   0.112104  -0.013953   0.002000  -0.253176   5.854816
     7  H    0.000709  -0.021783  -0.008672  -0.002179  -0.136016   0.602588
     8  O   -0.050073   0.125767  -0.016160   0.056327  -0.708826   0.012848
     9  O   -0.001878  -0.031850   0.022306   0.008705   0.033830  -0.175476
    10  H    0.000051  -0.000237  -0.000224   0.000659   0.003758  -0.008928
    11  C    0.000574  -0.002612  -0.000914  -0.004631  -0.002453  -0.008061
    12  H    0.000263  -0.000022   0.000178   0.000300   0.001687   0.000136
    13  C   -0.002848   0.007163  -0.000867   0.011028  -0.032312   0.049173
    14  H   -0.000084  -0.003538   0.001286  -0.002139   0.007356  -0.028477
    15  C   -0.000531   0.001739   0.000175   0.001842  -0.012689   0.010874
    16  H   -0.000027   0.000154  -0.000028   0.000166  -0.001364  -0.000032
    17  H   -0.000041   0.000276   0.000056   0.000088   0.000038   0.001157
    18  H    0.000001  -0.000129   0.000017  -0.000053   0.000688   0.002472
    19  O    0.000507  -0.009613   0.001157  -0.004309   0.040574  -0.250210
    20  O    0.000369  -0.029475   0.001200  -0.022644   0.018578   0.012362
    21  H   -0.000447   0.010635  -0.000988   0.002397  -0.016843   0.028212
    22  H    0.001297  -0.051259   0.005299  -0.011150   0.278993  -0.264874
               7          8          9         10         11         12
     1  H    0.000709  -0.050073  -0.001878   0.000051   0.000574   0.000263
     2  C   -0.021783   0.125767  -0.031850  -0.000237  -0.002612  -0.000022
     3  H   -0.008672  -0.016160   0.022306  -0.000224  -0.000914   0.000178
     4  H   -0.002179   0.056327   0.008705   0.000659  -0.004631   0.000300
     5  C   -0.136016  -0.708826   0.033830   0.003758  -0.002453   0.001687
     6  C    0.602588   0.012848  -0.175476  -0.008928  -0.008061   0.000136
     7  H    0.663948   0.006730  -0.097182  -0.000360   0.001527  -0.000245
     8  O    0.006730   9.463028   0.017264  -0.000259  -0.006851  -0.001453
     9  O   -0.097182   0.017264   9.011655  -0.001642  -0.007194   0.000985
    10  H   -0.000360  -0.000259  -0.001642   0.449748   0.350710  -0.049905
    11  C    0.001527  -0.006851  -0.007194   0.350710   5.620646   0.366164
    12  H   -0.000245  -0.001453   0.000985  -0.049905   0.366164   0.411295
    13  C    0.009310   0.021685   0.001128  -0.003069  -0.114873   0.023815
    14  H   -0.012343   0.014837   0.001108   0.016940  -0.102505  -0.015805
    15  C    0.002722   0.001529  -0.002326  -0.033937   0.168597   0.032378
    16  H    0.000141   0.000804  -0.000006  -0.000521   0.001593  -0.006914
    17  H   -0.000106  -0.000093  -0.000085  -0.026131  -0.022659   0.007609
    18  H    0.000560   0.000263  -0.000289  -0.002365   0.017067   0.003856
    19  O   -0.075523   0.007675   0.009490   0.018059   0.074216  -0.004653
    20  O    0.003449   0.008476  -0.020436  -0.006301  -0.000528  -0.055905
    21  H    0.006575   0.000863   0.007723  -0.029961   0.087658   0.002236
    22  H   -0.238322  -0.018147   0.036148   0.000504   0.008048  -0.001179
              13         14         15         16         17         18
     1  H   -0.002848  -0.000084  -0.000531  -0.000027  -0.000041   0.000001
     2  C    0.007163  -0.003538   0.001739   0.000154   0.000276  -0.000129
     3  H   -0.000867   0.001286   0.000175  -0.000028   0.000056   0.000017
     4  H    0.011028  -0.002139   0.001842   0.000166   0.000088  -0.000053
     5  C   -0.032312   0.007356  -0.012689  -0.001364   0.000038   0.000688
     6  C    0.049173  -0.028477   0.010874  -0.000032   0.001157   0.002472
     7  H    0.009310  -0.012343   0.002722   0.000141  -0.000106   0.000560
     8  O    0.021685   0.014837   0.001529   0.000804  -0.000093   0.000263
     9  O    0.001128   0.001108  -0.002326  -0.000006  -0.000085  -0.000289
    10  H   -0.003069   0.016940  -0.033937  -0.000521  -0.026131  -0.002365
    11  C   -0.114873  -0.102505   0.168597   0.001593  -0.022659   0.017067
    12  H    0.023815  -0.015805   0.032378  -0.006914   0.007609   0.003856
    13  C    5.501017   0.437499  -0.600827   0.000841  -0.016839  -0.074391
    14  H    0.437499   0.683381  -0.184106  -0.007732  -0.001174  -0.029101
    15  C   -0.600827  -0.184106   6.689795   0.368688   0.385001   0.469091
    16  H    0.000841  -0.007732   0.368688   0.352318  -0.005452  -0.001776
    17  H   -0.016839  -0.001174   0.385001  -0.005452   0.405880  -0.006640
    18  H   -0.074391  -0.029101   0.469091  -0.001776  -0.006640   0.370119
    19  O   -0.171629  -0.018270  -0.043567  -0.005948   0.015404   0.004483
    20  O    0.016939   0.001713  -0.024626   0.005189   0.000380  -0.003079
    21  H   -0.032804  -0.006724   0.003805   0.000247   0.001393   0.000501
    22  H    0.034376  -0.031319  -0.003418   0.003136  -0.007240  -0.004279
              19         20         21         22
     1  H    0.000507   0.000369  -0.000447   0.001297
     2  C   -0.009613  -0.029475   0.010635  -0.051259
     3  H    0.001157   0.001200  -0.000988   0.005299
     4  H   -0.004309  -0.022644   0.002397  -0.011150
     5  C    0.040574   0.018578  -0.016843   0.278993
     6  C   -0.250210   0.012362   0.028212  -0.264874
     7  H   -0.075523   0.003449   0.006575  -0.238322
     8  O    0.007675   0.008476   0.000863  -0.018147
     9  O    0.009490  -0.020436   0.007723   0.036148
    10  H    0.018059  -0.006301  -0.029961   0.000504
    11  C    0.074216  -0.000528   0.087658   0.008048
    12  H   -0.004653  -0.055905   0.002236  -0.001179
    13  C   -0.171629   0.016939  -0.032804   0.034376
    14  H   -0.018270   0.001713  -0.006724  -0.031319
    15  C   -0.043567  -0.024626   0.003805  -0.003418
    16  H   -0.005948   0.005189   0.000247   0.003136
    17  H    0.015404   0.000380   0.001393  -0.007240
    18  H    0.004483  -0.003079   0.000501  -0.004279
    19  O    9.177816   0.022098  -0.016101   0.070671
    20  O    0.022098   8.568205   0.151256  -0.007138
    21  H   -0.016101   0.151256   0.653603  -0.036741
    22  H    0.070671  -0.007138  -0.036741   0.918739
          Atomic-Atomic Spin Densities.
               1          2          3          4          5          6
     1  H    0.003097   0.011209  -0.002370  -0.001671  -0.009773  -0.000268
     2  C    0.011209   0.078564  -0.011624  -0.021008   0.037688  -0.015735
     3  H   -0.002370  -0.011624   0.001412   0.003086   0.004064   0.004469
     4  H   -0.001671  -0.021008   0.003086   0.001931   0.013663  -0.001699
     5  C   -0.009773   0.037688   0.004064   0.013663   0.196287  -0.115889
     6  C   -0.000268  -0.015735   0.004469  -0.001699  -0.115889   0.650113
     7  H   -0.000587   0.001559   0.001301   0.000319  -0.025820   0.098181
     8  O    0.005075  -0.010185  -0.001511  -0.002093  -0.066788   0.019853
     9  O   -0.001651  -0.004418   0.001641   0.007336   0.005626  -0.198978
    10  H   -0.000029  -0.000293  -0.000010   0.000109   0.000605  -0.003205
    11  C   -0.000218  -0.001156   0.000039   0.000121  -0.000287  -0.001694
    12  H    0.000040   0.000289   0.000040  -0.000204  -0.000790   0.002904
    13  C   -0.000164   0.001453   0.000431   0.000397  -0.013126   0.047288
    14  H    0.000229   0.000584  -0.000253  -0.000097   0.003692  -0.013165
    15  C   -0.000163  -0.000482   0.000041   0.000249  -0.001956   0.003511
    16  H   -0.000009  -0.000120  -0.000009   0.000028   0.000475  -0.001180
    17  H   -0.000006   0.000021   0.000010  -0.000011  -0.000391   0.001224
    18  H   -0.000030   0.000024   0.000020   0.000020  -0.000648   0.001715
    19  O    0.000054  -0.000689  -0.000403   0.000224   0.018560  -0.107160
    20  O    0.000034   0.000896  -0.000076  -0.000160   0.002299  -0.004895
    21  H   -0.000049   0.000299   0.000130   0.000158  -0.005033   0.014935
    22  H    0.001617   0.001797  -0.002367  -0.002897   0.085064  -0.190312
               7          8          9         10         11         12
     1  H   -0.000587   0.005075  -0.001651  -0.000029  -0.000218   0.000040
     2  C    0.001559  -0.010185  -0.004418  -0.000293  -0.001156   0.000289
     3  H    0.001301  -0.001511   0.001641  -0.000010   0.000039   0.000040
     4  H    0.000319  -0.002093   0.007336   0.000109   0.000121  -0.000204
     5  C   -0.025820  -0.066788   0.005626   0.000605  -0.000287  -0.000790
     6  C    0.098181   0.019853  -0.198978  -0.003205  -0.001694   0.002904
     7  H    0.046197   0.006855  -0.019219  -0.000154   0.000169   0.000202
     8  O    0.006855   0.236398   0.000192   0.000077   0.000565  -0.000131
     9  O   -0.019219   0.000192   0.947643   0.001054   0.000598  -0.000930
    10  H   -0.000154   0.000077   0.001054   0.006953  -0.001016  -0.004237
    11  C    0.000169   0.000565   0.000598  -0.001016   0.004406  -0.003264
    12  H    0.000202  -0.000131  -0.000930  -0.004237  -0.003264   0.005720
    13  C    0.002737  -0.001110  -0.003642  -0.001059  -0.005574   0.003603
    14  H   -0.001035   0.001061   0.001556   0.001434   0.002282  -0.001557
    15  C    0.000368   0.001529   0.000432  -0.000086   0.004276  -0.000317
    16  H   -0.000075   0.000004   0.000191   0.000515   0.000519  -0.000906
    17  H    0.000073   0.000070  -0.000154  -0.001059   0.002024   0.000814
    18  H    0.000177   0.000261  -0.000115  -0.000426   0.000648   0.000439
    19  O   -0.007662  -0.001814   0.009951  -0.000555   0.002427  -0.000536
    20  O   -0.000389  -0.000555  -0.000763   0.000778   0.000925  -0.000887
    21  H    0.001003   0.000420  -0.002845  -0.001751  -0.001347   0.001489
    22  H   -0.022750  -0.020139   0.023981   0.002182   0.000903  -0.001881
              13         14         15         16         17         18
     1  H   -0.000164   0.000229  -0.000163  -0.000009  -0.000006  -0.000030
     2  C    0.001453   0.000584  -0.000482  -0.000120   0.000021   0.000024
     3  H    0.000431  -0.000253   0.000041  -0.000009   0.000010   0.000020
     4  H    0.000397  -0.000097   0.000249   0.000028  -0.000011   0.000020
     5  C   -0.013126   0.003692  -0.001956   0.000475  -0.000391  -0.000648
     6  C    0.047288  -0.013165   0.003511  -0.001180   0.001224   0.001715
     7  H    0.002737  -0.001035   0.000368  -0.000075   0.000073   0.000177
     8  O   -0.001110   0.001061   0.001529   0.000004   0.000070   0.000261
     9  O   -0.003642   0.001556   0.000432   0.000191  -0.000154  -0.000115
    10  H   -0.001059   0.001434  -0.000086   0.000515  -0.001059  -0.000426
    11  C   -0.005574   0.002282   0.004276   0.000519   0.002024   0.000648
    12  H    0.003603  -0.001557  -0.000317  -0.000906   0.000814   0.000439
    13  C    0.023645   0.002032  -0.010060   0.002503  -0.007041  -0.004590
    14  H    0.002032   0.019654  -0.002372   0.000366  -0.000092  -0.001495
    15  C   -0.010060  -0.002372   0.065782   0.002922   0.002897   0.002321
    16  H    0.002503   0.000366   0.002922   0.002690  -0.001287  -0.000210
    17  H   -0.007041  -0.000092   0.002897  -0.001287   0.003285   0.001481
    18  H   -0.004590  -0.001495   0.002321  -0.000210   0.001481   0.000535
    19  O   -0.064274   0.002569  -0.010390  -0.002366   0.002943   0.002644
    20  O   -0.004125   0.000892  -0.000511   0.000121  -0.000222  -0.000143
    21  H    0.004187  -0.000371   0.000500  -0.000209   0.000293   0.000164
    22  H   -0.024866  -0.001245  -0.001685   0.001073  -0.001472  -0.001085
              19         20         21         22
     1  H    0.000054   0.000034  -0.000049   0.001617
     2  C   -0.000689   0.000896   0.000299   0.001797
     3  H   -0.000403  -0.000076   0.000130  -0.002367
     4  H    0.000224  -0.000160   0.000158  -0.002897
     5  C    0.018560   0.002299  -0.005033   0.085064
     6  C   -0.107160  -0.004895   0.014935  -0.190312
     7  H   -0.007662  -0.000389   0.001003  -0.022750
     8  O   -0.001814  -0.000555   0.000420  -0.020139
     9  O    0.009951  -0.000763  -0.002845   0.023981
    10  H   -0.000555   0.000778  -0.001751   0.002182
    11  C    0.002427   0.000925  -0.001347   0.000903
    12  H   -0.000536  -0.000887   0.001489  -0.001881
    13  C   -0.064274  -0.004125   0.004187  -0.024866
    14  H    0.002569   0.000892  -0.000371  -0.001245
    15  C   -0.010390  -0.000511   0.000500  -0.001685
    16  H   -0.002366   0.000121  -0.000209   0.001073
    17  H    0.002943  -0.000222   0.000293  -0.001472
    18  H    0.002644  -0.000143   0.000164  -0.001085
    19  O    0.813886   0.003678  -0.007741   0.022572
    20  O    0.003678   0.004412  -0.003485   0.005886
    21  H   -0.007741  -0.003485   0.005834  -0.007176
    22  H    0.022572   0.005886  -0.007176   0.015034
 Mulliken charges and spin densities:
               1          2
     1  H    0.238826   0.004369
     2  C   -0.765143   0.068675
     3  H    0.268701  -0.001941
     4  H    0.346632  -0.002201
     5  C    1.034641   0.127520
     6  C    0.321897   0.190016
     7  H    0.294473   0.081449
     8  O   -0.936233   0.168031
     9  O   -0.811977   0.767485
    10  H    0.323411  -0.000173
    11  C   -0.423518   0.005345
    12  H    0.285179  -0.000100
    13  C    0.936486  -0.051356
    14  H    0.279197   0.014668
    15  C   -1.230208   0.056807
    16  H    0.296524   0.005036
    17  H    0.269177   0.003399
    18  H    0.252986   0.001707
    19  O   -0.842329   0.675918
    20  O   -0.640082   0.003709
    21  H    0.183503  -0.000596
    22  H    0.317856  -0.117767
 Sum of Mulliken charges =   0.00000   2.00000
 Mulliken charges and spin densities with hydrogens summed into heavy atoms:
               1          2
     2  C    0.089016   0.068902
     5  C    1.034641   0.127520
     6  C    0.934227   0.153698
     8  O   -0.936233   0.168031
     9  O   -0.811977   0.767485
    11  C    0.185072   0.005072
    13  C    1.215684  -0.036687
    15  C   -0.411521   0.066949
    19  O   -0.842329   0.675918
    20  O   -0.456579   0.003113
 APT charges:
               1
     1  H    0.027258
     2  C   -0.091732
     3  H    0.047284
     4  H    0.069185
     5  C    1.038658
     6  C    0.275545
     7  H    0.034695
     8  O   -0.675423
     9  O   -0.374594
    10  H   -0.041187
    11  C    0.382058
    12  H   -0.015896
    13  C    0.192202
    14  H   -0.029405
    15  C    0.116839
    16  H   -0.045259
    17  H   -0.004826
    18  H    0.009366
    19  O    0.042611
    20  O   -0.552227
    21  H    0.222412
    22  H   -0.627564
 Sum of APT charges =   0.00000
 APT charges with hydrogens summed into heavy atoms:
               1
     2  C    0.051995
     5  C    1.038658
     6  C   -0.317325
     8  O   -0.675423
     9  O   -0.374594
    11  C    0.324975
    13  C    0.162797
    15  C    0.076119
    19  O    0.042611
    20  O   -0.329815
 Electronic spatial extent (au):  <R**2>=           1738.5565
 Charge=              0.0000 electrons
 Dipole moment (field-independent basis, Debye):
    X=              0.9742    Y=             -0.1909    Z=             -1.1897  Tot=              1.5495
 Quadrupole moment (field-independent basis, Debye-Ang):
   XX=            -50.8365   YY=            -66.8081   ZZ=            -62.2390
   XY=             -1.6688   XZ=              1.0696   YZ=             -1.5131
 Traceless Quadrupole moment (field-independent basis, Debye-Ang):
   XX=              9.1247   YY=             -6.8469   ZZ=             -2.2778
   XY=             -1.6688   XZ=              1.0696   YZ=             -1.5131
 Octapole moment (field-independent basis, Debye-Ang**2):
  XXX=             14.3013  YYY=              4.0891  ZZZ=             -2.5720  XYY=             -4.7509
  XXY=             -1.0284  XXZ=            -10.6206  XZZ=              6.4510  YZZ=             -2.4685
  YYZ=              7.8228  XYZ=             -9.7067
 Hexadecapole moment (field-independent basis, Debye-Ang**3):
 XXXX=          -1364.7778 YYYY=           -464.9321 ZZZZ=           -348.4492 XXXY=             -9.8544
 XXXZ=            -16.7653 YYYX=              7.7153 YYYZ=              5.1007 ZZZX=              4.9873
 ZZZY=             -3.9682 XXYY=           -315.1277 XXZZ=           -290.1269 YYZZ=           -139.5393
 XXYZ=            -11.3947 YYXZ=              2.2703 ZZXY=            -13.5279
 N-N= 5.733855227568D+02 E-N=-2.403687230639D+03  KE= 5.335816039117D+02
  Exact polarizability: 158.766   6.604  97.860   2.784  11.424  99.472
 Approx polarizability: 125.708  12.134 115.090   6.075  16.651 109.161
                          Isotropic Fermi Contact Couplings
        Atom                 a.u.       MegaHertz       Gauss      10(-4) cm-1
     1  H(1)              -0.00057      -1.27425      -0.45469      -0.42505
     2  C(13)              0.01011       5.68109       2.02715       1.89501
     3  H(1)              -0.00076      -1.70455      -0.60823      -0.56858
     4  H(1)              -0.00041      -0.91905      -0.32794      -0.30656
     5  C(13)              0.05396      30.32891      10.82211      10.11664
     6  C(13)              0.04000      22.48638       8.02370       7.50065
     7  H(1)               0.03810      85.14675      30.38248      28.40190
     8  O(17)              0.01170      -3.54584      -1.26524      -1.18276
     9  O(17)              0.03864     -11.71043      -4.17857      -3.90618
    10  H(1)              -0.00018      -0.39738      -0.14179      -0.13255
    11  C(13)             -0.00207      -1.16316      -0.41504      -0.38799
    12  H(1)              -0.00045      -1.00621      -0.35904      -0.33564
    13  C(13)             -0.01853     -10.41771      -3.71730      -3.47498
    14  H(1)               0.01067      23.85367       8.51158       7.95673
    15  C(13)              0.04157      23.36568       8.33746       7.79395
    16  H(1)               0.00377       8.43631       3.01029       2.81405
    17  H(1)              -0.00088      -1.96056      -0.69958      -0.65397
    18  H(1)              -0.00070      -1.56748      -0.55932      -0.52286
    19  O(17)              0.04676     -14.17212      -5.05696      -4.72731
    20  O(17)             -0.00220       0.66767       0.23824       0.22271
    21  H(1)              -0.00005      -0.12053      -0.04301      -0.04021
    22  H(1)              -0.00698     -15.59360      -5.56418      -5.20146
 --------------------------------------------------------
       Center         ----  Spin Dipole Couplings  ----
                      3XX-RR        3YY-RR        3ZZ-RR
 --------------------------------------------------------
     1   Atom       -0.003465     -0.003486      0.006951
     2   Atom       -0.015008      0.028070     -0.013062
     3   Atom        0.007556     -0.009327      0.001770
     4   Atom       -0.005687     -0.002702      0.008389
     5   Atom       -0.109667     -0.100669      0.210335
     6   Atom        0.257906     -0.170978     -0.086929
     7   Atom       -0.004037      0.016793     -0.012756
     8   Atom       -0.092667     -0.339513      0.432180
     9   Atom       -0.717110     -1.542429      2.259539
    10   Atom        0.000135      0.004419     -0.004554
    11   Atom       -0.002210      0.001874      0.000336
    12   Atom       -0.000719     -0.001017      0.001736
    13   Atom        0.020664     -0.030802      0.010138
    14   Atom       -0.005141     -0.009111      0.014252
    15   Atom        0.063463     -0.031857     -0.031606
    16   Atom        0.001472     -0.006620      0.005148
    17   Atom        0.014221     -0.008850     -0.005371
    18   Atom        0.003044      0.003539     -0.006584
    19   Atom        2.405338     -1.305774     -1.099564
    20   Atom       -0.004505      0.002905      0.001600
    21   Atom        0.006112      0.001835     -0.007948
    22   Atom        0.183579     -0.090312     -0.093267
 --------------------------------------------------------
                        XY            XZ            YZ
 --------------------------------------------------------
     1   Atom        0.001688     -0.009787      0.001790
     2   Atom        0.049785     -0.034094     -0.036500
     3   Atom        0.004746     -0.008870      0.000731
     4   Atom       -0.001085     -0.005430     -0.006973
     5   Atom       -0.014237     -0.100412      0.088779
     6   Atom        0.045156     -0.010503      0.015078
     7   Atom       -0.017438      0.008224     -0.025365
     8   Atom       -0.107662     -0.333318      0.066602
     9   Atom       -0.068351     -0.312185     -0.452445
    10   Atom       -0.005450      0.003141     -0.004656
    11   Atom       -0.004100      0.005398     -0.008812
    12   Atom       -0.001796      0.003297     -0.004280
    13   Atom        0.000301      0.016319     -0.006285
    14   Atom        0.000465      0.002363      0.008284
    15   Atom        0.030921      0.030941      0.009105
    16   Atom        0.001052      0.006075     -0.001116
    17   Atom       -0.003512      0.000558      0.001859
    18   Atom        0.010083      0.004787      0.001700
    19   Atom        0.270514     -0.926948     -0.068470
    20   Atom        0.003687      0.009811      0.005630
    21   Atom       -0.007676      0.010467     -0.010139
    22   Atom        0.029362      0.009335      0.002223
 --------------------------------------------------------


 ---------------------------------------------------------------------------------
              Anisotropic Spin Dipole Couplings in Principal Axis System
 ---------------------------------------------------------------------------------

       Atom             a.u.   MegaHertz   Gauss  10(-4) cm-1        Axes

              Baa    -0.0102    -5.433    -1.939    -1.812  0.8029 -0.3343  0.4935
     1 H(1)   Bbb    -0.0027    -1.426    -0.509    -0.476  0.3075  0.9416  0.1375
              Bcc     0.0129     6.860     2.448     2.288 -0.5107  0.0413  0.8588
 
              Baa    -0.0519    -6.958    -2.483    -2.321  0.8408 -0.3266  0.4317
     2 C(13)  Bbb    -0.0336    -4.515    -1.611    -1.506 -0.1690  0.5992  0.7826
              Bcc     0.0855    11.473     4.094     3.827  0.5143  0.7310 -0.4486
 
              Baa    -0.0115    -6.117    -2.183    -2.040 -0.3560  0.8891 -0.2878
     3 H(1)   Bbb    -0.0030    -1.617    -0.577    -0.539  0.4562  0.4341  0.7768
              Bcc     0.0145     7.734     2.760     2.580  0.8155  0.1453 -0.5602
 
              Baa    -0.0097    -5.164    -1.843    -1.723  0.7264  0.5390  0.4263
     4 H(1)   Bbb    -0.0032    -1.688    -0.602    -0.563 -0.6444  0.7499  0.1498
              Bcc     0.0128     6.852     2.445     2.285 -0.2390 -0.3835  0.8921
 
              Baa    -0.1438   -19.303    -6.888    -6.439  0.8320 -0.4347  0.3448
     5 C(13)  Bbb    -0.1174   -15.756    -5.622    -5.256  0.4889  0.8681 -0.0854
              Bcc     0.2613    35.059    12.510    11.694 -0.2622  0.2396  0.9348
 
              Baa    -0.1785   -23.954    -8.548    -7.990 -0.1055  0.9792 -0.1733
     6 C(13)  Bbb    -0.0843   -11.316    -4.038    -3.774  0.0071  0.1750  0.9845
              Bcc     0.2628    35.270    12.585    11.765  0.9944  0.1026 -0.0254
 
              Baa    -0.0275   -14.661    -5.231    -4.890  0.0904  0.5217  0.8483
     7 H(1)   Bbb    -0.0123    -6.576    -2.347    -2.194  0.9113  0.3003 -0.2818
              Bcc     0.0398    21.237     7.578     7.084 -0.4017  0.7986 -0.4482
 
              Baa    -0.3861    27.936     9.968     9.319  0.4521  0.8849  0.1121
     8 O(17)  Bbb    -0.2201    15.924     5.682     5.312  0.7748 -0.4519  0.4421
              Bcc     0.6061   -43.860   -15.650   -14.630 -0.4419  0.1130  0.8899
 
              Baa    -1.6081   116.358    41.519    38.813  0.1193  0.9850  0.1249
     9 O(17)  Bbb    -0.7344    53.143    18.963    17.727  0.9880 -0.1302  0.0833
              Bcc     2.3425  -169.501   -60.482   -56.540 -0.0983 -0.1134  0.9887
 
              Baa    -0.0067    -3.566    -1.272    -1.189 -0.1932  0.2973  0.9350
    10 H(1)   Bbb    -0.0036    -1.909    -0.681    -0.637  0.8283  0.5603 -0.0070
              Bcc     0.0103     5.475     1.954     1.826 -0.5260  0.7731 -0.3545
 
              Baa    -0.0082    -1.095    -0.391    -0.365 -0.3247  0.5457  0.7725
    11 C(13)  Bbb    -0.0047    -0.637    -0.227    -0.213  0.8546  0.5192 -0.0075
              Bcc     0.0129     1.732     0.618     0.578 -0.4051  0.6577 -0.6350
 
              Baa    -0.0043    -2.271    -0.810    -0.757 -0.2351  0.7251  0.6473
    12 H(1)   Bbb    -0.0025    -1.316    -0.470    -0.439  0.8624  0.4628 -0.2052
              Bcc     0.0067     3.587     1.280     1.197  0.4483 -0.5100  0.7341
 
              Baa    -0.0319    -4.281    -1.528    -1.428 -0.0583  0.9838  0.1697
    13 C(13)  Bbb    -0.0008    -0.112    -0.040    -0.037 -0.5942 -0.1708  0.7860
              Bcc     0.0327     4.393     1.568     1.465  0.8022 -0.0550  0.5945
 
              Baa    -0.0118    -6.276    -2.239    -2.093  0.0427  0.9509 -0.3067
    14 H(1)   Bbb    -0.0054    -2.874    -1.025    -0.959  0.9934 -0.0732 -0.0887
              Bcc     0.0171     9.149     3.265     3.052  0.1067  0.3009  0.9477
 
              Baa    -0.0410    -5.504    -1.964    -1.836 -0.3302  0.9243  0.1914
    15 C(13)  Bbb    -0.0408    -5.471    -1.952    -1.825 -0.2007 -0.2668  0.9426
              Bcc     0.0818    10.975     3.916     3.661  0.9223  0.2729  0.2736
 
              Baa    -0.0072    -3.828    -1.366    -1.277 -0.2663  0.9393  0.2163
    16 H(1)   Bbb    -0.0025    -1.326    -0.473    -0.442  0.7589  0.3427 -0.5538
              Bcc     0.0097     5.155     1.839     1.719  0.5943 -0.0167  0.8041
 
              Baa    -0.0101    -5.413    -1.932    -1.806  0.1407  0.9169 -0.3734
    17 H(1)   Bbb    -0.0046    -2.455    -0.876    -0.819  0.0418  0.3713  0.9276
              Bcc     0.0147     7.869     2.808     2.625  0.9892 -0.1461  0.0139
 
              Baa    -0.0094    -5.022    -1.792    -1.675 -0.5650  0.3413  0.7512
    18 H(1)   Bbb    -0.0050    -2.652    -0.946    -0.884 -0.4397  0.6458 -0.6242
              Bcc     0.0144     7.673     2.738     2.560  0.6981  0.6830  0.2148
 
              Baa    -1.3300    96.237    34.340    32.101  0.2131  0.2722  0.9383
    19 O(17)  Bbb    -1.3251    95.881    34.213    31.982 -0.1314  0.9597 -0.2486
              Bcc     2.6550  -192.117   -68.552   -64.083  0.9682  0.0703 -0.2403
 
              Baa    -0.0117     0.849     0.303     0.283  0.7992  0.0296 -0.6003
    20 O(17)  Bbb    -0.0015     0.106     0.038     0.035 -0.3482  0.8369 -0.4222
              Bcc     0.0132    -0.956    -0.341    -0.319  0.4899  0.5465  0.6792
 
              Baa    -0.0158    -8.410    -3.001    -2.805 -0.2867  0.3813  0.8789
    21 H(1)   Bbb    -0.0038    -2.038    -0.727    -0.680  0.6719  0.7340 -0.0993
              Bcc     0.0196    10.448     3.728     3.485  0.6829 -0.5620  0.4666
 
              Baa    -0.0947   -50.547   -18.036   -16.861  0.0474 -0.6815  0.7302
    22 H(1)   Bbb    -0.0923   -49.235   -17.568   -16.423 -0.1002  0.7241  0.6823
              Bcc     0.1870    99.782    35.605    33.284  0.9938  0.1055  0.0339
 

 ---------------------------------------------------------------------------------

 Rotating derivatives to standard orientation.
 Full mass-weighted force constant matrix:
 Low frequencies ----1035.3451   -9.9636   -5.9767   -0.8510   -0.0009   -0.0006
 Low frequencies ---    0.0006   30.8342   57.7302
 ******    1 imaginary frequencies (negative Signs) ****** 
 Diagonal vibrational polarizability:
      229.2264868      53.0840405      37.3937213
 Harmonic frequencies (cm**-1), IR intensities (KM/Mole), Raman scattering
 activities (A**4/AMU), depolarization ratios for plane and unpolarized
 incident light, reduced masses (AMU), force constants (mDyne/A),
 and normal coordinates:
                      1                      2                      3
                      A                      A                      A
 Frequencies --  -1035.3450                30.7480                57.7285
 Red. masses --      1.3741                 4.9856                 3.8360
 Frc consts  --      0.8678                 0.0028                 0.0075
 IR Inten    --   3561.8051                 1.0757                 2.3078
  Atom  AN      X      Y      Z        X      Y      Z        X      Y      Z
     1   1     0.01   0.01  -0.01     0.19   0.06   0.11    -0.24   0.03  -0.10
     2   6     0.00  -0.01   0.00     0.20   0.03   0.13    -0.14   0.00  -0.05
     3   1     0.00   0.00   0.00     0.21  -0.18   0.22    -0.06  -0.04  -0.12
     4   1     0.02   0.00   0.00     0.37   0.16   0.16    -0.14   0.02   0.05
     5   6     0.01   0.01   0.02    -0.03   0.10  -0.04    -0.08  -0.01   0.00
     6   6     0.03  -0.06   0.00    -0.02  -0.01  -0.01     0.04  -0.05   0.03
     7   1     0.31   0.04  -0.08     0.00  -0.06  -0.08     0.01  -0.10  -0.02
     8   8     0.00   0.00  -0.01    -0.19   0.21  -0.18    -0.12   0.01   0.00
     9   8     0.02   0.05   0.00     0.01  -0.03   0.08     0.14  -0.08   0.08
    10   1    -0.01   0.00   0.00     0.02  -0.02  -0.24    -0.20  -0.03  -0.32
    11   6     0.01   0.01   0.00     0.04  -0.12  -0.13     0.00  -0.03  -0.14
    12   1     0.00  -0.01   0.00     0.12  -0.24  -0.17     0.19  -0.17  -0.22
    13   6     0.00   0.01   0.00    -0.02  -0.07   0.05     0.08   0.00   0.00
    14   1     0.02  -0.06   0.08    -0.06  -0.18   0.12     0.20  -0.02   0.13
    15   6    -0.01  -0.01   0.00    -0.05   0.00   0.13     0.14  -0.15  -0.09
    16   1     0.03   0.01  -0.01    -0.06  -0.08   0.12     0.22  -0.28  -0.14
    17   1    -0.01   0.00  -0.01    -0.01   0.11   0.08     0.01  -0.16  -0.19
    18   1    -0.01  -0.01  -0.01    -0.10   0.03   0.23     0.23  -0.13  -0.01
    19   8    -0.13  -0.01  -0.02    -0.01   0.07   0.07     0.00   0.20   0.06
    20   8    -0.01   0.00   0.00     0.06  -0.17  -0.09    -0.05   0.10   0.08
    21   1     0.07  -0.04  -0.01    -0.02  -0.05  -0.08    -0.19   0.07   0.13
    22   1     0.92  -0.09   0.07    -0.02   0.01   0.02     0.03   0.05   0.08
                      4                      5                      6
                      A                      A                      A
 Frequencies --     76.4090                95.4744               141.6393
 Red. masses --      4.4616                 4.8892                 5.4430
 Frc consts  --      0.0153                 0.0263                 0.0643
 IR Inten    --      6.3954                 4.3035                 8.3799
  Atom  AN      X      Y      Z        X      Y      Z        X      Y      Z
     1   1    -0.05   0.25  -0.02     0.28  -0.10   0.10    -0.19   0.00  -0.09
     2   6    -0.13   0.17  -0.02     0.27  -0.12   0.11     0.00  -0.01  -0.01
     3   1    -0.19   0.33  -0.02     0.27  -0.25   0.18     0.13  -0.14  -0.11
     4   1    -0.31   0.04   0.00     0.39  -0.02   0.13     0.07   0.08   0.13
     5   6     0.08   0.00  -0.01     0.12  -0.07   0.00     0.01   0.04   0.07
     6   6     0.00  -0.11   0.00     0.00  -0.05  -0.08     0.09   0.09   0.06
     7   1    -0.05  -0.16  -0.02    -0.07  -0.04  -0.01    -0.14  -0.04   0.06
     8   8     0.27  -0.07  -0.03     0.12  -0.05  -0.06    -0.06   0.05   0.12
     9   8     0.00  -0.13   0.10     0.02  -0.05  -0.05     0.36   0.00   0.13
    10   1    -0.06   0.05  -0.28    -0.25   0.02  -0.04    -0.11  -0.06  -0.04
    11   6     0.00  -0.03  -0.15    -0.19   0.06  -0.01    -0.10  -0.02  -0.06
    12   1     0.11  -0.14  -0.20    -0.17   0.01  -0.02    -0.08   0.02  -0.06
    13   6    -0.08   0.01   0.01    -0.07   0.06   0.01    -0.08  -0.05  -0.13
    14   1    -0.13  -0.10   0.06    -0.03   0.10   0.01    -0.20  -0.04  -0.24
    15   6    -0.11   0.10   0.12    -0.02  -0.08   0.06    -0.13   0.05   0.05
    16   1    -0.16   0.05   0.14    -0.07  -0.11   0.08    -0.30   0.24   0.14
    17   1    -0.03   0.20   0.11    -0.05  -0.14   0.08     0.05  -0.01   0.26
    18   1    -0.17   0.13   0.21     0.09  -0.08   0.06    -0.16   0.01  -0.11
    19   8    -0.03   0.13   0.01    -0.01   0.13   0.00     0.03  -0.14  -0.20
    20   8     0.01  -0.07  -0.05    -0.23   0.16   0.02    -0.10  -0.01  -0.02
    21   1    -0.07  -0.07  -0.02    -0.22   0.06   0.02    -0.17   0.08  -0.01
    22   1     0.00  -0.06  -0.07     0.00  -0.01  -0.11     0.05   0.28  -0.07
                      7                      8                      9
                      A                      A                      A
 Frequencies --    156.0576               183.5055               199.4989
 Red. masses --      2.9288                 1.1312                 1.8663
 Frc consts  --      0.0420                 0.0224                 0.0438
 IR Inten    --      0.0671                 0.5142                 3.4842
  Atom  AN      X      Y      Z        X      Y      Z        X      Y      Z
     1   1    -0.18   0.03  -0.15    -0.43   0.21  -0.24    -0.09   0.04  -0.02
     2   6     0.03  -0.03  -0.04    -0.03   0.02   0.01    -0.03   0.00   0.02
     3   1     0.20  -0.27  -0.13     0.29  -0.44  -0.14     0.01  -0.06  -0.01
     4   1     0.16   0.12   0.19     0.17   0.28   0.50    -0.03   0.02   0.11
     5   6     0.01   0.00  -0.02    -0.01   0.00   0.00    -0.01  -0.02   0.02
     6   6    -0.02   0.06  -0.06    -0.01  -0.01   0.01     0.04  -0.06   0.04
     7   1     0.00   0.11  -0.01     0.00  -0.01   0.01     0.17   0.01   0.02
     8   8     0.04  -0.02   0.02     0.03  -0.02   0.01    -0.05   0.00   0.01
     9   8    -0.05   0.08  -0.09    -0.01  -0.01   0.00    -0.12   0.00   0.01
    10   1    -0.18  -0.05  -0.32     0.06   0.02   0.08    -0.04   0.00  -0.11
    11   6     0.05  -0.07  -0.10     0.00   0.01   0.03     0.02   0.00  -0.07
    12   1     0.35  -0.15  -0.22    -0.07   0.04   0.06     0.05  -0.05  -0.09
    13   6    -0.02  -0.05  -0.03     0.00   0.01   0.01     0.05   0.01  -0.04
    14   1    -0.06  -0.13   0.01     0.02   0.03   0.01     0.01   0.00  -0.07
    15   6    -0.06   0.06   0.01     0.01  -0.01  -0.01     0.05   0.00   0.10
    16   1    -0.09   0.13   0.03     0.05  -0.06  -0.04    -0.22   0.42   0.26
    17   1     0.02   0.09   0.06    -0.03   0.02  -0.07     0.24  -0.28   0.50
    18   1    -0.14   0.05  -0.02     0.02   0.01   0.04     0.12  -0.11  -0.32
    19   8    -0.02   0.00  -0.02    -0.01   0.00   0.02     0.08   0.00  -0.06
    20   8     0.04  -0.02   0.28     0.01  -0.01  -0.06    -0.01   0.07  -0.04
    21   1    -0.18  -0.08   0.36     0.05   0.01  -0.08     0.00  -0.03  -0.03
    22   1    -0.02   0.03  -0.05    -0.01  -0.01   0.01     0.08  -0.17   0.05
                     10                     11                     12
                      A                      A                      A
 Frequencies --    223.5605               266.6298               279.5452
 Red. masses --      1.6755                 3.5714                 3.7718
 Frc consts  --      0.0493                 0.1496                 0.1737
 IR Inten    --      2.7099                 2.1386                 9.1597
  Atom  AN      X      Y      Z        X      Y      Z        X      Y      Z
     1   1    -0.02   0.00   0.00     0.06   0.13   0.10    -0.07  -0.33  -0.22
     2   6    -0.01  -0.01   0.01    -0.03   0.04   0.11     0.10  -0.10  -0.26
     3   1     0.00   0.00  -0.01    -0.09   0.04   0.19     0.23  -0.14  -0.41
     4   1    -0.02  -0.01   0.02    -0.05   0.03   0.13     0.22  -0.03  -0.35
     5   6     0.00  -0.01   0.02    -0.03  -0.02   0.01     0.04   0.08  -0.05
     6   6     0.04  -0.04   0.03    -0.05   0.01  -0.02    -0.01   0.03  -0.04
     7   1     0.13   0.00   0.02    -0.09   0.00   0.01     0.00  -0.04  -0.13
     8   8    -0.04   0.00   0.01     0.02  -0.03  -0.04     0.04   0.04   0.05
     9   8    -0.06   0.00   0.01     0.10  -0.01  -0.11    -0.10  -0.02   0.26
    10   1    -0.06  -0.07  -0.05    -0.09  -0.13  -0.15    -0.04  -0.04  -0.05
    11   6     0.01  -0.02  -0.03     0.05  -0.12  -0.03     0.01  -0.05   0.00
    12   1     0.01  -0.05  -0.04     0.07  -0.32  -0.06     0.00  -0.15  -0.01
    13   6     0.04  -0.03  -0.03     0.09  -0.10   0.10     0.02  -0.04   0.07
    14   1    -0.02  -0.06  -0.06     0.08  -0.18   0.17     0.04  -0.07   0.11
    15   6     0.01   0.06   0.06     0.00   0.14  -0.06    -0.01   0.06  -0.05
    16   1     0.12  -0.42  -0.04     0.08   0.45  -0.06     0.06   0.22  -0.06
    17   1    -0.03   0.46  -0.29     0.09   0.11   0.03     0.00   0.03  -0.02
    18   1    -0.10   0.21   0.59    -0.23   0.08  -0.30    -0.12   0.03  -0.19
    19   8     0.07  -0.07  -0.05    -0.07  -0.13   0.15    -0.03  -0.04   0.09
    20   8    -0.04   0.11  -0.01    -0.06   0.17  -0.08    -0.04   0.07  -0.05
    21   1    -0.03   0.00   0.00    -0.05   0.26  -0.09    -0.05   0.16  -0.06
    22   1     0.07  -0.11   0.03    -0.07   0.08   0.09    -0.01  -0.03  -0.04
                     13                     14                     15
                      A                      A                      A
 Frequencies --    346.4175               429.0420               451.7577
 Red. masses --      3.3876                 6.9816                 3.4872
 Frc consts  --      0.2395                 0.7572                 0.4193
 IR Inten    --     39.4936                34.5115                66.5742
  Atom  AN      X      Y      Z        X      Y      Z        X      Y      Z
     1   1    -0.05   0.06  -0.05    -0.16  -0.20  -0.02    -0.17  -0.02  -0.15
     2   6     0.01   0.02  -0.01     0.05   0.07  -0.06     0.01  -0.03  -0.07
     3   1     0.03   0.09  -0.08     0.22   0.19  -0.34     0.11   0.11  -0.28
     4   1    -0.09  -0.04   0.05     0.08   0.06  -0.22    -0.18  -0.14   0.03
     5   6     0.09  -0.03   0.03     0.08   0.22   0.23     0.16  -0.09   0.03
     6   6     0.17  -0.06   0.11    -0.04  -0.27  -0.16     0.01   0.02   0.27
     7   1     0.30   0.02   0.12    -0.24  -0.19   0.07    -0.08   0.02   0.34
     8   8    -0.06   0.04   0.01    -0.03   0.22   0.27    -0.01   0.06  -0.12
     9   8    -0.04   0.00  -0.06     0.00  -0.21  -0.25     0.00   0.02  -0.05
    10   1    -0.08  -0.07   0.07     0.01   0.09  -0.09    -0.05   0.26  -0.31
    11   6    -0.10  -0.06   0.04     0.03   0.03  -0.02     0.03   0.08  -0.07
    12   1    -0.14  -0.05   0.05     0.07  -0.03  -0.04     0.20  -0.12  -0.16
    13   6    -0.02  -0.02   0.05    -0.04   0.02   0.02    -0.10   0.07   0.07
    14   1    -0.01  -0.01   0.05    -0.03   0.02   0.03    -0.12   0.10   0.02
    15   6    -0.07   0.12  -0.17    -0.03  -0.04   0.01    -0.08  -0.08   0.00
    16   1     0.15   0.34  -0.23    -0.04  -0.08   0.01    -0.05  -0.17  -0.02
    17   1    -0.12   0.12  -0.22    -0.07  -0.08   0.01    -0.23  -0.20  -0.03
    18   1    -0.31   0.08  -0.34     0.05  -0.04   0.02     0.10  -0.09  -0.01
    19   8     0.15   0.10   0.03    -0.04  -0.05   0.02    -0.05  -0.11   0.04
    20   8    -0.11  -0.11   0.01     0.04   0.04  -0.01     0.06   0.07  -0.02
    21   1    -0.05  -0.28   0.01     0.03   0.03  -0.01     0.10  -0.12  -0.01
    22   1     0.10  -0.19   0.07    -0.09  -0.19  -0.14    -0.12   0.02   0.06
                     16                     17                     18
                      A                      A                      A
 Frequencies --    471.2246               499.4355               513.7286
 Red. masses --      2.4922                 1.9795                 3.4454
 Frc consts  --      0.3261                 0.2909                 0.5357
 IR Inten    --     52.4304               175.6548                66.6826
  Atom  AN      X      Y      Z        X      Y      Z        X      Y      Z
     1   1    -0.12  -0.15  -0.05    -0.23   0.00  -0.06     0.13   0.36  -0.10
     2   6     0.00  -0.03  -0.05    -0.05  -0.05   0.04     0.05   0.09   0.00
     3   1     0.08   0.01  -0.18     0.05   0.15  -0.20    -0.03   0.12   0.08
     4   1     0.00  -0.04  -0.09    -0.28  -0.19   0.14    -0.13   0.01   0.20
     5   6     0.03   0.01   0.04     0.12  -0.08   0.15     0.12  -0.07  -0.09
     6   6    -0.09  -0.01   0.15     0.01   0.00  -0.13     0.05   0.04  -0.08
     7   1    -0.19  -0.04   0.18    -0.16   0.11   0.14    -0.02  -0.02  -0.09
     8   8     0.04   0.06  -0.06    -0.03   0.04  -0.09    -0.11  -0.05   0.09
     9   8     0.02  -0.01  -0.05    -0.02   0.04   0.04    -0.02   0.00   0.04
    10   1     0.10  -0.33   0.35     0.06  -0.07   0.11     0.18  -0.19   0.22
    11   6     0.02  -0.08   0.06     0.01  -0.02   0.03     0.12  -0.06   0.05
    12   1    -0.15   0.19   0.16    -0.06   0.05   0.06     0.02   0.13   0.11
    13   6     0.08  -0.11  -0.12     0.01  -0.03  -0.02    -0.08  -0.12  -0.01
    14   1     0.11  -0.18  -0.03     0.02  -0.04   0.00    -0.15  -0.27   0.05
    15   6     0.05   0.03   0.03     0.00   0.00   0.00    -0.18  -0.10  -0.02
    16   1    -0.11   0.06   0.10    -0.01   0.01   0.01    -0.17  -0.08  -0.02
    17   1     0.25   0.15   0.12     0.03   0.02   0.01    -0.19  -0.14  -0.01
    18   1    -0.06   0.05   0.09    -0.03   0.01   0.01    -0.17  -0.12  -0.06
    19   8    -0.10   0.11  -0.03    -0.01   0.03  -0.01     0.00   0.09   0.00
    20   8    -0.03   0.03   0.01     0.02  -0.03   0.00     0.08   0.17  -0.02
    21   1     0.18  -0.40   0.00    -0.23   0.69   0.00     0.28  -0.26  -0.04
    22   1    -0.10   0.07   0.07     0.05   0.06  -0.17     0.01   0.02  -0.19
                     19                     20                     21
                      A                      A                      A
 Frequencies --    541.7473               567.2001               806.0435
 Red. masses --      2.4879                 1.9364                 2.1267
 Frc consts  --      0.4302                 0.3670                 0.8141
 IR Inten    --     31.2046                91.8603               343.7805
  Atom  AN      X      Y      Z        X      Y      Z        X      Y      Z
     1   1    -0.03  -0.31   0.14     0.18   0.22  -0.09    -0.07  -0.06   0.03
     2   6    -0.04  -0.06   0.02     0.08   0.08  -0.06    -0.02  -0.04   0.04
     3   1    -0.02  -0.19   0.06     0.00   0.05   0.05     0.00   0.01  -0.02
     4   1     0.21   0.06  -0.19     0.03   0.07   0.03    -0.08  -0.08   0.05
     5   6    -0.16   0.09   0.03     0.05  -0.02  -0.12     0.01   0.01   0.01
     6   6     0.04  -0.04   0.09     0.00  -0.01   0.14     0.14   0.03  -0.05
     7   1     0.24   0.02   0.01     0.13  -0.06  -0.02     0.43   0.07  -0.19
     8   8     0.10   0.02  -0.05    -0.05  -0.04   0.07     0.01   0.02   0.00
     9   8     0.00   0.00  -0.03    -0.02  -0.05  -0.05     0.00  -0.01   0.00
    10   1     0.10  -0.07   0.10     0.01  -0.04   0.06     0.08  -0.01   0.10
    11   6     0.06  -0.03   0.03    -0.01  -0.01   0.01    -0.04   0.08  -0.09
    12   1     0.00   0.07   0.06    -0.06   0.05   0.03    -0.12   0.34  -0.03
    13   6    -0.06  -0.06   0.00     0.02   0.00  -0.04    -0.01  -0.04  -0.11
    14   1    -0.14  -0.14   0.00     0.05   0.02  -0.03     0.18   0.06  -0.02
    15   6    -0.14  -0.07  -0.02     0.03   0.01   0.01    -0.02  -0.02  -0.05
    16   1    -0.09  -0.05  -0.04    -0.06  -0.01   0.04    -0.38  -0.09   0.09
    17   1    -0.19  -0.10  -0.04     0.10   0.05   0.05     0.23   0.09   0.10
    18   1    -0.14  -0.08  -0.07     0.04   0.03   0.06    -0.07   0.03   0.13
    19   8     0.08   0.06  -0.03    -0.07   0.01   0.00    -0.07  -0.04   0.15
    20   8     0.06   0.07   0.00     0.00  -0.04   0.02     0.03   0.00   0.00
    21   1    -0.11   0.60  -0.01    -0.30   0.81   0.01    -0.14  -0.13   0.07
    22   1     0.02  -0.08   0.19    -0.04  -0.05   0.08    -0.29  -0.15   0.26
                     22                     23                     24
                      A                      A                      A
 Frequencies --    854.1254               884.7911               930.8078
 Red. masses --      1.5266                 2.1459                 1.6816
 Frc consts  --      0.6562                 0.9898                 0.8584
 IR Inten    --     48.9329               246.8728                33.3206
  Atom  AN      X      Y      Z        X      Y      Z        X      Y      Z
     1   1     0.16  -0.03   0.07    -0.03  -0.05   0.04     0.03   0.03   0.00
     2   6    -0.02   0.05  -0.04    -0.04  -0.05   0.03    -0.06  -0.10   0.02
     3   1    -0.05  -0.19   0.14    -0.07  -0.08   0.08    -0.17  -0.13   0.18
     4   1     0.27   0.22  -0.18    -0.03  -0.04   0.05    -0.09  -0.08   0.15
     5   6    -0.04  -0.01   0.01     0.02   0.02  -0.03     0.04   0.05  -0.07
     6   6     0.15  -0.08  -0.01     0.13   0.02  -0.01     0.04   0.01   0.02
     7   1    -0.48   0.05   0.58     0.13  -0.02  -0.06    -0.11  -0.12  -0.04
     8   8    -0.01  -0.03  -0.01     0.02   0.03   0.01     0.02   0.06   0.02
     9   8    -0.02   0.05   0.01    -0.01  -0.01   0.00    -0.02  -0.01  -0.01
    10   1     0.01  -0.01   0.02    -0.01  -0.14  -0.01     0.16  -0.14   0.20
    11   6    -0.01   0.01  -0.02     0.07  -0.16   0.08    -0.01   0.03  -0.11
    12   1    -0.02   0.07   0.00     0.07  -0.33   0.06    -0.21   0.36   0.01
    13   6    -0.01  -0.01  -0.02    -0.08   0.10  -0.03    -0.05  -0.04   0.04
    14   1     0.05   0.01   0.02    -0.20   0.04  -0.09    -0.25  -0.26   0.05
    15   6     0.01   0.00  -0.01     0.04   0.11  -0.04     0.07   0.03   0.07
    16   1    -0.08  -0.02   0.02    -0.18  -0.25   0.02     0.46   0.11  -0.08
    17   1     0.08   0.03   0.03    -0.12  -0.23   0.10    -0.22  -0.08  -0.11
    18   1     0.01   0.01   0.04     0.66   0.10   0.05     0.07  -0.03  -0.16
    19   8    -0.03  -0.01   0.04    -0.07   0.01  -0.02    -0.02  -0.02   0.00
    20   8     0.01   0.00   0.00    -0.03   0.01  -0.01     0.02   0.01   0.01
    21   1    -0.03  -0.01   0.01     0.05  -0.01  -0.04    -0.17  -0.03   0.08
    22   1     0.03   0.14  -0.31    -0.19  -0.02  -0.03     0.03   0.05  -0.18
                     25                     26                     27
                      A                      A                      A
 Frequencies --    931.9773              1000.5405              1054.3944
 Red. masses --      1.7614                 2.1800                 1.8333
 Frc consts  --      0.9014                 1.2858                 1.2009
 IR Inten    --     47.3545               260.1833                23.0826
  Atom  AN      X      Y      Z        X      Y      Z        X      Y      Z
     1   1    -0.04  -0.05   0.00    -0.12  -0.19   0.09     0.14  -0.32   0.27
     2   6     0.08   0.13  -0.02     0.01   0.06   0.03    -0.14   0.07  -0.02
     3   1     0.23   0.18  -0.24     0.15   0.04  -0.14    -0.09  -0.46   0.20
     4   1     0.11   0.10  -0.20     0.06   0.04  -0.15     0.40   0.37  -0.26
     5   6    -0.06  -0.06   0.09    -0.02  -0.03   0.03     0.17  -0.08   0.04
     6   6    -0.04  -0.01  -0.02     0.12   0.03  -0.02    -0.06   0.07  -0.01
     7   1     0.17   0.18   0.07     0.24   0.06  -0.06     0.21   0.07  -0.17
     8   8    -0.03  -0.08  -0.03    -0.01  -0.02  -0.01    -0.03   0.02   0.00
     9   8     0.02   0.02   0.01    -0.01  -0.02   0.00     0.01  -0.04   0.00
    10   1     0.15  -0.19   0.19    -0.12   0.19  -0.15     0.02  -0.02   0.01
    11   6     0.02  -0.02  -0.08    -0.07   0.00   0.07     0.03   0.01  -0.01
    12   1    -0.18   0.24   0.03     0.16  -0.14  -0.03     0.00   0.01   0.00
    13   6    -0.04   0.02  -0.02    -0.10  -0.09   0.03     0.03   0.01   0.00
    14   1    -0.23  -0.20   0.02    -0.14   0.07  -0.15     0.03   0.00   0.00
    15   6     0.03   0.06   0.03     0.12  -0.04   0.06    -0.02  -0.01   0.01
    16   1     0.19  -0.06  -0.05     0.42   0.25  -0.03     0.02   0.00  -0.01
    17   1    -0.26  -0.18  -0.03     0.12   0.18  -0.11    -0.06  -0.02  -0.01
    18   1     0.32   0.02  -0.10    -0.31  -0.05  -0.08    -0.02  -0.01  -0.02
    19   8     0.01  -0.02   0.02    -0.11   0.03  -0.08     0.00   0.00   0.00
    20   8    -0.01   0.00   0.01     0.06   0.03  -0.01    -0.02  -0.01   0.00
    21   1    -0.17  -0.09   0.07     0.14   0.00  -0.04    -0.02   0.01   0.00
    22   1    -0.08  -0.09   0.25    -0.33   0.01   0.10    -0.02  -0.12  -0.01
                     28                     29                     30
                      A                      A                      A
 Frequencies --   1077.0805              1084.7522              1097.9009
 Red. masses --      1.5612                 2.2485                 2.6938
 Frc consts  --      1.0671                 1.5588                 1.9131
 IR Inten    --     62.7741               129.5562               173.0895
  Atom  AN      X      Y      Z        X      Y      Z        X      Y      Z
     1   1     0.38   0.42  -0.18     0.12   0.16  -0.08    -0.03  -0.10   0.05
     2   6    -0.01  -0.06  -0.11     0.01  -0.03  -0.04    -0.01   0.02   0.01
     3   1    -0.27  -0.14   0.28    -0.09  -0.01   0.08     0.03  -0.03  -0.02
     4   1     0.03   0.05   0.21    -0.03  -0.02   0.10     0.03   0.03  -0.04
     5   6     0.00   0.00   0.07    -0.02   0.01   0.02     0.02   0.00  -0.01
     6   6    -0.07  -0.04  -0.03     0.07   0.00  -0.03    -0.06   0.01   0.02
     7   1     0.19   0.35   0.27     0.09   0.20   0.22    -0.01   0.01  -0.03
     8   8     0.01   0.03  -0.01     0.01   0.01   0.00     0.00   0.00   0.00
     9   8     0.03   0.01   0.02     0.00  -0.01   0.00     0.01   0.00   0.00
    10   1    -0.06   0.06  -0.06     0.07  -0.07   0.10     0.09  -0.10   0.16
    11   6    -0.03  -0.01   0.03    -0.04  -0.05  -0.02    -0.19  -0.13  -0.05
    12   1     0.07  -0.03  -0.01    -0.23  -0.19   0.05    -0.49  -0.16   0.07
    13   6    -0.09  -0.03  -0.04     0.22   0.09   0.05    -0.07   0.04   0.12
    14   1    -0.10   0.00  -0.06     0.20   0.24  -0.12     0.11   0.14   0.19
    15   6     0.05   0.01   0.00    -0.13  -0.03   0.07     0.04   0.01  -0.08
    16   1     0.05   0.03   0.00     0.16   0.02  -0.05    -0.29  -0.02   0.06
    17   1     0.08   0.05  -0.01    -0.37  -0.11  -0.08     0.33   0.10   0.11
    18   1     0.02   0.01   0.00    -0.16  -0.08  -0.12     0.06   0.07   0.17
    19   8     0.02   0.01   0.02    -0.09   0.00  -0.07     0.03  -0.01  -0.05
    20   8     0.03   0.01  -0.01     0.04   0.01   0.00     0.19   0.07   0.00
    21   1     0.06   0.00  -0.02    -0.25  -0.16   0.12    -0.29  -0.14   0.21
    22   1    -0.08  -0.21   0.25    -0.30  -0.01   0.28     0.19  -0.06  -0.14
                     31                     32                     33
                      A                      A                      A
 Frequencies --   1128.1515              1167.1206              1174.8872
 Red. masses --      2.3476                 1.4883                 2.3445
 Frc consts  --      1.7604                 1.1945                 1.9067
 IR Inten    --     64.5928                19.4145               112.5939
  Atom  AN      X      Y      Z        X      Y      Z        X      Y      Z
     1   1     0.04   0.06  -0.03    -0.24  -0.22   0.09     0.06   0.08  -0.04
     2   6     0.01  -0.01  -0.01    -0.01  -0.01   0.09     0.01   0.00  -0.02
     3   1    -0.02   0.02   0.02     0.09   0.04  -0.09    -0.03  -0.01   0.03
     4   1    -0.01  -0.01   0.03    -0.07  -0.09  -0.08     0.00   0.01   0.03
     5   6    -0.02   0.00   0.02     0.04   0.05  -0.16    -0.02  -0.01   0.04
     6   6     0.02   0.01   0.00    -0.06  -0.01  -0.03     0.04   0.03  -0.01
     7   1     0.07   0.09   0.06     0.12   0.58   0.59     0.11   0.11   0.05
     8   8     0.00   0.00   0.00     0.00   0.00   0.03     0.01   0.00  -0.01
     9   8     0.00  -0.01   0.00     0.03  -0.02   0.02    -0.01  -0.03   0.00
    10   1     0.50   0.07   0.13     0.00   0.03  -0.02    -0.03   0.20  -0.06
    11   6     0.22  -0.03  -0.05     0.01   0.01   0.01    -0.01   0.13   0.00
    12   1    -0.13   0.03   0.09     0.03   0.00   0.00     0.04   0.09  -0.02
    13   6    -0.10   0.10   0.11     0.00  -0.01   0.00     0.08  -0.14   0.19
    14   1     0.06   0.18   0.15    -0.02  -0.02  -0.01    -0.09  -0.53   0.36
    15   6     0.05  -0.09  -0.03     0.00   0.00   0.00    -0.01   0.06  -0.09
    16   1    -0.09   0.18   0.06     0.00  -0.01   0.00    -0.28  -0.19   0.01
    17   1     0.36   0.23  -0.01    -0.01  -0.01   0.00     0.13  -0.13   0.20
    18   1    -0.34  -0.03   0.12     0.02   0.00   0.00     0.33   0.10   0.16
    19   8    -0.02  -0.01  -0.07     0.00   0.00   0.00    -0.04   0.02  -0.12
    20   8    -0.12  -0.01   0.00    -0.01   0.00   0.00    -0.03  -0.02   0.00
    21   1    -0.33  -0.11   0.08    -0.01   0.00   0.00    -0.01  -0.04  -0.01
    22   1    -0.11  -0.05   0.02     0.02  -0.32  -0.03    -0.16   0.05   0.06
                     34                     35                     36
                      A                      A                      A
 Frequencies --   1239.9607              1276.3097              1309.3534
 Red. masses --      1.2381                 1.5568                 1.2780
 Frc consts  --      1.1215                 1.4941                 1.2909
 IR Inten    --     49.2412                15.5563                 5.9528
  Atom  AN      X      Y      Z        X      Y      Z        X      Y      Z
     1   1     0.00   0.03  -0.02    -0.03  -0.10   0.07     0.00  -0.01   0.01
     2   6     0.00   0.00   0.00    -0.03   0.00   0.02     0.00   0.00   0.00
     3   1     0.00   0.00   0.01     0.02  -0.08   0.00     0.00   0.00   0.00
     4   1     0.00  -0.01   0.00    -0.01   0.00  -0.03     0.00   0.00   0.00
     5   6    -0.01   0.00   0.01     0.08   0.01  -0.08     0.00   0.00   0.00
     6   6     0.02   0.02  -0.01    -0.02  -0.14  -0.04    -0.01  -0.01   0.00
     7   1     0.08   0.11   0.07    -0.16  -0.18   0.00     0.01  -0.02  -0.02
     8   8     0.00   0.00   0.00    -0.01   0.00   0.01     0.00   0.00   0.00
     9   8    -0.01  -0.03   0.00     0.00   0.09   0.02     0.00   0.01   0.00
    10   1    -0.28  -0.47   0.11     0.00   0.00   0.00     0.15   0.16  -0.03
    11   6    -0.03  -0.05  -0.05     0.00  -0.01   0.00     0.01  -0.02   0.00
    12   1     0.24   0.40  -0.10     0.00   0.03   0.00     0.09   0.15  -0.02
    13   6    -0.01   0.09   0.05    -0.02   0.01   0.02    -0.07  -0.10   0.00
    14   1     0.15   0.01   0.26    -0.07  -0.07   0.05     0.75   0.39   0.27
    15   6     0.00  -0.02   0.00     0.01  -0.01  -0.02    -0.02   0.07   0.04
    16   1    -0.02   0.07   0.02    -0.03   0.02   0.00     0.11  -0.10  -0.03
    17   1     0.03   0.04  -0.01     0.07   0.02   0.02    -0.18  -0.10   0.02
    18   1    -0.08   0.00   0.05     0.00   0.01   0.03     0.18   0.02  -0.09
    19   8     0.00  -0.02  -0.03     0.01   0.00  -0.02     0.01   0.00  -0.03
    20   8     0.00  -0.01   0.02     0.00   0.00   0.00    -0.01   0.01   0.00
    21   1     0.49   0.17  -0.18     0.03   0.02  -0.01    -0.02   0.00   0.00
    22   1    -0.07   0.07   0.00    -0.13   0.40   0.82    -0.01   0.01   0.02
                     37                     38                     39
                      A                      A                      A
 Frequencies --   1348.2161              1366.9039              1376.3132
 Red. masses --      1.2983                 1.2754                 1.2570
 Frc consts  --      1.3904                 1.4040                 1.4028
 IR Inten    --     86.2816                 5.5032                41.0391
  Atom  AN      X      Y      Z        X      Y      Z        X      Y      Z
     1   1     0.00   0.03  -0.01     0.01   0.07  -0.02     0.10   0.41  -0.11
     2   6     0.00  -0.01   0.00    -0.01  -0.02   0.01    -0.07  -0.10   0.07
     3   1    -0.01   0.05  -0.02     0.00   0.10  -0.06     0.03   0.46  -0.34
     4   1     0.05   0.03   0.00     0.10   0.05  -0.03     0.54   0.28  -0.19
     5   6    -0.01   0.00   0.00     0.01   0.00  -0.01     0.02   0.00  -0.02
     6   6     0.00   0.05   0.00     0.01  -0.01   0.01    -0.01  -0.01   0.01
     7   1     0.21   0.29   0.15     0.00  -0.03  -0.02     0.03  -0.02  -0.03
     8   8     0.00   0.01   0.00     0.00   0.00   0.00     0.00   0.00   0.00
     9   8    -0.05  -0.11  -0.01     0.01   0.01   0.00     0.00   0.01   0.00
    10   1     0.09   0.10  -0.02    -0.31  -0.23   0.02     0.02   0.00   0.01
    11   6     0.00   0.00   0.00     0.03   0.07   0.05     0.00  -0.01  -0.01
    12   1    -0.13  -0.13   0.03    -0.07  -0.33   0.05     0.03   0.07  -0.01
    13   6    -0.02   0.00  -0.05    -0.04   0.05  -0.07     0.01  -0.01   0.02
    14   1     0.04  -0.06   0.06     0.23  -0.38   0.55    -0.05   0.10  -0.13
    15   6     0.00   0.00   0.01     0.04   0.00   0.03    -0.01   0.00  -0.01
    16   1     0.02   0.00   0.00    -0.08   0.00   0.07     0.02   0.00  -0.02
    17   1     0.00   0.02  -0.02    -0.15  -0.02  -0.12     0.04   0.00   0.03
    18   1     0.02  -0.01  -0.04    -0.17  -0.03  -0.09     0.04   0.01   0.03
    19   8     0.03  -0.01   0.02     0.00  -0.01  -0.02     0.00   0.00   0.00
    20   8     0.00   0.00   0.01     0.02  -0.01  -0.03     0.00   0.00   0.00
    21   1     0.03  -0.01   0.00    -0.26  -0.08   0.09     0.01   0.00  -0.01
    22   1     0.22   0.84   0.06    -0.10  -0.08  -0.02    -0.03   0.01  -0.04
                     40                     41                     42
                      A                      A                      A
 Frequencies --   1396.9414              1408.1500              1425.0534
 Red. masses --      1.2250                 1.1970                 1.3652
 Frc consts  --      1.4084                 1.3984                 1.6335
 IR Inten    --      6.7816                28.2133                22.8655
  Atom  AN      X      Y      Z        X      Y      Z        X      Y      Z
     1   1     0.00  -0.04   0.02     0.00   0.06  -0.02     0.03   0.00   0.01
     2   6     0.00   0.00  -0.01     0.00  -0.01   0.01    -0.01  -0.01   0.00
     3   1    -0.01   0.01   0.01     0.01  -0.01  -0.01     0.00   0.05  -0.04
     4   1    -0.01   0.00   0.04     0.02  -0.01  -0.06     0.04   0.03   0.03
     5   6     0.00   0.00   0.00     0.00   0.00   0.00     0.00   0.00   0.00
     6   6     0.00   0.02   0.00     0.01  -0.01   0.00     0.01   0.04   0.00
     7   1    -0.04   0.00   0.01     0.02  -0.02  -0.02    -0.12  -0.03   0.02
     8   8     0.00   0.00   0.00     0.00   0.00   0.00     0.00   0.00   0.00
     9   8    -0.01  -0.01   0.00     0.01   0.02   0.00    -0.01  -0.02  -0.01
    10   1    -0.21  -0.12  -0.02     0.26   0.31  -0.07     0.22   0.48  -0.21
    11   6     0.01   0.00   0.05    -0.03  -0.02  -0.03    -0.06  -0.12   0.06
    12   1     0.26   0.16  -0.02    -0.34  -0.19   0.06     0.32   0.48  -0.01
    13   6    -0.01   0.02  -0.01     0.01   0.04  -0.06     0.04   0.07  -0.04
    14   1     0.03  -0.02   0.05     0.07  -0.28   0.28    -0.05  -0.30   0.22
    15   6    -0.10  -0.04  -0.01    -0.06  -0.03   0.01     0.03  -0.01   0.01
    16   1     0.39   0.24  -0.17     0.24   0.13  -0.09    -0.17   0.03   0.09
    17   1     0.34   0.25   0.13     0.19   0.21   0.02    -0.14  -0.01  -0.14
    18   1     0.44  -0.02   0.12     0.25  -0.04  -0.03    -0.13  -0.01  -0.03
    19   8     0.01   0.00   0.01     0.00  -0.01   0.00     0.00  -0.01   0.00
    20   8     0.01   0.00  -0.04    -0.01   0.00   0.05     0.00   0.01  -0.02
    21   1    -0.39  -0.12   0.12     0.42   0.14  -0.12    -0.18  -0.05   0.05
    22   1     0.05   0.03   0.04    -0.15  -0.16  -0.06     0.07  -0.08   0.10
                     43                     44                     45
                      A                      A                      A
 Frequencies --   1438.4380              1461.2235              1470.0378
 Red. masses --      1.4586                 1.0638                 1.0453
 Frc consts  --      1.7782                 1.3383                 1.3309
 IR Inten    --      7.8228                 5.7952                16.0037
  Atom  AN      X      Y      Z        X      Y      Z        X      Y      Z
     1   1    -0.02   0.05  -0.03     0.53   0.25   0.14     0.36  -0.40   0.30
     2   6     0.00  -0.01   0.01    -0.05   0.01   0.03    -0.03   0.00  -0.04
     3   1     0.00   0.04  -0.02     0.44  -0.38  -0.40     0.04   0.29  -0.25
     4   1     0.05   0.02  -0.05    -0.26  -0.19  -0.14     0.03   0.20   0.64
     5   6    -0.01  -0.01   0.00    -0.02   0.00  -0.01    -0.01   0.01  -0.01
     6   6     0.05   0.15  -0.03     0.00   0.01   0.00     0.01   0.00   0.00
     7   1    -0.53  -0.11   0.13    -0.01   0.01   0.01    -0.02   0.01   0.03
     8   8     0.00   0.01   0.00     0.01   0.01   0.00     0.00  -0.01   0.00
     9   8    -0.03  -0.09  -0.02     0.00  -0.01   0.00     0.00   0.00   0.00
    10   1    -0.03  -0.07   0.02    -0.01  -0.01   0.01     0.03  -0.01   0.03
    11   6     0.01   0.02  -0.02     0.00   0.00   0.00     0.00   0.01  -0.01
    12   1    -0.13  -0.13   0.02     0.02   0.00   0.00    -0.02  -0.05  -0.01
    13   6    -0.03  -0.02   0.00     0.00   0.00   0.00     0.00   0.00   0.00
    14   1     0.03   0.06  -0.01     0.00   0.00   0.00     0.00   0.00   0.00
    15   6     0.00   0.01   0.00     0.00   0.00   0.00     0.00   0.00   0.00
    16   1     0.02  -0.02  -0.01     0.00   0.00   0.00     0.01  -0.01   0.00
    17   1     0.02   0.00   0.02     0.00   0.00   0.00     0.01   0.01   0.00
    18   1     0.02   0.00  -0.02     0.00   0.00   0.00     0.00   0.00  -0.01
    19   8     0.01   0.00   0.00     0.00   0.00   0.00     0.00   0.00   0.00
    20   8     0.00   0.00   0.01     0.00   0.00   0.00     0.00   0.00   0.01
    21   1     0.11   0.05  -0.03    -0.03  -0.01   0.01     0.08   0.02  -0.03
    22   1     0.33  -0.36   0.58     0.02   0.01  -0.02     0.00  -0.03   0.00
                     46                     47                     48
                      A                      A                      A
 Frequencies --   1485.8296              1497.0315              1506.4833
 Red. masses --      1.0548                 1.0768                 1.0603
 Frc consts  --      1.3720                 1.4219                 1.4178
 IR Inten    --      4.3131                 3.4300                 4.5759
  Atom  AN      X      Y      Z        X      Y      Z        X      Y      Z
     1   1     0.00   0.00   0.00    -0.02   0.02  -0.02     0.00   0.00   0.00
     2   6     0.00   0.00   0.00     0.00   0.00   0.00     0.00   0.00   0.00
     3   1     0.00   0.00   0.00    -0.01  -0.01   0.01     0.00   0.00   0.00
     4   1     0.00   0.00   0.00     0.01   0.00  -0.03     0.00   0.00   0.00
     5   6     0.00   0.00   0.00     0.00   0.00   0.00     0.00   0.00   0.00
     6   6     0.00   0.00   0.00     0.00   0.00   0.00     0.00   0.00   0.00
     7   1     0.00   0.00   0.00    -0.01  -0.01   0.00     0.00   0.00   0.00
     8   8     0.00   0.00   0.00     0.00   0.00   0.00     0.00   0.00   0.00
     9   8     0.00   0.00   0.00     0.00   0.00   0.00     0.00   0.00   0.00
    10   1     0.14  -0.03   0.17     0.41  -0.08   0.48     0.15   0.03   0.11
    11   6    -0.02   0.02  -0.01    -0.07   0.03  -0.01    -0.02   0.00   0.00
    12   1     0.12  -0.15  -0.08     0.51  -0.30  -0.26     0.11  -0.11  -0.06
    13   6     0.00  -0.03   0.00     0.00   0.01   0.00     0.00   0.02  -0.04
    14   1     0.04   0.03  -0.03    -0.03  -0.06   0.04     0.03  -0.06   0.07
    15   6     0.02  -0.04  -0.01    -0.01   0.01   0.02     0.00   0.01  -0.05
    16   1    -0.23   0.61   0.16     0.00  -0.23  -0.02     0.31   0.12  -0.15
    17   1    -0.33   0.04  -0.36     0.12   0.14   0.01    -0.02  -0.52   0.38
    18   1     0.29   0.06   0.35     0.00  -0.07  -0.26    -0.30   0.16   0.52
    19   8     0.00   0.00   0.00     0.00   0.00   0.00     0.00   0.00   0.01
    20   8     0.00   0.00   0.00    -0.01   0.00   0.00     0.00   0.00   0.00
    21   1     0.03   0.01  -0.01    -0.03   0.00   0.00     0.01   0.01   0.00
    22   1     0.01   0.00   0.01     0.01  -0.01   0.01     0.00  -0.01   0.00
                     49                     50                     51
                      A                      A                      A
 Frequencies --   1893.6733              2938.0618              2996.2460
 Red. masses --     11.8241                 1.0756                 1.0805
 Frc consts  --     24.9821                 5.4704                 5.7150
 IR Inten    --    293.3135                 2.0820                 6.6684
  Atom  AN      X      Y      Z        X      Y      Z        X      Y      Z
     1   1     0.07   0.13  -0.01     0.00   0.00   0.00     0.00   0.00   0.00
     2   6    -0.03  -0.04   0.01     0.00   0.00   0.00     0.00   0.00   0.00
     3   1    -0.01  -0.21   0.10     0.00   0.00   0.00     0.00   0.00   0.00
     4   1    -0.15  -0.10  -0.02     0.00   0.00   0.00     0.00   0.00   0.00
     5   6     0.29   0.69   0.19     0.00   0.00   0.00     0.00   0.00   0.00
     6   6     0.01   0.07   0.06     0.03  -0.05   0.05     0.00   0.00   0.00
     7   1     0.00  -0.01  -0.04    -0.41   0.71  -0.57     0.01  -0.01   0.01
     8   8    -0.18  -0.47  -0.17     0.00   0.00   0.00     0.00   0.00   0.00
     9   8    -0.01  -0.05  -0.02     0.00   0.00   0.00     0.00   0.00   0.00
    10   1    -0.01  -0.02   0.00     0.00   0.00   0.00     0.11  -0.11  -0.13
    11   6     0.00   0.00   0.00     0.00   0.00   0.00    -0.01   0.01   0.01
    12   1    -0.01   0.00   0.00     0.00   0.00   0.00     0.00   0.00   0.01
    13   6     0.00   0.00   0.01     0.00   0.00   0.00     0.04  -0.05  -0.05
    14   1    -0.03   0.02  -0.04    -0.01   0.01   0.01    -0.53   0.54   0.61
    15   6     0.00   0.00   0.00     0.00   0.00   0.00     0.00   0.00   0.00
    16   1    -0.01   0.00   0.00     0.00   0.00   0.00    -0.01   0.01  -0.03
    17   1     0.01   0.00   0.00     0.00   0.00   0.00     0.02  -0.02  -0.03
    18   1     0.00   0.00   0.00     0.00   0.00   0.00     0.00  -0.03   0.01
    19   8     0.00   0.00   0.00     0.00   0.00   0.00     0.00   0.00   0.00
    20   8     0.00   0.00   0.00     0.00   0.00   0.00     0.00   0.00   0.00
    21   1     0.04  -0.02  -0.02     0.00   0.00   0.00     0.00   0.00   0.00
    22   1    -0.07   0.02   0.01     0.00  -0.01   0.02     0.00   0.00   0.00
                     52                     53                     54
                      A                      A                      A
 Frequencies --   3023.1384              3054.2498              3057.5151
 Red. masses --      1.0649                 1.0347                 1.0352
 Frc consts  --      5.7345                 5.6871                 5.7018
 IR Inten    --     50.7358                35.5127                 7.5169
  Atom  AN      X      Y      Z        X      Y      Z        X      Y      Z
     1   1     0.00   0.00   0.01     0.00   0.00   0.00     0.16  -0.19  -0.40
     2   6     0.00   0.00   0.00     0.00   0.00   0.00    -0.01  -0.04   0.02
     3   1     0.00   0.00   0.00     0.00   0.00   0.00     0.38   0.15   0.30
     4   1     0.01  -0.01   0.00     0.00   0.00   0.00    -0.42   0.57  -0.14
     5   6     0.00   0.00   0.00     0.00   0.00   0.00     0.00   0.00   0.00
     6   6     0.00   0.00   0.00     0.00   0.00   0.00     0.00   0.00   0.00
     7   1     0.00   0.00   0.00     0.00   0.00   0.00     0.00   0.00   0.00
     8   8     0.00   0.00   0.00     0.00   0.00   0.00     0.00   0.00   0.00
     9   8     0.00   0.00   0.00     0.00   0.00   0.00     0.00   0.00   0.00
    10   1    -0.49   0.50   0.57     0.03  -0.04  -0.04    -0.01   0.01   0.01
    11   6     0.05  -0.05  -0.02     0.00   0.00   0.00     0.00   0.00   0.00
    12   1    -0.13   0.03  -0.36     0.00   0.00  -0.01     0.00   0.00   0.00
    13   6     0.01  -0.01  -0.01     0.00   0.00   0.00     0.00   0.00   0.00
    14   1    -0.10   0.10   0.12     0.00   0.00  -0.01     0.00   0.00   0.00
    15   6     0.00   0.00   0.00    -0.05  -0.01  -0.01     0.00   0.00   0.00
    16   1     0.01   0.00   0.02     0.23  -0.07   0.58     0.00   0.00   0.00
    17   1     0.03  -0.03  -0.03     0.34  -0.32  -0.40     0.00   0.00   0.00
    18   1     0.00   0.01   0.00     0.00   0.45  -0.12     0.00   0.00   0.00
    19   8     0.00   0.00   0.00     0.00   0.00   0.00     0.00   0.00   0.00
    20   8     0.00   0.00   0.00     0.00   0.00   0.00     0.00   0.00   0.00
    21   1     0.00   0.00   0.00     0.00   0.00   0.00     0.00   0.00   0.00
    22   1     0.00   0.00   0.00    -0.01   0.00   0.00     0.00   0.00   0.00
                     55                     56                     57
                      A                      A                      A
 Frequencies --   3097.1460              3131.1323              3139.9539
 Red. masses --      1.1003                 1.1027                 1.0975
 Frc consts  --      6.2183                 6.3696                 6.3755
 IR Inten    --     24.4318                19.4807                 1.6421
  Atom  AN      X      Y      Z        X      Y      Z        X      Y      Z
     1   1     0.00   0.00   0.00     0.00   0.00   0.00     0.08  -0.10  -0.22
     2   6     0.00   0.00   0.00     0.00   0.00   0.00    -0.08   0.03  -0.03
     3   1     0.00   0.00   0.00     0.00   0.00   0.00     0.53   0.23   0.42
     4   1     0.00   0.00   0.00     0.00   0.00   0.00     0.36  -0.52   0.12
     5   6     0.00   0.00   0.00     0.00   0.00   0.00     0.00   0.00   0.00
     6   6     0.00   0.00   0.00     0.00   0.00   0.00     0.00   0.00   0.00
     7   1     0.00   0.00   0.00     0.00   0.00   0.00     0.00   0.00   0.00
     8   8     0.00   0.00   0.00     0.00   0.00   0.00     0.00   0.00   0.00
     9   8     0.00   0.00   0.00     0.00   0.00   0.00     0.00   0.00   0.00
    10   1    -0.20   0.20   0.21    -0.02   0.03   0.03     0.00   0.00   0.00
    11   6    -0.01  -0.01  -0.09     0.00   0.00  -0.01     0.00   0.00   0.00
    12   1     0.33  -0.10   0.86     0.03  -0.01   0.09     0.00   0.00   0.00
    13   6     0.00   0.00   0.00     0.00   0.00   0.00     0.00   0.00   0.00
    14   1    -0.03   0.04   0.04    -0.04   0.03   0.04     0.00   0.00   0.00
    15   6     0.00   0.00   0.01     0.01  -0.02  -0.09     0.00   0.00   0.00
    16   1    -0.02   0.01  -0.05     0.27  -0.08   0.64     0.00   0.00   0.00
    17   1     0.05  -0.05  -0.06    -0.40   0.37   0.44     0.00   0.00   0.00
    18   1     0.00   0.02   0.00     0.00  -0.02  -0.01     0.00   0.00   0.00
    19   8     0.00   0.00   0.00     0.00   0.00   0.00     0.00   0.00   0.00
    20   8     0.00   0.00   0.00     0.00   0.00   0.00     0.00   0.00   0.00
    21   1     0.00   0.00  -0.02     0.00   0.00   0.00     0.00   0.00   0.00
    22   1     0.00   0.00   0.00     0.00   0.00   0.00     0.00   0.00   0.00
                     58                     59                     60
                      A                      A                      A
 Frequencies --   3150.5173              3182.6046              3822.2964
 Red. masses --      1.1025                 1.1067                 1.0669
 Frc consts  --      6.4478                 6.6047                 9.1839
 IR Inten    --     13.9697                 3.3464                37.1501
  Atom  AN      X      Y      Z        X      Y      Z        X      Y      Z
     1   1     0.00   0.00   0.00    -0.29   0.34   0.72     0.00   0.00   0.00
     2   6     0.00   0.00   0.00     0.00  -0.05  -0.08     0.00   0.00   0.00
     3   1     0.00   0.00   0.00     0.37   0.14   0.28     0.00   0.00   0.00
     4   1     0.00   0.00   0.00    -0.12   0.15  -0.05     0.00   0.00   0.00
     5   6     0.00   0.00   0.00     0.00   0.00   0.00     0.00   0.00   0.00
     6   6     0.00   0.00   0.00     0.00   0.00   0.00     0.00   0.00   0.00
     7   1     0.00   0.00   0.00     0.00   0.00   0.00     0.00   0.00   0.00
     8   8     0.00   0.00   0.00     0.00   0.00   0.00     0.00   0.00   0.00
     9   8     0.00   0.00   0.00     0.00   0.00   0.00     0.00   0.00   0.00
    10   1     0.00   0.00   0.00     0.00   0.00   0.00     0.00   0.00   0.00
    11   6     0.00   0.00   0.00     0.00   0.00   0.00     0.00   0.00   0.00
    12   1     0.00   0.00  -0.01     0.00   0.00   0.00     0.01   0.00   0.01
    13   6     0.00   0.00   0.00     0.00   0.00   0.00     0.00   0.00   0.00
    14   1    -0.02   0.02   0.02     0.00   0.00   0.00     0.00   0.00   0.00
    15   6     0.02  -0.09   0.02     0.00   0.00   0.00     0.00   0.00   0.00
    16   1    -0.11   0.02  -0.29     0.00   0.00   0.00     0.00   0.00   0.00
    17   1    -0.19   0.16   0.22     0.00   0.00   0.00     0.00   0.00   0.00
    18   1     0.03   0.85  -0.23     0.00   0.00   0.00     0.00   0.00   0.00
    19   8     0.00   0.00   0.00     0.00   0.00   0.00     0.00   0.00   0.00
    20   8     0.00   0.00   0.00     0.00   0.00   0.00    -0.02  -0.01  -0.06
    21   1     0.00   0.00   0.00     0.00   0.00   0.00     0.33   0.12   0.93
    22   1     0.00   0.00   0.00     0.00   0.00   0.00    -0.01   0.00   0.00

 -------------------
 - Thermochemistry -
 -------------------
 Temperature   298.150 Kelvin.  Pressure   1.00000 Atm.
 Atom     1 has atomic number  1 and mass   1.00783
 Atom     2 has atomic number  6 and mass  12.00000
 Atom     3 has atomic number  1 and mass   1.00783
 Atom     4 has atomic number  1 and mass   1.00783
 Atom     5 has atomic number  6 and mass  12.00000
 Atom     6 has atomic number  6 and mass  12.00000
 Atom     7 has atomic number  1 and mass   1.00783
 Atom     8 has atomic number  8 and mass  15.99491
 Atom     9 has atomic number  8 and mass  15.99491
 Atom    10 has atomic number  1 and mass   1.00783
 Atom    11 has atomic number  6 and mass  12.00000
 Atom    12 has atomic number  1 and mass   1.00783
 Atom    13 has atomic number  6 and mass  12.00000
 Atom    14 has atomic number  1 and mass   1.00783
 Atom    15 has atomic number  6 and mass  12.00000
 Atom    16 has atomic number  1 and mass   1.00783
 Atom    17 has atomic number  1 and mass   1.00783
 Atom    18 has atomic number  1 and mass   1.00783
 Atom    19 has atomic number  8 and mass  15.99491
 Atom    20 has atomic number  8 and mass  15.99491
 Atom    21 has atomic number  1 and mass   1.00783
 Atom    22 has atomic number  1 and mass   1.00783
 Molecular mass:   148.07356 amu.
 Principal axes and moments of inertia in atomic units:
                           1         2         3
     Eigenvalues --  1000.622102252.108072402.99648
           X            0.99988   0.01495  -0.00256
           Y           -0.01512   0.99593  -0.08884
           Z            0.00122   0.08887   0.99604
 This molecule is an asymmetric top.
 Rotational symmetry number  1.
 Warning -- assumption of classical behavior for rotation
           may cause significant error
 Rotational temperatures (Kelvin)      0.08656     0.03846     0.03604
 Rotational constants (GHZ):           1.80362     0.80136     0.75104
    1 imaginary frequencies ignored.
 Zero-point vibrational energy     455877.1 (Joules/Mol)
                                  108.95725 (Kcal/Mol)
 Warning -- explicit consideration of  19 degrees of freedom as
           vibrations may cause significant error
 Vibrational temperatures:     44.24    83.06   109.94   137.37   203.79
          (Kelvin)            224.53   264.02   287.03   321.65   383.62
                              402.20   498.42   617.30   649.98   677.99
                              718.58   739.14   779.45   816.07  1159.72
                             1228.90  1273.02  1339.22  1340.91  1439.55
                             1517.04  1549.68  1560.72  1579.63  1623.16
                             1679.23  1690.40  1784.03  1836.32  1883.87
                             1939.78  1966.67  1980.21  2009.89  2026.01
                             2050.33  2069.59  2102.37  2115.06  2137.78
                             2153.89  2167.49  2724.57  4227.22  4310.93
                             4349.62  4394.38  4399.08  4456.10  4505.00
                             4517.69  4532.89  4579.06  5499.43
 
 Zero-point correction=                           0.173634 (Hartree/Particle)
 Thermal correction to Energy=                    0.186146
 Thermal correction to Enthalpy=                  0.187090
 Thermal correction to Gibbs Free Energy=         0.133226
 Sum of electronic and zero-point Energies=           -536.462458
 Sum of electronic and thermal Energies=              -536.449946
 Sum of electronic and thermal Enthalpies=            -536.449002
 Sum of electronic and thermal Free Energies=         -536.502866
 
                     E (Thermal)             CV                S
                      KCal/Mol        Cal/Mol-Kelvin    Cal/Mol-Kelvin
 Total                  116.808             43.572            113.367
 Electronic               0.000              0.000              2.183
 Translational            0.889              2.981             40.888
 Rotational               0.889              2.981             30.072
 Vibrational            115.031             37.610             40.223
 Vibration     1          0.594              1.984              5.781
 Vibration     2          0.596              1.974              4.533
 Vibration     3          0.599              1.965              3.981
 Vibration     4          0.603              1.952              3.545
 Vibration     5          0.615              1.912              2.782
 Vibration     6          0.620              1.896              2.597
 Vibration     7          0.631              1.862              2.292
 Vibration     8          0.638              1.841              2.138
 Vibration     9          0.649              1.805              1.930
 Vibration    10          0.672              1.734              1.618
 Vibration    11          0.680              1.711              1.536
 Vibration    12          0.724              1.583              1.182
 Vibration    13          0.790              1.407              0.862
 Vibration    14          0.810              1.357              0.790
 Vibration    15          0.828              1.314              0.734
 Vibration    16          0.855              1.251              0.660
 Vibration    17          0.869              1.220              0.625
 Vibration    18          0.897              1.158              0.562
 Vibration    19          0.923              1.102              0.510
                       Q            Log10(Q)             Ln(Q)
 Total Bot       0.525155D-61        -61.279713       -141.101753
 Total V=0       0.385930D+19         18.586509         42.797018
 Vib (Bot)       0.296718D-75        -75.527656       -173.908855
 Vib (Bot)    1  0.673328D+01          0.828227          1.907062
 Vib (Bot)    2  0.357806D+01          0.553648          1.274821
 Vib (Bot)    3  0.269674D+01          0.430839          0.992044
 Vib (Bot)    4  0.215139D+01          0.332720          0.766116
 Vib (Bot)    5  0.143495D+01          0.156836          0.361129
 Vib (Bot)    6  0.129701D+01          0.112942          0.260058
 Vib (Bot)    7  0.109318D+01          0.038694          0.089095
 Vib (Bot)    8  0.999671D+00         -0.000143         -0.000329
 Vib (Bot)    9  0.883458D+00         -0.053814         -0.123912
 Vib (Bot)   10  0.726069D+00         -0.139022         -0.320110
 Vib (Bot)   11  0.687931D+00         -0.162455         -0.374067
 Vib (Bot)   12  0.533826D+00         -0.272600         -0.627685
 Vib (Bot)   13  0.406414D+00         -0.391031         -0.900383
 Vib (Bot)   14  0.379058D+00         -0.421295         -0.970067
 Vib (Bot)   15  0.357579D+00         -0.446628         -1.028400
 Vib (Bot)   16  0.329242D+00         -0.482485         -1.110962
 Vib (Bot)   17  0.316003D+00         -0.500309         -1.152003
 Vib (Bot)   18  0.291968D+00         -0.534665         -1.231112
 Vib (Bot)   19  0.272092D+00         -0.565285         -1.301616
 Vib (V=0)       0.218055D+05          4.338565          9.989916
 Vib (V=0)    1  0.725182D+01          0.860447          1.981252
 Vib (V=0)    2  0.411283D+01          0.614140          1.414110
 Vib (V=0)    3  0.324270D+01          0.510907          1.176407
 Vib (V=0)    4  0.270873D+01          0.432766          0.996480
 Vib (V=0)    5  0.201956D+01          0.305258          0.702882
 Vib (V=0)    6  0.189004D+01          0.276472          0.636600
 Vib (V=0)    7  0.170210D+01          0.230986          0.531865
 Vib (V=0)    8  0.161774D+01          0.208909          0.481030
 Vib (V=0)    9  0.151513D+01          0.180451          0.415504
 Vib (V=0)   10  0.138158D+01          0.140375          0.323225
 Vib (V=0)   11  0.135044D+01          0.130475          0.300431
 Vib (V=0)   12  0.123142D+01          0.090405          0.208165
 Vib (V=0)   13  0.114434D+01          0.058555          0.134827
 Vib (V=0)   14  0.112744D+01          0.052095          0.119952
 Vib (V=0)   15  0.111471D+01          0.047160          0.108590
 Vib (V=0)   16  0.109867D+01          0.040865          0.094096
 Vib (V=0)   17  0.109149D+01          0.038019          0.087542
 Vib (V=0)   18  0.107900D+01          0.033023          0.076038
 Vib (V=0)   19  0.106924D+01          0.029075          0.066948
 Electronic      0.300000D+01          0.477121          1.098612
 Translational   0.708223D+08          7.850170         18.075685
 Rotational      0.833013D+06          5.920652         13.632805
 ***** Axes restored to original set *****
 -------------------------------------------------------------------
 Center     Atomic                   Forces (Hartrees/Bohr)
 Number     Number              X              Y              Z
 -------------------------------------------------------------------
      1        1           0.000000168    0.000000040   -0.000000294
      2        6           0.000000040    0.000000018   -0.000000202
      3        1           0.000000014   -0.000000083   -0.000000261
      4        1          -0.000000340   -0.000000389   -0.000000081
      5        6           0.000000200    0.000000109   -0.000000226
      6        6          -0.000000047   -0.000000176   -0.000000163
      7        1          -0.000000123   -0.000000221   -0.000000257
      8        8           0.000000094    0.000000001   -0.000000281
      9        8          -0.000000250   -0.000000159   -0.000000010
     10        1          -0.000000086    0.000000056    0.000000302
     11        6          -0.000000077    0.000000094    0.000000224
     12        1           0.000000088    0.000000168    0.000000239
     13        6           0.000000020    0.000000097    0.000000133
     14        1           0.000000089    0.000000074    0.000000005
     15        6           0.000000051    0.000000091    0.000000183
     16        1           0.000000111    0.000000193    0.000000218
     17        1          -0.000000054    0.000000067    0.000000271
     18        1           0.000000039    0.000000082    0.000000101
     19        8          -0.000000110   -0.000000078    0.000000029
     20        8           0.000000072    0.000000159    0.000000135
     21        1          -0.000000029   -0.000000113    0.000000074
     22        1           0.000000129   -0.000000030   -0.000000138
 -------------------------------------------------------------------
 Cartesian Forces:  Max     0.000000389 RMS     0.000000158

 ----------------------------------------------------------------------

 Electric dipole moment (input orientation):
 (Debye = 10**-18 statcoulomb cm , SI units = C m)
                  (au)            (Debye)         (10**-30 SI)
   Tot        0.609611D+00      0.154948D+01      0.516849D+01
   x          0.383405D+00      0.974519D+00      0.325064D+01
   y          0.789690D-01      0.200719D+00      0.669527D+00
   z          0.467322D+00      0.118781D+01      0.396212D+01

 Dipole polarizability, Alpha (input orientation).
 (esu units = cm**3 , SI units = C**2 m**2 J**-1)
 Alpha(0;0):
               (au)            (10**-24 esu)      (10**-40 SI)
   iso        0.118699D+03      0.175894D+02      0.195709D+02
   aniso      0.644951D+02      0.955719D+01      0.106338D+02
   xx         0.158827D+03      0.235357D+02      0.261870D+02
   yx        -0.628793D+01     -0.931775D+00     -0.103674D+01
   yy         0.978845D+02      0.145050D+02      0.161390D+02
   zx        -0.288208D+01     -0.427080D+00     -0.475191D+00
   zy         0.114228D+02      0.169269D+01      0.188337D+01
   zz         0.993871D+02      0.147276D+02      0.163867D+02

 ----------------------------------------------------------------------

 Dipole orientation:
     1          1.98958903         -0.35648115          6.47884690
     6          2.59305634         -0.93130179          4.60361943
     1          4.58107117         -1.45888403          4.56434228
     1          1.49788591         -2.55103218          3.94391237
     6          2.13220663          1.14356822          2.75470670
     6          3.28548717          0.66588007         -0.07320829
     1          4.63162436          2.25128652         -0.24025423
     8          0.99833382          3.04277678          3.08844939
     8          4.22841992         -1.56150291         -0.32376460
     1         -3.07306730         -3.10860579         -3.28459386
     6         -3.02300496         -2.19527703         -1.42735034
     1         -4.79130395         -2.61683453         -0.45490888
     6         -2.76775885          0.65098891         -1.78749716
     1         -2.78944510          1.57557330          0.07030028
     6         -4.96439788          1.70781127         -3.34313639
     1         -6.74986495          1.28846915         -2.40487535
     1         -4.98585748          0.86042409         -5.22032489
     1         -4.77782930          3.74470182         -3.54200967
     8         -0.55884134          1.28844804         -3.06464411
     8         -1.06843283         -3.21579334          0.08075054
     1          0.47570221         -3.23009478         -0.87796456
     1          1.53581814          1.10724719         -1.42240468

 Electric dipole moment (dipole orientation):
 (Debye = 10**-18 statcoulomb cm , SI units = C m)
                  (au)            (Debye)         (10**-30 SI)
   Tot        0.609611D+00      0.154948D+01      0.516849D+01
   x          0.000000D+00      0.000000D+00      0.000000D+00
   y          0.000000D+00      0.000000D+00      0.000000D+00
   z          0.609611D+00      0.154948D+01      0.516849D+01

 Dipole polarizability, Alpha (dipole orientation).
 (esu units = cm**3 , SI units = C**2 m**2 J**-1)
 Alpha(0;0):
               (au)            (10**-24 esu)      (10**-40 SI)
   iso        0.118699D+03      0.175894D+02      0.195709D+02
   aniso      0.644951D+02      0.955719D+01      0.106338D+02
   xx         0.139112D+03      0.206142D+02      0.229364D+02
   yx        -0.137474D+02     -0.203716D+01     -0.226664D+01
   yy         0.956480D+02      0.141736D+02      0.157702D+02
   zx         0.266631D+02      0.395107D+01      0.439616D+01
   zy         0.302204D+01      0.447821D+00      0.498268D+00
   zz         0.121339D+03      0.179805D+02      0.200061D+02

 ----------------------------------------------------------------------
 1\1\GINC-R14C42\Freq\UwB97XD\Aug-CC-pVTZ\C6H12O4(3)\HASANGAL\26-Jan-20
 22\0\\# UWB97XD aug-cc-pVTZ Opt(CalcAll,TS,NoEigenTest) scf=qc Integra
 l(Grid=SuperFineGrid) Guess(mix,always) MaxDisk=32GB\\aceo-iproh-ts-se
 t1-M0003-copt-TS-opt-TS-wb97-opt-TS-wb97-opt\\0,3\H,2.9820772242,0.208
 7175109,1.9904889483\C,2.6198337415,-0.2358487952,1.0683392505\H,3.436
 0924371,-0.5635908502,0.4269248646\H,1.9900264964,-1.1033267833,1.2762
 452648\C,1.7645801411,0.7362001838,0.3294526827\C,1.3086968949,0.26382
 14497,-1.1688123028\H,1.7672529196,1.0505100904,-1.7932740225\O,1.3636
 370835,1.782221395,0.7120223943\O,1.6669179553,-0.9438503352,-1.431591
 9515\H,-2.2793805861,-1.7795379331,-0.0965699896\C,-1.6629864336,-1.17
 47244284,0.577573373\H,-2.0552730699,-1.2858685629,1.5894750716\C,-1.7
 474855029,0.2862304517,0.1514144078\H,-1.1606480223,0.8987325764,0.848
 8901143\C,-3.1931563565,0.7871344821,0.1789862085\H,-3.6039236475,0.67
 52274722,1.1825841787\H,-3.8060510198,0.214819036,-0.5172878557\H,-3.2
 3243318,1.8365860608,-0.1034106714\O,-1.2809222483,0.4788988955,-1.145
 540439\O,-0.3334373794,-1.6539497724,0.6087924726\H,-0.0180069385,-1.7
 648497657,-0.2930572215\H,0.1303194912,0.4453776218,-1.1640647775\\Ver
 sion=ES64L-G16RevB.01\State=3-A\HF=-536.636092\S2=2.015939\S2-1=0.\S2A
 =2.000138\RMSD=2.287e-09\RMSF=1.578e-07\ZeroPoint=0.1736344\Thermal=0.
 1861461\Dipole=0.3834051,0.078969,0.4673216\DipoleDeriv=0.0352426,0.00
 54159,-0.0585525,0.0069543,0.0685637,-0.0342343,-0.0912042,-0.0373657,
 -0.0220312,-0.0154243,0.1222802,0.01733,0.0473971,-0.2495117,0.0531847
 ,-0.1500271,0.1401298,-0.0102596,0.0429211,-0.0007866,-0.0210355,0.011
 9128,0.1153618,0.0084318,0.0689029,-0.0233287,-0.0164303,0.0684926,-0.
 0250724,-0.0340385,-0.0013698,0.0976663,0.0119178,-0.026231,-0.0236878
 ,0.0413947,0.4230851,-0.277261,0.1358591,0.2433649,1.3427384,0.6649764
 ,0.9435997,0.5613056,1.3501516,1.9254269,-0.0512,-0.1239311,-1.5984547
 ,-0.2924563,-0.6461521,-0.3920716,-0.6500989,-0.8063369,-0.17674,-0.01
 95174,0.0420923,-0.0338263,0.1160456,0.1159928,-0.0976546,0.1307057,0.
 1647779,-0.2910139,0.2757363,0.1061394,-0.2146946,-1.1008182,-0.557604
 8,-0.323649,-0.2965449,-0.6344365,-0.9309865,-0.1313895,-0.1295526,1.4
 777936,-0.0765423,0.3502083,0.232992,0.1397293,-0.1162521,-0.0792653,-
 0.047238,-0.0501752,-0.0467104,-0.021026,-0.0408891,-0.1265605,-0.0883
 217,-0.0232693,0.6012437,-0.078182,0.0270199,-0.0109013,0.2712638,0.02
 44086,0.0726281,0.0368114,0.2736674,0.0127687,-0.0034292,0.0346248,-0.
 045526,0.0499949,0.010578,0.1250455,0.0329596,-0.1104523,-0.0078599,-0
 .0112852,0.0197789,0.393467,0.2405164,-0.1436529,-0.2618323,-0.123689,
 0.343948,-0.0058024,-0.0532637,-0.0871571,-0.1564894,-0.0283871,-0.014
 5914,0.1194074,-0.0195274,-0.0540241,0.2353875,0.0289342,-0.023553,-0.
 1482846,0.0577032,0.0638572,0.2838951,0.0161101,0.057425,-0.1204374,0.
 0100108,0.057505,0.0314145,0.0727641,0.025824,0.1011155,0.0156276,-0.0
 881037,-0.0219647,-0.0126896,-0.0240999,-0.0765989,0.0059321,-0.076893
 ,-0.1129641,-0.0592879,0.0015538,0.0610835,-0.0074734,-0.0007813,0.048
 6575,-0.0977846,0.0366925,-0.0327364,0.0506823,0.0647994,0.9193053,-0.
 0723171,-0.069696,-0.1180791,-0.3848178,0.0879353,-0.3493643,0.1716842
 ,-0.4066533,-0.7561644,0.0629381,-0.0441215,0.0435625,-0.6240164,0.063
 242,0.0589698,0.066181,-0.2765003,0.1505639,0.1587046,0.0308043,0.0285
 565,0.3708751,0.0390968,-0.0401125,-0.0602911,0.1457977,-2.0698621,0.1
 270853,0.1955405,0.1178544,0.0659349,-0.0423287,-0.0021484,0.0202166,0
 .1212339\Polar=158.8267493,-6.2879303,97.8844752,-2.8820786,11.422843,
 99.3870962\PG=C01 [X(C6H12O4)]\NImag=1\\0.08089395,0.03976786,0.099198
 68,0.08778723,0.10596978,0.26661299,-0.08108159,-0.03905285,-0.0785656
 1,0.52691694,-0.03644511,-0.09619464,-0.09761547,0.02686138,0.51197264
 ,-0.07728605,-0.10154992,-0.24885339,-0.00757827,0.06820637,0.57121659
 ,0.01138660,-0.00417537,-0.00702910,-0.20195617,0.06347783,0.11835956,
 0.21657062,0.00920041,-0.00404539,-0.00498360,0.06395916,-0.06201640,-
 0.05073633,-0.07090058,0.07164515,0.01989064,-0.00509783,-0.01138445,0
 .12027415,-0.05019317,-0.14379519,-0.13172699,0.05178716,0.15009728,-0
 .00492384,-0.00536316,0.00292935,-0.12803698,-0.12441996,0.02652296,-0
 .01288944,-0.02012273,0.00469921,0.13824131,-0.00434510,-0.00721649,0.
 00296542,-0.12827606,-0.21400602,0.04297355,0.00655665,0.00966608,-0.0
 0303438,0.13366389,0.23519261,-0.01483751,-0.02210821,0.00815206,0.028
 15012,0.04402873,-0.05662190,0.00936048,0.01485694,-0.00448970,-0.0317
 2538,-0.04802149,0.05727991,-0.00687709,0.00862464,-0.00516022,-0.1237
 1550,0.03458364,-0.03959323,-0.01405657,0.02032773,-0.01495968,0.01370
 746,-0.01096586,0.01216072,0.36202850,-0.00930022,0.00706764,-0.007115
 10,0.03776135,-0.10441973,0.04160559,0.00441851,-0.01217804,0.00309225
 ,0.01762610,-0.02610200,0.01402645,-0.29684551,0.85108661,-0.01527734,
 0.01967811,-0.01543014,-0.04261884,0.04186226,-0.12159028,0.01558457,-
 0.01499438,0.01267065,-0.00299243,0.00486135,-0.00258488,-0.01429925,0
 .13229700,0.33228248,0.00087772,0.00171529,-0.00092186,0.00452501,0.00
 452320,-0.01694646,0.00078052,-0.00200543,0.00099009,0.00080414,0.0013
 4805,-0.00134201,-0.06007281,-0.01180050,-0.02570837,0.33526433,-0.000
 21581,0.00162132,-0.00140202,0.00975098,-0.00596304,0.00550369,-0.0014
 6520,0.00012187,-0.00099378,-0.00211008,0.00144910,-0.00236942,0.00722
 114,0.03464088,0.08411516,-0.00830558,0.49422157,-0.00282911,0.0040713
 2,-0.00121177,-0.00717769,-0.01237687,-0.01548607,-0.00310331,0.000324
 01,-0.00150657,-0.00041916,0.00031381,-0.00221875,-0.01038072,0.063306
 14,0.01154830,-0.05263330,-0.10163126,0.21592411,-0.00015475,-0.000141
 64,0.00004829,-0.00103119,-0.00031495,0.00046329,-0.00007465,0.0004157
 4,-0.00039427,-0.00038757,-0.00006136,0.00012795,0.00157515,-0.0001479
 7,-0.00572034,-0.07845983,-0.06209080,0.06393680,0.08101375,0.00002696
 ,-0.00027462,0.00013806,-0.00046583,0.00080107,-0.00005187,0.00023031,
 -0.00017179,0.00033027,0.00011935,-0.00030976,0.00023837,-0.00059811,-
 0.00221013,-0.00827825,-0.07125960,-0.13035249,0.10839822,0.07490171,0
 .17983331,-0.00042106,-0.00018716,0.00001362,-0.00280898,-0.00110483,-
 0.00032995,0.00007644,0.00043007,-0.00010131,0.00042921,-0.00058815,0.
 00096471,0.01028647,0.01100171,-0.02736043,0.06734341,0.10698472,-0.10
 977310,-0.06762058,-0.10634797,0.12621859,0.00076080,-0.00211977,0.002
 37516,0.00649445,0.03828502,0.00089818,0.00013249,0.00025083,0.0010127
 8,-0.00512753,0.00322917,-0.00152622,-0.16230457,0.23607417,0.06604791
 ,0.00766229,0.00864653,0.01148498,0.00075896,-0.00013842,-0.00231855,0
 .14459170,-0.00082118,0.00193552,-0.00017775,0.03034980,-0.03983136,-0
 .01086659,0.00111276,-0.00238805,0.00374844,0.00027595,0.00228301,-0.0
 0094790,0.24723708,-0.67409468,-0.19077421,0.01520259,-0.05510868,-0.0
 5952469,-0.00069683,0.00309010,0.00061476,-0.27721359,0.73898001,0.002
 09790,-0.00024746,0.00239999,-0.00881478,0.00821536,0.01922274,-0.0029
 0016,0.00435235,-0.00172852,0.00053406,0.00149429,-0.00015321,0.080540
 38,-0.22024857,-0.14737811,0.01483829,-0.05116838,-0.03912838,-0.00174
 811,-0.00029537,0.00336397,-0.07466143,0.25079056,0.16143665,-0.000141
 46,0.00075239,-0.00112966,-0.00082783,-0.00455073,-0.00310413,0.000244
 87,-0.00056781,-0.00047048,-0.00076037,-0.00003871,-0.00049608,0.00352
 796,0.01426370,0.02162520,-0.08307040,0.07584736,0.00186580,0.01106413
 ,-0.00302965,-0.00206002,0.00437662,-0.01101473,-0.00762978,0.08175696
 ,0.00204121,-0.00206638,0.00217780,0.00022844,0.00855374,0.00491040,0.
 00088881,-0.00012502,0.00049497,0.00055682,0.00000779,0.00053253,-0.00
 586565,-0.07224845,-0.06607173,0.07122361,-0.30775643,-0.00768768,0.00
 202277,-0.05156905,-0.01058812,-0.00573872,0.02384063,0.00654688,-0.10
 682271,0.42129943,0.00069017,-0.00104224,0.00024664,-0.00136172,-0.001
 50657,-0.00189054,0.00109546,-0.00038482,-0.00046408,0.00036883,-0.000
 59070,0.00084241,0.00225041,-0.03342193,-0.03061527,0.01895265,-0.0483
 6624,-0.03414771,-0.00554084,0.00704956,0.00622065,-0.00273538,0.00410
 283,0.00038822,-0.02099055,0.07899481,0.06253494,-0.00004657,-0.000093
 98,0.00003560,-0.00020277,-0.00000797,0.00006766,-0.00006669,-0.000059
 46,0.00000691,0.00048295,-0.00002439,0.00016788,0.00008490,0.00044186,
 -0.00041246,-0.00078015,0.00083374,-0.00012930,0.00004776,0.00004206,0
 .00010150,0.00009157,-0.00013157,0.00007994,0.00012267,-0.00077146,0.0
 0028020,0.14150298,0.00002765,0.00001405,0.00000031,0.00008123,0.00009
 031,0.00001524,0.00001749,0.00001254,-0.00000215,-0.00010754,-0.000008
 15,-0.00003930,0.00024649,-0.00069951,-0.00034778,0.00002758,0.0001530
 0,0.00027763,-0.00000704,-0.00004142,-0.00004255,-0.00040826,0.0003884
 9,0.00024743,0.00008993,-0.00005031,-0.00007439,0.07811805,0.14155418,
 -0.00000368,-0.00000343,-0.00000503,0.00000723,0.00000484,-0.00000796,
 -0.00000671,-0.00000987,0.00000333,0.00007357,-0.00002209,0.00001233,0
 .00006236,0.00026005,0.00015531,0.00028068,-0.00031419,-0.00014139,-0.
 00008687,0.00001316,-0.00000510,0.00006938,-0.00015322,-0.00006892,-0.
 00015507,0.00012517,0.00009708,0.09363613,0.09653125,0.15582367,0.0001
 0040,0.00023180,-0.00008728,0.00030511,0.00012152,-0.00052009,0.000192
 84,0.00007123,0.00009482,-0.00151403,-0.00023348,-0.00043473,-0.001487
 71,-0.00298551,0.00080149,0.00494650,-0.00609179,0.00122510,-0.0005031
 2,-0.00020800,-0.00098065,-0.00077169,0.00132858,0.00005893,0.00021321
 ,0.00557533,-0.00107280,-0.11523131,-0.07632330,-0.08193189,0.51697843
 ,-0.00008513,-0.00021876,0.00013086,-0.00061670,-0.00008665,0.00014628
 ,-0.00016092,-0.00009123,-0.00005362,0.00087236,-0.00008305,0.00037026
 ,-0.00037205,0.00093207,-0.00095305,-0.00631751,0.00375539,-0.00060426
 ,0.00057161,0.00041038,0.00062677,0.00067352,-0.00019099,0.00015908,0.
 00155711,-0.00515492,0.00047752,-0.07462932,-0.13208926,-0.08989311,0.
 03521535,0.48530149,-0.00006746,-0.00014314,0.00006654,-0.00031185,0.0
 0001674,0.00008737,-0.00005976,-0.00007953,0.00000664,0.00065982,0.000
 19565,0.00019000,0.00002791,-0.00089359,-0.00152279,-0.00170979,0.0012
 4770,0.00120345,0.00008988,-0.00002643,0.00006335,-0.00050773,0.000781
 97,0.00064818,0.00177447,-0.00136551,-0.00138474,-0.07699116,-0.089336
 85,-0.15305439,-0.01551583,0.03457527,0.63628716,-0.00004269,-0.000033
 39,0.00000634,0.00001470,0.00001297,-0.00003186,-0.00001369,0.00001880
 ,-0.00003803,0.00001857,0.00001524,0.00010999,0.00013614,0.00045264,0.
 00051944,-0.00054280,0.00043054,-0.00070612,0.00002048,0.00007458,0.00
 012284,0.00011702,-0.00032795,-0.00022231,-0.00055393,-0.00067070,0.00
 069091,0.00769451,0.00250515,-0.01519912,-0.07319491,-0.01176311,0.072
 12557,0.09495863,-0.00002086,0.00002628,-0.00003020,0.00004825,-0.0000
 5267,-0.00007261,0.00002009,0.00000339,0.00001795,-0.00008499,0.000013
 44,-0.00002341,-0.00011495,0.00025277,0.00051141,0.00144741,-0.0010267
 1,-0.00005508,-0.00009958,-0.00008033,-0.00011518,0.00006478,-0.000219
 20,-0.00023321,-0.00048112,0.00131743,-0.00006590,0.00620936,0.0030912
 0,-0.01766310,-0.01361443,-0.05578593,0.02761796,0.00472212,0.05677900
 ,0.00003343,0.00000614,0.00001823,-0.00000881,0.00003447,0.00004123,0.
 00000109,0.00000193,0.00000082,-0.00006534,-0.00002502,-0.00003688,-0.
 00000028,-0.00041483,-0.00054318,-0.00058203,0.00062432,0.00027664,0.0
 0010173,-0.00001990,0.00002383,-0.00007527,0.00029636,0.00025928,0.000
 26536,-0.00048036,-0.00009370,0.00588257,0.00318319,-0.01634860,0.0819
 1251,0.02641056,-0.28210785,-0.09206956,-0.02905595,0.29930610,-0.0000
 6952,0.00000525,-0.00004539,0.00020974,-0.00027976,-0.00000759,-0.0000
 0684,0.00004873,0.00002887,0.00003083,0.00020404,0.00003544,-0.0013043
 9,0.00243967,0.00192446,0.00558634,-0.00176821,-0.00006014,0.00003076,
 0.00006071,-0.00027979,0.00057214,-0.00206993,-0.00071309,-0.00464413,
 0.00563589,0.00097102,0.00133860,-0.01733509,0.00415734,-0.07140446,-0
 .01095548,-0.00071825,0.00060304,-0.00938901,0.00192882,0.47528807,0.0
 0004544,-0.00011306,0.00015209,-0.00022934,0.00004281,0.00035761,-0.00
 008911,0.00000195,-0.00007061,0.00038757,0.00007772,0.00008941,-0.0004
 8952,-0.00014860,-0.00260534,-0.00801380,0.00815006,-0.00045690,0.0015
 6287,0.00004594,0.00079676,0.00017900,0.00059813,0.00076134,0.00162299
 ,-0.00686872,0.00014549,-0.00083328,-0.02227766,0.00730094,-0.00009408
 ,-0.18440162,0.00942272,-0.00210348,0.00187643,-0.00340437,0.04128758,
 0.51145038,-0.00017778,0.00014769,-0.00016646,0.00016817,-0.00050549,-
 0.00042392,0.00006193,0.00011808,-0.00005121,-0.00052681,0.00010605,-0
 .00007240,-0.00157017,0.00308384,0.00533937,0.00430765,-0.00475754,-0.
 00266491,0.00044818,0.00047626,-0.00044863,0.00132485,-0.00234882,-0.0
 0294583,-0.00348951,0.00643464,0.00043545,-0.00087583,-0.02366309,0.00
 399754,-0.00926415,0.01832037,-0.08054097,0.00083904,0.02813683,-0.007
 73693,0.05426275,0.02615979,0.49426823,0.00001835,0.00002005,-0.000024
 25,0.00006844,-0.00029911,0.00002487,0.00001349,0.00000629,0.00002794,
 0.00009903,0.00002563,-0.00001027,-0.00150721,0.00164461,0.00142129,0.
 00057889,-0.00133994,-0.00058627,-0.00028885,-0.00001337,-0.00007202,-
 0.00008025,-0.00128052,-0.00035235,0.00017764,0.00039942,0.00009774,0.
 00036884,0.00060884,0.00028432,0.00016221,0.00217483,-0.00003021,-0.00
 006697,-0.00059197,0.00019923,-0.11503611,-0.07704073,-0.08356637,0.13
 167612,0.00000185,0.00004398,-0.00006294,0.00013620,-0.00017317,-0.000
 05968,0.00002072,-0.00001761,0.00005532,0.00003392,-0.00005905,-0.0000
 2712,0.00012233,0.00108612,0.00119841,0.00275176,-0.00286957,-0.000287
 91,-0.00072172,-0.00012366,-0.00027722,-0.00011086,-0.00097549,-0.0002
 9762,-0.00052363,0.00220192,0.00024209,0.00063900,-0.00583676,0.001789
 04,-0.02131801,-0.02076800,-0.01944420,0.00004381,0.00079752,0.0004524
 0,-0.07785583,-0.13088443,-0.07746970,0.08170605,0.13930714,0.00006835
 ,-0.00007714,0.00010028,-0.00003391,0.00039045,0.00026103,-0.00004210,
 -0.00001935,-0.00004486,0.00012677,-0.00002279,0.00000383,0.00130247,-
 0.00262370,-0.00258880,-0.00468191,0.00546379,0.00138055,0.00076814,-0
 .00016619,0.00034786,-0.00164087,0.00161119,0.00133214,0.00106430,-0.0
 0398727,-0.00050071,-0.00040671,0.00239464,0.00045483,0.00393429,0.005
 29491,0.00665499,0.00016371,-0.00093993,0.00048119,-0.08405869,-0.0834
 1435,-0.13222635,0.08706871,0.09116002,0.16342407,0.00006758,-0.000043
 90,0.00009157,-0.00009646,0.00013102,0.00022185,-0.00003802,0.00000674
 ,-0.00006602,0.00007450,-0.00000794,-0.00001901,0.00011006,-0.00135545
 ,-0.00184448,-0.00516029,0.00373318,-0.00001540,0.00087285,0.00014380,
 0.00028426,-0.00037064,0.00101077,0.00079776,0.00180111,-0.00390982,-0
 .00037197,0.00082588,-0.00145627,0.00052001,-0.00692926,0.00614082,-0.
 00373488,-0.00016095,-0.00035919,0.00036509,-0.15566089,0.02980174,-0.
 01880939,-0.02104118,0.00918711,0.00025158,0.46129669,-0.00004768,0.00
 008316,-0.00010600,0.00015767,-0.00011622,-0.00025531,0.00005475,0.000
 00499,0.00004903,-0.00026610,-0.00005336,-0.00005742,0.00000539,0.0009
 3153,0.00220052,0.00550800,-0.00551799,-0.00000306,-0.00114638,0.00002
 478,-0.00046830,0.00013898,-0.00097226,-0.00075230,-0.00115439,0.00445
 974,0.00007737,0.00019241,0.00069062,-0.00041873,0.03092091,-0.0087466
 0,-0.00122272,0.00033147,0.00094912,-0.00026310,0.02808393,-0.08824496
 ,0.00903333,-0.01591289,0.00522984,0.00063803,0.03750863,0.57272615,0.
 00007662,-0.00010120,0.00013008,-0.00017519,0.00029032,0.00028615,-0.0
 0005164,-0.00003680,-0.00005973,0.00030228,-0.00000519,0.00005691,0.00
 072947,-0.00205748,-0.00296695,-0.00721230,0.00502581,0.00099667,0.000
 49975,0.00003719,0.00048407,-0.00062247,0.00173161,0.00127259,0.003495
 93,-0.00640367,-0.00069062,0.00056635,-0.00064361,0.00017116,-0.007973
 92,-0.00216442,0.00253312,-0.00033592,0.00040437,-0.00031157,-0.001852
 91,0.00344385,-0.06394421,-0.01962190,0.00622300,0.00241654,0.00085623
 ,-0.00586542,0.57364952,-0.00005181,0.00004280,-0.00006767,0.00010074,
 -0.00010883,-0.00015741,0.00002605,0.00001068,0.00002845,-0.00012465,0
 .00000368,-0.00000756,-0.00014374,0.00096276,0.00150738,0.00345561,-0.
 00253127,-0.00043503,-0.00035541,-0.00005728,-0.00022872,0.00021448,-0
 .00081799,-0.00063478,-0.00154667,0.00301621,0.00030049,0.00004505,0.0
 0000776,-0.00012522,0.00023360,0.00063490,0.00085880,-0.00001259,0.000
 69457,-0.00051588,-0.01229034,-0.00457536,0.02905256,0.00120451,-0.000
 83443,-0.00047284,-0.08197852,-0.01025863,0.09160808,0.08970393,0.0000
 0761,-0.00001328,0.00001727,-0.00002248,0.00002607,0.00004575,-0.00000
 941,-0.00000405,-0.00000815,0.00004960,0.00000436,0.00000798,0.0000761
 4,-0.00015498,-0.00035881,-0.00096110,0.00087798,0.00008183,0.00014686
 ,-0.00000381,0.00009273,-0.00003377,0.00015589,0.00012965,0.00032303,-
 0.00085575,-0.00007586,-0.00001525,-0.00001331,-0.00004694,0.00049930,
 -0.00049149,-0.00041225,0.00058493,-0.00044147,0.00030996,0.00395901,-
 0.00018353,-0.00996975,-0.00056370,0.00012173,0.00018097,-0.01078174,-
 0.04952819,0.02549299,0.00983355,0.04918601,0.00001431,-0.00000928,0.0
 0001705,-0.00001960,0.00001762,0.00004433,-0.00000617,-0.00000068,-0.0
 0000497,0.00002410,0.00000157,-0.00000057,0.00003013,-0.00019247,-0.00
 038681,-0.00070464,0.00079826,0.00019150,0.00010199,-0.00001105,0.0000
 6698,-0.00002943,0.00016452,0.00016583,0.00017019,-0.00066746,-0.00003
 565,0.00010542,0.00005231,-0.00000080,0.00006491,0.00049988,-0.0007260
 0,-0.00024537,-0.00005454,0.00054430,-0.00275123,0.00011558,-0.0002340
 5,0.00056926,-0.00001704,0.00031335,0.09196667,0.02550918,-0.27508883,
 -0.10077261,-0.02882429,0.29718965,0.00000778,-0.00000465,0.00000166,0
 .00001395,0.00007406,0.00000069,0.00000047,-0.00000902,0.00000310,0.00
 000280,-0.00002032,-0.00000319,0.00031284,-0.00035892,-0.00020167,0.00
 002206,0.00008515,0.00028557,-0.00009132,-0.00003476,-0.00001501,-0.00
 026208,0.00020358,0.00016422,0.00008754,-0.00008478,-0.00004814,0.0002
 2456,0.00110199,0.00014315,0.00049224,-0.00203101,-0.00029423,0.000007
 27,0.00013417,0.00006983,-0.02061834,-0.01653236,-0.01887729,-0.005094
 93,0.00235240,0.00070890,-0.12768247,-0.07851163,-0.09442431,0.0075699
 7,0.00775085,0.00793625,0.14167504,0.00000090,-0.00000311,-0.00000021,
 -0.00000925,0.00000004,0.00000373,-0.00000049,0.00000012,0.00000228,0.
 00001494,0.00000295,0.00000404,-0.00001061,-0.00002682,-0.00003523,0.0
 0011690,-0.00001214,-0.00000682,0.00000525,-0.00000193,-0.00001267,-0.
 00001123,0.00003222,0.00000751,-0.00007172,0.00006125,0.00002859,0.000
 05092,-0.00000594,-0.00030333,0.00104334,0.00105759,0.00114449,0.00001
 283,-0.00008443,0.00005644,0.00594792,0.00597779,0.00747541,0.00221570
 ,-0.00005075,-0.00003365,-0.07882263,-0.12436112,-0.09116235,0.0033235
 3,0.00170793,0.00327910,0.08442492,0.13046940,-0.00000378,0.00000907,-
 0.00001454,0.00001573,-0.00000901,-0.00003501,0.00000722,-0.00000083,0
 .00000892,-0.00002257,-0.00000613,-0.00000559,0.00000230,0.00008270,0.
 00023971,0.00079442,-0.00069806,-0.00007506,-0.00011535,0.00000012,-0.
 00006755,-0.00000847,-0.00008906,-0.00008262,-0.00018017,0.00059120,0.
 00004068,-0.00018238,0.00053813,0.00010920,-0.00028847,-0.00028411,-0.
 00030019,-0.00009853,-0.00006724,0.00002975,0.00059519,0.00115862,-0.0
 0051279,0.00032658,0.00025472,0.00085869,-0.09521394,-0.09115560,-0.15
 808045,-0.01709784,-0.01590957,-0.01685936,0.10510073,0.09998472,0.167
 32809,0.00000293,-0.00001517,0.00001484,-0.00001764,-0.00001719,0.0000
 4682,-0.00001211,-0.00000396,-0.00000672,0.00008968,0.00001455,0.00002
 063,0.00001258,0.00011966,-0.00021484,-0.00080531,0.00062656,-0.000055
 13,0.00006459,0.00002775,0.00008713,0.00007142,-0.00005665,0.00007948,
 0.00022021,-0.00069633,0.00002787,0.00015772,0.00022444,0.00022468,-0.
 00508697,-0.00177597,0.00162524,-0.00004657,-0.00014656,-0.00021495,-0
 .00316214,0.03365025,-0.00842520,0.00150111,-0.00034244,-0.00027780,-0
 .04534830,0.00420312,-0.00185194,-0.00017589,-0.01194035,0.00196310,0.
 00056850,-0.01709926,0.00613012,0.05069872,0.00000255,0.00000694,-0.00
 000141,0.00000059,0.00000573,-0.00001188,0.00000582,0.00000275,-0.0000
 0081,-0.00005273,-0.00000502,-0.00001217,-0.00002329,-0.00012954,-0.00
 001293,0.00004750,-0.00003783,0.00006936,0.00003361,-0.00001563,-0.000
 01703,-0.00000877,0.00009401,0.00000488,0.00003197,0.00008766,-0.00006
 866,-0.00003012,0.00039295,-0.00002702,0.00185816,0.00137051,-0.000335
 73,-0.00021424,0.00011928,0.00006176,0.00062047,-0.01014088,0.00221214
 ,0.00012081,0.00084571,0.00006177,0.00642078,-0.30392514,0.06831836,-0
 .00020668,-0.00087071,-0.00035158,0.00088058,-0.01460928,0.00491503,-0
 .00880845,0.32659432,-0.00001008,0.00000846,-0.00001212,0.00001712,-0.
 00003684,-0.00001921,0.00000180,0.00000153,0.00000378,-0.00000232,0.00
 000206,0.00000022,-0.00004164,0.00028414,0.00030826,0.00048574,-0.0003
 9389,-0.00016122,-0.00004158,-0.00000113,-0.00001699,0.00009037,-0.000
 22336,-0.00015249,-0.00022857,0.00040887,0.00007126,0.00013497,0.00035
 823,0.00004510,-0.00000923,-0.00023562,-0.00033602,-0.00007810,-0.0003
 5069,0.00033804,0.00033735,-0.00059951,-0.00203976,-0.00015628,0.00034
 063,-0.00019346,-0.00276710,0.06893634,-0.06508305,-0.00201724,0.02887
 600,-0.00634155,0.00152108,-0.02119788,0.00608868,0.00288163,-0.075268
 71,0.06635409,0.00039973,-0.00037205,0.00042988,-0.00007260,0.00239612
 ,0.00033640,-0.00005070,-0.00025518,-0.00029158,0.00055184,-0.00003988
 ,-0.00015731,0.00067536,-0.00720687,-0.00684492,-0.10906356,0.04455126
 ,-0.00113303,0.00682739,-0.00134779,0.00350214,-0.00134098,0.00528439,
 0.00379979,0.01624124,-0.03609863,-0.00437253,-0.00057611,0.00131900,-
 0.00011411,-0.00017308,-0.00689030,0.00793402,0.00074106,-0.00003161,0
 .00068389,-0.06663896,-0.02140331,0.04322863,0.00748797,0.00897268,-0.
 01068634,-0.03086222,0.00396657,0.03040084,-0.00277210,0.00041623,0.00
 086228,0.00248787,-0.00064920,0.00104963,0.00182510,-0.00121004,0.0004
 9960,0.07741987,0.00000245,0.00002056,-0.00000352,0.00004231,0.0002793
 3,-0.00014939,0.00002798,0.00002215,0.00000941,-0.00033835,-0.00005514
 ,-0.00007812,0.00031857,-0.00230261,-0.00010922,0.00542254,0.00012498,
 0.00045125,0.00041623,-0.00005299,-0.00063863,-0.00090151,0.00128617,-
 0.00010296,-0.00142472,0.00404098,0.00023991,0.00044524,0.00422102,-0.
 00069682,-0.01241525,-0.00234917,0.04445868,0.00108828,-0.00812731,0.0
 0348189,-0.01307273,-0.07258032,0.01866963,0.00794645,0.00793385,-0.01
 531316,0.00297393,0.00436339,-0.00618777,0.00132735,0.00011532,-0.0000
 6185,0.00022814,0.00006343,0.00048153,-0.00064940,0.00096767,-0.001110
 64,0.01434709,0.06576320,-0.00006379,0.00005879,-0.00012689,0.00010790
 ,-0.00028564,-0.00029846,0.00007230,-0.00007485,0.00028283,0.00010029,
 -0.00009412,0.00010357,0.00072470,0.00178118,0.00133839,0.01457288,-0.
 00941105,0.00387623,-0.00346000,-0.00114839,-0.00082806,0.00029294,-0.
 00101249,-0.00037202,-0.00276203,0.00814181,0.00101209,0.00023520,0.00
 008795,0.00221889,0.01528382,0.01498253,-0.03251884,-0.00031629,0.0052
 5983,-0.00071255,0.02480226,0.03677528,-0.21163017,0.01316393,-0.00380
 835,-0.04154973,0.02621614,-0.00895845,-0.01334153,-0.00085997,0.00043
 748,0.00066491,-0.00247617,0.00085779,0.00111589,-0.00116971,0.0000858
 4,0.00047408,-0.05492489,-0.04345904,0.30293836,-0.00050455,-0.0007579
 0,0.00032213,-0.00182182,0.00017258,-0.00014484,-0.00049024,-0.0003715
 6,-0.00014888,0.00041104,-0.00102738,0.00106650,0.00052006,0.00437997,
 -0.00045914,-0.00948679,0.00653804,-0.00254657,0.00054186,0.00066590,0
 .00127377,0.00150804,-0.00202896,-0.00037288,-0.00090371,-0.00947434,0
 .00497881,-0.03828463,0.01255408,-0.00185722,-0.21991062,0.05319058,-0
 .02772582,-0.02459394,0.01047439,0.00273451,-0.02132328,0.00841301,0.0
 0243361,0.00155917,0.00160107,0.00009507,0.00124857,0.00570260,-0.0030
 0502,0.00114758,-0.00069064,-0.00008037,0.00061405,-0.00043369,0.00041
 323,-0.00178477,0.00070643,0.00010858,-0.00279230,-0.00111676,0.000908
 22,0.38509729,-0.00004321,0.00010986,-0.00006698,-0.00045560,0.0009334
 3,0.00002185,-0.00020883,-0.00032744,-0.00003784,-0.00078243,-0.001167
 88,-0.00026880,0.00296968,-0.00022150,-0.00022860,0.00257903,-0.001574
 21,0.00247089,-0.00075615,0.00002399,-0.00006234,-0.00129586,0.0006398
 7,0.00023909,-0.00082077,0.00181826,-0.00040307,-0.01013738,0.00947738
 ,0.00231286,0.05366966,-0.07901264,0.00687236,0.00418148,0.00060143,-0
 .00217395,0.04279677,-0.01112339,0.00235751,-0.00025762,0.00371634,-0.
 00059811,-0.00050096,-0.00801915,0.00414249,-0.00065215,0.00030376,-0.
 00032504,0.00040887,-0.00020558,0.00023676,0.00269481,-0.00073189,0.00
 008571,0.00235092,0.00227621,-0.00423753,-0.11854408,0.09802598,0.0002
 0991,0.00005291,0.00003431,-0.00047181,0.00031362,0.00061790,-0.000129
 77,-0.00021535,0.00011937,-0.00015924,-0.00058769,-0.00053050,-0.00039
 964,-0.00158307,-0.00333498,0.00162445,-0.00053979,0.00131124,0.000043
 97,-0.00009798,-0.00048052,-0.00039643,0.00122868,0.00117347,0.0032821
 8,0.00260542,-0.00166540,-0.02020930,0.00999307,0.00566343,0.01686252,
 -0.00948865,-0.09769047,0.03589030,-0.01386100,0.00452414,-0.00848460,
 0.00544654,0.00020091,0.00042210,0.00017784,-0.00008994,0.00099934,0.0
 0144184,-0.00015462,-0.00066872,0.00016337,0.00053927,0.00043214,-0.00
 007661,0.00010334,-0.00047722,0.00018268,0.00065829,-0.00149763,-0.000
 17488,0.00289023,-0.13346270,0.04860452,0.55584370,0.00019704,0.000188
 89,-0.00003982,-0.00044625,0.00015146,0.00019088,-0.00000275,-0.000270
 38,0.00026866,0.00031290,-0.00017186,-0.00086603,-0.00007924,-0.002993
 63,-0.00376368,0.00567101,-0.00480950,0.00643162,-0.00036054,-0.000357
 79,-0.00101151,-0.00109202,0.00235667,0.00146683,0.00050623,0.00481164
 ,-0.00388811,0.00129572,-0.00124366,0.00038531,-0.02076284,0.00777435,
 0.04103599,-0.00583316,0.00235011,-0.00094846,-0.00049378,0.00218196,0
 .00033348,-0.00009638,-0.00051912,0.00033207,0.00056943,-0.00090825,0.
 00086064,-0.00029667,0.00006448,-0.00000583,-0.00016180,0.00002061,-0.
 00013994,0.00023181,-0.00013260,-0.00016443,0.00468727,-0.00158358,-0.
 00210597,-0.08057497,0.02626019,0.10831102,0.10379857,0.00013874,-0.00
 001730,0.00005661,-0.00006243,-0.00014535,0.00022779,0.00007174,0.0000
 7783,0.00007015,-0.00011578,0.00038773,-0.00012174,-0.00128493,-0.0018
 2638,-0.00275788,-0.00194606,-0.00220550,0.00275005,0.00059420,-0.0004
 3555,-0.00033764,-0.00008578,0.00094610,0.00096023,0.00149561,-0.00015
 364,-0.00130818,-0.00023463,0.00097582,0.00120822,0.00403538,-0.003048
 24,-0.01356089,0.00050712,-0.00011597,0.00095046,0.00195434,-0.0001731
 5,-0.00263937,0.00002881,-0.00028265,0.00017678,0.00048662,-0.00037630
 ,0.00044191,-0.00029163,0.00004994,0.00011369,-0.00009635,-0.00000318,
 -0.00009006,0.00004061,-0.00003259,0.00008046,-0.00053027,0.00100042,-
 0.00004067,0.03040116,-0.01592224,-0.04317520,-0.03427557,0.02307161,0
 .00005663,0.00025184,-0.00014335,0.00005727,-0.00028628,0.00000799,0.0
 0000681,0.00003720,-0.00003886,-0.00070169,-0.00013115,-0.00072951,-0.
 00040891,0.00079317,0.00238924,-0.00187411,0.00281972,-0.00159325,0.00
 060144,-0.00037845,0.00041224,0.00030506,-0.00100923,-0.00083830,-0.00
 189058,-0.00239731,-0.00121944,-0.00200822,0.00057478,0.00089235,-0.00
 320564,0.00127187,0.00291033,-0.00112923,0.00066942,0.00204600,-0.0016
 4095,-0.00114391,0.00145460,0.00017316,0.00017593,-0.00029415,-0.00021
 716,0.00116603,-0.00059127,0.00026441,-0.00009731,-0.00008894,0.000034
 39,-0.00007225,0.00008396,-0.00030795,0.00018841,-0.00000242,-0.001068
 03,-0.00109208,-0.00010796,0.15555635,-0.05813489,-0.46978489,-0.14588
 573,0.05640928,0.46472995,-0.00081901,0.00082487,-0.00097117,0.0006577
 5,-0.00434717,-0.00176323,0.00030993,0.00024977,0.00077704,-0.00106263
 ,0.00015147,0.00022557,-0.01114215,0.01240959,0.01092602,-0.02273247,-
 0.06753629,-0.00301958,-0.02111046,0.00121746,-0.00569027,0.00399780,-
 0.00790225,-0.00640790,-0.02789187,0.07373299,0.00967749,0.00090453,-0
 .00004852,-0.00036430,-0.00665452,0.00679209,0.00153528,0.00075079,-0.
 00123099,0.00030250,-0.01100633,0.01227195,0.00912165,-0.00170388,-0.0
 0534286,0.00641681,0.00846254,-0.00856845,0.00773136,-0.00395311,0.001
 30686,0.00080663,-0.00017600,-0.00006968,-0.00108371,0.00099535,-0.000
 04236,-0.00056169,0.09499793,-0.00308427,-0.02834177,0.00982395,-0.003
 45636,-0.00172085,-0.00706959,-0.00083090,0.00328270,-0.00557854,0.000
 06069,0.00003503,-0.00004299,-0.00018684,0.00030007,-0.00026427,0.0001
 0646,-0.00019380,-0.00016487,0.00016337,-0.00001888,-0.00007962,-0.005
 16235,0.00076534,0.00080317,-0.00130387,-0.03269154,0.00012001,-0.0144
 8644,0.00141357,0.00024028,0.00052455,-0.00048945,-0.00056277,0.034516
 59,-0.02084015,-0.00404961,-0.00000384,-0.00003922,0.00000634,-0.00128
 671,-0.00030889,0.00048732,0.00013091,0.00010673,-0.00003240,-0.000318
 25,-0.00108088,-0.00137781,0.00040240,0.00075701,-0.00017690,-0.000307
 23,0.00039799,-0.00092397,0.00047646,0.00001157,-0.00003643,0.00003911
 ,-0.00000845,0.00005707,-0.00005001,0.00001098,0.00003582,-0.00756912,
 -0.00701114,0.00406212,-0.00035450,0.00037942,-0.00041030,0.00110558,-
 0.00177140,0.00038519,-0.00649696,0.06027611,0.00005247,0.00031290,-0.
 00044364,0.00114937,0.00053938,-0.00243345,0.00042803,-0.00037287,0.00
 047585,-0.00015551,0.00021515,-0.00016208,-0.02130358,-0.00306349,-0.0
 0996908,-0.00987349,0.00946248,-0.02860050,0.01749654,0.00014175,0.001
 23175,0.00062062,0.00205640,0.00118534,0.01104320,-0.01231536,0.000818
 43,-0.00008497,-0.00010444,-0.00001203,0.00104631,0.00041069,-0.000468
 87,0.00000228,-0.00002971,0.00000174,0.01156913,-0.00043105,-0.0000575
 2,0.00064080,-0.00031763,-0.00054135,0.00048887,0.00047478,-0.00168399
 ,0.00044133,-0.00013307,0.00003034,-0.00006169,0.00005690,0.00002624,-
 0.00010008,0.00000770,0.00001649,-0.01163673,0.00138578,-0.01542926,-0
 .00008733,-0.00080689,0.00005171,-0.00079700,0.00058600,0.00050568,-0.
 00087856,0.00192460,0.05545820\\-0.00000017,-0.00000004,0.00000029,-0.
 00000004,-0.00000002,0.00000020,-0.00000001,0.00000008,0.00000026,0.00
 000034,0.00000039,0.00000008,-0.00000020,-0.00000011,0.00000023,0.0000
 0005,0.00000018,0.00000016,0.00000012,0.00000022,0.00000026,-0.0000000
 9,0.,0.00000028,0.00000025,0.00000016,0.,0.00000009,-0.00000006,-0.000
 00030,0.00000008,-0.00000009,-0.00000022,-0.00000009,-0.00000017,-0.00
 000024,-0.00000002,-0.00000010,-0.00000013,-0.00000009,-0.00000007,0.,
 -0.00000005,-0.00000009,-0.00000018,-0.00000011,-0.00000019,-0.0000002
 2,0.00000005,-0.00000007,-0.00000027,-0.00000004,-0.00000008,-0.000000
 10,0.00000011,0.00000008,-0.00000003,-0.00000007,-0.00000016,-0.000000
 14,0.00000003,0.00000011,-0.00000007,-0.00000013,0.00000003,0.00000014
 \\\@


 The best way to pay for a lovely moment is to enjoy it.
 -- Richard Bach
 Job cpu time:      41 days 11 hours 28 minutes 34.0 seconds.
 Elapsed time:       2 days 15 hours  0 minutes 43.5 seconds.
 File lengths (MBytes):  RWF=   1432 Int=      0 D2E=      0 Chk=     60 Scr=      1
 Normal termination of Gaussian 16 at Wed Jan 26 08:53:43 2022.
