# Supplementary material for: Computational Investigation of Substituent Effects on the Alcohol + Carbonyl Channel of Peroxy Radical Self- and Cross-Reactions
Source: J Phys Chem A. 2023 Feb 8;127(7):1686–96. doi: 10.1021/acs.jpca.2c08927 (PMC9969516; doi:10.1021/acs.jpca.2c08927)
Supplement: Supplementary file 2 — jp2c08927_si_002.zip [file jp2c08927_si_002.zip › AceO--OiPrOH/aceo-oiproh-TS2.log]

 Entering Gaussian System, Link 0=/appl/soft/chem/gaussian/G16RevB.01/g16/g16
 Initial command:
 /appl/soft/chem/gaussian/G16RevB.01/g16/l1.exe "/scratch/kurten/scratch_galib/third-paper/aceo-o-buoh/ts-cal/aceo-iproh-set2/aceo-iproh-ts-set2/wb-ts/9877718.GAUSS_SCRDIR/Gau-234401.inp" -scrdir="/scratch/kurten/scratch_galib/third-paper/aceo-o-buoh/ts-cal/aceo-iproh-set2/aceo-iproh-ts-set2/wb-ts/9877718.GAUSS_SCRDIR/"
 Entering Link 1 = /appl/soft/chem/gaussian/G16RevB.01/g16/l1.exe PID=    234406.
  
 Copyright (c) 1988-2017, Gaussian, Inc.  All Rights Reserved.
  
 This is part of the Gaussian(R) 16 program.  It is based on
 the Gaussian(R) 09 system (copyright 2009, Gaussian, Inc.),
 the Gaussian(R) 03 system (copyright 2003, Gaussian, Inc.),
 the Gaussian(R) 98 system (copyright 1998, Gaussian, Inc.),
 the Gaussian(R) 94 system (copyright 1995, Gaussian, Inc.),
 the Gaussian 92(TM) system (copyright 1992, Gaussian, Inc.),
 the Gaussian 90(TM) system (copyright 1990, Gaussian, Inc.),
 the Gaussian 88(TM) system (copyright 1988, Gaussian, Inc.),
 the Gaussian 86(TM) system (copyright 1986, Carnegie Mellon
 University), and the Gaussian 82(TM) system (copyright 1983,
 Carnegie Mellon University). Gaussian is a federally registered
 trademark of Gaussian, Inc.
  
 This software contains proprietary and confidential information,
 including trade secrets, belonging to Gaussian, Inc.
  
 This software is provided under written license and may be
 used, copied, transmitted, or stored only in accord with that
 written license.
  
 The following legend is applicable only to US Government
 contracts under FAR:
  
                    RESTRICTED RIGHTS LEGEND
  
 Use, reproduction and disclosure by the US Government is
 subject to restrictions as set forth in subparagraphs (a)
 and (c) of the Commercial Computer Software - Restricted
 Rights clause in FAR 52.227-19.
  
 Gaussian, Inc.
 340 Quinnipiac St., Bldg. 40, Wallingford CT 06492
  
  
 ---------------------------------------------------------------
 Warning -- This program may not be used in any manner that
 competes with the business of Gaussian, Inc. or will provide
 assistance to any competitor of Gaussian, Inc.  The licensee
 of this program is prohibited from giving any competitor of
 Gaussian, Inc. access to this program.  By using this program,
 the user acknowledges that Gaussian, Inc. is engaged in the
 business of creating and licensing software in the field of
 computational chemistry and represents and warrants to the
 licensee that it is not a competitor of Gaussian, Inc. and that
 it will not use this program in any manner prohibited above.
 ---------------------------------------------------------------
  

 Cite this work as:
 Gaussian 16, Revision B.01,
 M. J. Frisch, G. W. Trucks, H. B. Schlegel, G. E. Scuseria, 
 M. A. Robb, J. R. Cheeseman, G. Scalmani, V. Barone, 
 G. A. Petersson, H. Nakatsuji, X. Li, M. Caricato, A. V. Marenich, 
 J. Bloino, B. G. Janesko, R. Gomperts, B. Mennucci, H. P. Hratchian, 
 J. V. Ortiz, A. F. Izmaylov, J. L. Sonnenberg, D. Williams-Young, 
 F. Ding, F. Lipparini, F. Egidi, J. Goings, B. Peng, A. Petrone, 
 T. Henderson, D. Ranasinghe, V. G. Zakrzewski, J. Gao, N. Rega, 
 G. Zheng, W. Liang, M. Hada, M. Ehara, K. Toyota, R. Fukuda, 
 J. Hasegawa, M. Ishida, T. Nakajima, Y. Honda, O. Kitao, H. Nakai, 
 T. Vreven, K. Throssell, J. A. Montgomery, Jr., J. E. Peralta, 
 F. Ogliaro, M. J. Bearpark, J. J. Heyd, E. N. Brothers, K. N. Kudin, 
 V. N. Staroverov, T. A. Keith, R. Kobayashi, J. Normand, 
 K. Raghavachari, A. P. Rendell, J. C. Burant, S. S. Iyengar, 
 J. Tomasi, M. Cossi, J. M. Millam, M. Klene, C. Adamo, R. Cammi, 
 J. W. Ochterski, R. L. Martin, K. Morokuma, O. Farkas, 
 J. B. Foresman, and D. J. Fox, Gaussian, Inc., Wallingford CT, 2016.
 
 ******************************************
 Gaussian 16:  ES64L-G16RevB.01 20-Dec-2017
                22-Dec-2021 
 ******************************************
 %mem=12GB
 %NProcShared=8
 Will use up to    8 processors via shared memory.
 %chk=aceo-iproh-ts-set2-M0001-copt-TS-opt-TS-wb97-opt-restart
 ----------------------------------------------------------------------
 # UWB97XD aug-cc-pVTZ Opt(CalcAll,TS,NoEigenTest) scf=qc Integral(Grid
 =SuperFineGrid) Guess(mix,always) MaxDisk=32GB
 ----------------------------------------------------------------------
 1/5=1,10=4,11=1,18=20,26=5,38=1/1,3;
 2/9=110,12=2,17=6,18=5,40=1/2;
 3/5=16,6=1,7=10,11=2,25=1,30=1,71=2,74=-58,75=-7,116=2,140=1/1,2,3;
 4/13=-1/1;
 5/5=2,8=3,38=5/8;
 8/6=4,10=90,11=11/1;
 11/6=1,8=1,9=11,15=111,16=1/1,2,10;
 10/6=1/2;
 6/7=2,8=2,9=2,10=2,18=1,28=1/1;
 7/10=1,25=1/1,2,3,16;
 1/5=1,10=4,11=1,18=20,26=5/3(3);
 2/9=110/2;
 7/8=1,9=1,25=1,44=-1/16;
 99//99;
 2/9=110/2;
 3/5=16,6=1,7=10,11=2,25=1,30=1,71=2,74=-58,75=-7,116=2,140=1/1,2,3;
 4/13=-1/1;
 5/5=2,8=3,38=5/8;
 8/6=4,10=90,11=11/1;
 11/6=1,8=1,9=11,15=111,16=1/1,2,10;
 10/6=1/2;
 7/10=1,25=1/1,2,3,16;
 1/5=1,10=4,11=1,18=20,26=5/3(-8);
 2/9=110/2;
 6/7=2,8=2,9=2,10=2,18=1,19=2,28=1/1;
 7/8=1,9=1,25=1,44=-1/16;
 99//99;
 -----
 Title
 -----
 Symbolic Z-matrix:
 Charge =  0 Multiplicity = 3
 H                     2.99623   1.40754   1.50624 
 C                     2.33321   0.56145   1.3497 
 H                     2.61459  -0.28121   1.98069 
 H                     1.31575   0.83909   1.63214 
 C                     2.34467   0.17054  -0.10016 
 C                     1.74462  -1.19247  -0.45997 
 H                     1.46718  -1.17915  -1.52069 
 H                     2.5694   -1.91554  -0.35772 
 O                     2.79712   0.86938  -0.97171 
 O                     0.74182  -1.63255   0.37305 
 H                    -2.48634  -0.94181   1.37194 
 C                    -2.47703  -0.65099   0.31994 
 H                    -2.40949  -1.54695  -0.29508 
 C                    -1.15684   0.15449   0.05439 
 C                    -1.03133   0.57166  -1.41863 
 H                    -1.88609   1.17975  -1.70567 
 H                    -1.00446  -0.33304  -2.02417 
 H                    -0.11174   1.13169  -1.57413 
 O                    -1.10793   1.1958    0.86519 
 O                    -3.62436   0.04362  -0.05526 
 H                    -3.75751   0.77816   0.5457 
 H                    -0.30455  -0.63664   0.27896 
 
 Add virtual bond connecting atoms H22        and O10        Dist= 2.74D+00.

 GradGradGradGradGradGradGradGradGradGradGradGradGradGradGradGradGradGrad
 Berny optimization.
 Initialization pass.
                           ----------------------------
                           !    Initial Parameters    !
                           ! (Angstroms and Degrees)  !
 --------------------------                            --------------------------
 ! Name  Definition              Value          Derivative Info.                !
 --------------------------------------------------------------------------------
 ! R1    R(1,2)                  1.0863         calculate D2E/DX2 analytically  !
 ! R2    R(2,3)                  1.0897         calculate D2E/DX2 analytically  !
 ! R3    R(2,4)                  1.0918         calculate D2E/DX2 analytically  !
 ! R4    R(2,5)                  1.5017         calculate D2E/DX2 analytically  !
 ! R5    R(5,6)                  1.5321         calculate D2E/DX2 analytically  !
 ! R6    R(5,9)                  1.2053         calculate D2E/DX2 analytically  !
 ! R7    R(6,7)                  1.0965         calculate D2E/DX2 analytically  !
 ! R8    R(6,8)                  1.1016         calculate D2E/DX2 analytically  !
 ! R9    R(6,10)                 1.3759         calculate D2E/DX2 analytically  !
 ! R10   R(10,22)                1.4476         calculate D2E/DX2 analytically  !
 ! R11   R(11,12)                1.0915         calculate D2E/DX2 analytically  !
 ! R12   R(12,13)                1.0888         calculate D2E/DX2 analytically  !
 ! R13   R(12,14)                1.5691         calculate D2E/DX2 analytically  !
 ! R14   R(12,20)                1.3927         calculate D2E/DX2 analytically  !
 ! R15   R(14,15)                1.5361         calculate D2E/DX2 analytically  !
 ! R16   R(14,19)                1.3206         calculate D2E/DX2 analytically  !
 ! R17   R(14,22)                1.1844         calculate D2E/DX2 analytically  !
 ! R18   R(15,16)                1.0876         calculate D2E/DX2 analytically  !
 ! R19   R(15,17)                1.089          calculate D2E/DX2 analytically  !
 ! R20   R(15,18)                1.0879         calculate D2E/DX2 analytically  !
 ! R21   R(20,21)                0.9583         calculate D2E/DX2 analytically  !
 ! A1    A(1,2,3)              111.1784         calculate D2E/DX2 analytically  !
 ! A2    A(1,2,4)              109.4783         calculate D2E/DX2 analytically  !
 ! A3    A(1,2,5)              109.7087         calculate D2E/DX2 analytically  !
 ! A4    A(3,2,4)              106.7075         calculate D2E/DX2 analytically  !
 ! A5    A(3,2,5)              110.8427         calculate D2E/DX2 analytically  !
 ! A6    A(4,2,5)              108.8485         calculate D2E/DX2 analytically  !
 ! A7    A(2,5,6)              117.0869         calculate D2E/DX2 analytically  !
 ! A8    A(2,5,9)              123.3732         calculate D2E/DX2 analytically  !
 ! A9    A(6,5,9)              119.5399         calculate D2E/DX2 analytically  !
 ! A10   A(5,6,7)              108.3898         calculate D2E/DX2 analytically  !
 ! A11   A(5,6,8)              105.5991         calculate D2E/DX2 analytically  !
 ! A12   A(5,6,10)             115.3281         calculate D2E/DX2 analytically  !
 ! A13   A(7,6,8)              106.6908         calculate D2E/DX2 analytically  !
 ! A14   A(7,6,10)             113.9005         calculate D2E/DX2 analytically  !
 ! A15   A(8,6,10)             106.2325         calculate D2E/DX2 analytically  !
 ! A16   A(6,10,22)            105.5104         calculate D2E/DX2 analytically  !
 ! A17   A(11,12,13)           109.0073         calculate D2E/DX2 analytically  !
 ! A18   A(11,12,14)           107.8819         calculate D2E/DX2 analytically  !
 ! A19   A(11,12,20)           112.6758         calculate D2E/DX2 analytically  !
 ! A20   A(13,12,14)           105.9392         calculate D2E/DX2 analytically  !
 ! A21   A(13,12,20)           108.019          calculate D2E/DX2 analytically  !
 ! A22   A(14,12,20)           113.0478         calculate D2E/DX2 analytically  !
 ! A23   A(12,14,15)           111.7425         calculate D2E/DX2 analytically  !
 ! A24   A(12,14,19)           109.3907         calculate D2E/DX2 analytically  !
 ! A25   A(12,14,22)           103.3246         calculate D2E/DX2 analytically  !
 ! A26   A(15,14,19)           111.8125         calculate D2E/DX2 analytically  !
 ! A27   A(15,14,22)           107.7244         calculate D2E/DX2 analytically  !
 ! A28   A(19,14,22)           112.5586         calculate D2E/DX2 analytically  !
 ! A29   A(14,15,16)           109.9211         calculate D2E/DX2 analytically  !
 ! A30   A(14,15,17)           108.0366         calculate D2E/DX2 analytically  !
 ! A31   A(14,15,18)           110.2396         calculate D2E/DX2 analytically  !
 ! A32   A(16,15,17)           109.7031         calculate D2E/DX2 analytically  !
 ! A33   A(16,15,18)           109.804          calculate D2E/DX2 analytically  !
 ! A34   A(17,15,18)           109.1073         calculate D2E/DX2 analytically  !
 ! A35   A(12,20,21)           109.135          calculate D2E/DX2 analytically  !
 ! A36   L(10,22,14,1,-1)      182.688          calculate D2E/DX2 analytically  !
 ! A37   L(10,22,14,1,-2)      172.9922         calculate D2E/DX2 analytically  !
 ! D1    D(1,2,5,6)            165.7231         calculate D2E/DX2 analytically  !
 ! D2    D(1,2,5,9)            -14.2333         calculate D2E/DX2 analytically  !
 ! D3    D(3,2,5,6)             42.5613         calculate D2E/DX2 analytically  !
 ! D4    D(3,2,5,9)           -137.3951         calculate D2E/DX2 analytically  !
 ! D5    D(4,2,5,6)            -74.5044         calculate D2E/DX2 analytically  !
 ! D6    D(4,2,5,9)            105.5391         calculate D2E/DX2 analytically  !
 ! D7    D(2,5,6,7)            158.3513         calculate D2E/DX2 analytically  !
 ! D8    D(2,5,6,8)            -87.6286         calculate D2E/DX2 analytically  !
 ! D9    D(2,5,6,10)            29.3225         calculate D2E/DX2 analytically  !
 ! D10   D(9,5,6,7)            -21.6905         calculate D2E/DX2 analytically  !
 ! D11   D(9,5,6,8)             92.3296         calculate D2E/DX2 analytically  !
 ! D12   D(9,5,6,10)          -150.7193         calculate D2E/DX2 analytically  !
 ! D13   D(5,6,10,22)           60.5603         calculate D2E/DX2 analytically  !
 ! D14   D(7,6,10,22)          -65.7039         calculate D2E/DX2 analytically  !
 ! D15   D(8,6,10,22)          177.1535         calculate D2E/DX2 analytically  !
 ! D16   D(6,10,14,12)         150.7701         calculate D2E/DX2 analytically  !
 ! D17   D(6,10,14,15)          33.7471         calculate D2E/DX2 analytically  !
 ! D18   D(6,10,14,19)         -89.3398         calculate D2E/DX2 analytically  !
 ! D19   D(11,12,14,15)        178.2059         calculate D2E/DX2 analytically  !
 ! D20   D(11,12,14,19)        -57.4296         calculate D2E/DX2 analytically  !
 ! D21   D(11,12,14,22)         62.6572         calculate D2E/DX2 analytically  !
 ! D22   D(13,12,14,15)         61.5873         calculate D2E/DX2 analytically  !
 ! D23   D(13,12,14,19)       -174.0482         calculate D2E/DX2 analytically  !
 ! D24   D(13,12,14,22)        -53.9614         calculate D2E/DX2 analytically  !
 ! D25   D(20,12,14,15)        -56.5195         calculate D2E/DX2 analytically  !
 ! D26   D(20,12,14,19)         67.845          calculate D2E/DX2 analytically  !
 ! D27   D(20,12,14,22)       -172.0682         calculate D2E/DX2 analytically  !
 ! D28   D(11,12,20,21)         52.7437         calculate D2E/DX2 analytically  !
 ! D29   D(13,12,20,21)        173.2136         calculate D2E/DX2 analytically  !
 ! D30   D(14,12,20,21)        -69.8997         calculate D2E/DX2 analytically  !
 ! D31   D(12,14,15,16)         58.5386         calculate D2E/DX2 analytically  !
 ! D32   D(12,14,15,17)        -61.1408         calculate D2E/DX2 analytically  !
 ! D33   D(12,14,15,18)        179.7173         calculate D2E/DX2 analytically  !
 ! D34   D(19,14,15,16)        -64.4597         calculate D2E/DX2 analytically  !
 ! D35   D(19,14,15,17)        175.8609         calculate D2E/DX2 analytically  !
 ! D36   D(19,14,15,18)         56.719          calculate D2E/DX2 analytically  !
 ! D37   D(22,14,15,16)        171.3655         calculate D2E/DX2 analytically  !
 ! D38   D(22,14,15,17)         51.686          calculate D2E/DX2 analytically  !
 ! D39   D(22,14,15,18)        -67.4559         calculate D2E/DX2 analytically  !
 --------------------------------------------------------------------------------
 Trust Radius=3.00D-01 FncErr=1.00D-07 GrdErr=1.00D-07 EigMax=2.50D+02 EigMin=1.00D-04
 Number of steps in this run=    107 maximum allowed number of steps=    132.
 Search for a saddle point of order  1.
 GradGradGradGradGradGradGradGradGradGradGradGradGradGradGradGradGradGrad

                          Input orientation:                          
 ---------------------------------------------------------------------
 Center     Atomic      Atomic             Coordinates (Angstroms)
 Number     Number       Type             X           Y           Z
 ---------------------------------------------------------------------
      1          1           0        2.996230    1.407540    1.506240
      2          6           0        2.333210    0.561450    1.349700
      3          1           0        2.614590   -0.281210    1.980690
      4          1           0        1.315750    0.839090    1.632140
      5          6           0        2.344670    0.170540   -0.100160
      6          6           0        1.744620   -1.192470   -0.459970
      7          1           0        1.467180   -1.179150   -1.520690
      8          1           0        2.569400   -1.915540   -0.357720
      9          8           0        2.797120    0.869380   -0.971710
     10          8           0        0.741820   -1.632550    0.373050
     11          1           0       -2.486340   -0.941810    1.371940
     12          6           0       -2.477030   -0.650990    0.319940
     13          1           0       -2.409490   -1.546950   -0.295080
     14          6           0       -1.156840    0.154490    0.054390
     15          6           0       -1.031330    0.571660   -1.418630
     16          1           0       -1.886090    1.179750   -1.705670
     17          1           0       -1.004460   -0.333040   -2.024170
     18          1           0       -0.111740    1.131690   -1.574130
     19          8           0       -1.107930    1.195800    0.865190
     20          8           0       -3.624360    0.043620   -0.055260
     21          1           0       -3.757510    0.778160    0.545700
     22          1           0       -0.304550   -0.636640    0.278960
 ---------------------------------------------------------------------
                    Distance matrix (angstroms):
                    1          2          3          4          5
     1  H    0.000000
     2  C    1.086264   0.000000
     3  H    1.795168   1.089678   0.000000
     4  H    1.778482   1.091825   1.750298   0.000000
     5  C    2.129606   1.501678   2.146362   2.122852   0.000000
     6  C    3.491785   2.587968   2.746646   2.947557   1.532096
     7  H    4.265122   3.466819   3.792428   3.746540   2.146988
     8  H    3.833979   3.017706   2.853285   3.622039   2.113899
     9  O    2.543521   2.387253   3.173931   2.995899   1.205275
    10  O    3.950776   2.880973   2.813875   2.832615   2.458493
    11  H    5.966243   5.048599   5.179426   4.206566   5.171369
    12  C    5.966693   5.066441   5.368372   4.281050   4.909194
    13  H    6.418378   5.444617   5.658852   4.825430   5.058636
    14  C    4.574494   3.744849   4.257247   3.011922   3.504956
    15  C    5.047257   4.357050   5.057222   3.858432   3.646455
    16  H    5.848530   5.245958   5.998314   4.637759   4.636324
    17  H    5.612391   4.829405   5.398066   4.486186   3.895135
    18  H    4.384547   3.853795   4.697436   3.521862   3.021646
    19  O    4.159316   3.532505   4.157289   2.567037   3.728740
    20  O    6.937634   6.142858   6.570777   5.280604   5.970548
    21  H    6.850676   6.147377   6.617033   5.188644   6.166274
    22  H    4.071859   3.088638   3.397586   2.575703   2.795289
                    6          7          8          9         10
     6  C    0.000000
     7  H    1.096484   0.000000
     8  H    1.101611   1.763422   0.000000
     9  O    2.370835   2.503317   2.860877   0.000000
    10  O    1.375936   2.077973   1.988506   3.506036   0.000000
    11  H    4.617331   4.904484   5.431425   6.057066   3.449046
    12  C    4.327099   4.384480   5.246405   5.638842   3.365602
    13  H    4.172466   4.082397   4.992908   5.779729   3.222496
    14  C    3.239960   3.338406   4.282490   4.147017   2.626779
    15  C    3.425943   3.052590   4.502993   3.865929   3.348540
    16  H    4.512344   4.104028   5.590097   4.750524   4.374474
    17  H    3.277618   2.660526   4.248981   4.123772   3.238037
    18  H    3.176341   2.799254   4.237190   2.982144   3.487277
    19  O    3.949294   4.238396   4.969779   4.327836   3.415163
    20  O    5.524279   5.437502   6.503265   6.538896   4.696437
    21  H    5.930277   5.949657   6.935559   6.728598   5.107377
    22  H    2.248124   2.583038   3.209445   3.667783   1.447612
                   11         12         13         14         15
    11  H    0.000000
    12  C    1.091498   0.000000
    13  H    1.775121   1.088832   0.000000
    14  C    2.169189   1.569145   2.141532   0.000000
    15  C    3.492123   2.570515   2.765899   1.536090   0.000000
    16  H    3.785895   2.793549   3.114258   2.163510   1.087557
    17  H    3.755014   2.786468   2.537211   2.140401   1.088982
    18  H    4.314795   3.515686   3.753763   2.167771   1.087869
    19  O    2.593489   2.362703   3.250071   1.320650   2.368808
    20  O    2.074382   1.392704   2.015772   2.472442   2.976812
    21  H    2.292781   1.932114   2.816062   2.719161   3.366496
    22  H    2.459256   2.172914   2.364098   1.184363   2.206810
                   16         17         18         19         20
    16  H    0.000000
    17  H    1.779676   0.000000
    18  H    1.779868   1.773392   0.000000
    19  O    2.686096   3.270544   2.635676   0.000000
    20  O    2.652589   3.298842   3.978613   2.916705   0.000000
    21  H    2.955022   3.926612   4.232056   2.701254   0.958348
    22  H    3.120785   2.426202   2.568678   2.084927   3.405231
                   21         22
    21  H    0.000000
    22  H    3.741088   0.000000
 Stoichiometry    C6H12O4(3)
 Framework group  C1[X(C6H12O4)]
 Deg. of freedom    60
 Full point group                 C1      NOp   1
 Largest Abelian subgroup         C1      NOp   1
 Largest concise Abelian subgroup C1      NOp   1
                         Standard orientation:                         
 ---------------------------------------------------------------------
 Center     Atomic      Atomic             Coordinates (Angstroms)
 Number     Number       Type             X           Y           Z
 ---------------------------------------------------------------------
      1          1           0        2.996231   -1.407539   -1.506240
      2          6           0        2.333211   -0.561449   -1.349700
      3          1           0        2.614590    0.281211   -1.980690
      4          1           0        1.315751   -0.839090   -1.632140
      5          6           0        2.344670   -0.170539    0.100160
      6          6           0        1.744620    1.192470    0.459970
      7          1           0        1.467180    1.179150    1.520690
      8          1           0        2.569399    1.915541    0.357720
      9          8           0        2.797121   -0.869379    0.971710
     10          8           0        0.741820    1.632550   -0.373050
     11          1           0       -2.486340    0.941808   -1.371940
     12          6           0       -2.477030    0.650988   -0.319940
     13          1           0       -2.409490    1.546948    0.295080
     14          6           0       -1.156840   -0.154491   -0.054390
     15          6           0       -1.031329   -0.571661    1.418630
     16          1           0       -1.886089   -1.179751    1.705670
     17          1           0       -1.004460    0.333039    2.024170
     18          1           0       -0.111739   -1.131690    1.574130
     19          8           0       -1.107929   -1.195801   -0.865190
     20          8           0       -3.624360   -0.043622    0.055260
     21          1           0       -3.757509   -0.778162   -0.545700
     22          1           0       -0.304550    0.636639   -0.278960
 ---------------------------------------------------------------------
 Rotational constants (GHZ):           2.2405877           0.6365520           0.6201997
 Standard basis: Aug-CC-pVTZ (5D, 7F)
 There are   850 symmetry adapted cartesian basis functions of A   symmetry.
 There are   736 symmetry adapted basis functions of A   symmetry.
   736 basis functions,  1044 primitive gaussians,   850 cartesian basis functions
    41 alpha electrons       39 beta electrons
       nuclear repulsion energy       560.1276574277 Hartrees.
 NAtoms=   22 NActive=   22 NUniq=   22 SFac= 1.00D+00 NAtFMM=   60 NAOKFM=F Big=F
 Integral buffers will be    131072 words long.
 Raffenetti 2 integral format.
 Two-electron integral symmetry is turned on.
 Nuclear repulsion after empirical dispersion term =      560.1137279149 Hartrees.
 One-electron integrals computed using PRISM.
 NBasis=   736 RedAO= T EigKep=  3.32D-06  NBF=   736
 NBsUse=   736 1.00D-06 EigRej= -1.00D+00 NBFU=   736
 ExpMin= 2.53D-02 ExpMax= 1.53D+04 ExpMxC= 5.22D+02 IAcc=3 IRadAn=         7 AccDes= 0.00D+00
 Harris functional with IExCor= 4639 and IRadAn=       7 diagonalized for initial guess.
 HarFok:  IExCor= 4639 AccDes= 0.00D+00 IRadAn=         7 IDoV= 1 UseB2=F ITyADJ=14
 ICtDFT=  3500011 ScaDFX=  1.000000  1.000000  1.000000  1.000000
 FoFCou: FMM=F IPFlag=           0 FMFlag=      100000 FMFlg1=           0
         NFxFlg=           0 DoJE=T BraDBF=F KetDBF=T FulRan=T
         wScrn=  0.000000 ICntrl=       500 IOpCl=  0 I1Cent=   200000004 NGrid=           0
         NMat0=    1 NMatS0=      1 NMatT0=    0 NMatD0=    1 NMtDS0=    0 NMtDT0=    0
 Petite list used in FoFCou.
 Mixing orbitals, IMix= 1 IMixAn=  0 NRI=1 NE=   41 Coef=  7.07106781D-01  7.07106781D-01
 Mixing orbitals, IMix= 1 IMixAn=  0 NRI=1 NE=   39 Coef= -7.07106781D-01  7.07106781D-01
 Initial guess <Sx>= 0.0000 <Sy>= 0.0000 <Sz>= 1.0000 <S**2>= 2.0000 S= 1.0000
 Gradient too large for Newton-Raphson -- use scaled steepest descent instead.
     Minimum is close to point  3 DX=  2.86D-02 DF= -1.34D-03 DXR=  6.67D-02 DFR=  3.76D-03 which will be used.
 Gradient too large for Newton-Raphson -- use scaled steepest descent instead.
     Accept linear search using points  3 and  4.
 Gradient too large for Newton-Raphson -- use scaled steepest descent instead.
 Gradient too large for Newton-Raphson -- use scaled steepest descent instead.
     Minimum is close to point  2 DX=  4.38D-02 DF= -2.64D-05 DXR=  6.81D-02 DFR=  4.66D-03 which will be used.
 Gradient too large for Newton-Raphson -- use scaled steepest descent instead.
 Gradient too large for Newton-Raphson -- use scaled steepest descent instead.
     Accept linear search using points  1 and  2.
 Gradient too large for Newton-Raphson -- use scaled steepest descent instead.
     Accept linear search using points  2 and  3.
 Restarting incremental Fock formation.
 Gradient too large for Newton-Raphson -- use scaled steepest descent instead.
     Accept linear search using points  1 and  2.
 Gradient too large for Newton-Raphson -- use scaled steepest descent instead.
 Gradient too large for Newton-Raphson -- use scaled steepest descent instead.
     Accept linear search using points  1 and  2.
 Gradient too large for Newton-Raphson -- use scaled steepest descent instead.
     Accept linear search using points  2 and  3.
     Minimum is close to point  3 DX= -1.37D-01 DF= -2.56D-06 DXR=  8.76D-02 DFR=  6.01D-03 which will be used.
 Gradient too large for Newton-Raphson -- use scaled steepest descent instead.
     Accept linear search using points  1 and  2.
 LinEq1:  Iter=  0 NonCon=     1 RMS=7.16D-05 Max=1.07D-02 NDo=     1
 AX will form     1 AO Fock derivatives at one time.
 LinEq1:  Iter=  1 NonCon=     1 RMS=4.11D-05 Max=3.60D-03 NDo=     1
 LinEq1:  Iter=  2 NonCon=     1 RMS=1.73D-05 Max=2.10D-03 NDo=     1
 LinEq1:  Iter=  3 NonCon=     1 RMS=3.81D-06 Max=1.93D-04 NDo=     1
 LinEq1:  Iter=  4 NonCon=     1 RMS=3.37D-06 Max=2.37D-04 NDo=     1
 LinEq1:  Iter=  5 NonCon=     1 RMS=1.38D-06 Max=1.15D-04 NDo=     1
 LinEq1:  Iter=  6 NonCon=     1 RMS=1.03D-06 Max=8.21D-05 NDo=     1
 LinEq1:  Iter=  7 NonCon=     1 RMS=4.94D-07 Max=3.87D-05 NDo=     1
 LinEq1:  Iter=  8 NonCon=     1 RMS=3.50D-07 Max=2.57D-05 NDo=     1
 LinEq1:  Iter=  9 NonCon=     1 RMS=1.38D-07 Max=6.63D-06 NDo=     1
 LinEq1:  Iter= 10 NonCon=     1 RMS=6.17D-08 Max=3.11D-06 NDo=     1
 LinEq1:  Iter= 11 NonCon=     1 RMS=2.79D-08 Max=1.32D-06 NDo=     1
 LinEq1:  Iter= 12 NonCon=     1 RMS=1.47D-08 Max=6.50D-07 NDo=     1
 LinEq1:  Iter= 13 NonCon=     1 RMS=7.31D-09 Max=3.92D-07 NDo=     1
 LinEq1:  Iter= 14 NonCon=     0 RMS=3.39D-09 Max=1.55D-07 NDo=     1
 Linear equations converged to 2.360D-08 2.360D-07 after    14 iterations.
     Accept linear search using points  1 and  2.
 LinEq1:  Iter=  0 NonCon=     1 RMS=1.75D-05 Max=1.68D-03 NDo=     1
 LinEq1:  Iter=  1 NonCon=     1 RMS=1.66D-05 Max=2.22D-03 NDo=     1
 LinEq1:  Iter=  2 NonCon=     1 RMS=6.56D-06 Max=6.09D-04 NDo=     1
 LinEq1:  Iter=  3 NonCon=     1 RMS=4.42D-06 Max=3.98D-04 NDo=     1
 LinEq1:  Iter=  4 NonCon=     1 RMS=2.15D-06 Max=2.14D-04 NDo=     1
 LinEq1:  Iter=  5 NonCon=     1 RMS=1.63D-06 Max=1.14D-04 NDo=     1
 LinEq1:  Iter=  6 NonCon=     1 RMS=9.56D-07 Max=5.21D-05 NDo=     1
 LinEq1:  Iter=  7 NonCon=     1 RMS=5.04D-07 Max=2.68D-05 NDo=     1
 LinEq1:  Iter=  8 NonCon=     1 RMS=3.01D-07 Max=2.60D-05 NDo=     1
 LinEq1:  Iter=  9 NonCon=     1 RMS=1.63D-07 Max=9.38D-06 NDo=     1
 LinEq1:  Iter= 10 NonCon=     1 RMS=8.98D-08 Max=6.95D-06 NDo=     1
 LinEq1:  Iter= 11 NonCon=     1 RMS=3.40D-08 Max=2.52D-06 NDo=     1
 LinEq1:  Iter= 12 NonCon=     1 RMS=1.17D-08 Max=1.06D-06 NDo=     1
 LinEq1:  Iter= 13 NonCon=     1 RMS=5.00D-09 Max=4.61D-07 NDo=     1
 LinEq1:  Iter= 14 NonCon=     0 RMS=2.89D-09 Max=2.35D-07 NDo=     1
 Linear equations converged to 2.360D-08 2.360D-07 after    14 iterations.
     Minimum is close to point  2 DX=  1.08D-02 DF= -1.38D-09 DXR=  1.07D-02 DFR=  1.14D-04 which will be used.
 LinEq1:  Iter=  0 NonCon=     1 RMS=1.84D-07 Max=2.95D-05 NDo=     1
 LinEq1:  Iter=  1 NonCon=     1 RMS=1.71D-07 Max=2.13D-05 NDo=     1
 LinEq1:  Iter=  2 NonCon=     1 RMS=6.34D-08 Max=6.96D-06 NDo=     1
 LinEq1:  Iter=  3 NonCon=     1 RMS=4.46D-08 Max=3.37D-06 NDo=     1
 LinEq1:  Iter=  4 NonCon=     1 RMS=1.83D-08 Max=1.28D-06 NDo=     1
 LinEq1:  Iter=  5 NonCon=     1 RMS=1.41D-08 Max=9.41D-07 NDo=     1
 LinEq1:  Iter=  6 NonCon=     1 RMS=6.80D-09 Max=5.56D-07 NDo=     1
 LinEq1:  Iter=  7 NonCon=     1 RMS=3.91D-09 Max=3.65D-07 NDo=     1
 LinEq1:  Iter=  8 NonCon=     1 RMS=1.86D-09 Max=1.18D-07 NDo=     1
 LinEq1:  Iter=  9 NonCon=     1 RMS=1.05D-09 Max=7.70D-08 NDo=     1
 LinEq1:  Iter= 10 NonCon=     1 RMS=5.03D-10 Max=3.30D-08 NDo=     1
 LinEq1:  Iter= 11 NonCon=     1 RMS=2.84D-10 Max=1.81D-08 NDo=     1
 LinEq1:  Iter= 12 NonCon=     1 RMS=9.38D-11 Max=4.95D-09 NDo=     1
 LinEq1:  Iter= 13 NonCon=     1 RMS=5.23D-11 Max=2.86D-09 NDo=     1
 LinEq1:  Iter= 14 NonCon=     0 RMS=3.11D-11 Max=1.73D-09 NDo=     1
 Linear equations converged to 2.587D-10 2.587D-09 after    14 iterations.
 SCF Done:  E(UwB97XD) =  -536.633502235     a.u. after   16 cycles
            Convg  =    0.1063D-06                    80 Fock formations.
              S**2 =  2.0131                  -V/T =  2.0057
 <Sx>= 0.0000 <Sy>= 0.0000 <Sz>= 1.0000 <S**2>= 2.0131 S= 1.0044
 <L.S>=  0.00000000000    
 Annihilation of the first spin contaminant:
 S**2 before annihilation     2.0131,   after     2.0001
 DoSCS=F DFT=T ScalE2(SS,OS)=  1.000000  1.000000
 Range of M.O.s used for correlation:     1   736
 NBasis=   736 NAE=    41 NBE=    39 NFC=     0 NFV=     0
 NROrb=    736 NOA=    41 NOB=    39 NVA=   695 NVB=   697

 **** Warning!!: The largest alpha MO coefficient is  0.90487017D+02


 **** Warning!!: The largest beta MO coefficient is  0.93531779D+02

 Symmetrizing basis deriv contribution to polar:
 IMax=3 JMax=2 DiffMx= 0.00D+00
 G2DrvN: will do    23 centers at a time, making    1 passes.
 Calling FoFCou, ICntrl=  3107 FMM=F I1Cent=   0 AccDes= 0.00D+00.
 End of G2Drv F.D. properties file   721 does not exist.
 End of G2Drv F.D. properties file   722 does not exist.
 End of G2Drv F.D. properties file   788 does not exist.
          IDoAtm=1111111111111111111111
          Differentiating once with respect to electric field.
                with respect to dipole field.
          Differentiating once with respect to nuclear coordinates.
 CalDSu exits because no D1Ps are significant.
          There are    69 degrees of freedom in the 1st order CPHF.  IDoFFX=6 NUNeed=     3.
     66 vectors produced by pass  0 Test12= 8.07D-14 1.45D-09 XBig12= 1.08D+02 5.07D+00.
 AX will form    66 AO Fock derivatives at one time.
     66 vectors produced by pass  1 Test12= 8.07D-14 1.45D-09 XBig12= 1.86D+01 5.07D-01.
     66 vectors produced by pass  2 Test12= 8.07D-14 1.45D-09 XBig12= 1.04D+00 1.24D-01.
     66 vectors produced by pass  3 Test12= 8.07D-14 1.45D-09 XBig12= 2.48D-02 1.49D-02.
     66 vectors produced by pass  4 Test12= 8.07D-14 1.45D-09 XBig12= 3.87D-04 1.60D-03.
     66 vectors produced by pass  5 Test12= 8.07D-14 1.45D-09 XBig12= 5.40D-06 1.87D-04.
     66 vectors produced by pass  6 Test12= 8.07D-14 1.45D-09 XBig12= 6.84D-08 2.18D-05.
     62 vectors produced by pass  7 Test12= 8.07D-14 1.45D-09 XBig12= 7.24D-10 2.04D-06.
      7 vectors produced by pass  8 Test12= 8.07D-14 1.45D-09 XBig12= 6.85D-12 1.83D-07.
      3 vectors produced by pass  9 Test12= 8.07D-14 1.45D-09 XBig12= 6.64D-14 1.95D-08.
      2 vectors produced by pass 10 Test12= 8.07D-14 1.45D-09 XBig12= 6.87D-16 1.74D-09.
 InvSVY:  IOpt=1 It=  1 EMax= 1.42D-14
 Solved reduced A of dimension   536 with    69 vectors.
 Isotropic polarizability for W=    0.000000      112.39 Bohr**3.
 End of Minotr F.D. properties file   721 does not exist.
 End of Minotr F.D. properties file   722 does not exist.
 End of Minotr F.D. properties file   788 does not exist.

 **********************************************************************

            Population analysis using the SCF Density.

 **********************************************************************

 Orbital symmetries:
 Alpha Orbitals:
       Occupied  (A) (A) (A) (A) (A) (A) (A) (A) (A) (A) (A) (A)
                 (A) (A) (A) (A) (A) (A) (A) (A) (A) (A) (A) (A)
                 (A) (A) (A) (A) (A) (A) (A) (A) (A) (A) (A) (A)
                 (A) (A) (A) (A) (A)
       Virtual   (A) (A) (A) (A) (A) (A) (A) (A) (A) (A) (A) (A)
                 (A) (A) (A) (A) (A) (A) (A) (A) (A) (A) (A) (A)
                 (A) (A) (A) (A) (A) (A) (A) (A) (A) (A) (A) (A)
                 (A) (A) (A) (A) (A) (A) (A) (A) (A) (A) (A) (A)
                 (A) (A) (A) (A) (A) (A) (A) (A) (A) (A) (A) (A)
                 (A) (A) (A) (A) (A) (A) (A) (A) (A) (A) (A) (A)
                 (A) (A) (A) (A) (A) (A) (A) (A) (A) (A) (A) (A)
                 (A) (A) (A) (A) (A) (A) (A) (A) (A) (A) (A) (A)
                 (A) (A) (A) (A) (A) (A) (A) (A) (A) (A) (A) (A)
                 (A) (A) (A) (A) (A) (A) (A) (A) (A) (A) (A) (A)
                 (A) (A) (A) (A) (A) (A) (A) (A) (A) (A) (A) (A)
                 (A) (A) (A) (A) (A) (A) (A) (A) (A) (A) (A) (A)
                 (A) (A) (A) (A) (A) (A) (A) (A) (A) (A) (A) (A)
                 (A) (A) (A) (A) (A) (A) (A) (A) (A) (A) (A) (A)
                 (A) (A) (A) (A) (A) (A) (A) (A) (A) (A) (A) (A)
                 (A) (A) (A) (A) (A) (A) (A) (A) (A) (A) (A) (A)
                 (A) (A) (A) (A) (A) (A) (A) (A) (A) (A) (A) (A)
                 (A) (A) (A) (A) (A) (A) (A) (A) (A) (A) (A) (A)
                 (A) (A) (A) (A) (A) (A) (A) (A) (A) (A) (A) (A)
                 (A) (A) (A) (A) (A) (A) (A) (A) (A) (A) (A) (A)
                 (A) (A) (A) (A) (A) (A) (A) (A) (A) (A) (A) (A)
                 (A) (A) (A) (A) (A) (A) (A) (A) (A) (A) (A) (A)
                 (A) (A) (A) (A) (A) (A) (A) (A) (A) (A) (A) (A)
                 (A) (A) (A) (A) (A) (A) (A) (A) (A) (A) (A) (A)
                 (A) (A) (A) (A) (A) (A) (A) (A) (A) (A) (A) (A)
                 (A) (A) (A) (A) (A) (A) (A) (A) (A) (A) (A) (A)
                 (A) (A) (A) (A) (A) (A) (A) (A) (A) (A) (A) (A)
                 (A) (A) (A) (A) (A) (A) (A) (A) (A) (A) (A) (A)
                 (A) (A) (A) (A) (A) (A) (A) (A) (A) (A) (A) (A)
                 (A) (A) (A) (A) (A) (A) (A) (A) (A) (A) (A) (A)
                 (A) (A) (A) (A) (A) (A) (A) (A) (A) (A) (A) (A)
                 (A) (A) (A) (A) (A) (A) (A) (A) (A) (A) (A) (A)
                 (A) (A) (A) (A) (A) (A) (A) (A) (A) (A) (A) (A)
                 (A) (A) (A) (A) (A) (A) (A) (A) (A) (A) (A) (A)
                 (A) (A) (A) (A) (A) (A) (A) (A) (A) (A) (A) (A)
                 (A) (A) (A) (A) (A) (A) (A) (A) (A) (A) (A) (A)
                 (A) (A) (A) (A) (A) (A) (A) (A) (A) (A) (A) (A)
                 (A) (A) (A) (A) (A) (A) (A) (A) (A) (A) (A) (A)
                 (A) (A) (A) (A) (A) (A) (A) (A) (A) (A) (A) (A)
                 (A) (A) (A) (A) (A) (A) (A) (A) (A) (A) (A) (A)
                 (A) (A) (A) (A) (A) (A) (A) (A) (A) (A) (A) (A)
                 (A) (A) (A) (A) (A) (A) (A) (A) (A) (A) (A) (A)
                 (A) (A) (A) (A) (A) (A) (A) (A) (A) (A) (A) (A)
                 (A) (A) (A) (A) (A) (A) (A) (A) (A) (A) (A) (A)
                 (A) (A) (A) (A) (A) (A) (A) (A) (A) (A) (A) (A)
                 (A) (A) (A) (A) (A) (A) (A) (A) (A) (A) (A) (A)
                 (A) (A) (A) (A) (A) (A) (A) (A) (A) (A) (A) (A)
                 (A) (A) (A) (A) (A) (A) (A) (A) (A) (A) (A) (A)
                 (A) (A) (A) (A) (A) (A) (A) (A) (A) (A) (A) (A)
                 (A) (A) (A) (A) (A) (A) (A) (A) (A) (A) (A) (A)
                 (A) (A) (A) (A) (A) (A) (A) (A) (A) (A) (A) (A)
                 (A) (A) (A) (A) (A) (A) (A) (A) (A) (A) (A) (A)
                 (A) (A) (A) (A) (A) (A) (A) (A) (A) (A) (A) (A)
                 (A) (A) (A) (A) (A) (A) (A) (A) (A) (A) (A) (A)
                 (A) (A) (A) (A) (A) (A) (A) (A) (A) (A) (A) (A)
                 (A) (A) (A) (A) (A) (A) (A) (A) (A) (A) (A) (A)
                 (A) (A) (A) (A) (A) (A) (A) (A) (A) (A) (A) (A)
                 (A) (A) (A) (A) (A) (A) (A) (A) (A) (A) (A)
 Beta  Orbitals:
       Occupied  (A) (A) (A) (A) (A) (A) (A) (A) (A) (A) (A) (A)
                 (A) (A) (A) (A) (A) (A) (A) (A) (A) (A) (A) (A)
                 (A) (A) (A) (A) (A) (A) (A) (A) (A) (A) (A) (A)
                 (A) (A) (A)
       Virtual   (A) (A) (A) (A) (A) (A) (A) (A) (A) (A) (A) (A)
                 (A) (A) (A) (A) (A) (A) (A) (A) (A) (A) (A) (A)
                 (A) (A) (A) (A) (A) (A) (A) (A) (A) (A) (A) (A)
                 (A) (A) (A) (A) (A) (A) (A) (A) (A) (A) (A) (A)
                 (A) (A) (A) (A) (A) (A) (A) (A) (A) (A) (A) (A)
                 (A) (A) (A) (A) (A) (A) (A) (A) (A) (A) (A) (A)
                 (A) (A) (A) (A) (A) (A) (A) (A) (A) (A) (A) (A)
                 (A) (A) (A) (A) (A) (A) (A) (A) (A) (A) (A) (A)
                 (A) (A) (A) (A) (A) (A) (A) (A) (A) (A) (A) (A)
                 (A) (A) (A) (A) (A) (A) (A) (A) (A) (A) (A) (A)
                 (A) (A) (A) (A) (A) (A) (A) (A) (A) (A) (A) (A)
                 (A) (A) (A) (A) (A) (A) (A) (A) (A) (A) (A) (A)
                 (A) (A) (A) (A) (A) (A) (A) (A) (A) (A) (A) (A)
                 (A) (A) (A) (A) (A) (A) (A) (A) (A) (A) (A) (A)
                 (A) (A) (A) (A) (A) (A) (A) (A) (A) (A) (A) (A)
                 (A) (A) (A) (A) (A) (A) (A) (A) (A) (A) (A) (A)
                 (A) (A) (A) (A) (A) (A) (A) (A) (A) (A) (A) (A)
                 (A) (A) (A) (A) (A) (A) (A) (A) (A) (A) (A) (A)
                 (A) (A) (A) (A) (A) (A) (A) (A) (A) (A) (A) (A)
                 (A) (A) (A) (A) (A) (A) (A) (A) (A) (A) (A) (A)
                 (A) (A) (A) (A) (A) (A) (A) (A) (A) (A) (A) (A)
                 (A) (A) (A) (A) (A) (A) (A) (A) (A) (A) (A) (A)
                 (A) (A) (A) (A) (A) (A) (A) (A) (A) (A) (A) (A)
                 (A) (A) (A) (A) (A) (A) (A) (A) (A) (A) (A) (A)
                 (A) (A) (A) (A) (A) (A) (A) (A) (A) (A) (A) (A)
                 (A) (A) (A) (A) (A) (A) (A) (A) (A) (A) (A) (A)
                 (A) (A) (A) (A) (A) (A) (A) (A) (A) (A) (A) (A)
                 (A) (A) (A) (A) (A) (A) (A) (A) (A) (A) (A) (A)
                 (A) (A) (A) (A) (A) (A) (A) (A) (A) (A) (A) (A)
                 (A) (A) (A) (A) (A) (A) (A) (A) (A) (A) (A) (A)
                 (A) (A) (A) (A) (A) (A) (A) (A) (A) (A) (A) (A)
                 (A) (A) (A) (A) (A) (A) (A) (A) (A) (A) (A) (A)
                 (A) (A) (A) (A) (A) (A) (A) (A) (A) (A) (A) (A)
                 (A) (A) (A) (A) (A) (A) (A) (A) (A) (A) (A) (A)
                 (A) (A) (A) (A) (A) (A) (A) (A) (A) (A) (A) (A)
                 (A) (A) (A) (A) (A) (A) (A) (A) (A) (A) (A) (A)
                 (A) (A) (A) (A) (A) (A) (A) (A) (A) (A) (A) (A)
                 (A) (A) (A) (A) (A) (A) (A) (A) (A) (A) (A) (A)
                 (A) (A) (A) (A) (A) (A) (A) (A) (A) (A) (A) (A)
                 (A) (A) (A) (A) (A) (A) (A) (A) (A) (A) (A) (A)
                 (A) (A) (A) (A) (A) (A) (A) (A) (A) (A) (A) (A)
                 (A) (A) (A) (A) (A) (A) (A) (A) (A) (A) (A) (A)
                 (A) (A) (A) (A) (A) (A) (A) (A) (A) (A) (A) (A)
                 (A) (A) (A) (A) (A) (A) (A) (A) (A) (A) (A) (A)
                 (A) (A) (A) (A) (A) (A) (A) (A) (A) (A) (A) (A)
                 (A) (A) (A) (A) (A) (A) (A) (A) (A) (A) (A) (A)
                 (A) (A) (A) (A) (A) (A) (A) (A) (A) (A) (A) (A)
                 (A) (A) (A) (A) (A) (A) (A) (A) (A) (A) (A) (A)
                 (A) (A) (A) (A) (A) (A) (A) (A) (A) (A) (A) (A)
                 (A) (A) (A) (A) (A) (A) (A) (A) (A) (A) (A) (A)
                 (A) (A) (A) (A) (A) (A) (A) (A) (A) (A) (A) (A)
                 (A) (A) (A) (A) (A) (A) (A) (A) (A) (A) (A) (A)
                 (A) (A) (A) (A) (A) (A) (A) (A) (A) (A) (A) (A)
                 (A) (A) (A) (A) (A) (A) (A) (A) (A) (A) (A) (A)
                 (A) (A) (A) (A) (A) (A) (A) (A) (A) (A) (A) (A)
                 (A) (A) (A) (A) (A) (A) (A) (A) (A) (A) (A) (A)
                 (A) (A) (A) (A) (A) (A) (A) (A) (A) (A) (A) (A)
                 (A) (A) (A) (A) (A) (A) (A) (A) (A) (A) (A) (A)
                 (A)
 The electronic state is 3-A.
 Alpha  occ. eigenvalues --  -19.33060 -19.28568 -19.28295 -19.24947 -10.38228
 Alpha  occ. eigenvalues --  -10.37386 -10.37084 -10.34416 -10.30806 -10.28647
 Alpha  occ. eigenvalues --   -1.19039  -1.15980  -1.15896  -1.12749  -0.88746
 Alpha  occ. eigenvalues --   -0.85647  -0.81760  -0.79304  -0.70731  -0.64534
 Alpha  occ. eigenvalues --   -0.63265  -0.62305  -0.58922  -0.57835  -0.56616
 Alpha  occ. eigenvalues --   -0.56204  -0.55020  -0.53461  -0.51906  -0.50961
 Alpha  occ. eigenvalues --   -0.49451  -0.49365  -0.47941  -0.46798  -0.44876
 Alpha  occ. eigenvalues --   -0.43929  -0.43557  -0.39606  -0.38701  -0.34596
 Alpha  occ. eigenvalues --   -0.32974
 Alpha virt. eigenvalues --    0.02677   0.03316   0.03764   0.04056   0.04526
 Alpha virt. eigenvalues --    0.05063   0.05642   0.05937   0.06137   0.06548
 Alpha virt. eigenvalues --    0.07616   0.08140   0.08490   0.09170   0.10344
 Alpha virt. eigenvalues --    0.10737   0.11252   0.11608   0.11976   0.12069
 Alpha virt. eigenvalues --    0.12219   0.12765   0.13759   0.13874   0.14331
 Alpha virt. eigenvalues --    0.14677   0.14766   0.15142   0.15497   0.15814
 Alpha virt. eigenvalues --    0.16027   0.16457   0.17362   0.17694   0.18458
 Alpha virt. eigenvalues --    0.19361   0.19533   0.20206   0.21120   0.21312
 Alpha virt. eigenvalues --    0.22684   0.22748   0.23460   0.23617   0.23768
 Alpha virt. eigenvalues --    0.24000   0.24610   0.24828   0.25355   0.25519
 Alpha virt. eigenvalues --    0.26371   0.26614   0.26815   0.26977   0.27723
 Alpha virt. eigenvalues --    0.28062   0.28793   0.29206   0.29363   0.29902
 Alpha virt. eigenvalues --    0.30652   0.31289   0.31928   0.31971   0.32868
 Alpha virt. eigenvalues --    0.32920   0.33422   0.34011   0.34775   0.35187
 Alpha virt. eigenvalues --    0.35647   0.35884   0.36214   0.36736   0.37231
 Alpha virt. eigenvalues --    0.37337   0.37874   0.38014   0.38799   0.39196
 Alpha virt. eigenvalues --    0.39560   0.39783   0.40366   0.40835   0.41044
 Alpha virt. eigenvalues --    0.41534   0.41700   0.42461   0.42809   0.43356
 Alpha virt. eigenvalues --    0.43417   0.43806   0.44029   0.44365   0.44747
 Alpha virt. eigenvalues --    0.45421   0.46577   0.46802   0.47316   0.47600
 Alpha virt. eigenvalues --    0.48173   0.48646   0.48703   0.49387   0.50015
 Alpha virt. eigenvalues --    0.50481   0.50799   0.51455   0.51628   0.51962
 Alpha virt. eigenvalues --    0.52946   0.53554   0.54339   0.54545   0.54701
 Alpha virt. eigenvalues --    0.55425   0.55506   0.56119   0.56756   0.57154
 Alpha virt. eigenvalues --    0.57843   0.58194   0.59331   0.59482   0.60075
 Alpha virt. eigenvalues --    0.60407   0.60889   0.61199   0.61677   0.62479
 Alpha virt. eigenvalues --    0.62869   0.63676   0.64477   0.65180   0.65522
 Alpha virt. eigenvalues --    0.66352   0.67019   0.67572   0.68824   0.69203
 Alpha virt. eigenvalues --    0.70111   0.70930   0.71147   0.71833   0.72309
 Alpha virt. eigenvalues --    0.73469   0.74063   0.74712   0.74911   0.75816
 Alpha virt. eigenvalues --    0.76188   0.76364   0.77107   0.78383   0.78732
 Alpha virt. eigenvalues --    0.79000   0.80827   0.80967   0.81699   0.81989
 Alpha virt. eigenvalues --    0.82742   0.83144   0.83558   0.84338   0.85389
 Alpha virt. eigenvalues --    0.85676   0.85941   0.86694   0.86975   0.87324
 Alpha virt. eigenvalues --    0.87492   0.88334   0.88852   0.89314   0.90074
 Alpha virt. eigenvalues --    0.90311   0.90522   0.92153   0.92437   0.92656
 Alpha virt. eigenvalues --    0.93819   0.94103   0.95194   0.95329   0.95893
 Alpha virt. eigenvalues --    0.96150   0.97253   0.97968   0.98092   0.98953
 Alpha virt. eigenvalues --    0.99677   0.99773   1.00451   1.01047   1.01557
 Alpha virt. eigenvalues --    1.02186   1.03089   1.03333   1.04072   1.04248
 Alpha virt. eigenvalues --    1.05063   1.05365   1.05694   1.06756   1.07243
 Alpha virt. eigenvalues --    1.07390   1.08323   1.08636   1.09464   1.10291
 Alpha virt. eigenvalues --    1.10504   1.10928   1.11327   1.12287   1.13271
 Alpha virt. eigenvalues --    1.13950   1.14596   1.15051   1.15467   1.15790
 Alpha virt. eigenvalues --    1.17014   1.17292   1.17957   1.18644   1.19120
 Alpha virt. eigenvalues --    1.19547   1.20762   1.21904   1.22556   1.23035
 Alpha virt. eigenvalues --    1.23891   1.24719   1.25516   1.26117   1.26792
 Alpha virt. eigenvalues --    1.27260   1.28523   1.28785   1.29253   1.29930
 Alpha virt. eigenvalues --    1.30985   1.31469   1.32549   1.32750   1.33736
 Alpha virt. eigenvalues --    1.34335   1.34953   1.35822   1.36534   1.36944
 Alpha virt. eigenvalues --    1.37564   1.38053   1.38582   1.39275   1.40067
 Alpha virt. eigenvalues --    1.41079   1.41599   1.42276   1.42715   1.43283
 Alpha virt. eigenvalues --    1.44166   1.44516   1.44822   1.45612   1.46996
 Alpha virt. eigenvalues --    1.47761   1.48022   1.49147   1.49663   1.50533
 Alpha virt. eigenvalues --    1.50758   1.51599   1.51977   1.53256   1.54100
 Alpha virt. eigenvalues --    1.54280   1.54925   1.56130   1.56516   1.57333
 Alpha virt. eigenvalues --    1.57894   1.57931   1.58777   1.59787   1.60346
 Alpha virt. eigenvalues --    1.60924   1.61625   1.62191   1.62996   1.63550
 Alpha virt. eigenvalues --    1.63829   1.65027   1.65186   1.65652   1.66104
 Alpha virt. eigenvalues --    1.66900   1.67812   1.68095   1.68649   1.69440
 Alpha virt. eigenvalues --    1.70667   1.71275   1.72351   1.73077   1.73890
 Alpha virt. eigenvalues --    1.74570   1.74850   1.76425   1.76998   1.77566
 Alpha virt. eigenvalues --    1.77964   1.79045   1.79935   1.80547   1.81661
 Alpha virt. eigenvalues --    1.82409   1.82956   1.83990   1.84038   1.85151
 Alpha virt. eigenvalues --    1.86357   1.87518   1.89048   1.89483   1.90816
 Alpha virt. eigenvalues --    1.91279   1.91495   1.92165   1.93479   1.94143
 Alpha virt. eigenvalues --    1.94654   1.95975   1.96078   1.96546   1.97423
 Alpha virt. eigenvalues --    1.99783   2.00074   2.01600   2.02874   2.04681
 Alpha virt. eigenvalues --    2.05024   2.05789   2.07499   2.07759   2.08426
 Alpha virt. eigenvalues --    2.09777   2.10918   2.11650   2.12526   2.13799
 Alpha virt. eigenvalues --    2.14680   2.15461   2.17108   2.18027   2.19095
 Alpha virt. eigenvalues --    2.20115   2.21184   2.21597   2.23617   2.25846
 Alpha virt. eigenvalues --    2.26891   2.27787   2.28409   2.30020   2.31577
 Alpha virt. eigenvalues --    2.32928   2.33286   2.34431   2.36371   2.36751
 Alpha virt. eigenvalues --    2.38087   2.39217   2.40025   2.41998   2.43073
 Alpha virt. eigenvalues --    2.43853   2.45114   2.46641   2.48151   2.49356
 Alpha virt. eigenvalues --    2.50091   2.51130   2.53618   2.54554   2.54958
 Alpha virt. eigenvalues --    2.55964   2.58219   2.58798   2.61244   2.62370
 Alpha virt. eigenvalues --    2.63838   2.65375   2.65874   2.66881   2.68066
 Alpha virt. eigenvalues --    2.69480   2.70418   2.72211   2.72570   2.73944
 Alpha virt. eigenvalues --    2.74628   2.77176   2.78420   2.79220   2.79438
 Alpha virt. eigenvalues --    2.81533   2.83770   2.86488   2.87540   2.88453
 Alpha virt. eigenvalues --    2.89163   2.90657   2.91330   2.92588   2.94184
 Alpha virt. eigenvalues --    2.95394   2.97745   2.98001   2.99993   3.03058
 Alpha virt. eigenvalues --    3.04826   3.05415   3.08219   3.09321   3.10579
 Alpha virt. eigenvalues --    3.12269   3.13141   3.14143   3.16830   3.19742
 Alpha virt. eigenvalues --    3.22661   3.23637   3.25372   3.27853   3.29017
 Alpha virt. eigenvalues --    3.30674   3.31288   3.33098   3.34285   3.35039
 Alpha virt. eigenvalues --    3.36644   3.37129   3.40143   3.40687   3.42788
 Alpha virt. eigenvalues --    3.43584   3.44766   3.45138   3.46440   3.47044
 Alpha virt. eigenvalues --    3.50163   3.51275   3.51560   3.52305   3.52633
 Alpha virt. eigenvalues --    3.54262   3.55758   3.56289   3.56498   3.57618
 Alpha virt. eigenvalues --    3.58664   3.60231   3.62070   3.63277   3.63814
 Alpha virt. eigenvalues --    3.64960   3.67453   3.67801   3.68701   3.69765
 Alpha virt. eigenvalues --    3.70624   3.72621   3.73574   3.74104   3.74971
 Alpha virt. eigenvalues --    3.76562   3.76887   3.77769   3.79784   3.81532
 Alpha virt. eigenvalues --    3.82374   3.82943   3.83462   3.84359   3.85595
 Alpha virt. eigenvalues --    3.86658   3.87202   3.88403   3.89834   3.91531
 Alpha virt. eigenvalues --    3.92500   3.93952   3.94757   3.96101   3.96732
 Alpha virt. eigenvalues --    3.97891   3.98728   4.00601   4.01210   4.02572
 Alpha virt. eigenvalues --    4.03945   4.04647   4.05688   4.06697   4.07627
 Alpha virt. eigenvalues --    4.09045   4.10390   4.11250   4.11915   4.14716
 Alpha virt. eigenvalues --    4.14981   4.15578   4.16852   4.18145   4.20347
 Alpha virt. eigenvalues --    4.22291   4.22956   4.23974   4.25433   4.26998
 Alpha virt. eigenvalues --    4.27632   4.29704   4.30110   4.31737   4.32719
 Alpha virt. eigenvalues --    4.33407   4.35806   4.37381   4.38597   4.39848
 Alpha virt. eigenvalues --    4.40841   4.41166   4.42726   4.43045   4.45628
 Alpha virt. eigenvalues --    4.47809   4.49385   4.51792   4.51907   4.52993
 Alpha virt. eigenvalues --    4.54164   4.55727   4.58411   4.59032   4.59657
 Alpha virt. eigenvalues --    4.61948   4.64036   4.64097   4.65353   4.66457
 Alpha virt. eigenvalues --    4.67737   4.68642   4.70076   4.70951   4.73040
 Alpha virt. eigenvalues --    4.75056   4.75860   4.78665   4.79556   4.79878
 Alpha virt. eigenvalues --    4.82176   4.85054   4.86664   4.87192   4.89501
 Alpha virt. eigenvalues --    4.91501   4.92208   4.92819   4.94314   4.95892
 Alpha virt. eigenvalues --    4.96926   5.01153   5.01794   5.03400   5.04778
 Alpha virt. eigenvalues --    5.05643   5.06581   5.07142   5.10112   5.11304
 Alpha virt. eigenvalues --    5.13108   5.14360   5.14915   5.15973   5.18242
 Alpha virt. eigenvalues --    5.18743   5.21089   5.22023   5.23742   5.24245
 Alpha virt. eigenvalues --    5.24979   5.28096   5.28735   5.29715   5.31708
 Alpha virt. eigenvalues --    5.32099   5.33866   5.34873   5.36625   5.37794
 Alpha virt. eigenvalues --    5.40822   5.43784   5.45156   5.47209   5.50471
 Alpha virt. eigenvalues --    5.51960   5.53393   5.56576   5.57281   5.61426
 Alpha virt. eigenvalues --    5.63262   5.67325   5.71644   5.78807   5.80460
 Alpha virt. eigenvalues --    5.81818   5.83558   5.89177   5.90040   5.91594
 Alpha virt. eigenvalues --    5.93758   5.94396   5.96689   5.97074   5.98468
 Alpha virt. eigenvalues --    6.03036   6.09266   6.11690   6.17849   6.32285
 Alpha virt. eigenvalues --    6.33818   6.35203   6.38586   6.42196   6.43315
 Alpha virt. eigenvalues --    6.47178   6.48468   6.52886   6.54272   6.55926
 Alpha virt. eigenvalues --    6.59216   6.60654   6.63594   6.64598   6.66719
 Alpha virt. eigenvalues --    6.68435   6.71699   6.72644   6.74303   6.75287
 Alpha virt. eigenvalues --    6.80676   6.81912   6.84591   6.88070   6.92400
 Alpha virt. eigenvalues --    6.93991   6.96037   6.97232   7.01489   7.02452
 Alpha virt. eigenvalues --    7.03805   7.06660   7.08392   7.09992   7.10881
 Alpha virt. eigenvalues --    7.12190   7.14376   7.17849   7.18882   7.24884
 Alpha virt. eigenvalues --    7.28310   7.33703   7.35997   7.42683   7.44129
 Alpha virt. eigenvalues --    7.46421   7.47984   7.51161   7.52453   7.55618
 Alpha virt. eigenvalues --    7.56295   7.69947   7.82522   8.02649   8.17500
 Alpha virt. eigenvalues --   14.77151  15.42514  15.50732  15.80728  16.97126
 Alpha virt. eigenvalues --   17.11552  17.55601  18.01350  18.47621  19.46249
  Beta  occ. eigenvalues --  -19.30946 -19.28487 -19.26774 -19.24912 -10.38212
  Beta  occ. eigenvalues --  -10.37037 -10.36875 -10.34451 -10.30634 -10.28645
  Beta  occ. eigenvalues --   -1.16661  -1.15760  -1.12561  -1.08926  -0.86855
  Beta  occ. eigenvalues --   -0.85380  -0.80898  -0.78441  -0.68560  -0.63342
  Beta  occ. eigenvalues --   -0.62353  -0.60672  -0.57438  -0.56389  -0.56003
  Beta  occ. eigenvalues --   -0.54474  -0.53087  -0.51280  -0.50733  -0.50111
  Beta  occ. eigenvalues --   -0.48560  -0.47942  -0.47529  -0.45086  -0.44261
  Beta  occ. eigenvalues --   -0.40109  -0.38799  -0.35886  -0.32693
  Beta virt. eigenvalues --   -0.09967  -0.07406   0.02779   0.03447   0.03841
  Beta virt. eigenvalues --    0.04160   0.04639   0.05197   0.05711   0.06027
  Beta virt. eigenvalues --    0.06215   0.06620   0.07720   0.08229   0.08567
  Beta virt. eigenvalues --    0.09259   0.10457   0.10867   0.11412   0.11752
  Beta virt. eigenvalues --    0.12068   0.12178   0.12332   0.12878   0.13854
  Beta virt. eigenvalues --    0.13990   0.14423   0.14764   0.14912   0.15212
  Beta virt. eigenvalues --    0.15574   0.15960   0.16124   0.16597   0.17511
  Beta virt. eigenvalues --    0.17827   0.18609   0.19512   0.19680   0.20350
  Beta virt. eigenvalues --    0.21263   0.21523   0.22861   0.22893   0.23752
  Beta virt. eigenvalues --    0.23850   0.23891   0.24172   0.24824   0.24971
  Beta virt. eigenvalues --    0.25628   0.25858   0.26512   0.26873   0.27094
  Beta virt. eigenvalues --    0.27189   0.27884   0.28400   0.29003   0.29447
  Beta virt. eigenvalues --    0.29798   0.30203   0.30818   0.31464   0.32074
  Beta virt. eigenvalues --    0.32108   0.32979   0.33036   0.33553   0.34127
  Beta virt. eigenvalues --    0.34915   0.35394   0.35758   0.36181   0.36345
  Beta virt. eigenvalues --    0.36931   0.37391   0.37870   0.38123   0.38257
  Beta virt. eigenvalues --    0.39105   0.39453   0.39797   0.40076   0.40577
  Beta virt. eigenvalues --    0.41062   0.41359   0.41829   0.41938   0.42686
  Beta virt. eigenvalues --    0.42893   0.43516   0.43621   0.43934   0.44192
  Beta virt. eigenvalues --    0.44662   0.44949   0.45676   0.46686   0.46893
  Beta virt. eigenvalues --    0.47400   0.48099   0.48317   0.48768   0.48926
  Beta virt. eigenvalues --    0.49481   0.50104   0.50640   0.50912   0.51737
  Beta virt. eigenvalues --    0.51948   0.52147   0.53172   0.53922   0.54470
  Beta virt. eigenvalues --    0.54656   0.54872   0.55534   0.55676   0.56391
  Beta virt. eigenvalues --    0.56928   0.57255   0.58025   0.58338   0.59506
  Beta virt. eigenvalues --    0.59752   0.60195   0.60641   0.61038   0.61360
  Beta virt. eigenvalues --    0.61785   0.62715   0.63200   0.63899   0.64608
  Beta virt. eigenvalues --    0.65457   0.65805   0.66568   0.67152   0.67912
  Beta virt. eigenvalues --    0.68989   0.69352   0.70257   0.71046   0.71265
  Beta virt. eigenvalues --    0.71963   0.72451   0.73608   0.74291   0.74856
  Beta virt. eigenvalues --    0.75031   0.75933   0.76349   0.76531   0.77200
  Beta virt. eigenvalues --    0.78516   0.78820   0.79131   0.80979   0.81061
  Beta virt. eigenvalues --    0.81805   0.82120   0.82921   0.83384   0.83646
  Beta virt. eigenvalues --    0.84450   0.85563   0.85877   0.86044   0.86882
  Beta virt. eigenvalues --    0.87102   0.87429   0.87574   0.88488   0.89019
  Beta virt. eigenvalues --    0.89468   0.90224   0.90448   0.90651   0.92247
  Beta virt. eigenvalues --    0.92529   0.92872   0.93970   0.94202   0.95432
  Beta virt. eigenvalues --    0.95629   0.95973   0.96404   0.97413   0.98084
  Beta virt. eigenvalues --    0.98209   0.99117   0.99790   0.99908   1.00673
  Beta virt. eigenvalues --    1.01228   1.01669   1.02308   1.03209   1.03455
  Beta virt. eigenvalues --    1.04238   1.04346   1.05213   1.05624   1.05876
  Beta virt. eigenvalues --    1.06857   1.07544   1.07620   1.08406   1.08766
  Beta virt. eigenvalues --    1.09603   1.10420   1.10602   1.10979   1.11539
  Beta virt. eigenvalues --    1.12427   1.13376   1.14214   1.14735   1.15176
  Beta virt. eigenvalues --    1.15610   1.15947   1.17160   1.17455   1.18076
  Beta virt. eigenvalues --    1.18728   1.19217   1.19683   1.20936   1.21991
  Beta virt. eigenvalues --    1.22717   1.23150   1.24031   1.24844   1.25670
  Beta virt. eigenvalues --    1.26279   1.27008   1.27328   1.28621   1.29016
  Beta virt. eigenvalues --    1.29372   1.30028   1.31123   1.31644   1.32759
  Beta virt. eigenvalues --    1.33036   1.33910   1.34492   1.35142   1.35974
  Beta virt. eigenvalues --    1.36889   1.37120   1.37738   1.38152   1.38801
  Beta virt. eigenvalues --    1.39713   1.40295   1.41192   1.41961   1.42343
  Beta virt. eigenvalues --    1.42960   1.43418   1.44314   1.44648   1.45033
  Beta virt. eigenvalues --    1.45873   1.47182   1.47909   1.48212   1.49242
  Beta virt. eigenvalues --    1.49932   1.50702   1.50915   1.51764   1.52203
  Beta virt. eigenvalues --    1.53431   1.54231   1.54456   1.55101   1.56325
  Beta virt. eigenvalues --    1.56719   1.57511   1.58025   1.58091   1.58913
  Beta virt. eigenvalues --    1.59907   1.60447   1.61106   1.61787   1.62422
  Beta virt. eigenvalues --    1.63160   1.63741   1.64135   1.65142   1.65465
  Beta virt. eigenvalues --    1.65914   1.66250   1.67005   1.67981   1.68383
  Beta virt. eigenvalues --    1.68805   1.69701   1.70801   1.71532   1.72632
  Beta virt. eigenvalues --    1.73357   1.74079   1.74823   1.75122   1.76589
  Beta virt. eigenvalues --    1.77253   1.77787   1.78188   1.79283   1.80182
  Beta virt. eigenvalues --    1.80716   1.81849   1.82590   1.83165   1.84286
  Beta virt. eigenvalues --    1.84366   1.85312   1.86698   1.87661   1.89188
  Beta virt. eigenvalues --    1.89707   1.91119   1.91552   1.91741   1.92444
  Beta virt. eigenvalues --    1.93860   1.94375   1.94909   1.96195   1.96465
  Beta virt. eigenvalues --    1.96734   1.97869   2.00204   2.00464   2.01888
  Beta virt. eigenvalues --    2.03072   2.05125   2.05291   2.06263   2.07717
  Beta virt. eigenvalues --    2.07925   2.08618   2.10207   2.11156   2.11898
  Beta virt. eigenvalues --    2.12823   2.14083   2.14954   2.15655   2.17342
  Beta virt. eigenvalues --    2.18280   2.19482   2.20503   2.21399   2.21944
  Beta virt. eigenvalues --    2.23919   2.26109   2.27295   2.27931   2.28792
  Beta virt. eigenvalues --    2.30373   2.31886   2.33219   2.33494   2.34769
  Beta virt. eigenvalues --    2.36633   2.37047   2.38937   2.39925   2.40361
  Beta virt. eigenvalues --    2.42523   2.43782   2.44564   2.45535   2.47254
  Beta virt. eigenvalues --    2.48667   2.49844   2.50817   2.52107   2.54316
  Beta virt. eigenvalues --    2.55020   2.55232   2.57150   2.58714   2.59353
  Beta virt. eigenvalues --    2.61667   2.63393   2.64457   2.65939   2.66482
  Beta virt. eigenvalues --    2.67600   2.68487   2.70123   2.70899   2.72643
  Beta virt. eigenvalues --    2.72867   2.74471   2.75325   2.77725   2.78898
  Beta virt. eigenvalues --    2.79783   2.80427   2.81967   2.84315   2.86939
  Beta virt. eigenvalues --    2.88071   2.89005   2.89672   2.91463   2.91859
  Beta virt. eigenvalues --    2.93177   2.94568   2.95745   2.98214   2.99362
  Beta virt. eigenvalues --    3.00431   3.03764   3.05247   3.05845   3.08765
  Beta virt. eigenvalues --    3.09897   3.11343   3.12639   3.14129   3.14640
  Beta virt. eigenvalues --    3.17230   3.20077   3.22943   3.24131   3.25538
  Beta virt. eigenvalues --    3.28276   3.29278   3.30867   3.31703   3.33291
  Beta virt. eigenvalues --    3.34737   3.35278   3.36945   3.37432   3.40489
  Beta virt. eigenvalues --    3.41059   3.43181   3.43825   3.45111   3.45508
  Beta virt. eigenvalues --    3.46876   3.47265   3.50398   3.51557   3.51817
  Beta virt. eigenvalues --    3.52639   3.52880   3.54458   3.56181   3.56601
  Beta virt. eigenvalues --    3.56922   3.58108   3.59046   3.60531   3.62388
  Beta virt. eigenvalues --    3.63518   3.64210   3.65199   3.67676   3.68091
  Beta virt. eigenvalues --    3.69079   3.70165   3.70941   3.72921   3.73903
  Beta virt. eigenvalues --    3.74480   3.75264   3.76977   3.77358   3.77947
  Beta virt. eigenvalues --    3.80248   3.81979   3.82702   3.83109   3.83800
  Beta virt. eigenvalues --    3.84565   3.85766   3.87029   3.87500   3.88741
  Beta virt. eigenvalues --    3.90044   3.91846   3.92785   3.94322   3.95170
  Beta virt. eigenvalues --    3.96497   3.97259   3.98296   3.99111   4.00755
  Beta virt. eigenvalues --    4.01619   4.02847   4.04294   4.05017   4.05864
  Beta virt. eigenvalues --    4.07011   4.07846   4.09494   4.10852   4.11642
  Beta virt. eigenvalues --    4.12488   4.15168   4.15342   4.15909   4.17176
  Beta virt. eigenvalues --    4.18464   4.20599   4.22659   4.23298   4.24285
  Beta virt. eigenvalues --    4.25974   4.27365   4.27918   4.30152   4.30684
  Beta virt. eigenvalues --    4.31990   4.33154   4.33746   4.36098   4.37758
  Beta virt. eigenvalues --    4.38906   4.40427   4.41104   4.41474   4.42931
  Beta virt. eigenvalues --    4.43478   4.45941   4.48398   4.49567   4.52059
  Beta virt. eigenvalues --    4.52186   4.53165   4.54523   4.56142   4.58604
  Beta virt. eigenvalues --    4.59172   4.60197   4.62158   4.64283   4.64376
  Beta virt. eigenvalues --    4.65730   4.66788   4.68212   4.68888   4.70388
  Beta virt. eigenvalues --    4.71736   4.73315   4.75503   4.76309   4.78998
  Beta virt. eigenvalues --    4.79848   4.80481   4.82663   4.85495   4.86873
  Beta virt. eigenvalues --    4.87561   4.89987   4.91931   4.92376   4.93819
  Beta virt. eigenvalues --    4.95327   4.96454   4.97798   5.01339   5.02094
  Beta virt. eigenvalues --    5.03953   5.05271   5.06032   5.07002   5.07854
  Beta virt. eigenvalues --    5.10661   5.11494   5.13706   5.14712   5.15441
  Beta virt. eigenvalues --    5.16323   5.18548   5.19184   5.21424   5.22192
  Beta virt. eigenvalues --    5.23961   5.24648   5.25364   5.28515   5.29234
  Beta virt. eigenvalues --    5.30324   5.32447   5.32565   5.34459   5.35496
  Beta virt. eigenvalues --    5.36946   5.37906   5.41262   5.44248   5.45514
  Beta virt. eigenvalues --    5.47309   5.50699   5.52266   5.53686   5.57040
  Beta virt. eigenvalues --    5.58046   5.61717   5.63539   5.67853   5.72010
  Beta virt. eigenvalues --    5.79019   5.80866   5.82249   5.83828   5.89347
  Beta virt. eigenvalues --    5.90183   5.91911   5.93993   5.94686   5.96826
  Beta virt. eigenvalues --    5.97630   5.98848   6.05020   6.10401   6.12521
  Beta virt. eigenvalues --    6.18074   6.33607   6.34171   6.37406   6.42500
  Beta virt. eigenvalues --    6.43116   6.46493   6.47462   6.49779   6.53213
  Beta virt. eigenvalues --    6.55635   6.56940   6.60130   6.61639   6.65061
  Beta virt. eigenvalues --    6.65901   6.69164   6.70005   6.74466   6.75153
  Beta virt. eigenvalues --    6.75392   6.76401   6.81854   6.85318   6.87270
  Beta virt. eigenvalues --    6.90053   6.93014   6.94940   6.98204   6.98791
  Beta virt. eigenvalues --    7.03642   7.04557   7.07612   7.08660   7.11369
  Beta virt. eigenvalues --    7.12589   7.12791   7.13765   7.17859   7.19592
  Beta virt. eigenvalues --    7.21626   7.26172   7.28890   7.35355   7.38274
  Beta virt. eigenvalues --    7.43306   7.45800   7.47918   7.51631   7.52897
  Beta virt. eigenvalues --    7.55663   7.56493   7.58112   7.72171   7.82714
  Beta virt. eigenvalues --    8.07746   8.17622  14.79075  15.42727  15.53791
  Beta virt. eigenvalues --   15.80879  16.97242  17.11582  17.55930  18.01880
  Beta virt. eigenvalues --   18.47993  19.46260
          Condensed to atoms (all electrons):
               1          2          3          4          5          6
     1  H    0.420294   0.438014   0.000890  -0.031715  -0.014759  -0.005921
     2  C    0.438014   5.954268   0.313881   0.311119  -0.185459   0.050543
     3  H    0.000890   0.313881   0.374573  -0.011594   0.047616  -0.006485
     4  H   -0.031715   0.311119  -0.011594   0.398693  -0.038398  -0.015698
     5  C   -0.014759  -0.185459   0.047616  -0.038398   5.881596  -0.015073
     6  C   -0.005921   0.050543  -0.006485  -0.015698  -0.015073   5.342769
     7  H    0.000479  -0.023214   0.000840  -0.008042   0.116480   0.299031
     8  H   -0.001287   0.001478  -0.008307  -0.001226  -0.146234   0.390921
     9  O   -0.014540   0.042056  -0.014186   0.023737  -0.529536  -0.013704
    10  O   -0.002929  -0.033613   0.018647   0.015551   0.017167   0.037258
    11  H   -0.000110   0.001439   0.000311  -0.001937   0.000407   0.001097
    12  C   -0.000996   0.006170   0.001622   0.000158  -0.011181   0.001437
    13  H   -0.000196  -0.000246  -0.000045   0.001082  -0.002024  -0.000211
    14  C   -0.007346   0.021970  -0.005517   0.007510  -0.063300   0.022991
    15  C   -0.000029   0.005762   0.001004  -0.007928   0.005663   0.004170
    16  H    0.000051  -0.002395  -0.000225  -0.001495   0.002796   0.001631
    17  H    0.000306   0.003037   0.000264   0.000667   0.004333  -0.008182
    18  H   -0.001585   0.000379   0.001067  -0.000576  -0.029867   0.015179
    19  O    0.003543  -0.027465   0.004513   0.024820   0.014777   0.001699
    20  O    0.000054   0.000478   0.000046   0.000018   0.000032   0.001022
    21  H   -0.000008  -0.000232  -0.000024  -0.000353  -0.000207  -0.000104
    22  H    0.011178  -0.015807   0.000773  -0.018709   0.033099  -0.027648
               7          8          9         10         11         12
     1  H    0.000479  -0.001287  -0.014540  -0.002929  -0.000110  -0.000996
     2  C   -0.023214   0.001478   0.042056  -0.033613   0.001439   0.006170
     3  H    0.000840  -0.008307  -0.014186   0.018647   0.000311   0.001622
     4  H   -0.008042  -0.001226   0.023737   0.015551  -0.001937   0.000158
     5  C    0.116480  -0.146234  -0.529536   0.017167   0.000407  -0.011181
     6  C    0.299031   0.390921  -0.013704   0.037258   0.001097   0.001437
     7  H    0.469681  -0.081269  -0.003908   0.005020   0.000051   0.000161
     8  H   -0.081269   0.513150   0.009072  -0.062712   0.000027  -0.001886
     9  O   -0.003908   0.009072   9.418016   0.001068  -0.000172   0.002709
    10  O    0.005020  -0.062712   0.001068   9.028129  -0.002758  -0.008462
    11  H    0.000051   0.000027  -0.000172  -0.002758   0.373593   0.437307
    12  C    0.000161  -0.001886   0.002709  -0.008462   0.437307   5.954582
    13  H    0.001874   0.000032   0.000538   0.007477  -0.007749   0.359218
    14  C   -0.033756   0.029742   0.008208  -0.177599  -0.034866  -0.239579
    15  C    0.001791  -0.003421  -0.006848   0.012681   0.006897   0.022479
    16  H    0.006136  -0.000045  -0.000666   0.004165  -0.004092  -0.053450
    17  H   -0.012208   0.000241  -0.001539  -0.005428   0.001463   0.025318
    18  H   -0.013482   0.001716   0.028043  -0.010626   0.000185   0.001818
    19  O    0.002793  -0.003268  -0.000160   0.020551   0.021457   0.043603
    20  O   -0.000531   0.000079   0.000027   0.000283  -0.044761  -0.123619
    21  H   -0.000004   0.000017   0.000022  -0.000493   0.012711   0.071780
    22  H    0.029002  -0.016974   0.025819  -0.084166  -0.037626  -0.147711
              13         14         15         16         17         18
     1  H   -0.000196  -0.007346  -0.000029   0.000051   0.000306  -0.001585
     2  C   -0.000246   0.021970   0.005762  -0.002395   0.003037   0.000379
     3  H   -0.000045  -0.005517   0.001004  -0.000225   0.000264   0.001067
     4  H    0.001082   0.007510  -0.007928  -0.001495   0.000667  -0.000576
     5  C   -0.002024  -0.063300   0.005663   0.002796   0.004333  -0.029867
     6  C   -0.000211   0.022991   0.004170   0.001631  -0.008182   0.015179
     7  H    0.001874  -0.033756   0.001791   0.006136  -0.012208  -0.013482
     8  H    0.000032   0.029742  -0.003421  -0.000045   0.000241   0.001716
     9  O    0.000538   0.008208  -0.006848  -0.000666  -0.001539   0.028043
    10  O    0.007477  -0.177599   0.012681   0.004165  -0.005428  -0.010626
    11  H   -0.007749  -0.034866   0.006897  -0.004092   0.001463   0.000185
    12  C    0.359218  -0.239579   0.022479  -0.053450   0.025318   0.001818
    13  H    0.352109   0.048349  -0.004362   0.004051  -0.006290  -0.003083
    14  C    0.048349   6.073179  -0.159701  -0.054822   0.024829  -0.011116
    15  C   -0.004362  -0.159701   6.031264   0.454939   0.309868   0.366314
    16  H    0.004051  -0.054822   0.454939   0.509283  -0.044838  -0.037804
    17  H   -0.006290   0.024829   0.309868  -0.044838   0.381978  -0.011729
    18  H   -0.003083  -0.011116   0.366314  -0.037804  -0.011729   0.443572
    19  O   -0.008680  -0.716783   0.075337   0.006575  -0.008537   0.019312
    20  O   -0.008307   0.017660   0.002250   0.034943  -0.007865   0.000646
    21  H   -0.011130  -0.028662   0.001961  -0.004903   0.001427   0.000229
    22  H   -0.006911  -0.032138  -0.139089   0.002782   0.016210  -0.057819
              19         20         21         22
     1  H    0.003543   0.000054  -0.000008   0.011178
     2  C   -0.027465   0.000478  -0.000232  -0.015807
     3  H    0.004513   0.000046  -0.000024   0.000773
     4  H    0.024820   0.000018  -0.000353  -0.018709
     5  C    0.014777   0.000032  -0.000207   0.033099
     6  C    0.001699   0.001022  -0.000104  -0.027648
     7  H    0.002793  -0.000531  -0.000004   0.029002
     8  H   -0.003268   0.000079   0.000017  -0.016974
     9  O   -0.000160   0.000027   0.000022   0.025819
    10  O    0.020551   0.000283  -0.000493  -0.084166
    11  H    0.021457  -0.044761   0.012711  -0.037626
    12  C    0.043603  -0.123619   0.071780  -0.147711
    13  H   -0.008680  -0.008307  -0.011130  -0.006911
    14  C   -0.716783   0.017660  -0.028662  -0.032138
    15  C    0.075337   0.002250   0.001961  -0.139089
    16  H    0.006575   0.034943  -0.004903   0.002782
    17  H   -0.008537  -0.007865   0.001427   0.016210
    18  H    0.019312   0.000646   0.000229  -0.057819
    19  O    9.384084   0.014007  -0.008000   0.065001
    20  O    0.014007   8.491244   0.187432   0.004997
    21  H   -0.008000   0.187432   0.642016   0.003012
    22  H    0.065001   0.004997   0.003012   1.074519
          Atomic-Atomic Spin Densities.
               1          2          3          4          5          6
     1  H   -0.002693   0.001283   0.000373   0.002481  -0.001106  -0.000383
     2  C    0.001283   0.016693   0.001987  -0.002874  -0.010577  -0.006121
     3  H    0.000373   0.001987  -0.001074   0.001085  -0.002174   0.001278
     4  H    0.002481  -0.002874   0.001085  -0.001101  -0.000213  -0.001134
     5  C   -0.001106  -0.010577  -0.002174  -0.000213   0.020534   0.015969
     6  C   -0.000383  -0.006121   0.001278  -0.001134   0.015969  -0.016556
     7  H   -0.000021   0.001424   0.000576   0.000427  -0.001368  -0.000842
     8  H   -0.000195  -0.001535  -0.000203  -0.000270   0.001625   0.025066
     9  O    0.000042   0.000246  -0.000195  -0.000005  -0.005155  -0.003550
    10  O    0.000526   0.003982  -0.002121   0.001156  -0.008180  -0.043918
    11  H    0.000009   0.000074   0.000037  -0.000085  -0.000071  -0.000318
    12  C    0.000031   0.000979   0.000107  -0.001608  -0.001395  -0.000814
    13  H   -0.000015  -0.000116   0.000008   0.000378  -0.000143  -0.000269
    14  C    0.000717  -0.007500  -0.000112  -0.001252   0.017972  -0.001555
    15  C   -0.000035   0.000724   0.000115   0.002025  -0.003175  -0.004127
    16  H   -0.000016  -0.000189  -0.000009   0.000365  -0.000130   0.001471
    17  H    0.000024   0.000483   0.000042  -0.000725   0.000239  -0.001334
    18  H    0.000080  -0.000879  -0.000110   0.000671   0.000413  -0.000938
    19  O   -0.000392   0.000428  -0.000192   0.001790  -0.003615   0.001649
    20  O    0.000010   0.000011  -0.000014  -0.000073   0.000124   0.000062
    21  H    0.000009   0.000023  -0.000001  -0.000144   0.000046   0.000019
    22  H   -0.001048   0.004016   0.000042  -0.001847  -0.003095   0.000299
               7          8          9         10         11         12
     1  H   -0.000021  -0.000195   0.000042   0.000526   0.000009   0.000031
     2  C    0.001424  -0.001535   0.000246   0.003982   0.000074   0.000979
     3  H    0.000576  -0.000203  -0.000195  -0.002121   0.000037   0.000107
     4  H    0.000427  -0.000270  -0.000005   0.001156  -0.000085  -0.001608
     5  C   -0.001368   0.001625  -0.005155  -0.008180  -0.000071  -0.001395
     6  C   -0.000842   0.025066  -0.003550  -0.043918  -0.000318  -0.000814
     7  H    0.009321  -0.005389   0.000821   0.004402   0.000031   0.001164
     8  H   -0.005389   0.039512  -0.001056  -0.008778  -0.000032  -0.000644
     9  O    0.000821  -0.001056   0.020939   0.001918   0.000008   0.000182
    10  O    0.004402  -0.008778   0.001918   0.806310   0.000015   0.018597
    11  H    0.000031  -0.000032   0.000008   0.000015   0.000328   0.014683
    12  C    0.001164  -0.000644   0.000182   0.018597   0.014683   0.220299
    13  H    0.000284  -0.000103   0.000017   0.001347  -0.001545  -0.021209
    14  C   -0.010273   0.006237  -0.002475  -0.118600  -0.015111  -0.165045
    15  C    0.002640  -0.001404   0.000966   0.007847  -0.000042   0.008024
    16  H   -0.000064   0.000041  -0.000012  -0.000956  -0.001149  -0.015475
    17  H   -0.000776   0.000031   0.000045   0.002687   0.001209   0.016519
    18  H    0.000123   0.000292   0.000000  -0.001613  -0.000264  -0.003662
    19  O    0.001121  -0.000574   0.000333   0.011165   0.003386   0.039854
    20  O   -0.000085   0.000045  -0.000017  -0.000808  -0.001975  -0.013689
    21  H   -0.000039   0.000019  -0.000009  -0.000080   0.001027   0.007694
    22  H   -0.003702   0.001192   0.000717  -0.024934   0.002595   0.030326
              13         14         15         16         17         18
     1  H   -0.000015   0.000717  -0.000035  -0.000016   0.000024   0.000080
     2  C   -0.000116  -0.007500   0.000724  -0.000189   0.000483  -0.000879
     3  H    0.000008  -0.000112   0.000115  -0.000009   0.000042  -0.000110
     4  H    0.000378  -0.001252   0.002025   0.000365  -0.000725   0.000671
     5  C   -0.000143   0.017972  -0.003175  -0.000130   0.000239   0.000413
     6  C   -0.000269  -0.001555  -0.004127   0.001471  -0.001334  -0.000938
     7  H    0.000284  -0.010273   0.002640  -0.000064  -0.000776   0.000123
     8  H   -0.000103   0.006237  -0.001404   0.000041   0.000031   0.000292
     9  O    0.000017  -0.002475   0.000966  -0.000012   0.000045   0.000000
    10  O    0.001347  -0.118600   0.007847  -0.000956   0.002687  -0.001613
    11  H   -0.001545  -0.015111  -0.000042  -0.001149   0.001209  -0.000264
    12  C   -0.021209  -0.165045   0.008024  -0.015475   0.016519  -0.003662
    13  H    0.011263   0.031841   0.006963   0.002692  -0.004655   0.000993
    14  C    0.031841   0.741099  -0.032972  -0.006134   0.004473  -0.007574
    15  C    0.006963  -0.032972   0.117540   0.014917  -0.025449   0.013483
    16  H    0.002692  -0.006134   0.014917   0.025665  -0.020179   0.003712
    17  H   -0.004655   0.004473  -0.025449  -0.020179   0.027994  -0.007760
    18  H    0.000993  -0.007574   0.013483   0.003712  -0.007760   0.010701
    19  O   -0.009343  -0.277820   0.012231   0.011189  -0.006855   0.004297
    20  O   -0.000205   0.009508  -0.004067  -0.000515   0.000653  -0.000355
    21  H   -0.002132  -0.012151  -0.000600  -0.001068   0.000740  -0.000284
    22  H   -0.011103  -0.021439  -0.009680  -0.006025   0.011703  -0.002112
              19         20         21         22
     1  H   -0.000392   0.000010   0.000009  -0.001048
     2  C    0.000428   0.000011   0.000023   0.004016
     3  H   -0.000192  -0.000014  -0.000001   0.000042
     4  H    0.001790  -0.000073  -0.000144  -0.001847
     5  C   -0.003615   0.000124   0.000046  -0.003095
     6  C    0.001649   0.000062   0.000019   0.000299
     7  H    0.001121  -0.000085  -0.000039  -0.003702
     8  H   -0.000574   0.000045   0.000019   0.001192
     9  O    0.000333  -0.000017  -0.000009   0.000717
    10  O    0.011165  -0.000808  -0.000080  -0.024934
    11  H    0.003386  -0.001975   0.001027   0.002595
    12  C    0.039854  -0.013689   0.007694   0.030326
    13  H   -0.009343  -0.000205  -0.002132  -0.011103
    14  C   -0.277820   0.009508  -0.012151  -0.021439
    15  C    0.012231  -0.004067  -0.000600  -0.009680
    16  H    0.011189  -0.000515  -0.001068  -0.006025
    17  H   -0.006855   0.000653   0.000740   0.011703
    18  H    0.004297  -0.000355  -0.000284  -0.002112
    19  O    1.157985   0.002153   0.006357   0.004132
    20  O    0.002153   0.038169   0.001429   0.000927
    21  H    0.006357   0.001429   0.000954   0.001592
    22  H    0.004132   0.000927   0.001592  -0.062014
 Mulliken charges and spin densities:
               1          2
     1  H    0.206611  -0.000319
     2  C   -0.862162   0.002563
     3  H    0.280337  -0.000554
     4  H    0.354316  -0.000953
     5  C    0.912070   0.016524
     6  C   -0.076721  -0.036045
     7  H    0.243077  -0.000226
     8  H    0.380154   0.053876
     9  O   -0.974055   0.013760
    10  O   -0.779210   0.649964
    11  H    0.277124   0.002811
    12  C   -0.341478   0.134916
    13  H    0.284506   0.004949
    14  C    1.310746   0.131833
    15  C   -0.981004   0.105925
    16  H    0.177382   0.008133
    17  H    0.336675  -0.000889
    18  H    0.299227   0.009215
    19  O   -0.929176   0.959282
    20  O   -0.570137   0.031289
    21  H    0.133514   0.003402
    22  H    0.318207  -0.089457
 Sum of Mulliken charges =   0.00000   2.00000
 Mulliken charges and spin densities with hydrogens summed into heavy atoms:
               1          2
     2  C   -0.020898   0.000737
     5  C    0.912070   0.016524
     6  C    0.546509   0.017605
     9  O   -0.974055   0.013760
    10  O   -0.779210   0.649964
    12  C    0.220152   0.142676
    14  C    1.628952   0.042376
    15  C   -0.167721   0.122384
    19  O   -0.929176   0.959282
    20  O   -0.436624   0.034692
 APT charges:
               1
     1  H    0.019629
     2  C   -0.126456
     3  H    0.034553
     4  H    0.046175
     5  C    0.743538
     6  C    0.108834
     7  H   -0.019583
     8  H    0.032688
     9  O   -0.686202
    10  O    0.031207
    11  H   -0.054365
    12  C    0.718176
    13  H   -0.012124
    14  C    0.451266
    15  C    0.030074
    16  H    0.023592
    17  H    0.009780
    18  H    0.019965
    19  O   -0.367458
    20  O   -0.724974
    21  H    0.291929
    22  H   -0.570245
 Sum of APT charges =   0.00000
 APT charges with hydrogens summed into heavy atoms:
               1
     2  C   -0.026098
     5  C    0.743538
     6  C    0.121939
     9  O   -0.686202
    10  O    0.031207
    12  C    0.651687
    14  C   -0.118979
    15  C    0.083412
    19  O   -0.367458
    20  O   -0.433045
 Electronic spatial extent (au):  <R**2>=           1945.8821
 Charge=              0.0000 electrons
 Dipole moment (field-independent basis, Debye):
    X=             -1.4731    Y=              0.9208    Z=             -1.0234  Tot=              2.0162
 Quadrupole moment (field-independent basis, Debye-Ang):
   XX=            -63.7145   YY=            -63.4456   ZZ=            -60.4051
   XY=              6.0910   XZ=             -2.1045   YZ=              2.7890
 Traceless Quadrupole moment (field-independent basis, Debye-Ang):
   XX=             -1.1928   YY=             -0.9239   ZZ=              2.1166
   XY=              6.0910   XZ=             -2.1045   YZ=              2.7890
 Octapole moment (field-independent basis, Debye-Ang**2):
  XXX=             -6.5933  YYY=             -2.6199  ZZZ=             -3.0032  XYY=             -8.0337
  XXY=              7.0695  XXZ=            -35.3076  XZZ=            -10.7192  YZZ=              2.1047
  YYZ=              2.7080  XYZ=              6.9741
 Hexadecapole moment (field-independent basis, Debye-Ang**3):
 XXXX=          -1832.3389 YYYY=           -371.9050 ZZZZ=           -348.7617 XXXY=            112.2920
 XXXZ=             23.2446 YYYX=             10.0358 YYYZ=              4.5462 ZZZX=              3.0578
 ZZZY=              0.6162 XXYY=           -320.1593 XXZZ=           -345.4470 YYZZ=           -118.2051
 XXYZ=             28.3510 YYXZ=             -2.8279 ZZXY=              5.2354
 N-N= 5.601137279149D+02 E-N=-2.377007557407D+03  KE= 5.335843627971D+02
  Exact polarizability: 144.172  15.645 101.738   1.580   0.566  91.271
 Approx polarizability: 116.896  10.839 115.200   4.478   0.933 101.321
                          Isotropic Fermi Contact Couplings
        Atom                 a.u.       MegaHertz       Gauss      10(-4) cm-1
     1  H(1)               0.00000      -0.01084      -0.00387      -0.00362
     2  C(13)             -0.00003      -0.01474      -0.00526      -0.00492
     3  H(1)              -0.00001      -0.01655      -0.00590      -0.00552
     4  H(1)              -0.00026      -0.57035      -0.20352      -0.19025
     5  C(13)              0.00413       2.32213       0.82859       0.77458
     6  C(13)             -0.01813     -10.18929      -3.63579      -3.39878
     7  H(1)               0.00341       7.61902       2.71866       2.54143
     8  H(1)               0.02646      59.13153      21.09960      19.72416
     9  O(17)              0.00107      -0.32485      -0.11592      -0.10836
    10  O(17)              0.05129     -15.54655      -5.54740      -5.18577
    11  H(1)              -0.00145      -3.23946      -1.15592      -1.08057
    12  C(13)              0.05450      30.63165      10.93014      10.21762
    13  H(1)               0.00445       9.95114       3.55081       3.31934
    14  C(13)              0.02011      11.30318       4.03326       3.77033
    15  C(13)              0.04748      26.68820       9.52301       8.90222
    16  H(1)               0.00374       8.35690       2.98195       2.78756
    17  H(1)               0.00286       6.38444       2.27813       2.12962
    18  H(1)              -0.00050      -1.10959      -0.39593      -0.37012
    19  O(17)              0.04118     -12.48197      -4.45388      -4.16354
    20  O(17)              0.00706      -2.14068      -0.76385      -0.71406
    21  H(1)              -0.00008      -0.17391      -0.06206      -0.05801
    22  H(1)               0.00072       1.60034       0.57104       0.53382
 --------------------------------------------------------
       Center         ----  Spin Dipole Couplings  ----
                      3XX-RR        3YY-RR        3ZZ-RR
 --------------------------------------------------------
     1   Atom        0.003866     -0.001093     -0.002773
     2   Atom        0.003979     -0.001785     -0.002194
     3   Atom        0.003806     -0.002768     -0.001038
     4   Atom        0.010140     -0.003777     -0.006363
     5   Atom        0.009175      0.003981     -0.013156
     6   Atom        0.016855     -0.003305     -0.013550
     7   Atom       -0.005039     -0.007462      0.012500
     8   Atom        0.014328     -0.006289     -0.008039
     9   Atom        0.050030     -0.039437     -0.010593
    10   Atom        0.106917      1.046606     -1.153523
    11   Atom       -0.002237      0.000849      0.001387
    12   Atom        0.077001      0.021577     -0.098578
    13   Atom       -0.000625      0.009165     -0.008540
    14   Atom        0.140609     -0.002034     -0.138575
    15   Atom       -0.081071     -0.076476      0.157547
    16   Atom       -0.003586     -0.008466      0.012052
    17   Atom       -0.014107      0.001261      0.012846
    18   Atom       -0.003597     -0.007947      0.011543
    19   Atom       -0.001716     -0.378496      0.380212
    20   Atom        0.098751     -0.045723     -0.053028
    21   Atom        0.014825     -0.005441     -0.009384
    22   Atom        0.047451      0.044190     -0.091641
 --------------------------------------------------------
                        XY            XZ            YZ
 --------------------------------------------------------
     1   Atom       -0.002626     -0.002066      0.001415
     2   Atom       -0.002328     -0.002888      0.004835
     3   Atom       -0.001652     -0.006206      0.002714
     4   Atom        0.000096     -0.009541      0.004004
     5   Atom       -0.022438     -0.002362      0.005172
     6   Atom        0.011994      0.021836     -0.010179
     7   Atom        0.002104      0.010356     -0.000719
     8   Atom        0.008259      0.008428     -0.000709
     9   Atom       -0.050677     -0.048995      0.012045
    10   Atom        1.840817     -0.495758     -0.633558
    11   Atom       -0.014902      0.009565     -0.010833
    12   Atom       -0.146892      0.010858     -0.006223
    13   Atom       -0.007457     -0.000067      0.012895
    14   Atom        0.195505     -0.067001     -0.074142
    15   Atom        0.003221     -0.000938     -0.028804
    16   Atom        0.009440     -0.010336     -0.007420
    17   Atom        0.002163     -0.001597      0.008400
    18   Atom       -0.008035      0.013167     -0.008493
    19   Atom       -1.049299      1.549751     -1.842154
    20   Atom       -0.063843      0.050845     -0.031659
    21   Atom        0.000919      0.000497      0.005587
    22   Atom        0.137828     -0.015689     -0.015251
 --------------------------------------------------------


 ---------------------------------------------------------------------------------
              Anisotropic Spin Dipole Couplings in Principal Axis System
 ---------------------------------------------------------------------------------

       Atom             a.u.   MegaHertz   Gauss  10(-4) cm-1        Axes

              Baa    -0.0036    -1.940    -0.692    -0.647  0.1154 -0.3892  0.9139
     1 H(1)   Bbb    -0.0021    -1.107    -0.395    -0.369  0.4702  0.8318  0.2949
              Bcc     0.0057     3.048     1.087     1.017  0.8750 -0.3957 -0.2790
 
              Baa    -0.0069    -0.919    -0.328    -0.307  0.0501 -0.6773  0.7340
     2 C(13)  Bbb    -0.0003    -0.039    -0.014    -0.013  0.6488  0.5808  0.4916
              Bcc     0.0071     0.959     0.342     0.320  0.7593 -0.4516 -0.4685
 
              Baa    -0.0059    -3.171    -1.131    -1.058  0.4236 -0.4511  0.7855
     3 H(1)   Bbb    -0.0028    -1.513    -0.540    -0.505  0.4480  0.8580  0.2512
              Bcc     0.0088     4.684     1.671     1.562  0.7873 -0.2455 -0.5656
 
              Baa    -0.0123    -6.578    -2.347    -2.194  0.3598 -0.3990  0.8434
     4 H(1)   Bbb    -0.0023    -1.235    -0.441    -0.412  0.2440  0.9127  0.3277
              Bcc     0.0146     7.812     2.788     2.606  0.9005 -0.0879 -0.4258
 
              Baa    -0.0174    -2.339    -0.835    -0.780  0.5204  0.6725 -0.5262
     5 C(13)  Bbb    -0.0124    -1.660    -0.592    -0.554  0.4309  0.3251  0.8418
              Bcc     0.0298     3.999     1.427     1.334  0.7372 -0.6648 -0.1206
 
              Baa    -0.0324    -4.348    -1.552    -1.450 -0.4512  0.4546  0.7680
     6 C(13)  Bbb     0.0029     0.393     0.140     0.131  0.0302  0.8678 -0.4959
              Bcc     0.0295     3.955     1.411     1.319  0.8919  0.2005  0.4053
 
              Baa    -0.0112    -5.955    -2.125    -1.986  0.7804 -0.5132 -0.3572
     7 H(1)   Bbb    -0.0061    -3.277    -1.169    -1.093  0.4620  0.8582 -0.2236
              Bcc     0.0173     9.232     3.294     3.080  0.4213  0.0094  0.9069
 
              Baa    -0.0131    -6.980    -2.491    -2.328 -0.3927  0.5540  0.7341
     8 H(1)   Bbb    -0.0063    -3.387    -1.209    -1.130 -0.0589  0.7814 -0.6212
              Bcc     0.0194    10.367     3.699     3.458  0.9178  0.2872  0.2742
 
              Baa    -0.0646     4.676     1.669     1.560  0.4776  0.8437  0.2450
     9 O(17)  Bbb    -0.0315     2.276     0.812     0.759  0.2714 -0.4069  0.8722
              Bcc     0.0961    -6.952    -2.481    -2.319  0.8356 -0.3501 -0.4233
 
              Baa    -1.3262    95.966    34.243    32.011  0.6157 -0.2811  0.7361
    10 O(17)  Bbb    -1.3206    95.560    34.098    31.876 -0.5104  0.5694  0.6444
              Bcc     2.6469  -191.527   -68.341   -63.886  0.6003  0.7725 -0.2071
 
              Baa    -0.0157    -8.365    -2.985    -2.790  0.7377  0.6750  0.0150
    11 H(1)   Bbb    -0.0080    -4.260    -1.520    -1.421 -0.3767  0.3931  0.8388
              Bcc     0.0237    12.625     4.505     4.211 -0.5603  0.6244 -0.5442
 
              Baa    -0.1018   -13.667    -4.877    -4.559 -0.5240 -0.5927  0.6116
    12 C(13)  Bbb    -0.0974   -13.075    -4.665    -4.361  0.3654  0.4923  0.7900
              Bcc     0.1993    26.742     9.542     8.920  0.7694 -0.6374  0.0414
 
              Baa    -0.0162    -8.618    -3.075    -2.875 -0.2342 -0.4951  0.8367
    13 H(1)   Bbb    -0.0022    -1.155    -0.412    -0.385  0.9124  0.1852  0.3650
              Bcc     0.0183     9.773     3.487     3.260 -0.3356  0.8489  0.4084
 
              Baa    -0.1738   -23.329    -8.324    -7.782 -0.1566  0.5361  0.8295
    14 C(13)  Bbb    -0.1253   -16.811    -5.999    -5.608 -0.5884  0.6239 -0.5143
              Bcc     0.2991    40.140    14.323    13.389  0.7933  0.5686 -0.2177
 
              Baa    -0.0837   -11.226    -4.006    -3.745  0.7671 -0.6374 -0.0731
    15 C(13)  Bbb    -0.0774   -10.385    -3.706    -3.464  0.6415  0.7611  0.0959
              Bcc     0.1610    21.611     7.711     7.209 -0.0054 -0.1205  0.9927
 
              Baa    -0.0158    -8.423    -3.006    -2.810 -0.6242  0.7809 -0.0236
    16 H(1)   Bbb    -0.0055    -2.926    -1.044    -0.976  0.6240  0.5165  0.5864
              Bcc     0.0213    11.349     4.050     3.786 -0.4701 -0.3513  0.8097
 
              Baa    -0.0147    -7.855    -2.803    -2.620  0.9746 -0.1924  0.1151
    17 H(1)   Bbb    -0.0025    -1.355    -0.484    -0.452  0.2238  0.8650 -0.4491
              Bcc     0.0173     9.210     3.287     3.072 -0.0132  0.4634  0.8861
 
              Baa    -0.0142    -7.596    -2.710    -2.534  0.6824  0.7226 -0.1105
    18 H(1)   Bbb    -0.0091    -4.850    -1.731    -1.618 -0.5393  0.5998  0.5911
              Bcc     0.0233    12.446     4.441     4.152  0.4934 -0.3437  0.7990
 
              Baa    -1.9077   138.042    49.257    46.046 -0.1648  0.7108  0.6839
    19 O(17)  Bbb    -1.1223    81.212    28.978    27.089  0.8354  0.4692 -0.2864
              Bcc     3.0301  -219.254   -78.235   -73.135  0.5244 -0.5241  0.6710
 
              Baa    -0.0815     5.898     2.105     1.967  0.0588  0.7182  0.6933
    20 O(17)  Bbb    -0.0593     4.290     1.531     1.431 -0.4542 -0.5992  0.6593
              Bcc     0.1408   -10.188    -3.635    -3.398  0.8890 -0.3537  0.2910
 
              Baa    -0.0133    -7.116    -2.539    -2.374  0.0044 -0.5779  0.8161
    21 H(1)   Bbb    -0.0016    -0.829    -0.296    -0.277 -0.0632  0.8143  0.5770
              Bcc     0.0149     7.945     2.835     2.650  0.9980  0.0541  0.0329
 
              Baa    -0.0934   -49.830   -17.781   -16.621  0.1467 -0.0374  0.9885
    22 H(1)   Bbb    -0.0920   -49.083   -17.514   -16.372 -0.6897  0.7125  0.1293
              Bcc     0.1854    98.913    35.295    32.994  0.7091  0.7007 -0.0787
 

 ---------------------------------------------------------------------------------

 Calling FoFJK, ICntrl=    100127 FMM=F ISym2X=0 I1Cent= 0 IOpClX= 1 NMat=1 NMatS=1 NMatT=0.
 ***** Axes restored to original set *****
 -------------------------------------------------------------------
 Center     Atomic                   Forces (Hartrees/Bohr)
 Number     Number              X              Y              Z
 -------------------------------------------------------------------
      1        1          -0.000003037    0.000000579   -0.000001462
      2        6           0.000006929    0.000002398    0.000002905
      3        1          -0.000001447    0.000003349   -0.000001091
      4        1          -0.000002544    0.000000487    0.000001457
      5        6          -0.000017816   -0.000008092    0.000003676
      6        6           0.000030126   -0.000029070   -0.000008159
      7        1           0.000005139    0.000001308    0.000010523
      8        1           0.000000897    0.000005853    0.000003250
      9        8          -0.000012176    0.000007879   -0.000011201
     10        8           0.000006801   -0.000004568   -0.000002028
     11        1           0.000000785   -0.000000450    0.000001022
     12        6           0.000004677   -0.000007078   -0.000008554
     13        1           0.000001367    0.000000343    0.000001885
     14        6          -0.000011332    0.000004765    0.000001560
     15        6          -0.000058255    0.000042324   -0.000021559
     16        1          -0.000004937   -0.000010869    0.000004491
     17        1          -0.000015884    0.000002241   -0.000000671
     18        1           0.000062515   -0.000039173    0.000038759
     19        8           0.000001775    0.000001683    0.000000948
     20        8          -0.000005988    0.000010544    0.000007233
     21        1           0.000001994   -0.000009209   -0.000009572
     22        1           0.000010411    0.000024756   -0.000013413
 -------------------------------------------------------------------
 Cartesian Forces:  Max     0.000062515 RMS     0.000016290
 FormGI is forming the generalized inverse of G from B-inverse, IUseBI=4.

 GradGradGradGradGradGradGradGradGradGradGradGradGradGradGradGradGradGrad
 Berny optimization.
 Internal  Forces:  Max     0.000080311 RMS     0.000018305
 Search for a saddle point.
 Step number   1 out of a maximum of  107
 All quantities printed in internal units (Hartrees-Bohrs-Radians)
 Swapping is turned off.
 Second derivative matrix not updated -- analytic derivatives used.
 ITU=  0
     Eigenvalues ---   -0.03173   0.00106   0.00200   0.00230   0.00292
     Eigenvalues ---    0.00380   0.00539   0.00815   0.02454   0.02661
     Eigenvalues ---    0.03206   0.03789   0.04439   0.04528   0.04716
     Eigenvalues ---    0.04971   0.05139   0.05212   0.05514   0.05651
     Eigenvalues ---    0.06068   0.06507   0.08803   0.09280   0.09583
     Eigenvalues ---    0.11555   0.12150   0.12374   0.12768   0.13310
     Eigenvalues ---    0.13402   0.13890   0.14634   0.15523   0.16365
     Eigenvalues ---    0.17309   0.19862   0.20420   0.21680   0.22423
     Eigenvalues ---    0.24663   0.25337   0.27035   0.29371   0.30809
     Eigenvalues ---    0.31643   0.32600   0.33326   0.34160   0.34255
     Eigenvalues ---    0.34430   0.34685   0.34779   0.35121   0.35254
     Eigenvalues ---    0.40100   0.40997   0.42624   0.54540   0.87717
 Eigenvectors required to have negative eigenvalues:
                          R10       R17       R16       A25       R9
   1                    0.89245  -0.34258   0.10566   0.06993  -0.06334
                          A36       A37       D14       D32       D31
   1                   -0.06321  -0.06086  -0.05943  -0.05788  -0.05702
 RFO step:  Lambda0=2.219720631D-08 Lambda=-1.29201591D-06.
 Linear search not attempted -- option 19 set.
 Iteration  1 RMS(Cart)=  0.00345857 RMS(Int)=  0.00000667
 Iteration  2 RMS(Cart)=  0.00000807 RMS(Int)=  0.00000014
 Iteration  3 RMS(Cart)=  0.00000000 RMS(Int)=  0.00000014
 Variable       Old X    -DE/DX   Delta X   Delta X   Delta X     New X
                                 (Linear)    (Quad)   (Total)
    R1        2.05274   0.00000   0.00000   0.00000   0.00000   2.05274
    R2        2.05919   0.00000   0.00000  -0.00001  -0.00001   2.05918
    R3        2.06325   0.00000   0.00000   0.00000   0.00000   2.06325
    R4        2.83776   0.00000   0.00000   0.00003   0.00003   2.83779
    R5        2.89524  -0.00001   0.00000   0.00002   0.00002   2.89526
    R6        2.27764   0.00001   0.00000   0.00003   0.00003   2.27767
    R7        2.07205  -0.00001   0.00000  -0.00005  -0.00005   2.07201
    R8        2.08174   0.00000   0.00000  -0.00003  -0.00003   2.08171
    R9        2.60014   0.00000   0.00000   0.00009   0.00009   2.60023
   R10        2.73559   0.00002   0.00000  -0.00050  -0.00050   2.73509
   R11        2.06263   0.00000   0.00000   0.00000   0.00000   2.06263
   R12        2.05759   0.00000   0.00000  -0.00001  -0.00001   2.05759
   R13        2.96525   0.00000   0.00000  -0.00001  -0.00001   2.96525
   R14        2.63183   0.00000   0.00000   0.00001   0.00001   2.63184
   R15        2.90279  -0.00002   0.00000   0.00001   0.00001   2.90280
   R16        2.49567   0.00000   0.00000  -0.00009  -0.00009   2.49558
   R17        2.23812   0.00001   0.00000   0.00038   0.00038   2.23850
   R18        2.05518   0.00000   0.00000  -0.00005  -0.00005   2.05514
   R19        2.05788   0.00000   0.00000  -0.00001  -0.00001   2.05787
   R20        2.05578   0.00003   0.00000   0.00006   0.00006   2.05584
   R21        1.81102  -0.00001   0.00000  -0.00002  -0.00002   1.81099
    A1        1.94043   0.00000   0.00000   0.00000   0.00000   1.94043
    A2        1.91076   0.00000   0.00000  -0.00004  -0.00004   1.91071
    A3        1.91478   0.00000   0.00000  -0.00001  -0.00001   1.91477
    A4        1.86240   0.00000   0.00000   0.00002   0.00002   1.86241
    A5        1.93457   0.00000   0.00000   0.00006   0.00006   1.93463
    A6        1.89976   0.00000   0.00000  -0.00003  -0.00003   1.89974
    A7        2.04355   0.00001   0.00000  -0.00003  -0.00003   2.04352
    A8        2.15327   0.00000   0.00000  -0.00009  -0.00009   2.15318
    A9        2.08636  -0.00001   0.00000   0.00012   0.00012   2.08648
   A10        1.89176  -0.00001   0.00000  -0.00005  -0.00005   1.89171
   A11        1.84305   0.00002   0.00000   0.00015   0.00015   1.84321
   A12        2.01286  -0.00003   0.00000  -0.00049  -0.00049   2.01236
   A13        1.86211   0.00000   0.00000   0.00038   0.00038   1.86249
   A14        1.98794   0.00001   0.00000  -0.00003  -0.00003   1.98791
   A15        1.85411   0.00002   0.00000   0.00013   0.00013   1.85423
   A16        1.84150  -0.00004   0.00000   0.00009   0.00009   1.84159
   A17        1.90254   0.00000   0.00000   0.00000   0.00000   1.90254
   A18        1.88289   0.00000   0.00000   0.00004   0.00004   1.88293
   A19        1.96656   0.00000   0.00000   0.00002   0.00002   1.96659
   A20        1.84899   0.00000   0.00000  -0.00003  -0.00003   1.84896
   A21        1.88529   0.00000   0.00000   0.00001   0.00001   1.88530
   A22        1.97306   0.00000   0.00000  -0.00005  -0.00005   1.97301
   A23        1.95027   0.00000   0.00000   0.00014   0.00014   1.95041
   A24        1.90923   0.00000   0.00000   0.00003   0.00003   1.90926
   A25        1.80336   0.00002   0.00000   0.00010   0.00010   1.80346
   A26        1.95150   0.00000   0.00000   0.00005   0.00005   1.95154
   A27        1.88014  -0.00001   0.00000  -0.00011  -0.00011   1.88003
   A28        1.96452  -0.00001   0.00000  -0.00020  -0.00020   1.96432
   A29        1.91849   0.00001   0.00000   0.00017   0.00017   1.91866
   A30        1.88559   0.00001   0.00000   0.00001   0.00001   1.88560
   A31        1.92404  -0.00008   0.00000  -0.00050  -0.00050   1.92354
   A32        1.91468   0.00000   0.00000  -0.00011  -0.00011   1.91457
   A33        1.91644   0.00005   0.00000   0.00046   0.00046   1.91690
   A34        1.90428   0.00002   0.00000  -0.00004  -0.00004   1.90424
   A35        1.90476   0.00000   0.00000   0.00001   0.00001   1.90477
   A36        3.18851  -0.00008   0.00000  -0.00104  -0.00103   3.18747
   A37        3.01928   0.00002   0.00000   0.00177   0.00177   3.02105
    D1        2.89241   0.00001   0.00000  -0.00031  -0.00031   2.89210
    D2       -0.24842   0.00000   0.00000  -0.00066  -0.00066  -0.24907
    D3        0.74284   0.00000   0.00000  -0.00035  -0.00035   0.74249
    D4       -2.39800   0.00000   0.00000  -0.00069  -0.00069  -2.39869
    D5       -1.30035   0.00000   0.00000  -0.00039  -0.00039  -1.30073
    D6        1.84201   0.00000   0.00000  -0.00073  -0.00073   1.84128
    D7        2.76375  -0.00001   0.00000   0.00329   0.00329   2.76704
    D8       -1.52941   0.00000   0.00000   0.00378   0.00378  -1.52563
    D9        0.51177   0.00002   0.00000   0.00377   0.00377   0.51554
   D10       -0.37857   0.00000   0.00000   0.00362   0.00362  -0.37495
   D11        1.61145   0.00000   0.00000   0.00411   0.00411   1.61556
   D12       -2.63055   0.00002   0.00000   0.00410   0.00410  -2.62645
   D13        1.05698  -0.00005   0.00000  -0.00188  -0.00188   1.05510
   D14       -1.14675  -0.00002   0.00000  -0.00134  -0.00134  -1.14809
   D15        3.09191  -0.00003   0.00000  -0.00188  -0.00188   3.09003
   D16        2.63144  -0.00001   0.00000  -0.00184  -0.00184   2.62959
   D17        0.58900  -0.00003   0.00000  -0.00235  -0.00235   0.58664
   D18       -1.55927   0.00001   0.00000  -0.00241  -0.00241  -1.56168
   D19        3.11028   0.00000   0.00000   0.00075   0.00075   3.11103
   D20       -1.00234   0.00000   0.00000   0.00092   0.00092  -1.00141
   D21        1.09358   0.00000   0.00000   0.00076   0.00076   1.09433
   D22        1.07490   0.00000   0.00000   0.00074   0.00074   1.07564
   D23       -3.03771   0.00000   0.00000   0.00091   0.00091  -3.03680
   D24       -0.94180   0.00000   0.00000   0.00075   0.00075  -0.94105
   D25       -0.98645   0.00000   0.00000   0.00077   0.00077  -0.98568
   D26        1.18412   0.00000   0.00000   0.00095   0.00095   1.18507
   D27       -3.00316   0.00000   0.00000   0.00078   0.00078  -3.00237
   D28        0.92055   0.00000   0.00000  -0.00019  -0.00019   0.92036
   D29        3.02315   0.00000   0.00000  -0.00017  -0.00017   3.02298
   D30       -1.21998   0.00000   0.00000  -0.00023  -0.00023  -1.22021
   D31        1.02169   0.00000   0.00000   0.00551   0.00551   1.02720
   D32       -1.06711   0.00000   0.00000   0.00553   0.00553  -1.06158
   D33        3.13666   0.00002   0.00000   0.00587   0.00587  -3.14066
   D34       -1.12503   0.00000   0.00000   0.00534   0.00534  -1.11970
   D35        3.06935   0.00000   0.00000   0.00536   0.00536   3.07471
   D36        0.98993   0.00002   0.00000   0.00570   0.00570   0.99563
   D37        2.99089   0.00002   0.00000   0.00564   0.00564   2.99653
   D38        0.90209   0.00002   0.00000   0.00566   0.00566   0.90775
   D39       -1.17733   0.00004   0.00000   0.00600   0.00600  -1.17133
         Item               Value     Threshold  Converged?
 Maximum Force            0.000080     0.000450     YES
 RMS     Force            0.000018     0.000300     YES
 Maximum Displacement     0.013701     0.001800     NO 
 RMS     Displacement     0.003460     0.001200     NO 
 Predicted change in Energy=-6.349092D-07
 GradGradGradGradGradGradGradGradGradGradGradGradGradGradGradGradGradGrad

                          Input orientation:                          
 ---------------------------------------------------------------------
 Center     Atomic      Atomic             Coordinates (Angstroms)
 Number     Number       Type             X           Y           Z
 ---------------------------------------------------------------------
      1          1           0        2.994964    1.410155    1.502572
      2          6           0        2.333298    0.562616    1.348165
      3          1           0        2.617599   -0.278882    1.979389
      4          1           0        1.315880    0.838564    1.632399
      5          6           0        2.342554    0.170414   -0.101376
      6          6           0        1.744834   -1.194302   -0.458624
      7          1           0        1.468219   -1.183707   -1.519564
      8          1           0        2.570377   -1.916088   -0.353678
      9          8           0        2.791266    0.869720   -0.974503
     10          8           0        0.741670   -1.633225    0.374645
     11          1           0       -2.487596   -0.943643    1.370300
     12          6           0       -2.477246   -0.651743    0.318609
     13          1           0       -2.409098   -1.547066   -0.297263
     14          6           0       -1.156806    0.153997    0.055129
     15          6           0       -1.030219    0.573654   -1.417096
     16          1           0       -1.881803    1.187000   -1.702294
     17          1           0       -1.008781   -0.329864   -2.024610
     18          1           0       -0.107398    1.128657   -1.571694
     19          8           0       -1.108089    1.193825    0.867765
     20          8           0       -3.624181    0.043289   -0.057037
     21          1           0       -3.758011    0.777112    0.544627
     22          1           0       -0.304514   -0.637663    0.278889
 ---------------------------------------------------------------------
                    Distance matrix (angstroms):
                    1          2          3          4          5
     1  H    0.000000
     2  C    1.086262   0.000000
     3  H    1.795162   1.089674   0.000000
     4  H    1.778452   1.091822   1.750302   0.000000
     5  C    2.129612   1.501691   2.146415   2.122843   0.000000
     6  C    3.491750   2.587960   2.746565   2.947699   1.532105
     7  H    4.265252   3.467257   3.792420   3.748021   2.146943
     8  H    3.832732   3.016032   2.850592   3.620273   2.114013
     9  O    2.543514   2.387223   3.174102   2.995609   1.205289
    10  O    3.951166   2.881447   2.815769   2.832208   2.458157
    11  H    5.967941   5.050775   5.184198   4.208490   5.170813
    12  C    5.966429   5.067148   5.371654   4.281924   4.907423
    13  H    6.417823   5.445045   5.662077   4.826002   5.056313
    14  C    4.572769   3.744294   4.258672   3.011742   3.502897
    15  C    5.042450   4.354313   5.056630   3.856655   3.642708
    16  H    5.839848   5.240442   5.995683   4.633224   4.630505
    17  H    5.612366   4.831317   5.402336   4.488094   3.896223
    18  H    4.376642   3.847463   4.692223   3.517966   3.013690
    19  O    4.157502   3.531622   4.157562   2.566419   3.727404
    20  O    6.936410   6.142951   6.573480   5.281180   5.968254
    21  H    6.849896   6.147824   6.619824   5.189547   6.164600
    22  H    4.071549   3.089025   3.399877   2.576221   2.793664
                    6          7          8          9         10
     6  C    0.000000
     7  H    1.096458   0.000000
     8  H    1.101595   1.763639   0.000000
     9  O    2.370937   2.502820   2.862681   0.000000
    10  O    1.375982   2.077971   1.988627   3.505107   0.000000
    11  H    4.617494   4.904836   5.431468   6.054154   3.448915
    12  C    4.327172   4.385038   5.246812   5.634200   3.365690
    13  H    4.172005   4.081622   4.993449   5.774366   3.222766
    14  C    3.240581   3.340639   4.283021   4.142424   2.626873
    15  C    3.427135   3.056307   4.504883   3.858406   3.349663
    16  H    4.513293   4.108077   5.591944   4.740034   4.376066
    17  H    3.283589   2.668268   4.256583   4.120933   3.243340
    18  H    3.172668   2.798627   4.233735   2.970848   3.483840
    19  O    3.949889   4.241387   4.969366   4.324808   3.414233
    20  O    5.524421   5.438478   6.503823   6.533200   4.696563
    21  H    5.930791   5.951401   6.936049   6.723791   5.107421
    22  H    2.248021   2.583637   3.209285   3.664294   1.447347
                   11         12         13         14         15
    11  H    0.000000
    12  C    1.091498   0.000000
    13  H    1.775119   1.088827   0.000000
    14  C    2.169214   1.569140   2.141502   0.000000
    15  C    3.492236   2.570633   2.766367   1.536094   0.000000
    16  H    3.787804   2.796351   3.118857   2.163620   1.087532
    17  H    3.753536   2.784002   2.534994   2.140408   1.088979
    18  H    4.314522   3.515572   3.752531   2.167435   1.087901
    19  O    2.593135   2.362686   3.249984   1.320603   2.368811
    20  O    2.074404   1.392709   2.015779   2.472403   2.976522
    21  H    2.292747   1.932116   2.816052   2.719218   3.366095
    22  H    2.459807   2.173141   2.363946   1.184566   2.206877
                   16         17         18         19         20
    16  H    0.000000
    17  H    1.779587   0.000000
    18  H    1.780162   1.773389   0.000000
    19  O    2.684005   3.270675   2.637534   0.000000
    20  O    2.655339   3.294071   3.979946   2.917141   0.000000
    21  H    2.955810   3.922325   4.234309   2.701880   0.958335
    22  H    3.121270   2.428341   2.565813   2.084911   3.405398
                   21         22
    21  H    0.000000
    22  H    3.741504   0.000000
 Stoichiometry    C6H12O4(3)
 Framework group  C1[X(C6H12O4)]
 Deg. of freedom    60
 Full point group                 C1      NOp   1
 Largest Abelian subgroup         C1      NOp   1
 Largest concise Abelian subgroup C1      NOp   1
                         Standard orientation:                         
 ---------------------------------------------------------------------
 Center     Atomic      Atomic             Coordinates (Angstroms)
 Number     Number       Type             X           Y           Z
 ---------------------------------------------------------------------
      1          1           0        2.995473   -1.398780   -1.513588
      2          6           0        2.333830   -0.552447   -1.352607
      3          1           0        2.618134    0.293906   -1.977304
      4          1           0        1.316399   -0.826164   -1.638942
      5          6           0        2.343132   -0.171479    0.099927
      6          6           0        1.745451    1.190444    0.467746
      7          1           0        1.468864    1.171642    1.528578
      8          1           0        2.571008    1.913002    0.368369
      9          8           0        2.791851   -0.877534    0.967602
     10          8           0        0.742276    1.635826   -0.362075
     11          1           0       -2.487031    0.954044   -1.362955
     12          6           0       -2.476661    0.654011   -0.313555
     13          1           0       -2.408477    1.544537    0.309227
     14          6           0       -1.156232   -0.153774   -0.056356
     15          6           0       -1.029616   -0.584819    1.412573
     16          1           0       -1.881206   -1.200336    1.693036
     17          1           0       -1.008143    0.313968    2.027063
     18          1           0       -0.106803   -1.141022    1.562845
     19          8           0       -1.107559   -1.187280   -0.877018
     20          8           0       -3.623601   -0.043883    0.056728
     21          1           0       -3.757463   -0.773024   -0.550595
     22          1           0       -0.303928    0.639576   -0.274002
 ---------------------------------------------------------------------
 Rotational constants (GHZ):           2.2394188           0.6370701           0.6205997
 Standard basis: Aug-CC-pVTZ (5D, 7F)
 There are   850 symmetry adapted cartesian basis functions of A   symmetry.
 There are   736 symmetry adapted basis functions of A   symmetry.
   736 basis functions,  1044 primitive gaussians,   850 cartesian basis functions
    41 alpha electrons       39 beta electrons
       nuclear repulsion energy       560.1860423352 Hartrees.
 NAtoms=   22 NActive=   22 NUniq=   22 SFac= 1.00D+00 NAtFMM=   60 NAOKFM=F Big=F
 Integral buffers will be    131072 words long.
 Raffenetti 2 integral format.
 Two-electron integral symmetry is turned on.
 Nuclear repulsion after empirical dispersion term =      560.1721080845 Hartrees.
 One-electron integrals computed using PRISM.
 NBasis=   736 RedAO= T EigKep=  3.32D-06  NBF=   736
 NBsUse=   736 1.00D-06 EigRej= -1.00D+00 NBFU=   736
 ExpMin= 2.53D-02 ExpMax= 1.53D+04 ExpMxC= 5.22D+02 IAcc=3 IRadAn=         7 AccDes= 0.00D+00
 Harris functional with IExCor= 4639 and IRadAn=       7 diagonalized for initial guess.
 HarFok:  IExCor= 4639 AccDes= 0.00D+00 IRadAn=         7 IDoV= 1 UseB2=F ITyADJ=14
 ICtDFT=  3500011 ScaDFX=  1.000000  1.000000  1.000000  1.000000
 FoFCou: FMM=F IPFlag=           0 FMFlag=      100000 FMFlg1=           0
         NFxFlg=           0 DoJE=T BraDBF=F KetDBF=T FulRan=T
         wScrn=  0.000000 ICntrl=       500 IOpCl=  0 I1Cent=   200000004 NGrid=           0
         NMat0=    1 NMatS0=      1 NMatT0=    0 NMatD0=    1 NMtDS0=    0 NMtDT0=    0
 Petite list used in FoFCou.
 Mixing orbitals, IMix= 1 IMixAn=  0 NRI=1 NE=   41 Coef=  7.07106781D-01  7.07106781D-01
 Mixing orbitals, IMix= 1 IMixAn=  0 NRI=1 NE=   39 Coef= -7.07106781D-01  7.07106781D-01
 Initial guess <Sx>= 0.0000 <Sy>= 0.0000 <Sz>= 1.0000 <S**2>= 2.0000 S= 1.0000
 Gradient too large for Newton-Raphson -- use scaled steepest descent instead.
     Minimum is close to point  3 DX=  2.85D-02 DF= -1.34D-03 DXR=  6.66D-02 DFR=  3.75D-03 which will be used.
 Gradient too large for Newton-Raphson -- use scaled steepest descent instead.
     Accept linear search using points  3 and  4.
 Gradient too large for Newton-Raphson -- use scaled steepest descent instead.
 Gradient too large for Newton-Raphson -- use scaled steepest descent instead.
     Minimum is close to point  2 DX=  4.39D-02 DF= -2.63D-05 DXR=  6.81D-02 DFR=  4.66D-03 which will be used.
 Gradient too large for Newton-Raphson -- use scaled steepest descent instead.
 Gradient too large for Newton-Raphson -- use scaled steepest descent instead.
     Accept linear search using points  1 and  2.
 Gradient too large for Newton-Raphson -- use scaled steepest descent instead.
     Accept linear search using points  2 and  3.
 Restarting incremental Fock formation.
 Gradient too large for Newton-Raphson -- use scaled steepest descent instead.
     Accept linear search using points  1 and  2.
 Gradient too large for Newton-Raphson -- use scaled steepest descent instead.
 Gradient too large for Newton-Raphson -- use scaled steepest descent instead.
     Accept linear search using points  1 and  2.
 Gradient too large for Newton-Raphson -- use scaled steepest descent instead.
     Accept linear search using points  2 and  3.
     Minimum is close to point  3 DX= -1.33D-01 DF= -2.34D-06 DXR=  8.46D-02 DFR=  5.55D-03 which will be used.
 Gradient too large for Newton-Raphson -- use scaled steepest descent instead.
     Accept linear search using points  1 and  2.
 LinEq1:  Iter=  0 NonCon=     1 RMS=7.13D-05 Max=1.06D-02 NDo=     1
 AX will form     1 AO Fock derivatives at one time.
 LinEq1:  Iter=  1 NonCon=     1 RMS=4.10D-05 Max=3.59D-03 NDo=     1
 LinEq1:  Iter=  2 NonCon=     1 RMS=1.72D-05 Max=2.10D-03 NDo=     1
 LinEq1:  Iter=  3 NonCon=     1 RMS=3.80D-06 Max=1.92D-04 NDo=     1
 LinEq1:  Iter=  4 NonCon=     1 RMS=3.35D-06 Max=2.35D-04 NDo=     1
 LinEq1:  Iter=  5 NonCon=     1 RMS=1.37D-06 Max=1.14D-04 NDo=     1
 LinEq1:  Iter=  6 NonCon=     1 RMS=1.02D-06 Max=8.16D-05 NDo=     1
 LinEq1:  Iter=  7 NonCon=     1 RMS=4.93D-07 Max=3.86D-05 NDo=     1
 LinEq1:  Iter=  8 NonCon=     1 RMS=3.49D-07 Max=2.58D-05 NDo=     1
 LinEq1:  Iter=  9 NonCon=     1 RMS=1.37D-07 Max=6.61D-06 NDo=     1
 LinEq1:  Iter= 10 NonCon=     1 RMS=6.14D-08 Max=3.11D-06 NDo=     1
 LinEq1:  Iter= 11 NonCon=     1 RMS=2.77D-08 Max=1.30D-06 NDo=     1
 LinEq1:  Iter= 12 NonCon=     1 RMS=1.47D-08 Max=6.45D-07 NDo=     1
 LinEq1:  Iter= 13 NonCon=     1 RMS=7.26D-09 Max=3.89D-07 NDo=     1
 LinEq1:  Iter= 14 NonCon=     0 RMS=3.37D-09 Max=1.53D-07 NDo=     1
 Linear equations converged to 2.360D-08 2.360D-07 after    14 iterations.
     Accept linear search using points  1 and  2.
 LinEq1:  Iter=  0 NonCon=     1 RMS=1.74D-05 Max=1.67D-03 NDo=     1
 LinEq1:  Iter=  1 NonCon=     1 RMS=1.65D-05 Max=2.19D-03 NDo=     1
 LinEq1:  Iter=  2 NonCon=     1 RMS=6.53D-06 Max=6.06D-04 NDo=     1
 LinEq1:  Iter=  3 NonCon=     1 RMS=4.39D-06 Max=3.95D-04 NDo=     1
 LinEq1:  Iter=  4 NonCon=     1 RMS=2.14D-06 Max=2.13D-04 NDo=     1
 LinEq1:  Iter=  5 NonCon=     1 RMS=1.63D-06 Max=1.14D-04 NDo=     1
 LinEq1:  Iter=  6 NonCon=     1 RMS=9.51D-07 Max=5.16D-05 NDo=     1
 LinEq1:  Iter=  7 NonCon=     1 RMS=5.01D-07 Max=2.65D-05 NDo=     1
 LinEq1:  Iter=  8 NonCon=     1 RMS=2.99D-07 Max=2.58D-05 NDo=     1
 LinEq1:  Iter=  9 NonCon=     1 RMS=1.62D-07 Max=9.29D-06 NDo=     1
 LinEq1:  Iter= 10 NonCon=     1 RMS=8.93D-08 Max=6.89D-06 NDo=     1
 LinEq1:  Iter= 11 NonCon=     1 RMS=3.37D-08 Max=2.52D-06 NDo=     1
 LinEq1:  Iter= 12 NonCon=     1 RMS=1.14D-08 Max=9.86D-07 NDo=     1
 LinEq1:  Iter= 13 NonCon=     1 RMS=4.79D-09 Max=4.35D-07 NDo=     1
 LinEq1:  Iter= 14 NonCon=     1 RMS=2.79D-09 Max=2.39D-07 NDo=     1
 LinEq1:  Iter= 15 NonCon=     0 RMS=1.46D-09 Max=1.14D-07 NDo=     1
 Linear equations converged to 2.360D-08 2.360D-07 after    15 iterations.
     Minimum is close to point  2 DX=  1.05D-02 DF= -1.30D-09 DXR=  1.04D-02 DFR=  1.08D-04 which will be used.
 LinEq1:  Iter=  0 NonCon=     1 RMS=1.83D-07 Max=2.97D-05 NDo=     1
 LinEq1:  Iter=  1 NonCon=     1 RMS=1.67D-07 Max=2.01D-05 NDo=     1
 LinEq1:  Iter=  2 NonCon=     1 RMS=6.15D-08 Max=6.46D-06 NDo=     1
 LinEq1:  Iter=  3 NonCon=     1 RMS=4.41D-08 Max=3.40D-06 NDo=     1
 LinEq1:  Iter=  4 NonCon=     1 RMS=1.82D-08 Max=1.23D-06 NDo=     1
 LinEq1:  Iter=  5 NonCon=     1 RMS=1.37D-08 Max=8.83D-07 NDo=     1
 LinEq1:  Iter=  6 NonCon=     1 RMS=6.90D-09 Max=6.00D-07 NDo=     1
 LinEq1:  Iter=  7 NonCon=     1 RMS=3.86D-09 Max=3.27D-07 NDo=     1
 LinEq1:  Iter=  8 NonCon=     1 RMS=2.33D-09 Max=1.24D-07 NDo=     1
 LinEq1:  Iter=  9 NonCon=     1 RMS=1.12D-09 Max=7.69D-08 NDo=     1
 LinEq1:  Iter= 10 NonCon=     1 RMS=6.38D-10 Max=4.47D-08 NDo=     1
 LinEq1:  Iter= 11 NonCon=     1 RMS=2.40D-10 Max=1.46D-08 NDo=     1
 LinEq1:  Iter= 12 NonCon=     1 RMS=9.11D-11 Max=5.32D-09 NDo=     1
 LinEq1:  Iter= 13 NonCon=     1 RMS=6.17D-11 Max=5.47D-09 NDo=     1
 LinEq1:  Iter= 14 NonCon=     0 RMS=3.27D-11 Max=2.06D-09 NDo=     1
 Linear equations converged to 2.386D-10 2.386D-09 after    14 iterations.
 SCF Done:  E(UwB97XD) =  -536.633502827     a.u. after   16 cycles
            Convg  =    0.9582D-07                    81 Fock formations.
              S**2 =  2.0132                  -V/T =  2.0057
 <Sx>= 0.0000 <Sy>= 0.0000 <Sz>= 1.0000 <S**2>= 2.0132 S= 1.0044
 <L.S>=  0.00000000000    
 Annihilation of the first spin contaminant:
 S**2 before annihilation     2.0132,   after     2.0001
 DoSCS=F DFT=T ScalE2(SS,OS)=  1.000000  1.000000
 Range of M.O.s used for correlation:     1   736
 NBasis=   736 NAE=    41 NBE=    39 NFC=     0 NFV=     0
 NROrb=    736 NOA=    41 NOB=    39 NVA=   695 NVB=   697

 **** Warning!!: The largest alpha MO coefficient is  0.91308753D+02


 **** Warning!!: The largest beta MO coefficient is  0.93795560D+02

 Symmetrizing basis deriv contribution to polar:
 IMax=3 JMax=2 DiffMx= 0.00D+00
 G2DrvN: will do    23 centers at a time, making    1 passes.
 Calling FoFCou, ICntrl=  3107 FMM=F I1Cent=   0 AccDes= 0.00D+00.
 End of G2Drv F.D. properties file   721 does not exist.
 End of G2Drv F.D. properties file   722 does not exist.
 End of G2Drv F.D. properties file   788 does not exist.
          IDoAtm=1111111111111111111111
          Differentiating once with respect to electric field.
                with respect to dipole field.
          Differentiating once with respect to nuclear coordinates.
 CalDSu exits because no D1Ps are significant.
          There are    69 degrees of freedom in the 1st order CPHF.  IDoFFX=6 NUNeed=     3.
     66 vectors produced by pass  0 Test12= 8.07D-14 1.45D-09 XBig12= 1.08D+02 5.06D+00.
 AX will form    66 AO Fock derivatives at one time.
     66 vectors produced by pass  1 Test12= 8.07D-14 1.45D-09 XBig12= 1.86D+01 5.06D-01.
     66 vectors produced by pass  2 Test12= 8.07D-14 1.45D-09 XBig12= 1.04D+00 1.24D-01.
     66 vectors produced by pass  3 Test12= 8.07D-14 1.45D-09 XBig12= 2.47D-02 1.50D-02.
     66 vectors produced by pass  4 Test12= 8.07D-14 1.45D-09 XBig12= 3.87D-04 1.59D-03.
     66 vectors produced by pass  5 Test12= 8.07D-14 1.45D-09 XBig12= 5.36D-06 1.93D-04.
     66 vectors produced by pass  6 Test12= 8.07D-14 1.45D-09 XBig12= 6.77D-08 2.14D-05.
     62 vectors produced by pass  7 Test12= 8.07D-14 1.45D-09 XBig12= 7.18D-10 2.06D-06.
      7 vectors produced by pass  8 Test12= 8.07D-14 1.45D-09 XBig12= 6.78D-12 1.84D-07.
      3 vectors produced by pass  9 Test12= 8.07D-14 1.45D-09 XBig12= 6.52D-14 1.94D-08.
      2 vectors produced by pass 10 Test12= 8.07D-14 1.45D-09 XBig12= 6.60D-16 1.75D-09.
 InvSVY:  IOpt=1 It=  1 EMax= 1.95D-14
 Solved reduced A of dimension   536 with    69 vectors.
 Isotropic polarizability for W=    0.000000      112.40 Bohr**3.
 End of Minotr F.D. properties file   721 does not exist.
 End of Minotr F.D. properties file   722 does not exist.
 End of Minotr F.D. properties file   788 does not exist.
 Calling FoFJK, ICntrl=    100127 FMM=F ISym2X=0 I1Cent= 0 IOpClX= 1 NMat=1 NMatS=1 NMatT=0.
 ***** Axes restored to original set *****
 -------------------------------------------------------------------
 Center     Atomic                   Forces (Hartrees/Bohr)
 Number     Number              X              Y              Z
 -------------------------------------------------------------------
      1        1          -0.000000045    0.000000226   -0.000000228
      2        6           0.000000021    0.000000065    0.000000241
      3        1          -0.000000097    0.000000330   -0.000000138
      4        1          -0.000000148    0.000000008   -0.000000172
      5        6           0.000000373    0.000000370    0.000000006
      6        6           0.000000237    0.000000873    0.000000191
      7        1           0.000001983   -0.000001553    0.000000218
      8        1          -0.000000001    0.000000096   -0.000000551
      9        8           0.000000261   -0.000000053   -0.000000161
     10        8          -0.000000207   -0.000000008    0.000000305
     11        1           0.000000169   -0.000000237    0.000000119
     12        6          -0.000000064   -0.000000132   -0.000000040
     13        1           0.000000026   -0.000000247    0.000000328
     14        6          -0.000000580   -0.000000019    0.000000552
     15        6          -0.000001211    0.000001599   -0.000000587
     16        1          -0.000000333   -0.000000436   -0.000000019
     17        1           0.000001000   -0.000001278    0.000000032
     18        1           0.000000035    0.000000023    0.000000610
     19        8           0.000000202   -0.000000408   -0.000000117
     20        8           0.000000113   -0.000000465    0.000000117
     21        1           0.000000002   -0.000000266    0.000000089
     22        1          -0.000001738    0.000001513   -0.000000796
 -------------------------------------------------------------------
 Cartesian Forces:  Max     0.000001983 RMS     0.000000597
 FormGI is forming the generalized inverse of G from B-inverse, IUseBI=4.

 GradGradGradGradGradGradGradGradGradGradGradGradGradGradGradGradGradGrad
 Berny optimization.
 Internal  Forces:  Max     0.000009670 RMS     0.000001322
 Search for a saddle point.
 Step number   2 out of a maximum of  107
 All quantities printed in internal units (Hartrees-Bohrs-Radians)
 Swapping is turned off.
 Second derivative matrix not updated -- analytic derivatives used.
 ITU=  0  0
     Eigenvalues ---   -0.03185   0.00107   0.00195   0.00228   0.00290
     Eigenvalues ---    0.00364   0.00539   0.00813   0.02424   0.02665
     Eigenvalues ---    0.03189   0.03772   0.04440   0.04520   0.04699
     Eigenvalues ---    0.04971   0.05142   0.05217   0.05514   0.05647
     Eigenvalues ---    0.06067   0.06467   0.08787   0.09277   0.09580
     Eigenvalues ---    0.11554   0.12154   0.12380   0.12758   0.13310
     Eigenvalues ---    0.13400   0.13894   0.14622   0.15503   0.16100
     Eigenvalues ---    0.17305   0.19850   0.20371   0.21675   0.22379
     Eigenvalues ---    0.24647   0.25126   0.27016   0.29347   0.30804
     Eigenvalues ---    0.31627   0.32599   0.33326   0.34156   0.34255
     Eigenvalues ---    0.34430   0.34677   0.34775   0.35116   0.35254
     Eigenvalues ---    0.40077   0.40994   0.42620   0.54545   0.87711
 Eigenvectors required to have negative eigenvalues:
                          R10       R17       R16       A25       R9
   1                    0.89244  -0.34317   0.10574   0.06970  -0.06341
                          A36       A37       D14       D32       D31
   1                   -0.06302  -0.05913  -0.05904  -0.05780  -0.05711
 RFO step:  Lambda0=4.589741434D-11 Lambda= 0.00000000D+00.
 Linear search not attempted -- option 19 set.
 Iteration  1 RMS(Cart)=  0.00025772 RMS(Int)=  0.00000002
 Iteration  2 RMS(Cart)=  0.00000003 RMS(Int)=  0.00000000
 Variable       Old X    -DE/DX   Delta X   Delta X   Delta X     New X
                                 (Linear)    (Quad)   (Total)
    R1        2.05274   0.00000   0.00000   0.00000   0.00000   2.05274
    R2        2.05918   0.00000   0.00000   0.00000   0.00000   2.05919
    R3        2.06325   0.00000   0.00000   0.00000   0.00000   2.06325
    R4        2.83779   0.00000   0.00000   0.00000   0.00000   2.83779
    R5        2.89526   0.00000   0.00000   0.00000   0.00000   2.89526
    R6        2.27767   0.00000   0.00000   0.00000   0.00000   2.27767
    R7        2.07201   0.00000   0.00000   0.00000   0.00000   2.07200
    R8        2.08171   0.00000   0.00000   0.00000   0.00000   2.08171
    R9        2.60023   0.00000   0.00000   0.00000   0.00000   2.60023
   R10        2.73509   0.00000   0.00000  -0.00002  -0.00002   2.73507
   R11        2.06263   0.00000   0.00000   0.00000   0.00000   2.06263
   R12        2.05759   0.00000   0.00000   0.00000   0.00000   2.05758
   R13        2.96525   0.00000   0.00000   0.00000   0.00000   2.96524
   R14        2.63184   0.00000   0.00000   0.00000   0.00000   2.63184
   R15        2.90280   0.00000   0.00000   0.00000   0.00000   2.90280
   R16        2.49558   0.00000   0.00000   0.00000   0.00000   2.49557
   R17        2.23850   0.00000   0.00000   0.00000   0.00000   2.23851
   R18        2.05514   0.00000   0.00000   0.00000   0.00000   2.05514
   R19        2.05787   0.00000   0.00000   0.00000   0.00000   2.05788
   R20        2.05584   0.00000   0.00000   0.00000   0.00000   2.05583
   R21        1.81099   0.00000   0.00000   0.00000   0.00000   1.81099
    A1        1.94043   0.00000   0.00000   0.00000   0.00000   1.94042
    A2        1.91071   0.00000   0.00000   0.00001   0.00001   1.91072
    A3        1.91477   0.00000   0.00000   0.00000   0.00000   1.91477
    A4        1.86241   0.00000   0.00000  -0.00001  -0.00001   1.86240
    A5        1.93463   0.00000   0.00000  -0.00001  -0.00001   1.93462
    A6        1.89974   0.00000   0.00000   0.00001   0.00001   1.89975
    A7        2.04352   0.00000   0.00000   0.00000   0.00000   2.04352
    A8        2.15318   0.00000   0.00000   0.00000   0.00000   2.15318
    A9        2.08648   0.00000   0.00000   0.00000   0.00000   2.08649
   A10        1.89171   0.00000   0.00000   0.00001   0.00001   1.89172
   A11        1.84321   0.00000   0.00000  -0.00001  -0.00001   1.84320
   A12        2.01236   0.00000   0.00000   0.00001   0.00001   2.01237
   A13        1.86249   0.00000   0.00000  -0.00002  -0.00002   1.86247
   A14        1.98791   0.00000   0.00000   0.00001   0.00001   1.98792
   A15        1.85423   0.00000   0.00000   0.00000   0.00000   1.85423
   A16        1.84159   0.00001   0.00000   0.00005   0.00005   1.84164
   A17        1.90254   0.00000   0.00000   0.00000   0.00000   1.90254
   A18        1.88293   0.00000   0.00000   0.00000   0.00000   1.88293
   A19        1.96659   0.00000   0.00000   0.00000   0.00000   1.96659
   A20        1.84896   0.00000   0.00000   0.00000   0.00000   1.84896
   A21        1.88530   0.00000   0.00000   0.00000   0.00000   1.88530
   A22        1.97301   0.00000   0.00000   0.00000   0.00000   1.97301
   A23        1.95041   0.00000   0.00000   0.00001   0.00001   1.95042
   A24        1.90926   0.00000   0.00000   0.00001   0.00001   1.90927
   A25        1.80346   0.00000   0.00000  -0.00002  -0.00002   1.80344
   A26        1.95154   0.00000   0.00000   0.00000   0.00000   1.95154
   A27        1.88003   0.00000   0.00000   0.00000   0.00000   1.88003
   A28        1.96432   0.00000   0.00000   0.00000   0.00000   1.96432
   A29        1.91866   0.00000   0.00000   0.00000   0.00000   1.91866
   A30        1.88560   0.00000   0.00000  -0.00001  -0.00001   1.88559
   A31        1.92354   0.00000   0.00000  -0.00001  -0.00001   1.92353
   A32        1.91457   0.00000   0.00000   0.00001   0.00001   1.91458
   A33        1.91690   0.00000   0.00000   0.00001   0.00001   1.91691
   A34        1.90424   0.00000   0.00000  -0.00001  -0.00001   1.90423
   A35        1.90477   0.00000   0.00000   0.00000   0.00000   1.90477
   A36        3.18747   0.00000   0.00000   0.00009   0.00009   3.18756
   A37        3.02105   0.00001   0.00000   0.00011   0.00011   3.02116
    D1        2.89210   0.00000   0.00000   0.00005   0.00005   2.89215
    D2       -0.24907   0.00000   0.00000   0.00007   0.00007  -0.24901
    D3        0.74249   0.00000   0.00000   0.00006   0.00006   0.74255
    D4       -2.39869   0.00000   0.00000   0.00007   0.00007  -2.39861
    D5       -1.30073   0.00000   0.00000   0.00007   0.00007  -1.30066
    D6        1.84128   0.00000   0.00000   0.00008   0.00008   1.84136
    D7        2.76704   0.00000   0.00000  -0.00005  -0.00005   2.76699
    D8       -1.52563   0.00000   0.00000  -0.00007  -0.00007  -1.52570
    D9        0.51554   0.00000   0.00000  -0.00007  -0.00007   0.51547
   D10       -0.37495   0.00000   0.00000  -0.00006  -0.00006  -0.37502
   D11        1.61556   0.00000   0.00000  -0.00008  -0.00008   1.61548
   D12       -2.62645   0.00000   0.00000  -0.00009  -0.00009  -2.62654
   D13        1.05510   0.00000   0.00000  -0.00006  -0.00006   1.05504
   D14       -1.14809   0.00000   0.00000  -0.00008  -0.00008  -1.14817
   D15        3.09003   0.00000   0.00000  -0.00007  -0.00007   3.08997
   D16        2.62959   0.00000   0.00000  -0.00022  -0.00022   2.62938
   D17        0.58664   0.00000   0.00000  -0.00021  -0.00021   0.58643
   D18       -1.56168   0.00000   0.00000  -0.00027  -0.00027  -1.56195
   D19        3.11103   0.00000   0.00000  -0.00004  -0.00004   3.11099
   D20       -1.00141   0.00000   0.00000  -0.00002  -0.00002  -1.00144
   D21        1.09433   0.00000   0.00000  -0.00003  -0.00003   1.09430
   D22        1.07564   0.00000   0.00000  -0.00003  -0.00003   1.07561
   D23       -3.03680   0.00000   0.00000  -0.00002  -0.00002  -3.03682
   D24       -0.94105   0.00000   0.00000  -0.00002  -0.00002  -0.94108
   D25       -0.98568   0.00000   0.00000  -0.00004  -0.00004  -0.98572
   D26        1.18507   0.00000   0.00000  -0.00002  -0.00002   1.18504
   D27       -3.00237   0.00000   0.00000  -0.00003  -0.00003  -3.00240
   D28        0.92036   0.00000   0.00000  -0.00002  -0.00002   0.92034
   D29        3.02298   0.00000   0.00000  -0.00002  -0.00002   3.02296
   D30       -1.22021   0.00000   0.00000  -0.00002  -0.00002  -1.22022
   D31        1.02720   0.00000   0.00000  -0.00012  -0.00012   1.02708
   D32       -1.06158   0.00000   0.00000  -0.00013  -0.00013  -1.06171
   D33       -3.14066   0.00000   0.00000  -0.00011  -0.00011  -3.14077
   D34       -1.11970   0.00000   0.00000  -0.00014  -0.00014  -1.11984
   D35        3.07471   0.00000   0.00000  -0.00015  -0.00015   3.07456
   D36        0.99563   0.00000   0.00000  -0.00013  -0.00013   0.99550
   D37        2.99653   0.00000   0.00000  -0.00014  -0.00014   2.99640
   D38        0.90775   0.00000   0.00000  -0.00015  -0.00015   0.90761
   D39       -1.17133   0.00000   0.00000  -0.00013  -0.00013  -1.17145
         Item               Value     Threshold  Converged?
 Maximum Force            0.000010     0.000450     YES
 RMS     Force            0.000001     0.000300     YES
 Maximum Displacement     0.000853     0.001800     YES
 RMS     Displacement     0.000258     0.001200     YES
 Predicted change in Energy=-1.133289D-09
 Optimization completed.
    -- Stationary point found.
                           ----------------------------
                           !   Optimized Parameters   !
                           ! (Angstroms and Degrees)  !
 --------------------------                            --------------------------
 ! Name  Definition              Value          Derivative Info.                !
 --------------------------------------------------------------------------------
 ! R1    R(1,2)                  1.0863         -DE/DX =    0.0                 !
 ! R2    R(2,3)                  1.0897         -DE/DX =    0.0                 !
 ! R3    R(2,4)                  1.0918         -DE/DX =    0.0                 !
 ! R4    R(2,5)                  1.5017         -DE/DX =    0.0                 !
 ! R5    R(5,6)                  1.5321         -DE/DX =    0.0                 !
 ! R6    R(5,9)                  1.2053         -DE/DX =    0.0                 !
 ! R7    R(6,7)                  1.0965         -DE/DX =    0.0                 !
 ! R8    R(6,8)                  1.1016         -DE/DX =    0.0                 !
 ! R9    R(6,10)                 1.376          -DE/DX =    0.0                 !
 ! R10   R(10,22)                1.4473         -DE/DX =    0.0                 !
 ! R11   R(11,12)                1.0915         -DE/DX =    0.0                 !
 ! R12   R(12,13)                1.0888         -DE/DX =    0.0                 !
 ! R13   R(12,14)                1.5691         -DE/DX =    0.0                 !
 ! R14   R(12,20)                1.3927         -DE/DX =    0.0                 !
 ! R15   R(14,15)                1.5361         -DE/DX =    0.0                 !
 ! R16   R(14,19)                1.3206         -DE/DX =    0.0                 !
 ! R17   R(14,22)                1.1846         -DE/DX =    0.0                 !
 ! R18   R(15,16)                1.0875         -DE/DX =    0.0                 !
 ! R19   R(15,17)                1.089          -DE/DX =    0.0                 !
 ! R20   R(15,18)                1.0879         -DE/DX =    0.0                 !
 ! R21   R(20,21)                0.9583         -DE/DX =    0.0                 !
 ! A1    A(1,2,3)              111.1782         -DE/DX =    0.0                 !
 ! A2    A(1,2,4)              109.4758         -DE/DX =    0.0                 !
 ! A3    A(1,2,5)              109.7082         -DE/DX =    0.0                 !
 ! A4    A(3,2,4)              106.7083         -DE/DX =    0.0                 !
 ! A5    A(3,2,5)              110.8463         -DE/DX =    0.0                 !
 ! A6    A(4,2,5)              108.847          -DE/DX =    0.0                 !
 ! A7    A(2,5,6)              117.085          -DE/DX =    0.0                 !
 ! A8    A(2,5,9)              123.3683         -DE/DX =    0.0                 !
 ! A9    A(6,5,9)              119.5468         -DE/DX =    0.0                 !
 ! A10   A(5,6,7)              108.3871         -DE/DX =    0.0                 !
 ! A11   A(5,6,8)              105.6079         -DE/DX =    0.0                 !
 ! A12   A(5,6,10)             115.2999         -DE/DX =    0.0                 !
 ! A13   A(7,6,8)              106.7127         -DE/DX =    0.0                 !
 ! A14   A(7,6,10)             113.8987         -DE/DX =    0.0                 !
 ! A15   A(8,6,10)             106.2398         -DE/DX =    0.0                 !
 ! A16   A(6,10,22)            105.5155         -DE/DX =    0.0                 !
 ! A17   A(11,12,13)           109.0074         -DE/DX =    0.0                 !
 ! A18   A(11,12,14)           107.8841         -DE/DX =    0.0                 !
 ! A19   A(11,12,20)           112.6772         -DE/DX =    0.0                 !
 ! A20   A(13,12,14)           105.9376         -DE/DX =    0.0                 !
 ! A21   A(13,12,20)           108.0195         -DE/DX =    0.0                 !
 ! A22   A(14,12,20)           113.0451         -DE/DX =    0.0                 !
 ! A23   A(12,14,15)           111.7503         -DE/DX =    0.0                 !
 ! A24   A(12,14,19)           109.3923         -DE/DX =    0.0                 !
 ! A25   A(12,14,22)           103.3306         -DE/DX =    0.0                 !
 ! A26   A(15,14,19)           111.8152         -DE/DX =    0.0                 !
 ! A27   A(15,14,22)           107.7179         -DE/DX =    0.0                 !
 ! A28   A(19,14,22)           112.5471         -DE/DX =    0.0                 !
 ! A29   A(14,15,16)           109.931          -DE/DX =    0.0                 !
 ! A30   A(14,15,17)           108.037          -DE/DX =    0.0                 !
 ! A31   A(14,15,18)           110.2108         -DE/DX =    0.0                 !
 ! A32   A(16,15,17)           109.697          -DE/DX =    0.0                 !
 ! A33   A(16,15,18)           109.8304         -DE/DX =    0.0                 !
 ! A34   A(17,15,18)           109.1049         -DE/DX =    0.0                 !
 ! A35   A(12,20,21)           109.1355         -DE/DX =    0.0                 !
 ! A36   L(10,22,14,1,-1)      182.6287         -DE/DX =    0.0                 !
 ! A37   L(10,22,14,1,-2)      173.0935         -DE/DX =    0.0                 !
 ! D1    D(1,2,5,6)            165.7052         -DE/DX =    0.0                 !
 ! D2    D(1,2,5,9)            -14.2709         -DE/DX =    0.0                 !
 ! D3    D(3,2,5,6)             42.5414         -DE/DX =    0.0                 !
 ! D4    D(3,2,5,9)           -137.4347         -DE/DX =    0.0                 !
 ! D5    D(4,2,5,6)            -74.5265         -DE/DX =    0.0                 !
 ! D6    D(4,2,5,9)            105.4973         -DE/DX =    0.0                 !
 ! D7    D(2,5,6,7)            158.5396         -DE/DX =    0.0                 !
 ! D8    D(2,5,6,8)            -87.4122         -DE/DX =    0.0                 !
 ! D9    D(2,5,6,10)            29.5384         -DE/DX =    0.0                 !
 ! D10   D(9,5,6,7)            -21.4833         -DE/DX =    0.0                 !
 ! D11   D(9,5,6,8)             92.5649         -DE/DX =    0.0                 !
 ! D12   D(9,5,6,10)          -150.4845         -DE/DX =    0.0                 !
 ! D13   D(5,6,10,22)           60.4526         -DE/DX =    0.0                 !
 ! D14   D(7,6,10,22)          -65.7809         -DE/DX =    0.0                 !
 ! D15   D(8,6,10,22)          177.0458         -DE/DX =    0.0                 !
 ! D16   D(6,10,14,12)         150.6645         -DE/DX =    0.0                 !
 ! D17   D(6,10,14,15)          33.6123         -DE/DX =    0.0                 !
 ! D18   D(6,10,14,19)         -89.4777         -DE/DX =    0.0                 !
 ! D19   D(11,12,14,15)        178.2487         -DE/DX =    0.0                 !
 ! D20   D(11,12,14,19)        -57.3768         -DE/DX =    0.0                 !
 ! D21   D(11,12,14,22)         62.7006         -DE/DX =    0.0                 !
 ! D22   D(13,12,14,15)         61.6297         -DE/DX =    0.0                 !
 ! D23   D(13,12,14,19)       -173.9958         -DE/DX =    0.0                 !
 ! D24   D(13,12,14,22)        -53.9184         -DE/DX =    0.0                 !
 ! D25   D(20,12,14,15)        -56.4752         -DE/DX =    0.0                 !
 ! D26   D(20,12,14,19)         67.8993         -DE/DX =    0.0                 !
 ! D27   D(20,12,14,22)       -172.0233         -DE/DX =    0.0                 !
 ! D28   D(11,12,20,21)         52.7326         -DE/DX =    0.0                 !
 ! D29   D(13,12,20,21)        173.2039         -DE/DX =    0.0                 !
 ! D30   D(14,12,20,21)        -69.9127         -DE/DX =    0.0                 !
 ! D31   D(12,14,15,16)         58.8542         -DE/DX =    0.0                 !
 ! D32   D(12,14,15,17)        -60.824          -DE/DX =    0.0                 !
 ! D33   D(12,14,15,18)       -179.9465         -DE/DX =    0.0                 !
 ! D34   D(19,14,15,16)        -64.154          -DE/DX =    0.0                 !
 ! D35   D(19,14,15,17)        176.1679         -DE/DX =    0.0                 !
 ! D36   D(19,14,15,18)         57.0454         -DE/DX =    0.0                 !
 ! D37   D(22,14,15,16)        171.6885         -DE/DX =    0.0                 !
 ! D38   D(22,14,15,17)         52.0104         -DE/DX =    0.0                 !
 ! D39   D(22,14,15,18)        -67.1121         -DE/DX =    0.0                 !
 --------------------------------------------------------------------------------
 GradGradGradGradGradGradGradGradGradGradGradGradGradGradGradGradGradGrad

                          Input orientation:                          
 ---------------------------------------------------------------------
 Center     Atomic      Atomic             Coordinates (Angstroms)
 Number     Number       Type             X           Y           Z
 ---------------------------------------------------------------------
      1          1           0        2.994964    1.410155    1.502572
      2          6           0        2.333298    0.562616    1.348165
      3          1           0        2.617599   -0.278882    1.979389
      4          1           0        1.315880    0.838564    1.632399
      5          6           0        2.342554    0.170414   -0.101376
      6          6           0        1.744834   -1.194302   -0.458624
      7          1           0        1.468219   -1.183707   -1.519564
      8          1           0        2.570377   -1.916088   -0.353678
      9          8           0        2.791266    0.869720   -0.974503
     10          8           0        0.741670   -1.633225    0.374645
     11          1           0       -2.487596   -0.943643    1.370300
     12          6           0       -2.477246   -0.651743    0.318609
     13          1           0       -2.409098   -1.547066   -0.297263
     14          6           0       -1.156806    0.153997    0.055129
     15          6           0       -1.030219    0.573654   -1.417096
     16          1           0       -1.881803    1.187000   -1.702294
     17          1           0       -1.008781   -0.329864   -2.024610
     18          1           0       -0.107398    1.128657   -1.571694
     19          8           0       -1.108089    1.193825    0.867765
     20          8           0       -3.624181    0.043289   -0.057037
     21          1           0       -3.758011    0.777112    0.544627
     22          1           0       -0.304514   -0.637663    0.278889
 ---------------------------------------------------------------------
                    Distance matrix (angstroms):
                    1          2          3          4          5
     1  H    0.000000
     2  C    1.086262   0.000000
     3  H    1.795162   1.089674   0.000000
     4  H    1.778452   1.091822   1.750302   0.000000
     5  C    2.129612   1.501691   2.146415   2.122843   0.000000
     6  C    3.491750   2.587960   2.746565   2.947699   1.532105
     7  H    4.265252   3.467257   3.792420   3.748021   2.146943
     8  H    3.832732   3.016032   2.850592   3.620273   2.114013
     9  O    2.543514   2.387223   3.174102   2.995609   1.205289
    10  O    3.951166   2.881447   2.815769   2.832208   2.458157
    11  H    5.967941   5.050775   5.184198   4.208490   5.170813
    12  C    5.966429   5.067148   5.371654   4.281924   4.907423
    13  H    6.417823   5.445045   5.662077   4.826002   5.056313
    14  C    4.572769   3.744294   4.258672   3.011742   3.502897
    15  C    5.042450   4.354313   5.056630   3.856655   3.642708
    16  H    5.839848   5.240442   5.995683   4.633224   4.630505
    17  H    5.612366   4.831317   5.402336   4.488094   3.896223
    18  H    4.376642   3.847463   4.692223   3.517966   3.013690
    19  O    4.157502   3.531622   4.157562   2.566419   3.727404
    20  O    6.936410   6.142951   6.573480   5.281180   5.968254
    21  H    6.849896   6.147824   6.619824   5.189547   6.164600
    22  H    4.071549   3.089025   3.399877   2.576221   2.793664
                    6          7          8          9         10
     6  C    0.000000
     7  H    1.096458   0.000000
     8  H    1.101595   1.763639   0.000000
     9  O    2.370937   2.502820   2.862681   0.000000
    10  O    1.375982   2.077971   1.988627   3.505107   0.000000
    11  H    4.617494   4.904836   5.431468   6.054154   3.448915
    12  C    4.327172   4.385038   5.246812   5.634200   3.365690
    13  H    4.172005   4.081622   4.993449   5.774366   3.222766
    14  C    3.240581   3.340639   4.283021   4.142424   2.626873
    15  C    3.427135   3.056307   4.504883   3.858406   3.349663
    16  H    4.513293   4.108077   5.591944   4.740034   4.376066
    17  H    3.283589   2.668268   4.256583   4.120933   3.243340
    18  H    3.172668   2.798627   4.233735   2.970848   3.483840
    19  O    3.949889   4.241387   4.969366   4.324808   3.414233
    20  O    5.524421   5.438478   6.503823   6.533200   4.696563
    21  H    5.930791   5.951401   6.936049   6.723791   5.107421
    22  H    2.248021   2.583637   3.209285   3.664294   1.447347
                   11         12         13         14         15
    11  H    0.000000
    12  C    1.091498   0.000000
    13  H    1.775119   1.088827   0.000000
    14  C    2.169214   1.569140   2.141502   0.000000
    15  C    3.492236   2.570633   2.766367   1.536094   0.000000
    16  H    3.787804   2.796351   3.118857   2.163620   1.087532
    17  H    3.753536   2.784002   2.534994   2.140408   1.088979
    18  H    4.314522   3.515572   3.752531   2.167435   1.087901
    19  O    2.593135   2.362686   3.249984   1.320603   2.368811
    20  O    2.074404   1.392709   2.015779   2.472403   2.976522
    21  H    2.292747   1.932116   2.816052   2.719218   3.366095
    22  H    2.459807   2.173141   2.363946   1.184566   2.206877
                   16         17         18         19         20
    16  H    0.000000
    17  H    1.779587   0.000000
    18  H    1.780162   1.773389   0.000000
    19  O    2.684005   3.270675   2.637534   0.000000
    20  O    2.655339   3.294071   3.979946   2.917141   0.000000
    21  H    2.955810   3.922325   4.234309   2.701880   0.958335
    22  H    3.121270   2.428341   2.565813   2.084911   3.405398
                   21         22
    21  H    0.000000
    22  H    3.741504   0.000000
 Stoichiometry    C6H12O4(3)
 Framework group  C1[X(C6H12O4)]
 Deg. of freedom    60
 Full point group                 C1      NOp   1
 Largest Abelian subgroup         C1      NOp   1
 Largest concise Abelian subgroup C1      NOp   1
                         Standard orientation:                         
 ---------------------------------------------------------------------
 Center     Atomic      Atomic             Coordinates (Angstroms)
 Number     Number       Type             X           Y           Z
 ---------------------------------------------------------------------
      1          1           0        2.995473   -1.398780   -1.513588
      2          6           0        2.333830   -0.552447   -1.352607
      3          1           0        2.618134    0.293906   -1.977304
      4          1           0        1.316399   -0.826164   -1.638942
      5          6           0        2.343132   -0.171479    0.099927
      6          6           0        1.745451    1.190444    0.467746
      7          1           0        1.468864    1.171642    1.528578
      8          1           0        2.571008    1.913002    0.368369
      9          8           0        2.791851   -0.877534    0.967602
     10          8           0        0.742276    1.635826   -0.362075
     11          1           0       -2.487031    0.954044   -1.362955
     12          6           0       -2.476661    0.654011   -0.313555
     13          1           0       -2.408477    1.544537    0.309227
     14          6           0       -1.156232   -0.153774   -0.056356
     15          6           0       -1.029616   -0.584819    1.412573
     16          1           0       -1.881206   -1.200336    1.693036
     17          1           0       -1.008143    0.313968    2.027063
     18          1           0       -0.106803   -1.141022    1.562845
     19          8           0       -1.107559   -1.187280   -0.877018
     20          8           0       -3.623601   -0.043883    0.056728
     21          1           0       -3.757463   -0.773024   -0.550595
     22          1           0       -0.303928    0.639576   -0.274002
 ---------------------------------------------------------------------
 Rotational constants (GHZ):           2.2394188           0.6370701           0.6205997

 **********************************************************************

            Population analysis using the SCF Density.

 **********************************************************************

 Orbital symmetries:
 Alpha Orbitals:
       Occupied  (A) (A) (A) (A) (A) (A) (A) (A) (A) (A) (A) (A)
                 (A) (A) (A) (A) (A) (A) (A) (A) (A) (A) (A) (A)
                 (A) (A) (A) (A) (A) (A) (A) (A) (A) (A) (A) (A)
                 (A) (A) (A) (A) (A)
       Virtual   (A) (A) (A) (A) (A) (A) (A) (A) (A) (A) (A) (A)
                 (A) (A) (A) (A) (A) (A) (A) (A) (A) (A) (A) (A)
                 (A) (A) (A) (A) (A) (A) (A) (A) (A) (A) (A) (A)
                 (A) (A) (A) (A) (A) (A) (A) (A) (A) (A) (A) (A)
                 (A) (A) (A) (A) (A) (A) (A) (A) (A) (A) (A) (A)
                 (A) (A) (A) (A) (A) (A) (A) (A) (A) (A) (A) (A)
                 (A) (A) (A) (A) (A) (A) (A) (A) (A) (A) (A) (A)
                 (A) (A) (A) (A) (A) (A) (A) (A) (A) (A) (A) (A)
                 (A) (A) (A) (A) (A) (A) (A) (A) (A) (A) (A) (A)
                 (A) (A) (A) (A) (A) (A) (A) (A) (A) (A) (A) (A)
                 (A) (A) (A) (A) (A) (A) (A) (A) (A) (A) (A) (A)
                 (A) (A) (A) (A) (A) (A) (A) (A) (A) (A) (A) (A)
                 (A) (A) (A) (A) (A) (A) (A) (A) (A) (A) (A) (A)
                 (A) (A) (A) (A) (A) (A) (A) (A) (A) (A) (A) (A)
                 (A) (A) (A) (A) (A) (A) (A) (A) (A) (A) (A) (A)
                 (A) (A) (A) (A) (A) (A) (A) (A) (A) (A) (A) (A)
                 (A) (A) (A) (A) (A) (A) (A) (A) (A) (A) (A) (A)
                 (A) (A) (A) (A) (A) (A) (A) (A) (A) (A) (A) (A)
                 (A) (A) (A) (A) (A) (A) (A) (A) (A) (A) (A) (A)
                 (A) (A) (A) (A) (A) (A) (A) (A) (A) (A) (A) (A)
                 (A) (A) (A) (A) (A) (A) (A) (A) (A) (A) (A) (A)
                 (A) (A) (A) (A) (A) (A) (A) (A) (A) (A) (A) (A)
                 (A) (A) (A) (A) (A) (A) (A) (A) (A) (A) (A) (A)
                 (A) (A) (A) (A) (A) (A) (A) (A) (A) (A) (A) (A)
                 (A) (A) (A) (A) (A) (A) (A) (A) (A) (A) (A) (A)
                 (A) (A) (A) (A) (A) (A) (A) (A) (A) (A) (A) (A)
                 (A) (A) (A) (A) (A) (A) (A) (A) (A) (A) (A) (A)
                 (A) (A) (A) (A) (A) (A) (A) (A) (A) (A) (A) (A)
                 (A) (A) (A) (A) (A) (A) (A) (A) (A) (A) (A) (A)
                 (A) (A) (A) (A) (A) (A) (A) (A) (A) (A) (A) (A)
                 (A) (A) (A) (A) (A) (A) (A) (A) (A) (A) (A) (A)
                 (A) (A) (A) (A) (A) (A) (A) (A) (A) (A) (A) (A)
                 (A) (A) (A) (A) (A) (A) (A) (A) (A) (A) (A) (A)
                 (A) (A) (A) (A) (A) (A) (A) (A) (A) (A) (A) (A)
                 (A) (A) (A) (A) (A) (A) (A) (A) (A) (A) (A) (A)
                 (A) (A) (A) (A) (A) (A) (A) (A) (A) (A) (A) (A)
                 (A) (A) (A) (A) (A) (A) (A) (A) (A) (A) (A) (A)
                 (A) (A) (A) (A) (A) (A) (A) (A) (A) (A) (A) (A)
                 (A) (A) (A) (A) (A) (A) (A) (A) (A) (A) (A) (A)
                 (A) (A) (A) (A) (A) (A) (A) (A) (A) (A) (A) (A)
                 (A) (A) (A) (A) (A) (A) (A) (A) (A) (A) (A) (A)
                 (A) (A) (A) (A) (A) (A) (A) (A) (A) (A) (A) (A)
                 (A) (A) (A) (A) (A) (A) (A) (A) (A) (A) (A) (A)
                 (A) (A) (A) (A) (A) (A) (A) (A) (A) (A) (A) (A)
                 (A) (A) (A) (A) (A) (A) (A) (A) (A) (A) (A) (A)
                 (A) (A) (A) (A) (A) (A) (A) (A) (A) (A) (A) (A)
                 (A) (A) (A) (A) (A) (A) (A) (A) (A) (A) (A) (A)
                 (A) (A) (A) (A) (A) (A) (A) (A) (A) (A) (A) (A)
                 (A) (A) (A) (A) (A) (A) (A) (A) (A) (A) (A) (A)
                 (A) (A) (A) (A) (A) (A) (A) (A) (A) (A) (A) (A)
                 (A) (A) (A) (A) (A) (A) (A) (A) (A) (A) (A) (A)
                 (A) (A) (A) (A) (A) (A) (A) (A) (A) (A) (A) (A)
                 (A) (A) (A) (A) (A) (A) (A) (A) (A) (A) (A) (A)
                 (A) (A) (A) (A) (A) (A) (A) (A) (A) (A) (A) (A)
                 (A) (A) (A) (A) (A) (A) (A) (A) (A) (A) (A) (A)
                 (A) (A) (A) (A) (A) (A) (A) (A) (A) (A) (A) (A)
                 (A) (A) (A) (A) (A) (A) (A) (A) (A) (A) (A) (A)
                 (A) (A) (A) (A) (A) (A) (A) (A) (A) (A) (A)
 Beta  Orbitals:
       Occupied  (A) (A) (A) (A) (A) (A) (A) (A) (A) (A) (A) (A)
                 (A) (A) (A) (A) (A) (A) (A) (A) (A) (A) (A) (A)
                 (A) (A) (A) (A) (A) (A) (A) (A) (A) (A) (A) (A)
                 (A) (A) (A)
       Virtual   (A) (A) (A) (A) (A) (A) (A) (A) (A) (A) (A) (A)
                 (A) (A) (A) (A) (A) (A) (A) (A) (A) (A) (A) (A)
                 (A) (A) (A) (A) (A) (A) (A) (A) (A) (A) (A) (A)
                 (A) (A) (A) (A) (A) (A) (A) (A) (A) (A) (A) (A)
                 (A) (A) (A) (A) (A) (A) (A) (A) (A) (A) (A) (A)
                 (A) (A) (A) (A) (A) (A) (A) (A) (A) (A) (A) (A)
                 (A) (A) (A) (A) (A) (A) (A) (A) (A) (A) (A) (A)
                 (A) (A) (A) (A) (A) (A) (A) (A) (A) (A) (A) (A)
                 (A) (A) (A) (A) (A) (A) (A) (A) (A) (A) (A) (A)
                 (A) (A) (A) (A) (A) (A) (A) (A) (A) (A) (A) (A)
                 (A) (A) (A) (A) (A) (A) (A) (A) (A) (A) (A) (A)
                 (A) (A) (A) (A) (A) (A) (A) (A) (A) (A) (A) (A)
                 (A) (A) (A) (A) (A) (A) (A) (A) (A) (A) (A) (A)
                 (A) (A) (A) (A) (A) (A) (A) (A) (A) (A) (A) (A)
                 (A) (A) (A) (A) (A) (A) (A) (A) (A) (A) (A) (A)
                 (A) (A) (A) (A) (A) (A) (A) (A) (A) (A) (A) (A)
                 (A) (A) (A) (A) (A) (A) (A) (A) (A) (A) (A) (A)
                 (A) (A) (A) (A) (A) (A) (A) (A) (A) (A) (A) (A)
                 (A) (A) (A) (A) (A) (A) (A) (A) (A) (A) (A) (A)
                 (A) (A) (A) (A) (A) (A) (A) (A) (A) (A) (A) (A)
                 (A) (A) (A) (A) (A) (A) (A) (A) (A) (A) (A) (A)
                 (A) (A) (A) (A) (A) (A) (A) (A) (A) (A) (A) (A)
                 (A) (A) (A) (A) (A) (A) (A) (A) (A) (A) (A) (A)
                 (A) (A) (A) (A) (A) (A) (A) (A) (A) (A) (A) (A)
                 (A) (A) (A) (A) (A) (A) (A) (A) (A) (A) (A) (A)
                 (A) (A) (A) (A) (A) (A) (A) (A) (A) (A) (A) (A)
                 (A) (A) (A) (A) (A) (A) (A) (A) (A) (A) (A) (A)
                 (A) (A) (A) (A) (A) (A) (A) (A) (A) (A) (A) (A)
                 (A) (A) (A) (A) (A) (A) (A) (A) (A) (A) (A) (A)
                 (A) (A) (A) (A) (A) (A) (A) (A) (A) (A) (A) (A)
                 (A) (A) (A) (A) (A) (A) (A) (A) (A) (A) (A) (A)
                 (A) (A) (A) (A) (A) (A) (A) (A) (A) (A) (A) (A)
                 (A) (A) (A) (A) (A) (A) (A) (A) (A) (A) (A) (A)
                 (A) (A) (A) (A) (A) (A) (A) (A) (A) (A) (A) (A)
                 (A) (A) (A) (A) (A) (A) (A) (A) (A) (A) (A) (A)
                 (A) (A) (A) (A) (A) (A) (A) (A) (A) (A) (A) (A)
                 (A) (A) (A) (A) (A) (A) (A) (A) (A) (A) (A) (A)
                 (A) (A) (A) (A) (A) (A) (A) (A) (A) (A) (A) (A)
                 (A) (A) (A) (A) (A) (A) (A) (A) (A) (A) (A) (A)
                 (A) (A) (A) (A) (A) (A) (A) (A) (A) (A) (A) (A)
                 (A) (A) (A) (A) (A) (A) (A) (A) (A) (A) (A) (A)
                 (A) (A) (A) (A) (A) (A) (A) (A) (A) (A) (A) (A)
                 (A) (A) (A) (A) (A) (A) (A) (A) (A) (A) (A) (A)
                 (A) (A) (A) (A) (A) (A) (A) (A) (A) (A) (A) (A)
                 (A) (A) (A) (A) (A) (A) (A) (A) (A) (A) (A) (A)
                 (A) (A) (A) (A) (A) (A) (A) (A) (A) (A) (A) (A)
                 (A) (A) (A) (A) (A) (A) (A) (A) (A) (A) (A) (A)
                 (A) (A) (A) (A) (A) (A) (A) (A) (A) (A) (A) (A)
                 (A) (A) (A) (A) (A) (A) (A) (A) (A) (A) (A) (A)
                 (A) (A) (A) (A) (A) (A) (A) (A) (A) (A) (A) (A)
                 (A) (A) (A) (A) (A) (A) (A) (A) (A) (A) (A) (A)
                 (A) (A) (A) (A) (A) (A) (A) (A) (A) (A) (A) (A)
                 (A) (A) (A) (A) (A) (A) (A) (A) (A) (A) (A) (A)
                 (A) (A) (A) (A) (A) (A) (A) (A) (A) (A) (A) (A)
                 (A) (A) (A) (A) (A) (A) (A) (A) (A) (A) (A) (A)
                 (A) (A) (A) (A) (A) (A) (A) (A) (A) (A) (A) (A)
                 (A) (A) (A) (A) (A) (A) (A) (A) (A) (A) (A) (A)
                 (A) (A) (A) (A) (A) (A) (A) (A) (A) (A) (A) (A)
                 (A)
 The electronic state is 3-A.
 Alpha  occ. eigenvalues --  -19.33060 -19.28568 -19.28288 -19.24952 -10.38231
 Alpha  occ. eigenvalues --  -10.37386 -10.37084 -10.34413 -10.30803 -10.28648
 Alpha  occ. eigenvalues --   -1.19040  -1.15981  -1.15898  -1.12742  -0.88744
 Alpha  occ. eigenvalues --   -0.85649  -0.81758  -0.79301  -0.70728  -0.64537
 Alpha  occ. eigenvalues --   -0.63264  -0.62300  -0.58921  -0.57834  -0.56615
 Alpha  occ. eigenvalues --   -0.56202  -0.55020  -0.53460  -0.51907  -0.50963
 Alpha  occ. eigenvalues --   -0.49452  -0.49358  -0.47943  -0.46798  -0.44871
 Alpha  occ. eigenvalues --   -0.43927  -0.43563  -0.39600  -0.38697  -0.34595
 Alpha  occ. eigenvalues --   -0.32972
 Alpha virt. eigenvalues --    0.02678   0.03315   0.03766   0.04055   0.04525
 Alpha virt. eigenvalues --    0.05062   0.05643   0.05938   0.06135   0.06545
 Alpha virt. eigenvalues --    0.07620   0.08140   0.08490   0.09169   0.10345
 Alpha virt. eigenvalues --    0.10733   0.11253   0.11611   0.11980   0.12071
 Alpha virt. eigenvalues --    0.12217   0.12765   0.13762   0.13873   0.14329
 Alpha virt. eigenvalues --    0.14684   0.14764   0.15143   0.15500   0.15814
 Alpha virt. eigenvalues --    0.16036   0.16461   0.17362   0.17689   0.18462
 Alpha virt. eigenvalues --    0.19356   0.19537   0.20205   0.21121   0.21323
 Alpha virt. eigenvalues --    0.22690   0.22755   0.23460   0.23612   0.23773
 Alpha virt. eigenvalues --    0.23995   0.24609   0.24825   0.25357   0.25520
 Alpha virt. eigenvalues --    0.26370   0.26606   0.26812   0.26980   0.27727
 Alpha virt. eigenvalues --    0.28061   0.28793   0.29210   0.29365   0.29897
 Alpha virt. eigenvalues --    0.30655   0.31290   0.31925   0.31978   0.32870
 Alpha virt. eigenvalues --    0.32918   0.33425   0.34011   0.34777   0.35202
 Alpha virt. eigenvalues --    0.35651   0.35889   0.36212   0.36737   0.37234
 Alpha virt. eigenvalues --    0.37337   0.37875   0.38012   0.38807   0.39197
 Alpha virt. eigenvalues --    0.39560   0.39789   0.40374   0.40834   0.41042
 Alpha virt. eigenvalues --    0.41534   0.41702   0.42462   0.42806   0.43365
 Alpha virt. eigenvalues --    0.43415   0.43809   0.44027   0.44371   0.44744
 Alpha virt. eigenvalues --    0.45429   0.46572   0.46810   0.47321   0.47603
 Alpha virt. eigenvalues --    0.48171   0.48640   0.48702   0.49395   0.49999
 Alpha virt. eigenvalues --    0.50486   0.50797   0.51464   0.51631   0.51956
 Alpha virt. eigenvalues --    0.52957   0.53548   0.54346   0.54534   0.54696
 Alpha virt. eigenvalues --    0.55412   0.55517   0.56112   0.56767   0.57151
 Alpha virt. eigenvalues --    0.57854   0.58209   0.59341   0.59485   0.60081
 Alpha virt. eigenvalues --    0.60416   0.60895   0.61207   0.61683   0.62486
 Alpha virt. eigenvalues --    0.62879   0.63684   0.64453   0.65215   0.65533
 Alpha virt. eigenvalues --    0.66347   0.67005   0.67564   0.68814   0.69198
 Alpha virt. eigenvalues --    0.70100   0.70942   0.71154   0.71824   0.72320
 Alpha virt. eigenvalues --    0.73468   0.74066   0.74707   0.74906   0.75818
 Alpha virt. eigenvalues --    0.76200   0.76371   0.77108   0.78388   0.78735
 Alpha virt. eigenvalues --    0.79006   0.80832   0.80954   0.81709   0.81980
 Alpha virt. eigenvalues --    0.82734   0.83151   0.83578   0.84340   0.85393
 Alpha virt. eigenvalues --    0.85669   0.85947   0.86692   0.86971   0.87340
 Alpha virt. eigenvalues --    0.87493   0.88323   0.88841   0.89303   0.90066
 Alpha virt. eigenvalues --    0.90320   0.90502   0.92160   0.92438   0.92657
 Alpha virt. eigenvalues --    0.93839   0.94095   0.95180   0.95345   0.95911
 Alpha virt. eigenvalues --    0.96143   0.97235   0.97994   0.98079   0.98978
 Alpha virt. eigenvalues --    0.99722   0.99754   1.00458   1.01046   1.01560
 Alpha virt. eigenvalues --    1.02185   1.03109   1.03341   1.04074   1.04252
 Alpha virt. eigenvalues --    1.05073   1.05363   1.05672   1.06797   1.07252
 Alpha virt. eigenvalues --    1.07398   1.08356   1.08646   1.09463   1.10300
 Alpha virt. eigenvalues --    1.10504   1.10958   1.11319   1.12268   1.13237
 Alpha virt. eigenvalues --    1.13969   1.14603   1.15061   1.15474   1.15792
 Alpha virt. eigenvalues --    1.17067   1.17281   1.17961   1.18689   1.19159
 Alpha virt. eigenvalues --    1.19565   1.20779   1.21901   1.22552   1.23019
 Alpha virt. eigenvalues --    1.23841   1.24731   1.25488   1.26132   1.26778
 Alpha virt. eigenvalues --    1.27295   1.28567   1.28781   1.29281   1.29898
 Alpha virt. eigenvalues --    1.30979   1.31484   1.32547   1.32740   1.33714
 Alpha virt. eigenvalues --    1.34345   1.34915   1.35839   1.36532   1.36923
 Alpha virt. eigenvalues --    1.37549   1.38033   1.38597   1.39261   1.40083
 Alpha virt. eigenvalues --    1.41103   1.41584   1.42268   1.42719   1.43287
 Alpha virt. eigenvalues --    1.44132   1.44509   1.44851   1.45612   1.47003
 Alpha virt. eigenvalues --    1.47688   1.48040   1.49157   1.49682   1.50600
 Alpha virt. eigenvalues --    1.50719   1.51588   1.52018   1.53230   1.54099
 Alpha virt. eigenvalues --    1.54254   1.54967   1.56138   1.56520   1.57328
 Alpha virt. eigenvalues --    1.57870   1.57943   1.58783   1.59812   1.60369
 Alpha virt. eigenvalues --    1.60924   1.61645   1.62199   1.63011   1.63563
 Alpha virt. eigenvalues --    1.63804   1.65001   1.65179   1.65677   1.66119
 Alpha virt. eigenvalues --    1.66887   1.67820   1.68094   1.68641   1.69422
 Alpha virt. eigenvalues --    1.70686   1.71279   1.72357   1.73075   1.73913
 Alpha virt. eigenvalues --    1.74557   1.74821   1.76410   1.77024   1.77590
 Alpha virt. eigenvalues --    1.77958   1.79026   1.79920   1.80566   1.81678
 Alpha virt. eigenvalues --    1.82385   1.82969   1.83974   1.84004   1.85158
 Alpha virt. eigenvalues --    1.86346   1.87533   1.89053   1.89481   1.90828
 Alpha virt. eigenvalues --    1.91314   1.91484   1.92144   1.93470   1.94125
 Alpha virt. eigenvalues --    1.94611   1.95995   1.96114   1.96576   1.97385
 Alpha virt. eigenvalues --    1.99784   2.00072   2.01665   2.02877   2.04657
 Alpha virt. eigenvalues --    2.05060   2.05886   2.07472   2.07735   2.08424
 Alpha virt. eigenvalues --    2.09842   2.10943   2.11637   2.12552   2.13765
 Alpha virt. eigenvalues --    2.14708   2.15450   2.17167   2.18030   2.19056
 Alpha virt. eigenvalues --    2.20172   2.21204   2.21607   2.23652   2.25883
 Alpha virt. eigenvalues --    2.26908   2.27790   2.28385   2.30014   2.31595
 Alpha virt. eigenvalues --    2.32919   2.33306   2.34422   2.36399   2.36780
 Alpha virt. eigenvalues --    2.38104   2.39273   2.39994   2.41981   2.43133
 Alpha virt. eigenvalues --    2.43878   2.45129   2.46645   2.48154   2.49367
 Alpha virt. eigenvalues --    2.50111   2.51150   2.53677   2.54562   2.54947
 Alpha virt. eigenvalues --    2.55976   2.58245   2.58774   2.61357   2.62407
 Alpha virt. eigenvalues --    2.63844   2.65363   2.65872   2.66864   2.68064
 Alpha virt. eigenvalues --    2.69525   2.70437   2.72179   2.72599   2.73985
 Alpha virt. eigenvalues --    2.74613   2.77222   2.78396   2.79203   2.79453
 Alpha virt. eigenvalues --    2.81579   2.83772   2.86504   2.87523   2.88483
 Alpha virt. eigenvalues --    2.89210   2.90658   2.91332   2.92594   2.94217
 Alpha virt. eigenvalues --    2.95387   2.97760   2.98009   2.99997   3.03060
 Alpha virt. eigenvalues --    3.04817   3.05496   3.08271   3.09331   3.10604
 Alpha virt. eigenvalues --    3.12288   3.13137   3.14157   3.16869   3.19745
 Alpha virt. eigenvalues --    3.22682   3.23597   3.25377   3.27863   3.29000
 Alpha virt. eigenvalues --    3.30658   3.31303   3.33093   3.34251   3.35028
 Alpha virt. eigenvalues --    3.36689   3.37111   3.40142   3.40687   3.42822
 Alpha virt. eigenvalues --    3.43613   3.44760   3.45122   3.46441   3.47027
 Alpha virt. eigenvalues --    3.50144   3.51303   3.51569   3.52350   3.52654
 Alpha virt. eigenvalues --    3.54271   3.55750   3.56303   3.56530   3.57612
 Alpha virt. eigenvalues --    3.58663   3.60270   3.62069   3.63252   3.63822
 Alpha virt. eigenvalues --    3.65029   3.67497   3.67844   3.68736   3.69750
 Alpha virt. eigenvalues --    3.70627   3.72654   3.73578   3.74109   3.75011
 Alpha virt. eigenvalues --    3.76550   3.76896   3.77772   3.79775   3.81501
 Alpha virt. eigenvalues --    3.82378   3.82934   3.83472   3.84376   3.85588
 Alpha virt. eigenvalues --    3.86657   3.87191   3.88413   3.89833   3.91551
 Alpha virt. eigenvalues --    3.92551   3.94000   3.94778   3.96111   3.96753
 Alpha virt. eigenvalues --    3.97923   3.98719   4.00592   4.01230   4.02580
 Alpha virt. eigenvalues --    4.03989   4.04662   4.05699   4.06718   4.07593
 Alpha virt. eigenvalues --    4.09006   4.10327   4.11301   4.11917   4.14760
 Alpha virt. eigenvalues --    4.15015   4.15539   4.16861   4.18122   4.20331
 Alpha virt. eigenvalues --    4.22276   4.22975   4.23989   4.25443   4.27032
 Alpha virt. eigenvalues --    4.27672   4.29715   4.30070   4.31734   4.32712
 Alpha virt. eigenvalues --    4.33412   4.35913   4.37360   4.38564   4.39858
 Alpha virt. eigenvalues --    4.40820   4.41174   4.42703   4.43067   4.45645
 Alpha virt. eigenvalues --    4.47781   4.49411   4.51786   4.51872   4.52999
 Alpha virt. eigenvalues --    4.54162   4.55728   4.58457   4.59067   4.59647
 Alpha virt. eigenvalues --    4.61943   4.64042   4.64136   4.65362   4.66432
 Alpha virt. eigenvalues --    4.67740   4.68666   4.70065   4.70949   4.73044
 Alpha virt. eigenvalues --    4.75060   4.75824   4.78676   4.79536   4.79900
 Alpha virt. eigenvalues --    4.82140   4.85087   4.86707   4.87202   4.89527
 Alpha virt. eigenvalues --    4.91463   4.92230   4.92895   4.94233   4.95851
 Alpha virt. eigenvalues --    4.97089   5.01157   5.01850   5.03401   5.04815
 Alpha virt. eigenvalues --    5.05652   5.06584   5.07157   5.10119   5.11337
 Alpha virt. eigenvalues --    5.13129   5.14354   5.14892   5.15973   5.18225
 Alpha virt. eigenvalues --    5.18819   5.21099   5.22046   5.23792   5.24252
 Alpha virt. eigenvalues --    5.24984   5.28099   5.28742   5.29663   5.31677
 Alpha virt. eigenvalues --    5.32138   5.33861   5.34888   5.36553   5.37786
 Alpha virt. eigenvalues --    5.40829   5.43767   5.45236   5.47205   5.50458
 Alpha virt. eigenvalues --    5.51947   5.53421   5.56567   5.57224   5.61453
 Alpha virt. eigenvalues --    5.63248   5.67358   5.71636   5.78833   5.80447
 Alpha virt. eigenvalues --    5.81863   5.83576   5.89154   5.90047   5.91587
 Alpha virt. eigenvalues --    5.93777   5.94391   5.96702   5.97084   5.98463
 Alpha virt. eigenvalues --    6.03042   6.09253   6.11688   6.17873   6.32294
 Alpha virt. eigenvalues --    6.33852   6.35212   6.38566   6.42309   6.43392
 Alpha virt. eigenvalues --    6.47184   6.48477   6.52937   6.54293   6.55938
 Alpha virt. eigenvalues --    6.59216   6.60655   6.63590   6.64580   6.66709
 Alpha virt. eigenvalues --    6.68425   6.71692   6.72673   6.74298   6.75286
 Alpha virt. eigenvalues --    6.80690   6.81923   6.84605   6.88078   6.92424
 Alpha virt. eigenvalues --    6.94014   6.96053   6.97240   7.01495   7.02499
 Alpha virt. eigenvalues --    7.03851   7.06662   7.08416   7.09986   7.10936
 Alpha virt. eigenvalues --    7.12195   7.14378   7.17850   7.18888   7.24872
 Alpha virt. eigenvalues --    7.28323   7.33743   7.36026   7.42697   7.44132
 Alpha virt. eigenvalues --    7.46424   7.47986   7.51176   7.52440   7.55613
 Alpha virt. eigenvalues --    7.56303   7.69958   7.82524   8.02692   8.17512
 Alpha virt. eigenvalues --   14.76925  15.42627  15.50988  15.80784  16.97553
 Alpha virt. eigenvalues --   17.11280  17.55554  18.01072  18.47636  19.46319
  Beta  occ. eigenvalues --  -19.30946 -19.28486 -19.26768 -19.24917 -10.38215
  Beta  occ. eigenvalues --  -10.37036 -10.36875 -10.34448 -10.30630 -10.28646
  Beta  occ. eigenvalues --   -1.16661  -1.15764  -1.12562  -1.08921  -0.86852
  Beta  occ. eigenvalues --   -0.85382  -0.80896  -0.78439  -0.68556  -0.63344
  Beta  occ. eigenvalues --   -0.62352  -0.60668  -0.57438  -0.56388  -0.56002
  Beta  occ. eigenvalues --   -0.54475  -0.53085  -0.51278  -0.50734  -0.50113
  Beta  occ. eigenvalues --   -0.48558  -0.47940  -0.47527  -0.45087  -0.44263
  Beta  occ. eigenvalues --   -0.40109  -0.38794  -0.35884  -0.32695
  Beta virt. eigenvalues --   -0.09966  -0.07404   0.02779   0.03446   0.03843
  Beta virt. eigenvalues --    0.04159   0.04638   0.05196   0.05713   0.06027
  Beta virt. eigenvalues --    0.06213   0.06618   0.07723   0.08228   0.08567
  Beta virt. eigenvalues --    0.09258   0.10459   0.10863   0.11413   0.11756
  Beta virt. eigenvalues --    0.12071   0.12181   0.12330   0.12878   0.13857
  Beta virt. eigenvalues --    0.13989   0.14421   0.14771   0.14909   0.15213
  Beta virt. eigenvalues --    0.15576   0.15960   0.16133   0.16601   0.17509
  Beta virt. eigenvalues --    0.17824   0.18613   0.19505   0.19687   0.20348
  Beta virt. eigenvalues --    0.21267   0.21531   0.22865   0.22902   0.23752
  Beta virt. eigenvalues --    0.23845   0.23897   0.24168   0.24824   0.24969
  Beta virt. eigenvalues --    0.25631   0.25856   0.26512   0.26863   0.27089
  Beta virt. eigenvalues --    0.27194   0.27885   0.28402   0.29004   0.29449
  Beta virt. eigenvalues --    0.29804   0.30196   0.30821   0.31466   0.32072
  Beta virt. eigenvalues --    0.32114   0.32977   0.33038   0.33556   0.34127
  Beta virt. eigenvalues --    0.34915   0.35409   0.35761   0.36185   0.36342
  Beta virt. eigenvalues --    0.36932   0.37395   0.37870   0.38117   0.38257
  Beta virt. eigenvalues --    0.39113   0.39456   0.39802   0.40082   0.40587
  Beta virt. eigenvalues --    0.41065   0.41356   0.41828   0.41936   0.42689
  Beta virt. eigenvalues --    0.42890   0.43524   0.43618   0.43933   0.44191
  Beta virt. eigenvalues --    0.44665   0.44948   0.45684   0.46680   0.46902
  Beta virt. eigenvalues --    0.47403   0.48100   0.48316   0.48761   0.48931
  Beta virt. eigenvalues --    0.49489   0.50088   0.50646   0.50909   0.51747
  Beta virt. eigenvalues --    0.51947   0.52143   0.53180   0.53917   0.54476
  Beta virt. eigenvalues --    0.54643   0.54869   0.55540   0.55668   0.56381
  Beta virt. eigenvalues --    0.56941   0.57253   0.58040   0.58348   0.59517
  Beta virt. eigenvalues --    0.59751   0.60200   0.60649   0.61045   0.61369
  Beta virt. eigenvalues --    0.61793   0.62719   0.63209   0.63914   0.64581
  Beta virt. eigenvalues --    0.65488   0.65819   0.66562   0.67138   0.67903
  Beta virt. eigenvalues --    0.68976   0.69348   0.70247   0.71056   0.71275
  Beta virt. eigenvalues --    0.71954   0.72463   0.73609   0.74295   0.74852
  Beta virt. eigenvalues --    0.75024   0.75936   0.76363   0.76537   0.77200
  Beta virt. eigenvalues --    0.78519   0.78823   0.79137   0.80977   0.81055
  Beta virt. eigenvalues --    0.81817   0.82110   0.82914   0.83390   0.83668
  Beta virt. eigenvalues --    0.84451   0.85566   0.85871   0.86050   0.86879
  Beta virt. eigenvalues --    0.87099   0.87442   0.87577   0.88478   0.89011
  Beta virt. eigenvalues --    0.89453   0.90214   0.90453   0.90638   0.92257
  Beta virt. eigenvalues --    0.92530   0.92869   0.93993   0.94191   0.95420
  Beta virt. eigenvalues --    0.95648   0.95992   0.96395   0.97394   0.98105
  Beta virt. eigenvalues --    0.98202   0.99139   0.99810   0.99908   1.00683
  Beta virt. eigenvalues --    1.01227   1.01670   1.02309   1.03228   1.03466
  Beta virt. eigenvalues --    1.04237   1.04351   1.05226   1.05627   1.05850
  Beta virt. eigenvalues --    1.06895   1.07539   1.07641   1.08439   1.08776
  Beta virt. eigenvalues --    1.09600   1.10431   1.10606   1.11001   1.11535
  Beta virt. eigenvalues --    1.12409   1.13343   1.14233   1.14743   1.15186
  Beta virt. eigenvalues --    1.15619   1.15948   1.17213   1.17442   1.18079
  Beta virt. eigenvalues --    1.18772   1.19255   1.19707   1.20952   1.21988
  Beta virt. eigenvalues --    1.22714   1.23130   1.23981   1.24855   1.25646
  Beta virt. eigenvalues --    1.26291   1.26997   1.27364   1.28661   1.29011
  Beta virt. eigenvalues --    1.29405   1.29993   1.31118   1.31656   1.32740
  Beta virt. eigenvalues --    1.33042   1.33890   1.34502   1.35098   1.35991
  Beta virt. eigenvalues --    1.36885   1.37099   1.37728   1.38134   1.38809
  Beta virt. eigenvalues --    1.39707   1.40312   1.41216   1.41942   1.42336
  Beta virt. eigenvalues --    1.42971   1.43421   1.44282   1.44638   1.45063
  Beta virt. eigenvalues --    1.45871   1.47186   1.47839   1.48229   1.49254
  Beta virt. eigenvalues --    1.49944   1.50765   1.50886   1.51753   1.52248
  Beta virt. eigenvalues --    1.53405   1.54228   1.54429   1.55140   1.56347
  Beta virt. eigenvalues --    1.56715   1.57508   1.58007   1.58092   1.58920
  Beta virt. eigenvalues --    1.59935   1.60466   1.61111   1.61807   1.62430
  Beta virt. eigenvalues --    1.63168   1.63751   1.64119   1.65117   1.65456
  Beta virt. eigenvalues --    1.65938   1.66264   1.66995   1.67986   1.68381
  Beta virt. eigenvalues --    1.68798   1.69683   1.70818   1.71540   1.72637
  Beta virt. eigenvalues --    1.73353   1.74106   1.74798   1.75105   1.76576
  Beta virt. eigenvalues --    1.77275   1.77816   1.78177   1.79267   1.80166
  Beta virt. eigenvalues --    1.80736   1.81870   1.82564   1.83173   1.84267
  Beta virt. eigenvalues --    1.84333   1.85321   1.86687   1.87674   1.89192
  Beta virt. eigenvalues --    1.89708   1.91136   1.91568   1.91740   1.92422
  Beta virt. eigenvalues --    1.93866   1.94349   1.94867   1.96213   1.96503
  Beta virt. eigenvalues --    1.96755   1.97839   2.00203   2.00467   2.01955
  Beta virt. eigenvalues --    2.03076   2.05126   2.05294   2.06362   2.07687
  Beta virt. eigenvalues --    2.07902   2.08618   2.10272   2.11179   2.11886
  Beta virt. eigenvalues --    2.12840   2.14054   2.14985   2.15645   2.17408
  Beta virt. eigenvalues --    2.18279   2.19434   2.20565   2.21418   2.21952
  Beta virt. eigenvalues --    2.23961   2.26144   2.27316   2.27933   2.28761
  Beta virt. eigenvalues --    2.30366   2.31907   2.33214   2.33512   2.34759
  Beta virt. eigenvalues --    2.36662   2.37081   2.38962   2.39962   2.40337
  Beta virt. eigenvalues --    2.42523   2.43836   2.44580   2.45554   2.47241
  Beta virt. eigenvalues --    2.48668   2.49856   2.50836   2.52121   2.54381
  Beta virt. eigenvalues --    2.55025   2.55229   2.57188   2.58740   2.59312
  Beta virt. eigenvalues --    2.61771   2.63444   2.64465   2.65934   2.66470
  Beta virt. eigenvalues --    2.67576   2.68485   2.70172   2.70914   2.72621
  Beta virt. eigenvalues --    2.72887   2.74507   2.75310   2.77773   2.78875
  Beta virt. eigenvalues --    2.79759   2.80448   2.82019   2.84314   2.86951
  Beta virt. eigenvalues --    2.88065   2.89031   2.89714   2.91465   2.91858
  Beta virt. eigenvalues --    2.93181   2.94604   2.95731   2.98231   2.99374
  Beta virt. eigenvalues --    3.00433   3.03769   3.05250   3.05916   3.08815
  Beta virt. eigenvalues --    3.09908   3.11371   3.12651   3.14128   3.14654
  Beta virt. eigenvalues --    3.17266   3.20076   3.22972   3.24085   3.25543
  Beta virt. eigenvalues --    3.28286   3.29259   3.30851   3.31723   3.33284
  Beta virt. eigenvalues --    3.34690   3.35281   3.36983   3.37420   3.40478
  Beta virt. eigenvalues --    3.41069   3.43214   3.43851   3.45108   3.45490
  Beta virt. eigenvalues --    3.46876   3.47248   3.50385   3.51583   3.51829
  Beta virt. eigenvalues --    3.52685   3.52896   3.54467   3.56186   3.56601
  Beta virt. eigenvalues --    3.56955   3.58093   3.59055   3.60570   3.62387
  Beta virt. eigenvalues --    3.63493   3.64216   3.65271   3.67720   3.68142
  Beta virt. eigenvalues --    3.69107   3.70147   3.70946   3.72950   3.73917
  Beta virt. eigenvalues --    3.74484   3.75300   3.76969   3.77363   3.77952
  Beta virt. eigenvalues --    3.80241   3.81950   3.82709   3.83106   3.83801
  Beta virt. eigenvalues --    3.84580   3.85763   3.87028   3.87490   3.88746
  Beta virt. eigenvalues --    3.90042   3.91867   3.92836   3.94371   3.95192
  Beta virt. eigenvalues --    3.96512   3.97274   3.98323   3.99105   4.00750
  Beta virt. eigenvalues --    4.01634   4.02858   4.04337   4.05030   4.05877
  Beta virt. eigenvalues --    4.07026   4.07808   4.09454   4.10791   4.11699
  Beta virt. eigenvalues --    4.12489   4.15234   4.15362   4.15865   4.17185
  Beta virt. eigenvalues --    4.18443   4.20585   4.22641   4.23314   4.24305
  Beta virt. eigenvalues --    4.25979   4.27399   4.27958   4.30161   4.30647
  Beta virt. eigenvalues --    4.31980   4.33151   4.33753   4.36205   4.37729
  Beta virt. eigenvalues --    4.38885   4.40448   4.41082   4.41474   4.42906
  Beta virt. eigenvalues --    4.43503   4.45954   4.48370   4.49595   4.52047
  Beta virt. eigenvalues --    4.52159   4.53169   4.54520   4.56144   4.58649
  Beta virt. eigenvalues --    4.59208   4.60185   4.62150   4.64293   4.64405
  Beta virt. eigenvalues --    4.65738   4.66767   4.68217   4.68918   4.70375
  Beta virt. eigenvalues --    4.71735   4.73321   4.75509   4.76272   4.79013
  Beta virt. eigenvalues --    4.79842   4.80494   4.82625   4.85524   4.86911
  Beta virt. eigenvalues --    4.87569   4.90008   4.91890   4.92409   4.93812
  Beta virt. eigenvalues --    4.95340   4.96411   4.97942   5.01342   5.02152
  Beta virt. eigenvalues --    5.03957   5.05297   5.06034   5.07018   5.07877
  Beta virt. eigenvalues --    5.10669   5.11532   5.13724   5.14709   5.15418
  Beta virt. eigenvalues --    5.16315   5.18549   5.19240   5.21433   5.22218
  Beta virt. eigenvalues --    5.24014   5.24663   5.25360   5.28520   5.29246
  Beta virt. eigenvalues --    5.30264   5.32484   5.32539   5.34450   5.35517
  Beta virt. eigenvalues --    5.36875   5.37897   5.41270   5.44233   5.45589
  Beta virt. eigenvalues --    5.47305   5.50681   5.52252   5.53716   5.57034
  Beta virt. eigenvalues --    5.57993   5.61743   5.63523   5.67886   5.72002
  Beta virt. eigenvalues --    5.79044   5.80851   5.82293   5.83844   5.89322
  Beta virt. eigenvalues --    5.90190   5.91906   5.94016   5.94678   5.96838
  Beta virt. eigenvalues --    5.97648   5.98837   6.05029   6.10387   6.12514
  Beta virt. eigenvalues --    6.18099   6.33636   6.34199   6.37409   6.42636
  Beta virt. eigenvalues --    6.43091   6.46521   6.47470   6.49801   6.53261
  Beta virt. eigenvalues --    6.55660   6.56951   6.60129   6.61639   6.65053
  Beta virt. eigenvalues --    6.65882   6.69152   6.70017   6.74477   6.75143
  Beta virt. eigenvalues --    6.75410   6.76385   6.81865   6.85342   6.87273
  Beta virt. eigenvalues --    6.90062   6.93037   6.94953   6.98205   6.98823
  Beta virt. eigenvalues --    7.03643   7.04605   7.07669   7.08677   7.11408
  Beta virt. eigenvalues --    7.12608   7.12806   7.13750   7.17856   7.19580
  Beta virt. eigenvalues --    7.21630   7.26165   7.28905   7.35406   7.38286
  Beta virt. eigenvalues --    7.43324   7.45800   7.47913   7.51651   7.52904
  Beta virt. eigenvalues --    7.55645   7.56506   7.58106   7.72184   7.82716
  Beta virt. eigenvalues --    8.07784   8.17634  14.78849  15.42846  15.54039
  Beta virt. eigenvalues --   15.80937  16.97670  17.11309  17.55884  18.01603
  Beta virt. eigenvalues --   18.48007  19.46330
          Condensed to atoms (all electrons):
               1          2          3          4          5          6
     1  H    0.420053   0.437429   0.001003  -0.031611  -0.014189  -0.006000
     2  C    0.437429   5.954354   0.313978   0.311742  -0.185168   0.050023
     3  H    0.001003   0.313978   0.374723  -0.011824   0.047494  -0.006416
     4  H   -0.031611   0.311742  -0.011824   0.398976  -0.039043  -0.015667
     5  C   -0.014189  -0.185168   0.047494  -0.039043   5.883213  -0.016020
     6  C   -0.006000   0.050023  -0.006416  -0.015667  -0.016020   5.342350
     7  H    0.000489  -0.022860   0.000828  -0.008019   0.116110   0.299822
     8  H   -0.001310   0.001262  -0.008312  -0.001258  -0.146010   0.391011
     9  O   -0.014704   0.042371  -0.014224   0.023949  -0.531620  -0.012989
    10  O   -0.002902  -0.033190   0.018557   0.015773   0.017037   0.037428
    11  H   -0.000110   0.001439   0.000311  -0.001945   0.000396   0.001095
    12  C   -0.000996   0.006135   0.001632   0.000174  -0.011142   0.001420
    13  H   -0.000197  -0.000252  -0.000046   0.001083  -0.002034  -0.000184
    14  C   -0.007310   0.022041  -0.005553   0.007327  -0.063652   0.023348
    15  C   -0.000051   0.005682   0.001003  -0.008000   0.005535   0.004237
    16  H    0.000050  -0.002462  -0.000229  -0.001502   0.002932   0.001675
    17  H    0.000306   0.002978   0.000266   0.000675   0.004421  -0.008161
    18  H   -0.001582   0.000479   0.001077  -0.000643  -0.030521   0.015242
    19  O    0.003517  -0.027583   0.004500   0.025050   0.014991   0.001625
    20  O    0.000054   0.000475   0.000046   0.000020   0.000026   0.001019
    21  H   -0.000007  -0.000234  -0.000024  -0.000356  -0.000208  -0.000096
    22  H    0.011156  -0.016004   0.000829  -0.018786   0.033853  -0.027834
               7          8          9         10         11         12
     1  H    0.000489  -0.001310  -0.014704  -0.002902  -0.000110  -0.000996
     2  C   -0.022860   0.001262   0.042371  -0.033190   0.001439   0.006135
     3  H    0.000828  -0.008312  -0.014224   0.018557   0.000311   0.001632
     4  H   -0.008019  -0.001258   0.023949   0.015773  -0.001945   0.000174
     5  C    0.116110  -0.146010  -0.531620   0.017037   0.000396  -0.011142
     6  C    0.299822   0.391011  -0.012989   0.037428   0.001095   0.001420
     7  H    0.468851  -0.080867  -0.004184   0.004801   0.000048   0.000150
     8  H   -0.080867   0.512720   0.009074  -0.062631   0.000030  -0.001889
     9  O   -0.004184   0.009074   9.419544   0.001019  -0.000172   0.002691
    10  O    0.004801  -0.062631   0.001019   9.027052  -0.002768  -0.008475
    11  H    0.000048   0.000030  -0.000172  -0.002768   0.373419   0.437178
    12  C    0.000150  -0.001889   0.002691  -0.008475   0.437178   5.956220
    13  H    0.001884   0.000030   0.000538   0.007499  -0.007686   0.359465
    14  C   -0.033627   0.029703   0.008377  -0.177208  -0.034987  -0.240454
    15  C    0.001780  -0.003407  -0.007036   0.012540   0.007018   0.022690
    16  H    0.006144  -0.000037  -0.000714   0.004102  -0.004148  -0.053749
    17  H   -0.012099   0.000220  -0.001547  -0.005553   0.001435   0.025226
    18  H   -0.013512   0.001697   0.028685  -0.010510   0.000226   0.001910
    19  O    0.002768  -0.003272  -0.000217   0.020468   0.021468   0.043351
    20  O   -0.000526   0.000079   0.000028   0.000280  -0.044663  -0.123634
    21  H   -0.000004   0.000017   0.000022  -0.000489   0.012711   0.071908
    22  H    0.028954  -0.016905   0.025715  -0.083952  -0.037606  -0.147899
              13         14         15         16         17         18
     1  H   -0.000197  -0.007310  -0.000051   0.000050   0.000306  -0.001582
     2  C   -0.000252   0.022041   0.005682  -0.002462   0.002978   0.000479
     3  H   -0.000046  -0.005553   0.001003  -0.000229   0.000266   0.001077
     4  H    0.001083   0.007327  -0.008000  -0.001502   0.000675  -0.000643
     5  C   -0.002034  -0.063652   0.005535   0.002932   0.004421  -0.030521
     6  C   -0.000184   0.023348   0.004237   0.001675  -0.008161   0.015242
     7  H    0.001884  -0.033627   0.001780   0.006144  -0.012099  -0.013512
     8  H    0.000030   0.029703  -0.003407  -0.000037   0.000220   0.001697
     9  O    0.000538   0.008377  -0.007036  -0.000714  -0.001547   0.028685
    10  O    0.007499  -0.177208   0.012540   0.004102  -0.005553  -0.010510
    11  H   -0.007686  -0.034987   0.007018  -0.004148   0.001435   0.000226
    12  C    0.359465  -0.240454   0.022690  -0.053749   0.025226   0.001910
    13  H    0.352213   0.047804  -0.004273   0.004069  -0.006296  -0.003157
    14  C    0.047804   6.073129  -0.160638  -0.054133   0.025094  -0.012649
    15  C   -0.004273  -0.160638   6.033799   0.454472   0.309685   0.366661
    16  H    0.004069  -0.054133   0.454472   0.510381  -0.044859  -0.038638
    17  H   -0.006296   0.025094   0.309685  -0.044859   0.382024  -0.012011
    18  H   -0.003157  -0.012649   0.366661  -0.038638  -0.012011   0.445159
    19  O   -0.008613  -0.716341   0.075502   0.006416  -0.008569   0.019536
    20  O   -0.008444   0.017887   0.002262   0.035118  -0.007806   0.000595
    21  H   -0.011123  -0.028878   0.001938  -0.004922   0.001414   0.000243
    22  H   -0.006846  -0.030790  -0.139602   0.002789   0.016449  -0.057885
              19         20         21         22
     1  H    0.003517   0.000054  -0.000007   0.011156
     2  C   -0.027583   0.000475  -0.000234  -0.016004
     3  H    0.004500   0.000046  -0.000024   0.000829
     4  H    0.025050   0.000020  -0.000356  -0.018786
     5  C    0.014991   0.000026  -0.000208   0.033853
     6  C    0.001625   0.001019  -0.000096  -0.027834
     7  H    0.002768  -0.000526  -0.000004   0.028954
     8  H   -0.003272   0.000079   0.000017  -0.016905
     9  O   -0.000217   0.000028   0.000022   0.025715
    10  O    0.020468   0.000280  -0.000489  -0.083952
    11  H    0.021468  -0.044663   0.012711  -0.037606
    12  C    0.043351  -0.123634   0.071908  -0.147899
    13  H   -0.008613  -0.008444  -0.011123  -0.006846
    14  C   -0.716341   0.017887  -0.028878  -0.030790
    15  C    0.075502   0.002262   0.001938  -0.139602
    16  H    0.006416   0.035118  -0.004922   0.002789
    17  H   -0.008569  -0.007806   0.001414   0.016449
    18  H    0.019536   0.000595   0.000243  -0.057885
    19  O    9.383913   0.013959  -0.007995   0.064625
    20  O    0.013959   8.490921   0.187568   0.004977
    21  H   -0.007995   0.187568   0.641943   0.003016
    22  H    0.064625   0.004977   0.003016   1.074044
          Atomic-Atomic Spin Densities.
               1          2          3          4          5          6
     1  H   -0.002690   0.001299   0.000357   0.002487  -0.001135  -0.000376
     2  C    0.001299   0.016810   0.001986  -0.002876  -0.010599  -0.006190
     3  H    0.000357   0.001986  -0.001061   0.001093  -0.002177   0.001277
     4  H    0.002487  -0.002876   0.001093  -0.001078  -0.000222  -0.001131
     5  C   -0.001135  -0.010599  -0.002177  -0.000222   0.020603   0.016027
     6  C   -0.000376  -0.006190   0.001277  -0.001131   0.016027  -0.016492
     7  H   -0.000023   0.001449   0.000577   0.000433  -0.001367  -0.000902
     8  H   -0.000191  -0.001566  -0.000212  -0.000279   0.001658   0.025024
     9  O    0.000059   0.000222  -0.000193  -0.000015  -0.005125  -0.003561
    10  O    0.000523   0.004017  -0.002099   0.001162  -0.008221  -0.043896
    11  H    0.000009   0.000073   0.000037  -0.000083  -0.000068  -0.000322
    12  C    0.000029   0.000987   0.000108  -0.001604  -0.001380  -0.000857
    13  H   -0.000015  -0.000114   0.000008   0.000379  -0.000145  -0.000268
    14  C    0.000725  -0.007593  -0.000118  -0.001293   0.017984  -0.001410
    15  C   -0.000033   0.000740   0.000115   0.002025  -0.003151  -0.004124
    16  H   -0.000015  -0.000192  -0.000010   0.000367  -0.000131   0.001495
    17  H    0.000024   0.000483   0.000042  -0.000724   0.000256  -0.001353
    18  H    0.000080  -0.000870  -0.000110   0.000675   0.000381  -0.000987
    19  O   -0.000394   0.000453  -0.000192   0.001831  -0.003636   0.001647
    20  O    0.000010   0.000010  -0.000014  -0.000074   0.000124   0.000063
    21  H    0.000009   0.000023  -0.000001  -0.000145   0.000046   0.000019
    22  H   -0.001053   0.004030   0.000041  -0.001874  -0.003142   0.000383
               7          8          9         10         11         12
     1  H   -0.000023  -0.000191   0.000059   0.000523   0.000009   0.000029
     2  C    0.001449  -0.001566   0.000222   0.004017   0.000073   0.000987
     3  H    0.000577  -0.000212  -0.000193  -0.002099   0.000037   0.000108
     4  H    0.000433  -0.000279  -0.000015   0.001162  -0.000083  -0.001604
     5  C   -0.001367   0.001658  -0.005125  -0.008221  -0.000068  -0.001380
     6  C   -0.000902   0.025024  -0.003561  -0.043896  -0.000322  -0.000857
     7  H    0.009284  -0.005391   0.000819   0.004395   0.000030   0.001162
     8  H   -0.005391   0.039429  -0.001058  -0.008746  -0.000032  -0.000646
     9  O    0.000819  -0.001058   0.020923   0.001924   0.000008   0.000185
    10  O    0.004395  -0.008746   0.001924   0.805758  -0.000003   0.018568
    11  H    0.000030  -0.000032   0.000008  -0.000003   0.000249   0.014615
    12  C    0.001162  -0.000646   0.000185   0.018568   0.014615   0.220508
    13  H    0.000283  -0.000103   0.000017   0.001366  -0.001513  -0.021121
    14  C   -0.010248   0.006245  -0.002488  -0.118333  -0.014977  -0.165074
    15  C    0.002607  -0.001399   0.000952   0.007803  -0.000023   0.008102
    16  H   -0.000069   0.000044  -0.000017  -0.000989  -0.001152  -0.015609
    17  H   -0.000766   0.000028   0.000048   0.002665   0.001209   0.016516
    18  H    0.000138   0.000283   0.000019  -0.001517  -0.000261  -0.003564
    19  O    0.001118  -0.000574   0.000333   0.011131   0.003362   0.039799
    20  O   -0.000084   0.000045  -0.000017  -0.000807  -0.001956  -0.013701
    21  H   -0.000038   0.000019  -0.000009  -0.000077   0.001023   0.007702
    22  H   -0.003724   0.001208   0.000724  -0.025006   0.002574   0.030304
              13         14         15         16         17         18
     1  H   -0.000015   0.000725  -0.000033  -0.000015   0.000024   0.000080
     2  C   -0.000114  -0.007593   0.000740  -0.000192   0.000483  -0.000870
     3  H    0.000008  -0.000118   0.000115  -0.000010   0.000042  -0.000110
     4  H    0.000379  -0.001293   0.002025   0.000367  -0.000724   0.000675
     5  C   -0.000145   0.017984  -0.003151  -0.000131   0.000256   0.000381
     6  C   -0.000268  -0.001410  -0.004124   0.001495  -0.001353  -0.000987
     7  H    0.000283  -0.010248   0.002607  -0.000069  -0.000766   0.000138
     8  H   -0.000103   0.006245  -0.001399   0.000044   0.000028   0.000283
     9  O    0.000017  -0.002488   0.000952  -0.000017   0.000048   0.000019
    10  O    0.001366  -0.118333   0.007803  -0.000989   0.002665  -0.001517
    11  H   -0.001513  -0.014977  -0.000023  -0.001152   0.001209  -0.000261
    12  C   -0.021121  -0.165074   0.008102  -0.015609   0.016516  -0.003564
    13  H    0.011271   0.031799   0.006928   0.002682  -0.004652   0.000997
    14  C    0.031799   0.740496  -0.032575  -0.005882   0.004243  -0.007772
    15  C    0.006928  -0.032575   0.117180   0.014807  -0.025150   0.013437
    16  H    0.002682  -0.005882   0.014807   0.025875  -0.020163   0.003565
    17  H   -0.004652   0.004243  -0.025150  -0.020163   0.027836  -0.007681
    18  H    0.000997  -0.007772   0.013437   0.003565  -0.007681   0.010860
    19  O   -0.009349  -0.277672   0.012212   0.011251  -0.006795   0.004236
    20  O   -0.000220   0.009450  -0.004034  -0.000525   0.000662  -0.000359
    21  H   -0.002134  -0.012193  -0.000582  -0.001073   0.000742  -0.000284
    22  H   -0.011138  -0.021328  -0.009825  -0.006096   0.011717  -0.002089
              19         20         21         22
     1  H   -0.000394   0.000010   0.000009  -0.001053
     2  C    0.000453   0.000010   0.000023   0.004030
     3  H   -0.000192  -0.000014  -0.000001   0.000041
     4  H    0.001831  -0.000074  -0.000145  -0.001874
     5  C   -0.003636   0.000124   0.000046  -0.003142
     6  C    0.001647   0.000063   0.000019   0.000383
     7  H    0.001118  -0.000084  -0.000038  -0.003724
     8  H   -0.000574   0.000045   0.000019   0.001208
     9  O    0.000333  -0.000017  -0.000009   0.000724
    10  O    0.011131  -0.000807  -0.000077  -0.025006
    11  H    0.003362  -0.001956   0.001023   0.002574
    12  C    0.039799  -0.013701   0.007702   0.030304
    13  H   -0.009349  -0.000220  -0.002134  -0.011138
    14  C   -0.277672   0.009450  -0.012193  -0.021328
    15  C    0.012212  -0.004034  -0.000582  -0.009825
    16  H    0.011251  -0.000525  -0.001073  -0.006096
    17  H   -0.006795   0.000662   0.000742   0.011717
    18  H    0.004236  -0.000359  -0.000284  -0.002089
    19  O    1.157863   0.002168   0.006359   0.004093
    20  O    0.002168   0.038212   0.001441   0.000944
    21  H    0.006359   0.001441   0.000948   0.001605
    22  H    0.004093   0.000944   0.001605  -0.061884
 Mulliken charges and spin densities:
               1          2
     1  H    0.206912  -0.000316
     2  C   -0.862636   0.002581
     3  H    0.280381  -0.000547
     4  H    0.353887  -0.000946
     5  C    0.913598   0.016579
     6  C   -0.076930  -0.035934
     7  H    0.243067  -0.000318
     8  H    0.380056   0.053786
     9  O   -0.974602   0.013751
    10  O   -0.778876   0.649617
    11  H    0.277311   0.002799
    12  C   -0.341914   0.135030
    13  H    0.284566   0.004958
    14  C    1.311510   0.131986
    15  C   -0.981797   0.106011
    16  H    0.177245   0.008161
    17  H    0.336709  -0.000811
    18  H    0.299597   0.009174
    19  O   -0.929101   0.959242
    20  O   -0.570240   0.031336
    21  H    0.133558   0.003399
    22  H    0.317700  -0.089538
 Sum of Mulliken charges =   0.00000   2.00000
 Mulliken charges and spin densities with hydrogens summed into heavy atoms:
               1          2
     2  C   -0.021456   0.000773
     5  C    0.913598   0.016579
     6  C    0.546193   0.017533
     9  O   -0.974602   0.013751
    10  O   -0.778876   0.649617
    12  C    0.219963   0.142787
    14  C    1.629210   0.042448
    15  C   -0.168246   0.122535
    19  O   -0.929101   0.959242
    20  O   -0.436682   0.034735
 APT charges:
               1
     1  H    0.019619
     2  C   -0.126314
     3  H    0.034471
     4  H    0.046215
     5  C    0.742586
     6  C    0.108819
     7  H   -0.019880
     8  H    0.032552
     9  O   -0.685806
    10  O    0.031349
    11  H   -0.054349
    12  C    0.718404
    13  H   -0.012137
    14  C    0.451176
    15  C    0.030306
    16  H    0.023410
    17  H    0.009761
    18  H    0.020685
    19  O   -0.367330
    20  O   -0.725135
    21  H    0.291918
    22  H   -0.570320
 Sum of APT charges =   0.00000
 APT charges with hydrogens summed into heavy atoms:
               1
     2  C   -0.026008
     5  C    0.742586
     6  C    0.121490
     9  O   -0.685806
    10  O    0.031349
    12  C    0.651919
    14  C   -0.119144
    15  C    0.084162
    19  O   -0.367330
    20  O   -0.433217
 Electronic spatial extent (au):  <R**2>=           1944.9133
 Charge=              0.0000 electrons
 Dipole moment (field-independent basis, Debye):
    X=             -1.4654    Y=              0.9267    Z=             -1.0179  Tot=              2.0105
 Quadrupole moment (field-independent basis, Debye-Ang):
   XX=            -63.6483   YY=            -63.4869   ZZ=            -60.3910
   XY=              6.0948   XZ=             -2.0543   YZ=              2.7707
 Traceless Quadrupole moment (field-independent basis, Debye-Ang):
   XX=             -1.1395   YY=             -0.9782   ZZ=              2.1177
   XY=              6.0948   XZ=             -2.0543   YZ=              2.7707
 Octapole moment (field-independent basis, Debye-Ang**2):
  XXX=             -6.4123  YYY=             -2.7013  ZZZ=             -2.9543  XYY=             -8.1511
  XXY=              7.3064  XXZ=            -35.2564  XZZ=            -10.6211  YZZ=              2.1913
  YYZ=              2.6552  XYZ=              7.0033
 Hexadecapole moment (field-independent basis, Debye-Ang**3):
 XXXX=          -1829.7346 YYYY=           -372.3966 ZZZZ=           -348.6547 XXXY=            111.8298
 XXXZ=             24.4078 YYYX=             10.1095 YYYZ=              4.5317 ZZZX=              3.1265
 ZZZY=              0.6978 XXYY=           -320.3847 XXZZ=           -344.8465 YYZZ=           -118.2141
 XXYZ=             28.5030 YYXZ=             -2.8911 ZZXY=              5.1546
 N-N= 5.601721080845D+02 E-N=-2.377124970495D+03  KE= 5.335843051986D+02
  Exact polarizability: 144.169  15.653 101.752   1.666   0.635  91.280
 Approx polarizability: 116.888  10.829 115.188   4.531   1.025 101.369
                          Isotropic Fermi Contact Couplings
        Atom                 a.u.       MegaHertz       Gauss      10(-4) cm-1
     1  H(1)               0.00000      -0.00980      -0.00350      -0.00327
     2  C(13)             -0.00003      -0.01629      -0.00581      -0.00543
     3  H(1)              -0.00001      -0.01563      -0.00558      -0.00521
     4  H(1)              -0.00025      -0.56963      -0.20326      -0.19001
     5  C(13)              0.00418       2.35183       0.83919       0.78449
     6  C(13)             -0.01811     -10.17987      -3.63243      -3.39564
     7  H(1)               0.00338       7.54808       2.69334       2.51777
     8  H(1)               0.02642      59.05505      21.07231      19.69865
     9  O(17)              0.00108      -0.32649      -0.11650      -0.10891
    10  O(17)              0.05133     -15.55792      -5.55145      -5.18956
    11  H(1)              -0.00145      -3.24691      -1.15858      -1.08305
    12  C(13)              0.05453      30.65247      10.93756      10.22456
    13  H(1)               0.00446       9.96304       3.55506       3.32331
    14  C(13)              0.02007      11.28389       4.02637       3.76390
    15  C(13)              0.04745      26.67283       9.51753       8.89710
    16  H(1)               0.00373       8.34304       2.97701       2.78294
    17  H(1)               0.00284       6.34899       2.26548       2.11779
    18  H(1)              -0.00047      -1.05753      -0.37735      -0.35275
    19  O(17)              0.04118     -12.48266      -4.45412      -4.16377
    20  O(17)              0.00709      -2.14796      -0.76644      -0.71648
    21  H(1)              -0.00008      -0.17432      -0.06220      -0.05815
    22  H(1)               0.00071       1.58016       0.56384       0.52708
 --------------------------------------------------------
       Center         ----  Spin Dipole Couplings  ----
                      3XX-RR        3YY-RR        3ZZ-RR
 --------------------------------------------------------
     1   Atom        0.003872     -0.001111     -0.002761
     2   Atom        0.003984     -0.001865     -0.002119
     3   Atom        0.003818     -0.002802     -0.001016
     4   Atom        0.010167     -0.003847     -0.006320
     5   Atom        0.009151      0.004016     -0.013167
     6   Atom        0.016868     -0.003189     -0.013679
     7   Atom       -0.005027     -0.007451      0.012478
     8   Atom        0.014353     -0.006305     -0.008047
     9   Atom        0.049713     -0.039114     -0.010600
    10   Atom        0.106329      1.054090     -1.160419
    11   Atom       -0.002215      0.001033      0.001182
    12   Atom        0.077079      0.021664     -0.098743
    13   Atom       -0.000630      0.008946     -0.008316
    14   Atom        0.140607     -0.000603     -0.140004
    15   Atom       -0.081091     -0.075932      0.157023
    16   Atom       -0.003717     -0.008229      0.011946
    17   Atom       -0.014114      0.001106      0.013008
    18   Atom       -0.003462     -0.007884      0.011346
    19   Atom        0.000254     -0.343536      0.343282
    20   Atom        0.099093     -0.045219     -0.053874
    21   Atom        0.014818     -0.005538     -0.009280
    22   Atom        0.047474      0.044424     -0.091897
 --------------------------------------------------------
                        XY            XZ            YZ
 --------------------------------------------------------
     1   Atom       -0.002618     -0.002077      0.001425
     2   Atom       -0.002308     -0.002894      0.004833
     3   Atom       -0.001608     -0.006200      0.002694
     4   Atom        0.000165     -0.009535      0.004024
     5   Atom       -0.022489     -0.002506      0.005296
     6   Atom        0.011839      0.021898     -0.010089
     7   Atom        0.002038      0.010379     -0.000838
     8   Atom        0.008182      0.008445     -0.000713
     9   Atom       -0.050886     -0.049167      0.012057
    10   Atom        1.842584     -0.484339     -0.620037
    11   Atom       -0.015008      0.009440     -0.010824
    12   Atom       -0.147071      0.009382     -0.005015
    13   Atom       -0.007448     -0.000142      0.013064
    14   Atom        0.196301     -0.065422     -0.073071
    15   Atom        0.003171     -0.000521     -0.031132
    16   Atom        0.009568     -0.010214     -0.007679
    17   Atom        0.002062     -0.001614      0.008305
    18   Atom       -0.008121      0.013123     -0.008614
    19   Atom       -1.064608      1.539534     -1.848387
    20   Atom       -0.064467      0.050193     -0.031501
    21   Atom        0.000930      0.000488      0.005628
    22   Atom        0.137991     -0.014667     -0.014218
 --------------------------------------------------------


 ---------------------------------------------------------------------------------
              Anisotropic Spin Dipole Couplings in Principal Axis System
 ---------------------------------------------------------------------------------

       Atom             a.u.   MegaHertz   Gauss  10(-4) cm-1        Axes

              Baa    -0.0036    -1.942    -0.693    -0.648  0.1141 -0.3956  0.9113
     1 H(1)   Bbb    -0.0021    -1.108    -0.396    -0.370  0.4702  0.8296  0.3012
              Bcc     0.0057     3.050     1.088     1.017  0.8752 -0.3941 -0.2807
 
              Baa    -0.0068    -0.919    -0.328    -0.307  0.0489 -0.6836  0.7283
     2 C(13)  Bbb    -0.0003    -0.039    -0.014    -0.013  0.6482  0.5764  0.4975
              Bcc     0.0071     0.958     0.342     0.320  0.7599 -0.4477 -0.4713
 
              Baa    -0.0059    -3.166    -1.130    -1.056  0.4225 -0.4566  0.7829
     3 H(1)   Bbb    -0.0028    -1.510    -0.539    -0.504  0.4476  0.8563  0.2579
              Bcc     0.0088     4.676     1.669     1.560  0.7881 -0.2415 -0.5662
 
              Baa    -0.0123    -6.582    -2.348    -2.195  0.3591 -0.4055  0.8406
     4 H(1)   Bbb    -0.0023    -1.239    -0.442    -0.413  0.2437  0.9102  0.3350
              Bcc     0.0147     7.820     2.791     2.609  0.9009 -0.0846 -0.4257
 
              Baa    -0.0175    -2.344    -0.836    -0.782  0.5193  0.6733 -0.5263
     5 C(13)  Bbb    -0.0124    -1.668    -0.595    -0.556  0.4340  0.3227  0.8411
              Bcc     0.0299     4.012     1.432     1.338  0.7362 -0.6652 -0.1246
 
              Baa    -0.0324    -4.344    -1.550    -1.449 -0.4510  0.4496  0.7710
     6 C(13)  Bbb     0.0029     0.389     0.139     0.130  0.0302  0.8711 -0.4902
              Bcc     0.0295     3.955     1.411     1.319  0.8920  0.1978  0.4064
 
              Baa    -0.0112    -5.953    -2.124    -1.986  0.7805 -0.5105 -0.3608
     7 H(1)   Bbb    -0.0061    -3.278    -1.170    -1.093  0.4614  0.8598 -0.2185
              Bcc     0.0173     9.232     3.294     3.079  0.4218  0.0040  0.9067
 
              Baa    -0.0131    -6.972    -2.488    -2.326 -0.3914  0.5513  0.7368
     8 H(1)   Bbb    -0.0063    -3.387    -1.209    -1.130 -0.0580  0.7843 -0.6177
              Bcc     0.0194    10.360     3.697     3.456  0.9184  0.2845  0.2750
 
              Baa    -0.0647     4.680     1.670     1.561  0.4813  0.8401  0.2503
     9 O(17)  Bbb    -0.0315     2.277     0.813     0.760  0.2682 -0.4130  0.8703
              Bcc     0.0961    -6.957    -2.483    -2.321  0.8345 -0.3518 -0.4241
 
              Baa    -1.3255    95.913    34.224    31.993  0.6141 -0.2836  0.7365
    10 O(17)  Bbb    -1.3199    95.507    34.079    31.858 -0.5125  0.5664  0.6454
              Bcc     2.6454  -191.420   -68.303   -63.851  0.6002  0.7738 -0.2024
 
              Baa    -0.0157    -8.372    -2.987    -2.793  0.7375  0.6751  0.0204
    11 H(1)   Bbb    -0.0080    -4.260    -1.520    -1.421 -0.3761  0.3854  0.8426
              Bcc     0.0237    12.632     4.507     4.214 -0.5609  0.6291 -0.5382
 
              Baa    -0.1019   -13.675    -4.879    -4.561 -0.5243 -0.5994  0.6049
    12 C(13)  Bbb    -0.0975   -13.082    -4.668    -4.364  0.3648  0.4837  0.7956
              Bcc     0.1994    26.757     9.547     8.925  0.7695 -0.6377  0.0349
 
              Baa    -0.0162    -8.622    -3.077    -2.876 -0.2334 -0.5024  0.8325
    13 H(1)   Bbb    -0.0022    -1.158    -0.413    -0.386  0.9128  0.1819  0.3657
              Bcc     0.0183     9.781     3.490     3.262 -0.3352  0.8453  0.4162
 
              Baa    -0.1740   -23.353    -8.333    -7.790 -0.1561  0.5283  0.8346
    14 C(13)  Bbb    -0.1254   -16.830    -6.005    -5.614 -0.5888  0.6286 -0.5081
              Bcc     0.2994    40.182    14.338    13.403  0.7931  0.5707 -0.2130
 
              Baa    -0.0837   -11.229    -4.007    -3.746  0.7655 -0.6384 -0.0809
    15 C(13)  Bbb    -0.0774   -10.391    -3.708    -3.466  0.6435  0.7586  0.1022
              Bcc     0.1611    21.620     7.715     7.212 -0.0038 -0.1303  0.9915
 
              Baa    -0.0158    -8.435    -3.010    -2.813 -0.6289  0.7773 -0.0164
    16 H(1)   Bbb    -0.0055    -2.932    -1.046    -0.978  0.6212  0.5151  0.5906
              Bcc     0.0213    11.366     4.056     3.791 -0.4675 -0.3613  0.8068
 
              Baa    -0.0147    -7.841    -2.798    -2.615  0.9759 -0.1867  0.1128
    17 H(1)   Bbb    -0.0026    -1.380    -0.493    -0.460  0.2176  0.8707 -0.4412
              Bcc     0.0173     9.221     3.290     3.076 -0.0159  0.4551  0.8903
 
              Baa    -0.0142    -7.578    -2.704    -2.528  0.6752  0.7308 -0.1004
    18 H(1)   Bbb    -0.0091    -4.856    -1.733    -1.620 -0.5462  0.5867  0.5978
              Bcc     0.0233    12.434     4.437     4.147  0.4958 -0.3488  0.7953
 
              Baa    -1.9078   138.048    49.259    46.048 -0.1643  0.7043  0.6907
    19 O(17)  Bbb    -1.1217    81.167    28.962    27.074  0.8352  0.4718 -0.2824
              Bcc     3.0295  -219.215   -78.221   -73.122  0.5248 -0.5305  0.6658
 
              Baa    -0.0816     5.905     2.107     1.970  0.0591  0.7111  0.7006
    20 O(17)  Bbb    -0.0595     4.303     1.536     1.435 -0.4533 -0.6062  0.6535
              Bcc     0.1411   -10.209    -3.643    -3.405  0.8894 -0.3562  0.2865
 
              Baa    -0.0133    -7.118    -2.540    -2.374  0.0053 -0.5854  0.8107
    21 H(1)   Bbb    -0.0015    -0.824    -0.294    -0.275 -0.0634  0.8089  0.5845
              Bcc     0.0149     7.942     2.834     2.649  0.9980  0.0545  0.0329
 
              Baa    -0.0934   -49.851   -17.788   -16.628  0.1544 -0.0528  0.9866
    22 H(1)   Bbb    -0.0920   -49.098   -17.519   -16.377 -0.6880  0.7110  0.1458
              Bcc     0.1855    98.948    35.307    33.006  0.7091  0.7013 -0.0734
 

 ---------------------------------------------------------------------------------

 Rotating derivatives to standard orientation.
 Full mass-weighted force constant matrix:
 Low frequencies --- -554.3127   -4.7840   -0.0007   -0.0003    0.0011    0.7916
 Low frequencies ---    4.5363   25.5977   47.3464
 ******    1 imaginary frequencies (negative Signs) ****** 
 Diagonal vibrational polarizability:
      331.7797909      70.5229424      20.3314472
 Harmonic frequencies (cm**-1), IR intensities (KM/Mole), Raman scattering
 activities (A**4/AMU), depolarization ratios for plane and unpolarized
 incident light, reduced masses (AMU), force constants (mDyne/A),
 and normal coordinates:
                      1                      2                      3
                      A                      A                      A
 Frequencies --   -554.3126                25.5919                47.3459
 Red. masses --      3.1316                 5.1190                 7.4466
 Frc consts  --      0.5669                 0.0020                 0.0098
 IR Inten    --   1766.6518                 0.4368                 4.0559
  Atom  AN      X      Y      Z        X      Y      Z        X      Y      Z
     1   1    -0.02  -0.01  -0.01    -0.01   0.14  -0.21     0.00   0.07  -0.12
     2   6    -0.01   0.00  -0.01    -0.01   0.13  -0.13    -0.09  -0.01  -0.01
     3   1    -0.01   0.00  -0.01     0.00   0.19  -0.03    -0.32   0.02  -0.08
     4   1    -0.03   0.01   0.03     0.00   0.15  -0.16    -0.11  -0.15   0.19
     5   6     0.01  -0.02  -0.02    -0.03  -0.03  -0.08     0.15   0.02  -0.02
     6   6     0.02   0.02   0.01     0.03  -0.04   0.04    -0.02  -0.09   0.09
     7   1    -0.03   0.08   0.00     0.07  -0.11   0.05    -0.03  -0.21   0.08
     8   1     0.11  -0.05   0.04     0.05  -0.06   0.06    -0.09   0.01   0.19
     9   8    -0.01   0.02   0.00    -0.10  -0.15  -0.15     0.48   0.13  -0.10
    10   8     0.25   0.21   0.00     0.01   0.05   0.11    -0.04  -0.09   0.12
    11   1    -0.03  -0.02   0.02     0.09  -0.17  -0.15     0.08  -0.02  -0.11
    12   6    -0.01  -0.05   0.03     0.00  -0.06  -0.12     0.00   0.03  -0.09
    13   1    -0.05  -0.01  -0.01    -0.10   0.01  -0.21     0.03   0.05  -0.13
    14   6    -0.07   0.03   0.02     0.02   0.04   0.09    -0.08  -0.06   0.02
    15   6    -0.05  -0.03  -0.01    -0.08   0.21   0.15    -0.19   0.00   0.05
    16   1    -0.02  -0.04   0.04    -0.08   0.21   0.16    -0.22   0.05   0.03
    17   1    -0.04  -0.05   0.03    -0.17   0.29   0.05    -0.18   0.02   0.01
    18   1    -0.04  -0.02  -0.02    -0.07   0.27   0.29    -0.22  -0.03   0.12
    19   8    -0.06  -0.13  -0.03     0.14  -0.05   0.21    -0.11  -0.10   0.07
    20   8    -0.05  -0.01   0.00     0.01  -0.08  -0.14    -0.08   0.14  -0.13
    21   1     0.07  -0.11   0.09     0.10  -0.15  -0.07    -0.11   0.13  -0.11
    22   1    -0.62  -0.63  -0.05     0.00   0.06   0.08    -0.02  -0.12   0.05
                      4                      5                      6
                      A                      A                      A
 Frequencies --     77.6584                92.6143               103.3861
 Red. masses --      4.4482                 3.6354                 3.1353
 Frc consts  --      0.0158                 0.0184                 0.0197
 IR Inten    --      1.4985                 0.6901                 8.3877
  Atom  AN      X      Y      Z        X      Y      Z        X      Y      Z
     1   1     0.24   0.23  -0.04     0.24   0.01   0.02    -0.06   0.05  -0.03
     2   6     0.16   0.17  -0.04     0.29   0.06  -0.02    -0.13  -0.02   0.04
     3   1     0.15   0.24   0.05     0.48   0.08   0.09    -0.28   0.01   0.02
     4   1     0.21   0.10  -0.14     0.31   0.19  -0.20    -0.13  -0.13   0.13
     5   6     0.00   0.05   0.00     0.10  -0.03   0.00    -0.04  -0.03   0.04
     6   6    -0.06   0.02   0.02    -0.04  -0.10   0.01    -0.06  -0.06   0.10
     7   1    -0.08  -0.01   0.01    -0.17  -0.17  -0.02    -0.12  -0.13   0.08
     8   1    -0.09   0.06   0.04    -0.07  -0.03   0.18    -0.03  -0.07   0.22
     9   8    -0.11  -0.02  -0.01     0.07  -0.04   0.01     0.05  -0.03   0.00
    10   8    -0.07  -0.04   0.00     0.05  -0.07  -0.08     0.01   0.04   0.07
    11   1     0.08  -0.21  -0.15    -0.24  -0.04   0.00    -0.19  -0.28  -0.20
    12   6     0.12  -0.02  -0.09    -0.16   0.00   0.01    -0.04  -0.06  -0.14
    13   1     0.31   0.08  -0.26    -0.19   0.03  -0.03     0.02   0.07  -0.33
    14   6     0.03  -0.16  -0.04    -0.10   0.09  -0.02     0.02   0.04  -0.14
    15   6    -0.01  -0.06  -0.01    -0.06   0.10  -0.02     0.09   0.15  -0.11
    16   1    -0.04   0.01   0.03    -0.02   0.05  -0.01     0.14   0.10  -0.04
    17   1     0.03  -0.01  -0.07    -0.11   0.11  -0.03     0.02   0.20  -0.18
    18   1    -0.04  -0.09   0.04    -0.02   0.16  -0.02     0.13   0.24  -0.09
    19   8    -0.07  -0.22   0.03    -0.06   0.07  -0.01     0.05  -0.01  -0.07
    20   8     0.03   0.24   0.12    -0.10  -0.07   0.09     0.04  -0.02   0.17
    21   1    -0.19   0.20   0.22    -0.07  -0.11   0.14    -0.06  -0.11   0.31
    22   1     0.06  -0.22  -0.09    -0.11   0.09  -0.04     0.00   0.07  -0.17
                      7                      8                      9
                      A                      A                      A
 Frequencies --    145.1074               154.9204               205.7734
 Red. masses --      1.2290                 1.8989                 2.3898
 Frc consts  --      0.0152                 0.0269                 0.0596
 IR Inten    --      3.1415                 5.0021                 4.6155
  Atom  AN      X      Y      Z        X      Y      Z        X      Y      Z
     1   1    -0.42  -0.34   0.08    -0.28  -0.18   0.04     0.04  -0.04   0.03
     2   6    -0.03  -0.02   0.00    -0.02   0.03   0.01     0.05  -0.03   0.00
     3   1     0.50  -0.16   0.05     0.35  -0.04   0.08     0.04  -0.07  -0.04
     4   1    -0.12   0.51  -0.16    -0.08   0.40  -0.13     0.05  -0.06   0.03
     5   6    -0.01   0.00  -0.01    -0.02  -0.01   0.02     0.06   0.02  -0.01
     6   6     0.01   0.01  -0.01    -0.05  -0.03   0.04     0.19   0.09  -0.05
     7   1     0.05   0.02   0.00    -0.10  -0.07   0.03     0.49   0.23   0.03
     8   1     0.02   0.01  -0.04    -0.06  -0.02   0.12     0.17   0.06  -0.41
     9   8     0.02   0.02   0.00     0.02   0.00   0.00    -0.03  -0.01   0.01
    10   8    -0.01   0.01   0.02    -0.02   0.00   0.01    -0.04  -0.01   0.17
    11   1    -0.01  -0.12  -0.06     0.05   0.16   0.08    -0.09  -0.09  -0.06
    12   6     0.00  -0.03  -0.04     0.02   0.03   0.04    -0.05  -0.03  -0.05
    13   1     0.03   0.02  -0.12     0.00  -0.05   0.15    -0.05   0.00  -0.09
    14   6     0.01  -0.02   0.01     0.01  -0.01  -0.04    -0.03  -0.01  -0.04
    15   6    -0.06  -0.03   0.01     0.15   0.08  -0.02    -0.03   0.04  -0.03
    16   1    -0.03  -0.11  -0.06     0.06   0.28   0.17    -0.19   0.31   0.10
    17   1    -0.18  -0.05   0.04     0.45   0.13  -0.10     0.30   0.09  -0.10
    18   1    -0.02   0.04   0.06     0.06  -0.10  -0.12    -0.17  -0.21  -0.08
    19   8     0.06   0.01  -0.02    -0.12  -0.07   0.03    -0.09   0.00  -0.04
    20   8     0.00   0.02   0.04     0.02  -0.03  -0.08    -0.02  -0.05   0.03
    21   1    -0.07   0.02   0.07     0.11  -0.03  -0.11    -0.02  -0.08   0.06
    22   1     0.00   0.01   0.06     0.02  -0.05  -0.14     0.04  -0.02   0.01
                     10                     11                     12
                      A                      A                      A
 Frequencies --    223.4260               254.2384               272.8070
 Red. masses --      1.3045                 4.0743                 3.6386
 Frc consts  --      0.0384                 0.1552                 0.1596
 IR Inten    --      3.5780                 5.3777                21.6065
  Atom  AN      X      Y      Z        X      Y      Z        X      Y      Z
     1   1     0.00  -0.02   0.01     0.15  -0.12   0.10    -0.24   0.16  -0.16
     2   6     0.01  -0.01   0.00     0.10  -0.13  -0.03    -0.14   0.20   0.06
     3   1     0.02  -0.02  -0.01     0.12  -0.17  -0.07    -0.18   0.26   0.13
     4   1     0.01   0.00   0.01     0.13  -0.20  -0.08    -0.20   0.32   0.16
     5   6     0.02   0.00   0.00    -0.02  -0.03  -0.05     0.06   0.03   0.09
     6   6     0.04   0.02  -0.01    -0.04  -0.03  -0.02     0.13   0.06   0.01
     7   1     0.12   0.06   0.01     0.04  -0.10   0.00     0.12   0.25   0.01
     8   1     0.04   0.01  -0.10    -0.02  -0.05  -0.01     0.11   0.07  -0.14
     9   8    -0.01  -0.01   0.00     0.00   0.04  -0.01     0.01  -0.08   0.02
    10   8    -0.02  -0.01   0.05    -0.07   0.10   0.10     0.12  -0.16  -0.11
    11   1     0.01   0.03   0.01    -0.06   0.04   0.04    -0.08  -0.07  -0.02
    12   6    -0.01   0.00   0.00    -0.09  -0.02   0.03    -0.09  -0.04  -0.02
    13   1    -0.01  -0.01   0.02    -0.06  -0.03   0.04    -0.07  -0.02  -0.05
    14   6    -0.01  -0.02  -0.01    -0.07   0.03  -0.02    -0.05  -0.01  -0.01
    15   6     0.08   0.03  -0.01     0.17  -0.05  -0.06     0.08  -0.03  -0.02
    16   1     0.39  -0.44  -0.08     0.19  -0.01   0.08     0.10  -0.01   0.07
    17   1    -0.45   0.02   0.02     0.34  -0.07  -0.03     0.18  -0.03  -0.02
    18   1     0.36   0.51   0.06     0.16  -0.10  -0.25     0.08  -0.06  -0.13
    19   8    -0.08  -0.02   0.00     0.22  -0.06   0.08     0.07  -0.02   0.03
    20   8    -0.02   0.01  -0.04    -0.21   0.11  -0.04    -0.15   0.04  -0.01
    21   1     0.01   0.00  -0.04    -0.42   0.28  -0.19    -0.36   0.19  -0.15
    22   1     0.00  -0.02  -0.03    -0.16   0.09  -0.01    -0.01   0.04   0.02
                     13                     14                     15
                      A                      A                      A
 Frequencies --    308.1020               315.2809               398.8544
 Red. masses --      1.6249                 2.8117                 2.0630
 Frc consts  --      0.0909                 0.1647                 0.1934
 IR Inten    --     90.8632                12.2723                95.5342
  Atom  AN      X      Y      Z        X      Y      Z        X      Y      Z
     1   1    -0.03   0.00  -0.01     0.05   0.01   0.01    -0.01  -0.04   0.04
     2   6    -0.01   0.01   0.00     0.02  -0.02   0.00     0.01  -0.02   0.00
     3   1     0.01   0.01   0.01    -0.02  -0.01  -0.01     0.01  -0.05  -0.05
     4   1    -0.02   0.03   0.01     0.03  -0.06  -0.02     0.00  -0.02   0.02
     5   6     0.01   0.00   0.00    -0.01  -0.01  -0.01     0.01   0.02  -0.01
     6   6     0.01   0.01   0.00    -0.03  -0.02   0.00     0.01   0.01   0.02
     7   1     0.03   0.03   0.00    -0.07  -0.05  -0.01    -0.05  -0.06   0.00
     8   1     0.00   0.01  -0.05    -0.02  -0.02   0.08     0.00   0.03   0.11
     9   8     0.00   0.00   0.00     0.00   0.01   0.00    -0.01   0.00  -0.01
    10   8    -0.02  -0.03   0.00     0.01   0.03  -0.01     0.03   0.04  -0.01
    11   1    -0.02   0.02  -0.06     0.13  -0.43  -0.23    -0.06  -0.15  -0.15
    12   6    -0.01   0.07  -0.03    -0.01  -0.10  -0.13    -0.01   0.03  -0.10
    13   1    -0.10   0.12  -0.10    -0.04   0.08  -0.40    -0.08   0.14  -0.25
    14   6    -0.07   0.10  -0.02     0.03  -0.03   0.17    -0.02   0.09   0.01
    15   6     0.01  -0.09  -0.07     0.14  -0.06   0.13     0.01  -0.09  -0.04
    16   1     0.04  -0.14  -0.11     0.15  -0.02   0.24     0.02  -0.14  -0.16
    17   1     0.04  -0.17   0.04     0.31  -0.10   0.19     0.05  -0.21   0.13
    18   1     0.03  -0.11  -0.21     0.12  -0.14  -0.02     0.01  -0.13  -0.19
    19   8     0.02  -0.03   0.11    -0.10   0.15  -0.07    -0.09   0.01   0.14
    20   8     0.01   0.02  -0.02    -0.06   0.05  -0.05     0.10  -0.08   0.04
    21   1     0.54  -0.50   0.49     0.07  -0.24   0.26    -0.41   0.44  -0.46
    22   1     0.00   0.05   0.00    -0.05   0.02   0.13     0.06   0.09   0.00
                     16                     17                     18
                      A                      A                      A
 Frequencies --    439.4635               503.3920               573.0888
 Red. masses --      2.1958                 5.1728                 3.1122
 Frc consts  --      0.2499                 0.7723                 0.6022
 IR Inten    --      9.3048                18.3093                 5.3975
  Atom  AN      X      Y      Z        X      Y      Z        X      Y      Z
     1   1    -0.13  -0.21   0.18    -0.09   0.07  -0.51    -0.25  -0.08  -0.47
     2   6     0.00  -0.07   0.00    -0.05   0.04  -0.21     0.00   0.03  -0.01
     3   1    -0.02  -0.31  -0.33    -0.14   0.19  -0.05    -0.24   0.08  -0.05
     4   1    -0.07  -0.09   0.25    -0.10   0.15  -0.14    -0.20   0.25   0.47
     5   6     0.14   0.17  -0.06     0.01  -0.04  -0.13     0.28  -0.06   0.00
     6   6     0.03   0.06   0.10     0.07  -0.22  -0.03    -0.03  -0.03  -0.13
     7   1    -0.20  -0.28   0.04     0.10  -0.47  -0.02    -0.12  -0.23  -0.16
     8   1    -0.16   0.32   0.49     0.05  -0.17   0.15    -0.15   0.13   0.07
     9   8    -0.11   0.00  -0.07    -0.13   0.29   0.21    -0.01  -0.11   0.13
    10   8     0.05  -0.07   0.00     0.09  -0.15   0.10    -0.12   0.15  -0.02
    11   1    -0.01   0.02   0.02     0.00  -0.01  -0.02     0.01   0.00   0.00
    12   6    -0.01  -0.01   0.01     0.01   0.01  -0.01     0.01  -0.01   0.00
    13   1     0.00  -0.03   0.04    -0.02   0.03  -0.04     0.02  -0.01   0.01
    14   6     0.00  -0.02  -0.01    -0.03   0.02   0.01     0.00  -0.01   0.00
    15   6     0.00   0.01   0.00     0.01   0.01   0.00     0.00   0.00   0.00
    16   1    -0.01   0.03   0.02     0.03   0.00   0.04    -0.01   0.00  -0.01
    17   1     0.00   0.03  -0.03     0.03   0.01   0.00     0.00   0.00   0.00
    18   1    -0.01   0.01   0.02     0.03   0.02  -0.04    -0.01  -0.01   0.01
    19   8     0.01  -0.01  -0.01     0.01   0.01  -0.01    -0.01   0.00   0.00
    20   8    -0.03   0.01   0.00     0.02  -0.01   0.00     0.00   0.00   0.00
    21   1     0.05  -0.08   0.08    -0.03   0.06  -0.06     0.01  -0.01   0.01
    22   1     0.06   0.00   0.01    -0.03  -0.05   0.04    -0.04   0.03  -0.02
                     19                     20                     21
                      A                      A                      A
 Frequencies --    603.8157               724.6970               771.0959
 Red. masses --      2.8402                 4.1829                 3.2254
 Frc consts  --      0.6101                 1.2943                 1.1299
 IR Inten    --    244.7893               329.4469                 3.6969
  Atom  AN      X      Y      Z        X      Y      Z        X      Y      Z
     1   1     0.03   0.03  -0.05     0.05   0.04  -0.06    -0.10  -0.01   0.41
     2   6    -0.01   0.00  -0.02    -0.02  -0.02  -0.02     0.03   0.11   0.26
     3   1     0.00   0.05   0.05     0.02   0.06   0.10    -0.07  -0.05   0.02
     4   1     0.02  -0.01  -0.12     0.03  -0.02  -0.17    -0.05   0.10   0.54
     5   6    -0.03  -0.02   0.00    -0.03  -0.02   0.01    -0.01   0.09  -0.07
     6   6     0.06  -0.01   0.00     0.07   0.03   0.00    -0.01  -0.24  -0.14
     7   1    -0.01  -0.12  -0.02    -0.07  -0.16  -0.04     0.18  -0.23  -0.09
     8   1     0.11  -0.05   0.15     0.10   0.02   0.27     0.11  -0.37  -0.23
     9   8     0.00   0.02   0.02     0.01   0.00   0.02    -0.05   0.05  -0.11
    10   8     0.04   0.08  -0.01     0.02   0.08  -0.03     0.02   0.01   0.03
    11   1    -0.03  -0.06   0.04    -0.33   0.31  -0.11    -0.05   0.03  -0.02
    12   6    -0.07  -0.07   0.03    -0.26   0.27  -0.13    -0.04   0.04  -0.01
    13   1     0.01  -0.15   0.12    -0.15   0.15   0.04    -0.03   0.03   0.00
    14   6     0.28  -0.03  -0.07     0.03  -0.18  -0.09     0.05  -0.01  -0.01
    15   6    -0.01  -0.01  -0.06     0.03  -0.10   0.21     0.01  -0.01   0.03
    16   1    -0.19   0.04  -0.49     0.07  -0.08   0.37    -0.02   0.00  -0.04
    17   1    -0.18  -0.09   0.05     0.07   0.03   0.03    -0.01  -0.02   0.06
    18   1    -0.14  -0.15   0.19     0.08  -0.02   0.19    -0.01  -0.03   0.07
    19   8    -0.09   0.01   0.10     0.03  -0.07  -0.04     0.00  -0.01  -0.01
    20   8    -0.13   0.02  -0.01     0.05  -0.03   0.02     0.00   0.00   0.00
    21   1    -0.03  -0.17   0.18     0.15  -0.03  -0.01     0.02   0.00  -0.01
    22   1     0.40   0.29  -0.18     0.27   0.06   0.04    -0.02  -0.01  -0.06
                     22                     23                     24
                      A                      A                      A
 Frequencies --    819.1341               897.5281               929.6182
 Red. masses --      1.8990                 1.6292                 1.5921
 Frc consts  --      0.7507                 0.7733                 0.8106
 IR Inten    --    327.7283               369.6130                19.8904
  Atom  AN      X      Y      Z        X      Y      Z        X      Y      Z
     1   1     0.10   0.10   0.07     0.12   0.11  -0.02     0.04   0.03  -0.01
     2   6    -0.03  -0.01   0.08    -0.04  -0.03   0.08    -0.01  -0.01   0.02
     3   1     0.04   0.14   0.30     0.06   0.18   0.39     0.02   0.05   0.12
     4   1     0.05   0.00  -0.19     0.04   0.02  -0.21     0.01   0.00  -0.07
     5   6    -0.04  -0.01  -0.02     0.00  -0.03  -0.04     0.01  -0.01  -0.01
     6   6     0.15   0.00  -0.06     0.04   0.05  -0.06     0.01   0.01  -0.01
     7   1    -0.09  -0.40  -0.13    -0.10  -0.22  -0.10    -0.01  -0.04  -0.02
     8   1     0.08   0.11   0.44    -0.17   0.32   0.19    -0.07   0.11   0.02
     9   8     0.00   0.01  -0.01     0.00   0.00  -0.02     0.00   0.00  -0.01
    10   8    -0.01   0.06  -0.02    -0.03  -0.04   0.03    -0.01  -0.02   0.01
    11   1     0.09   0.02   0.04     0.02  -0.24  -0.03    -0.13   0.45   0.05
    12   6     0.05  -0.07   0.01     0.02   0.05   0.06     0.03  -0.08  -0.10
    13   1     0.14  -0.14   0.09    -0.18   0.28  -0.24     0.16  -0.36   0.30
    14   6    -0.13  -0.07   0.00     0.04   0.09   0.02    -0.02   0.09  -0.08
    15   6    -0.04  -0.01  -0.06     0.04   0.02   0.03     0.01   0.03   0.13
    16   1     0.06  -0.02   0.22    -0.07   0.06  -0.22     0.03  -0.10  -0.10
    17   1     0.05   0.11  -0.24    -0.08  -0.07   0.16     0.05  -0.22   0.49
    18   1     0.05   0.11  -0.18    -0.05  -0.09   0.17    -0.03  -0.10  -0.12
    19   8    -0.01   0.03   0.04     0.01  -0.06  -0.06    -0.01  -0.01  -0.02
    20   8     0.01   0.01   0.00    -0.04  -0.02   0.00     0.01   0.01   0.01
    21   1    -0.03  -0.05   0.07     0.09   0.07  -0.13    -0.21  -0.07   0.16
    22   1     0.12   0.23   0.19    -0.07  -0.22  -0.12    -0.07   0.02  -0.14
                     25                     26                     27
                      A                      A                      A
 Frequencies --    958.9818              1006.0339              1040.0969
 Red. masses --      2.9982                 1.7918                 1.6724
 Frc consts  --      1.6246                 1.0685                 1.0660
 IR Inten    --     39.6200                 2.2534                70.4937
  Atom  AN      X      Y      Z        X      Y      Z        X      Y      Z
     1   1     0.05   0.04  -0.11     0.07   0.09   0.56    -0.15  -0.15  -0.22
     2   6     0.00  -0.04   0.05    -0.10   0.10  -0.08     0.09   0.00   0.00
     3   1    -0.01   0.12   0.24     0.21  -0.22  -0.37    -0.18  -0.01  -0.14
     4   1     0.00   0.06  -0.05     0.08  -0.29  -0.31    -0.06   0.13   0.36
     5   6     0.02  -0.02  -0.03     0.03   0.05   0.08    -0.10  -0.04   0.00
     6   6    -0.05   0.04  -0.03     0.06  -0.08  -0.05     0.08   0.03   0.07
     7   1    -0.04   0.01  -0.02    -0.01  -0.11  -0.07    -0.02  -0.03   0.03
     8   1    -0.14   0.16  -0.02     0.02  -0.03   0.06     0.26  -0.17   0.18
     9   8    -0.01   0.01  -0.02     0.02  -0.04   0.06     0.01   0.02  -0.02
    10   8     0.02  -0.04   0.03    -0.04   0.03  -0.01    -0.04   0.02  -0.04
    11   1    -0.05   0.24  -0.01     0.02  -0.05   0.00     0.03  -0.18   0.00
    12   6    -0.14   0.05  -0.07    -0.01   0.02   0.02     0.02   0.02   0.05
    13   1     0.04  -0.18   0.23    -0.01   0.05  -0.03     0.05   0.12  -0.10
    14   6     0.11  -0.14   0.23    -0.01  -0.02   0.05    -0.03  -0.03   0.01
    15   6    -0.04   0.12  -0.18     0.00   0.07  -0.01    -0.03   0.09   0.02
    16   1     0.11  -0.10  -0.19     0.02  -0.05  -0.18     0.06  -0.12  -0.16
    17   1     0.13  -0.16   0.22     0.02  -0.13   0.27     0.08  -0.19   0.42
    18   1    -0.04   0.02  -0.49    -0.05  -0.06  -0.17    -0.05  -0.06  -0.35
    19   8     0.02   0.02   0.02     0.01  -0.04  -0.03     0.00  -0.05  -0.05
    20   8     0.06   0.02   0.00     0.00   0.00   0.00    -0.02  -0.01   0.00
    21   1    -0.03  -0.02   0.08     0.05   0.01  -0.03     0.13   0.03  -0.08
    22   1    -0.19  -0.29   0.11    -0.02   0.01  -0.03     0.14   0.13   0.03
                     28                     29                     30
                      A                      A                      A
 Frequencies --   1070.0701              1078.8405              1109.0440
 Red. masses --      1.6319                 2.7519                 2.7007
 Frc consts  --      1.1010                 1.8871                 1.9571
 IR Inten    --     79.6632               222.1422                18.6894
  Atom  AN      X      Y      Z        X      Y      Z        X      Y      Z
     1   1    -0.06  -0.06  -0.02     0.10   0.08  -0.10     0.17   0.13  -0.17
     2   6     0.03   0.02  -0.01    -0.04  -0.06   0.02    -0.06  -0.10   0.03
     3   1    -0.06  -0.04  -0.12     0.04   0.09   0.24     0.07   0.15   0.39
     4   1    -0.02   0.02   0.14     0.01   0.03  -0.19     0.01   0.06  -0.30
     5   6    -0.05  -0.02   0.01     0.07   0.05  -0.01     0.13   0.09  -0.03
     6   6     0.05   0.02   0.01    -0.03  -0.03   0.05     0.01  -0.10   0.17
     7   1    -0.03  -0.04  -0.02     0.17   0.05   0.10     0.32   0.08   0.24
     8   1     0.09  -0.01   0.12    -0.07  -0.01  -0.18     0.09  -0.26  -0.28
     9   8     0.01   0.00   0.00    -0.02   0.00  -0.01    -0.04   0.02  -0.03
    10   8    -0.02   0.00  -0.01     0.02   0.01  -0.01    -0.04   0.07  -0.10
    11   1     0.06   0.15   0.01     0.00  -0.49   0.03     0.09   0.16  -0.03
    12   6    -0.06  -0.02  -0.03    -0.17  -0.11   0.14     0.09   0.08  -0.06
    13   1    -0.11  -0.10   0.10     0.08   0.04  -0.10     0.10   0.03   0.00
    14   6    -0.11  -0.02   0.08    -0.07  -0.08  -0.12    -0.06  -0.04   0.08
    15   6     0.13   0.00  -0.04     0.00   0.03   0.06     0.04   0.02  -0.02
    16   1    -0.20   0.24  -0.46     0.00  -0.07  -0.16    -0.06   0.07  -0.21
    17   1    -0.27   0.03  -0.06     0.00  -0.09   0.22    -0.09  -0.03   0.05
    18   1    -0.09  -0.19   0.55    -0.06  -0.10  -0.11    -0.04  -0.07   0.09
    19   8     0.00  -0.01  -0.01     0.01   0.03   0.03     0.00  -0.03  -0.03
    20   8     0.07   0.03  -0.01     0.15   0.09  -0.06    -0.08  -0.06   0.04
    21   1    -0.13  -0.03   0.11     0.24   0.10  -0.08     0.00  -0.04  -0.01
    22   1    -0.21   0.11  -0.01    -0.25   0.29  -0.22     0.11   0.19   0.10
                     31                     32                     33
                      A                      A                      A
 Frequencies --   1153.7064              1189.6923              1219.2758
 Red. masses --      2.1075                 1.4699                 1.3617
 Frc consts  --      1.6527                 1.2258                 1.1927
 IR Inten    --     29.3006               133.7127               261.8320
  Atom  AN      X      Y      Z        X      Y      Z        X      Y      Z
     1   1    -0.01   0.00  -0.06    -0.06  -0.04   0.19     0.05   0.05   0.16
     2   6     0.00  -0.01  -0.01     0.01   0.05   0.01    -0.03   0.01   0.01
     3   1    -0.02  -0.01  -0.02     0.00  -0.03  -0.09     0.09   0.01   0.07
     4   1     0.00   0.01  -0.02     0.00  -0.06   0.13    -0.01  -0.04   0.00
     5   6    -0.01   0.03   0.03    -0.04  -0.09  -0.06     0.07  -0.04  -0.06
     6   6    -0.08   0.04  -0.11     0.07  -0.03   0.10     0.03   0.04   0.04
     7   1    -0.13   0.05  -0.11     0.28  -0.17   0.15    -0.21   0.14  -0.03
     8   1     0.01  -0.02   0.06    -0.42   0.46  -0.20     0.47  -0.44   0.20
     9   8     0.01  -0.02   0.00     0.01   0.01   0.01    -0.01   0.01   0.00
    10   8     0.08  -0.02   0.07    -0.03   0.02  -0.06    -0.07  -0.02  -0.02
    11   1    -0.09  -0.03  -0.05    -0.19   0.02  -0.01    -0.32   0.02   0.01
    12   6     0.06   0.06  -0.04    -0.01   0.00  -0.02    -0.03  -0.04  -0.01
    13   1     0.69   0.02  -0.06     0.37  -0.04  -0.01     0.25  -0.05  -0.01
    14   6    -0.09  -0.11  -0.05     0.01  -0.01   0.01     0.02   0.04   0.01
    15   6     0.05   0.03   0.02     0.00  -0.02  -0.01     0.01  -0.02  -0.01
    16   1    -0.07   0.05  -0.32     0.00   0.01   0.04    -0.01   0.03   0.05
    17   1    -0.09  -0.03   0.10     0.00   0.02  -0.05    -0.01   0.01  -0.05
    18   1    -0.05  -0.13   0.05     0.01   0.01   0.06     0.02   0.02   0.07
    19   8     0.00   0.07   0.05     0.00   0.03   0.02     0.01   0.03   0.02
    20   8    -0.09  -0.05   0.04    -0.02  -0.01   0.01     0.01   0.02   0.00
    21   1     0.40   0.07  -0.24     0.25   0.08  -0.15     0.20   0.08  -0.12
    22   1    -0.04   0.03  -0.01    -0.17  -0.10  -0.16    -0.04  -0.37  -0.16
                     34                     35                     36
                      A                      A                      A
 Frequencies --   1243.9361              1258.3687              1320.3043
 Red. masses --      1.7874                 1.6972                 1.1488
 Frc consts  --      1.6296                 1.5835                 1.1799
 IR Inten    --     46.0791                78.0845                67.9566
  Atom  AN      X      Y      Z        X      Y      Z        X      Y      Z
     1   1     0.00   0.01   0.28     0.04   0.04   0.35     0.02   0.01  -0.01
     2   6    -0.02   0.05   0.02    -0.03   0.05   0.02     0.00  -0.01   0.00
     3   1     0.08   0.01   0.02     0.11   0.02   0.05     0.01   0.01   0.02
     4   1     0.00  -0.09   0.09    -0.02  -0.09   0.11    -0.01   0.02   0.02
     5   6     0.04  -0.10  -0.10     0.06  -0.13  -0.13     0.00   0.00   0.00
     6   6    -0.02   0.05   0.04    -0.07   0.07   0.01     0.05  -0.03   0.00
     7   1     0.03  -0.02   0.05    -0.09   0.15   0.01    -0.21   0.26  -0.07
     8   1     0.05  -0.04  -0.03     0.01  -0.02  -0.03     0.04   0.00   0.10
     9   8     0.00   0.01   0.02    -0.01   0.02   0.02    -0.01   0.01  -0.01
    10   8     0.00   0.00  -0.01     0.05  -0.01   0.02    -0.02  -0.01   0.01
    11   1     0.57  -0.07  -0.04    -0.07   0.00   0.01     0.51  -0.02  -0.05
    12   6     0.03   0.06   0.01     0.00   0.00   0.00    -0.02   0.04  -0.03
    13   1    -0.26   0.06   0.04     0.02   0.01  -0.01     0.16  -0.04   0.06
    14   6    -0.05  -0.10  -0.08     0.01   0.01   0.01     0.04   0.01   0.00
    15   6     0.01   0.03   0.04     0.00   0.01  -0.01    -0.03  -0.02  -0.02
    16   1    -0.02  -0.05  -0.21    -0.01   0.02  -0.01     0.06  -0.03   0.22
    17   1    -0.02   0.02   0.03     0.00  -0.02   0.04     0.07  -0.06   0.04
    18   1    -0.02  -0.07  -0.15    -0.01   0.00   0.03     0.00   0.05   0.11
    19   8     0.01   0.08   0.04    -0.02  -0.07  -0.03     0.00  -0.01   0.00
    20   8    -0.01  -0.03   0.01     0.00   0.00   0.00    -0.02  -0.02   0.03
    21   1    -0.34  -0.13   0.20     0.08   0.02  -0.04     0.04   0.01  -0.03
    22   1     0.07  -0.33  -0.23    -0.01   0.65   0.55    -0.48   0.35  -0.36
                     37                     38                     39
                      A                      A                      A
 Frequencies --   1341.5543              1388.9339              1397.3296
 Red. masses --      1.2887                 1.2011                 1.2218
 Frc consts  --      1.3665                 1.3652                 1.4056
 IR Inten    --     12.6673                81.1670                15.1515
  Atom  AN      X      Y      Z        X      Y      Z        X      Y      Z
     1   1     0.02   0.00   0.03    -0.01  -0.01   0.01    -0.04   0.00  -0.09
     2   6     0.00  -0.01  -0.01     0.00   0.00   0.00     0.00   0.01   0.02
     3   1    -0.01   0.04   0.05     0.00   0.01   0.01    -0.02  -0.06  -0.07
     4   1    -0.03   0.04   0.05     0.00  -0.01   0.01     0.04  -0.02  -0.10
     5   6     0.00  -0.01  -0.01     0.00   0.00  -0.01     0.00   0.00   0.00
     6   6     0.08  -0.12   0.01     0.00   0.00   0.00     0.00  -0.01   0.01
     7   1    -0.43   0.71  -0.12    -0.04   0.02  -0.01    -0.04  -0.03   0.00
     8   1    -0.23   0.24   0.08    -0.03   0.02  -0.05    -0.03   0.01  -0.07
     9   8    -0.01   0.02  -0.01     0.00   0.00   0.00     0.00   0.00   0.00
    10   8    -0.01   0.02   0.01     0.01   0.01   0.00     0.00   0.01  -0.01
    11   1    -0.13  -0.01   0.01    -0.11  -0.13   0.00     0.56   0.00  -0.04
    12   6     0.01   0.00   0.01    -0.01   0.04   0.04    -0.08  -0.05  -0.04
    13   1    -0.06   0.02  -0.02     0.31   0.08  -0.05    -0.04  -0.18   0.12
    14   6    -0.01  -0.02  -0.03    -0.03   0.00  -0.02    -0.01   0.05  -0.04
    15   6     0.02   0.01   0.02     0.00   0.03  -0.10     0.02   0.01  -0.03
    16   1    -0.03   0.01  -0.15     0.16   0.03   0.42     0.05   0.03   0.12
    17   1    -0.03   0.04  -0.03    -0.05  -0.28   0.36    -0.06  -0.09   0.14
    18   1     0.00  -0.03  -0.09    -0.13  -0.07   0.42    -0.05  -0.05   0.15
    19   8     0.00   0.01   0.01     0.00   0.01   0.01     0.00  -0.01   0.00
    20   8     0.00   0.00  -0.01     0.01  -0.02  -0.04    -0.01   0.02   0.05
    21   1    -0.04  -0.02   0.03    -0.35  -0.14   0.20     0.37   0.15  -0.22
    22   1     0.14  -0.15   0.22     0.20  -0.08   0.04     0.30  -0.28   0.36
                     40                     41                     42
                      A                      A                      A
 Frequencies --   1402.4581              1420.8386              1430.9568
 Red. masses --      1.3326                 1.2875                 1.0770
 Frc consts  --      1.5443                 1.5313                 1.2994
 IR Inten    --     37.9283                29.9545                 4.9597
  Atom  AN      X      Y      Z        X      Y      Z        X      Y      Z
     1   1     0.21   0.02   0.41     0.03   0.02  -0.03    -0.07  -0.04  -0.02
     2   6     0.00  -0.05  -0.15     0.00   0.00   0.00     0.00   0.01   0.01
     3   1     0.17   0.31   0.43     0.02  -0.02  -0.01     0.00   0.01   0.01
     4   1    -0.24   0.10   0.58    -0.01   0.02   0.00     0.03  -0.08  -0.02
     5   6    -0.02   0.04   0.04    -0.01   0.01   0.01     0.00  -0.01  -0.01
     6   6     0.00  -0.01  -0.02     0.00   0.00   0.00    -0.05  -0.03  -0.05
     7   1     0.09  -0.08   0.01     0.04  -0.06   0.01     0.62   0.38   0.17
     8   1    -0.01   0.01   0.02     0.02  -0.02   0.01    -0.01   0.06   0.63
     9   8     0.01  -0.01   0.00     0.00   0.00   0.00     0.00   0.00   0.00
    10   8     0.00   0.00   0.00    -0.01   0.00  -0.01     0.00   0.00  -0.01
    11   1     0.10   0.00  -0.01     0.27  -0.12  -0.02     0.03  -0.01   0.00
    12   6    -0.01  -0.01  -0.01    -0.09   0.04   0.03    -0.01   0.00   0.00
    13   1    -0.01  -0.04   0.03     0.65   0.03  -0.02     0.01  -0.02   0.01
    14   6     0.00   0.01   0.00     0.02   0.08   0.01    -0.01   0.01   0.01
    15   6     0.00   0.00  -0.01     0.00  -0.03   0.05    -0.01   0.00  -0.01
    16   1     0.01   0.00   0.03    -0.14   0.05  -0.25     0.00  -0.01  -0.01
    17   1     0.00  -0.02   0.02     0.04   0.15  -0.20     0.07  -0.03   0.03
    18   1    -0.01   0.00   0.03     0.12   0.11  -0.20     0.02   0.06   0.07
    19   8     0.00   0.00   0.00     0.00  -0.03  -0.02     0.00   0.00   0.00
    20   8     0.00   0.00   0.01     0.02  -0.03  -0.03     0.00   0.00   0.00
    21   1     0.08   0.03  -0.04    -0.30  -0.13   0.18     0.02   0.01  -0.01
    22   1     0.08  -0.08   0.02     0.01  -0.12   0.28     0.07  -0.03  -0.04
                     43                     44                     45
                      A                      A                      A
 Frequencies --   1457.7035              1466.0607              1479.3267
 Red. masses --      1.2765                 1.0536                 1.0650
 Frc consts  --      1.5982                 1.3342                 1.3732
 IR Inten    --    705.5904                16.5399                33.6103
  Atom  AN      X      Y      Z        X      Y      Z        X      Y      Z
     1   1    -0.20  -0.18   0.11    -0.08   0.08  -0.44     0.47   0.39  -0.09
     2   6     0.02   0.01   0.00    -0.04   0.04   0.01    -0.03  -0.02   0.03
     3   1    -0.14   0.14   0.10     0.63  -0.13   0.11     0.16  -0.30  -0.27
     4   1     0.07  -0.12  -0.08     0.04  -0.51   0.31    -0.16   0.40   0.12
     5   6     0.01  -0.01  -0.03    -0.01   0.00   0.02    -0.01  -0.03  -0.02
     6   6    -0.02   0.00   0.00     0.01   0.00   0.00    -0.01   0.00  -0.01
     7   1    -0.14   0.09  -0.04    -0.04   0.00  -0.01     0.06   0.05   0.02
     8   1    -0.07   0.03  -0.12    -0.02   0.02  -0.03    -0.04   0.04   0.05
     9   8     0.00   0.00   0.00    -0.01   0.01  -0.02     0.00   0.00   0.01
    10   8     0.04   0.02   0.02     0.01   0.00   0.00     0.01   0.00   0.00
    11   1     0.06  -0.03   0.00    -0.01   0.00   0.00     0.00  -0.02   0.00
    12   6    -0.03  -0.02   0.00     0.00   0.00   0.00     0.00   0.00   0.00
    13   1     0.09  -0.06   0.04     0.00  -0.01   0.00     0.00  -0.02   0.02
    14   6    -0.06   0.03   0.09    -0.01   0.00   0.01    -0.01   0.00   0.02
    15   6    -0.01  -0.03   0.00     0.00   0.00   0.00     0.01  -0.01   0.00
    16   1    -0.14   0.17   0.04     0.00   0.00   0.00    -0.10   0.20   0.13
    17   1    -0.09  -0.02  -0.01    -0.01   0.01  -0.01    -0.24  -0.04   0.05
    18   1     0.11   0.14  -0.14     0.00  -0.01  -0.02     0.05   0.02  -0.17
    19   8     0.01  -0.03  -0.03     0.00   0.00   0.00     0.00  -0.01  -0.01
    20   8     0.01   0.01   0.00     0.00   0.00   0.00     0.00   0.00   0.00
    21   1     0.05   0.01  -0.02     0.00   0.00   0.00     0.02   0.01  -0.01
    22   1     0.56   0.13  -0.56     0.06   0.03  -0.05     0.15   0.04  -0.17
                     46                     47                     48
                      A                      A                      A
 Frequencies --   1481.3469              1493.9536              1510.4800
 Red. masses --      1.0704                 1.0795                 1.0922
 Frc consts  --      1.3839                 1.4195                 1.4682
 IR Inten    --     39.9817                57.5421                 4.3593
  Atom  AN      X      Y      Z        X      Y      Z        X      Y      Z
     1   1     0.16   0.13  -0.03    -0.04  -0.03  -0.01     0.00   0.00  -0.01
     2   6    -0.01  -0.01   0.01     0.00   0.00   0.00     0.00   0.00   0.00
     3   1     0.05  -0.10  -0.09     0.00   0.02   0.03     0.01   0.00   0.00
     4   1    -0.05   0.14   0.04     0.01  -0.05   0.00     0.00  -0.01   0.01
     5   6     0.00  -0.01  -0.01     0.00   0.01   0.01     0.00   0.00   0.00
     6   6     0.00   0.00   0.00     0.01   0.00   0.01     0.00   0.00   0.00
     7   1    -0.07   0.00  -0.02    -0.02  -0.04   0.00    -0.01  -0.01   0.00
     8   1    -0.03   0.02  -0.07     0.01  -0.01  -0.02     0.00   0.00  -0.01
     9   8     0.00   0.00   0.00     0.00   0.00   0.00     0.00   0.00   0.00
    10   8     0.01   0.01   0.01    -0.01   0.00   0.00     0.00   0.00   0.00
    11   1    -0.01  -0.06  -0.02    -0.10  -0.31  -0.10     0.14   0.57   0.18
    12   6     0.00   0.00   0.00     0.03   0.04  -0.01    -0.02  -0.06   0.02
    13   1    -0.01  -0.05   0.06    -0.13  -0.16   0.27     0.02   0.32  -0.51
    14   6    -0.04   0.00   0.02     0.00  -0.02  -0.03     0.01  -0.03  -0.02
    15   6    -0.05   0.00   0.00     0.00  -0.04  -0.01    -0.01  -0.02  -0.01
    16   1     0.08  -0.31  -0.32    -0.32   0.40  -0.05    -0.16   0.19  -0.04
    17   1     0.65   0.02  -0.05     0.11  -0.21   0.26     0.12  -0.14   0.17
    18   1     0.03   0.22   0.40     0.31   0.48   0.01     0.17   0.29   0.04
    19   8     0.00  -0.01  -0.01     0.00   0.01   0.01     0.00   0.01   0.01
    20   8     0.00   0.00   0.00     0.00   0.00   0.00     0.00   0.00   0.00
    21   1     0.03   0.01  -0.01     0.01   0.01  -0.01     0.01  -0.01   0.00
    22   1     0.19   0.00  -0.11    -0.14  -0.05   0.14    -0.02  -0.01   0.03
                     49                     50                     51
                      A                      A                      A
 Frequencies --   1826.0737              2971.1232              3032.1949
 Red. masses --     10.7963                 1.0612                 1.0960
 Frc consts  --     21.2111                 5.5193                 5.9372
 IR Inten    --    182.4326                 9.4795                24.7814
  Atom  AN      X      Y      Z        X      Y      Z        X      Y      Z
     1   1     0.06  -0.01   0.23     0.00   0.00   0.00     0.00   0.00   0.00
     2   6    -0.01   0.02  -0.04     0.00   0.00   0.00     0.00   0.00   0.00
     3   1    -0.13  -0.05  -0.17     0.00  -0.01   0.01     0.00   0.00   0.00
     4   1     0.00   0.10  -0.11     0.01   0.00   0.00     0.00   0.00   0.00
     5   6     0.27  -0.43   0.55     0.00   0.00   0.00     0.00   0.00   0.00
     6   6    -0.01   0.02  -0.04    -0.04  -0.05  -0.02     0.04   0.02  -0.08
     7   1     0.12  -0.18   0.04    -0.11  -0.02   0.35    -0.26  -0.01   0.89
     8   1    -0.04   0.04   0.05     0.69   0.61  -0.09    -0.26  -0.24   0.01
     9   8    -0.18   0.29  -0.35     0.00   0.00   0.00     0.00   0.00   0.00
    10   8     0.00   0.01   0.00     0.00   0.00   0.00     0.00   0.00   0.00
    11   1     0.00   0.00   0.00     0.00   0.00   0.00     0.00   0.00   0.00
    12   6     0.00   0.00   0.00     0.00   0.00   0.00     0.00   0.00   0.00
    13   1     0.00   0.00   0.00     0.00   0.00   0.00     0.00   0.00   0.00
    14   6    -0.01  -0.01   0.00     0.00   0.00   0.00     0.00   0.00   0.00
    15   6     0.00   0.00   0.00     0.00   0.00   0.00     0.00   0.00   0.00
    16   1    -0.02   0.02  -0.01     0.00   0.00   0.00     0.01   0.01   0.00
    17   1    -0.01   0.00   0.00     0.00   0.00   0.00     0.00  -0.02  -0.01
    18   1     0.01   0.02  -0.01     0.00   0.00   0.00    -0.02   0.01   0.00
    19   8     0.00   0.00   0.00     0.00   0.00   0.00     0.00   0.00   0.00
    20   8     0.00   0.00   0.00     0.00   0.00   0.00     0.00   0.00   0.00
    21   1     0.00   0.00   0.00     0.00   0.00   0.00     0.00   0.00   0.00
    22   1     0.09   0.08  -0.03     0.01   0.01   0.00    -0.01   0.00   0.00
                     52                     53                     54
                      A                      A                      A
 Frequencies --   3057.1448              3060.5139              3063.8918
 Red. masses --      1.0364                 1.0603                 1.0321
 Frc consts  --      5.7068                 5.8516                 5.7085
 IR Inten    --      2.6984                22.0072                 8.1241
  Atom  AN      X      Y      Z        X      Y      Z        X      Y      Z
     1   1    -0.28   0.36   0.06     0.00   0.00   0.00     0.00   0.00   0.00
     2   6    -0.02  -0.01  -0.05     0.00   0.00   0.00     0.00   0.00   0.00
     3   1    -0.15  -0.44   0.32     0.00   0.00   0.00     0.00   0.00   0.00
     4   1     0.64   0.17   0.17     0.01   0.00   0.00     0.00   0.00   0.00
     5   6     0.00   0.00   0.00     0.00   0.00   0.00     0.00   0.00   0.00
     6   6     0.00   0.00   0.00     0.00   0.00   0.00     0.00   0.00   0.00
     7   1     0.00   0.00   0.00     0.00   0.00   0.00    -0.01   0.00   0.03
     8   1    -0.01  -0.01   0.00     0.00   0.00   0.00    -0.01  -0.01   0.00
     9   8     0.00   0.00   0.00     0.00   0.00   0.00     0.00   0.00   0.00
    10   8     0.00   0.00   0.00     0.00   0.00   0.00     0.00   0.00   0.00
    11   1     0.00   0.00  -0.01     0.01  -0.22   0.85     0.00   0.00   0.02
    12   6     0.00   0.00   0.00     0.00   0.05  -0.05     0.00   0.00   0.00
    13   1     0.00   0.00   0.00    -0.03  -0.37  -0.28     0.00  -0.01  -0.01
    14   6     0.00   0.00   0.00     0.00   0.00   0.00     0.00   0.00   0.00
    15   6     0.00   0.00   0.00     0.00   0.00   0.00     0.00   0.01  -0.05
    16   1     0.00   0.00   0.00     0.01   0.01   0.00    -0.43  -0.31   0.13
    17   1     0.00   0.00   0.00     0.00  -0.01  -0.01     0.01   0.53   0.35
    18   1     0.00   0.00   0.00    -0.01   0.01   0.00     0.47  -0.28   0.06
    19   8     0.00   0.00   0.00     0.00   0.00   0.00     0.00   0.00   0.00
    20   8     0.00   0.00   0.00     0.00   0.00   0.00     0.00   0.00   0.00
    21   1     0.00   0.00   0.00     0.00   0.00   0.00     0.00   0.00   0.00
    22   1     0.00   0.00   0.00    -0.01   0.00   0.00     0.00   0.00   0.00
                     55                     56                     57
                      A                      A                      A
 Frequencies --   3126.9655              3132.9584              3153.1730
 Red. masses --      1.0974                 1.1059                 1.1035
 Frc consts  --      6.3224                 6.3957                 6.4643
 IR Inten    --      2.8634                 8.8557                 4.3124
  Atom  AN      X      Y      Z        X      Y      Z        X      Y      Z
     1   1     0.09  -0.14  -0.02     0.00   0.00   0.00     0.00   0.00   0.00
     2   6    -0.07  -0.05   0.02     0.00   0.00   0.00     0.00   0.00   0.00
     3   1     0.17   0.55  -0.41     0.00   0.00   0.00     0.00   0.00   0.00
     4   1     0.63   0.16   0.19     0.00   0.00   0.00     0.00   0.00   0.00
     5   6     0.00   0.00   0.00     0.00   0.00   0.00     0.00   0.00   0.00
     6   6     0.00   0.00   0.00     0.00   0.00   0.00     0.00   0.00   0.00
     7   1     0.00   0.00   0.00     0.00   0.00   0.00     0.00   0.00   0.00
     8   1     0.00   0.00   0.00     0.00   0.00   0.00     0.00   0.00   0.00
     9   8     0.00   0.00   0.00     0.00   0.00   0.00     0.00   0.00   0.00
    10   8     0.00   0.00   0.00     0.00   0.00   0.00     0.00   0.00   0.00
    11   1     0.00   0.00   0.00     0.01  -0.13   0.44     0.00   0.00   0.02
    12   6     0.00   0.00   0.00    -0.01  -0.05  -0.08     0.00   0.00   0.00
    13   1     0.00   0.00   0.00     0.05   0.72   0.51     0.00   0.03   0.02
    14   6     0.00   0.00   0.00     0.00   0.00   0.00     0.00   0.00   0.00
    15   6     0.00   0.00   0.00     0.00   0.00   0.00     0.02  -0.09  -0.02
    16   1     0.00   0.00   0.00    -0.01  -0.01   0.00     0.22   0.14  -0.07
    17   1     0.00   0.00   0.00     0.00  -0.02  -0.01     0.02   0.61   0.42
    18   1     0.00   0.00   0.00     0.02  -0.01   0.00    -0.52   0.30  -0.08
    19   8     0.00   0.00   0.00     0.00   0.00   0.00     0.00   0.00   0.00
    20   8     0.00   0.00   0.00     0.00   0.00   0.00     0.00   0.00   0.00
    21   1     0.00   0.00   0.00     0.01  -0.01  -0.01     0.00   0.00   0.00
    22   1     0.00   0.00   0.00     0.00   0.00   0.00     0.00   0.00   0.00
                     58                     59                     60
                      A                      A                      A
 Frequencies --   3163.3079              3171.4435              3891.7795
 Red. masses --      1.1049                 1.1050                 1.0662
 Frc consts  --      6.5142                 6.5483                 9.5144
 IR Inten    --      4.5563                 5.8620                64.7939
  Atom  AN      X      Y      Z        X      Y      Z        X      Y      Z
     1   1     0.00   0.00   0.00    -0.53   0.68   0.13     0.00   0.00   0.00
     2   6     0.00   0.00   0.00     0.05  -0.08   0.01     0.00   0.00   0.00
     3   1     0.00   0.00   0.00     0.12   0.33  -0.24     0.00   0.00   0.00
     4   1     0.00   0.00   0.00    -0.20  -0.07  -0.06     0.00   0.00   0.00
     5   6     0.00   0.00   0.00     0.00   0.00   0.00     0.00   0.00   0.00
     6   6     0.00   0.00   0.00     0.00   0.00   0.00     0.00   0.00   0.00
     7   1     0.00   0.00   0.01     0.00   0.00   0.00     0.00   0.00   0.00
     8   1     0.00   0.00   0.00     0.00   0.00   0.00     0.00   0.00   0.00
     9   8     0.00   0.00   0.00     0.00   0.00   0.00     0.00   0.00   0.00
    10   8     0.00   0.00   0.00     0.00   0.00   0.00     0.00   0.00   0.00
    11   1     0.00   0.00   0.00     0.00   0.00   0.00     0.00   0.00   0.00
    12   6     0.00   0.00   0.00     0.00   0.00   0.00     0.00   0.00   0.00
    13   1     0.00   0.00   0.00     0.00   0.00   0.00     0.00   0.01   0.01
    14   6     0.00   0.00   0.00     0.00   0.00   0.00     0.00   0.00   0.00
    15   6    -0.09  -0.02   0.00     0.00   0.00   0.00     0.00   0.00   0.00
    16   1     0.62   0.45  -0.20     0.01   0.00   0.00     0.00   0.00   0.00
    17   1    -0.01   0.15   0.10     0.00   0.00   0.00     0.00   0.00   0.00
    18   1     0.48  -0.30   0.08     0.00   0.00   0.00     0.00   0.00   0.00
    19   8     0.00   0.00   0.00     0.00   0.00   0.00     0.00   0.00   0.00
    20   8     0.00   0.00   0.00     0.00   0.00   0.00    -0.01  -0.05  -0.04
    21   1     0.00   0.00   0.00     0.00   0.00   0.00     0.16   0.76   0.63
    22   1     0.01   0.00   0.00     0.00   0.00   0.00     0.00   0.00   0.00

 -------------------
 - Thermochemistry -
 -------------------
 Temperature   298.150 Kelvin.  Pressure   1.00000 Atm.
 Atom     1 has atomic number  1 and mass   1.00783
 Atom     2 has atomic number  6 and mass  12.00000
 Atom     3 has atomic number  1 and mass   1.00783
 Atom     4 has atomic number  1 and mass   1.00783
 Atom     5 has atomic number  6 and mass  12.00000
 Atom     6 has atomic number  6 and mass  12.00000
 Atom     7 has atomic number  1 and mass   1.00783
 Atom     8 has atomic number  1 and mass   1.00783
 Atom     9 has atomic number  8 and mass  15.99491
 Atom    10 has atomic number  8 and mass  15.99491
 Atom    11 has atomic number  1 and mass   1.00783
 Atom    12 has atomic number  6 and mass  12.00000
 Atom    13 has atomic number  1 and mass   1.00783
 Atom    14 has atomic number  6 and mass  12.00000
 Atom    15 has atomic number  6 and mass  12.00000
 Atom    16 has atomic number  1 and mass   1.00783
 Atom    17 has atomic number  1 and mass   1.00783
 Atom    18 has atomic number  1 and mass   1.00783
 Atom    19 has atomic number  8 and mass  15.99491
 Atom    20 has atomic number  8 and mass  15.99491
 Atom    21 has atomic number  1 and mass   1.00783
 Atom    22 has atomic number  1 and mass   1.00783
 Molecular mass:   148.07356 amu.
 Principal axes and moments of inertia in atomic units:
                           1         2         3
     Eigenvalues --   805.897122832.876952908.06002
           X            0.99988   0.00264  -0.01546
           Y           -0.00145   0.99706   0.07663
           Z            0.01561  -0.07660   0.99694
 This molecule is an asymmetric top.
 Rotational symmetry number  1.
 Warning -- assumption of classical behavior for rotation
           may cause significant error
 Rotational temperatures (Kelvin)      0.10748     0.03057     0.02978
 Rotational constants (GHZ):           2.23942     0.63707     0.62060
    1 imaginary frequencies ignored.
 Zero-point vibrational energy     457313.2 (Joules/Mol)
                                  109.30049 (Kcal/Mol)
 Warning -- explicit consideration of  18 degrees of freedom as
           vibrations may cause significant error
 Vibrational temperatures:     36.82    68.12   111.73   133.25   148.75
          (Kelvin)            208.78   222.90   296.06   321.46   365.79
                              392.51   443.29   453.62   573.86   632.29
                              724.27   824.55   868.76  1042.68  1109.43
                             1178.55  1291.34  1337.51  1379.76  1447.46
                             1496.47  1539.59  1552.21  1595.67  1659.93
                             1711.70  1754.27  1789.75  1810.51  1899.62
                             1930.20  1998.37  2010.45  2017.82  2044.27
                             2058.83  2097.31  2109.33  2128.42  2131.33
                             2149.47  2173.24  2627.31  4274.78  4362.65
                             4398.55  4403.40  4408.26  4499.01  4507.63
                             4536.71  4551.29  4563.00  5599.40
 
 Zero-point correction=                           0.174181 (Hartree/Particle)
 Thermal correction to Energy=                    0.186971
 Thermal correction to Enthalpy=                  0.187915
 Thermal correction to Gibbs Free Energy=         0.132824
 Sum of electronic and zero-point Energies=           -536.459321
 Sum of electronic and thermal Energies=              -536.446532
 Sum of electronic and thermal Enthalpies=            -536.445588
 Sum of electronic and thermal Free Energies=         -536.500679
 
                     E (Thermal)             CV                S
                      KCal/Mol        Cal/Mol-Kelvin    Cal/Mol-Kelvin
 Total                  117.326             43.577            115.950
 Electronic               0.000              0.000              2.183
 Translational            0.889              2.981             40.888
 Rotational               0.889              2.981             30.274
 Vibrational            115.549             37.615             42.604
 Vibration     1          0.593              1.985              6.145
 Vibration     2          0.595              1.979              4.925
 Vibration     3          0.599              1.964              3.949
 Vibration     4          0.602              1.954              3.604
 Vibration     5          0.605              1.946              3.389
 Vibration     6          0.616              1.908              2.735
 Vibration     7          0.620              1.897              2.611
 Vibration     8          0.640              1.832              2.081
 Vibration     9          0.649              1.805              1.931
 Vibration    10          0.665              1.756              1.701
 Vibration    11          0.676              1.723              1.578
 Vibration    12          0.698              1.658              1.373
 Vibration    13          0.703              1.644              1.334
 Vibration    14          0.765              1.473              0.967
 Vibration    15          0.799              1.384              0.828
 Vibration    16          0.859              1.242              0.650
 Vibration    17          0.929              1.089              0.498
 Vibration    18          0.962              1.024              0.443
                       Q            Log10(Q)             Ln(Q)
 Total Bot       0.804123D-61        -61.094677       -140.675693
 Total V=0       0.105473D+20         19.023141         43.802400
 Vib (Bot)       0.410327D-75        -75.386870       -173.584682
 Vib (Bot)    1  0.809214D+01          0.908064          2.090894
 Vib (Bot)    2  0.436732D+01          0.640215          1.474150
 Vib (Bot)    3  0.265286D+01          0.423715          0.975639
 Vib (Bot)    4  0.221899D+01          0.346155          0.797051
 Vib (Bot)    5  0.198374D+01          0.297485          0.684983
 Vib (Bot)    6  0.139931D+01          0.145915          0.335981
 Vib (Bot)    7  0.130697D+01          0.116266          0.267712
 Vib (Bot)    8  0.966837D+00         -0.014647         -0.033725
 Vib (Bot)    9  0.884040D+00         -0.053528         -0.123253
 Vib (Bot)   10  0.766119D+00         -0.115704         -0.266418
 Vib (Bot)   11  0.707400D+00         -0.150335         -0.346160
 Vib (Bot)   12  0.614408D+00         -0.211543         -0.487096
 Vib (Bot)   13  0.597910D+00         -0.223364         -0.514316
 Vib (Bot)   14  0.447244D+00         -0.349455         -0.804650
 Vib (Bot)   15  0.393536D+00         -0.405016         -0.932583
 Vib (Bot)   16  0.325507D+00         -0.487440         -1.122373
 Vib (Bot)   17  0.267734D+00         -0.572297         -1.317762
 Vib (Bot)   18  0.246322D+00         -0.608497         -1.401115
 Vib (V=0)       0.538206D+05          4.730948         10.893411
 Vib (V=0)    1  0.860758D+01          0.934881          2.152643
 Vib (V=0)    2  0.489585D+01          0.689828          1.588388
 Vib (V=0)    3  0.319957D+01          0.505091          1.163016
 Vib (V=0)    4  0.277462D+01          0.443204          1.020514
 Vib (V=0)    5  0.254578D+01          0.405821          0.934438
 Vib (V=0)    6  0.198596D+01          0.297970          0.686102
 Vib (V=0)    7  0.189935D+01          0.278604          0.641510
 Vib (V=0)    8  0.158847D+01          0.200980          0.462774
 Vib (V=0)    9  0.151564D+01          0.180596          0.415838
 Vib (V=0)   10  0.141484D+01          0.150708          0.347019
 Vib (V=0)   11  0.136626D+01          0.135535          0.312080
 Vib (V=0)   12  0.129215D+01          0.111312          0.256305
 Vib (V=0)   13  0.127942D+01          0.107013          0.246407
 Vib (V=0)   14  0.117084D+01          0.068498          0.157722
 Vib (V=0)   15  0.113629D+01          0.055491          0.127772
 Vib (V=0)   16  0.109662D+01          0.040056          0.092232
 Vib (V=0)   17  0.106717D+01          0.028233          0.065010
 Vib (V=0)   18  0.105738D+01          0.024232          0.055796
 Electronic      0.300000D+01          0.477121          1.098612
 Translational   0.708223D+08          7.850170         18.075685
 Rotational      0.922361D+06          5.964901         13.734692
 ***** Axes restored to original set *****
 -------------------------------------------------------------------
 Center     Atomic                   Forces (Hartrees/Bohr)
 Number     Number              X              Y              Z
 -------------------------------------------------------------------
      1        1          -0.000000045    0.000000226   -0.000000228
      2        6           0.000000021    0.000000065    0.000000241
      3        1          -0.000000097    0.000000330   -0.000000138
      4        1          -0.000000148    0.000000008   -0.000000172
      5        6           0.000000373    0.000000370    0.000000006
      6        6           0.000000237    0.000000873    0.000000191
      7        1           0.000001983   -0.000001553    0.000000218
      8        1          -0.000000001    0.000000096   -0.000000551
      9        8           0.000000261   -0.000000053   -0.000000161
     10        8          -0.000000207   -0.000000008    0.000000305
     11        1           0.000000169   -0.000000237    0.000000119
     12        6          -0.000000064   -0.000000132   -0.000000040
     13        1           0.000000026   -0.000000247    0.000000328
     14        6          -0.000000580   -0.000000019    0.000000552
     15        6          -0.000001211    0.000001599   -0.000000587
     16        1          -0.000000333   -0.000000436   -0.000000019
     17        1           0.000001000   -0.000001278    0.000000032
     18        1           0.000000035    0.000000023    0.000000610
     19        8           0.000000202   -0.000000408   -0.000000117
     20        8           0.000000113   -0.000000465    0.000000117
     21        1           0.000000002   -0.000000266    0.000000089
     22        1          -0.000001738    0.000001513   -0.000000796
 -------------------------------------------------------------------
 Cartesian Forces:  Max     0.000001983 RMS     0.000000597

 ----------------------------------------------------------------------

 Electric dipole moment (input orientation):
 (Debye = 10**-18 statcoulomb cm , SI units = C m)
                  (au)            (Debye)         (10**-30 SI)
   Tot        0.791004D+00      0.201053D+01      0.670641D+01
   x         -0.576526D+00     -0.146538D+01     -0.488799D+01
   y         -0.361483D+00     -0.918798D+00     -0.306478D+01
   z          0.403281D+00      0.102504D+01      0.341916D+01

 Dipole polarizability, Alpha (input orientation).
 (esu units = cm**3 , SI units = C**2 m**2 J**-1)
 Alpha(0;0):
               (au)            (10**-24 esu)      (10**-40 SI)
   iso        0.112401D+03      0.166561D+02      0.185324D+02
   aniso      0.556566D+02      0.824746D+01      0.917654D+01
   xx         0.144168D+03      0.213636D+02      0.237702D+02
   yx        -0.156668D+02     -0.232158D+01     -0.258310D+01
   yy         0.101762D+03      0.150796D+02      0.167783D+02
   zx        -0.154596D+01     -0.229088D+00     -0.254895D+00
   zy         0.554409D+00      0.821550D-01      0.914097D-01
   zz         0.912713D+02      0.135250D+02      0.150486D+02

 ----------------------------------------------------------------------

 Dipole orientation:
     1          5.15000749          2.34525306         -3.89520885
     6          4.48023373          1.10766856         -2.40071110
     1          6.04867015          0.16402430         -1.45742730
     1          3.51050887          2.22661617         -0.96384973
     6          2.65857416         -0.78663615         -3.47131470
     6          2.00334710         -3.06818887         -1.81368871
     1          0.19885653         -3.85183675         -2.46400805
     1          3.45995205         -4.49702729         -2.22630021
     8          1.71405548         -0.58901652         -5.53446700
     8          2.10530558         -2.64509303          0.74986120
     1         -0.76614723          0.68385602          5.56138045
     6         -2.32368868          0.24662126          4.28179394
     1         -2.71522932         -1.77153668          4.36776327
     6         -1.40516617          0.78062539          1.51343066
     6         -3.45281209          0.13979640         -0.44174499
     1         -5.14437158          1.24725114         -0.07328403
     1         -3.88663714         -1.86501492         -0.27631095
     1         -2.76681186          0.52530707         -2.34101936
     8         -0.65971772          3.15529038          1.33127744
     8         -4.53563520          1.53210647          4.89936681
     1         -4.17678609          3.30240080          5.02964390
     1          0.27697720         -0.67053673          1.23879193

 Electric dipole moment (dipole orientation):
 (Debye = 10**-18 statcoulomb cm , SI units = C m)
                  (au)            (Debye)         (10**-30 SI)
   Tot        0.791004D+00      0.201053D+01      0.670641D+01
   x          0.000000D+00      0.000000D+00      0.000000D+00
   y          0.000000D+00      0.000000D+00      0.000000D+00
   z          0.791004D+00      0.201053D+01      0.670641D+01

 Dipole polarizability, Alpha (dipole orientation).
 (esu units = cm**3 , SI units = C**2 m**2 J**-1)
 Alpha(0;0):
               (au)            (10**-24 esu)      (10**-40 SI)
   iso        0.112401D+03      0.166561D+02      0.185324D+02
   aniso      0.556566D+02      0.824746D+01      0.917654D+01
   xx         0.116846D+03      0.173147D+02      0.192652D+02
   yx        -0.189874D+02     -0.281364D+01     -0.313059D+01
   yy         0.108340D+03      0.160543D+02      0.178628D+02
   zx        -0.217466D+02     -0.322252D+01     -0.358554D+01
   zy         0.134506D+02      0.199317D+01      0.221770D+01
   zz         0.112017D+03      0.165992D+02      0.184690D+02

 ----------------------------------------------------------------------
 1\1\GINC-R02C16\Freq\UwB97XD\Aug-CC-pVTZ\C6H12O4(3)\HASANGAL\24-Dec-20
 21\0\\# UWB97XD aug-cc-pVTZ Opt(CalcAll,TS,NoEigenTest) scf=qc Integra
 l(Grid=SuperFineGrid) Guess(mix,always) MaxDisk=32GB\\Title\\0,3\H,2.9
 949640684,1.4101553398,1.5025716936\C,2.3332983856,0.5626158041,1.3481
 648606\H,2.6175990444,-0.2788818096,1.9793886633\H,1.3158804709,0.8385
 643087,1.6323992775\C,2.3425540863,0.1704141568,-0.101376156\C,1.74483
 35602,-1.1943023497,-0.4586243621\H,1.4682192333,-1.1837073963,-1.5195
 63682\H,2.5703774354,-1.9160879017,-0.3536784234\O,2.7912663684,0.8697
 202457,-0.9745032115\O,0.7416701788,-1.6332245087,0.3746448931\H,-2.48
 75959575,-0.9436427793,1.370300306\C,-2.4772461883,-0.6517433491,0.318
 6086718\H,-2.4090978509,-1.5470660926,-0.2972626593\C,-1.1568059624,0.
 1539968438,0.0551294196\C,-1.0302194987,0.5736537989,-1.4170960724\H,-
 1.8818033064,1.1870001283,-1.7022938885\H,-1.0087812838,-0.3298637911,
 -2.0246095608\H,-0.1073977334,1.1286568162,-1.5716936019\O,-1.10808906
 01,1.193824817,0.8677646571\O,-3.6241810296,0.0432888608,-0.0570367628
 \H,-3.7580111447,0.777112107,0.5446265953\H,-0.3045138157,-0.637663249
 1,0.2788893428\\Version=ES64L-G16RevB.01\State=3-A\HF=-536.6335028\S2=
 2.013152\S2-1=0.\S2A=2.000095\RMSD=4.061e-10\RMSF=5.970e-07\ZeroPoint=
 0.1741814\Thermal=0.1869711\Dipole=-0.5765258,-0.3614829,0.4032813\Dip
 oleDeriv=0.0162422,-0.078416,-0.0459556,-0.0959331,-0.0058415,-0.03219
 21,-0.0100359,0.0005923,0.0484577,-0.0119021,0.0180375,0.089231,-0.056
 5948,0.01553,-0.1426463,0.0280689,-0.0676275,-0.3825709,0.0988669,0.01
 22713,-0.0535295,0.0549541,-0.022451,0.0628464,0.0010273,0.0256322,0.0
 269973,-0.0005932,0.0446378,0.0165767,0.0217035,0.0731878,-0.0221027,-
 0.0058521,0.0189103,0.0660515,0.5664768,0.2702999,-0.1564488,0.7828205
 ,0.6190091,-0.0315546,0.0109664,-0.1782996,1.0422707,0.1003734,0.05616
 86,-0.0485004,-0.03705,-0.0737917,-0.1138887,-0.2531239,-0.0264039,0.2
 998739,-0.0159234,-0.0218904,-0.0663069,-0.1518562,0.0894881,0.029668,
 0.024178,-0.0457197,-0.1332059,-0.0585646,0.0799586,0.0044435,0.005494
 ,0.0724071,0.0236358,0.0852597,0.0071726,0.0838141,-0.6862843,-0.16851
 35,0.1776835,-0.5692165,-0.5481838,0.2109437,0.2729651,0.1891553,-0.82
 29501,0.5649648,-0.5802923,0.0643369,-0.6347288,-0.0792026,0.0271737,-
 0.1519202,0.0514934,-0.3917145,-0.0684685,-0.0073248,-0.0027235,-0.038
 8611,0.0069564,0.0219924,0.0205911,0.0840584,-0.101534,1.5571796,0.052
 1193,0.0836735,0.2258541,0.2367708,-0.0578154,-0.2002087,-0.0356506,0.
 361263,-0.0367926,-0.0028306,0.0088279,-0.0112162,-0.0208194,-0.032829
 4,0.0458151,-0.0488771,0.0212018,0.6762318,-0.7905771,-0.0126381,-2.45
 12228,0.7693653,-0.0546914,-0.3335614,0.1505265,-0.0920688,-0.1641572,
 0.1559397,0.0153537,0.1428117,0.0960636,-0.0224945,0.1519777,-0.013439
 5,0.1590125,0.0081616,0.0722895,-0.0520736,0.0832127,0.0260109,0.02886
 47,-0.082197,0.0378209,0.0360581,0.0789551,0.0055569,0.0210512,-0.0060
 424,-0.0434574,-0.0464926,0.0030044,0.0166267,-0.0062157,-0.0013735,-0
 .0667457,0.0397561,-0.0557433,0.0484053,0.0066026,-0.0025042,-0.020537
 1,0.0150224,-0.4069817,0.1183053,-0.0065883,1.2777377,-0.550488,0.0613
 159,0.7202314,-0.3005282,-0.1445216,-1.4262727,0.1496571,0.011772,0.33
 42657,-0.4032975,0.1493131,0.0040742,0.0986069,-0.3458339,0.4199996,-0
 .0445794,-0.0776662,-0.0120243,0.2408902,-0.0629723,-0.1221015,-0.0548
 844,0.2148639,-1.2101381,0.7259285,-0.0102751,1.1916354,-0.5465516,-0.
 0026762,-0.2066545,0.1113718,0.0457284\Polar=144.1684133,-15.6667754,1
 01.762343,-1.5459622,0.5544093,91.2712581\PG=C01 [X(C6H12O4)]\NImag=1\
 \0.15905667,0.14529854,0.23089201,0.02575017,0.03359884,0.05557270,-0.
 15143395,-0.13290981,-0.02382894,0.54406459,-0.13337050,-0.21687857,-0
 .02578768,0.03913627,0.58349126,-0.02646177,-0.02894802,-0.05300810,0.
 00603801,-0.02833645,0.47902137,0.00656144,-0.01394856,0.01323002,-0.0
 6057700,0.05134085,-0.04584861,0.06359810,0.00870555,-0.01494179,0.012
 60524,0.05282939,-0.20993027,0.11917351,-0.06046754,0.22379921,0.00283
 713,-0.00521711,0.00324551,-0.04684102,0.11960009,-0.13688337,0.046107
 18,-0.13181722,0.14805953,-0.01496839,0.00612916,0.00432993,-0.2766749
 9,0.06230666,0.06337566,-0.00775216,0.00147521,0.00243160,0.30082556,-
 0.02343387,0.00827953,0.00777179,0.06373129,-0.05974783,-0.02195576,0.
 02289863,-0.00712862,-0.00730455,-0.06922554,0.06252613,-0.00522932,0.
 00206347,0.00061516,0.07036147,-0.02311490,-0.06128392,-0.01890742,0.0
 0546750,0.00594587,-0.07213816,0.02117662,0.06723262,-0.00057803,-0.00
 547805,-0.02290049,-0.08522533,-0.00241075,-0.01182551,-0.00261263,-0.
 00537518,-0.00942410,0.00070744,0.00775637,0.03464005,0.35551665,0.001
 53214,-0.00964321,-0.02978360,-0.00506137,-0.10814885,-0.04344496,-0.0
 0070270,0.00903444,0.03062441,-0.00002950,-0.00392594,-0.00703278,0.18
 857069,0.59076059,0.00295468,-0.00152664,-0.00542713,-0.01827416,-0.04
 287063,-0.17334585,0.00444916,-0.00242859,-0.01353938,0.00410390,0.001
 09020,-0.00581411,-0.16041683,-0.18624175,0.76665166,0.00082307,-0.000
 79129,0.00135743,0.01249159,-0.00718413,0.00159569,0.00052071,0.000506
 79,0.00170623,-0.00080328,-0.00069075,-0.00309717,-0.07874496,-0.01354
 390,-0.01810393,0.46326434,-0.00023123,0.00081534,-0.00039791,-0.01126
 450,-0.00197363,-0.00336974,-0.00023421,-0.00085501,-0.00169269,-0.000
 27726,0.00049385,0.00147326,-0.00334351,-0.12835347,-0.04566973,-0.027
 79457,0.44110768,0.00120586,-0.00182878,-0.00575523,-0.00907520,-0.028
 65198,-0.00519798,-0.00081011,0.00032989,0.00065925,0.00018278,-0.0013
 4948,-0.00124118,-0.02071435,-0.03951216,-0.10851171,0.02381333,-0.023
 44787,0.57091791,0.00023516,-0.00034609,-0.00051486,-0.00000129,-0.001
 84482,0.00032889,-0.00006520,0.00000139,0.00051669,-0.00007764,-0.0003
 5088,-0.00022537,-0.00100331,0.00382991,-0.01183524,-0.07088572,-0.001
 85091,-0.07535538,0.07735826,0.00030216,-0.00061436,-0.00141792,-0.001
 97019,-0.00485020,0.00047077,0.00005333,0.00027924,0.00041160,0.000124
 14,-0.00012045,-0.00029235,-0.01109634,-0.00174554,-0.03140172,-0.0038
 7675,-0.04877655,0.00227494,0.00453904,0.05099742,0.00003096,-0.000201
 60,-0.00030894,-0.00002728,-0.00164848,0.00077528,0.00009811,0.0002771
 6,0.00029275,-0.00004466,-0.00004362,-0.00030910,-0.00354970,0.0020989
 9,-0.01238262,-0.07882079,-0.00466352,-0.26835812,0.07027564,-0.003198
 62,0.30449989,-0.00013203,0.00012400,-0.00001718,-0.00079930,0.0008702
 4,-0.00075081,-0.00002760,-0.00015213,-0.00012105,-0.00015706,0.000015
 88,0.00039917,0.00809030,-0.00634059,0.00092732,-0.16269125,0.12125794
 ,-0.02626771,-0.00668703,0.00755004,-0.00202486,0.19751148,-0.00039562
 ,0.00020951,-0.00026283,-0.00285404,0.00085467,-0.00080350,0.00005384,
 -0.00008599,-0.00081713,0.00007452,0.00049064,0.00089246,0.02218921,-0
 .02327036,0.00559300,0.12538548,-0.15168742,0.02057900,-0.00056232,0.0
 0059722,-0.00065160,-0.13207361,0.16251263,-0.00016400,0.00021379,-0.0
 0010286,-0.00099467,0.00064620,-0.00036080,-0.00005552,-0.00023831,-0.
 00040326,0.00005222,0.00013735,0.00043986,0.00525974,-0.01006622,0.001
 03566,-0.01929614,0.01985404,-0.04202044,-0.02173441,0.01917992,-0.003
 05883,0.01551229,-0.02055327,0.04675753,0.00015596,0.00159383,0.001579
 28,0.01706252,-0.00990189,0.01507394,0.00074243,0.00260830,0.00265231,
 0.00040971,0.00021883,-0.00473179,-0.16839949,-0.15683358,0.18278357,0
 .00393476,-0.03093184,0.01779097,-0.00036198,0.00297070,0.00096786,-0.
 00103074,-0.00441047,0.00023688,0.14606144,0.00168405,0.00152008,0.002
 30575,-0.00575379,0.01800653,0.00853344,0.00080090,0.00013380,-0.00381
 787,0.00095800,0.00014517,0.00077847,-0.15765793,-0.32016890,0.2762224
 1,-0.03039613,-0.03075582,0.03653141,0.00005370,0.00195557,0.00028071,
 0.00037792,0.00068514,0.00179849,0.19491705,0.33897936,-0.00060825,0.0
 0222004,0.00429219,0.02572701,0.03019453,-0.04995377,0.00077239,-0.002
 51643,-0.00764922,-0.00101803,0.00014631,-0.00485176,0.18028022,0.2731
 3297,-0.45358478,0.00733487,0.01830590,0.00807498,0.00194828,0.0018985
 6,0.00373348,0.00010408,-0.00169402,-0.00061915,-0.21448569,-0.3201284
 0,0.49754205,0.00033771,0.00050814,0.00109991,0.00225408,0.00134403,-0
 .00056304,-0.00025806,-0.00034010,-0.00019121,0.00086909,-0.00047773,-
 0.00037487,-0.02941138,-0.01892747,0.01134619,-0.14644426,-0.05195361,
 0.08522777,0.00293748,0.00344738,0.01336729,-0.03409905,-0.00460650,0.
 01889137,0.00412474,0.00004727,-0.00156086,0.18662437,-0.00037992,0.00
 022765,0.00119560,0.00361397,-0.00173041,-0.00172721,0.00033882,-0.000
 30485,-0.00001876,-0.00199074,-0.00027948,-0.00134139,-0.02789008,0.00
 243898,0.03011543,-0.05010938,-0.08699628,0.03592978,-0.00466814,0.001
 59937,0.00773094,0.00993173,0.00888126,-0.00924707,-0.00366063,-0.0159
 8416,0.00051436,0.08097273,0.10502031,-0.00047131,-0.00032763,0.000857
 98,-0.00291685,-0.00021186,0.00016722,0.00090619,-0.00090867,0.0001199
 0,-0.00071959,0.00093212,0.00006929,0.01073295,0.01078249,0.00440610,0
 .07485695,0.04285471,-0.15087907,0.03649703,0.01329568,-0.02488643,0.0
 1197722,-0.00204549,-0.00048892,-0.00235799,-0.00326585,0.00422336,-0.
 12209717,-0.07227939,0.17534312,0.00000429,-0.00000125,-0.00000890,0.0
 0002177,0.00000077,-0.00004784,-0.00004220,0.00001303,0.00000215,0.000
 02843,-0.00005649,0.00005331,0.00009849,0.00001255,0.00019321,-0.00004
 293,-0.00012676,0.00007204,0.00001674,-0.00005676,-0.00004050,-0.00000
 983,-0.00000730,0.00000574,-0.00009316,0.00000916,-0.00008433,0.000418
 28,0.00023478,-0.00044637,0.06180657,-0.00000305,-0.00000302,0.0000003
 2,0.00000672,0.00000383,-0.00004013,-0.00002111,0.00001112,0.00000880,
 0.00002128,-0.00002387,0.00004953,0.00005667,0.00003002,0.00008693,-0.
 00004354,-0.00000952,-0.00006455,-0.00002890,-0.00005258,0.00001620,-0
 .00003285,-0.00001536,0.00001545,-0.00005027,-0.00003256,-0.00001452,0
 .00016425,-0.00005059,0.00003296,-0.00247220,0.07046873,-0.00000435,0.
 00000382,0.00001047,-0.00000818,0.00001722,0.00004238,0.00002656,-0.00
 000681,-0.00000593,0.00000525,0.00003459,-0.00002018,-0.00008988,-0.00
 008002,-0.00017253,0.00010489,-0.00001994,-0.00004448,-0.00002171,0.00
 004808,0.00004272,0.00003653,0.00002937,-0.00002986,0.00007075,0.00002
 214,0.00007330,-0.00050553,0.00012450,0.00026647,-0.00526532,-0.069780
 21,0.31653982,0.00018490,0.00009849,-0.00001029,0.00004019,0.00031921,
 0.00007819,-0.00006361,-0.00010721,-0.00010716,-0.00047337,-0.00018187
 ,-0.00008622,-0.00141413,-0.00230132,-0.00026934,-0.00019970,0.0000429
 1,0.00168866,0.00029217,0.00059861,-0.00039064,0.00062572,0.00024100,-
 0.00058454,0.00131697,0.00201405,-0.00106642,-0.00291744,0.00065142,0.
 00078441,-0.04500564,0.00287445,0.00979297,0.36731656,0.00008485,0.000
 08685,0.00006683,0.00001699,0.00024096,0.00041790,0.00005924,-0.000057
 72,-0.00012602,0.00040132,-0.00002543,-0.00027979,-0.00172401,-0.00271
 014,-0.00086194,0.00227318,-0.00108351,0.00099524,0.00037544,0.0009462
 1,-0.00028956,0.00054913,0.00058052,-0.00077001,0.00097250,0.00197681,
 -0.00063950,-0.00858568,0.00463118,0.00097132,-0.00078330,-0.06725727,
 0.05813447,-0.07015158,0.54859268,-0.00001651,-0.00007040,-0.00006315,
 -0.00006468,-0.00034726,-0.00015682,0.00007672,0.00001385,0.00008806,-
 0.00006705,0.00008119,-0.00022724,0.00067822,0.00186624,0.00098115,-0.
 00021716,0.00013718,-0.00073803,-0.00011615,-0.00039514,0.00004425,-0.
 00032239,-0.00027692,0.00032826,-0.00055528,-0.00124699,0.00016535,0.0
 0391428,-0.00206015,-0.00130548,0.01537721,0.05544853,-0.29725815,0.01
 606311,0.04375394,0.61371900,-0.00000672,0.00000297,0.00000538,-0.0000
 0058,-0.00000626,0.00004081,0.00001160,0.00000386,-0.00000188,0.000096
 72,0.00002120,-0.00005166,0.00006674,0.00000317,0.00002490,-0.00005559
 ,-0.00016043,0.00008342,-0.00006685,-0.00005203,0.00001746,-0.00002205
 ,-0.00002699,0.00003576,-0.00006317,-0.00003560,0.00005524,0.00090896,
 0.00046917,-0.00009802,0.00146146,0.00152022,0.00171254,-0.04098145,0.
 00089088,-0.00064235,0.06008700,-0.00000017,-0.00000062,0.00000359,-0.
 00001284,-0.00001519,0.00003035,0.00001739,0.00000186,0.00000449,0.000
 05437,0.00001304,-0.00005298,0.00001454,0.00006711,-0.00000084,0.00000
 060,-0.00003931,-0.00010677,-0.00005121,-0.00001700,0.00004224,-0.0000
 3579,-0.00003004,0.00004896,-0.00002351,-0.00007073,0.00007132,0.00055
 741,-0.00003289,-0.00004961,-0.00109822,0.00881031,0.00519847,0.013741
 84,-0.22407153,-0.12606366,-0.01635028,0.24761395,0.00000359,0.0000030
 3,-0.00000092,0.00000820,0.00001297,-0.00000156,-0.00000328,-0.0000054
 5,-0.00000640,-0.00004358,-0.00000214,0.00000425,0.00000069,-0.0000790
 2,-0.00002109,-0.00013566,0.00009996,0.00021804,0.00001984,-0.00001897
 ,-0.00003413,0.00000230,-0.00002146,-0.00000708,0.00003227,0.00008642,
 -0.00005169,0.00032848,-0.00002008,-0.00010314,0.00022115,-0.02432884,
 -0.01515956,0.00361925,-0.13196824,-0.14571788,-0.00585554,0.13652813,
 0.14742127,0.00017969,0.00037033,0.00026391,0.00036845,0.00090269,0.00
 072895,-0.00025058,0.00000532,-0.00018642,0.00083339,-0.00054463,-0.00
 066831,-0.00548312,-0.00977507,-0.00331479,0.00579148,0.00223049,0.002
 65369,0.00095643,0.00172060,-0.00121428,0.00057274,0.00067486,-0.00235
 292,0.00335444,0.00741154,-0.00239934,-0.05067008,0.04031299,0.0020649
 3,-0.00551705,-0.00907529,0.00138160,-0.04647139,-0.02554454,0.0012314
 1,-0.00648904,-0.00571941,0.00604643,0.30157036,-0.00020610,-0.0007133
 3,-0.00039983,-0.00040649,-0.00245391,-0.00114604,0.00108612,-0.000008
 11,0.00062995,-0.00179569,0.00111094,-0.00161608,0.00773422,0.01800525
 ,0.00703465,-0.00785501,0.00169005,-0.00566333,-0.00198858,-0.00443015
 ,0.00184162,-0.00213698,-0.00262432,0.00364507,-0.00564413,-0.01288762
 ,0.00352589,0.07058737,-0.04707865,-0.00555454,-0.01486390,-0.01266771
 ,0.00260723,0.05223865,-0.06341779,-0.00939874,-0.03069933,-0.02176271
 ,0.01134705,-0.06921084,0.35634038,0.00013447,-0.00016673,-0.00005357,
 -0.00005061,0.00027268,-0.00037061,-0.00001831,0.00010113,0.00017501,-
 0.00058984,-0.00059690,0.00031670,0.00003984,0.00097380,0.00083489,0.0
 0161414,0.00197392,-0.00021141,-0.00051261,-0.00113382,0.00031669,-0.0
 0103538,-0.00077631,0.00002651,-0.00026048,-0.00094034,-0.00015788,-0.
 00256541,0.00289441,0.00081054,0.01911381,0.01210608,-0.00346708,0.035
 52624,0.03111495,-0.04456165,-0.00939581,-0.00884897,0.00216319,0.0091
 6715,0.04375937,0.37095896,-0.00005154,-0.00012313,-0.00006295,-0.0001
 8505,-0.00042690,-0.00005950,0.00023638,-0.00000860,0.00012114,-0.0001
 9167,0.00022653,-0.00023382,0.00040864,0.00309702,0.00042705,-0.000252
 05,0.00034584,-0.00104849,-0.00065901,-0.00028088,0.00014495,-0.000411
 22,-0.00038720,0.00049991,-0.00062772,-0.00219078,0.00063545,0.0053950
 3,-0.00332616,-0.00151612,-0.00387656,-0.00161367,0.00094079,-0.011543
 73,-0.01212243,0.02677354,0.00120094,0.00161423,-0.00035141,-0.0554650
 6,0.00588411,0.00538253,0.58339758,0.00001131,0.00000932,-0.00001693,-
 0.00016965,0.00023150,-0.00001623,-0.00015962,0.00003788,0.00002979,0.
 00004463,-0.00025309,0.00042017,0.00019323,0.00025560,-0.00153623,-0.0
 0082080,0.00046393,0.00024940,0.00048963,0.00020913,0.00000594,-0.0000
 0469,-0.00011385,-0.00003453,0.00063194,-0.00028335,0.00081810,-0.0011
 9841,0.00008196,0.00066556,-0.00243831,-0.00040751,-0.00016106,-0.0193
 4112,-0.00298821,0.02564250,0.00318159,0.00236392,-0.00029341,0.021332
 13,-0.05403640,0.00787652,-0.00419754,0.56260834,0.00009208,0.00002795
 ,0.00000460,0.00016569,0.00000985,-0.00003144,-0.00004323,-0.00003795,
 -0.00005163,-0.00020747,-0.00007101,-0.00013927,-0.00077033,-0.0013672
 6,0.00055107,0.00024359,-0.00042148,0.00091610,0.00057852,0.00028962,-
 0.00033584,0.00019209,0.00032962,-0.00037173,0.00005011,0.00125402,-0.
 00089905,-0.00231952,0.00059575,0.00064118,0.00170467,0.00085259,-0.00
 023961,-0.00039325,0.00176085,-0.01346493,-0.00165177,-0.00065906,0.00
 080955,0.01081996,0.05861650,-0.11391783,0.00893189,0.03946892,0.42701
 203,-0.00001242,0.00000524,-0.00000554,0.00008833,-0.00000487,-0.00003
 291,-0.00002297,-0.00000508,-0.00001892,-0.00000796,-0.00001032,0.0000
 2513,0.00008907,-0.00020621,0.00042402,-0.00014277,-0.00008579,0.00028
 880,-0.00001976,-0.00005587,-0.00019922,-0.00001302,0.00006245,-0.0000
 9378,-0.00019753,0.00019782,-0.00028158,-0.00036159,0.00026397,0.00016
 737,-0.00005590,0.00013721,-0.00013373,0.00023685,-0.00029853,-0.00004
 037,-0.00007288,0.00000031,-0.00004121,0.00245523,-0.00100039,0.000161
 61,-0.21774146,0.12286459,-0.05629241,0.23187868,0.00000528,0.00002323
 ,0.00001567,0.00005735,0.00007712,0.00000645,-0.00002335,-0.00000709,-
 0.00002897,0.00002086,-0.00001791,0.00001109,-0.00019348,-0.00067930,0
 .00028278,-0.00001587,0.00004880,0.00004178,-0.00011940,0.00002288,-0.
 00000451,0.00004133,0.00003615,-0.00005075,-0.00001985,0.00045219,-0.0
 0031126,-0.00030716,0.00018242,0.00017946,-0.00011451,0.00006574,-0.00
 012565,0.00212096,-0.00073861,0.00035929,-0.00007213,-0.00005586,0.000
 11183,0.00499679,-0.00744517,0.00397904,0.12195638,-0.13441232,0.03809
 940,-0.13369636,0.14192967,-0.00003269,-0.00002082,0.00000212,-0.00005
 372,-0.00006373,0.00000441,0.00005930,0.00000260,0.00001882,-0.0000131
 1,0.00008928,-0.00001232,0.00032112,0.00066153,0.00006284,0.00005065,-
 0.00011920,-0.00062573,-0.00015161,-0.00018160,0.00033923,-0.00005920,
 -0.00011797,0.00027239,-0.00019664,-0.00061672,0.00031194,0.00132566,-
 0.00032732,-0.00037394,-0.00012613,-0.00025097,0.00021719,-0.00127978,
 0.00032691,0.00041023,0.00013093,-0.00005755,-0.00000388,-0.02293051,0
 .01599497,-0.01479889,-0.05563303,0.03832124,-0.06113162,0.06025177,-0
 .04463178,0.06894411,0.00001709,0.00001770,0.00003610,0.00000157,0.000
 13742,0.00004202,-0.00000580,-0.00000351,-0.00001651,-0.00001333,0.000
 00553,0.00002742,-0.00008748,-0.00060563,0.00020106,0.00005561,0.00002
 954,-0.00090855,-0.00049226,0.00020626,0.00030656,0.00003916,-0.000047
 15,0.00015904,0.00002974,0.00032063,-0.00003267,0.00024086,-0.00004653
 ,0.00035904,0.00008456,-0.00003201,-0.00012188,0.00036758,0.00070799,0
 .00001245,-0.00022881,-0.00051116,0.00026789,-0.00195969,0.00160994,0.
 00212224,-0.04722801,0.00450724,0.00239580,0.00129577,0.01994562,0.014
 98837,0.04507358,0.00000582,0.00000209,0.00000968,-0.00000677,0.000012
 49,0.00004278,0.00001511,0.00000459,-0.00001069,-0.00000282,0.00001225
 ,-0.00000990,-0.00009076,-0.00024975,0.00007301,0.00034718,-0.00011983
 ,-0.00016887,0.00009545,0.00004735,0.00013547,0.00005734,0.00000212,0.
 00012403,-0.00003284,0.00017102,-0.00005730,-0.00013377,0.00000249,-0.
 00024441,0.00002504,0.00020865,0.00008246,0.00123142,0.00051214,-0.000
 53230,-0.00011832,-0.00022651,-0.00014028,-0.00282482,0.00466854,0.011
 29657,0.00456274,-0.23497327,-0.12778570,-0.00203470,-0.01277429,-0.00
 939951,-0.00413972,0.25294451,-0.00001537,0.00000616,0.00000822,-0.000
 01627,0.00011753,-0.00000345,-0.00004554,0.00001529,-0.00000160,0.0000
 4201,-0.00006371,0.00015503,0.00014002,-0.00000356,-0.00013731,-0.0006
 9625,0.00022417,-0.00022512,-0.00035514,-0.00004393,0.00021168,-0.0000
 3612,-0.00012322,0.00020505,-0.00001582,-0.00015243,0.00015296,0.00129
 086,-0.00046768,0.00028392,-0.00029431,0.00038595,0.00025738,-0.004656
 97,-0.00042595,0.00359183,0.00148467,0.00146027,-0.00037337,0.00910959
 ,-0.02196142,-0.02648215,0.00195955,-0.12805553,-0.12597401,0.00076351
 ,0.00824819,0.00570245,-0.00383168,0.13638810,0.14065508,0.00001810,-0
 .00001052,-0.00000274,-0.00014082,0.00003149,0.00015157,0.00000954,0.0
 0001284,0.00001534,0.00004669,-0.00003434,0.00010537,-0.00004191,0.000
 74622,-0.00116008,0.00006269,0.00007933,-0.00005014,-0.00007161,0.0000
 9794,-0.00004499,-0.00004232,0.00000332,0.00002057,-0.00040830,-0.0005
 2570,0.00050974,-0.00006829,-0.00018223,0.00009185,0.00013842,0.000119
 49,-0.00011571,-0.00045919,0.00031554,-0.00061710,0.00004068,0.0000072
 6,-0.00011473,-0.00002188,0.00093974,0.00071884,-0.24753064,-0.1196413
 3,0.03113706,-0.01816668,-0.01362586,0.00338525,0.00203727,0.00220624,
 -0.00089486,0.26327345,-0.00003233,-0.00000257,-0.00002751,0.00013040,
 -0.00007987,-0.00007084,-0.00002379,-0.00001136,-0.00001859,-0.0000026
 2,0.00000104,0.00000992,0.00041088,0.00000961,0.00082530,-0.00009453,-
 0.00017793,0.00068569,0.00012492,-0.00043004,-0.00033388,-0.00001984,0
 .00012863,-0.00022487,-0.00037760,0.00002128,-0.00048177,-0.00017791,0
 .00015560,-0.00009216,-0.00050913,0.00010082,0.00019718,-0.00011536,-0
 .00088443,0.00202702,0.00030683,0.00052491,-0.00003709,-0.00528911,-0.
 00290114,0.00218870,-0.11907459,-0.12002667,0.01770105,0.01611691,0.01
 109251,-0.00355850,-0.02219561,-0.01193052,0.00499056,0.12990409,0.125
 61196,-0.00000870,-0.00000272,0.00000118,-0.00002263,-0.00008049,0.000
 00738,0.00005873,-0.00000271,0.00002964,0.00010409,0.00002067,-0.00012
 209,-0.00050155,0.00063612,-0.00050282,-0.00024459,0.00027310,0.000272
 96,-0.00011221,-0.00001696,-0.00006855,-0.00003943,-0.00007858,-0.0000
 1450,0.00010056,-0.00032095,0.00006889,0.00009951,-0.00001657,-0.00008
 478,0.00110710,0.00048782,-0.00001869,0.00213237,0.00217264,-0.0055096
 5,-0.00021363,-0.00013366,0.00012450,0.02377437,0.00888872,-0.01132842
 ,0.03025519,0.01798959,-0.04964113,-0.00675870,-0.00548407,0.00102072,
 -0.01622510,-0.00825803,0.00321169,-0.03357763,-0.02175912,0.05696708,
 -0.00035111,0.00001502,0.00001017,-0.00074513,0.00033277,-0.00041628,-
 0.00044923,0.00019084,0.00005578,-0.00124353,0.00018338,0.00087269,0.0
 0131552,0.00125933,-0.00127277,-0.00133952,-0.00041165,-0.00105832,-0.
 00004254,-0.00001277,0.00035672,0.00004845,-0.00003793,0.00063656,-0.0
 0071278,-0.00148623,0.00127513,0.00353418,-0.00198265,-0.00045145,0.00
 097918,0.00073635,-0.00082620,-0.01734060,-0.02340091,-0.00726192,-0.0
 0121217,-0.00195402,-0.00056231,-0.03582716,0.02061616,-0.01765652,-0.
 00025223,-0.00902858,0.00053999,0.00035158,-0.00053089,0.00024952,0.00
 108838,0.00076332,-0.00256540,0.00048489,0.00044178,0.00106883,0.04428
 332,0.00018391,0.00038270,0.00024825,0.00053447,0.00149872,0.00033996,
 -0.00069710,0.00005170,-0.00022108,0.00066272,-0.00083691,0.00104209,-
 0.00460462,-0.01034143,-0.00396008,0.00389515,0.00043582,0.00440043,0.
 00109718,0.00173534,-0.00106828,0.00104497,0.00101581,-0.00238107,0.00
 348154,0.00762676,-0.00234099,-0.02176511,0.01134462,0.00507958,0.0054
 0775,0.00516499,-0.00218494,-0.06210984,-0.03867950,-0.00699458,0.0028
 3919,0.00215638,-0.00274871,0.03360500,-0.16320713,-0.12455800,-0.0060
 5893,-0.00787675,-0.03101160,-0.00086566,0.00112624,0.00240090,0.00026
 907,0.00092265,-0.00017966,0.00006490,-0.00120238,0.00593151,0.0000361
 0,0.24923032,-0.00013851,0.00029282,0.00019595,0.00000608,0.00036961,0
 .00088306,-0.00006430,-0.00005436,-0.00021185,0.00055839,0.00037137,-0
 .00041563,-0.00283579,-0.00550863,-0.00274564,0.00263028,-0.00065409,0
 .00203649,0.00070782,0.00134101,-0.00055649,0.00083304,0.00083418,-0.0
 0130428,0.00194992,0.00409035,-0.00082271,-0.01314478,0.00748765,0.002
 85222,0.00434088,0.00424654,0.00055556,-0.02773686,-0.02074421,-0.0119
 2438,-0.00009666,0.00019363,0.00000801,-0.01010719,-0.11318064,-0.1152
 7478,-0.00113437,-0.01930111,-0.05446853,0.00020939,-0.00112185,0.0036
 0553,0.00095532,-0.00099981,-0.00204842,-0.00041162,-0.00144245,0.0042
 5138,0.01326818,0.17064922,0.17072246,-0.00017959,-0.00011183,-0.00003
 230,0.00000385,-0.00034874,-0.00027598,0.00003877,0.00008245,0.0001147
 5,0.00002353,0.00017818,0.00023837,0.00188823,0.00290709,0.00067257,-0
 .00088110,0.00020704,-0.00123845,-0.00026172,-0.00081447,0.00022834,-0
 .00038698,-0.00033143,0.00052748,-0.00135272,-0.00225679,0.00088118,0.
 00472791,-0.00193245,-0.00119671,-0.01174695,0.00810246,-0.00731736,-0
 .17593102,0.08013658,-0.06956799,-0.01086514,0.00778258,-0.00006668,-0
 .05473665,-0.01027413,-0.01390467,0.00307285,0.00475191,-0.00057663,-0
 .00089092,-0.00055746,0.00045762,-0.00042236,0.00009329,0.00111444,0.0
 0040085,0.00027024,-0.00083026,0.00441884,0.01624267,0.00758951,0.2911
 6942,0.00003903,0.00002051,-0.00001082,0.00001513,0.00005561,-0.000051
 91,-0.00007196,-0.00000358,-0.00001954,-0.00011621,-0.00009159,0.00005
 408,-0.00010702,-0.00038977,0.00016932,-0.00047092,0.00002722,0.000427
 42,0.00002007,0.00000678,-0.00009734,0.00004109,-0.00000636,-0.0000098
 0,0.00013403,0.00038035,-0.00027103,0.00071562,0.00009239,-0.00013398,
 0.01805396,-0.00545929,0.00645405,0.08838029,-0.13556820,0.02865603,0.
 03357066,-0.01603120,0.00983733,0.00762720,0.01971727,-0.00193715,-0.0
 0096423,-0.00289790,0.00020295,-0.00045972,0.00093039,-0.00126492,-0.0
 0055918,0.00029126,-0.00052608,-0.00060057,0.00050829,0.00002646,-0.00
 439559,-0.00413766,-0.00256380,-0.17918812,0.45302169,-0.00001394,0.00
 000993,0.00001732,-0.00000995,0.00004150,0.00009270,0.00003228,-0.0000
 0763,-0.00001119,0.00004759,0.00004888,-0.00002072,-0.00000874,-0.0000
 8575,-0.00039916,0.00011326,-0.00010814,-0.00012819,-0.00002796,0.0000
 7506,0.00009178,0.00005392,0.00003775,0.00001172,0.00004658,-0.0000430
 8,0.00024872,-0.00049759,0.00044791,0.00023585,-0.03540831,0.01985999,
 -0.00269444,-0.03564084,0.00171950,-0.10506901,0.01786449,-0.00879090,
 0.00978790,-0.00269793,-0.00395561,0.00058848,0.00116657,0.00068182,-0
 .00019362,0.00083229,-0.00114536,0.00094804,-0.00008528,-0.00024485,0.
 00007559,0.00066131,-0.00059188,0.00049645,-0.00056837,0.00214698,0.00
 272089,0.04293468,0.22680728,0.32640351,0.00003354,0.00002131,0.000002
 71,0.00000387,0.00006109,0.00003611,-0.00000524,-0.00002171,-0.0000145
 4,-0.00005635,-0.00002082,-0.00003543,-0.00033534,-0.00046284,-0.00015
 369,0.00008869,0.00005020,0.00022525,0.00003629,0.00013046,-0.00003516
 ,0.00007922,0.00004096,-0.00010307,0.00029316,0.00036955,-0.00013751,-
 0.00092688,0.00025826,0.00022633,0.00091941,-0.00046556,-0.00086041,-0
 .01159119,0.03330730,0.02497846,-0.00376488,0.00219409,-0.00245558,-0.
 00176679,0.00580199,0.00072119,0.00015896,-0.00082935,0.00049959,-0.00
 011990,-0.00004834,0.00043181,0.00021268,-0.00001386,-0.00037689,0.000
 04850,-0.00005215,-0.00011297,0.00131774,-0.00264509,-0.00092680,-0.03
 754528,0.04118801,0.00944123,0.05168714,-0.00001935,-0.00000337,0.0000
 0181,0.00000003,-0.00001273,-0.00000775,0.00001373,-0.00000314,0.00000
 427,-0.00000527,0.00003464,0.00000864,0.00007557,0.00013813,-0.0000364
 6,-0.00002173,0.00005751,-0.00004353,-0.00001350,-0.00003175,0.0000138
 1,-0.00001400,-0.00001047,0.00000963,-0.00004146,-0.00011555,0.0000629
 3,0.00003991,-0.00015028,0.00003515,-0.00193633,0.00045958,-0.00020009
 ,0.00369435,-0.01787946,-0.01527930,0.00389761,-0.00052914,0.00235611,
 -0.00105759,0.00116625,-0.00095673,-0.00024892,-0.00025862,0.00009104,
 0.00003389,0.00010531,0.00019377,0.00015299,-0.00006996,-0.00006062,-0
 .00003736,-0.00003087,0.00002088,0.00028162,0.00002084,0.00055184,0.07
 285182,-0.30968165,-0.23664083,-0.07730572,0.32700792,-0.00001796,-0.0
 0001195,-0.00000379,0.00000204,-0.00003514,-0.00007250,-0.00001988,0.0
 0001654,0.00001353,0.00001042,-0.00000835,0.00006945,0.00018025,0.0002
 4581,0.00016967,-0.00010699,0.00002806,-0.00010755,-0.00001201,-0.0000
 8089,0.00000716,-0.00004862,-0.00002782,0.00005873,-0.00014078,-0.0001
 7106,0.00000123,0.00053389,-0.00032449,-0.00013305,-0.00076694,0.00131
 285,0.00108867,-0.00336899,0.01459270,0.00700294,-0.00249470,0.0017085
 4,0.00090235,-0.00169868,-0.00441003,-0.00136289,0.00059806,0.00021260
 ,0.00038701,0.00024170,-0.00000965,-0.00051360,-0.00016583,0.00019135,
 0.00001963,-0.00004783,0.00009862,-0.00012743,-0.00037983,0.00248445,0
 .00056093,0.04018054,-0.26631018,-0.23371946,-0.03150291,0.24991453,0.
 22580650,0.00010617,-0.00046419,-0.00028081,-0.00061738,-0.00128463,-0
 .00120759,0.00041330,0.00004611,0.00036250,-0.00142083,-0.00020857,-0.
 00094344,0.00515604,0.01283205,0.00629320,-0.02454984,0.00442296,0.003
 29412,-0.00113661,-0.00352463,0.00059820,-0.00045758,-0.00298510,0.003
 54151,-0.00423828,-0.00885867,0.00215110,0.05278435,-0.04087893,-0.006
 39271,0.00041265,0.00009934,0.00119838,-0.01598847,0.02252004,-0.00961
 646,-0.00004478,-0.00022800,-0.00092012,-0.05142371,-0.02041673,-0.028
 71243,-0.00785444,-0.00017880,0.00490359,0.00143025,0.00018008,-0.0011
 7559,-0.00010611,-0.00000460,-0.00210402,0.00039058,0.00025851,-0.0000
 5334,0.00169392,0.02938174,0.02354807,-0.01054381,-0.00285155,0.001764
 73,0.00123267,-0.00034030,-0.00097493,0.05476192,0.00021950,0.00033202
 ,0.00028165,0.00033744,0.00134876,0.00090340,-0.00032804,-0.00001631,-
 0.00020318,0.00117279,-0.00065612,0.00029289,-0.00702965,-0.01111304,-
 0.00495842,0.01130091,0.00568809,-0.00160765,0.00119802,0.00267210,-0.
 00024206,-0.00105113,0.00184987,-0.00209704,0.00439935,0.00824463,-0.0
 0243568,-0.04991066,0.01794934,0.01028456,0.00070741,0.00065550,-0.000
 39487,-0.01393933,-0.00220554,0.00467968,0.00081403,0.00133126,-0.0007
 1915,0.00785134,-0.00706456,0.02137777,0.01333710,-0.00773362,0.002053
 95,-0.00095889,0.00003792,0.00261942,0.00023057,0.00054200,0.00022758,
 0.00012950,-0.00047687,-0.00029366,0.01838454,-0.05643113,-0.02485727,
 0.00220913,-0.00078455,-0.00026258,-0.00155778,-0.00021318,0.00058350,
 0.01248388,0.04604345,0.00017376,-0.00011746,-0.00009972,-0.00012436,-
 0.00013358,-0.00032362,-0.00000046,0.00002142,0.00011595,-0.00040237,-
 0.00050484,-0.00039072,0.00076416,0.00218336,0.00189109,0.00529735,-0.
 00465997,0.00094850,0.00010195,-0.00110330,-0.00005586,0.00068480,-0.0
 0004525,-0.00035399,-0.00059052,-0.00119993,-0.00029843,0.00639477,0.0
 0079375,-0.01202235,0.00029769,-0.00043131,0.00001656,0.00590610,0.000
 07797,-0.00033469,-0.00095359,-0.00052599,0.00004163,-0.01967163,0.009
 39523,-0.04420379,-0.01779691,0.01703288,-0.00946131,0.00053279,0.0015
 7887,-0.00440005,-0.00048579,-0.00049178,0.00071490,0.00024052,-0.0000
 8537,0.00096620,0.01468582,-0.01707437,0.00138024,0.00006755,0.0005616
 3,0.00051683,0.00015231,-0.00003910,-0.00004754,0.00472606,-0.00523284
 ,0.06540019\\0.00000005,-0.00000023,0.00000023,-0.00000002,-0.00000006
 ,-0.00000024,0.00000010,-0.00000033,0.00000014,0.00000015,0.,0.0000001
 7,-0.00000037,-0.00000037,0.,-0.00000024,-0.00000087,-0.00000019,-0.00
 000198,0.00000155,-0.00000022,0.,-0.00000010,0.00000055,-0.00000026,0.
 00000005,0.00000016,0.00000021,0.,-0.00000030,-0.00000017,0.00000024,-
 0.00000012,0.00000006,0.00000013,0.00000004,-0.00000003,0.00000025,-0.
 00000033,0.00000058,0.00000002,-0.00000055,0.00000121,-0.00000160,0.00
 000059,0.00000033,0.00000044,0.00000002,-0.00000100,0.00000128,-0.0000
 0003,-0.00000004,-0.00000002,-0.00000061,-0.00000020,0.00000041,0.0000
 0012,-0.00000011,0.00000046,-0.00000012,0.,0.00000027,-0.00000009,0.00
 000174,-0.00000151,0.00000080\\\@


 O WAD SOME POWER THE GIFTIE GIE US       
 TO SEE OURSELS AS OTHERS SEE US.....     
 IT WOULD FRAE MONIE A BLUNDER FREE US,   
                     AND FOOLISH NOTION...
 WHAT AIRS IN DRESS AND GAIT WAD LEA'E US,
                     AND EV'N DEVOTION....
                                          
              (ROBERT BURNS 'TO A LOUSE') 
 Job cpu time:      16 days 23 hours 12 minutes 17.9 seconds.
 Elapsed time:       2 days  3 hours 18 minutes 12.0 seconds.
 File lengths (MBytes):  RWF=   1465 Int=      0 D2E=      0 Chk=     60 Scr=      1
 Normal termination of Gaussian 16 at Fri Dec 24 20:34:13 2021.
