# Supplementary material for: Computational Investigation of Substituent Effects on the Alcohol + Carbonyl Channel of Peroxy Radical Self- and Cross-Reactions
Source: J Phys Chem A. 2023 Feb 8;127(7):1686–96. doi: 10.1021/acs.jpca.2c08927 (PMC9969516; doi:10.1021/acs.jpca.2c08927)
Supplement: Supplementary file 2 — jp2c08927_si_002.zip [file jp2c08927_si_002.zip › AceO--OiPrOH/RO-AceO-reactant.log]

 Entering Gaussian System, Link 0=/appl/chem/G09RevD.01/g09/g09
 Initial command:
 /appl/chem/G09RevD.01/g09/l1.exe "/wrk/hasangal/30657384.GAUSS_SCRDIR/Gau-25720.inp" -scrdir="/wrk/hasangal/30657384.GAUSS_SCRDIR/"
 Entering Link 1 = /appl/chem/G09RevD.01/g09/l1.exe PID=     25721.
  
 Copyright (c) 1988,1990,1992,1993,1995,1998,2003,2009,2013,
            Gaussian, Inc.  All Rights Reserved.
  
 This is part of the Gaussian(R) 09 program.  It is based on
 the Gaussian(R) 03 system (copyright 2003, Gaussian, Inc.),
 the Gaussian(R) 98 system (copyright 1998, Gaussian, Inc.),
 the Gaussian(R) 94 system (copyright 1995, Gaussian, Inc.),
 the Gaussian 92(TM) system (copyright 1992, Gaussian, Inc.),
 the Gaussian 90(TM) system (copyright 1990, Gaussian, Inc.),
 the Gaussian 88(TM) system (copyright 1988, Gaussian, Inc.),
 the Gaussian 86(TM) system (copyright 1986, Carnegie Mellon
 University), and the Gaussian 82(TM) system (copyright 1983,
 Carnegie Mellon University). Gaussian is a federally registered
 trademark of Gaussian, Inc.
  
 This software contains proprietary and confidential information,
 including trade secrets, belonging to Gaussian, Inc.
  
 This software is provided under written license and may be
 used, copied, transmitted, or stored only in accord with that
 written license.
  
 The following legend is applicable only to US Government
 contracts under FAR:
  
                    RESTRICTED RIGHTS LEGEND
  
 Use, reproduction and disclosure by the US Government is
 subject to restrictions as set forth in subparagraphs (a)
 and (c) of the Commercial Computer Software - Restricted
 Rights clause in FAR 52.227-19.
  
 Gaussian, Inc.
 340 Quinnipiac St., Bldg. 40, Wallingford CT 06492
  
  
 ---------------------------------------------------------------
 Warning -- This program may not be used in any manner that
 competes with the business of Gaussian, Inc. or will provide
 assistance to any competitor of Gaussian, Inc.  The licensee
 of this program is prohibited from giving any competitor of
 Gaussian, Inc. access to this program.  By using this program,
 the user acknowledges that Gaussian, Inc. is engaged in the
 business of creating and licensing software in the field of
 computational chemistry and represents and warrants to the
 licensee that it is not a competitor of Gaussian, Inc. and that
 it will not use this program in any manner prohibited above.
 ---------------------------------------------------------------
  

 Cite this work as:
 Gaussian 09, Revision D.01,
 M. J. Frisch, G. W. Trucks, H. B. Schlegel, G. E. Scuseria, 
 M. A. Robb, J. R. Cheeseman, G. Scalmani, V. Barone, B. Mennucci, 
 G. A. Petersson, H. Nakatsuji, M. Caricato, X. Li, H. P. Hratchian, 
 A. F. Izmaylov, J. Bloino, G. Zheng, J. L. Sonnenberg, M. Hada, 
 M. Ehara, K. Toyota, R. Fukuda, J. Hasegawa, M. Ishida, T. Nakajima, 
 Y. Honda, O. Kitao, H. Nakai, T. Vreven, J. A. Montgomery, Jr., 
 J. E. Peralta, F. Ogliaro, M. Bearpark, J. J. Heyd, E. Brothers, 
 K. N. Kudin, V. N. Staroverov, T. Keith, R. Kobayashi, J. Normand, 
 K. Raghavachari, A. Rendell, J. C. Burant, S. S. Iyengar, J. Tomasi, 
 M. Cossi, N. Rega, J. M. Millam, M. Klene, J. E. Knox, J. B. Cross, 
 V. Bakken, C. Adamo, J. Jaramillo, R. Gomperts, R. E. Stratmann, 
 O. Yazyev, A. J. Austin, R. Cammi, C. Pomelli, J. W. Ochterski, 
 R. L. Martin, K. Morokuma, V. G. Zakrzewski, G. A. Voth, 
 P. Salvador, J. J. Dannenberg, S. Dapprich, A. D. Daniels, 
 O. Farkas, J. B. Foresman, J. V. Ortiz, J. Cioslowski, 
 and D. J. Fox, Gaussian, Inc., Wallingford CT, 2013.
 
 ******************************************
 Gaussian 09:  ES64L-G09RevD.01 24-Apr-2013
                19-Nov-2018 
 ******************************************
 %mem=12GB
 %NProcShared=16
 Will use up to   16 processors via shared memory.
 %chk=acetonylalkoxide-wb97-opt
 ----------------------------------------------------------------------
 #wB97XD Aug-cc-pVTZ Opt Integral(Grid=SuperFineGrid) Freq MaxDisk=32GB
 ----------------------------------------------------------------------
 1/14=-1,18=20,19=15,26=5,38=1/1,3;
 2/9=110,12=2,17=6,18=5,40=1/2;
 3/5=16,6=1,7=10,11=2,16=1,25=1,30=1,71=1,74=-58,75=-7/1,2,3;
 4//1;
 5/5=2,38=5/2;
 6/7=2,8=2,9=2,10=2,28=1/1;
 7//1,2,3,16;
 1/14=-1,18=20,19=15,26=5/3(2);
 2/9=110/2;
 99//99;
 2/9=110/2;
 3/5=16,6=1,7=10,11=2,16=1,25=1,30=1,71=1,74=-58,75=-7/1,2,3;
 4/5=5,16=3,69=1/1;
 5/5=2,38=5/2;
 7//1,2,3,16;
 1/14=-1,18=20,19=15,26=5/3(-5);
 2/9=110/2;
 6/7=2,8=2,9=2,10=2,19=2,28=1/1;
 99/9=1/99;
 -----
 Title
 -----
 Symbolic Z-matrix:
 Charge =  0 Multiplicity = 2
 H                     0.7038    0.8046   -1.9293 
 C                     0.2087    0.8509   -0.9551 
 H                     0.7461    1.5621   -0.3229 
 H                    -0.8233    1.178    -1.1019 
 C                     0.228    -0.5116   -0.3132 
 C                    -0.2815   -0.6176    1.1095 
 H                    -0.4804   -1.6661    1.3472 
 H                     0.4792   -0.2283    1.7911 
 O                     0.6964   -1.487    -0.9033 
 O                    -1.477     0.1149    1.2779 
 

 GradGradGradGradGradGradGradGradGradGradGradGradGradGradGradGradGradGrad
 Berny optimization.
 Initialization pass.
                           ----------------------------
                           !    Initial Parameters    !
                           ! (Angstroms and Degrees)  !
 --------------------------                            --------------------------
 ! Name  Definition              Value          Derivative Info.                !
 --------------------------------------------------------------------------------
 ! R1    R(1,2)                  1.0938         estimate D2E/DX2                !
 ! R2    R(2,3)                  1.0928         estimate D2E/DX2                !
 ! R3    R(2,4)                  1.0925         estimate D2E/DX2                !
 ! R4    R(2,5)                  1.5063         estimate D2E/DX2                !
 ! R5    R(5,6)                  1.5149         estimate D2E/DX2                !
 ! R6    R(5,9)                  1.2325         estimate D2E/DX2                !
 ! R7    R(6,7)                  1.0934         estimate D2E/DX2                !
 ! R8    R(6,8)                  1.0931         estimate D2E/DX2                !
 ! R9    R(6,10)                 1.4121         estimate D2E/DX2                !
 ! A1    A(1,2,3)              108.6757         estimate D2E/DX2                !
 ! A2    A(1,2,4)              108.6979         estimate D2E/DX2                !
 ! A3    A(1,2,5)              109.6016         estimate D2E/DX2                !
 ! A4    A(3,2,4)              110.3284         estimate D2E/DX2                !
 ! A5    A(3,2,5)              109.6239         estimate D2E/DX2                !
 ! A6    A(4,2,5)              109.8887         estimate D2E/DX2                !
 ! A7    A(2,5,6)              117.3358         estimate D2E/DX2                !
 ! A8    A(2,5,9)              121.1116         estimate D2E/DX2                !
 ! A9    A(6,5,9)              121.4728         estimate D2E/DX2                !
 ! A10   A(5,6,7)              109.4182         estimate D2E/DX2                !
 ! A11   A(5,6,8)              109.0647         estimate D2E/DX2                !
 ! A12   A(5,6,10)             111.1266         estimate D2E/DX2                !
 ! A13   A(7,6,8)              109.4254         estimate D2E/DX2                !
 ! A14   A(7,6,10)             108.512          estimate D2E/DX2                !
 ! A15   A(8,6,10)             109.2726         estimate D2E/DX2                !
 ! D1    D(1,2,5,6)            173.6407         estimate D2E/DX2                !
 ! D2    D(1,2,5,9)             -3.1578         estimate D2E/DX2                !
 ! D3    D(3,2,5,6)             54.4417         estimate D2E/DX2                !
 ! D4    D(3,2,5,9)           -122.3568         estimate D2E/DX2                !
 ! D5    D(4,2,5,6)            -66.9716         estimate D2E/DX2                !
 ! D6    D(4,2,5,9)            116.2299         estimate D2E/DX2                !
 ! D7    D(2,5,6,7)            163.9402         estimate D2E/DX2                !
 ! D8    D(2,5,6,8)            -76.3947         estimate D2E/DX2                !
 ! D9    D(2,5,6,10)            44.1305         estimate D2E/DX2                !
 ! D10   D(9,5,6,7)            -19.2736         estimate D2E/DX2                !
 ! D11   D(9,5,6,8)            100.3915         estimate D2E/DX2                !
 ! D12   D(9,5,6,10)          -139.0833         estimate D2E/DX2                !
 --------------------------------------------------------------------------------
 Trust Radius=3.00D-01 FncErr=1.00D-07 GrdErr=1.00D-07
 Number of steps in this run=     46 maximum allowed number of steps=    100.
 GradGradGradGradGradGradGradGradGradGradGradGradGradGradGradGradGradGrad

                          Input orientation:                          
 ---------------------------------------------------------------------
 Center     Atomic      Atomic             Coordinates (Angstroms)
 Number     Number       Type             X           Y           Z
 ---------------------------------------------------------------------
      1          1           0        0.703800    0.804600   -1.929300
      2          6           0        0.208700    0.850900   -0.955100
      3          1           0        0.746100    1.562100   -0.322900
      4          1           0       -0.823300    1.178000   -1.101900
      5          6           0        0.228000   -0.511600   -0.313200
      6          6           0       -0.281500   -0.617600    1.109500
      7          1           0       -0.480400   -1.666100    1.347200
      8          1           0        0.479200   -0.228300    1.791100
      9          8           0        0.696400   -1.487000   -0.903300
     10          8           0       -1.477000    0.114900    1.277900
 ---------------------------------------------------------------------
                    Distance matrix (angstroms):
                    1          2          3          4          5
     1  H    0.000000
     2  C    1.093770   0.000000
     3  H    1.776546   1.092832   0.000000
     4  H    1.776528   1.092506   1.793708   0.000000
     5  C    2.137884   1.506258   2.137464   2.140567   0.000000
     6  C    3.496823   2.580574   2.803359   2.899658   1.514893
     7  H    4.271082   3.480048   3.835989   3.768896   2.142809
     8  H    3.867648   2.963015   2.783121   3.470394   2.138092
     9  O    2.510809   2.388789   3.104246   3.074273   1.232486
    10  O    3.939252   2.893021   3.098245   2.687183   2.414773
                    6          7          8          9         10
     6  C    0.000000
     7  H    1.093350   0.000000
     8  H    1.093068   1.784698   0.000000
     9  O    2.400731   2.545915   2.981827   0.000000
    10  O    1.412138   2.042052   2.051312   3.470934   0.000000
 Stoichiometry    C3H5O2(2)
 Framework group  C1[X(C3H5O2)]
 Deg. of freedom    24
 Full point group                 C1      NOp   1
 Largest Abelian subgroup         C1      NOp   1
 Largest concise Abelian subgroup C1      NOp   1
                         Standard orientation:                         
 ---------------------------------------------------------------------
 Center     Atomic      Atomic             Coordinates (Angstroms)
 Number     Number       Type             X           Y           Z
 ---------------------------------------------------------------------
      1          1           0        1.953921    1.394481   -0.049889
      2          6           0        0.873948    1.275148    0.075613
      3          1           0        0.586629    1.688232    1.045710
      4          1           0        0.366437    1.810522   -0.730226
      5          6           0        0.517672   -0.187424    0.023012
      6          6           0       -0.917794   -0.565068    0.325869
      7          1           0       -1.105830   -1.585306   -0.019343
      8          1           0       -1.081175   -0.510608    1.405285
      9          8           0        1.375497   -1.044286   -0.198225
     10          8           0       -1.820864    0.302630   -0.326587
 ---------------------------------------------------------------------
 Rotational constants (GHZ):      8.4193168      4.1928641      3.0438507
 Standard basis: Aug-CC-pVTZ (5D, 7F)
 There are   400 symmetry adapted cartesian basis functions of A   symmetry.
 There are   345 symmetry adapted basis functions of A   symmetry.
   345 basis functions,   495 primitive gaussians,   400 cartesian basis functions
    20 alpha electrons       19 beta electrons
       nuclear repulsion energy       166.2661818003 Hartrees.
 NAtoms=   10 NActive=   10 NUniq=   10 SFac= 1.00D+00 NAtFMM=   60 NAOKFM=F Big=F
 Integral buffers will be    131072 words long.
 Raffenetti 2 integral format.
 Two-electron integral symmetry is turned on.
 Nuclear repulsion after empirical dispersion term =      166.2631446519 Hartrees.
 One-electron integrals computed using PRISM.
 NBasis=   345 RedAO= T EigKep=  1.71D-05  NBF=   345
 NBsUse=   345 1.00D-06 EigRej= -1.00D+00 NBFU=   345
 ExpMin= 2.53D-02 ExpMax= 1.53D+04 ExpMxC= 5.22D+02 IAcc=3 IRadAn=         7 AccDes= 0.00D+00
 Harris functional with IExCor= 4639 and IRadAn=       7 diagonalized for initial guess.
 HarFok:  IExCor= 4639 AccDes= 0.00D+00 IRadAn=         7 IDoV= 1 UseB2=F ITyADJ=14
 ICtDFT=  3500011 ScaDFX=  1.000000  1.000000  1.000000  1.000000
 FoFCou: FMM=F IPFlag=           0 FMFlag=      100000 FMFlg1=           0
         NFxFlg=           0 DoJE=T BraDBF=F KetDBF=T FulRan=T
         wScrn=  0.000000 ICntrl=     500 IOpCl=  0 I1Cent=   200000004 NGrid=           0
         NMat0=    1 NMatS0=      1 NMatT0=    0 NMatD0=    1 NMtDS0=    0 NMtDT0=    0
 Petite list used in FoFCou.
 Initial guess <Sx>= 0.0000 <Sy>= 0.0000 <Sz>= 0.5000 <S**2>= 0.7500 S= 0.5000
 Requested convergence on RMS density matrix=1.00D-08 within 128 cycles.
 Requested convergence on MAX density matrix=1.00D-06.
 Requested convergence on             energy=1.00D-06.
 No special actions if energy rises.
 Restarting incremental Fock formation.
 Restarting incremental Fock formation.
 SCF Done:  E(UwB97XD) =  -267.703732248     A.U. after   46 cycles
            NFock= 46  Conv=0.32D-08     -V/T= 2.0063
 <Sx>= 0.0000 <Sy>= 0.0000 <Sz>= 0.5000 <S**2>= 0.7543 S= 0.5021
 <L.S>= 0.000000000000E+00
 Annihilation of the first spin contaminant:
 S**2 before annihilation     0.7543,   after     0.7500

 **********************************************************************

            Population analysis using the SCF density.

 **********************************************************************

 Orbital symmetries:
 Alpha Orbitals:
       Occupied  (A) (A) (A) (A) (A) (A) (A) (A) (A) (A) (A) (A)
                 (A) (A) (A) (A) (A) (A) (A) (A)
       Virtual   (A) (A) (A) (A) (A) (A) (A) (A) (A) (A) (A) (A)
                 (A) (A) (A) (A) (A) (A) (A) (A) (A) (A) (A) (A)
                 (A) (A) (A) (A) (A) (A) (A) (A) (A) (A) (A) (A)
                 (A) (A) (A) (A) (A) (A) (A) (A) (A) (A) (A) (A)
                 (A) (A) (A) (A) (A) (A) (A) (A) (A) (A) (A) (A)
                 (A) (A) (A) (A) (A) (A) (A) (A) (A) (A) (A) (A)
                 (A) (A) (A) (A) (A) (A) (A) (A) (A) (A) (A) (A)
                 (A) (A) (A) (A) (A) (A) (A) (A) (A) (A) (A) (A)
                 (A) (A) (A) (A) (A) (A) (A) (A) (A) (A) (A) (A)
                 (A) (A) (A) (A) (A) (A) (A) (A) (A) (A) (A) (A)
                 (A) (A) (A) (A) (A) (A) (A) (A) (A) (A) (A) (A)
                 (A) (A) (A) (A) (A) (A) (A) (A) (A) (A) (A) (A)
                 (A) (A) (A) (A) (A) (A) (A) (A) (A) (A) (A) (A)
                 (A) (A) (A) (A) (A) (A) (A) (A) (A) (A) (A) (A)
                 (A) (A) (A) (A) (A) (A) (A) (A) (A) (A) (A) (A)
                 (A) (A) (A) (A) (A) (A) (A) (A) (A) (A) (A) (A)
                 (A) (A) (A) (A) (A) (A) (A) (A) (A) (A) (A) (A)
                 (A) (A) (A) (A) (A) (A) (A) (A) (A) (A) (A) (A)
                 (A) (A) (A) (A) (A) (A) (A) (A) (A) (A) (A) (A)
                 (A) (A) (A) (A) (A) (A) (A) (A) (A) (A) (A) (A)
                 (A) (A) (A) (A) (A) (A) (A) (A) (A) (A) (A) (A)
                 (A) (A) (A) (A) (A) (A) (A) (A) (A) (A) (A) (A)
                 (A) (A) (A) (A) (A) (A) (A) (A) (A) (A) (A) (A)
                 (A) (A) (A) (A) (A) (A) (A) (A) (A) (A) (A) (A)
                 (A) (A) (A) (A) (A) (A) (A) (A) (A) (A) (A) (A)
                 (A) (A) (A) (A) (A) (A) (A) (A) (A) (A) (A) (A)
                 (A) (A) (A) (A) (A) (A) (A) (A) (A) (A) (A) (A)
                 (A)
 Beta  Orbitals:
       Occupied  (A) (A) (A) (A) (A) (A) (A) (A) (A) (A) (A) (A)
                 (A) (A) (A) (A) (A) (A) (A)
       Virtual   (A) (A) (A) (A) (A) (A) (A) (A) (A) (A) (A) (A)
                 (A) (A) (A) (A) (A) (A) (A) (A) (A) (A) (A) (A)
                 (A) (A) (A) (A) (A) (A) (A) (A) (A) (A) (A) (A)
                 (A) (A) (A) (A) (A) (A) (A) (A) (A) (A) (A) (A)
                 (A) (A) (A) (A) (A) (A) (A) (A) (A) (A) (A) (A)
                 (A) (A) (A) (A) (A) (A) (A) (A) (A) (A) (A) (A)
                 (A) (A) (A) (A) (A) (A) (A) (A) (A) (A) (A) (A)
                 (A) (A) (A) (A) (A) (A) (A) (A) (A) (A) (A) (A)
                 (A) (A) (A) (A) (A) (A) (A) (A) (A) (A) (A) (A)
                 (A) (A) (A) (A) (A) (A) (A) (A) (A) (A) (A) (A)
                 (A) (A) (A) (A) (A) (A) (A) (A) (A) (A) (A) (A)
                 (A) (A) (A) (A) (A) (A) (A) (A) (A) (A) (A) (A)
                 (A) (A) (A) (A) (A) (A) (A) (A) (A) (A) (A) (A)
                 (A) (A) (A) (A) (A) (A) (A) (A) (A) (A) (A) (A)
                 (A) (A) (A) (A) (A) (A) (A) (A) (A) (A) (A) (A)
                 (A) (A) (A) (A) (A) (A) (A) (A) (A) (A) (A) (A)
                 (A) (A) (A) (A) (A) (A) (A) (A) (A) (A) (A) (A)
                 (A) (A) (A) (A) (A) (A) (A) (A) (A) (A) (A) (A)
                 (A) (A) (A) (A) (A) (A) (A) (A) (A) (A) (A) (A)
                 (A) (A) (A) (A) (A) (A) (A) (A) (A) (A) (A) (A)
                 (A) (A) (A) (A) (A) (A) (A) (A) (A) (A) (A) (A)
                 (A) (A) (A) (A) (A) (A) (A) (A) (A) (A) (A) (A)
                 (A) (A) (A) (A) (A) (A) (A) (A) (A) (A) (A) (A)
                 (A) (A) (A) (A) (A) (A) (A) (A) (A) (A) (A) (A)
                 (A) (A) (A) (A) (A) (A) (A) (A) (A) (A) (A) (A)
                 (A) (A) (A) (A) (A) (A) (A) (A) (A) (A) (A) (A)
                 (A) (A) (A) (A) (A) (A) (A) (A) (A) (A) (A) (A)
                 (A) (A)
 The electronic state is 2-A.
 Alpha  occ. eigenvalues --  -19.32535 -19.26330 -10.39956 -10.36680 -10.29981
 Alpha  occ. eigenvalues --   -1.15983  -1.14059  -0.87083  -0.81212  -0.65433
 Alpha  occ. eigenvalues --   -0.60844  -0.57394  -0.56372  -0.53323  -0.51604
 Alpha  occ. eigenvalues --   -0.48778  -0.46368  -0.44769  -0.41410  -0.35008
 Alpha virt. eigenvalues --    0.02109   0.03313   0.03900   0.04485   0.05426
 Alpha virt. eigenvalues --    0.06203   0.07778   0.09023   0.10906   0.11356
 Alpha virt. eigenvalues --    0.11811   0.11973   0.12885   0.13303   0.14074
 Alpha virt. eigenvalues --    0.14698   0.15989   0.17031   0.18202   0.18920
 Alpha virt. eigenvalues --    0.20005   0.21247   0.22154   0.22740   0.24132
 Alpha virt. eigenvalues --    0.25647   0.25816   0.26837   0.27323   0.28862
 Alpha virt. eigenvalues --    0.29578   0.30476   0.31534   0.32455   0.32762
 Alpha virt. eigenvalues --    0.33124   0.33989   0.34562   0.35598   0.36488
 Alpha virt. eigenvalues --    0.37061   0.37588   0.38144   0.38379   0.38998
 Alpha virt. eigenvalues --    0.39827   0.41437   0.42246   0.42940   0.43709
 Alpha virt. eigenvalues --    0.45480   0.45901   0.46867   0.47746   0.48884
 Alpha virt. eigenvalues --    0.49427   0.49553   0.52144   0.53753   0.54916
 Alpha virt. eigenvalues --    0.55534   0.56241   0.57282   0.59067   0.61653
 Alpha virt. eigenvalues --    0.62099   0.64184   0.66438   0.68712   0.69133
 Alpha virt. eigenvalues --    0.69963   0.71526   0.72580   0.72827   0.74058
 Alpha virt. eigenvalues --    0.75672   0.77004   0.78013   0.78418   0.79873
 Alpha virt. eigenvalues --    0.80487   0.82605   0.82918   0.83824   0.84845
 Alpha virt. eigenvalues --    0.85537   0.86687   0.87834   0.89008   0.91344
 Alpha virt. eigenvalues --    0.93285   0.93524   0.93749   0.95257   0.95483
 Alpha virt. eigenvalues --    0.96497   0.97482   0.99577   1.00422   1.01905
 Alpha virt. eigenvalues --    1.02211   1.04478   1.06236   1.07198   1.08328
 Alpha virt. eigenvalues --    1.09165   1.09945   1.11101   1.11911   1.13957
 Alpha virt. eigenvalues --    1.14316   1.15550   1.16260   1.19693   1.20358
 Alpha virt. eigenvalues --    1.22724   1.23591   1.24606   1.26192   1.26677
 Alpha virt. eigenvalues --    1.30075   1.30774   1.33471   1.33573   1.35958
 Alpha virt. eigenvalues --    1.37158   1.38757   1.40922   1.41478   1.42216
 Alpha virt. eigenvalues --    1.43448   1.46529   1.47680   1.48715   1.50024
 Alpha virt. eigenvalues --    1.50958   1.52377   1.54271   1.55968   1.58013
 Alpha virt. eigenvalues --    1.59040   1.61152   1.62596   1.63680   1.64689
 Alpha virt. eigenvalues --    1.66556   1.67731   1.68880   1.70955   1.71586
 Alpha virt. eigenvalues --    1.73035   1.74696   1.77260   1.78141   1.80183
 Alpha virt. eigenvalues --    1.83941   1.87167   1.87801   1.89519   1.91247
 Alpha virt. eigenvalues --    1.93285   2.01433   2.02357   2.06548   2.07681
 Alpha virt. eigenvalues --    2.08282   2.09107   2.12989   2.14172   2.14949
 Alpha virt. eigenvalues --    2.19986   2.20200   2.25079   2.26798   2.27325
 Alpha virt. eigenvalues --    2.29210   2.32521   2.33221   2.35006   2.36173
 Alpha virt. eigenvalues --    2.39522   2.42303   2.44852   2.46892   2.48301
 Alpha virt. eigenvalues --    2.52875   2.53891   2.57053   2.61278   2.65330
 Alpha virt. eigenvalues --    2.67652   2.70968   2.72320   2.76200   2.79430
 Alpha virt. eigenvalues --    2.82083   2.84473   2.89192   2.90504   2.96476
 Alpha virt. eigenvalues --    2.97823   3.06652   3.08298   3.15057   3.17494
 Alpha virt. eigenvalues --    3.18493   3.19952   3.23423   3.25417   3.28002
 Alpha virt. eigenvalues --    3.30946   3.36446   3.38149   3.39385   3.39998
 Alpha virt. eigenvalues --    3.41783   3.44610   3.46546   3.51697   3.54578
 Alpha virt. eigenvalues --    3.57008   3.60566   3.63534   3.64437   3.65769
 Alpha virt. eigenvalues --    3.69619   3.71846   3.74097   3.74961   3.77672
 Alpha virt. eigenvalues --    3.78164   3.80450   3.81356   3.84261   3.88539
 Alpha virt. eigenvalues --    3.89614   3.92653   3.92779   3.96719   3.98701
 Alpha virt. eigenvalues --    4.03738   4.06811   4.10716   4.11508   4.12589
 Alpha virt. eigenvalues --    4.15416   4.17574   4.21481   4.23040   4.27602
 Alpha virt. eigenvalues --    4.28157   4.37442   4.39201   4.39437   4.41444
 Alpha virt. eigenvalues --    4.47798   4.49888   4.55249   4.56818   4.58545
 Alpha virt. eigenvalues --    4.60102   4.60818   4.64394   4.69440   4.72998
 Alpha virt. eigenvalues --    4.79727   4.84553   4.87084   4.92861   4.95544
 Alpha virt. eigenvalues --    4.96638   5.02556   5.08024   5.08320   5.10285
 Alpha virt. eigenvalues --    5.13814   5.16616   5.23067   5.25272   5.29561
 Alpha virt. eigenvalues --    5.35362   5.40016   5.42011   5.55277   5.60234
 Alpha virt. eigenvalues --    5.62359   5.66502   5.73927   5.80718   5.84408
 Alpha virt. eigenvalues --    5.86641   5.89460   6.06688   6.24672   6.27578
 Alpha virt. eigenvalues --    6.28249   6.34999   6.37358   6.40635   6.44145
 Alpha virt. eigenvalues --    6.52608   6.54286   6.62700   6.65179   6.66122
 Alpha virt. eigenvalues --    6.67061   6.76894   6.81767   6.86429   6.89561
 Alpha virt. eigenvalues --    6.93981   6.99354   7.05686   7.17549   7.23838
 Alpha virt. eigenvalues --    7.27464   7.31545   7.34349   7.37325   7.49329
 Alpha virt. eigenvalues --   13.00965  14.34216  16.08204  16.47661  18.80250
  Beta  occ. eigenvalues --  -19.30498 -19.26290 -10.39925 -10.36719 -10.29980
  Beta  occ. eigenvalues --   -1.15484  -1.08694  -0.86568  -0.79979  -0.64793
  Beta  occ. eigenvalues --   -0.58384  -0.57154  -0.55121  -0.52166  -0.50416
  Beta  occ. eigenvalues --   -0.48494  -0.45168  -0.39815  -0.34600
  Beta virt. eigenvalues --   -0.08596   0.02270   0.03408   0.03983   0.04571
  Beta virt. eigenvalues --    0.05458   0.06284   0.07842   0.09158   0.11083
  Beta virt. eigenvalues --    0.11396   0.11853   0.12024   0.12936   0.13374
  Beta virt. eigenvalues --    0.14111   0.14754   0.16213   0.17065   0.18462
  Beta virt. eigenvalues --    0.18988   0.20212   0.21588   0.22352   0.22946
  Beta virt. eigenvalues --    0.24244   0.25708   0.26042   0.26920   0.27448
  Beta virt. eigenvalues --    0.28959   0.29661   0.30625   0.31687   0.32526
  Beta virt. eigenvalues --    0.32827   0.33243   0.34074   0.34702   0.35674
  Beta virt. eigenvalues --    0.36615   0.37372   0.37675   0.38315   0.38427
  Beta virt. eigenvalues --    0.39147   0.39866   0.41517   0.42344   0.43168
  Beta virt. eigenvalues --    0.43917   0.45645   0.45969   0.47147   0.47876
  Beta virt. eigenvalues --    0.49295   0.49557   0.49993   0.52245   0.53877
  Beta virt. eigenvalues --    0.54990   0.55570   0.56375   0.57375   0.59182
  Beta virt. eigenvalues --    0.61767   0.62379   0.64341   0.66729   0.68730
  Beta virt. eigenvalues --    0.69237   0.70027   0.71608   0.72712   0.73087
  Beta virt. eigenvalues --    0.74116   0.75772   0.77174   0.78127   0.78754
  Beta virt. eigenvalues --    0.80265   0.80542   0.82766   0.82973   0.83892
  Beta virt. eigenvalues --    0.84976   0.85723   0.86777   0.87931   0.89203
  Beta virt. eigenvalues --    0.91346   0.93282   0.93759   0.93858   0.95439
  Beta virt. eigenvalues --    0.95702   0.96678   0.97711   0.99737   1.00506
  Beta virt. eigenvalues --    1.02080   1.02412   1.05066   1.06377   1.07275
  Beta virt. eigenvalues --    1.08448   1.09185   1.10049   1.11424   1.11946
  Beta virt. eigenvalues --    1.13943   1.14467   1.15656   1.16455   1.19762
  Beta virt. eigenvalues --    1.20380   1.22902   1.23649   1.24632   1.26315
  Beta virt. eigenvalues --    1.26721   1.30105   1.30936   1.33630   1.34076
  Beta virt. eigenvalues --    1.36084   1.37299   1.38890   1.40976   1.42001
  Beta virt. eigenvalues --    1.42378   1.43882   1.46689   1.47752   1.48778
  Beta virt. eigenvalues --    1.50267   1.51217   1.52487   1.54468   1.56301
  Beta virt. eigenvalues --    1.58141   1.59167   1.61263   1.62779   1.63817
  Beta virt. eigenvalues --    1.64992   1.66832   1.67907   1.68957   1.71227
  Beta virt. eigenvalues --    1.71721   1.73258   1.74824   1.77614   1.78240
  Beta virt. eigenvalues --    1.80279   1.84125   1.87329   1.88279   1.89699
  Beta virt. eigenvalues --    1.91589   1.93864   2.01658   2.02458   2.06666
  Beta virt. eigenvalues --    2.07725   2.08462   2.09599   2.13609   2.14438
  Beta virt. eigenvalues --    2.15766   2.20335   2.21139   2.25428   2.27578
  Beta virt. eigenvalues --    2.28691   2.30237   2.32886   2.34031   2.36372
  Beta virt. eigenvalues --    2.37151   2.39797   2.42773   2.45338   2.47501
  Beta virt. eigenvalues --    2.48670   2.53268   2.54298   2.57195   2.61619
  Beta virt. eigenvalues --    2.65680   2.68694   2.71532   2.73754   2.76752
  Beta virt. eigenvalues --    2.79920   2.82436   2.85208   2.89375   2.90967
  Beta virt. eigenvalues --    2.96608   2.97960   3.06736   3.08583   3.15108
  Beta virt. eigenvalues --    3.17585   3.18635   3.20080   3.23602   3.25485
  Beta virt. eigenvalues --    3.28077   3.31165   3.36527   3.38336   3.39575
  Beta virt. eigenvalues --    3.40099   3.41887   3.44780   3.46686   3.51938
  Beta virt. eigenvalues --    3.54745   3.57386   3.60681   3.63654   3.64557
  Beta virt. eigenvalues --    3.66178   3.69966   3.71921   3.74384   3.75097
  Beta virt. eigenvalues --    3.77733   3.78373   3.80624   3.81564   3.84351
  Beta virt. eigenvalues --    3.88761   3.89802   3.92818   3.93119   3.96956
  Beta virt. eigenvalues --    3.98898   4.04048   4.07681   4.11214   4.11798
  Beta virt. eigenvalues --    4.14020   4.15561   4.18927   4.21731   4.23346
  Beta virt. eigenvalues --    4.27878   4.28296   4.38360   4.39329   4.40209
  Beta virt. eigenvalues --    4.42540   4.48562   4.50433   4.55461   4.57096
  Beta virt. eigenvalues --    4.59599   4.60686   4.61303   4.64790   4.69516
  Beta virt. eigenvalues --    4.73491   4.80085   4.85027   4.87929   4.93080
  Beta virt. eigenvalues --    4.96419   4.96961   5.02801   5.08236   5.08736
  Beta virt. eigenvalues --    5.10580   5.13982   5.16862   5.23385   5.25860
  Beta virt. eigenvalues --    5.29885   5.35508   5.40091   5.42053   5.55449
  Beta virt. eigenvalues --    5.60792   5.63040   5.67398   5.74240   5.81281
  Beta virt. eigenvalues --    5.84496   5.87091   5.90287   6.07189   6.28141
  Beta virt. eigenvalues --    6.30816   6.33766   6.35943   6.38061   6.41013
  Beta virt. eigenvalues --    6.44901   6.56646   6.57669   6.64122   6.66110
  Beta virt. eigenvalues --    6.67694   6.70172   6.81828   6.85856   6.91158
  Beta virt. eigenvalues --    6.91989   6.95851   7.00612   7.05977   7.17727
  Beta virt. eigenvalues --    7.24193   7.33318   7.34337   7.36812   7.37558
  Beta virt. eigenvalues --    7.49703  13.04617  14.34357  16.08319  16.47684
  Beta virt. eigenvalues --   18.80257
          Condensed to atoms (all electrons):
               1          2          3          4          5          6
     1  H    0.387624   0.397595  -0.006975  -0.005601  -0.023899  -0.005534
     2  C    0.397595   5.552281   0.359878   0.361240   0.061337   0.045014
     3  H   -0.006975   0.359878   0.345116   0.013818   0.007039  -0.001791
     4  H   -0.005601   0.361240   0.013818   0.334232   0.013756  -0.002798
     5  C   -0.023899   0.061337   0.007039   0.013756   5.316410   0.094368
     6  C   -0.005534   0.045014  -0.001791  -0.002798   0.094368   5.149895
     7  H   -0.002499  -0.000722   0.000303  -0.000315   0.021352   0.347385
     8  H   -0.000895  -0.005675  -0.005222  -0.002629  -0.010693   0.363734
     9  O    0.030104  -0.027928  -0.005924  -0.007400  -0.019662  -0.049516
    10  O    0.001425  -0.016795   0.002234   0.013282  -0.024529   0.008786
               7          8          9         10
     1  H   -0.002499  -0.000895   0.030104   0.001425
     2  C   -0.000722  -0.005675  -0.027928  -0.016795
     3  H    0.000303  -0.005222  -0.005924   0.002234
     4  H   -0.000315  -0.002629  -0.007400   0.013282
     5  C    0.021352  -0.010693  -0.019662  -0.024529
     6  C    0.347385   0.363734  -0.049516   0.008786
     7  H    0.385398  -0.015638   0.013281  -0.003004
     8  H   -0.015638   0.388229   0.001319   0.000670
     9  O    0.013281   0.001319   8.798353   0.005453
    10  O   -0.003004   0.000670   0.005453   8.507004
          Atomic-Atomic Spin Densities.
               1          2          3          4          5          6
     1  H    0.002584  -0.003118  -0.001871  -0.002201   0.003979   0.000563
     2  C   -0.003118   0.022624   0.003580   0.003866  -0.016165  -0.009284
     3  H   -0.001871   0.003580   0.003076   0.001868  -0.005774   0.001228
     4  H   -0.002201   0.003866   0.001868   0.002438  -0.005637  -0.001078
     5  C    0.003979  -0.016165  -0.005774  -0.005637   0.028450   0.021050
     6  C    0.000563  -0.009284   0.001228  -0.001078   0.021050   0.015185
     7  H   -0.000550   0.004526   0.001298   0.001291  -0.008962   0.010384
     8  H    0.001041  -0.008224  -0.002673  -0.001972   0.008066   0.018940
     9  O    0.000543   0.002564   0.000288   0.000463  -0.005879  -0.012467
    10  O   -0.000423   0.002264  -0.000796   0.000192   0.004395  -0.105043
               7          8          9         10
     1  H   -0.000550   0.001041   0.000543  -0.000423
     2  C    0.004526  -0.008224   0.002564   0.002264
     3  H    0.001298  -0.002673   0.000288  -0.000796
     4  H    0.001291  -0.001972   0.000463   0.000192
     5  C   -0.008962   0.008066  -0.005879   0.004395
     6  C    0.010384   0.018940  -0.012467  -0.105043
     7  H    0.015560  -0.008976   0.004886   0.004350
     8  H   -0.008976   0.044347  -0.004932   0.010584
     9  O    0.004886  -0.004932   0.025302   0.003334
    10  O    0.004350   0.010584   0.003334   1.021403
 Mulliken charges and spin densities:
               1          2
     1  H    0.228657   0.000545
     2  C   -0.726225   0.002632
     3  H    0.291523   0.000224
     4  H    0.282416  -0.000770
     5  C    0.564521   0.023523
     6  C    0.050456  -0.060522
     7  H    0.254460   0.023808
     8  H    0.286800   0.056200
     9  O   -0.738080   0.014101
    10  O   -0.494528   0.940258
 Sum of Mulliken charges =   0.00000   1.00000
 Mulliken charges and spin densities with hydrogens summed into heavy atoms:
               1          2
     2  C    0.076371   0.002632
     5  C    0.564521   0.023523
     6  C    0.591716   0.019487
     9  O   -0.738080   0.014101
    10  O   -0.494528   0.940258
 Electronic spatial extent (au):  <R**2>=            416.5840
 Charge=              0.0000 electrons
 Dipole moment (field-independent basis, Debye):
    X=             -0.6651    Y=              1.1542    Z=              1.5689  Tot=              2.0582
 Quadrupole moment (field-independent basis, Debye-Ang):
   XX=            -35.5980   YY=            -30.3156   ZZ=            -27.4105
   XY=              5.3966   XZ=             -1.2432   YZ=             -0.4220
 Traceless Quadrupole moment (field-independent basis, Debye-Ang):
   XX=             -4.4900   YY=              0.7924   ZZ=              3.6976
   XY=              5.3966   XZ=             -1.2432   YZ=             -0.4220
 Octapole moment (field-independent basis, Debye-Ang**2):
  XXX=              2.3371  YYY=              0.5104  ZZZ=              0.9318  XYY=             -4.1656
  XXY=              2.2385  XXZ=              3.7182  XZZ=             -2.4088  YZZ=             -0.2249
  YYZ=             -0.2259  XYZ=             -0.9170
 Hexadecapole moment (field-independent basis, Debye-Ang**3):
 XXXX=           -310.5117 YYYY=           -179.7334 ZZZZ=            -45.5083 XXXY=              6.1769
 XXXZ=             -4.5152 YYYX=              1.8749 YYYZ=             -0.1971 ZZZX=             -1.1215
 ZZZY=             -0.2544 XXYY=            -79.4468 XXZZ=            -55.2428 YYZZ=            -35.8313
 XXYZ=             -0.3462 YYXZ=              1.1817 ZZXY=             -1.0707
 N-N= 1.662631446519D+02 E-N=-9.595366684203D+02  KE= 2.660158341262D+02
                          Isotropic Fermi Contact Couplings
        Atom                 a.u.       MegaHertz       Gauss      10(-4) cm-1
     1  H(1)              -0.00003      -0.15385      -0.05490      -0.05132
     2  C(13)             -0.00037      -0.41250      -0.14719      -0.13759
     3  H(1)              -0.00006      -0.25678      -0.09163      -0.08565
     4  H(1)              -0.00014      -0.61335      -0.21886      -0.20459
     5  C(13)              0.00905      10.17818       3.63183       3.39508
     6  C(13)             -0.02619     -29.44521     -10.50678      -9.82186
     7  H(1)               0.01145      51.16446      18.25675      17.06663
     8  H(1)               0.03830     171.18572      61.08332      57.10141
     9  O(17)              0.00239      -1.45041      -0.51754      -0.48381
    10  O(17)              0.02834     -17.17903      -6.12990      -5.73031
 --------------------------------------------------------
       Center         ----  Spin Dipole Couplings  ----
                      3XX-RR        3YY-RR        3ZZ-RR
 --------------------------------------------------------
     1   Atom        0.003695     -0.001252     -0.002443
     2   Atom        0.006623     -0.000777     -0.005847
     3   Atom        0.003359     -0.000948     -0.002411
     4   Atom        0.005602      0.000390     -0.005992
     5   Atom        0.037586     -0.017526     -0.020060
     6   Atom       -0.005820     -0.014537      0.020357
     7   Atom       -0.007548      0.022685     -0.015137
     8   Atom       -0.010175     -0.009890      0.020065
     9   Atom        0.073354     -0.008597     -0.064757
    10   Atom       -1.107888     -1.229630      2.337518
 --------------------------------------------------------
                        XY            XZ            YZ
 --------------------------------------------------------
     1   Atom        0.002125      0.000299      0.000072
     2   Atom        0.005276      0.001428     -0.000105
     3   Atom        0.004944      0.003993      0.002511
     4   Atom        0.009066     -0.002143     -0.001499
     5   Atom        0.006220      0.004762     -0.001221
     6   Atom       -0.034539     -0.009371      0.005054
     7   Atom       -0.005886      0.001989     -0.004953
     8   Atom       -0.005510      0.008734     -0.011090
     9   Atom        0.055449      0.009735      0.007554
    10   Atom       -0.639625     -1.678731      1.532284
 --------------------------------------------------------


 ---------------------------------------------------------------------------------
              Anisotropic Spin Dipole Couplings in Principal Axis System
 ---------------------------------------------------------------------------------

       Atom             a.u.   MegaHertz   Gauss  10(-4) cm-1        Axes

              Baa    -0.0025    -1.312    -0.468    -0.438 -0.0706  0.0645  0.9954
     1 H(1)   Bbb    -0.0020    -1.087    -0.388    -0.362 -0.3426  0.9356 -0.0849
              Bcc     0.0045     2.399     0.856     0.800  0.9368  0.3470  0.0439
 
              Baa    -0.0062    -0.826    -0.295    -0.276 -0.1930  0.2079  0.9589
     2 C(13)  Bbb    -0.0033    -0.444    -0.158    -0.148 -0.4206  0.8654 -0.2723
              Bcc     0.0095     1.270     0.453     0.424  0.8865  0.4559  0.0796
 
              Baa    -0.0045    -2.376    -0.848    -0.793 -0.4738  0.0379  0.8798
     3 H(1)   Bbb    -0.0042    -2.221    -0.793    -0.741 -0.4264  0.8643 -0.2669
              Bcc     0.0086     4.597     1.640     1.533  0.7705  0.5016  0.3933
 
              Baa    -0.0065    -3.466    -1.237    -1.156 -0.5646  0.6263 -0.5376
     4 H(1)   Bbb    -0.0063    -3.359    -1.199    -1.121 -0.2337  0.5034  0.8318
              Bcc     0.0128     6.826     2.436     2.277  0.7916  0.5953 -0.1378
 
              Baa    -0.0214    -2.868    -1.023    -0.957 -0.1203  0.4716  0.8736
     5 C(13)  Bbb    -0.0173    -2.317    -0.827    -0.773 -0.0575  0.8752 -0.4804
              Bcc     0.0386     5.185     1.850     1.730  0.9911  0.1081  0.0782
 
              Baa    -0.0451    -6.050    -2.159    -2.018  0.6651  0.7458  0.0376
     6 C(13)  Bbb     0.0120     1.606     0.573     0.536  0.4533 -0.4433  0.7733
              Bcc     0.0331     4.444     1.586     1.482 -0.5935  0.4973  0.6329
 
              Baa    -0.0160    -8.523    -3.041    -2.843 -0.1610  0.1013  0.9817
     7 H(1)   Bbb    -0.0085    -4.540    -1.620    -1.514  0.9691  0.2048  0.1378
              Bcc     0.0245    13.063     4.661     4.357 -0.1871  0.9736 -0.1311
 
              Baa    -0.0157    -8.359    -2.983    -2.788  0.6384  0.7654  0.0815
     8 H(1)   Bbb    -0.0108    -5.767    -2.058    -1.924  0.7228 -0.5596 -0.4055
              Bcc     0.0265    14.126     5.040     4.712  0.2647 -0.3178  0.9105
 
              Baa    -0.0658     4.763     1.700     1.589 -0.0281 -0.1040  0.9942
     9 O(17)  Bbb    -0.0364     2.632     0.939     0.878 -0.4552  0.8868  0.0799
              Bcc     0.1022    -7.395    -2.639    -2.467  0.8899  0.4503  0.0723
 
              Baa    -1.8114   131.073    46.770    43.721  0.6285  0.7771 -0.0327
    10 O(17)  Bbb    -1.7805   128.839    45.973    42.976  0.6910 -0.5386  0.4821
              Bcc     3.5920  -259.911   -92.743   -86.697 -0.3570  0.3256  0.8755
 

 ---------------------------------------------------------------------------------

 Calling FoFJK, ICntrl=      2127 FMM=F ISym2X=0 I1Cent= 0 IOpClX= 1 NMat=1 NMatS=1 NMatT=0.
 ***** Axes restored to original set *****
 -------------------------------------------------------------------
 Center     Atomic                   Forces (Hartrees/Bohr)
 Number     Number              X              Y              Z
 -------------------------------------------------------------------
      1        1          -0.001781394   -0.001909475    0.004481502
      2        6           0.000945346   -0.003024038   -0.006339474
      3        1          -0.005101671    0.001357041    0.000575014
      4        1           0.002630199    0.002726867    0.003985101
      5        6           0.029741923   -0.022312381   -0.033693601
      6        6          -0.039162205    0.001688373   -0.004985213
      7        1           0.005037426   -0.001296512    0.003633814
      8        1           0.000273791    0.002955452    0.003071769
      9        8          -0.020205134    0.029553915    0.027674343
     10        8           0.027621719   -0.009739241    0.001596745
 -------------------------------------------------------------------
 Cartesian Forces:  Max     0.039162205 RMS     0.015471531

 GradGradGradGradGradGradGradGradGradGradGradGradGradGradGradGradGradGrad
 Berny optimization.
 FormGI is forming the generalized inverse of G from B-inverse, IUseBI=4.
 Internal  Forces:  Max     0.044318233 RMS     0.009610100
 Search for a local minimum.
 Step number   1 out of a maximum of   46
 All quantities printed in internal units (Hartrees-Bohrs-Radians)
 Mixed Optimization -- RFO/linear search
 Second derivative matrix not updated -- first step.
 ITU=  0
     Eigenvalues ---    0.00569   0.00633   0.00683   0.07246   0.07391
     Eigenvalues ---    0.07497   0.07746   0.16000   0.16000   0.16000
     Eigenvalues ---    0.16000   0.16000   0.22513   0.24958   0.25000
     Eigenvalues ---    0.30864   0.31730   0.34381   0.34428   0.34460
     Eigenvalues ---    0.34487   0.34525   0.43667   0.90058
 RFO step:  Lambda=-8.02387860D-03 EMin= 5.68938375D-03
 Linear search not attempted -- first point.
 Iteration  1 RMS(Cart)=  0.03503734 RMS(Int)=  0.00198101
 Iteration  2 RMS(Cart)=  0.00197539 RMS(Int)=  0.00105141
 Iteration  3 RMS(Cart)=  0.00000371 RMS(Int)=  0.00105140
 Iteration  4 RMS(Cart)=  0.00000000 RMS(Int)=  0.00105140
 Variable       Old X    -DE/DX   Delta X   Delta X   Delta X     New X
                                 (Linear)    (Quad)   (Total)
    R1        2.06693  -0.00472   0.00000  -0.01341  -0.01341   2.05352
    R2        2.06515  -0.00129   0.00000  -0.00366  -0.00366   2.06149
    R3        2.06454  -0.00220   0.00000  -0.00624  -0.00624   2.05830
    R4        2.84642  -0.00188   0.00000  -0.00577  -0.00577   2.84064
    R5        2.86273   0.00566   0.00000   0.01787   0.01787   2.88060
    R6        2.32906  -0.04432   0.00000  -0.04878  -0.04878   2.28029
    R7        2.06613   0.00112   0.00000   0.00317   0.00317   2.06930
    R8        2.06560   0.00316   0.00000   0.00896   0.00896   2.07456
    R9        2.66855  -0.02825   0.00000  -0.06352  -0.06352   2.60504
    A1        1.89675   0.00200   0.00000   0.02000   0.01998   1.91673
    A2        1.89714   0.00194   0.00000   0.01927   0.01925   1.91639
    A3        1.91291  -0.00249   0.00000  -0.00693  -0.00695   1.90596
    A4        1.92559  -0.00489   0.00000  -0.04444  -0.04447   1.88112
    A5        1.91330   0.00172   0.00000   0.00628   0.00625   1.91955
    A6        1.91792   0.00171   0.00000   0.00613   0.00611   1.92403
    A7        2.04790   0.00200   0.00000   0.00934   0.00780   2.05570
    A8        2.11380   0.00946   0.00000   0.03832   0.03667   2.15047
    A9        2.12010  -0.01138   0.00000  -0.04258  -0.04402   2.07608
   A10        1.90971   0.00291   0.00000   0.03281   0.03141   1.94112
   A11        1.90354  -0.00179   0.00000  -0.02666  -0.02659   1.87695
   A12        1.93952   0.00643   0.00000   0.03080   0.02932   1.96885
   A13        1.90983  -0.00301   0.00000  -0.02785  -0.02767   1.88217
   A14        1.89389   0.00238   0.00000   0.05326   0.05078   1.94467
   A15        1.90717  -0.00704   0.00000  -0.06306  -0.06310   1.84407
    D1        3.03060   0.00055   0.00000   0.04823   0.04944   3.08004
    D2       -0.05511  -0.00056   0.00000  -0.05212  -0.05333  -0.10845
    D3        0.95019  -0.00143   0.00000   0.02417   0.02538   0.97557
    D4       -2.13553  -0.00253   0.00000  -0.07618  -0.07739  -2.21292
    D5       -1.16887   0.00244   0.00000   0.07136   0.07257  -1.09631
    D6        2.02859   0.00133   0.00000  -0.02899  -0.03021   1.99839
    D7        2.86130   0.00280   0.00000  -0.02416  -0.02188   2.83942
    D8       -1.33334  -0.00020   0.00000  -0.05449  -0.05330  -1.38664
    D9        0.77022  -0.00607   0.00000  -0.13089  -0.13051   0.63972
   D10       -0.33639   0.00462   0.00000   0.07934   0.07905  -0.25733
   D11        1.75216   0.00162   0.00000   0.04901   0.04763   1.79979
   D12       -2.42746  -0.00425   0.00000  -0.02738  -0.02958  -2.45704
         Item               Value     Threshold  Converged?
 Maximum Force            0.044318     0.000450     NO 
 RMS     Force            0.009610     0.000300     NO 
 Maximum Displacement     0.105159     0.001800     NO 
 RMS     Displacement     0.034393     0.001200     NO 
 Predicted change in Energy=-4.330139D-03
 GradGradGradGradGradGradGradGradGradGradGradGradGradGradGradGradGradGrad

                          Input orientation:                          
 ---------------------------------------------------------------------
 Center     Atomic      Atomic             Coordinates (Angstroms)
 Number     Number       Type             X           Y           Z
 ---------------------------------------------------------------------
      1          1           0        0.706403    0.803911   -1.934158
      2          6           0        0.212893    0.852706   -0.967240
      3          1           0        0.710117    1.589602   -0.334943
      4          1           0       -0.821343    1.168996   -1.096400
      5          6           0        0.265173   -0.501357   -0.316549
      6          6           0       -0.301639   -0.635080    1.092167
      7          1           0       -0.492569   -1.683352    1.344671
      8          1           0        0.454342   -0.253201    1.790625
      9          8           0        0.687976   -1.485671   -0.871912
     10          8           0       -1.421352    0.143345    1.293740
 ---------------------------------------------------------------------
                    Distance matrix (angstroms):
                    1          2          3          4          5
     1  H    0.000000
     2  C    1.086675   0.000000
     3  H    1.781801   1.090893   0.000000
     4  H    1.780207   1.089205   1.761277   0.000000
     5  C    2.124870   1.503204   2.137856   2.139805   0.000000
     6  C    3.499355   2.592182   2.830107   2.883506   1.524348
     7  H    4.286576   3.503456   3.870373   3.768661   2.175071
     8  H    3.880081   2.981132   2.824780   3.461926   2.130152
     9  O    2.524062   2.388053   3.121880   3.061976   1.206675
    10  O    3.922119   2.878539   3.047529   2.669221   2.419305
                    6          7          8          9         10
     6  C    0.000000
     7  H    1.095028   0.000000
     8  H    1.097808   1.772243   0.000000
     9  O    2.358060   2.519128   2.943241   0.000000
    10  O    1.378527   2.049891   1.980498   3.434095   0.000000
 Stoichiometry    C3H5O2(2)
 Framework group  C1[X(C3H5O2)]
 Deg. of freedom    24
 Full point group                 C1      NOp   1
 Largest Abelian subgroup         C1      NOp   1
 Largest concise Abelian subgroup C1      NOp   1
                         Standard orientation:                         
 ---------------------------------------------------------------------
 Center     Atomic      Atomic             Coordinates (Angstroms)
 Number     Number       Type             X           Y           Z
 ---------------------------------------------------------------------
      1          1           0        1.969393    1.376356   -0.050047
      2          6           0        0.893925    1.270609    0.064186
      3          1           0        0.575809    1.721423    1.005257
      4          1           0        0.383887    1.793062   -0.744066
      5          6           0        0.536067   -0.189278    0.047097
      6          6           0       -0.923086   -0.565901    0.276583
      7          1           0       -1.124354   -1.590705   -0.052589
      8          1           0       -1.111569   -0.516532    1.356962
      9          8           0        1.335354   -1.063063   -0.184641
     10          8           0       -1.802179    0.328541   -0.295697
 ---------------------------------------------------------------------
 Rotational constants (GHZ):      8.4453866      4.2912785      3.0637627
 Standard basis: Aug-CC-pVTZ (5D, 7F)
 There are   400 symmetry adapted cartesian basis functions of A   symmetry.
 There are   345 symmetry adapted basis functions of A   symmetry.
   345 basis functions,   495 primitive gaussians,   400 cartesian basis functions
    20 alpha electrons       19 beta electrons
       nuclear repulsion energy       167.5057626541 Hartrees.
 NAtoms=   10 NActive=   10 NUniq=   10 SFac= 1.00D+00 NAtFMM=   60 NAOKFM=F Big=F
 Integral buffers will be    131072 words long.
 Raffenetti 2 integral format.
 Two-electron integral symmetry is turned on.
 Nuclear repulsion after empirical dispersion term =      167.5027430904 Hartrees.
 One-electron integrals computed using PRISM.
 NBasis=   345 RedAO= T EigKep=  1.76D-05  NBF=   345
 NBsUse=   345 1.00D-06 EigRej= -1.00D+00 NBFU=   345
 Initial guess from the checkpoint file:  "acetonylalkoxide-wb97-opt.chk"
 B after Tr=     0.000000    0.000000    0.000000
         Rot=    0.999977    0.000007    0.000752    0.006715 Ang=   0.77 deg.
 Initial guess <Sx>= 0.0000 <Sy>= 0.0000 <Sz>= 0.5000 <S**2>= 0.7542 S= 0.5021
 ExpMin= 2.53D-02 ExpMax= 1.53D+04 ExpMxC= 5.22D+02 IAcc=3 IRadAn=         5 AccDes= 0.00D+00
 Harris functional with IExCor= 4639 and IRadAn=       5 diagonalized for initial guess.
 HarFok:  IExCor= 4639 AccDes= 0.00D+00 IRadAn=         5 IDoV= 1 UseB2=F ITyADJ=14
 ICtDFT=  3500011 ScaDFX=  1.000000  1.000000  1.000000  1.000000
 FoFCou: FMM=F IPFlag=           0 FMFlag=      100000 FMFlg1=           0
         NFxFlg=           0 DoJE=T BraDBF=F KetDBF=T FulRan=T
         wScrn=  0.000000 ICntrl=     500 IOpCl=  0 I1Cent=   200000004 NGrid=           0
         NMat0=    1 NMatS0=      1 NMatT0=    0 NMatD0=    1 NMtDS0=    0 NMtDT0=    0
 Petite list used in FoFCou.
 Requested convergence on RMS density matrix=1.00D-08 within 128 cycles.
 Requested convergence on MAX density matrix=1.00D-06.
 Requested convergence on             energy=1.00D-06.
 No special actions if energy rises.
 Restarting incremental Fock formation.
 SCF Done:  E(UwB97XD) =  -267.708835559     A.U. after   21 cycles
            NFock= 21  Conv=0.56D-08     -V/T= 2.0058
 <Sx>= 0.0000 <Sy>= 0.0000 <Sz>= 0.5000 <S**2>= 0.7546 S= 0.5023
 <L.S>= 0.000000000000E+00
 Annihilation of the first spin contaminant:
 S**2 before annihilation     0.7546,   after     0.7500
 Calling FoFJK, ICntrl=      2127 FMM=F ISym2X=0 I1Cent= 0 IOpClX= 1 NMat=1 NMatS=1 NMatT=0.
 ***** Axes restored to original set *****
 -------------------------------------------------------------------
 Center     Atomic                   Forces (Hartrees/Bohr)
 Number     Number              X              Y              Z
 -------------------------------------------------------------------
      1        1           0.000017957   -0.000301837    0.000356577
      2        6           0.003762966   -0.000898301    0.000071200
      3        1          -0.001630320    0.001009014    0.000335915
      4        1          -0.000251270   -0.000016664    0.001742426
      5        6           0.001699343   -0.007595568   -0.014125029
      6        6          -0.024670493    0.006806865    0.007247565
      7        1           0.003744250   -0.001107350   -0.001523201
      8        1           0.003930089    0.001677735    0.001466009
      9        8          -0.000736245    0.006644835    0.005878231
     10        8           0.014133723   -0.006218728   -0.001449693
 -------------------------------------------------------------------
 Cartesian Forces:  Max     0.024670493 RMS     0.006701817

 GradGradGradGradGradGradGradGradGradGradGradGradGradGradGradGradGradGrad
 Berny optimization.
 Using GEDIIS/GDIIS optimizer.
 FormGI is forming the generalized inverse of G from B-inverse, IUseBI=4.
 Internal  Forces:  Max     0.015203647 RMS     0.003508954
 Search for a local minimum.
 Step number   2 out of a maximum of   46
 All quantities printed in internal units (Hartrees-Bohrs-Radians)
 Mixed Optimization -- RFO/linear search
 Update second derivatives using D2CorX and points    1    2
 DE= -5.10D-03 DEPred=-4.33D-03 R= 1.18D+00
 TightC=F SS=  1.41D+00  RLast= 2.67D-01 DXNew= 5.0454D-01 7.9953D-01
 Trust test= 1.18D+00 RLast= 2.67D-01 DXMaxT set to 5.05D-01
 ITU=  1  0
 Use linear search instead of GDIIS.
     Eigenvalues ---    0.00565   0.00683   0.00798   0.05694   0.07335
     Eigenvalues ---    0.07434   0.07918   0.15573   0.16000   0.16000
     Eigenvalues ---    0.16000   0.16957   0.22258   0.23784   0.25552
     Eigenvalues ---    0.29885   0.31690   0.33698   0.34425   0.34470
     Eigenvalues ---    0.34504   0.34790   0.37293   0.87366
 RFO step:  Lambda=-3.71727777D-03 EMin= 5.64741813D-03
 Quartic linear search produced a step of  0.28615.
 Iteration  1 RMS(Cart)=  0.06265925 RMS(Int)=  0.00467675
 Iteration  2 RMS(Cart)=  0.00539320 RMS(Int)=  0.00243229
 Iteration  3 RMS(Cart)=  0.00001113 RMS(Int)=  0.00243228
 Iteration  4 RMS(Cart)=  0.00000001 RMS(Int)=  0.00243228
 Variable       Old X    -DE/DX   Delta X   Delta X   Delta X     New X
                                 (Linear)    (Quad)   (Total)
    R1        2.05352  -0.00030  -0.00384  -0.00408  -0.00791   2.04560
    R2        2.06149   0.00013  -0.00105  -0.00031  -0.00135   2.06014
    R3        2.05830   0.00003  -0.00179  -0.00127  -0.00306   2.05524
    R4        2.84064  -0.00134  -0.00165  -0.00676  -0.00841   2.83224
    R5        2.88060   0.00627   0.00511   0.03034   0.03545   2.91605
    R6        2.28029  -0.00838  -0.01396  -0.02357  -0.03753   2.24276
    R7        2.06930   0.00006   0.00091   0.00091   0.00182   2.07112
    R8        2.07456   0.00422   0.00256   0.01795   0.02051   2.09507
    R9        2.60504  -0.01520  -0.01818  -0.05976  -0.07794   2.52710
    A1        1.91673   0.00037   0.00572   0.01364   0.01918   1.93590
    A2        1.91639   0.00113   0.00551   0.01431   0.01982   1.93621
    A3        1.90596   0.00005  -0.00199   0.00312   0.00104   1.90700
    A4        1.88112  -0.00116  -0.01273  -0.02621  -0.03904   1.84209
    A5        1.91955   0.00130   0.00179   0.01095   0.01260   1.93215
    A6        1.92403  -0.00170   0.00175  -0.01587  -0.01417   1.90985
    A7        2.05570  -0.00195   0.00223  -0.00525  -0.01051   2.04519
    A8        2.15047   0.00245   0.01049   0.02384   0.02626   2.17673
    A9        2.07608  -0.00044  -0.01260  -0.00849  -0.02822   2.04786
   A10        1.94112  -0.00327   0.00899  -0.01556  -0.00843   1.93268
   A11        1.87695  -0.00303  -0.00761  -0.03911  -0.04714   1.82981
   A12        1.96885   0.00167   0.00839   0.01969   0.02662   1.99546
   A13        1.88217   0.00096  -0.00792  -0.01096  -0.01977   1.86240
   A14        1.94467   0.00389   0.01453   0.06095   0.07323   2.01791
   A15        1.84407  -0.00037  -0.01806  -0.02091  -0.03900   1.80507
    D1        3.08004  -0.00056   0.01415  -0.13314  -0.12015   2.95990
    D2       -0.10845   0.00099  -0.01526   0.12111   0.10715  -0.00129
    D3        0.97557  -0.00186   0.00726  -0.15866  -0.15266   0.82292
    D4       -2.21292  -0.00031  -0.02214   0.09558   0.07464  -2.13828
    D5       -1.09631  -0.00019   0.02077  -0.12339  -0.10390  -1.20021
    D6        1.99839   0.00135  -0.00864   0.13085   0.12339   2.12178
    D7        2.83942   0.00262  -0.00626   0.13247   0.12487   2.96429
    D8       -1.38664   0.00011  -0.01525   0.08673   0.07012  -1.31652
    D9        0.63972  -0.00129  -0.03734   0.04784   0.00799   0.64771
   D10       -0.25733   0.00106   0.02262  -0.11151  -0.08676  -0.34409
   D11        1.79979  -0.00145   0.01363  -0.15725  -0.14151   1.65828
   D12       -2.45704  -0.00285  -0.00846  -0.19614  -0.20364  -2.66067
         Item               Value     Threshold  Converged?
 Maximum Force            0.015204     0.000450     NO 
 RMS     Force            0.003509     0.000300     NO 
 Maximum Displacement     0.139879     0.001800     NO 
 RMS     Displacement     0.063758     0.001200     NO 
 Predicted change in Energy=-2.409230D-03
 GradGradGradGradGradGradGradGradGradGradGradGradGradGradGradGradGradGrad

                          Input orientation:                          
 ---------------------------------------------------------------------
 Center     Atomic      Atomic             Coordinates (Angstroms)
 Number     Number       Type             X           Y           Z
 ---------------------------------------------------------------------
      1          1           0        0.768053    0.814376   -1.903246
      2          6           0        0.209930    0.845869   -0.976269
      3          1           0        0.641684    1.571242   -0.286409
      4          1           0       -0.810913    1.179175   -1.148399
      5          6           0        0.191152   -0.521864   -0.363717
      6          6           0       -0.340697   -0.640402    1.079983
      7          1           0       -0.477212   -1.691687    1.358114
      8          1           0        0.476418   -0.245723    1.716916
      9          8           0        0.710154   -1.480145   -0.833679
     10          8           0       -1.368569    0.169059    1.356707
 ---------------------------------------------------------------------
                    Distance matrix (angstroms):
                    1          2          3          4          5
     1  H    0.000000
     2  C    1.082487   0.000000
     3  H    1.789686   1.090177   0.000000
     4  H    1.787737   1.087586   1.734008   0.000000
     5  C    2.118608   1.498754   2.142440   2.124475   0.000000
     6  C    3.499337   2.596221   2.779113   2.915073   1.543109
     7  H    4.297384   3.515779   3.821400   3.825678   2.186299
     8  H    3.783442   2.918190   2.709610   3.449288   2.118174
     9  O    2.532223   2.383463   3.100831   3.079720   1.186815
    10  O    3.950808   2.896983   2.950775   2.758056   2.422801
                    6          7          8          9         10
     6  C    0.000000
     7  H    1.095990   0.000000
     8  H    1.108662   1.768887   0.000000
     9  O    2.339137   2.501709   2.843231   0.000000
    10  O    1.337282   2.063225   1.925039   3.440749   0.000000
 Stoichiometry    C3H5O2(2)
 Framework group  C1[X(C3H5O2)]
 Deg. of freedom    24
 Full point group                 C1      NOp   1
 Largest Abelian subgroup         C1      NOp   1
 Largest concise Abelian subgroup C1      NOp   1
                         Standard orientation:                         
 ---------------------------------------------------------------------
 Center     Atomic      Atomic             Coordinates (Angstroms)
 Number     Number       Type             X           Y           Z
 ---------------------------------------------------------------------
      1          1           0        1.985426    1.368744    0.038887
      2          6           0        0.907857    1.268080    0.061039
      3          1           0        0.494501    1.706999    0.969318
      4          1           0        0.449610    1.813393   -0.760840
      5          6           0        0.544608   -0.182526   -0.039261
      6          6           0       -0.928719   -0.559914    0.221642
      7          1           0       -1.116002   -1.604535   -0.052012
      8          1           0       -1.048664   -0.492193    1.321714
      9          8           0        1.326808   -1.070507   -0.129716
     10          8           0       -1.815226    0.327226   -0.242481
 ---------------------------------------------------------------------
 Rotational constants (GHZ):      8.6058503      4.3073471      3.0476412
 Standard basis: Aug-CC-pVTZ (5D, 7F)
 There are   400 symmetry adapted cartesian basis functions of A   symmetry.
 There are   345 symmetry adapted basis functions of A   symmetry.
   345 basis functions,   495 primitive gaussians,   400 cartesian basis functions
    20 alpha electrons       19 beta electrons
       nuclear repulsion energy       168.4528796188 Hartrees.
 NAtoms=   10 NActive=   10 NUniq=   10 SFac= 1.00D+00 NAtFMM=   60 NAOKFM=F Big=F
 Integral buffers will be    131072 words long.
 Raffenetti 2 integral format.
 Two-electron integral symmetry is turned on.
 Nuclear repulsion after empirical dispersion term =      168.4498251740 Hartrees.
 One-electron integrals computed using PRISM.
 NBasis=   345 RedAO= T EigKep=  1.77D-05  NBF=   345
 NBsUse=   345 1.00D-06 EigRej= -1.00D+00 NBFU=   345
 Initial guess from the checkpoint file:  "acetonylalkoxide-wb97-opt.chk"
 B after Tr=     0.000000    0.000000    0.000000
         Rot=    0.999999    0.000652    0.000160    0.001206 Ang=   0.16 deg.
 Initial guess <Sx>= 0.0000 <Sy>= 0.0000 <Sz>= 0.5000 <S**2>= 0.7546 S= 0.5023
 ExpMin= 2.53D-02 ExpMax= 1.53D+04 ExpMxC= 5.22D+02 IAcc=3 IRadAn=         5 AccDes= 0.00D+00
 Harris functional with IExCor= 4639 and IRadAn=       5 diagonalized for initial guess.
 HarFok:  IExCor= 4639 AccDes= 0.00D+00 IRadAn=         5 IDoV= 1 UseB2=F ITyADJ=14
 ICtDFT=  3500011 ScaDFX=  1.000000  1.000000  1.000000  1.000000
 FoFCou: FMM=F IPFlag=           0 FMFlag=      100000 FMFlg1=           0
         NFxFlg=           0 DoJE=T BraDBF=F KetDBF=T FulRan=T
         wScrn=  0.000000 ICntrl=     500 IOpCl=  0 I1Cent=   200000004 NGrid=           0
         NMat0=    1 NMatS0=      1 NMatT0=    0 NMatD0=    1 NMtDS0=    0 NMtDT0=    0
 Petite list used in FoFCou.
 Requested convergence on RMS density matrix=1.00D-08 within 128 cycles.
 Requested convergence on MAX density matrix=1.00D-06.
 Requested convergence on             energy=1.00D-06.
 No special actions if energy rises.
 SCF Done:  E(UwB97XD) =  -267.708568217     A.U. after   19 cycles
            NFock= 19  Conv=0.47D-08     -V/T= 2.0053
 <Sx>= 0.0000 <Sy>= 0.0000 <Sz>= 0.5000 <S**2>= 0.7551 S= 0.5025
 <L.S>= 0.000000000000E+00
 Annihilation of the first spin contaminant:
 S**2 before annihilation     0.7551,   after     0.7500
 Calling FoFJK, ICntrl=      2127 FMM=F ISym2X=0 I1Cent= 0 IOpClX= 1 NMat=1 NMatS=1 NMatT=0.
 ***** Axes restored to original set *****
 -------------------------------------------------------------------
 Center     Atomic                   Forces (Hartrees/Bohr)
 Number     Number              X              Y              Z
 -------------------------------------------------------------------
      1        1           0.000572403    0.000885731   -0.002211047
      2        6          -0.006959339   -0.000617504   -0.001015947
      3        1           0.001258765   -0.001799053    0.001116935
      4        1          -0.001858579    0.000868807   -0.001962055
      5        6           0.012236695    0.017273621    0.017926914
      6        6          -0.005918994    0.002627238    0.005968880
      7        1          -0.001148373   -0.001525456   -0.001817000
      8        1           0.005208829   -0.001344781   -0.003738161
      9        8           0.004212328   -0.018604245   -0.014534449
     10        8          -0.007603735    0.002235642    0.000265931
 -------------------------------------------------------------------
 Cartesian Forces:  Max     0.018604245 RMS     0.007314111

 GradGradGradGradGradGradGradGradGradGradGradGradGradGradGradGradGradGrad
 Berny optimization.
 Using GEDIIS/GDIIS optimizer.
 FormGI is forming the generalized inverse of G from B-inverse, IUseBI=4.
 Internal  Forces:  Max     0.022619320 RMS     0.004842507
 Search for a local minimum.
 Step number   3 out of a maximum of   46
 All quantities printed in internal units (Hartrees-Bohrs-Radians)
 Mixed Optimization -- RFO/linear search
 Update second derivatives using D2CorX and points    1    3    2
 DE=  2.67D-04 DEPred=-2.41D-03 R=-1.11D-01
 Trust test=-1.11D-01 RLast= 4.41D-01 DXMaxT set to 2.52D-01
 ITU= -1  1  0
 Use linear search instead of GDIIS.
 Energy rises -- skip Quadratic/GDIIS search.
 Quartic linear search produced a step of -0.52425.
 Iteration  1 RMS(Cart)=  0.03394693 RMS(Int)=  0.00127129
 Iteration  2 RMS(Cart)=  0.00143262 RMS(Int)=  0.00058992
 Iteration  3 RMS(Cart)=  0.00000084 RMS(Int)=  0.00058992
 Variable       Old X    -DE/DX   Delta X   Delta X   Delta X     New X
                                 (Linear)    (Quad)   (Total)
    R1        2.04560   0.00216   0.00415   0.00000   0.00415   2.04975
    R2        2.06014   0.00001   0.00071   0.00000   0.00071   2.06084
    R3        2.05524   0.00232   0.00160   0.00000   0.00160   2.05684
    R4        2.83224   0.00097   0.00441   0.00000   0.00441   2.83664
    R5        2.91605   0.00374  -0.01859   0.00000  -0.01859   2.89747
    R6        2.24276   0.02262   0.01967   0.00000   0.01967   2.26243
    R7        2.07112   0.00115  -0.00095   0.00000  -0.00095   2.07017
    R8        2.09507   0.00121  -0.01075   0.00000  -0.01075   2.08431
    R9        2.52710   0.00725   0.04086   0.00000   0.04086   2.56796
    A1        1.93590   0.00037  -0.01005   0.00000  -0.01001   1.92589
    A2        1.93621  -0.00151  -0.01039   0.00000  -0.01040   1.92582
    A3        1.90700   0.00160  -0.00054   0.00000  -0.00052   1.90647
    A4        1.84209   0.00148   0.02046   0.00000   0.02049   1.86258
    A5        1.93215  -0.00370  -0.00660   0.00000  -0.00657   1.92558
    A6        1.90985   0.00170   0.00743   0.00000   0.00744   1.91729
    A7        2.04519  -0.00271   0.00551   0.00000   0.00729   2.05248
    A8        2.17673  -0.00148  -0.01377   0.00000  -0.01193   2.16480
    A9        2.04786   0.00493   0.01480   0.00000   0.01653   2.06439
   A10        1.93268  -0.00245   0.00442   0.00000   0.00477   1.93746
   A11        1.82981  -0.00759   0.02472   0.00000   0.02484   1.85465
   A12        1.99546   0.00137  -0.01395   0.00000  -0.01371   1.98175
   A13        1.86240   0.00304   0.01036   0.00000   0.01061   1.87301
   A14        2.01791  -0.00021  -0.03839   0.00000  -0.03800   1.97990
   A15        1.80507   0.00583   0.02045   0.00000   0.02046   1.82552
    D1        2.95990   0.00240   0.06299   0.00000   0.06340   3.02329
    D2       -0.00129  -0.00308  -0.05617   0.00000  -0.05662  -0.05792
    D3        0.82292   0.00328   0.08003   0.00000   0.08047   0.90338
    D4       -2.13828  -0.00219  -0.03913   0.00000  -0.03955  -2.17783
    D5       -1.20021   0.00261   0.05447   0.00000   0.05491  -1.14530
    D6        2.12178  -0.00287  -0.06469   0.00000  -0.06511   2.05668
    D7        2.96429  -0.00245  -0.06546   0.00000  -0.06501   2.89928
    D8       -1.31652  -0.00414  -0.03676   0.00000  -0.03637  -1.35289
    D9        0.64771  -0.00106  -0.00419   0.00000  -0.00357   0.64414
   D10       -0.34409   0.00200   0.04548   0.00000   0.04496  -0.29913
   D11        1.65828   0.00031   0.07419   0.00000   0.07360   1.73188
   D12       -2.66067   0.00339   0.10676   0.00000   0.10641  -2.55427
         Item               Value     Threshold  Converged?
 Maximum Force            0.022619     0.000450     NO 
 RMS     Force            0.004843     0.000300     NO 
 Maximum Displacement     0.075193     0.001800     NO 
 RMS     Displacement     0.033679     0.001200     NO 
 Predicted change in Energy=-1.053118D-03
 GradGradGradGradGradGradGradGradGradGradGradGradGradGradGradGradGradGrad

                          Input orientation:                          
 ---------------------------------------------------------------------
 Center     Atomic      Atomic             Coordinates (Angstroms)
 Number     Number       Type             X           Y           Z
 ---------------------------------------------------------------------
      1          1           0        0.735743    0.809289   -1.921148
      2          6           0        0.211617    0.849902   -0.972371
      3          1           0        0.678789    1.581433   -0.312131
      4          1           0       -0.816508    1.174487   -1.121679
      5          6           0        0.229703   -0.510821   -0.338833
      6          6           0       -0.320590   -0.638050    1.086620
      7          1           0       -0.485439   -1.688121    1.351693
      8          1           0        0.464725   -0.249705    1.756706
      9          8           0        0.699654   -1.483801   -0.854399
     10          8           0       -1.397694    0.155289    1.325543
 ---------------------------------------------------------------------
                    Distance matrix (angstroms):
                    1          2          3          4          5
     1  H    0.000000
     2  C    1.084683   0.000000
     3  H    1.785606   1.090552   0.000000
     4  H    1.783817   1.088434   1.748395   0.000000
     5  C    2.121906   1.501087   2.140074   2.132526   0.000000
     6  C    3.501043   2.595513   2.807377   2.899622   1.533273
     7  H    4.294163   3.511228   3.848859   3.797592   2.180675
     8  H    3.836865   2.953144   2.771096   3.457598   2.124783
     9  O    2.529332   2.387104   3.112900   3.071918   1.197227
    10  O    3.939578   2.890117   3.004603   2.713934   2.421213
                    6          7          8          9         10
     6  C    0.000000
     7  H    1.095486   0.000000
     8  H    1.102972   1.770844   0.000000
     9  O    2.350265   2.512575   2.897595   0.000000
    10  O    1.358905   2.056952   1.954104   3.440585   0.000000
 Stoichiometry    C3H5O2(2)
 Framework group  C1[X(C3H5O2)]
 Deg. of freedom    24
 Full point group                 C1      NOp   1
 Largest Abelian subgroup         C1      NOp   1
 Largest concise Abelian subgroup C1      NOp   1
                         Standard orientation:                         
 ---------------------------------------------------------------------
 Center     Atomic      Atomic             Coordinates (Angstroms)
 Number     Number       Type             X           Y           Z
 ---------------------------------------------------------------------
      1          1           0        1.978980    1.373421   -0.008839
      2          6           0        0.901582    1.270067    0.062359
      3          1           0        0.538430    1.715043    0.989408
      4          1           0        0.415648    1.803634   -0.752419
      5          6           0        0.539683   -0.185647    0.005897
      6          6           0       -0.926134   -0.563176    0.250397
      7          1           0       -1.120910   -1.597882   -0.052148
      8          1           0       -1.082359   -0.505005    1.340698
      9          8           0        1.332725   -1.067382   -0.158353
     10          8           0       -1.810297    0.327797   -0.270224
 ---------------------------------------------------------------------
 Rotational constants (GHZ):      8.5213699      4.2935345      3.0513450
 Standard basis: Aug-CC-pVTZ (5D, 7F)
 There are   400 symmetry adapted cartesian basis functions of A   symmetry.
 There are   345 symmetry adapted basis functions of A   symmetry.
   345 basis functions,   495 primitive gaussians,   400 cartesian basis functions
    20 alpha electrons       19 beta electrons
       nuclear repulsion energy       167.9009427714 Hartrees.
 NAtoms=   10 NActive=   10 NUniq=   10 SFac= 1.00D+00 NAtFMM=   60 NAOKFM=F Big=F
 Integral buffers will be    131072 words long.
 Raffenetti 2 integral format.
 Two-electron integral symmetry is turned on.
 Nuclear repulsion after empirical dispersion term =      167.8979058585 Hartrees.
 One-electron integrals computed using PRISM.
 NBasis=   345 RedAO= T EigKep=  1.79D-05  NBF=   345
 NBsUse=   345 1.00D-06 EigRej= -1.00D+00 NBFU=   345
 Lowest energy guess from the checkpoint file:  "acetonylalkoxide-wb97-opt.chk"
 B after Tr=     0.000000    0.000000    0.000000
         Rot=    0.155770    0.960979    0.228265    0.012231 Ang= 162.08 deg.
 B after Tr=     0.000000    0.000000    0.000000
         Rot=    1.000000   -0.000281   -0.000141   -0.000645 Ang=  -0.08 deg.
 Initial guess <Sx>= 0.0000 <Sy>= 0.0000 <Sz>= 0.5000 <S**2>= 0.7731 S= 0.5115
 Requested convergence on RMS density matrix=1.00D-08 within 128 cycles.
 Requested convergence on MAX density matrix=1.00D-06.
 Requested convergence on             energy=1.00D-06.
 No special actions if energy rises.
 Restarting incremental Fock formation.
 SCF Done:  E(UwB97XD) =  -267.709837052     A.U. after   22 cycles
            NFock= 22  Conv=0.74D-08     -V/T= 2.0056
 <Sx>= 0.0000 <Sy>= 0.0000 <Sz>= 0.5000 <S**2>= 0.7548 S= 0.5024
 <L.S>= 0.000000000000E+00
 Annihilation of the first spin contaminant:
 S**2 before annihilation     0.7548,   after     0.7500
 Calling FoFJK, ICntrl=      2127 FMM=F ISym2X=0 I1Cent= 0 IOpClX= 1 NMat=1 NMatS=1 NMatT=0.
 ***** Axes restored to original set *****
 -------------------------------------------------------------------
 Center     Atomic                   Forces (Hartrees/Bohr)
 Number     Number              X              Y              Z
 -------------------------------------------------------------------
      1        1           0.000227621    0.000250861   -0.000872676
      2        6          -0.001338641   -0.000986716   -0.000150114
      3        1          -0.000248578   -0.000345207    0.000666546
      4        1          -0.001094292    0.000348430    0.000034385
      5        6           0.007679778    0.003626962    0.001110861
      6        6          -0.016314588    0.005195906    0.007172287
      7        1           0.001507120   -0.001205137   -0.001837658
      8        1           0.004565004    0.000320898   -0.001133119
      9        8           0.000548770   -0.004472070   -0.003670920
     10        8           0.004467806   -0.002733927   -0.001319592
 -------------------------------------------------------------------
 Cartesian Forces:  Max     0.016314588 RMS     0.004146736

 GradGradGradGradGradGradGradGradGradGradGradGradGradGradGradGradGradGrad
 Berny optimization.
 Using GEDIIS/GDIIS optimizer.
 FormGI is forming the generalized inverse of G from B-inverse, IUseBI=4.
 Internal  Forces:  Max     0.005430665 RMS     0.002166305
 Search for a local minimum.
 Step number   4 out of a maximum of   46
 All quantities printed in internal units (Hartrees-Bohrs-Radians)
 Mixed Optimization -- RFO/linear search
 Update second derivatives using D2CorX and points    1    3    2    4
 ITU=  0 -1  1  0
 Use linear search instead of GDIIS.
     Eigenvalues ---    0.00555   0.00683   0.02413   0.05309   0.07313
     Eigenvalues ---    0.07427   0.08053   0.14236   0.15997   0.16000
     Eigenvalues ---    0.16217   0.17080   0.22401   0.23924   0.25934
     Eigenvalues ---    0.28236   0.31713   0.33748   0.34435   0.34462
     Eigenvalues ---    0.34527   0.34616   0.38315   0.92721
 RFO step:  Lambda=-1.48693391D-03 EMin= 5.55385532D-03
 Quartic linear search produced a step of  0.00013.
 Iteration  1 RMS(Cart)=  0.04004824 RMS(Int)=  0.00141072
 Iteration  2 RMS(Cart)=  0.00147462 RMS(Int)=  0.00041231
 Iteration  3 RMS(Cart)=  0.00000230 RMS(Int)=  0.00041231
 Iteration  4 RMS(Cart)=  0.00000000 RMS(Int)=  0.00041231
 Variable       Old X    -DE/DX   Delta X   Delta X   Delta X     New X
                                 (Linear)    (Quad)   (Total)
    R1        2.04975   0.00086   0.00000   0.00129   0.00129   2.05105
    R2        2.06084   0.00007   0.00000   0.00029   0.00029   2.06113
    R3        2.05684   0.00113   0.00000   0.00298   0.00298   2.05983
    R4        2.83664  -0.00050   0.00000  -0.00467  -0.00468   2.83197
    R5        2.89747   0.00462   0.00000   0.02878   0.02878   2.92625
    R6        2.26243   0.00543   0.00000  -0.00292  -0.00292   2.25951
    R7        2.07017   0.00048   0.00000   0.00159   0.00159   2.07175
    R8        2.08431   0.00267   0.00000   0.01613   0.01613   2.10045
    R9        2.56796  -0.00537   0.00000  -0.03845  -0.03846   2.52950
    A1        1.92589   0.00037   0.00000   0.00894   0.00891   1.93480
    A2        1.92582  -0.00010   0.00000   0.00670   0.00671   1.93253
    A3        1.90647   0.00081   0.00000   0.00826   0.00825   1.91472
    A4        1.86258   0.00013   0.00000  -0.01207  -0.01217   1.85041
    A5        1.92558  -0.00110   0.00000  -0.00220  -0.00226   1.92331
    A6        1.91729  -0.00014   0.00000  -0.01012  -0.01016   1.90713
    A7        2.05248  -0.00270   0.00000  -0.01457  -0.01515   2.03732
    A8        2.16480   0.00063   0.00000   0.01119   0.01062   2.17541
    A9        2.06439   0.00215   0.00000   0.00663   0.00605   2.07044
   A10        1.93746  -0.00288   0.00000  -0.02787  -0.02849   1.90896
   A11        1.85465  -0.00523   0.00000  -0.05275  -0.05342   1.80122
   A12        1.98175   0.00118   0.00000   0.01523   0.01517   1.99692
   A13        1.87301   0.00204   0.00000  -0.00021  -0.00176   1.87124
   A14        1.97990   0.00219   0.00000   0.04749   0.04740   2.02730
   A15        1.82552   0.00260   0.00000   0.01237   0.01237   1.83789
    D1        3.02329   0.00075  -0.00001   0.02572   0.02579   3.04908
    D2       -0.05792  -0.00083   0.00001  -0.03881  -0.03884  -0.09675
    D3        0.90338   0.00046  -0.00001   0.01067   0.01075   0.91413
    D4       -2.17783  -0.00112   0.00000  -0.05385  -0.05388  -2.23171
    D5       -1.14530   0.00105  -0.00001   0.03287   0.03288  -1.11242
    D6        2.05668  -0.00053   0.00001  -0.03165  -0.03175   2.02493
    D7        2.89928   0.00014   0.00001  -0.05633  -0.05691   2.84236
    D8       -1.35289  -0.00193   0.00000  -0.10120  -0.10045  -1.45334
    D9        0.64414  -0.00137   0.00000  -0.11060  -0.11057   0.53357
   D10       -0.29913   0.00158  -0.00001   0.00460   0.00388  -0.29525
   D11        1.73188  -0.00048  -0.00001  -0.04026  -0.03965   1.69223
   D12       -2.55427   0.00007  -0.00001  -0.04966  -0.04977  -2.60404
         Item               Value     Threshold  Converged?
 Maximum Force            0.005431     0.000450     NO 
 RMS     Force            0.002166     0.000300     NO 
 Maximum Displacement     0.104779     0.001800     NO 
 RMS     Displacement     0.039949     0.001200     NO 
 Predicted change in Energy=-7.741792D-04
 GradGradGradGradGradGradGradGradGradGradGradGradGradGradGradGradGradGrad

                          Input orientation:                          
 ---------------------------------------------------------------------
 Center     Atomic      Atomic             Coordinates (Angstroms)
 Number     Number       Type             X           Y           Z
 ---------------------------------------------------------------------
      1          1           0        0.740328    0.820803   -1.918706
      2          6           0        0.208631    0.843870   -0.972773
      3          1           0        0.636164    1.592983   -0.305181
      4          1           0       -0.831783    1.132652   -1.122008
      5          6           0        0.259123   -0.509708   -0.331586
      6          6           0       -0.342548   -0.629790    1.090188
      7          1           0       -0.524963   -1.686143    1.319908
      8          1           0        0.487157   -0.288929    1.746585
      9          8           0        0.722941   -1.486573   -0.841740
     10          8           0       -1.355049    0.210736    1.335313
 ---------------------------------------------------------------------
                    Distance matrix (angstroms):
                    1          2          3          4          5
     1  H    0.000000
     2  C    1.085368   0.000000
     3  H    1.791808   1.090703   0.000000
     4  H    1.789836   1.090013   1.741832   0.000000
     5  C    2.126209   1.498613   2.136390   2.124191   0.000000
     6  C    3.511451   2.594471   2.801008   2.870429   1.548506
     7  H    4.286533   3.492207   3.839504   3.742018   2.173988
     8  H    3.837963   2.959006   2.788106   3.462560   2.102270
     9  O    2.546398   2.390114   3.127153   3.058767   1.195680
    10  O    3.918090   2.858884   2.926902   2.676222   2.429638
                    6          7          8          9         10
     6  C    0.000000
     7  H    1.096325   0.000000
     8  H    1.111509   1.777258   0.000000
     9  O    2.366789   2.503960   2.861707   0.000000
    10  O    1.338555   2.070611   1.952571   3.455207   0.000000
 Stoichiometry    C3H5O2(2)
 Framework group  C1[X(C3H5O2)]
 Deg. of freedom    24
 Full point group                 C1      NOp   1
 Largest Abelian subgroup         C1      NOp   1
 Largest concise Abelian subgroup C1      NOp   1
                         Standard orientation:                         
 ---------------------------------------------------------------------
 Center     Atomic      Atomic             Coordinates (Angstroms)
 Number     Number       Type             X           Y           Z
 ---------------------------------------------------------------------
      1          1           0        1.931854    1.439639    0.005654
      2          6           0        0.858437    1.287016    0.055705
      3          1           0        0.444062    1.736189    0.959127
      4          1           0        0.359664    1.777600   -0.780166
      5          6           0        0.554472   -0.180037    0.021017
      6          6           0       -0.926858   -0.589096    0.211283
      7          1           0       -1.066265   -1.620859   -0.132172
      8          1           0       -1.049913   -0.590664    1.315958
      9          8           0        1.369161   -1.039198   -0.145640
     10          8           0       -1.811124    0.308048   -0.241414
 ---------------------------------------------------------------------
 Rotational constants (GHZ):      8.5920251      4.3015213      3.0430473
 Standard basis: Aug-CC-pVTZ (5D, 7F)
 There are   400 symmetry adapted cartesian basis functions of A   symmetry.
 There are   345 symmetry adapted basis functions of A   symmetry.
   345 basis functions,   495 primitive gaussians,   400 cartesian basis functions
    20 alpha electrons       19 beta electrons
       nuclear repulsion energy       168.1175037831 Hartrees.
 NAtoms=   10 NActive=   10 NUniq=   10 SFac= 1.00D+00 NAtFMM=   60 NAOKFM=F Big=F
 Integral buffers will be    131072 words long.
 Raffenetti 2 integral format.
 Two-electron integral symmetry is turned on.
 Nuclear repulsion after empirical dispersion term =      168.1144579872 Hartrees.
 One-electron integrals computed using PRISM.
 NBasis=   345 RedAO= T EigKep=  1.76D-05  NBF=   345
 NBsUse=   345 1.00D-06 EigRej= -1.00D+00 NBFU=   345
 Initial guess from the checkpoint file:  "acetonylalkoxide-wb97-opt.chk"
 B after Tr=     0.000000    0.000000    0.000000
         Rot=    0.999926   -0.002547    0.001084   -0.011874 Ang=  -1.40 deg.
 Initial guess <Sx>= 0.0000 <Sy>= 0.0000 <Sz>= 0.5000 <S**2>= 0.7549 S= 0.5024
 ExpMin= 2.53D-02 ExpMax= 1.53D+04 ExpMxC= 5.22D+02 IAcc=3 IRadAn=         5 AccDes= 0.00D+00
 Harris functional with IExCor= 4639 and IRadAn=       5 diagonalized for initial guess.
 HarFok:  IExCor= 4639 AccDes= 0.00D+00 IRadAn=         5 IDoV= 1 UseB2=F ITyADJ=14
 ICtDFT=  3500011 ScaDFX=  1.000000  1.000000  1.000000  1.000000
 FoFCou: FMM=F IPFlag=           0 FMFlag=      100000 FMFlg1=           0
         NFxFlg=           0 DoJE=T BraDBF=F KetDBF=T FulRan=T
         wScrn=  0.000000 ICntrl=     500 IOpCl=  0 I1Cent=   200000004 NGrid=           0
         NMat0=    1 NMatS0=      1 NMatT0=    0 NMatD0=    1 NMtDS0=    0 NMtDT0=    0
 Petite list used in FoFCou.
 Requested convergence on RMS density matrix=1.00D-08 within 128 cycles.
 Requested convergence on MAX density matrix=1.00D-06.
 Requested convergence on             energy=1.00D-06.
 No special actions if energy rises.
 SCF Done:  E(UwB97XD) =  -267.710623849     A.U. after   19 cycles
            NFock= 19  Conv=0.32D-08     -V/T= 2.0056
 <Sx>= 0.0000 <Sy>= 0.0000 <Sz>= 0.5000 <S**2>= 0.7553 S= 0.5026
 <L.S>= 0.000000000000E+00
 Annihilation of the first spin contaminant:
 S**2 before annihilation     0.7553,   after     0.7500
 Calling FoFJK, ICntrl=      2127 FMM=F ISym2X=0 I1Cent= 0 IOpClX= 1 NMat=1 NMatS=1 NMatT=0.
 ***** Axes restored to original set *****
 -------------------------------------------------------------------
 Center     Atomic                   Forces (Hartrees/Bohr)
 Number     Number              X              Y              Z
 -------------------------------------------------------------------
      1        1          -0.000045847    0.000437324   -0.000316743
      2        6           0.000322884    0.000574345    0.000806843
      3        1           0.000436646   -0.000219522   -0.000034952
      4        1          -0.000382023   -0.000515232   -0.000595853
      5        6          -0.001532434    0.003519889   -0.000956505
      6        6           0.001426228    0.001278367    0.005670930
      7        1          -0.001598348   -0.000445877   -0.000285010
      8        1           0.001499602   -0.001128723   -0.002161063
      9        8           0.002077956   -0.003150040   -0.001080928
     10        8          -0.002204664   -0.000350531   -0.001046720
 -------------------------------------------------------------------
 Cartesian Forces:  Max     0.005670930 RMS     0.001696878

 GradGradGradGradGradGradGradGradGradGradGradGradGradGradGradGradGradGrad
 Berny optimization.
 Using GEDIIS/GDIIS optimizer.
 FormGI is forming the generalized inverse of G from B-inverse, IUseBI=4.
 Internal  Forces:  Max     0.003840825 RMS     0.001178985
 Search for a local minimum.
 Step number   5 out of a maximum of   46
 All quantities printed in internal units (Hartrees-Bohrs-Radians)
 Mixed Optimization -- RFO/linear search
 Update second derivatives using D2CorX and points    1    3    2    4    5
 DE= -7.87D-04 DEPred=-7.74D-04 R= 1.02D+00
 TightC=F SS=  1.41D+00  RLast= 2.16D-01 DXNew= 4.2426D-01 6.4787D-01
 Trust test= 1.02D+00 RLast= 2.16D-01 DXMaxT set to 4.24D-01
 ITU=  1  0 -1  1  0
 Use linear search instead of GDIIS.
     Eigenvalues ---    0.00520   0.00680   0.02753   0.05914   0.07329
     Eigenvalues ---    0.07425   0.08300   0.12174   0.16000   0.16093
     Eigenvalues ---    0.16407   0.16760   0.22940   0.24035   0.25651
     Eigenvalues ---    0.27823   0.31763   0.34200   0.34420   0.34492
     Eigenvalues ---    0.34552   0.34582   0.40078   0.92489
 RFO step:  Lambda=-2.93536644D-04 EMin= 5.20237940D-03
 Quartic linear search produced a step of  0.06068.
 Iteration  1 RMS(Cart)=  0.02576163 RMS(Int)=  0.00044838
 Iteration  2 RMS(Cart)=  0.00043834 RMS(Int)=  0.00005100
 Iteration  3 RMS(Cart)=  0.00000009 RMS(Int)=  0.00005100
 Variable       Old X    -DE/DX   Delta X   Delta X   Delta X     New X
                                 (Linear)    (Quad)   (Total)
    R1        2.05105   0.00024   0.00008   0.00025   0.00033   2.05137
    R2        2.06113   0.00000   0.00002  -0.00017  -0.00015   2.06098
    R3        2.05983   0.00031   0.00018   0.00091   0.00109   2.06092
    R4        2.83197   0.00030  -0.00028   0.00040   0.00011   2.83208
    R5        2.92625   0.00239   0.00175   0.01063   0.01238   2.93863
    R6        2.25951   0.00384  -0.00018   0.00215   0.00198   2.26148
    R7        2.07175   0.00064   0.00010   0.00217   0.00226   2.07402
    R8        2.10045  -0.00050   0.00098   0.00006   0.00104   2.10149
    R9        2.52950   0.00126  -0.00233  -0.00243  -0.00476   2.52474
    A1        1.93480  -0.00024   0.00054  -0.00008   0.00046   1.93526
    A2        1.93253  -0.00035   0.00041  -0.00252  -0.00211   1.93042
    A3        1.91472   0.00067   0.00050   0.00370   0.00420   1.91892
    A4        1.85041   0.00067  -0.00074   0.00302   0.00227   1.85268
    A5        1.92331  -0.00025  -0.00014  -0.00108  -0.00122   1.92209
    A6        1.90713  -0.00051  -0.00062  -0.00320  -0.00382   1.90331
    A7        2.03732   0.00001  -0.00092  -0.00083  -0.00179   2.03554
    A8        2.17541   0.00036   0.00064   0.00380   0.00440   2.17982
    A9        2.07044  -0.00037   0.00037  -0.00293  -0.00261   2.06783
   A10        1.90896   0.00036  -0.00173  -0.00231  -0.00412   1.90484
   A11        1.80122  -0.00302  -0.00324  -0.02086  -0.02419   1.77703
   A12        1.99692  -0.00092   0.00092  -0.00180  -0.00090   1.99602
   A13        1.87124   0.00120  -0.00011   0.00651   0.00620   1.87745
   A14        2.02730  -0.00072   0.00288  -0.00604  -0.00319   2.02410
   A15        1.83789   0.00310   0.00075   0.02468   0.02543   1.86332
    D1        3.04908  -0.00015   0.00156  -0.01532  -0.01375   3.03533
    D2       -0.09675   0.00021  -0.00236  -0.00386  -0.00621  -0.10296
    D3        0.91413  -0.00012   0.00065  -0.01696  -0.01631   0.89782
    D4       -2.23171   0.00023  -0.00327  -0.00550  -0.00876  -2.24047
    D5       -1.11242  -0.00049   0.00200  -0.01813  -0.01614  -1.12856
    D6        2.02493  -0.00014  -0.00193  -0.00667  -0.00860   2.01633
    D7        2.84236  -0.00056  -0.00345  -0.03866  -0.04219   2.80017
    D8       -1.45334  -0.00052  -0.00610  -0.04239  -0.04840  -1.50174
    D9        0.53357   0.00093  -0.00671  -0.02637  -0.03309   0.50048
   D10       -0.29525  -0.00090   0.00024  -0.04941  -0.04925  -0.34450
   D11        1.69223  -0.00085  -0.00241  -0.05314  -0.05546   1.63678
   D12       -2.60404   0.00060  -0.00302  -0.03712  -0.04015  -2.64419
         Item               Value     Threshold  Converged?
 Maximum Force            0.003841     0.000450     NO 
 RMS     Force            0.001179     0.000300     NO 
 Maximum Displacement     0.064654     0.001800     NO 
 RMS     Displacement     0.025785     0.001200     NO 
 Predicted change in Energy=-1.513571D-04
 GradGradGradGradGradGradGradGradGradGradGradGradGradGradGradGradGradGrad

                          Input orientation:                          
 ---------------------------------------------------------------------
 Center     Atomic      Atomic             Coordinates (Angstroms)
 Number     Number       Type             X           Y           Z
 ---------------------------------------------------------------------
      1          1           0        0.748905    0.829983   -1.913656
      2          6           0        0.203732    0.843631   -0.975041
      3          1           0        0.608805    1.599435   -0.301148
      4          1           0       -0.839836    1.113342   -1.141212
      5          6           0        0.262972   -0.507684   -0.329707
      6          6           0       -0.344675   -0.626035    1.096813
      7          1           0       -0.559177   -1.681032    1.310176
      8          1           0        0.513254   -0.322031    1.735728
      9          8           0        0.741421   -1.484398   -0.828974
     10          8           0       -1.335402    0.234690    1.347022
 ---------------------------------------------------------------------
                    Distance matrix (angstroms):
                    1          2          3          4          5
     1  H    0.000000
     2  C    1.085540   0.000000
     3  H    1.792168   1.090622   0.000000
     4  H    1.789150   1.090592   1.743718   0.000000
     5  C    2.129408   1.498672   2.135502   2.121898   0.000000
     6  C    3.518356   2.598701   2.795736   2.877389   1.555057
     7  H    4.290614   3.489724   3.836928   3.727814   2.177588
     8  H    3.834145   2.966958   2.801790   3.488255   2.088810
     9  O    2.555964   2.393776   3.131488   3.057142   1.196725
    10  O    3.915448   2.851617   2.891183   2.684944   2.432558
                    6          7          8          9         10
     6  C    0.000000
     7  H    1.097522   0.000000
     8  H    1.112058   1.782719   0.000000
     9  O    2.371719   2.511212   2.825041   0.000000
    10  O    1.336035   2.067335   1.969406   3.464595   0.000000
 Stoichiometry    C3H5O2(2)
 Framework group  C1[X(C3H5O2)]
 Deg. of freedom    24
 Full point group                 C1      NOp   1
 Largest Abelian subgroup         C1      NOp   1
 Largest concise Abelian subgroup C1      NOp   1
                         Standard orientation:                         
 ---------------------------------------------------------------------
 Center     Atomic      Atomic             Coordinates (Angstroms)
 Number     Number       Type             X           Y           Z
 ---------------------------------------------------------------------
      1          1           0        1.918895    1.460906    0.025307
      2          6           0        0.846733    1.293362    0.053511
      3          1           0        0.406819    1.739951    0.945975
      4          1           0        0.360796    1.773144   -0.796820
      5          6           0        0.557861   -0.176742    0.016542
      6          6           0       -0.927563   -0.599907    0.197225
      7          1           0       -1.060917   -1.618775   -0.188367
      8          1           0       -1.018265   -0.645531    1.304638
      9          8           0        1.380333   -1.032406   -0.136858
     10          8           0       -1.814022    0.306159   -0.224942
 ---------------------------------------------------------------------
 Rotational constants (GHZ):      8.5950477      4.2988037      3.0332510
 Standard basis: Aug-CC-pVTZ (5D, 7F)
 There are   400 symmetry adapted cartesian basis functions of A   symmetry.
 There are   345 symmetry adapted basis functions of A   symmetry.
   345 basis functions,   495 primitive gaussians,   400 cartesian basis functions
    20 alpha electrons       19 beta electrons
       nuclear repulsion energy       168.0143608627 Hartrees.
 NAtoms=   10 NActive=   10 NUniq=   10 SFac= 1.00D+00 NAtFMM=   60 NAOKFM=F Big=F
 Integral buffers will be    131072 words long.
 Raffenetti 2 integral format.
 Two-electron integral symmetry is turned on.
 Nuclear repulsion after empirical dispersion term =      168.0113093827 Hartrees.
 One-electron integrals computed using PRISM.
 NBasis=   345 RedAO= T EigKep=  1.75D-05  NBF=   345
 NBsUse=   345 1.00D-06 EigRej= -1.00D+00 NBFU=   345
 Initial guess from the checkpoint file:  "acetonylalkoxide-wb97-opt.chk"
 B after Tr=     0.000000    0.000000    0.000000
         Rot=    0.999992   -0.002152    0.000119   -0.003276 Ang=  -0.45 deg.
 Initial guess <Sx>= 0.0000 <Sy>= 0.0000 <Sz>= 0.5000 <S**2>= 0.7553 S= 0.5027
 ExpMin= 2.53D-02 ExpMax= 1.53D+04 ExpMxC= 5.22D+02 IAcc=3 IRadAn=         5 AccDes= 0.00D+00
 Harris functional with IExCor= 4639 and IRadAn=       5 diagonalized for initial guess.
 HarFok:  IExCor= 4639 AccDes= 0.00D+00 IRadAn=         5 IDoV= 1 UseB2=F ITyADJ=14
 ICtDFT=  3500011 ScaDFX=  1.000000  1.000000  1.000000  1.000000
 FoFCou: FMM=F IPFlag=           0 FMFlag=      100000 FMFlg1=           0
         NFxFlg=           0 DoJE=T BraDBF=F KetDBF=T FulRan=T
         wScrn=  0.000000 ICntrl=     500 IOpCl=  0 I1Cent=   200000004 NGrid=           0
         NMat0=    1 NMatS0=      1 NMatT0=    0 NMatD0=    1 NMtDS0=    0 NMtDT0=    0
 Petite list used in FoFCou.
 Requested convergence on RMS density matrix=1.00D-08 within 128 cycles.
 Requested convergence on MAX density matrix=1.00D-06.
 Requested convergence on             energy=1.00D-06.
 No special actions if energy rises.
 SCF Done:  E(UwB97XD) =  -267.710848114     A.U. after   18 cycles
            NFock= 18  Conv=0.45D-08     -V/T= 2.0057
 <Sx>= 0.0000 <Sy>= 0.0000 <Sz>= 0.5000 <S**2>= 0.7555 S= 0.5027
 <L.S>= 0.000000000000E+00
 Annihilation of the first spin contaminant:
 S**2 before annihilation     0.7555,   after     0.7500
 Calling FoFJK, ICntrl=      2127 FMM=F ISym2X=0 I1Cent= 0 IOpClX= 1 NMat=1 NMatS=1 NMatT=0.
 ***** Axes restored to original set *****
 -------------------------------------------------------------------
 Center     Atomic                   Forces (Hartrees/Bohr)
 Number     Number              X              Y              Z
 -------------------------------------------------------------------
      1        1           0.000003195    0.000081179   -0.000165166
      2        6           0.000087200    0.000293947    0.000828518
      3        1           0.000210215   -0.000211339   -0.000045709
      4        1          -0.000110378   -0.000406123   -0.000349763
      5        6          -0.000392240    0.001003849   -0.001830726
      6        6           0.001752425   -0.000625155    0.004653935
      7        1          -0.000688833    0.000266164   -0.000488657
      8        1           0.000051773   -0.000640776   -0.001710774
      9        8           0.000363075   -0.000155392    0.000183125
     10        8          -0.001276433    0.000393645   -0.001074782
 -------------------------------------------------------------------
 Cartesian Forces:  Max     0.004653935 RMS     0.001126822

 GradGradGradGradGradGradGradGradGradGradGradGradGradGradGradGradGradGrad
 Berny optimization.
 Using GEDIIS/GDIIS optimizer.
 FormGI is forming the generalized inverse of G from B-inverse, IUseBI=4.
 Internal  Forces:  Max     0.001868076 RMS     0.000657838
 Search for a local minimum.
 Step number   6 out of a maximum of   46
 All quantities printed in internal units (Hartrees-Bohrs-Radians)
 Mixed Optimization -- En-DIIS/RFO-DIIS
 Update second derivatives using D2CorX and points    1    3    2    4    5
                                                      6
 DE= -2.24D-04 DEPred=-1.51D-04 R= 1.48D+00
 TightC=F SS=  1.41D+00  RLast= 1.22D-01 DXNew= 7.1352D-01 3.6490D-01
 Trust test= 1.48D+00 RLast= 1.22D-01 DXMaxT set to 4.24D-01
 ITU=  1  1  0 -1  1  0
 Use linear search instead of GDIIS.
     Eigenvalues ---    0.00412   0.00675   0.02726   0.06025   0.06612
     Eigenvalues ---    0.07464   0.07650   0.09646   0.15770   0.16053
     Eigenvalues ---    0.16221   0.16498   0.23851   0.24031   0.25946
     Eigenvalues ---    0.27818   0.31965   0.33983   0.34451   0.34504
     Eigenvalues ---    0.34601   0.35015   0.39168   0.96771
 RFO step:  Lambda=-8.05399991D-05 EMin= 4.11510433D-03
 Quartic linear search produced a step of  1.04544.
 Iteration  1 RMS(Cart)=  0.03525291 RMS(Int)=  0.00080327
 Iteration  2 RMS(Cart)=  0.00079289 RMS(Int)=  0.00008667
 Iteration  3 RMS(Cart)=  0.00000019 RMS(Int)=  0.00008667
 Variable       Old X    -DE/DX   Delta X   Delta X   Delta X     New X
                                 (Linear)    (Quad)   (Total)
    R1        2.05137   0.00014   0.00034   0.00020   0.00054   2.05192
    R2        2.06098  -0.00010  -0.00016  -0.00061  -0.00077   2.06020
    R3        2.06092   0.00006   0.00114  -0.00024   0.00090   2.06182
    R4        2.83208  -0.00034   0.00012  -0.00319  -0.00307   2.82901
    R5        2.93863   0.00137   0.01294   0.00453   0.01748   2.95611
    R6        2.26148   0.00020   0.00207  -0.00353  -0.00146   2.26002
    R7        2.07402  -0.00022   0.00236  -0.00256  -0.00020   2.07382
    R8        2.10149  -0.00112   0.00108  -0.00448  -0.00339   2.09809
    R9        2.52474   0.00100  -0.00498  -0.00021  -0.00519   2.51956
    A1        1.93526  -0.00002   0.00048   0.00161   0.00209   1.93735
    A2        1.93042  -0.00011  -0.00220  -0.00026  -0.00246   1.92796
    A3        1.91892   0.00014   0.00439  -0.00177   0.00261   1.92153
    A4        1.85268   0.00045   0.00237   0.00248   0.00485   1.85753
    A5        1.92209  -0.00012  -0.00128  -0.00011  -0.00139   1.92070
    A6        1.90331  -0.00034  -0.00399  -0.00186  -0.00586   1.89746
    A7        2.03554  -0.00009  -0.00187  -0.00152  -0.00341   2.03212
    A8        2.17982   0.00021   0.00460   0.00155   0.00614   2.18595
    A9        2.06783  -0.00012  -0.00273  -0.00002  -0.00276   2.06507
   A10        1.90484   0.00020  -0.00431  -0.00219  -0.00670   1.89814
   A11        1.77703  -0.00151  -0.02529  -0.00680  -0.03229   1.74475
   A12        1.99602  -0.00171  -0.00094  -0.01142  -0.01251   1.98352
   A13        1.87745   0.00089   0.00648   0.00736   0.01353   1.89098
   A14        2.02410   0.00027  -0.00334   0.00557   0.00208   2.02618
   A15        1.86332   0.00187   0.02659   0.00757   0.03401   1.89733
    D1        3.03533  -0.00008  -0.01438  -0.00832  -0.02271   3.01262
    D2       -0.10296   0.00012  -0.00649  -0.00962  -0.01609  -0.11905
    D3        0.89782  -0.00007  -0.01705  -0.00909  -0.02615   0.87167
    D4       -2.24047   0.00014  -0.00916  -0.01039  -0.01953  -2.26001
    D5       -1.12856  -0.00035  -0.01688  -0.01094  -0.02784  -1.15640
    D6        2.01633  -0.00014  -0.00899  -0.01224  -0.02122   1.99511
    D7        2.80017  -0.00044  -0.04411  -0.01379  -0.05800   2.74217
    D8       -1.50174  -0.00007  -0.05060  -0.00953  -0.06007  -1.56181
    D9        0.50048   0.00049  -0.03460  -0.00964  -0.04425   0.45623
   D10       -0.34450  -0.00063  -0.05149  -0.01257  -0.06412  -0.40863
   D11        1.63678  -0.00026  -0.05797  -0.00831  -0.06619   1.57058
   D12       -2.64419   0.00030  -0.04198  -0.00842  -0.05037  -2.69457
         Item               Value     Threshold  Converged?
 Maximum Force            0.001868     0.000450     NO 
 RMS     Force            0.000658     0.000300     NO 
 Maximum Displacement     0.082261     0.001800     NO 
 RMS     Displacement     0.035282     0.001200     NO 
 Predicted change in Energy=-1.157843D-04
 GradGradGradGradGradGradGradGradGradGradGradGradGradGradGradGradGradGrad

                          Input orientation:                          
 ---------------------------------------------------------------------
 Center     Atomic      Atomic             Coordinates (Angstroms)
 Number     Number       Type             X           Y           Z
 ---------------------------------------------------------------------
      1          1           0        0.761152    0.841378   -1.902130
      2          6           0        0.196145    0.842428   -0.974884
      3          1           0        0.568117    1.606123   -0.291533
      4          1           0       -0.850684    1.083110   -1.166335
      5          6           0        0.268480   -0.505195   -0.326942
      6          6           0       -0.344572   -0.621964    1.107485
      7          1           0       -0.602623   -1.671722    1.296539
      8          1           0        0.546192   -0.365561    1.718616
      9          8           0        0.761308   -1.479789   -0.814369
     10          8           0       -1.303514    0.271090    1.353554
 ---------------------------------------------------------------------
                    Distance matrix (angstroms):
                    1          2          3          4          5
     1  H    0.000000
     2  C    1.085827   0.000000
     3  H    1.793355   1.090212   0.000000
     4  H    1.788252   1.091070   1.746946   0.000000
     5  C    2.130071   1.497046   2.132768   2.116559   0.000000
     6  C    3.524455   2.602514   2.784713   2.886812   1.564305
     7  H    4.290343   3.481140   3.825816   3.703563   2.180665
     8  H    3.822658   2.972660   2.815798   3.517507   2.069040
     9  O    2.563404   2.395384   3.135846   3.048089   1.195950
    10  O    3.897121   2.827901   2.826946   2.685939   2.428549
                    6          7          8          9         10
     6  C    0.000000
     7  H    1.097417   0.000000
     8  H    1.110263   1.789966   0.000000
     9  O    2.377468   2.520531   2.775570   0.000000
    10  O    1.333291   2.066160   1.989977   3.468278   0.000000
 Stoichiometry    C3H5O2(2)
 Framework group  C1[X(C3H5O2)]
 Deg. of freedom    24
 Full point group                 C1      NOp   1
 Largest Abelian subgroup         C1      NOp   1
 Largest concise Abelian subgroup C1      NOp   1
                         Standard orientation:                         
 ---------------------------------------------------------------------
 Center     Atomic      Atomic             Coordinates (Angstroms)
 Number     Number       Type             X           Y           Z
 ---------------------------------------------------------------------
      1          1           0        1.892118    1.490891    0.056702
      2          6           0        0.822936    1.301568    0.051467
      3          1           0        0.343686    1.742931    0.925584
      4          1           0        0.358120    1.762928   -0.821188
      5          6           0        0.561675   -0.171981    0.012188
      6          6           0       -0.927704   -0.619827    0.180220
      7          1           0       -1.048228   -1.617195   -0.261428
      8          1           0       -0.975115   -0.718830    1.285043
      9          8           0        1.396166   -1.017418   -0.126218
     10          8           0       -1.810169    0.302507   -0.204777
 ---------------------------------------------------------------------
 Rotational constants (GHZ):      8.6093155      4.3170137      3.0341261
 Standard basis: Aug-CC-pVTZ (5D, 7F)
 There are   400 symmetry adapted cartesian basis functions of A   symmetry.
 There are   345 symmetry adapted basis functions of A   symmetry.
   345 basis functions,   495 primitive gaussians,   400 cartesian basis functions
    20 alpha electrons       19 beta electrons
       nuclear repulsion energy       168.0999259765 Hartrees.
 NAtoms=   10 NActive=   10 NUniq=   10 SFac= 1.00D+00 NAtFMM=   60 NAOKFM=F Big=F
 Integral buffers will be    131072 words long.
 Raffenetti 2 integral format.
 Two-electron integral symmetry is turned on.
 Nuclear repulsion after empirical dispersion term =      168.0968686017 Hartrees.
 One-electron integrals computed using PRISM.
 NBasis=   345 RedAO= T EigKep=  1.72D-05  NBF=   345
 NBsUse=   345 1.00D-06 EigRej= -1.00D+00 NBFU=   345
 Initial guess from the checkpoint file:  "acetonylalkoxide-wb97-opt.chk"
 B after Tr=     0.000000    0.000000    0.000000
         Rot=    0.999980   -0.003022    0.000566   -0.005580 Ang=  -0.73 deg.
 Initial guess <Sx>= 0.0000 <Sy>= 0.0000 <Sz>= 0.5000 <S**2>= 0.7555 S= 0.5027
 ExpMin= 2.53D-02 ExpMax= 1.53D+04 ExpMxC= 5.22D+02 IAcc=3 IRadAn=         5 AccDes= 0.00D+00
 Harris functional with IExCor= 4639 and IRadAn=       5 diagonalized for initial guess.
 HarFok:  IExCor= 4639 AccDes= 0.00D+00 IRadAn=         5 IDoV= 1 UseB2=F ITyADJ=14
 ICtDFT=  3500011 ScaDFX=  1.000000  1.000000  1.000000  1.000000
 FoFCou: FMM=F IPFlag=           0 FMFlag=      100000 FMFlg1=           0
         NFxFlg=           0 DoJE=T BraDBF=F KetDBF=T FulRan=T
         wScrn=  0.000000 ICntrl=     500 IOpCl=  0 I1Cent=   200000004 NGrid=           0
         NMat0=    1 NMatS0=      1 NMatT0=    0 NMatD0=    1 NMtDS0=    0 NMtDT0=    0
 Petite list used in FoFCou.
 Requested convergence on RMS density matrix=1.00D-08 within 128 cycles.
 Requested convergence on MAX density matrix=1.00D-06.
 Requested convergence on             energy=1.00D-06.
 No special actions if energy rises.
 SCF Done:  E(UwB97XD) =  -267.710985333     A.U. after   19 cycles
            NFock= 19  Conv=0.38D-08     -V/T= 2.0057
 <Sx>= 0.0000 <Sy>= 0.0000 <Sz>= 0.5000 <S**2>= 0.7558 S= 0.5029
 <L.S>= 0.000000000000E+00
 Annihilation of the first spin contaminant:
 S**2 before annihilation     0.7558,   after     0.7500
 Calling FoFJK, ICntrl=      2127 FMM=F ISym2X=0 I1Cent= 0 IOpClX= 1 NMat=1 NMatS=1 NMatT=0.
 ***** Axes restored to original set *****
 -------------------------------------------------------------------
 Center     Atomic                   Forces (Hartrees/Bohr)
 Number     Number              X              Y              Z
 -------------------------------------------------------------------
      1        1           0.000019429   -0.000121122   -0.000015508
      2        6           0.000234584    0.000377392    0.000346708
      3        1          -0.000095829   -0.000049512   -0.000071623
      4        1           0.000068394   -0.000137223   -0.000001031
      5        6           0.000223792   -0.000965828   -0.002172216
      6        6           0.000903489   -0.000834866    0.003008285
      7        1          -0.000119714    0.000464185   -0.000468562
      8        1          -0.000477725    0.000104579   -0.000324920
      9        8          -0.000578806    0.001104499    0.000470645
     10        8          -0.000177614    0.000057896   -0.000771780
 -------------------------------------------------------------------
 Cartesian Forces:  Max     0.003008285 RMS     0.000813199

 GradGradGradGradGradGradGradGradGradGradGradGradGradGradGradGradGradGrad
 Berny optimization.
 Using GEDIIS/GDIIS optimizer.
 FormGI is forming the generalized inverse of G from B-inverse, IUseBI=4.
 Internal  Forces:  Max     0.001380259 RMS     0.000451880
 Search for a local minimum.
 Step number   7 out of a maximum of   46
 All quantities printed in internal units (Hartrees-Bohrs-Radians)
 Mixed Optimization -- En-DIIS/RFO-DIIS
 Swapping is turned off.
 Update second derivatives using D2CorX and points    3    2    4    5    6
                                                      7
 DE= -1.37D-04 DEPred=-1.16D-04 R= 1.19D+00
 TightC=F SS=  1.41D+00  RLast= 1.62D-01 DXNew= 7.1352D-01 4.8472D-01
 Trust test= 1.19D+00 RLast= 1.62D-01 DXMaxT set to 4.85D-01
 ITU=  1  1  1  0 -1  1  0
     Eigenvalues ---    0.00461   0.00678   0.02734   0.05090   0.06262
     Eigenvalues ---    0.07469   0.07754   0.09381   0.15841   0.16082
     Eigenvalues ---    0.16237   0.16557   0.23533   0.24223   0.26000
     Eigenvalues ---    0.27909   0.31988   0.33523   0.34437   0.34502
     Eigenvalues ---    0.34580   0.35015   0.39332   0.98401
 En-DIIS/RFO-DIIS IScMMF=        0 using points:     7    6
 RFO step:  Lambda=-1.61442784D-05.
 DidBck=F Rises=F RFO-DIIS coefs:    1.17982   -0.17982
 Iteration  1 RMS(Cart)=  0.00552703 RMS(Int)=  0.00004104
 Iteration  2 RMS(Cart)=  0.00003008 RMS(Int)=  0.00002742
 Iteration  3 RMS(Cart)=  0.00000000 RMS(Int)=  0.00002742
 Variable       Old X    -DE/DX   Delta X   Delta X   Delta X     New X
                                 (Linear)    (Quad)   (Total)
    R1        2.05192   0.00002   0.00010   0.00011   0.00021   2.05212
    R2        2.06020  -0.00011  -0.00014  -0.00037  -0.00051   2.05969
    R3        2.06182  -0.00010   0.00016  -0.00010   0.00007   2.06189
    R4        2.82901  -0.00006  -0.00055  -0.00010  -0.00065   2.82836
    R5        2.95611   0.00129   0.00314   0.00627   0.00941   2.96552
    R6        2.26002  -0.00133  -0.00026  -0.00126  -0.00152   2.25850
    R7        2.07382  -0.00050  -0.00004  -0.00115  -0.00119   2.07263
    R8        2.09809  -0.00054  -0.00061  -0.00118  -0.00179   2.09631
    R9        2.51956   0.00002  -0.00093  -0.00097  -0.00190   2.51765
    A1        1.93735   0.00008   0.00038   0.00105   0.00143   1.93878
    A2        1.92796   0.00008  -0.00044  -0.00015  -0.00059   1.92737
    A3        1.92153  -0.00016   0.00047  -0.00053  -0.00006   1.92147
    A4        1.85753   0.00004   0.00087   0.00033   0.00120   1.85873
    A5        1.92070   0.00012  -0.00025   0.00067   0.00042   1.92112
    A6        1.89746  -0.00015  -0.00105  -0.00140  -0.00245   1.89501
    A7        2.03212  -0.00015  -0.00061  -0.00107  -0.00169   2.03044
    A8        2.18595   0.00001   0.00110   0.00068   0.00178   2.18773
    A9        2.06507   0.00015  -0.00050   0.00039  -0.00011   2.06496
   A10        1.89814  -0.00016  -0.00120  -0.00344  -0.00472   1.89341
   A11        1.74475   0.00033  -0.00581  -0.00001  -0.00586   1.73889
   A12        1.98352  -0.00138  -0.00225  -0.00667  -0.00899   1.97452
   A13        1.89098   0.00042   0.00243   0.00581   0.00819   1.89917
   A14        2.02618   0.00043   0.00037  -0.00101  -0.00073   2.02545
   A15        1.89733   0.00044   0.00612   0.00633   0.01241   1.90974
    D1        3.01262  -0.00002  -0.00408  -0.00542  -0.00951   3.00311
    D2       -0.11905   0.00007  -0.00289  -0.00440  -0.00729  -0.12635
    D3        0.87167  -0.00009  -0.00470  -0.00684  -0.01154   0.86012
    D4       -2.26001   0.00001  -0.00351  -0.00582  -0.00933  -2.26934
    D5       -1.15640  -0.00012  -0.00501  -0.00681  -0.01182  -1.16822
    D6        1.99511  -0.00003  -0.00382  -0.00579  -0.00960   1.98550
    D7        2.74217  -0.00027  -0.01043   0.00786  -0.00256   2.73961
    D8       -1.56181   0.00028  -0.01080   0.01313   0.00233  -1.55948
    D9        0.45623   0.00042  -0.00796   0.01779   0.00982   0.46605
   D10       -0.40863  -0.00037  -0.01153   0.00692  -0.00460  -0.41323
   D11        1.57058   0.00019  -0.01190   0.01218   0.00029   1.57087
   D12       -2.69457   0.00033  -0.00906   0.01685   0.00778  -2.68679
         Item               Value     Threshold  Converged?
 Maximum Force            0.001380     0.000450     NO 
 RMS     Force            0.000452     0.000300     NO 
 Maximum Displacement     0.013811     0.001800     NO 
 RMS     Displacement     0.005530     0.001200     NO 
 Predicted change in Energy=-2.418857D-05
 GradGradGradGradGradGradGradGradGradGradGradGradGradGradGradGradGradGrad

                          Input orientation:                          
 ---------------------------------------------------------------------
 Center     Atomic      Atomic             Coordinates (Angstroms)
 Number     Number       Type             X           Y           Z
 ---------------------------------------------------------------------
      1          1           0        0.765374    0.843959   -1.898385
      2          6           0        0.196302    0.842577   -0.973499
      3          1           0        0.562405    1.605661   -0.286737
      4          1           0       -0.850546    1.079174   -1.170077
      5          6           0        0.267276   -0.505976   -0.328143
      6          6           0       -0.342613   -0.620968    1.113198
      7          1           0       -0.604398   -1.670017    1.297337
      8          1           0        0.553500   -0.364940    1.714875
      9          8           0        0.756151   -1.481231   -0.816255
     10          8           0       -1.303451    0.271661    1.347686
 ---------------------------------------------------------------------
                    Distance matrix (angstroms):
                    1          2          3          4          5
     1  H    0.000000
     2  C    1.085937   0.000000
     3  H    1.794101   1.089941   0.000000
     4  H    1.788003   1.091105   1.747544   0.000000
     5  C    2.129809   1.496702   2.132563   2.114493   0.000000
     6  C    3.527503   2.605128   2.781501   2.891681   1.569284
     7  H    4.290570   3.480078   3.821098   3.702266   2.181053
     8  H    3.816015   2.968677   2.808878   3.518488   2.067786
     9  O    2.564683   2.395462   3.137965   3.043408   1.195145
    10  O    3.891599   2.821897   2.816437   2.682598   2.424935
                    6          7          8          9         10
     6  C    0.000000
     7  H    1.096788   0.000000
     8  H    1.109317   1.793960   0.000000
     9  O    2.381202   2.520715   2.773768   0.000000
    10  O    1.332284   2.064297   1.997087   3.463702   0.000000
 Stoichiometry    C3H5O2(2)
 Framework group  C1[X(C3H5O2)]
 Deg. of freedom    24
 Full point group                 C1      NOp   1
 Largest Abelian subgroup         C1      NOp   1
 Largest concise Abelian subgroup C1      NOp   1
                         Standard orientation:                         
 ---------------------------------------------------------------------
 Center     Atomic      Atomic             Coordinates (Angstroms)
 Number     Number       Type             X           Y           Z
 ---------------------------------------------------------------------
      1          1           0        1.889968    1.492329    0.064554
      2          6           0        0.820984    1.301533    0.053130
      3          1           0        0.334642    1.742689    0.923087
      4          1           0        0.361683    1.759688   -0.824165
      5          6           0        0.562108   -0.172039    0.012099
      6          6           0       -0.931380   -0.621591    0.185445
      7          1           0       -1.049058   -1.616576   -0.260763
      8          1           0       -0.969159   -0.718070    1.289914
      9          8           0        1.395703   -1.016859   -0.128518
     10          8           0       -1.805496    0.303424   -0.208567
 ---------------------------------------------------------------------
 Rotational constants (GHZ):      8.5979088      4.3240561      3.0388384
 Standard basis: Aug-CC-pVTZ (5D, 7F)
 There are   400 symmetry adapted cartesian basis functions of A   symmetry.
 There are   345 symmetry adapted basis functions of A   symmetry.
   345 basis functions,   495 primitive gaussians,   400 cartesian basis functions
    20 alpha electrons       19 beta electrons
       nuclear repulsion energy       168.1280457016 Hartrees.
 NAtoms=   10 NActive=   10 NUniq=   10 SFac= 1.00D+00 NAtFMM=   60 NAOKFM=F Big=F
 Integral buffers will be    131072 words long.
 Raffenetti 2 integral format.
 Two-electron integral symmetry is turned on.
 Nuclear repulsion after empirical dispersion term =      168.1249844968 Hartrees.
 One-electron integrals computed using PRISM.
 NBasis=   345 RedAO= T EigKep=  1.72D-05  NBF=   345
 NBsUse=   345 1.00D-06 EigRej= -1.00D+00 NBFU=   345
 Initial guess from the checkpoint file:  "acetonylalkoxide-wb97-opt.chk"
 B after Tr=     0.000000    0.000000    0.000000
         Rot=    1.000000   -0.000019    0.000246   -0.000028 Ang=  -0.03 deg.
 Initial guess <Sx>= 0.0000 <Sy>= 0.0000 <Sz>= 0.5000 <S**2>= 0.7558 S= 0.5029
 Requested convergence on RMS density matrix=1.00D-08 within 128 cycles.
 Requested convergence on MAX density matrix=1.00D-06.
 Requested convergence on             energy=1.00D-06.
 No special actions if energy rises.
 SCF Done:  E(UwB97XD) =  -267.711025226     A.U. after   17 cycles
            NFock= 17  Conv=0.63D-08     -V/T= 2.0057
 <Sx>= 0.0000 <Sy>= 0.0000 <Sz>= 0.5000 <S**2>= 0.7559 S= 0.5029
 <L.S>= 0.000000000000E+00
 Annihilation of the first spin contaminant:
 S**2 before annihilation     0.7559,   after     0.7500
 Calling FoFJK, ICntrl=      2127 FMM=F ISym2X=0 I1Cent= 0 IOpClX= 1 NMat=1 NMatS=1 NMatT=0.
 ***** Axes restored to original set *****
 -------------------------------------------------------------------
 Center     Atomic                   Forces (Hartrees/Bohr)
 Number     Number              X              Y              Z
 -------------------------------------------------------------------
      1        1           0.000015496   -0.000095965    0.000040522
      2        6           0.000159718    0.000237882    0.000177339
      3        1          -0.000091192   -0.000001249   -0.000024311
      4        1           0.000051462   -0.000054056    0.000045860
      5        6           0.000404764   -0.001015267   -0.001831688
      6        6           0.000176294   -0.000619974    0.002016106
      7        1           0.000137813    0.000182609   -0.000308020
      8        1          -0.000376328    0.000215497   -0.000015134
      9        8          -0.000676696    0.001085841    0.000513444
     10        8           0.000198670    0.000064683   -0.000614117
 -------------------------------------------------------------------
 Cartesian Forces:  Max     0.002016106 RMS     0.000627905

 GradGradGradGradGradGradGradGradGradGradGradGradGradGradGradGradGradGrad
 Berny optimization.
 Using GEDIIS/GDIIS optimizer.
 FormGI is forming the generalized inverse of G from B-inverse, IUseBI=4.
 Internal  Forces:  Max     0.001372569 RMS     0.000385504
 Search for a local minimum.
 Step number   8 out of a maximum of   46
 All quantities printed in internal units (Hartrees-Bohrs-Radians)
 Mixed Optimization -- En-DIIS/RFO-DIIS
 Swapping is turned off.
 Update second derivatives using D2CorX and points    3    2    4    5    6
                                                      7    8
 DE= -3.99D-05 DEPred=-2.42D-05 R= 1.65D+00
 TightC=F SS=  1.41D+00  RLast= 3.55D-02 DXNew= 8.1521D-01 1.0651D-01
 Trust test= 1.65D+00 RLast= 3.55D-02 DXMaxT set to 4.85D-01
 ITU=  1  1  1  1  0 -1  1  0
     Eigenvalues ---    0.00497   0.00557   0.02744   0.03138   0.06161
     Eigenvalues ---    0.07474   0.07751   0.09111   0.15950   0.16073
     Eigenvalues ---    0.16461   0.16723   0.20274   0.24206   0.25803
     Eigenvalues ---    0.27212   0.32009   0.33718   0.34429   0.34509
     Eigenvalues ---    0.34560   0.34778   0.39705   0.95245
 En-DIIS/RFO-DIIS IScMMF=        0 using points:     8    7    6
 RFO step:  Lambda=-1.57855629D-05.
 DidBck=F Rises=F RFO-DIIS coefs:    3.58585   -2.98085    0.39499
 Iteration  1 RMS(Cart)=  0.01971851 RMS(Int)=  0.00033302
 Iteration  2 RMS(Cart)=  0.00036111 RMS(Int)=  0.00010460
 Iteration  3 RMS(Cart)=  0.00000010 RMS(Int)=  0.00010460
 Variable       Old X    -DE/DX   Delta X   Delta X   Delta X     New X
                                 (Linear)    (Quad)   (Total)
    R1        2.05212  -0.00003   0.00032  -0.00025   0.00007   2.05220
    R2        2.05969  -0.00005  -0.00102   0.00021  -0.00081   2.05888
    R3        2.06189  -0.00007  -0.00018   0.00030   0.00012   2.06201
    R4        2.82836  -0.00003  -0.00047  -0.00039  -0.00086   2.82750
    R5        2.96552   0.00095   0.01743   0.00468   0.02211   2.98762
    R6        2.25850  -0.00137  -0.00335  -0.00138  -0.00474   2.25376
    R7        2.07263  -0.00026  -0.00299   0.00126  -0.00173   2.07090
    R8        2.09631  -0.00026  -0.00328   0.00059  -0.00269   2.09362
    R9        2.51765  -0.00021  -0.00288  -0.00274  -0.00561   2.51204
    A1        1.93878   0.00006   0.00286   0.00025   0.00311   1.94189
    A2        1.92737   0.00008  -0.00056   0.00036  -0.00021   1.92715
    A3        1.92147  -0.00014  -0.00119   0.00093  -0.00026   1.92121
    A4        1.85873  -0.00002   0.00120  -0.00003   0.00117   1.85990
    A5        1.92112   0.00009   0.00163  -0.00075   0.00088   1.92200
    A6        1.89501  -0.00007  -0.00402  -0.00082  -0.00485   1.89016
    A7        2.03044  -0.00020  -0.00302  -0.00198  -0.00500   2.02544
    A8        2.18773   0.00011   0.00218   0.00288   0.00506   2.19279
    A9        2.06496   0.00010   0.00081  -0.00091  -0.00010   2.06486
   A10        1.89341  -0.00017  -0.00956  -0.00175  -0.01155   1.88186
   A11        1.73889   0.00048  -0.00239  -0.00516  -0.00755   1.73134
   A12        1.97452  -0.00117  -0.01832  -0.00515  -0.02370   1.95082
   A13        1.89917   0.00022   0.01583   0.00097   0.01682   1.91599
   A14        2.02545   0.00056  -0.00271   0.00708   0.00395   2.02940
   A15        1.90974   0.00011   0.01865   0.00237   0.02100   1.93074
    D1        3.00311  -0.00002  -0.01561  -0.00542  -0.02103   2.98208
    D2       -0.12635   0.00003  -0.01250  -0.00526  -0.01777  -0.14412
    D3        0.86012  -0.00007  -0.01951  -0.00585  -0.02536   0.83476
    D4       -2.26934  -0.00002  -0.01641  -0.00570  -0.02211  -2.29144
    D5       -1.16822  -0.00005  -0.01956  -0.00493  -0.02448  -1.19270
    D6        1.98550   0.00000  -0.01645  -0.00477  -0.02122   1.96428
    D7        2.73961  -0.00011   0.01628   0.01053   0.02699   2.76659
    D8       -1.55948   0.00029   0.02974   0.00875   0.03847  -1.52101
    D9        0.46605   0.00022   0.04286   0.00657   0.04928   0.51533
   D10       -0.41323  -0.00015   0.01343   0.01042   0.02402  -0.38920
   D11        1.57087   0.00024   0.02689   0.00864   0.03551   1.60638
   D12       -2.68679   0.00017   0.04001   0.00646   0.04632  -2.64047
         Item               Value     Threshold  Converged?
 Maximum Force            0.001373     0.000450     NO 
 RMS     Force            0.000386     0.000300     NO 
 Maximum Displacement     0.053306     0.001800     NO 
 RMS     Displacement     0.019752     0.001200     NO 
 Predicted change in Energy=-3.986913D-05
 GradGradGradGradGradGradGradGradGradGradGradGradGradGradGradGradGradGrad

                          Input orientation:                          
 ---------------------------------------------------------------------
 Center     Atomic      Atomic             Coordinates (Angstroms)
 Number     Number       Type             X           Y           Z
 ---------------------------------------------------------------------
      1          1           0        0.774789    0.848365   -1.890365
      2          6           0        0.200420    0.843270   -0.968727
      3          1           0        0.562710    1.599615   -0.273218
      4          1           0       -0.845144    1.081487   -1.170463
      5          6           0        0.259798   -0.510363   -0.333977
      6          6           0       -0.338730   -0.619782    1.125234
      7          1           0       -0.585854   -1.671596    1.308410
      8          1           0        0.561244   -0.339276    1.707293
      9          8           0        0.727942   -1.489662   -0.828144
     10          8           0       -1.317176    0.257843    1.323956
 ---------------------------------------------------------------------
                    Distance matrix (angstroms):
                    1          2          3          4          5
     1  H    0.000000
     2  C    1.085975   0.000000
     3  H    1.795694   1.089515   0.000000
     4  H    1.787956   1.091169   1.748015   0.000000
     5  C    2.129249   1.496248   2.132476   2.110591   0.000000
     6  C    3.534009   2.610723   2.773804   2.901895   1.580982
     7  H    4.293450   3.482546   3.810717   3.713692   2.181977
     8  H    3.794633   2.947828   2.771593   3.503994   2.070489
     9  O    2.568439   2.395959   3.143068   3.033577   1.192638
    10  O    3.880321   2.811088   2.808076   2.668957   2.413655
                    6          7          8          9         10
     6  C    0.000000
     7  H    1.095872   0.000000
     8  H    1.107895   1.802781   0.000000
     9  O    2.389595   2.514761   2.789196   0.000000
    10  O    1.329313   2.063446   2.007974   3.444970   0.000000
 Stoichiometry    C3H5O2(2)
 Framework group  C1[X(C3H5O2)]
 Deg. of freedom    24
 Full point group                 C1      NOp   1
 Largest Abelian subgroup         C1      NOp   1
 Largest concise Abelian subgroup C1      NOp   1
                         Standard orientation:                         
 ---------------------------------------------------------------------
 Center     Atomic      Atomic             Coordinates (Angstroms)
 Number     Number       Type             X           Y           Z
 ---------------------------------------------------------------------
      1          1           0        1.893386    1.486394    0.077294
      2          6           0        0.823968    1.298344    0.059249
      3          1           0        0.330460    1.740205    0.924264
      4          1           0        0.372140    1.754181   -0.823198
      5          6           0        0.562063   -0.174096    0.013624
      6          6           0       -0.942724   -0.617985    0.208770
      7          1           0       -1.054781   -1.620749   -0.218833
      8          1           0       -0.967917   -0.677114    1.314799
      9          8           0        1.386423   -1.022085   -0.140431
     10          8           0       -1.790565    0.307023   -0.230092
 ---------------------------------------------------------------------
 Rotational constants (GHZ):      8.5500864      4.3448363      3.0564900
 Standard basis: Aug-CC-pVTZ (5D, 7F)
 There are   400 symmetry adapted cartesian basis functions of A   symmetry.
 There are   345 symmetry adapted basis functions of A   symmetry.
   345 basis functions,   495 primitive gaussians,   400 cartesian basis functions
    20 alpha electrons       19 beta electrons
       nuclear repulsion energy       168.2253957733 Hartrees.
 NAtoms=   10 NActive=   10 NUniq=   10 SFac= 1.00D+00 NAtFMM=   60 NAOKFM=F Big=F
 Integral buffers will be    131072 words long.
 Raffenetti 2 integral format.
 Two-electron integral symmetry is turned on.
 Nuclear repulsion after empirical dispersion term =      168.2223227322 Hartrees.
 One-electron integrals computed using PRISM.
 NBasis=   345 RedAO= T EigKep=  1.72D-05  NBF=   345
 NBsUse=   345 1.00D-06 EigRej= -1.00D+00 NBFU=   345
 Initial guess from the checkpoint file:  "acetonylalkoxide-wb97-opt.chk"
 B after Tr=     0.000000    0.000000    0.000000
         Rot=    0.999996    0.001573    0.000606    0.002209 Ang=   0.32 deg.
 Initial guess <Sx>= 0.0000 <Sy>= 0.0000 <Sz>= 0.5000 <S**2>= 0.7559 S= 0.5029
 ExpMin= 2.53D-02 ExpMax= 1.53D+04 ExpMxC= 5.22D+02 IAcc=3 IRadAn=         5 AccDes= 0.00D+00
 Harris functional with IExCor= 4639 and IRadAn=       5 diagonalized for initial guess.
 HarFok:  IExCor= 4639 AccDes= 0.00D+00 IRadAn=         5 IDoV= 1 UseB2=F ITyADJ=14
 ICtDFT=  3500011 ScaDFX=  1.000000  1.000000  1.000000  1.000000
 FoFCou: FMM=F IPFlag=           0 FMFlag=      100000 FMFlg1=           0
         NFxFlg=           0 DoJE=T BraDBF=F KetDBF=T FulRan=T
         wScrn=  0.000000 ICntrl=     500 IOpCl=  0 I1Cent=   200000004 NGrid=           0
         NMat0=    1 NMatS0=      1 NMatT0=    0 NMatD0=    1 NMtDS0=    0 NMtDT0=    0
 Petite list used in FoFCou.
 Requested convergence on RMS density matrix=1.00D-08 within 128 cycles.
 Requested convergence on MAX density matrix=1.00D-06.
 Requested convergence on             energy=1.00D-06.
 No special actions if energy rises.
 SCF Done:  E(UwB97XD) =  -267.711078728     A.U. after   19 cycles
            NFock= 19  Conv=0.35D-08     -V/T= 2.0057
 <Sx>= 0.0000 <Sy>= 0.0000 <Sz>= 0.5000 <S**2>= 0.7561 S= 0.5031
 <L.S>= 0.000000000000E+00
 Annihilation of the first spin contaminant:
 S**2 before annihilation     0.7561,   after     0.7500
 Calling FoFJK, ICntrl=      2127 FMM=F ISym2X=0 I1Cent= 0 IOpClX= 1 NMat=1 NMatS=1 NMatT=0.
 ***** Axes restored to original set *****
 -------------------------------------------------------------------
 Center     Atomic                   Forces (Hartrees/Bohr)
 Number     Number              X              Y              Z
 -------------------------------------------------------------------
      1        1           0.000036319    0.000007603    0.000036814
      2        6          -0.000121005   -0.000051327    0.000025174
      3        1           0.000004345    0.000026212    0.000003806
      4        1           0.000064413    0.000023706    0.000021597
      5        6           0.000178287   -0.000229275   -0.000298147
      6        6          -0.000468136    0.000266413   -0.000392163
      7        1           0.000212647   -0.000043338    0.000167822
      8        1          -0.000036421    0.000043705    0.000398854
      9        8          -0.000157481    0.000107872   -0.000017816
     10        8           0.000287033   -0.000151571    0.000054058
 -------------------------------------------------------------------
 Cartesian Forces:  Max     0.000468136 RMS     0.000184962

 GradGradGradGradGradGradGradGradGradGradGradGradGradGradGradGradGradGrad
 Berny optimization.
 Using GEDIIS/GDIIS optimizer.
 FormGI is forming the generalized inverse of G from B-inverse, IUseBI=4.
 Internal  Forces:  Max     0.000492977 RMS     0.000139658
 Search for a local minimum.
 Step number   9 out of a maximum of   46
 All quantities printed in internal units (Hartrees-Bohrs-Radians)
 Mixed Optimization -- En-DIIS/RFO-DIIS
 Swapping is turned off.
 Update second derivatives using D2CorX and points    1    3    2    4    5
                                                      6    7    8    9
 DE= -5.35D-05 DEPred=-3.99D-05 R= 1.34D+00
 TightC=F SS=  1.41D+00  RLast= 1.17D-01 DXNew= 8.1521D-01 3.5105D-01
 Trust test= 1.34D+00 RLast= 1.17D-01 DXMaxT set to 4.85D-01
 ITU=  1  1  1  1  1  0 -1  1  0
     Eigenvalues ---    0.00345   0.00572   0.02815   0.04010   0.06268
     Eigenvalues ---    0.07513   0.07749   0.09224   0.15933   0.16053
     Eigenvalues ---    0.16490   0.16586   0.18019   0.24209   0.25979
     Eigenvalues ---    0.27349   0.32041   0.33935   0.34434   0.34523
     Eigenvalues ---    0.34583   0.34922   0.39368   0.90861
 En-DIIS/RFO-DIIS IScMMF=        0 using points:     9    8    7    6
 RFO step:  Lambda=-1.94071862D-06.
 DidBck=F Rises=F RFO-DIIS coefs:    1.04495   -0.08584   -0.18133    0.22223
 Iteration  1 RMS(Cart)=  0.00882993 RMS(Int)=  0.00007277
 Iteration  2 RMS(Cart)=  0.00004939 RMS(Int)=  0.00005454
 Iteration  3 RMS(Cart)=  0.00000000 RMS(Int)=  0.00005454
 Variable       Old X    -DE/DX   Delta X   Delta X   Delta X     New X
                                 (Linear)    (Quad)   (Total)
    R1        2.05220  -0.00001  -0.00013   0.00006  -0.00007   2.05213
    R2        2.05888   0.00002   0.00016   0.00005   0.00021   2.05909
    R3        2.06201  -0.00006  -0.00020  -0.00007  -0.00027   2.06174
    R4        2.82750  -0.00003   0.00067  -0.00034   0.00033   2.82782
    R5        2.98762   0.00020  -0.00327   0.00109  -0.00219   2.98544
    R6        2.25376  -0.00014   0.00017   0.00018   0.00035   2.25411
    R7        2.07090   0.00002   0.00002   0.00019   0.00021   2.07111
    R8        2.09362   0.00019   0.00071   0.00015   0.00085   2.09447
    R9        2.51204  -0.00030   0.00098  -0.00034   0.00064   2.51268
    A1        1.94189  -0.00002  -0.00038  -0.00047  -0.00086   1.94104
    A2        1.92715   0.00001   0.00056  -0.00016   0.00041   1.92756
    A3        1.92121  -0.00002  -0.00059   0.00020  -0.00039   1.92082
    A4        1.85990  -0.00003  -0.00107   0.00066  -0.00041   1.85949
    A5        1.92200   0.00001   0.00033  -0.00034  -0.00001   1.92199
    A6        1.89016   0.00005   0.00118   0.00013   0.00132   1.89148
    A7        2.02544  -0.00016   0.00060  -0.00066  -0.00006   2.02538
    A8        2.19279   0.00004  -0.00121   0.00040  -0.00080   2.19199
    A9        2.06486   0.00012   0.00061   0.00025   0.00087   2.06573
   A10        1.88186   0.00007   0.00116   0.00073   0.00202   1.88389
   A11        1.73134   0.00049   0.00707   0.00001   0.00719   1.73853
   A12        1.95082   0.00008   0.00208  -0.00002   0.00220   1.95301
   A13        1.91599  -0.00029  -0.00259  -0.00159  -0.00406   1.91193
   A14        2.02940   0.00001  -0.00025   0.00003  -0.00006   2.02934
   A15        1.93074  -0.00029  -0.00712   0.00082  -0.00618   1.92456
    D1        2.98208  -0.00003   0.00449  -0.00311   0.00139   2.98347
    D2       -0.14412  -0.00004   0.00308  -0.00262   0.00045  -0.14367
    D3        0.83476   0.00001   0.00514  -0.00241   0.00273   0.83749
    D4       -2.29144   0.00000   0.00373  -0.00193   0.00179  -2.28965
    D5       -1.19270   0.00001   0.00557  -0.00310   0.00248  -1.19022
    D6        1.96428   0.00000   0.00415  -0.00261   0.00154   1.96582
    D7        2.76659   0.00012   0.01421   0.00294   0.01714   2.78374
    D8       -1.52101   0.00004   0.01498   0.00143   0.01642  -1.50459
    D9        0.51533   0.00000   0.01165   0.00236   0.01402   0.52935
   D10       -0.38920   0.00013   0.01552   0.00249   0.01799  -0.37121
   D11        1.60638   0.00005   0.01629   0.00098   0.01727   1.62366
   D12       -2.64047   0.00001   0.01296   0.00191   0.01487  -2.62560
         Item               Value     Threshold  Converged?
 Maximum Force            0.000493     0.000450     NO 
 RMS     Force            0.000140     0.000300     YES
 Maximum Displacement     0.022496     0.001800     NO 
 RMS     Displacement     0.008832     0.001200     NO 
 Predicted change in Energy=-3.478822D-06
 GradGradGradGradGradGradGradGradGradGradGradGradGradGradGradGradGradGrad

                          Input orientation:                          
 ---------------------------------------------------------------------
 Center     Atomic      Atomic             Coordinates (Angstroms)
 Number     Number       Type             X           Y           Z
 ---------------------------------------------------------------------
      1          1           0        0.774209    0.846878   -1.891773
      2          6           0        0.202355    0.843521   -0.968608
      3          1           0        0.571287    1.597221   -0.273547
      4          1           0       -0.842251    1.088357   -1.166575
      5          6           0        0.257513   -0.511358   -0.335731
      6          6           0       -0.338722   -0.620306    1.123201
      7          1           0       -0.573950   -1.673616    1.313946
      8          1           0        0.554516   -0.327612    1.710470
      9          8           0        0.720579   -1.491629   -0.833196
     10          8           0       -1.325537    0.248444    1.321813
 ---------------------------------------------------------------------
                    Distance matrix (angstroms):
                    1          2          3          4          5
     1  H    0.000000
     2  C    1.085939   0.000000
     3  H    1.795230   1.089625   0.000000
     4  H    1.788063   1.091026   1.747722   0.000000
     5  C    2.129095   1.496420   2.132704   2.111604   0.000000
     6  C    3.532890   2.609831   2.774246   2.901059   1.579826
     7  H    4.295004   3.485496   3.811833   3.722024   2.182569
     8  H    3.795241   2.945001   2.764342   3.497616   2.075793
     9  O    2.567504   2.395792   3.142688   3.034782   1.192825
    10  O    3.885125   2.816842   2.821757   2.670411   2.414705
                    6          7          8          9         10
     6  C    0.000000
     7  H    1.095983   0.000000
     8  H    1.108345   1.800665   0.000000
     9  O    2.389311   2.513790   2.802276   0.000000
    10  O    1.329652   2.063797   2.004368   3.443618   0.000000
 Stoichiometry    C3H5O2(2)
 Framework group  C1[X(C3H5O2)]
 Deg. of freedom    24
 Full point group                 C1      NOp   1
 Largest Abelian subgroup         C1      NOp   1
 Largest concise Abelian subgroup C1      NOp   1
                         Standard orientation:                         
 ---------------------------------------------------------------------
 Center     Atomic      Atomic             Coordinates (Angstroms)
 Number     Number       Type             X           Y           Z
 ---------------------------------------------------------------------
      1          1           0        1.900311    1.479143    0.073282
      2          6           0        0.829984    1.296142    0.060075
      3          1           0        0.343489    1.739240    0.928562
      4          1           0        0.375604    1.756015   -0.818784
      5          6           0        0.561486   -0.175288    0.014515
      6          6           0       -0.943495   -0.612320    0.214225
      7          1           0       -1.059366   -1.621542   -0.197144
      8          1           0       -0.977902   -0.656880    1.321140
      9          8           0        1.382322   -1.026190   -0.143682
     10          8           0       -1.791070    0.307793   -0.236312
 ---------------------------------------------------------------------
 Rotational constants (GHZ):      8.5437672      4.3394645      3.0565839
 Standard basis: Aug-CC-pVTZ (5D, 7F)
 There are   400 symmetry adapted cartesian basis functions of A   symmetry.
 There are   345 symmetry adapted basis functions of A   symmetry.
   345 basis functions,   495 primitive gaussians,   400 cartesian basis functions
    20 alpha electrons       19 beta electrons
       nuclear repulsion energy       168.1926914767 Hartrees.
 NAtoms=   10 NActive=   10 NUniq=   10 SFac= 1.00D+00 NAtFMM=   60 NAOKFM=F Big=F
 Integral buffers will be    131072 words long.
 Raffenetti 2 integral format.
 Two-electron integral symmetry is turned on.
 Nuclear repulsion after empirical dispersion term =      168.1896180337 Hartrees.
 One-electron integrals computed using PRISM.
 NBasis=   345 RedAO= T EigKep=  1.73D-05  NBF=   345
 NBsUse=   345 1.00D-06 EigRej= -1.00D+00 NBFU=   345
 Initial guess from the checkpoint file:  "acetonylalkoxide-wb97-opt.chk"
 B after Tr=     0.000000    0.000000    0.000000
         Rot=    0.999998    0.000896   -0.000068    0.001487 Ang=   0.20 deg.
 Initial guess <Sx>= 0.0000 <Sy>= 0.0000 <Sz>= 0.5000 <S**2>= 0.7561 S= 0.5031
 ExpMin= 2.53D-02 ExpMax= 1.53D+04 ExpMxC= 5.22D+02 IAcc=3 IRadAn=         5 AccDes= 0.00D+00
 Harris functional with IExCor= 4639 and IRadAn=       5 diagonalized for initial guess.
 HarFok:  IExCor= 4639 AccDes= 0.00D+00 IRadAn=         5 IDoV= 1 UseB2=F ITyADJ=14
 ICtDFT=  3500011 ScaDFX=  1.000000  1.000000  1.000000  1.000000
 FoFCou: FMM=F IPFlag=           0 FMFlag=      100000 FMFlg1=           0
         NFxFlg=           0 DoJE=T BraDBF=F KetDBF=T FulRan=T
         wScrn=  0.000000 ICntrl=     500 IOpCl=  0 I1Cent=   200000004 NGrid=           0
         NMat0=    1 NMatS0=      1 NMatT0=    0 NMatD0=    1 NMtDS0=    0 NMtDT0=    0
 Petite list used in FoFCou.
 Requested convergence on RMS density matrix=1.00D-08 within 128 cycles.
 Requested convergence on MAX density matrix=1.00D-06.
 Requested convergence on             energy=1.00D-06.
 No special actions if energy rises.
 SCF Done:  E(UwB97XD) =  -267.711084050     A.U. after   16 cycles
            NFock= 16  Conv=0.69D-08     -V/T= 2.0057
 <Sx>= 0.0000 <Sy>= 0.0000 <Sz>= 0.5000 <S**2>= 0.7561 S= 0.5030
 <L.S>= 0.000000000000E+00
 Annihilation of the first spin contaminant:
 S**2 before annihilation     0.7561,   after     0.7500
 Calling FoFJK, ICntrl=      2127 FMM=F ISym2X=0 I1Cent= 0 IOpClX= 1 NMat=1 NMatS=1 NMatT=0.
 ***** Axes restored to original set *****
 -------------------------------------------------------------------
 Center     Atomic                   Forces (Hartrees/Bohr)
 Number     Number              X              Y              Z
 -------------------------------------------------------------------
      1        1           0.000007570    0.000021025   -0.000003134
      2        6          -0.000064130   -0.000007076    0.000082393
      3        1           0.000005501   -0.000000094   -0.000005408
      4        1           0.000013888   -0.000010016   -0.000034236
      5        6           0.000144873    0.000015453    0.000041038
      6        6          -0.000088745   -0.000076589    0.000088452
      7        1           0.000030645   -0.000046914    0.000009011
      8        1           0.000073278    0.000002629   -0.000129275
      9        8          -0.000111756    0.000047579    0.000058045
     10        8          -0.000011124    0.000054004   -0.000106886
 -------------------------------------------------------------------
 Cartesian Forces:  Max     0.000144873 RMS     0.000062010

 GradGradGradGradGradGradGradGradGradGradGradGradGradGradGradGradGradGrad
 Berny optimization.
 Using GEDIIS/GDIIS optimizer.
 FormGI is forming the generalized inverse of G from B-inverse, IUseBI=4.
 Internal  Forces:  Max     0.000220872 RMS     0.000068431
 Search for a local minimum.
 Step number  10 out of a maximum of   46
 All quantities printed in internal units (Hartrees-Bohrs-Radians)
 Mixed Optimization -- En-DIIS/RFO-DIIS
 Swapping is turned off.
 Update second derivatives using D2CorX and points    1    3    2    4    5
                                                      6    7    8    9   10
 DE= -5.32D-06 DEPred=-3.48D-06 R= 1.53D+00
 TightC=F SS=  1.41D+00  RLast= 4.18D-02 DXNew= 8.1521D-01 1.2551D-01
 Trust test= 1.53D+00 RLast= 4.18D-02 DXMaxT set to 4.85D-01
 ITU=  1  1  1  1  1  1  0 -1  1  0
     Eigenvalues ---    0.00250   0.00592   0.02641   0.03943   0.06485
     Eigenvalues ---    0.07530   0.07947   0.09314   0.15894   0.16093
     Eigenvalues ---    0.16385   0.16780   0.17971   0.24072   0.26164
     Eigenvalues ---    0.29674   0.32070   0.33435   0.34427   0.34496
     Eigenvalues ---    0.34624   0.34994   0.39168   0.92363
 En-DIIS/RFO-DIIS IScMMF=        0 using points:    10    9    8    7    6
 RFO step:  Lambda=-4.59719180D-07.
 DidBck=F Rises=F RFO-DIIS coefs:    0.89003    0.31069   -0.56245    0.39953   -0.03779
 Iteration  1 RMS(Cart)=  0.00273159 RMS(Int)=  0.00001277
 Iteration  2 RMS(Cart)=  0.00000520 RMS(Int)=  0.00001199
 Iteration  3 RMS(Cart)=  0.00000000 RMS(Int)=  0.00001199
 Variable       Old X    -DE/DX   Delta X   Delta X   Delta X     New X
                                 (Linear)    (Quad)   (Total)
    R1        2.05213   0.00001  -0.00003   0.00006   0.00003   2.05216
    R2        2.05909   0.00000  -0.00003  -0.00002  -0.00005   2.05904
    R3        2.06174  -0.00001   0.00006  -0.00010  -0.00004   2.06170
    R4        2.82782  -0.00001  -0.00009  -0.00006  -0.00015   2.82768
    R5        2.98544  -0.00013   0.00193  -0.00029   0.00165   2.98709
    R6        2.25411  -0.00011  -0.00049   0.00007  -0.00043   2.25368
    R7        2.07111   0.00004   0.00005  -0.00004   0.00002   2.07112
    R8        2.09447  -0.00001  -0.00012   0.00007  -0.00005   2.09442
    R9        2.51268   0.00003  -0.00070   0.00001  -0.00069   2.51199
    A1        1.94104  -0.00002   0.00028  -0.00024   0.00004   1.94108
    A2        1.92756  -0.00002   0.00003  -0.00020  -0.00016   1.92740
    A3        1.92082   0.00002   0.00011   0.00002   0.00013   1.92095
    A4        1.85949   0.00001   0.00003   0.00020   0.00023   1.85972
    A5        1.92199   0.00000  -0.00003   0.00012   0.00009   1.92208
    A6        1.89148   0.00001  -0.00045   0.00011  -0.00034   1.89114
    A7        2.02538  -0.00006  -0.00051  -0.00025  -0.00076   2.02462
    A8        2.19199   0.00009   0.00069   0.00009   0.00078   2.19277
    A9        2.06573  -0.00002  -0.00018   0.00016  -0.00002   2.06571
   A10        1.88389   0.00005  -0.00109   0.00053  -0.00052   1.88336
   A11        1.73853  -0.00022  -0.00141  -0.00057  -0.00198   1.73655
   A12        1.95301  -0.00019  -0.00222   0.00001  -0.00218   1.95083
   A13        1.91193   0.00006   0.00137  -0.00032   0.00105   1.91298
   A14        2.02934   0.00010   0.00114  -0.00025   0.00094   2.03028
   A15        1.92456   0.00014   0.00169   0.00055   0.00225   1.92681
    D1        2.98347   0.00000  -0.00179  -0.00168  -0.00347   2.98000
    D2       -0.14367  -0.00002  -0.00159  -0.00223  -0.00381  -0.14749
    D3        0.83749   0.00001  -0.00221  -0.00147  -0.00368   0.83382
    D4       -2.28965  -0.00001  -0.00200  -0.00202  -0.00402  -2.29367
    D5       -1.19022  -0.00001  -0.00196  -0.00184  -0.00380  -1.19403
    D6        1.96582  -0.00003  -0.00176  -0.00239  -0.00415   1.96167
    D7        2.78374   0.00002   0.00227   0.00200   0.00425   2.78798
    D8       -1.50459   0.00001   0.00281   0.00157   0.00438  -1.50021
    D9        0.52935  -0.00002   0.00313   0.00190   0.00505   0.53439
   D10       -0.37121   0.00004   0.00208   0.00250   0.00457  -0.36664
   D11        1.62366   0.00003   0.00262   0.00208   0.00470   1.62836
   D12       -2.62560   0.00000   0.00294   0.00241   0.00537  -2.62023
         Item               Value     Threshold  Converged?
 Maximum Force            0.000221     0.000450     YES
 RMS     Force            0.000068     0.000300     YES
 Maximum Displacement     0.007580     0.001800     NO 
 RMS     Displacement     0.002732     0.001200     NO 
 Predicted change in Energy=-1.053664D-06
 GradGradGradGradGradGradGradGradGradGradGradGradGradGradGradGradGradGrad

                          Input orientation:                          
 ---------------------------------------------------------------------
 Center     Atomic      Atomic             Coordinates (Angstroms)
 Number     Number       Type             X           Y           Z
 ---------------------------------------------------------------------
      1          1           0        0.776209    0.847844   -1.890040
      2          6           0        0.202762    0.843522   -0.967846
      3          1           0        0.570440    1.596479   -0.271363
      4          1           0       -0.841496    1.088347   -1.167552
      5          6           0        0.256475   -0.511964   -0.336332
      6          6           0       -0.338513   -0.620129    1.124112
      7          1           0       -0.571354   -1.673772    1.315988
      8          1           0        0.555783   -0.324542    1.708264
      9          8           0        0.716568   -1.492943   -0.834614
     10          8           0       -1.326876    0.247057    1.319382
 ---------------------------------------------------------------------
                    Distance matrix (angstroms):
                    1          2          3          4          5
     1  H    0.000000
     2  C    1.085956   0.000000
     3  H    1.795246   1.089597   0.000000
     4  H    1.787960   1.091007   1.747832   0.000000
     5  C    2.129134   1.496342   2.132681   2.111271   0.000000
     6  C    3.533081   2.609893   2.772525   2.902345   1.580698
     7  H    4.295706   3.485961   3.810239   3.724278   2.182947
     8  H    3.790893   2.941184   2.758525   3.495563   2.074870
     9  O    2.568417   2.396000   3.143746   3.033393   1.192598
    10  O    3.883851   2.815489   2.819791   2.669869   2.413401
                    6          7          8          9         10
     6  C    0.000000
     7  H    1.095991   0.000000
     8  H    1.108319   1.801317   0.000000
     9  O    2.389898   2.513271   2.803078   0.000000
    10  O    1.329287   2.064076   2.005582   3.441361   0.000000
 Stoichiometry    C3H5O2(2)
 Framework group  C1[X(C3H5O2)]
 Deg. of freedom    24
 Full point group                 C1      NOp   1
 Largest Abelian subgroup         C1      NOp   1
 Largest concise Abelian subgroup C1      NOp   1
                         Standard orientation:                         
 ---------------------------------------------------------------------
 Center     Atomic      Atomic             Coordinates (Angstroms)
 Number     Number       Type             X           Y           Z
 ---------------------------------------------------------------------
      1          1           0        1.900214    1.479004    0.076006
      2          6           0        0.829917    1.295895    0.060644
      3          1           0        0.341539    1.739309    0.927877
      4          1           0        0.377533    1.755211   -0.819512
      5          6           0        0.561473   -0.175457    0.014844
      6          6           0       -0.944354   -0.611764    0.216658
      7          1           0       -1.059912   -1.622515   -0.191048
      8          1           0       -0.976435   -0.651433    1.323803
      9          8           0        1.381283   -1.026710   -0.145068
     10          8           0       -1.789427    0.307757   -0.238683
 ---------------------------------------------------------------------
 Rotational constants (GHZ):      8.5385053      4.3424871      3.0589814
 Standard basis: Aug-CC-pVTZ (5D, 7F)
 There are   400 symmetry adapted cartesian basis functions of A   symmetry.
 There are   345 symmetry adapted basis functions of A   symmetry.
   345 basis functions,   495 primitive gaussians,   400 cartesian basis functions
    20 alpha electrons       19 beta electrons
       nuclear repulsion energy       168.2111788081 Hartrees.
 NAtoms=   10 NActive=   10 NUniq=   10 SFac= 1.00D+00 NAtFMM=   60 NAOKFM=F Big=F
 Integral buffers will be    131072 words long.
 Raffenetti 2 integral format.
 Two-electron integral symmetry is turned on.
 Nuclear repulsion after empirical dispersion term =      168.2081037454 Hartrees.
 One-electron integrals computed using PRISM.
 NBasis=   345 RedAO= T EigKep=  1.73D-05  NBF=   345
 NBsUse=   345 1.00D-06 EigRej= -1.00D+00 NBFU=   345
 Initial guess from the checkpoint file:  "acetonylalkoxide-wb97-opt.chk"
 B after Tr=     0.000000    0.000000    0.000000
         Rot=    1.000000    0.000252    0.000071    0.000164 Ang=   0.04 deg.
 Initial guess <Sx>= 0.0000 <Sy>= 0.0000 <Sz>= 0.5000 <S**2>= 0.7561 S= 0.5030
 Requested convergence on RMS density matrix=1.00D-08 within 128 cycles.
 Requested convergence on MAX density matrix=1.00D-06.
 Requested convergence on             energy=1.00D-06.
 No special actions if energy rises.
 SCF Done:  E(UwB97XD) =  -267.711085162     A.U. after   15 cycles
            NFock= 15  Conv=0.87D-08     -V/T= 2.0057
 <Sx>= 0.0000 <Sy>= 0.0000 <Sz>= 0.5000 <S**2>= 0.7561 S= 0.5030
 <L.S>= 0.000000000000E+00
 Annihilation of the first spin contaminant:
 S**2 before annihilation     0.7561,   after     0.7500
 Calling FoFJK, ICntrl=      2127 FMM=F ISym2X=0 I1Cent= 0 IOpClX= 1 NMat=1 NMatS=1 NMatT=0.
 ***** Axes restored to original set *****
 -------------------------------------------------------------------
 Center     Atomic                   Forces (Hartrees/Bohr)
 Number     Number              X              Y              Z
 -------------------------------------------------------------------
      1        1           0.000000545    0.000009829   -0.000006734
      2        6           0.000004874    0.000011702    0.000039754
      3        1          -0.000004980    0.000000104   -0.000007433
      4        1           0.000001408   -0.000011543   -0.000025688
      5        6          -0.000001530    0.000017281    0.000097350
      6        6          -0.000028694    0.000002194   -0.000055221
      7        1          -0.000002713   -0.000002216    0.000016190
      8        1           0.000038766    0.000003207   -0.000023917
      9        8          -0.000015272   -0.000017279   -0.000018457
     10        8           0.000007597   -0.000013279   -0.000015844
 -------------------------------------------------------------------
 Cartesian Forces:  Max     0.000097350 RMS     0.000025904

 GradGradGradGradGradGradGradGradGradGradGradGradGradGradGradGradGradGrad
 Berny optimization.
 Using GEDIIS/GDIIS optimizer.
 FormGI is forming the generalized inverse of G from B-inverse, IUseBI=4.
 Internal  Forces:  Max     0.000078010 RMS     0.000021023
 Search for a local minimum.
 Step number  11 out of a maximum of   46
 All quantities printed in internal units (Hartrees-Bohrs-Radians)
 Mixed Optimization -- En-DIIS/RFO-DIIS
 Swapping is turned off.
 Update second derivatives using D2CorX and points    1    3    2    4    5
                                                      6    7    8    9   10
                                                     11
 DE= -1.11D-06 DEPred=-1.05D-06 R= 1.06D+00
 TightC=F SS=  1.41D+00  RLast= 1.56D-02 DXNew= 8.1521D-01 4.6790D-02
 Trust test= 1.06D+00 RLast= 1.56D-02 DXMaxT set to 4.85D-01
 ITU=  1  1  1  1  1  1  1  0 -1  1  0
     Eigenvalues ---    0.00233   0.00551   0.02609   0.04196   0.06347
     Eigenvalues ---    0.07578   0.07778   0.09663   0.15800   0.16009
     Eigenvalues ---    0.16247   0.16518   0.18493   0.24161   0.26207
     Eigenvalues ---    0.29962   0.32040   0.33402   0.34392   0.34507
     Eigenvalues ---    0.34585   0.34995   0.39163   0.91814
 En-DIIS/RFO-DIIS IScMMF=        0 using points:    11   10    9    8    7
 RFO step:  Lambda=-4.40423632D-08.
 DidBck=F Rises=F RFO-DIIS coefs:    1.60351   -0.54575   -0.11822    0.15189   -0.09143
 Iteration  1 RMS(Cart)=  0.00157576 RMS(Int)=  0.00000458
 Iteration  2 RMS(Cart)=  0.00000158 RMS(Int)=  0.00000440
 Iteration  3 RMS(Cart)=  0.00000000 RMS(Int)=  0.00000440
 Variable       Old X    -DE/DX   Delta X   Delta X   Delta X     New X
                                 (Linear)    (Quad)   (Total)
    R1        2.05216   0.00001   0.00003   0.00001   0.00004   2.05219
    R2        2.05904  -0.00001  -0.00002  -0.00002  -0.00004   2.05900
    R3        2.06170   0.00000  -0.00004   0.00003  -0.00001   2.06170
    R4        2.82768   0.00001  -0.00008   0.00008   0.00000   2.82768
    R5        2.98709  -0.00008   0.00039  -0.00018   0.00022   2.98730
    R6        2.25368   0.00002  -0.00009   0.00002  -0.00007   2.25361
    R7        2.07112   0.00001   0.00002  -0.00002   0.00000   2.07112
    R8        2.09442   0.00002   0.00002   0.00008   0.00009   2.09451
    R9        2.51199  -0.00002  -0.00021  -0.00009  -0.00030   2.51168
    A1        1.94108  -0.00001  -0.00008   0.00008   0.00000   1.94107
    A2        1.92740  -0.00002  -0.00012  -0.00015  -0.00027   1.92713
    A3        1.92095   0.00001   0.00007   0.00001   0.00008   1.92103
    A4        1.85972   0.00001   0.00015   0.00003   0.00018   1.85990
    A5        1.92208   0.00001   0.00004   0.00015   0.00019   1.92227
    A6        1.89114   0.00000  -0.00006  -0.00012  -0.00018   1.89096
    A7        2.02462  -0.00001  -0.00031   0.00007  -0.00024   2.02438
    A8        2.19277   0.00000   0.00028  -0.00012   0.00016   2.19293
    A9        2.06571   0.00001   0.00003   0.00005   0.00008   2.06579
   A10        1.88336   0.00003   0.00007   0.00008   0.00014   1.88350
   A11        1.73655  -0.00007  -0.00086  -0.00002  -0.00088   1.73567
   A12        1.95083  -0.00002  -0.00058   0.00002  -0.00057   1.95026
   A13        1.91298   0.00001   0.00013   0.00009   0.00022   1.91320
   A14        2.03028   0.00000   0.00026  -0.00005   0.00019   2.03047
   A15        1.92681   0.00003   0.00086  -0.00011   0.00075   1.92756
    D1        2.98000   0.00000  -0.00161  -0.00116  -0.00277   2.97723
    D2       -0.14749   0.00000  -0.00187  -0.00111  -0.00297  -0.15046
    D3        0.83382  -0.00001  -0.00158  -0.00136  -0.00295   0.83087
    D4       -2.29367  -0.00001  -0.00184  -0.00131  -0.00315  -2.29682
    D5       -1.19403  -0.00002  -0.00175  -0.00141  -0.00317  -1.19719
    D6        1.96167  -0.00002  -0.00201  -0.00136  -0.00337   1.95830
    D7        2.78798   0.00001   0.00169   0.00021   0.00190   2.78988
    D8       -1.50021   0.00000   0.00148   0.00033   0.00181  -1.49840
    D9        0.53439  -0.00001   0.00177   0.00020   0.00197   0.53637
   D10       -0.36664   0.00001   0.00192   0.00016   0.00209  -0.36455
   D11        1.62836   0.00000   0.00171   0.00028   0.00199   1.63035
   D12       -2.62023   0.00000   0.00201   0.00015   0.00216  -2.61807
         Item               Value     Threshold  Converged?
 Maximum Force            0.000078     0.000450     YES
 RMS     Force            0.000021     0.000300     YES
 Maximum Displacement     0.004261     0.001800     NO 
 RMS     Displacement     0.001576     0.001200     NO 
 Predicted change in Energy=-1.215094D-07
 GradGradGradGradGradGradGradGradGradGradGradGradGradGradGradGradGradGrad

                          Input orientation:                          
 ---------------------------------------------------------------------
 Center     Atomic      Atomic             Coordinates (Angstroms)
 Number     Number       Type             X           Y           Z
 ---------------------------------------------------------------------
      1          1           0        0.777946    0.848515   -1.888725
      2          6           0        0.202911    0.843539   -0.967503
      3          1           0        0.569022    1.596379   -0.270103
      4          1           0       -0.841068    1.087911   -1.169193
      5          6           0        0.255796   -0.512250   -0.336565
      6          6           0       -0.338295   -0.620046    1.124395
      7          1           0       -0.570342   -1.673710    1.317112
      8          1           0        0.556716   -0.323500    1.707059
      9          8           0        0.714313   -1.493589   -0.835494
     10          8           0       -1.326999    0.246651    1.319017
 ---------------------------------------------------------------------
                    Distance matrix (angstroms):
                    1          2          3          4          5
     1  H    0.000000
     2  C    1.085975   0.000000
     3  H    1.795240   1.089574   0.000000
     4  H    1.787804   1.091003   1.747929   0.000000
     5  C    2.129207   1.496343   2.132801   2.111136   0.000000
     6  C    3.532925   2.609793   2.771351   2.903523   1.580813
     7  H    4.296149   3.486248   3.809315   3.725797   2.183150
     8  H    3.788433   2.939462   2.755949   3.495527   2.074266
     9  O    2.568812   2.396065   3.144627   3.032278   1.192559
    10  O    3.883638   2.815151   2.818149   2.671150   2.412908
                    6          7          8          9         10
     6  C    0.000000
     7  H    1.095990   0.000000
     8  H    1.108369   1.801496   0.000000
     9  O    2.390027   2.513265   2.803306   0.000000
    10  O    1.329125   2.064054   2.005998   3.440539   0.000000
 Stoichiometry    C3H5O2(2)
 Framework group  C1[X(C3H5O2)]
 Deg. of freedom    24
 Full point group                 C1      NOp   1
 Largest Abelian subgroup         C1      NOp   1
 Largest concise Abelian subgroup C1      NOp   1
                         Standard orientation:                         
 ---------------------------------------------------------------------
 Center     Atomic      Atomic             Coordinates (Angstroms)
 Number     Number       Type             X           Y           Z
 ---------------------------------------------------------------------
      1          1           0        1.900316    1.478737    0.078541
      2          6           0        0.830015    1.295748    0.060865
      3          1           0        0.339737    1.739781    0.926680
      4          1           0        0.379964    1.754599   -0.820723
      5          6           0        0.561377   -0.175568    0.015003
      6          6           0       -0.944610   -0.611389    0.217568
      7          1           0       -1.060425   -1.622821   -0.188370
      8          1           0       -0.975737   -0.648991    1.324862
      9          8           0        1.380815   -1.026990   -0.145615
     10          8           0       -1.788884    0.307734   -0.239586
 ---------------------------------------------------------------------
 Rotational constants (GHZ):      8.5368063      4.3435269      3.0598845
 Standard basis: Aug-CC-pVTZ (5D, 7F)
 There are   400 symmetry adapted cartesian basis functions of A   symmetry.
 There are   345 symmetry adapted basis functions of A   symmetry.
   345 basis functions,   495 primitive gaussians,   400 cartesian basis functions
    20 alpha electrons       19 beta electrons
       nuclear repulsion energy       168.2188599455 Hartrees.
 NAtoms=   10 NActive=   10 NUniq=   10 SFac= 1.00D+00 NAtFMM=   60 NAOKFM=F Big=F
 Integral buffers will be    131072 words long.
 Raffenetti 2 integral format.
 Two-electron integral symmetry is turned on.
 Nuclear repulsion after empirical dispersion term =      168.2157841775 Hartrees.
 One-electron integrals computed using PRISM.
 NBasis=   345 RedAO= T EigKep=  1.73D-05  NBF=   345
 NBsUse=   345 1.00D-06 EigRej= -1.00D+00 NBFU=   345
 Initial guess from the checkpoint file:  "acetonylalkoxide-wb97-opt.chk"
 B after Tr=     0.000000    0.000000    0.000000
         Rot=    1.000000    0.000134    0.000055    0.000095 Ang=   0.02 deg.
 Initial guess <Sx>= 0.0000 <Sy>= 0.0000 <Sz>= 0.5000 <S**2>= 0.7561 S= 0.5030
 Requested convergence on RMS density matrix=1.00D-08 within 128 cycles.
 Requested convergence on MAX density matrix=1.00D-06.
 Requested convergence on             energy=1.00D-06.
 No special actions if energy rises.
 SCF Done:  E(UwB97XD) =  -267.711085351     A.U. after   16 cycles
            NFock= 16  Conv=0.24D-08     -V/T= 2.0057
 <Sx>= 0.0000 <Sy>= 0.0000 <Sz>= 0.5000 <S**2>= 0.7561 S= 0.5030
 <L.S>= 0.000000000000E+00
 Annihilation of the first spin contaminant:
 S**2 before annihilation     0.7561,   after     0.7500
 Calling FoFJK, ICntrl=      2127 FMM=F ISym2X=0 I1Cent= 0 IOpClX= 1 NMat=1 NMatS=1 NMatT=0.
 ***** Axes restored to original set *****
 -------------------------------------------------------------------
 Center     Atomic                   Forces (Hartrees/Bohr)
 Number     Number              X              Y              Z
 -------------------------------------------------------------------
      1        1          -0.000005134   -0.000004703   -0.000002819
      2        6           0.000038845    0.000018835    0.000015807
      3        1          -0.000014552    0.000000616   -0.000004469
      4        1          -0.000006952   -0.000008229   -0.000013227
      5        6          -0.000034229   -0.000003169    0.000048544
      6        6           0.000023138   -0.000003022   -0.000059274
      7        1          -0.000001848    0.000003551    0.000004446
      8        1           0.000000005    0.000004471    0.000013979
      9        8           0.000005404   -0.000012793   -0.000020204
     10        8          -0.000004677    0.000004443    0.000017217
 -------------------------------------------------------------------
 Cartesian Forces:  Max     0.000059274 RMS     0.000019561

 GradGradGradGradGradGradGradGradGradGradGradGradGradGradGradGradGradGrad
 Berny optimization.
 Using GEDIIS/GDIIS optimizer.
 FormGI is forming the generalized inverse of G from B-inverse, IUseBI=4.
 Internal  Forces:  Max     0.000028996 RMS     0.000011092
 Search for a local minimum.
 Step number  12 out of a maximum of   46
 All quantities printed in internal units (Hartrees-Bohrs-Radians)
 Mixed Optimization -- En-DIIS/RFO-DIIS
 Swapping is turned off.
 Update second derivatives using D2CorX and points    1    3    2    4    5
                                                      6    7    8    9   10
                                                     11   12
 DE= -1.89D-07 DEPred=-1.22D-07 R= 1.55D+00
 Trust test= 1.55D+00 RLast= 9.08D-03 DXMaxT set to 4.85D-01
 ITU=  0  1  1  1  1  1  1  1  0 -1  1  0
     Eigenvalues ---    0.00184   0.00453   0.02613   0.04011   0.06399
     Eigenvalues ---    0.07352   0.08250   0.09968   0.15488   0.15978
     Eigenvalues ---    0.16101   0.16899   0.18349   0.24285   0.26269
     Eigenvalues ---    0.30706   0.32157   0.33812   0.34396   0.34570
     Eigenvalues ---    0.34605   0.35105   0.39468   0.91020
 En-DIIS/RFO-DIIS IScMMF=        0 using points:    12   11   10    9    8
 RFO step:  Lambda=-1.52056506D-08.
 DidBck=F Rises=F RFO-DIIS coefs:    1.89473   -1.21647    0.33301   -0.01117   -0.00011
 Iteration  1 RMS(Cart)=  0.00118103 RMS(Int)=  0.00000097
 Iteration  2 RMS(Cart)=  0.00000099 RMS(Int)=  0.00000027
 Variable       Old X    -DE/DX   Delta X   Delta X   Delta X     New X
                                 (Linear)    (Quad)   (Total)
    R1        2.05219   0.00000   0.00002  -0.00001   0.00001   2.05220
    R2        2.05900  -0.00001  -0.00002  -0.00002  -0.00004   2.05896
    R3        2.06170   0.00001   0.00000   0.00003   0.00003   2.06172
    R4        2.82768   0.00001   0.00005   0.00001   0.00006   2.82774
    R5        2.98730  -0.00003  -0.00036  -0.00009  -0.00045   2.98685
    R6        2.25361   0.00002   0.00007   0.00000   0.00007   2.25368
    R7        2.07112   0.00000   0.00000   0.00002   0.00001   2.07114
    R8        2.09451   0.00001   0.00011  -0.00003   0.00008   2.09460
    R9        2.51168   0.00001  -0.00004   0.00013   0.00009   2.51177
    A1        1.94107   0.00000  -0.00003   0.00013   0.00010   1.94117
    A2        1.92713   0.00000  -0.00018  -0.00009  -0.00027   1.92686
    A3        1.92103  -0.00001   0.00003  -0.00008  -0.00005   1.92098
    A4        1.85990   0.00000   0.00008  -0.00001   0.00008   1.85998
    A5        1.92227   0.00001   0.00014   0.00014   0.00028   1.92255
    A6        1.89096  -0.00001  -0.00004  -0.00009  -0.00013   1.89083
    A7        2.02438   0.00001   0.00002   0.00004   0.00006   2.02444
    A8        2.19293  -0.00002  -0.00012  -0.00003  -0.00014   2.19279
    A9        2.06579   0.00001   0.00009  -0.00001   0.00008   2.06588
   A10        1.88350   0.00000   0.00031  -0.00001   0.00030   1.88380
   A11        1.73567   0.00001  -0.00007   0.00010   0.00003   1.73569
   A12        1.95026   0.00003   0.00021   0.00001   0.00022   1.95048
   A13        1.91320  -0.00001  -0.00019  -0.00002  -0.00021   1.91299
   A14        2.03047  -0.00001  -0.00013   0.00009  -0.00004   2.03043
   A15        1.92756  -0.00002  -0.00012  -0.00016  -0.00028   1.92728
    D1        2.97723   0.00000  -0.00135  -0.00081  -0.00216   2.97507
    D2       -0.15046   0.00000  -0.00143  -0.00088  -0.00231  -0.15277
    D3        0.83087  -0.00001  -0.00143  -0.00101  -0.00243   0.82844
    D4       -2.29682  -0.00001  -0.00151  -0.00108  -0.00259  -2.29941
    D5       -1.19719  -0.00001  -0.00158  -0.00102  -0.00260  -1.19980
    D6        1.95830  -0.00001  -0.00167  -0.00109  -0.00276   1.95554
    D7        2.78988   0.00000   0.00053  -0.00005   0.00048   2.79036
    D8       -1.49840   0.00000   0.00040  -0.00004   0.00035  -1.49805
    D9        0.53637   0.00000   0.00030  -0.00017   0.00013   0.53650
   D10       -0.36455   0.00000   0.00060   0.00001   0.00062  -0.36393
   D11        1.63035   0.00000   0.00047   0.00002   0.00050   1.63085
   D12       -2.61807   0.00000   0.00038  -0.00010   0.00027  -2.61779
         Item               Value     Threshold  Converged?
 Maximum Force            0.000029     0.000450     YES
 RMS     Force            0.000011     0.000300     YES
 Maximum Displacement     0.003486     0.001800     NO 
 RMS     Displacement     0.001181     0.001200     YES
 Predicted change in Energy=-3.644100D-08
 GradGradGradGradGradGradGradGradGradGradGradGradGradGradGradGradGradGrad

                          Input orientation:                          
 ---------------------------------------------------------------------
 Center     Atomic      Atomic             Coordinates (Angstroms)
 Number     Number       Type             X           Y           Z
 ---------------------------------------------------------------------
      1          1           0        0.779390    0.848886   -1.887754
      2          6           0        0.202929    0.843580   -0.967421
      3          1           0        0.567353    1.596681   -0.269453
      4          1           0       -0.840853    1.087256   -1.171038
      5          6           0        0.255387   -0.512326   -0.336621
      6          6           0       -0.338034   -0.620036    1.124360
      7          1           0       -0.570164   -1.673613    1.317501
      8          1           0        0.557285   -0.323636    1.706710
      9          8           0        0.713111   -1.493827   -0.836051
     10          8           0       -1.326404    0.246936    1.319767
 ---------------------------------------------------------------------
                    Distance matrix (angstroms):
                    1          2          3          4          5
     1  H    0.000000
     2  C    1.085978   0.000000
     3  H    1.795287   1.089553   0.000000
     4  H    1.787650   1.091018   1.747975   0.000000
     5  C    2.129200   1.496376   2.133014   2.111080   0.000000
     6  C    3.532591   2.609666   2.770609   2.904569   1.580574
     7  H    4.296272   3.486373   3.808830   3.726727   2.183172
     8  H    3.787389   2.939207   2.755529   3.496690   2.074114
     9  O    2.568809   2.396041   3.145396   3.031338   1.192596
    10  O    3.883929   2.815328   2.816691   2.673202   2.412916
                    6          7          8          9         10
     6  C    0.000000
     7  H    1.095998   0.000000
     8  H    1.108414   1.801405   0.000000
     9  O    2.389900   2.513344   2.803438   0.000000
    10  O    1.329173   2.064077   2.005882   3.440556   0.000000
 Stoichiometry    C3H5O2(2)
 Framework group  C1[X(C3H5O2)]
 Deg. of freedom    24
 Full point group                 C1      NOp   1
 Largest Abelian subgroup         C1      NOp   1
 Largest concise Abelian subgroup C1      NOp   1
                         Standard orientation:                         
 ---------------------------------------------------------------------
 Center     Atomic      Atomic             Coordinates (Angstroms)
 Number     Number       Type             X           Y           Z
 ---------------------------------------------------------------------
      1          1           0        1.900446    1.478413    0.080796
      2          6           0        0.830133    1.295695    0.060918
      3          1           0        0.337992    1.740490    0.925256
      4          1           0        0.382398    1.754093   -0.822102
      5          6           0        0.561283   -0.175618    0.015080
      6          6           0       -0.944514   -0.611249    0.217601
      7          1           0       -1.060609   -1.622872   -0.187804
      8          1           0       -0.975792   -0.648476    1.324948
      9          8           0        1.380729   -1.027057   -0.145679
     10          8           0       -1.788961    0.307731   -0.239657
 ---------------------------------------------------------------------
 Rotational constants (GHZ):      8.5369710      4.3434364      3.0599011
 Standard basis: Aug-CC-pVTZ (5D, 7F)
 There are   400 symmetry adapted cartesian basis functions of A   symmetry.
 There are   345 symmetry adapted basis functions of A   symmetry.
   345 basis functions,   495 primitive gaussians,   400 cartesian basis functions
    20 alpha electrons       19 beta electrons
       nuclear repulsion energy       168.2189220479 Hartrees.
 NAtoms=   10 NActive=   10 NUniq=   10 SFac= 1.00D+00 NAtFMM=   60 NAOKFM=F Big=F
 Integral buffers will be    131072 words long.
 Raffenetti 2 integral format.
 Two-electron integral symmetry is turned on.
 Nuclear repulsion after empirical dispersion term =      168.2158461744 Hartrees.
 One-electron integrals computed using PRISM.
 NBasis=   345 RedAO= T EigKep=  1.73D-05  NBF=   345
 NBsUse=   345 1.00D-06 EigRej= -1.00D+00 NBFU=   345
 Initial guess from the checkpoint file:  "acetonylalkoxide-wb97-opt.chk"
 B after Tr=     0.000000    0.000000    0.000000
         Rot=    1.000000    0.000053    0.000052    0.000032 Ang=   0.01 deg.
 Initial guess <Sx>= 0.0000 <Sy>= 0.0000 <Sz>= 0.5000 <S**2>= 0.7561 S= 0.5030
 Requested convergence on RMS density matrix=1.00D-08 within 128 cycles.
 Requested convergence on MAX density matrix=1.00D-06.
 Requested convergence on             energy=1.00D-06.
 No special actions if energy rises.
 SCF Done:  E(UwB97XD) =  -267.711085456     A.U. after   13 cycles
            NFock= 13  Conv=0.74D-08     -V/T= 2.0057
 <Sx>= 0.0000 <Sy>= 0.0000 <Sz>= 0.5000 <S**2>= 0.7561 S= 0.5030
 <L.S>= 0.000000000000E+00
 Annihilation of the first spin contaminant:
 S**2 before annihilation     0.7561,   after     0.7500
 Calling FoFJK, ICntrl=      2127 FMM=F ISym2X=0 I1Cent= 0 IOpClX= 1 NMat=1 NMatS=1 NMatT=0.
 ***** Axes restored to original set *****
 -------------------------------------------------------------------
 Center     Atomic                   Forces (Hartrees/Bohr)
 Number     Number              X              Y              Z
 -------------------------------------------------------------------
      1        1          -0.000004638   -0.000006121   -0.000002879
      2        6           0.000035829    0.000010731    0.000005514
      3        1          -0.000014164   -0.000001341   -0.000001368
      4        1          -0.000007594   -0.000004714   -0.000004064
      5        6          -0.000020668   -0.000002532    0.000006484
      6        6           0.000031461   -0.000007657   -0.000009520
      7        1          -0.000003643    0.000006045   -0.000005421
      8        1          -0.000014901    0.000002621    0.000006681
      9        8           0.000001413   -0.000001778   -0.000005983
     10        8          -0.000003096    0.000004746    0.000010556
 -------------------------------------------------------------------
 Cartesian Forces:  Max     0.000035829 RMS     0.000011473

 GradGradGradGradGradGradGradGradGradGradGradGradGradGradGradGradGradGrad
 Berny optimization.
 Using GEDIIS/GDIIS optimizer.
 FormGI is forming the generalized inverse of G from B-inverse, IUseBI=4.
 Internal  Forces:  Max     0.000019886 RMS     0.000007383
 Search for a local minimum.
 Step number  13 out of a maximum of   46
 All quantities printed in internal units (Hartrees-Bohrs-Radians)
 Mixed Optimization -- En-DIIS/RFO-DIIS
 Swapping is turned off.
 Update second derivatives using D2CorX and points    1    3    2    4    5
                                                      6    7    8    9   10
                                                     11   12   13
 DE= -1.05D-07 DEPred=-3.64D-08 R= 2.88D+00
 Trust test= 2.88D+00 RLast= 6.23D-03 DXMaxT set to 4.85D-01
 ITU=  0  0  1  1  1  1  1  1  1  0 -1  1  0
     Eigenvalues ---    0.00133   0.00331   0.02563   0.03660   0.06344
     Eigenvalues ---    0.06883   0.07994   0.09533   0.15881   0.16017
     Eigenvalues ---    0.16140   0.17444   0.17767   0.24056   0.26379
     Eigenvalues ---    0.31808   0.33387   0.34184   0.34394   0.34566
     Eigenvalues ---    0.34927   0.35735   0.39519   0.90300
 En-DIIS/RFO-DIIS IScMMF=        0 using points:    13   12   11   10    9
 RFO step:  Lambda=-6.91887135D-09.
 DidBck=F Rises=F RFO-DIIS coefs:    2.25800   -1.80544    0.69986   -0.16975    0.01734
 Iteration  1 RMS(Cart)=  0.00121769 RMS(Int)=  0.00000101
 Iteration  2 RMS(Cart)=  0.00000103 RMS(Int)=  0.00000015
 Iteration  3 RMS(Cart)=  0.00000000 RMS(Int)=  0.00000015
 Variable       Old X    -DE/DX   Delta X   Delta X   Delta X     New X
                                 (Linear)    (Quad)   (Total)
    R1        2.05220   0.00000   0.00000   0.00001   0.00001   2.05221
    R2        2.05896  -0.00001  -0.00004  -0.00002  -0.00006   2.05890
    R3        2.06172   0.00001   0.00004   0.00001   0.00005   2.06177
    R4        2.82774   0.00000   0.00005  -0.00002   0.00003   2.82777
    R5        2.98685   0.00000  -0.00040   0.00008  -0.00032   2.98653
    R6        2.25368   0.00000   0.00006  -0.00002   0.00004   2.25372
    R7        2.07114  -0.00001   0.00002  -0.00004  -0.00002   2.07112
    R8        2.09460  -0.00001   0.00003  -0.00005  -0.00002   2.09458
    R9        2.51177   0.00001   0.00016  -0.00005   0.00011   2.51188
    A1        1.94117   0.00001   0.00015   0.00009   0.00023   1.94141
    A2        1.92686   0.00000  -0.00023  -0.00003  -0.00025   1.92660
    A3        1.92098   0.00000  -0.00009   0.00003  -0.00005   1.92093
    A4        1.85998   0.00000   0.00004  -0.00003   0.00002   1.85999
    A5        1.92255   0.00001   0.00026   0.00002   0.00028   1.92283
    A6        1.89083  -0.00001  -0.00014  -0.00010  -0.00024   1.89059
    A7        2.02444   0.00001   0.00010   0.00002   0.00011   2.02455
    A8        2.19279  -0.00001  -0.00013   0.00000  -0.00014   2.19265
    A9        2.06588   0.00000   0.00004  -0.00001   0.00003   2.06591
   A10        1.88380  -0.00001   0.00019  -0.00006   0.00013   1.88392
   A11        1.73569   0.00002   0.00009   0.00009   0.00018   1.73587
   A12        1.95048   0.00001   0.00022  -0.00008   0.00013   1.95061
   A13        1.91299   0.00000  -0.00015   0.00012  -0.00004   1.91295
   A14        2.03043  -0.00001  -0.00001  -0.00008  -0.00009   2.03034
   A15        1.92728  -0.00001  -0.00031   0.00004  -0.00027   1.92701
    D1        2.97507   0.00000  -0.00175  -0.00032  -0.00207   2.97300
    D2       -0.15277   0.00000  -0.00187  -0.00038  -0.00225  -0.15502
    D3        0.82844  -0.00001  -0.00205  -0.00047  -0.00252   0.82592
    D4       -2.29941  -0.00001  -0.00217  -0.00052  -0.00270  -2.30210
    D5       -1.19980  -0.00001  -0.00217  -0.00039  -0.00256  -1.20236
    D6        1.95554   0.00000  -0.00229  -0.00045  -0.00274   1.95281
    D7        2.79036   0.00000  -0.00009  -0.00008  -0.00017   2.79019
    D8       -1.49805   0.00000  -0.00016   0.00007  -0.00009  -1.49814
    D9        0.53650   0.00000  -0.00039   0.00013  -0.00026   0.53624
   D10       -0.36393   0.00000   0.00002  -0.00003  -0.00001  -0.36394
   D11        1.63085   0.00000  -0.00005   0.00012   0.00007   1.63091
   D12       -2.61779   0.00000  -0.00028   0.00018  -0.00010  -2.61789
         Item               Value     Threshold  Converged?
 Maximum Force            0.000020     0.000450     YES
 RMS     Force            0.000007     0.000300     YES
 Maximum Displacement     0.003553     0.001800     NO 
 RMS     Displacement     0.001218     0.001200     NO 
 Predicted change in Energy=-3.536074D-08
 GradGradGradGradGradGradGradGradGradGradGradGradGradGradGradGradGradGrad

                          Input orientation:                          
 ---------------------------------------------------------------------
 Center     Atomic      Atomic             Coordinates (Angstroms)
 Number     Number       Type             X           Y           Z
 ---------------------------------------------------------------------
      1          1           0        0.780769    0.849237   -1.886867
      2          6           0        0.202929    0.843623   -0.967396
      3          1           0        0.565473    1.597082   -0.268884
      4          1           0       -0.840721    1.086392   -1.172904
      5          6           0        0.255092   -0.512337   -0.336647
      6          6           0       -0.337696   -0.620011    1.124409
      7          1           0       -0.570331   -1.673462    1.317569
      8          1           0        0.557890   -0.324131    1.706597
      9          8           0        0.712122   -1.493977   -0.836493
     10          8           0       -1.325527    0.247484    1.320615
 ---------------------------------------------------------------------
                    Distance matrix (angstroms):
                    1          2          3          4          5
     1  H    0.000000
     2  C    1.085982   0.000000
     3  H    1.795409   1.089522   0.000000
     4  H    1.787517   1.091044   1.747981   0.000000
     5  C    2.129179   1.496393   2.133209   2.110940   0.000000
     6  C    3.532341   2.609626   2.769925   2.905597   1.580403
     7  H    4.296265   3.486361   3.808326   3.727246   2.183109
     8  H    3.786747   2.939368   2.755657   3.498173   2.074115
     9  O    2.568783   2.395993   3.146162   3.030313   1.192619
    10  O    3.884138   2.815414   2.814926   2.675153   2.412924
                    6          7          8          9         10
     6  C    0.000000
     7  H    1.095988   0.000000
     8  H    1.108405   1.801366   0.000000
     9  O    2.389785   2.513342   2.803505   0.000000
    10  O    1.329231   2.064065   2.005738   3.440613   0.000000
 Stoichiometry    C3H5O2(2)
 Framework group  C1[X(C3H5O2)]
 Deg. of freedom    24
 Full point group                 C1      NOp   1
 Largest Abelian subgroup         C1      NOp   1
 Largest concise Abelian subgroup C1      NOp   1
                         Standard orientation:                         
 ---------------------------------------------------------------------
 Center     Atomic      Atomic             Coordinates (Angstroms)
 Number     Number       Type             X           Y           Z
 ---------------------------------------------------------------------
      1          1           0        1.900505    1.478173    0.083062
      2          6           0        0.830197    1.295668    0.060964
      3          1           0        0.336018    1.741241    0.923697
      4          1           0        0.384768    1.753474   -0.823561
      5          6           0        0.561214   -0.175639    0.015163
      6          6           0       -0.944435   -0.611248    0.217498
      7          1           0       -1.060636   -1.622804   -0.188015
      8          1           0       -0.976008   -0.648597    1.324823
      9          8           0        1.380711   -1.027053   -0.145647
     10          8           0       -1.789024    0.307781   -0.239571
 ---------------------------------------------------------------------
 Rotational constants (GHZ):      8.5373199      4.3433979      3.0598682
 Standard basis: Aug-CC-pVTZ (5D, 7F)
 There are   400 symmetry adapted cartesian basis functions of A   symmetry.
 There are   345 symmetry adapted basis functions of A   symmetry.
   345 basis functions,   495 primitive gaussians,   400 cartesian basis functions
    20 alpha electrons       19 beta electrons
       nuclear repulsion energy       168.2191555493 Hartrees.
 NAtoms=   10 NActive=   10 NUniq=   10 SFac= 1.00D+00 NAtFMM=   60 NAOKFM=F Big=F
 Integral buffers will be    131072 words long.
 Raffenetti 2 integral format.
 Two-electron integral symmetry is turned on.
 Nuclear repulsion after empirical dispersion term =      168.2160796826 Hartrees.
 One-electron integrals computed using PRISM.
 NBasis=   345 RedAO= T EigKep=  1.73D-05  NBF=   345
 NBsUse=   345 1.00D-06 EigRej= -1.00D+00 NBFU=   345
 Initial guess from the checkpoint file:  "acetonylalkoxide-wb97-opt.chk"
 B after Tr=     0.000000    0.000000    0.000000
         Rot=    1.000000    0.000024    0.000061    0.000014 Ang=   0.01 deg.
 Initial guess <Sx>= 0.0000 <Sy>= 0.0000 <Sz>= 0.5000 <S**2>= 0.7561 S= 0.5030
 Requested convergence on RMS density matrix=1.00D-08 within 128 cycles.
 Requested convergence on MAX density matrix=1.00D-06.
 Requested convergence on             energy=1.00D-06.
 No special actions if energy rises.
 SCF Done:  E(UwB97XD) =  -267.711085500     A.U. after   14 cycles
            NFock= 14  Conv=0.36D-08     -V/T= 2.0057
 <Sx>= 0.0000 <Sy>= 0.0000 <Sz>= 0.5000 <S**2>= 0.7561 S= 0.5030
 <L.S>= 0.000000000000E+00
 Annihilation of the first spin contaminant:
 S**2 before annihilation     0.7561,   after     0.7500
 Calling FoFJK, ICntrl=      2127 FMM=F ISym2X=0 I1Cent= 0 IOpClX= 1 NMat=1 NMatS=1 NMatT=0.
 ***** Axes restored to original set *****
 -------------------------------------------------------------------
 Center     Atomic                   Forces (Hartrees/Bohr)
 Number     Number              X              Y              Z
 -------------------------------------------------------------------
      1        1          -0.000001938   -0.000001656    0.000000282
      2        6           0.000011116   -0.000001732   -0.000001661
      3        1          -0.000004281    0.000000291    0.000000871
      4        1          -0.000003315    0.000000113    0.000000970
      5        6          -0.000000141    0.000004560   -0.000013026
      6        6           0.000005295    0.000001774    0.000008478
      7        1           0.000000372   -0.000000576   -0.000002449
      8        1          -0.000005747   -0.000000968    0.000003857
      9        8           0.000001932   -0.000005433   -0.000001738
     10        8          -0.000003294    0.000003627    0.000004416
 -------------------------------------------------------------------
 Cartesian Forces:  Max     0.000013026 RMS     0.000004456

 GradGradGradGradGradGradGradGradGradGradGradGradGradGradGradGradGradGrad
 Berny optimization.
 Using GEDIIS/GDIIS optimizer.
 FormGI is forming the generalized inverse of G from B-inverse, IUseBI=4.
 Internal  Forces:  Max     0.000013974 RMS     0.000003889
 Search for a local minimum.
 Step number  14 out of a maximum of   46
 All quantities printed in internal units (Hartrees-Bohrs-Radians)
 Mixed Optimization -- En-DIIS/RFO-DIIS
 Swapping is turned off.
 Update second derivatives using D2CorX and points    1    3    2    4    5
                                                      6    7    8    9   10
                                                     11   12   13   14
 DE= -4.44D-08 DEPred=-3.54D-08 R= 1.26D+00
 Trust test= 1.26D+00 RLast= 6.14D-03 DXMaxT set to 4.85D-01
 ITU=  0  0  0  1  1  1  1  1  1  1  0 -1  1  0
     Eigenvalues ---    0.00130   0.00283   0.02532   0.03873   0.06283
     Eigenvalues ---    0.06654   0.07708   0.09541   0.15889   0.15975
     Eigenvalues ---    0.16192   0.16548   0.18291   0.24045   0.26465
     Eigenvalues ---    0.31872   0.33255   0.34219   0.34392   0.34489
     Eigenvalues ---    0.34953   0.35310   0.39569   0.90053
 En-DIIS/RFO-DIIS IScMMF=        0 using points:    14   13   12   11   10
 RFO step:  Lambda=-1.07621838D-09.
 DidBck=F Rises=F RFO-DIIS coefs:    1.26052   -0.35685   -0.01750    0.14133   -0.02751
 Iteration  1 RMS(Cart)=  0.00017814 RMS(Int)=  0.00000003
 Iteration  2 RMS(Cart)=  0.00000002 RMS(Int)=  0.00000002
 Variable       Old X    -DE/DX   Delta X   Delta X   Delta X     New X
                                 (Linear)    (Quad)   (Total)
    R1        2.05221   0.00000   0.00000   0.00000   0.00000   2.05220
    R2        2.05890   0.00000  -0.00001   0.00000  -0.00001   2.05889
    R3        2.06177   0.00000   0.00001   0.00001   0.00002   2.06179
    R4        2.82777   0.00000   0.00000  -0.00001  -0.00001   2.82776
    R5        2.98653   0.00001  -0.00002   0.00004   0.00002   2.98655
    R6        2.25372   0.00001   0.00000   0.00001   0.00001   2.25373
    R7        2.07112   0.00000  -0.00001   0.00001   0.00000   2.07112
    R8        2.09458   0.00000  -0.00002   0.00001  -0.00002   2.09456
    R9        2.51188   0.00001   0.00004  -0.00001   0.00003   2.51191
    A1        1.94141   0.00000   0.00005   0.00001   0.00006   1.94147
    A2        1.92660   0.00000  -0.00001   0.00000  -0.00002   1.92659
    A3        1.92093   0.00000  -0.00001   0.00002   0.00001   1.92093
    A4        1.85999   0.00000  -0.00002  -0.00001  -0.00003   1.85996
    A5        1.92283   0.00000   0.00003   0.00000   0.00003   1.92287
    A6        1.89059   0.00000  -0.00004  -0.00002  -0.00005   1.89054
    A7        2.02455   0.00000   0.00003  -0.00001   0.00002   2.02457
    A8        2.19265   0.00000  -0.00002   0.00002   0.00000   2.19265
    A9        2.06591   0.00000  -0.00001   0.00000  -0.00001   2.06589
   A10        1.88392  -0.00001  -0.00003  -0.00002  -0.00005   1.88388
   A11        1.73587   0.00001   0.00009  -0.00002   0.00007   1.73595
   A12        1.95061   0.00001   0.00002   0.00002   0.00004   1.95065
   A13        1.91295   0.00000   0.00001  -0.00002   0.00000   1.91295
   A14        2.03034   0.00000  -0.00001   0.00001   0.00000   2.03034
   A15        1.92701  -0.00001  -0.00007   0.00002  -0.00005   1.92696
    D1        2.97300   0.00000  -0.00011  -0.00004  -0.00015   2.97285
    D2       -0.15502   0.00000  -0.00013  -0.00006  -0.00019  -0.15521
    D3        0.82592   0.00000  -0.00019  -0.00007  -0.00026   0.82566
    D4       -2.30210   0.00000  -0.00021  -0.00009  -0.00029  -2.30239
    D5       -1.20236   0.00000  -0.00016  -0.00004  -0.00020  -1.20256
    D6        1.95281   0.00000  -0.00018  -0.00006  -0.00024   1.95257
    D7        2.79019   0.00000  -0.00019  -0.00004  -0.00023   2.78996
    D8       -1.49814   0.00000  -0.00014  -0.00007  -0.00021  -1.49835
    D9        0.53624   0.00000  -0.00017  -0.00005  -0.00021   0.53603
   D10       -0.36394   0.00000  -0.00017  -0.00002  -0.00020  -0.36414
   D11        1.63091   0.00000  -0.00013  -0.00005  -0.00018   1.63073
   D12       -2.61789   0.00000  -0.00015  -0.00003  -0.00018  -2.61807
         Item               Value     Threshold  Converged?
 Maximum Force            0.000014     0.000450     YES
 RMS     Force            0.000004     0.000300     YES
 Maximum Displacement     0.000490     0.001800     YES
 RMS     Displacement     0.000178     0.001200     YES
 Predicted change in Energy=-1.633224D-09
 Optimization completed.
    -- Stationary point found.
                           ----------------------------
                           !   Optimized Parameters   !
                           ! (Angstroms and Degrees)  !
 --------------------------                            --------------------------
 ! Name  Definition              Value          Derivative Info.                !
 --------------------------------------------------------------------------------
 ! R1    R(1,2)                  1.086          -DE/DX =    0.0                 !
 ! R2    R(2,3)                  1.0895         -DE/DX =    0.0                 !
 ! R3    R(2,4)                  1.091          -DE/DX =    0.0                 !
 ! R4    R(2,5)                  1.4964         -DE/DX =    0.0                 !
 ! R5    R(5,6)                  1.5804         -DE/DX =    0.0                 !
 ! R6    R(5,9)                  1.1926         -DE/DX =    0.0                 !
 ! R7    R(6,7)                  1.096          -DE/DX =    0.0                 !
 ! R8    R(6,8)                  1.1084         -DE/DX =    0.0                 !
 ! R9    R(6,10)                 1.3292         -DE/DX =    0.0                 !
 ! A1    A(1,2,3)              111.2345         -DE/DX =    0.0                 !
 ! A2    A(1,2,4)              110.3863         -DE/DX =    0.0                 !
 ! A3    A(1,2,5)              110.061          -DE/DX =    0.0                 !
 ! A4    A(3,2,4)              106.5698         -DE/DX =    0.0                 !
 ! A5    A(3,2,5)              110.1703         -DE/DX =    0.0                 !
 ! A6    A(4,2,5)              108.3227         -DE/DX =    0.0                 !
 ! A7    A(2,5,6)              115.9982         -DE/DX =    0.0                 !
 ! A8    A(2,5,9)              125.6298         -DE/DX =    0.0                 !
 ! A9    A(6,5,9)              118.3676         -DE/DX =    0.0                 !
 ! A10   A(5,6,7)              107.9409         -DE/DX =    0.0                 !
 ! A11   A(5,6,8)               99.4582         -DE/DX =    0.0                 !
 ! A12   A(5,6,10)             111.7617         -DE/DX =    0.0                 !
 ! A13   A(7,6,8)              109.604          -DE/DX =    0.0                 !
 ! A14   A(7,6,10)             116.33           -DE/DX =    0.0                 !
 ! A15   A(8,6,10)             110.4093         -DE/DX =    0.0                 !
 ! D1    D(1,2,5,6)            170.3404         -DE/DX =    0.0                 !
 ! D2    D(1,2,5,9)             -8.8819         -DE/DX =    0.0                 !
 ! D3    D(3,2,5,6)             47.3215         -DE/DX =    0.0                 !
 ! D4    D(3,2,5,9)           -131.9007         -DE/DX =    0.0                 !
 ! D5    D(4,2,5,6)            -68.8902         -DE/DX =    0.0                 !
 ! D6    D(4,2,5,9)            111.8876         -DE/DX =    0.0                 !
 ! D7    D(2,5,6,7)            159.8659         -DE/DX =    0.0                 !
 ! D8    D(2,5,6,8)            -85.8372         -DE/DX =    0.0                 !
 ! D9    D(2,5,6,10)            30.7245         -DE/DX =    0.0                 !
 ! D10   D(9,5,6,7)            -20.8525         -DE/DX =    0.0                 !
 ! D11   D(9,5,6,8)             93.4444         -DE/DX =    0.0                 !
 ! D12   D(9,5,6,10)          -149.9939         -DE/DX =    0.0                 !
 --------------------------------------------------------------------------------
 GradGradGradGradGradGradGradGradGradGradGradGradGradGradGradGradGradGrad

                          Input orientation:                          
 ---------------------------------------------------------------------
 Center     Atomic      Atomic             Coordinates (Angstroms)
 Number     Number       Type             X           Y           Z
 ---------------------------------------------------------------------
      1          1           0        0.780769    0.849237   -1.886867
      2          6           0        0.202929    0.843623   -0.967396
      3          1           0        0.565473    1.597082   -0.268884
      4          1           0       -0.840721    1.086392   -1.172904
      5          6           0        0.255092   -0.512337   -0.336647
      6          6           0       -0.337696   -0.620011    1.124409
      7          1           0       -0.570331   -1.673462    1.317569
      8          1           0        0.557890   -0.324131    1.706597
      9          8           0        0.712122   -1.493977   -0.836493
     10          8           0       -1.325527    0.247484    1.320615
 ---------------------------------------------------------------------
                    Distance matrix (angstroms):
                    1          2          3          4          5
     1  H    0.000000
     2  C    1.085982   0.000000
     3  H    1.795409   1.089522   0.000000
     4  H    1.787517   1.091044   1.747981   0.000000
     5  C    2.129179   1.496393   2.133209   2.110940   0.000000
     6  C    3.532341   2.609626   2.769925   2.905597   1.580403
     7  H    4.296265   3.486361   3.808326   3.727246   2.183109
     8  H    3.786747   2.939368   2.755657   3.498173   2.074115
     9  O    2.568783   2.395993   3.146162   3.030313   1.192619
    10  O    3.884138   2.815414   2.814926   2.675153   2.412924
                    6          7          8          9         10
     6  C    0.000000
     7  H    1.095988   0.000000
     8  H    1.108405   1.801366   0.000000
     9  O    2.389785   2.513342   2.803505   0.000000
    10  O    1.329231   2.064065   2.005738   3.440613   0.000000
 Stoichiometry    C3H5O2(2)
 Framework group  C1[X(C3H5O2)]
 Deg. of freedom    24
 Full point group                 C1      NOp   1
 Largest Abelian subgroup         C1      NOp   1
 Largest concise Abelian subgroup C1      NOp   1
                         Standard orientation:                         
 ---------------------------------------------------------------------
 Center     Atomic      Atomic             Coordinates (Angstroms)
 Number     Number       Type             X           Y           Z
 ---------------------------------------------------------------------
      1          1           0        1.900505    1.478173    0.083062
      2          6           0        0.830197    1.295668    0.060964
      3          1           0        0.336018    1.741241    0.923697
      4          1           0        0.384768    1.753474   -0.823561
      5          6           0        0.561214   -0.175639    0.015163
      6          6           0       -0.944435   -0.611248    0.217498
      7          1           0       -1.060636   -1.622804   -0.188015
      8          1           0       -0.976008   -0.648597    1.324823
      9          8           0        1.380711   -1.027053   -0.145647
     10          8           0       -1.789024    0.307781   -0.239571
 ---------------------------------------------------------------------
 Rotational constants (GHZ):      8.5373199      4.3433979      3.0598682

 **********************************************************************

            Population analysis using the SCF density.

 **********************************************************************

 Orbital symmetries:
 Alpha Orbitals:
       Occupied  (A) (A) (A) (A) (A) (A) (A) (A) (A) (A) (A) (A)
                 (A) (A) (A) (A) (A) (A) (A) (A)
       Virtual   (A) (A) (A) (A) (A) (A) (A) (A) (A) (A) (A) (A)
                 (A) (A) (A) (A) (A) (A) (A) (A) (A) (A) (A) (A)
                 (A) (A) (A) (A) (A) (A) (A) (A) (A) (A) (A) (A)
                 (A) (A) (A) (A) (A) (A) (A) (A) (A) (A) (A) (A)
                 (A) (A) (A) (A) (A) (A) (A) (A) (A) (A) (A) (A)
                 (A) (A) (A) (A) (A) (A) (A) (A) (A) (A) (A) (A)
                 (A) (A) (A) (A) (A) (A) (A) (A) (A) (A) (A) (A)
                 (A) (A) (A) (A) (A) (A) (A) (A) (A) (A) (A) (A)
                 (A) (A) (A) (A) (A) (A) (A) (A) (A) (A) (A) (A)
                 (A) (A) (A) (A) (A) (A) (A) (A) (A) (A) (A) (A)
                 (A) (A) (A) (A) (A) (A) (A) (A) (A) (A) (A) (A)
                 (A) (A) (A) (A) (A) (A) (A) (A) (A) (A) (A) (A)
                 (A) (A) (A) (A) (A) (A) (A) (A) (A) (A) (A) (A)
                 (A) (A) (A) (A) (A) (A) (A) (A) (A) (A) (A) (A)
                 (A) (A) (A) (A) (A) (A) (A) (A) (A) (A) (A) (A)
                 (A) (A) (A) (A) (A) (A) (A) (A) (A) (A) (A) (A)
                 (A) (A) (A) (A) (A) (A) (A) (A) (A) (A) (A) (A)
                 (A) (A) (A) (A) (A) (A) (A) (A) (A) (A) (A) (A)
                 (A) (A) (A) (A) (A) (A) (A) (A) (A) (A) (A) (A)
                 (A) (A) (A) (A) (A) (A) (A) (A) (A) (A) (A) (A)
                 (A) (A) (A) (A) (A) (A) (A) (A) (A) (A) (A) (A)
                 (A) (A) (A) (A) (A) (A) (A) (A) (A) (A) (A) (A)
                 (A) (A) (A) (A) (A) (A) (A) (A) (A) (A) (A) (A)
                 (A) (A) (A) (A) (A) (A) (A) (A) (A) (A) (A) (A)
                 (A) (A) (A) (A) (A) (A) (A) (A) (A) (A) (A) (A)
                 (A) (A) (A) (A) (A) (A) (A) (A) (A) (A) (A) (A)
                 (A) (A) (A) (A) (A) (A) (A) (A) (A) (A) (A) (A)
                 (A)
 Beta  Orbitals:
       Occupied  (A) (A) (A) (A) (A) (A) (A) (A) (A) (A) (A) (A)
                 (A) (A) (A) (A) (A) (A) (A)
       Virtual   (A) (A) (A) (A) (A) (A) (A) (A) (A) (A) (A) (A)
                 (A) (A) (A) (A) (A) (A) (A) (A) (A) (A) (A) (A)
                 (A) (A) (A) (A) (A) (A) (A) (A) (A) (A) (A) (A)
                 (A) (A) (A) (A) (A) (A) (A) (A) (A) (A) (A) (A)
                 (A) (A) (A) (A) (A) (A) (A) (A) (A) (A) (A) (A)
                 (A) (A) (A) (A) (A) (A) (A) (A) (A) (A) (A) (A)
                 (A) (A) (A) (A) (A) (A) (A) (A) (A) (A) (A) (A)
                 (A) (A) (A) (A) (A) (A) (A) (A) (A) (A) (A) (A)
                 (A) (A) (A) (A) (A) (A) (A) (A) (A) (A) (A) (A)
                 (A) (A) (A) (A) (A) (A) (A) (A) (A) (A) (A) (A)
                 (A) (A) (A) (A) (A) (A) (A) (A) (A) (A) (A) (A)
                 (A) (A) (A) (A) (A) (A) (A) (A) (A) (A) (A) (A)
                 (A) (A) (A) (A) (A) (A) (A) (A) (A) (A) (A) (A)
                 (A) (A) (A) (A) (A) (A) (A) (A) (A) (A) (A) (A)
                 (A) (A) (A) (A) (A) (A) (A) (A) (A) (A) (A) (A)
                 (A) (A) (A) (A) (A) (A) (A) (A) (A) (A) (A) (A)
                 (A) (A) (A) (A) (A) (A) (A) (A) (A) (A) (A) (A)
                 (A) (A) (A) (A) (A) (A) (A) (A) (A) (A) (A) (A)
                 (A) (A) (A) (A) (A) (A) (A) (A) (A) (A) (A) (A)
                 (A) (A) (A) (A) (A) (A) (A) (A) (A) (A) (A) (A)
                 (A) (A) (A) (A) (A) (A) (A) (A) (A) (A) (A) (A)
                 (A) (A) (A) (A) (A) (A) (A) (A) (A) (A) (A) (A)
                 (A) (A) (A) (A) (A) (A) (A) (A) (A) (A) (A) (A)
                 (A) (A) (A) (A) (A) (A) (A) (A) (A) (A) (A) (A)
                 (A) (A) (A) (A) (A) (A) (A) (A) (A) (A) (A) (A)
                 (A) (A) (A) (A) (A) (A) (A) (A) (A) (A) (A) (A)
                 (A) (A) (A) (A) (A) (A) (A) (A) (A) (A) (A) (A)
                 (A) (A)
 The electronic state is 2-A.
 Alpha  occ. eigenvalues --  -19.29698 -19.27952 -10.41396 -10.35947 -10.30887
 Alpha  occ. eigenvalues --   -1.19245  -1.15012  -0.87792  -0.80104  -0.65188
 Alpha  occ. eigenvalues --   -0.60193  -0.58876  -0.56940  -0.53706  -0.52887
 Alpha  occ. eigenvalues --   -0.50169  -0.47557  -0.45018  -0.38455  -0.35134
 Alpha virt. eigenvalues --    0.02569   0.03294   0.04013   0.04640   0.05160
 Alpha virt. eigenvalues --    0.06330   0.07706   0.09178   0.10744   0.11163
 Alpha virt. eigenvalues --    0.11659   0.12239   0.12797   0.13425   0.13835
 Alpha virt. eigenvalues --    0.14602   0.16197   0.17028   0.18294   0.19301
 Alpha virt. eigenvalues --    0.20534   0.21837   0.22098   0.22795   0.24294
 Alpha virt. eigenvalues --    0.24995   0.25913   0.26716   0.27477   0.28884
 Alpha virt. eigenvalues --    0.29474   0.30758   0.31475   0.32013   0.32639
 Alpha virt. eigenvalues --    0.33378   0.34087   0.35094   0.35810   0.36625
 Alpha virt. eigenvalues --    0.36833   0.37215   0.38033   0.38561   0.39553
 Alpha virt. eigenvalues --    0.39816   0.41904   0.43025   0.43840   0.44233
 Alpha virt. eigenvalues --    0.44680   0.45832   0.46582   0.47931   0.48988
 Alpha virt. eigenvalues --    0.49856   0.50917   0.52459   0.52878   0.53893
 Alpha virt. eigenvalues --    0.54707   0.55857   0.58191   0.59339   0.61267
 Alpha virt. eigenvalues --    0.63047   0.64932   0.66645   0.68323   0.69292
 Alpha virt. eigenvalues --    0.70727   0.71638   0.72659   0.73428   0.74242
 Alpha virt. eigenvalues --    0.75046   0.77180   0.78427   0.78956   0.79564
 Alpha virt. eigenvalues --    0.81106   0.82385   0.82766   0.84313   0.85777
 Alpha virt. eigenvalues --    0.86498   0.86714   0.87736   0.89118   0.90172
 Alpha virt. eigenvalues --    0.92815   0.93355   0.94389   0.94907   0.95535
 Alpha virt. eigenvalues --    0.96437   0.98302   0.98941   1.00822   1.01500
 Alpha virt. eigenvalues --    1.02913   1.05170   1.06521   1.06825   1.07945
 Alpha virt. eigenvalues --    1.08442   1.10219   1.11381   1.12235   1.14329
 Alpha virt. eigenvalues --    1.14664   1.16167   1.17127   1.19321   1.20109
 Alpha virt. eigenvalues --    1.23085   1.23570   1.24964   1.26069   1.28450
 Alpha virt. eigenvalues --    1.29415   1.31115   1.34025   1.35252   1.35436
 Alpha virt. eigenvalues --    1.38543   1.39179   1.40759   1.41505   1.43462
 Alpha virt. eigenvalues --    1.44087   1.45297   1.47626   1.48054   1.49430
 Alpha virt. eigenvalues --    1.51576   1.53046   1.54812   1.56285   1.58801
 Alpha virt. eigenvalues --    1.59483   1.59912   1.61410   1.62560   1.64256
 Alpha virt. eigenvalues --    1.66352   1.67609   1.68690   1.71326   1.71572
 Alpha virt. eigenvalues --    1.72667   1.74945   1.77846   1.79272   1.80327
 Alpha virt. eigenvalues --    1.84723   1.86937   1.87188   1.90323   1.91176
 Alpha virt. eigenvalues --    1.93849   1.99612   2.01871   2.05580   2.05712
 Alpha virt. eigenvalues --    2.07204   2.07999   2.10922   2.14363   2.17301
 Alpha virt. eigenvalues --    2.19734   2.22532   2.26843   2.27768   2.30578
 Alpha virt. eigenvalues --    2.31670   2.33304   2.33753   2.36409   2.38094
 Alpha virt. eigenvalues --    2.40393   2.44152   2.44968   2.46541   2.48946
 Alpha virt. eigenvalues --    2.53193   2.54603   2.59295   2.60486   2.67804
 Alpha virt. eigenvalues --    2.71814   2.74083   2.75560   2.78407   2.79005
 Alpha virt. eigenvalues --    2.81297   2.84780   2.88761   2.92296   2.93408
 Alpha virt. eigenvalues --    3.02530   3.07187   3.12900   3.15363   3.17479
 Alpha virt. eigenvalues --    3.17606   3.22211   3.24869   3.27892   3.28046
 Alpha virt. eigenvalues --    3.34161   3.36723   3.37940   3.39515   3.40241
 Alpha virt. eigenvalues --    3.43671   3.44224   3.46984   3.52917   3.54821
 Alpha virt. eigenvalues --    3.55256   3.59763   3.62139   3.63155   3.65721
 Alpha virt. eigenvalues --    3.69353   3.72205   3.74122   3.76289   3.77606
 Alpha virt. eigenvalues --    3.78912   3.80888   3.84563   3.86057   3.87198
 Alpha virt. eigenvalues --    3.89348   3.92623   3.95148   3.95834   4.00330
 Alpha virt. eigenvalues --    4.04031   4.07308   4.10080   4.11710   4.14061
 Alpha virt. eigenvalues --    4.15300   4.20246   4.21379   4.23141   4.28486
 Alpha virt. eigenvalues --    4.31558   4.38238   4.43613   4.45693   4.47050
 Alpha virt. eigenvalues --    4.48864   4.53076   4.54229   4.56895   4.59643
 Alpha virt. eigenvalues --    4.61563   4.63710   4.66988   4.70051   4.75032
 Alpha virt. eigenvalues --    4.82257   4.85209   4.88223   4.93399   4.95301
 Alpha virt. eigenvalues --    4.99348   5.01559   5.03234   5.09935   5.13584
 Alpha virt. eigenvalues --    5.16199   5.19556   5.22898   5.23993   5.33609
 Alpha virt. eigenvalues --    5.34753   5.40493   5.44145   5.51018   5.54250
 Alpha virt. eigenvalues --    5.61829   5.69234   5.73922   5.80976   5.84282
 Alpha virt. eigenvalues --    5.88924   5.96227   6.06609   6.27506   6.29716
 Alpha virt. eigenvalues --    6.31634   6.35056   6.37785   6.41629   6.42829
 Alpha virt. eigenvalues --    6.57893   6.59278   6.63754   6.66458   6.72481
 Alpha virt. eigenvalues --    6.78366   6.85140   6.86140   6.91535   6.94593
 Alpha virt. eigenvalues --    6.99490   7.02503   7.11574   7.20445   7.22356
 Alpha virt. eigenvalues --    7.32168   7.35436   7.38584   7.42389   7.47062
 Alpha virt. eigenvalues --   13.86012  15.07868  16.22661  16.79972  18.85403
  Beta  occ. eigenvalues --  -19.27931 -19.27767 -10.41218 -10.35980 -10.30856
  Beta  occ. eigenvalues --   -1.18752  -1.10445  -0.87303  -0.78411  -0.64192
  Beta  occ. eigenvalues --   -0.58821  -0.57996  -0.55807  -0.52687  -0.51459
  Beta  occ. eigenvalues --   -0.49452  -0.47071  -0.38285  -0.35047
  Beta virt. eigenvalues --   -0.08082   0.02775   0.03475   0.04183   0.04741
  Beta virt. eigenvalues --    0.05198   0.06435   0.07827   0.09357   0.10848
  Beta virt. eigenvalues --    0.11189   0.11709   0.12349   0.12888   0.13458
  Beta virt. eigenvalues --    0.13887   0.14699   0.16302   0.17096   0.18465
  Beta virt. eigenvalues --    0.19355   0.20611   0.21970   0.22235   0.23059
  Beta virt. eigenvalues --    0.24521   0.25212   0.26182   0.26899   0.27575
  Beta virt. eigenvalues --    0.28984   0.29577   0.30858   0.31718   0.32105
  Beta virt. eigenvalues --    0.32820   0.33481   0.34144   0.35219   0.35885
  Beta virt. eigenvalues --    0.36750   0.37057   0.37331   0.38133   0.38731
  Beta virt. eigenvalues --    0.39602   0.40143   0.42099   0.43197   0.44117
  Beta virt. eigenvalues --    0.44526   0.45013   0.45911   0.46639   0.48093
  Beta virt. eigenvalues --    0.49441   0.50243   0.51023   0.52585   0.53021
  Beta virt. eigenvalues --    0.54157   0.54808   0.55974   0.58459   0.59486
  Beta virt. eigenvalues --    0.61433   0.63329   0.65023   0.66852   0.68434
  Beta virt. eigenvalues --    0.69484   0.70909   0.71759   0.72852   0.73568
  Beta virt. eigenvalues --    0.74405   0.75174   0.77327   0.78609   0.79168
  Beta virt. eigenvalues --    0.79776   0.81235   0.82475   0.82880   0.84416
  Beta virt. eigenvalues --    0.85876   0.86675   0.86922   0.87870   0.89313
  Beta virt. eigenvalues --    0.90299   0.93033   0.93467   0.94653   0.95194
  Beta virt. eigenvalues --    0.95602   0.96590   0.98464   0.99273   1.00906
  Beta virt. eigenvalues --    1.01648   1.02968   1.05309   1.06635   1.07118
  Beta virt. eigenvalues --    1.08017   1.08505   1.10549   1.11499   1.12424
  Beta virt. eigenvalues --    1.14595   1.14716   1.16278   1.17135   1.19536
  Beta virt. eigenvalues --    1.20118   1.23197   1.23767   1.25108   1.26136
  Beta virt. eigenvalues --    1.28490   1.29551   1.31217   1.34146   1.35423
  Beta virt. eigenvalues --    1.35647   1.38665   1.39238   1.41035   1.41745
  Beta virt. eigenvalues --    1.44011   1.44196   1.45510   1.47713   1.48203
  Beta virt. eigenvalues --    1.49808   1.51655   1.53231   1.55071   1.56501
  Beta virt. eigenvalues --    1.58919   1.59637   1.60106   1.61491   1.62710
  Beta virt. eigenvalues --    1.64499   1.66678   1.67745   1.68932   1.71503
  Beta virt. eigenvalues --    1.71765   1.72982   1.75070   1.78240   1.79407
  Beta virt. eigenvalues --    1.80451   1.84831   1.87143   1.87451   1.90801
  Beta virt. eigenvalues --    1.91523   1.94235   1.99863   2.02078   2.05766
  Beta virt. eigenvalues --    2.06006   2.07285   2.08263   2.11152   2.14726
  Beta virt. eigenvalues --    2.17805   2.20370   2.22840   2.27058   2.29411
  Beta virt. eigenvalues --    2.31630   2.32003   2.33837   2.34278   2.37665
  Beta virt. eigenvalues --    2.38790   2.40914   2.44667   2.45627   2.47170
  Beta virt. eigenvalues --    2.49567   2.53659   2.55100   2.59809   2.61064
  Beta virt. eigenvalues --    2.68259   2.72206   2.74712   2.76230   2.78833
  Beta virt. eigenvalues --    2.79319   2.82041   2.85643   2.89262   2.93070
  Beta virt. eigenvalues --    2.93704   3.02743   3.07411   3.13315   3.15497
  Beta virt. eigenvalues --    3.17733   3.17836   3.22395   3.25259   3.28113
  Beta virt. eigenvalues --    3.28302   3.34528   3.36932   3.38302   3.39605
  Beta virt. eigenvalues --    3.40564   3.44005   3.44406   3.47243   3.53264
  Beta virt. eigenvalues --    3.55144   3.55764   3.59975   3.62465   3.63427
  Beta virt. eigenvalues --    3.65975   3.69658   3.72508   3.74400   3.76483
  Beta virt. eigenvalues --    3.77894   3.79107   3.81103   3.84862   3.86227
  Beta virt. eigenvalues --    3.87413   3.89509   3.92949   3.95348   3.96199
  Beta virt. eigenvalues --    4.00892   4.04730   4.07883   4.10429   4.12079
  Beta virt. eigenvalues --    4.14471   4.15472   4.20827   4.22101   4.23589
  Beta virt. eigenvalues --    4.28901   4.31728   4.38453   4.43946   4.45969
  Beta virt. eigenvalues --    4.47789   4.49191   4.53866   4.54548   4.57301
  Beta virt. eigenvalues --    4.60460   4.62020   4.64187   4.67723   4.70383
  Beta virt. eigenvalues --    4.75651   4.82865   4.85792   4.89861   4.94221
  Beta virt. eigenvalues --    4.95724   4.99477   5.01678   5.03567   5.10302
  Beta virt. eigenvalues --    5.13782   5.16643   5.20113   5.23338   5.24597
  Beta virt. eigenvalues --    5.33870   5.34903   5.40753   5.44243   5.51437
  Beta virt. eigenvalues --    5.54668   5.62425   5.69708   5.74241   5.81238
  Beta virt. eigenvalues --    5.84378   5.89056   5.97924   6.07046   6.28012
  Beta virt. eigenvalues --    6.33150   6.35130   6.37550   6.39243   6.41732
  Beta virt. eigenvalues --    6.44193   6.59878   6.62361   6.65891   6.67252
  Beta virt. eigenvalues --    6.75446   6.79888   6.88861   6.90663   6.93674
  Beta virt. eigenvalues --    6.96770   7.01678   7.04389   7.12371   7.20920
  Beta virt. eigenvalues --    7.22699   7.35312   7.39716   7.40530   7.43001
  Beta virt. eigenvalues --    7.48297  13.88881  15.08197  16.22906  16.80073
  Beta virt. eigenvalues --   18.85481
          Condensed to atoms (all electrons):
               1          2          3          4          5          6
     1  H    0.397713   0.408085  -0.003752  -0.003473  -0.031034  -0.004628
     2  C    0.408085   5.547529   0.363471   0.350804   0.000883   0.063258
     3  H   -0.003752   0.363471   0.330753   0.012267   0.002408  -0.000643
     4  H   -0.003473   0.350804   0.012267   0.327369   0.021779   0.000099
     5  C   -0.031034   0.000883   0.002408   0.021779   5.323701   0.063266
     6  C   -0.004628   0.063258  -0.000643   0.000099   0.063266   5.184237
     7  H   -0.001715   0.002760  -0.000044  -0.000572   0.017096   0.379768
     8  H   -0.002254  -0.014477  -0.005289  -0.001866   0.024360   0.330100
     9  O    0.014859  -0.044806  -0.003596  -0.002736   0.009893  -0.056489
    10  O    0.002053  -0.024978   0.006147   0.007280   0.000536   0.016126
               7          8          9         10
     1  H   -0.001715  -0.002254   0.014859   0.002053
     2  C    0.002760  -0.014477  -0.044806  -0.024978
     3  H   -0.000044  -0.005289  -0.003596   0.006147
     4  H   -0.000572  -0.001866  -0.002736   0.007280
     5  C    0.017096   0.024360   0.009893   0.000536
     6  C    0.379768   0.330100  -0.056489   0.016126
     7  H    0.363447  -0.004692  -0.002713  -0.036087
     8  H   -0.004692   0.369852   0.012331   0.003692
     9  O   -0.002713   0.012331   8.775492   0.006095
    10  O   -0.036087   0.003692   0.006095   8.632762
          Atomic-Atomic Spin Densities.
               1          2          3          4          5          6
     1  H    0.006700  -0.002358  -0.003988  -0.003566   0.005376  -0.000985
     2  C   -0.002358   0.039163  -0.000774  -0.003196   0.001779  -0.002711
     3  H   -0.003988  -0.000774   0.005605   0.003708  -0.007754   0.004805
     4  H   -0.003566  -0.003196   0.003708   0.003652  -0.006230   0.000771
     5  C    0.005376   0.001779  -0.007754  -0.006230   0.156332  -0.028832
     6  C   -0.000985  -0.002711   0.004805   0.000771  -0.028832   0.048077
     7  H   -0.000425   0.001874   0.000749   0.000528  -0.001386   0.002581
     8  H    0.001229  -0.003767  -0.002929  -0.002041   0.021097   0.009429
     9  O    0.001035  -0.002229   0.000152   0.000417  -0.034457   0.003717
    10  O   -0.001313  -0.000348   0.001619   0.006907  -0.008249  -0.106243
               7          8          9         10
     1  H   -0.000425   0.001229   0.001035  -0.001313
     2  C    0.001874  -0.003767  -0.002229  -0.000348
     3  H    0.000749  -0.002929   0.000152   0.001619
     4  H    0.000528  -0.002041   0.000417   0.006907
     5  C   -0.001386   0.021097  -0.034457  -0.008249
     6  C    0.002581   0.009429   0.003717  -0.106243
     7  H   -0.000394  -0.004061   0.002459   0.002363
     8  H   -0.004061   0.045105  -0.005777   0.005202
     9  O    0.002459  -0.005777   0.103929   0.002063
    10  O    0.002363   0.005202   0.002063   0.899342
 Mulliken charges and spin densities:
               1          2
     1  H    0.224148   0.001706
     2  C   -0.652529   0.027432
     3  H    0.298277   0.001193
     4  H    0.289049   0.000950
     5  C    0.567112   0.097677
     6  C    0.024906  -0.069388
     7  H    0.282751   0.004288
     8  H    0.288242   0.063488
     9  O   -0.708330   0.071310
    10  O   -0.613626   0.801344
 Sum of Mulliken charges =   0.00000   1.00000
 Mulliken charges and spin densities with hydrogens summed into heavy atoms:
               1          2
     2  C    0.158944   0.031281
     5  C    0.567112   0.097677
     6  C    0.595900  -0.001612
     9  O   -0.708330   0.071310
    10  O   -0.613626   0.801344
 Electronic spatial extent (au):  <R**2>=            410.2888
 Charge=              0.0000 electrons
 Dipole moment (field-independent basis, Debye):
    X=              0.2932    Y=              1.0884    Z=              1.1947  Tot=              1.6426
 Quadrupole moment (field-independent basis, Debye-Ang):
   XX=            -35.7547   YY=            -29.5897   ZZ=            -27.8504
   XY=              5.4038   XZ=             -1.2226   YZ=             -0.5264
 Traceless Quadrupole moment (field-independent basis, Debye-Ang):
   XX=             -4.6898   YY=              1.4752   ZZ=              3.2146
   XY=              5.4038   XZ=             -1.2226   YZ=             -0.5264
 Octapole moment (field-independent basis, Debye-Ang**2):
  XXX=              4.1618  YYY=              1.2959  ZZZ=              0.5141  XYY=             -2.7575
  XXY=              1.1352  XXZ=              3.4727  XZZ=             -1.0154  YZZ=             -0.2366
  YYZ=             -0.4424  XYZ=             -0.3965
 Hexadecapole moment (field-independent basis, Debye-Ang**3):
 XXXX=           -299.5699 YYYY=           -180.2165 ZZZZ=            -42.6323 XXXY=              8.3586
 XXXZ=             -4.4389 YYYX=              0.7438 YYYZ=              0.2674 ZZZX=             -1.7539
 ZZZY=             -0.8391 XXYY=            -79.0117 XXZZ=            -55.0580 YYZZ=            -35.0521
 XXYZ=             -0.3666 YYXZ=              1.0893 ZZXY=             -1.7298
 N-N= 1.682160796826D+02 E-N=-9.634573306029D+02  KE= 2.662009442586D+02
                          Isotropic Fermi Contact Couplings
        Atom                 a.u.       MegaHertz       Gauss      10(-4) cm-1
     1  H(1)              -0.00028      -1.26335      -0.45080      -0.42141
     2  C(13)              0.00249       2.80313       1.00023       0.93502
     3  H(1)              -0.00035      -1.58640      -0.56607      -0.52917
     4  H(1)              -0.00004      -0.15784      -0.05632      -0.05265
     5  C(13)              0.05694      64.00936      22.84013      21.35122
     6  C(13)             -0.03532     -39.70537     -14.16786     -13.24429
     7  H(1)              -0.00120      -5.35117      -1.90943      -1.78496
     8  H(1)               0.03981     177.93569      63.49188      59.35296
     9  O(17)              0.00753      -4.56585      -1.62921      -1.52300
    10  O(17)              0.03117     -18.89509      -6.74224      -6.30273
 --------------------------------------------------------
       Center         ----  Spin Dipole Couplings  ----
                      3XX-RR        3YY-RR        3ZZ-RR
 --------------------------------------------------------
     1   Atom        0.004909      0.000192     -0.005101
     2   Atom       -0.009602      0.030964     -0.021362
     3   Atom        0.000919      0.001348     -0.002267
     4   Atom        0.004520      0.000773     -0.005293
     5   Atom        0.142229     -0.062225     -0.080004
     6   Atom        0.029056     -0.021065     -0.007991
     7   Atom       -0.006550      0.017085     -0.010535
     8   Atom       -0.011034     -0.006020      0.017053
     9   Atom        0.259020     -0.062312     -0.196708
    10   Atom        0.528425     -1.372635      0.844210
 --------------------------------------------------------
                        XY            XZ            YZ
 --------------------------------------------------------
     1   Atom        0.003819      0.000670     -0.000087
     2   Atom        0.004913      0.001656     -0.007655
     3   Atom        0.005268      0.002960      0.004893
     4   Atom        0.008819     -0.000763     -0.003557
     5   Atom        0.057837     -0.010211     -0.005706
     6   Atom       -0.022474     -0.034679     -0.027054
     7   Atom       -0.004019     -0.000193      0.001883
     8   Atom       -0.004920      0.012564     -0.006924
     9   Atom        0.217582      0.022932      0.014445
    10   Atom        0.647303     -2.256501     -0.686545
 --------------------------------------------------------


 ---------------------------------------------------------------------------------
              Anisotropic Spin Dipole Couplings in Principal Axis System
 ---------------------------------------------------------------------------------

       Atom             a.u.   MegaHertz   Gauss  10(-4) cm-1        Axes

              Baa    -0.0052    -2.761    -0.985    -0.921 -0.0985  0.0861  0.9914
     1 H(1)   Bbb    -0.0019    -1.008    -0.360    -0.336 -0.4769  0.8703 -0.1230
              Bcc     0.0071     3.769     1.345     1.257  0.8734  0.4849  0.0446
 
              Baa    -0.0229    -3.071    -1.096    -1.024 -0.1783  0.1544  0.9718
     2 C(13)  Bbb    -0.0097    -1.300    -0.464    -0.434  0.9779 -0.0819  0.1924
              Bcc     0.0326     4.371     1.560     1.458  0.1093  0.9846 -0.1364
 
              Baa    -0.0058    -3.084    -1.100    -1.029  0.1747 -0.6418  0.7467
     3 H(1)   Bbb    -0.0034    -1.803    -0.643    -0.601  0.7879 -0.3637 -0.4969
              Bcc     0.0092     4.887     1.744     1.630  0.5905  0.6752  0.4421
 
              Baa    -0.0083    -4.450    -1.588    -1.484 -0.4029  0.6438  0.6505
     4 H(1)   Bbb    -0.0038    -2.022    -0.721    -0.674  0.5189 -0.4248  0.7418
              Bcc     0.0121     6.472     2.309     2.159  0.7539  0.6365 -0.1629
 
              Baa    -0.0823   -11.043    -3.941    -3.684 -0.0922  0.5089  0.8559
     5 C(13)  Bbb    -0.0757   -10.158    -3.625    -3.388 -0.2423  0.8222 -0.5150
              Bcc     0.1580    21.201     7.565     7.072  0.9658  0.2549 -0.0475
 
              Baa    -0.0600    -8.053    -2.874    -2.686  0.4103  0.6680  0.6209
     6 C(13)  Bbb     0.0097     1.295     0.462     0.432 -0.2588  0.7381 -0.6231
              Bcc     0.0504     6.758     2.411     2.254  0.8745 -0.0950 -0.4757
 
              Baa    -0.0107    -5.690    -2.030    -1.898 -0.0225 -0.0709  0.9972
     7 H(1)   Bbb    -0.0072    -3.847    -1.373    -1.283  0.9864  0.1606  0.0337
              Bcc     0.0179     9.537     3.403     3.181 -0.1625  0.9845  0.0663
 
              Baa    -0.0164    -8.729    -3.115    -2.912  0.9239  0.2403 -0.2976
     8 H(1)   Bbb    -0.0077    -4.133    -1.475    -1.379 -0.1366  0.9340  0.3300
              Bcc     0.0241    12.862     4.590     4.290  0.3573 -0.2642  0.8958
 
              Baa    -0.1982    14.345     5.119     4.785  0.0017 -0.1084  0.9941
     9 O(17)  Bbb    -0.1719    12.436     4.438     4.148 -0.4527  0.8863  0.0974
              Bcc     0.3701   -26.781    -9.556    -8.933  0.8916  0.4502  0.0475
 
              Baa    -1.5786   114.227    40.759    38.102  0.7041 -0.4857  0.5181
    10 O(17)  Bbb    -1.5668   113.371    40.454    37.817  0.2417  0.8499  0.4682
              Bcc     3.1454  -227.599   -81.213   -75.919 -0.6677 -0.2044  0.7158
 

 ---------------------------------------------------------------------------------

 1\1\GINC-C749\FOpt\UwB97XD\Aug-CC-pVTZ\C3H5O2(2)\HASANGAL\19-Nov-2018\
 0\\#wB97XD Aug-cc-pVTZ Opt Integral(Grid=SuperFineGrid) Freq MaxDisk=3
 2GB\\Title\\0,2\H,0.7807689847,0.8492373776,-1.886866578\C,0.202929464
 1,0.8436228919,-0.9673958198\H,0.565472934,1.5970822992,-0.268884021\H
 ,-0.8407213402,1.0863922111,-1.1729042285\C,0.2550921066,-0.5123373353
 ,-0.3366468491\C,-0.3376956328,-0.6200111347,1.1244089751\H,-0.5703313
 151,-1.6734623965,1.317569242\H,0.5578895879,-0.3241307277,1.706597367
 2\O,0.7121221936,-1.4939767462,-0.8364934655\O,-1.3255269828,0.2474835
 607,1.3206153776\\Version=ES64L-G09RevD.01\State=2-A\HF=-267.7110855\S
 2=0.75609\S2-1=0.\S2A=0.750023\RMSD=3.567e-09\RMSF=4.456e-06\Dipole=0.
 3792876,0.5231077,0.0109807\Quadrupole=-0.8558699,-0.263238,1.1191079,
 2.5969975,2.9580012,-3.1836056\PG=C01 [X(C3H5O2)]\\@


 BOOKS ARE LIGHTHOUSES ERECTED IN THE GREAT SEA OF TIME.
     -- E.P.WHIPPLE
 Job cpu time:       0 days 16 hours 28 minutes 45.4 seconds.
 File lengths (MBytes):  RWF=    128 Int=      0 D2E=      0 Chk=     13 Scr=      1
 Normal termination of Gaussian 09 at Mon Nov 19 18:31:08 2018.
 Link1:  Proceeding to internal job step number  2.
 ----------------------------------------------------------------------
 #N Geom=AllCheck Guess=TCheck SCRF=Check GenChk UwB97XD/Aug-CC-pVTZ Fr
 eq
 ----------------------------------------------------------------------
 1/10=4,29=7,30=1,38=1,40=1/1,3;
 2/12=2,40=1/2;
 3/5=16,6=1,7=10,11=2,14=-4,16=1,25=1,30=1,70=2,71=2,74=-58,75=-7,116=2,140=1/1,2,3;
 4/5=101/1;
 5/5=2,98=1/2;
 8/6=4,10=90,11=11/1;
 11/6=1,8=1,9=11,15=111,16=1/1,2,10;
 10/6=1/2;
 6/7=2,8=2,9=2,10=2,18=1,28=1/1;
 7/8=1,10=1,25=1/1,2,3,16;
 1/10=4,30=1/3;
 99//99;
 Structure from the checkpoint file:  "acetonylalkoxide-wb97-opt.chk"
 -----
 Title
 -----
 Charge =  0 Multiplicity = 2
 Redundant internal coordinates found in file.
 H,0,0.7807689847,0.8492373776,-1.886866578
 C,0,0.2029294641,0.8436228919,-0.9673958198
 H,0,0.565472934,1.5970822992,-0.268884021
 H,0,-0.8407213402,1.0863922111,-1.1729042285
 C,0,0.2550921066,-0.5123373353,-0.3366468491
 C,0,-0.3376956328,-0.6200111347,1.1244089751
 H,0,-0.5703313151,-1.6734623965,1.317569242
 H,0,0.5578895879,-0.3241307277,1.7065973672
 O,0,0.7121221936,-1.4939767462,-0.8364934655
 O,0,-1.3255269828,0.2474835607,1.3206153776
 Recover connectivity data from disk.

 GradGradGradGradGradGradGradGradGradGradGradGradGradGradGradGradGradGrad
 Berny optimization.
 Initialization pass.
                           ----------------------------
                           !    Initial Parameters    !
                           ! (Angstroms and Degrees)  !
 --------------------------                            --------------------------
 ! Name  Definition              Value          Derivative Info.                !
 --------------------------------------------------------------------------------
 ! R1    R(1,2)                  1.086          calculate D2E/DX2 analytically  !
 ! R2    R(2,3)                  1.0895         calculate D2E/DX2 analytically  !
 ! R3    R(2,4)                  1.091          calculate D2E/DX2 analytically  !
 ! R4    R(2,5)                  1.4964         calculate D2E/DX2 analytically  !
 ! R5    R(5,6)                  1.5804         calculate D2E/DX2 analytically  !
 ! R6    R(5,9)                  1.1926         calculate D2E/DX2 analytically  !
 ! R7    R(6,7)                  1.096          calculate D2E/DX2 analytically  !
 ! R8    R(6,8)                  1.1084         calculate D2E/DX2 analytically  !
 ! R9    R(6,10)                 1.3292         calculate D2E/DX2 analytically  !
 ! A1    A(1,2,3)              111.2345         calculate D2E/DX2 analytically  !
 ! A2    A(1,2,4)              110.3863         calculate D2E/DX2 analytically  !
 ! A3    A(1,2,5)              110.061          calculate D2E/DX2 analytically  !
 ! A4    A(3,2,4)              106.5698         calculate D2E/DX2 analytically  !
 ! A5    A(3,2,5)              110.1703         calculate D2E/DX2 analytically  !
 ! A6    A(4,2,5)              108.3227         calculate D2E/DX2 analytically  !
 ! A7    A(2,5,6)              115.9982         calculate D2E/DX2 analytically  !
 ! A8    A(2,5,9)              125.6298         calculate D2E/DX2 analytically  !
 ! A9    A(6,5,9)              118.3676         calculate D2E/DX2 analytically  !
 ! A10   A(5,6,7)              107.9409         calculate D2E/DX2 analytically  !
 ! A11   A(5,6,8)               99.4582         calculate D2E/DX2 analytically  !
 ! A12   A(5,6,10)             111.7617         calculate D2E/DX2 analytically  !
 ! A13   A(7,6,8)              109.604          calculate D2E/DX2 analytically  !
 ! A14   A(7,6,10)             116.33           calculate D2E/DX2 analytically  !
 ! A15   A(8,6,10)             110.4093         calculate D2E/DX2 analytically  !
 ! D1    D(1,2,5,6)            170.3404         calculate D2E/DX2 analytically  !
 ! D2    D(1,2,5,9)             -8.8819         calculate D2E/DX2 analytically  !
 ! D3    D(3,2,5,6)             47.3215         calculate D2E/DX2 analytically  !
 ! D4    D(3,2,5,9)           -131.9007         calculate D2E/DX2 analytically  !
 ! D5    D(4,2,5,6)            -68.8902         calculate D2E/DX2 analytically  !
 ! D6    D(4,2,5,9)            111.8876         calculate D2E/DX2 analytically  !
 ! D7    D(2,5,6,7)            159.8659         calculate D2E/DX2 analytically  !
 ! D8    D(2,5,6,8)            -85.8372         calculate D2E/DX2 analytically  !
 ! D9    D(2,5,6,10)            30.7245         calculate D2E/DX2 analytically  !
 ! D10   D(9,5,6,7)            -20.8525         calculate D2E/DX2 analytically  !
 ! D11   D(9,5,6,8)             93.4444         calculate D2E/DX2 analytically  !
 ! D12   D(9,5,6,10)          -149.9939         calculate D2E/DX2 analytically  !
 --------------------------------------------------------------------------------
 Trust Radius=3.00D-01 FncErr=1.00D-07 GrdErr=1.00D-07
 Number of steps in this run=      2 maximum allowed number of steps=      2.
 GradGradGradGradGradGradGradGradGradGradGradGradGradGradGradGradGradGrad

                          Input orientation:                          
 ---------------------------------------------------------------------
 Center     Atomic      Atomic             Coordinates (Angstroms)
 Number     Number       Type             X           Y           Z
 ---------------------------------------------------------------------
      1          1           0        0.780769    0.849237   -1.886867
      2          6           0        0.202929    0.843623   -0.967396
      3          1           0        0.565473    1.597082   -0.268884
      4          1           0       -0.840721    1.086392   -1.172904
      5          6           0        0.255092   -0.512337   -0.336647
      6          6           0       -0.337696   -0.620011    1.124409
      7          1           0       -0.570331   -1.673462    1.317569
      8          1           0        0.557890   -0.324131    1.706597
      9          8           0        0.712122   -1.493977   -0.836493
     10          8           0       -1.325527    0.247484    1.320615
 ---------------------------------------------------------------------
                    Distance matrix (angstroms):
                    1          2          3          4          5
     1  H    0.000000
     2  C    1.085982   0.000000
     3  H    1.795409   1.089522   0.000000
     4  H    1.787517   1.091044   1.747981   0.000000
     5  C    2.129179   1.496393   2.133209   2.110940   0.000000
     6  C    3.532341   2.609626   2.769925   2.905597   1.580403
     7  H    4.296265   3.486361   3.808326   3.727246   2.183109
     8  H    3.786747   2.939368   2.755657   3.498173   2.074115
     9  O    2.568783   2.395993   3.146162   3.030313   1.192619
    10  O    3.884138   2.815414   2.814926   2.675153   2.412924
                    6          7          8          9         10
     6  C    0.000000
     7  H    1.095988   0.000000
     8  H    1.108405   1.801366   0.000000
     9  O    2.389785   2.513342   2.803505   0.000000
    10  O    1.329231   2.064065   2.005738   3.440613   0.000000
 Stoichiometry    C3H5O2(2)
 Framework group  C1[X(C3H5O2)]
 Deg. of freedom    24
 Full point group                 C1      NOp   1
 Largest Abelian subgroup         C1      NOp   1
 Largest concise Abelian subgroup C1      NOp   1
                         Standard orientation:                         
 ---------------------------------------------------------------------
 Center     Atomic      Atomic             Coordinates (Angstroms)
 Number     Number       Type             X           Y           Z
 ---------------------------------------------------------------------
      1          1           0        1.900505    1.478173    0.083062
      2          6           0        0.830197    1.295668    0.060964
      3          1           0        0.336018    1.741241    0.923697
      4          1           0        0.384768    1.753474   -0.823561
      5          6           0        0.561214   -0.175639    0.015163
      6          6           0       -0.944435   -0.611248    0.217498
      7          1           0       -1.060636   -1.622804   -0.188015
      8          1           0       -0.976008   -0.648597    1.324823
      9          8           0        1.380711   -1.027053   -0.145647
     10          8           0       -1.789024    0.307781   -0.239571
 ---------------------------------------------------------------------
 Rotational constants (GHZ):      8.5373199      4.3433979      3.0598682
 Standard basis: Aug-CC-pVTZ (5D, 7F)
 There are   400 symmetry adapted cartesian basis functions of A   symmetry.
 There are   345 symmetry adapted basis functions of A   symmetry.
   345 basis functions,   495 primitive gaussians,   400 cartesian basis functions
    20 alpha electrons       19 beta electrons
       nuclear repulsion energy       168.2191555493 Hartrees.
 NAtoms=   10 NActive=   10 NUniq=   10 SFac= 1.00D+00 NAtFMM=   60 NAOKFM=F Big=F
 Integral buffers will be    131072 words long.
 Raffenetti 2 integral format.
 Two-electron integral symmetry is turned on.
 Nuclear repulsion after empirical dispersion term =      168.2160796826 Hartrees.
 One-electron integrals computed using PRISM.
 NBasis=   345 RedAO= T EigKep=  1.73D-05  NBF=   345
 NBsUse=   345 1.00D-06 EigRej= -1.00D+00 NBFU=   345
 Initial guess from the checkpoint file:  "acetonylalkoxide-wb97-opt.chk"
 B after Tr=     0.000000    0.000000    0.000000
         Rot=    1.000000    0.000000    0.000000    0.000000 Ang=   0.00 deg.
 Initial guess <Sx>= 0.0000 <Sy>= 0.0000 <Sz>= 0.5000 <S**2>= 0.7561 S= 0.5030
 Requested convergence on RMS density matrix=1.00D-08 within 128 cycles.
 Requested convergence on MAX density matrix=1.00D-06.
 Requested convergence on             energy=1.00D-06.
 No special actions if energy rises.
 SCF Done:  E(UwB97XD) =  -267.711085500     A.U. after    1 cycles
            NFock=  1  Conv=0.49D-09     -V/T= 2.0057
 <Sx>= 0.0000 <Sy>= 0.0000 <Sz>= 0.5000 <S**2>= 0.7561 S= 0.5030
 <L.S>= 0.000000000000E+00
 Annihilation of the first spin contaminant:
 S**2 before annihilation     0.7561,   after     0.7500
 DoSCS=F DFT=T ScalE2(SS,OS)=  1.000000  1.000000
 Range of M.O.s used for correlation:     1   345
 NBasis=   345 NAE=    20 NBE=    19 NFC=     0 NFV=     0
 NROrb=    345 NOA=    20 NOB=    19 NVA=   325 NVB=   326

 **** Warning!!: The largest alpha MO coefficient is  0.41633640D+02


 **** Warning!!: The largest beta MO coefficient is  0.39563265D+02

 Symmetrizing basis deriv contribution to polar:
 IMax=3 JMax=2 DiffMx= 0.00D+00
 G2DrvN: will do    11 centers at a time, making    1 passes.
 Calling FoFCou, ICntrl=  3107 FMM=F I1Cent=   0 AccDes= 0.00D+00.
 End of G2Drv F.D. properties file   721 does not exist.
 End of G2Drv F.D. properties file   722 does not exist.
 End of G2Drv F.D. properties file   788 does not exist.
          IDoAtm=1111111111
          Differentiating once with respect to electric field.
                with respect to dipole field.
          Differentiating once with respect to nuclear coordinates.
          There are    33 degrees of freedom in the 1st order CPHF.  IDoFFX=6 NUNeed=     3.
     30 vectors produced by pass  0 Test12= 3.85D-14 3.03D-09 XBig12= 6.14D+01 3.75D+00.
 AX will form    30 AO Fock derivatives at one time.
     30 vectors produced by pass  1 Test12= 3.85D-14 3.03D-09 XBig12= 1.17D+01 3.74D-01.
     30 vectors produced by pass  2 Test12= 3.85D-14 3.03D-09 XBig12= 1.05D+00 2.10D-01.
     30 vectors produced by pass  3 Test12= 3.85D-14 3.03D-09 XBig12= 2.56D-02 2.34D-02.
     30 vectors produced by pass  4 Test12= 3.85D-14 3.03D-09 XBig12= 5.31D-04 3.51D-03.
     30 vectors produced by pass  5 Test12= 3.85D-14 3.03D-09 XBig12= 8.52D-06 3.13D-04.
     30 vectors produced by pass  6 Test12= 3.85D-14 3.03D-09 XBig12= 8.92D-08 3.66D-05.
     23 vectors produced by pass  7 Test12= 3.85D-14 3.03D-09 XBig12= 9.90D-10 5.12D-06.
      3 vectors produced by pass  8 Test12= 3.85D-14 3.03D-09 XBig12= 8.75D-12 3.17D-07.
      3 vectors produced by pass  9 Test12= 3.85D-14 3.03D-09 XBig12= 8.26D-14 3.41D-08.
      1 vectors produced by pass 10 Test12= 3.85D-14 3.03D-09 XBig12= 9.20D-16 3.74D-09.
 InvSVY:  IOpt=1 It=  1 EMax= 4.44D-15
 Solved reduced A of dimension   240 with    33 vectors.
 Isotropic polarizability for W=    0.000000       50.97 Bohr**3.
 End of Minotr F.D. properties file   721 does not exist.
 End of Minotr F.D. properties file   722 does not exist.
 End of Minotr F.D. properties file   788 does not exist.

 **********************************************************************

            Population analysis using the SCF density.

 **********************************************************************

 Orbital symmetries:
 Alpha Orbitals:
       Occupied  (A) (A) (A) (A) (A) (A) (A) (A) (A) (A) (A) (A)
                 (A) (A) (A) (A) (A) (A) (A) (A)
       Virtual   (A) (A) (A) (A) (A) (A) (A) (A) (A) (A) (A) (A)
                 (A) (A) (A) (A) (A) (A) (A) (A) (A) (A) (A) (A)
                 (A) (A) (A) (A) (A) (A) (A) (A) (A) (A) (A) (A)
                 (A) (A) (A) (A) (A) (A) (A) (A) (A) (A) (A) (A)
                 (A) (A) (A) (A) (A) (A) (A) (A) (A) (A) (A) (A)
                 (A) (A) (A) (A) (A) (A) (A) (A) (A) (A) (A) (A)
                 (A) (A) (A) (A) (A) (A) (A) (A) (A) (A) (A) (A)
                 (A) (A) (A) (A) (A) (A) (A) (A) (A) (A) (A) (A)
                 (A) (A) (A) (A) (A) (A) (A) (A) (A) (A) (A) (A)
                 (A) (A) (A) (A) (A) (A) (A) (A) (A) (A) (A) (A)
                 (A) (A) (A) (A) (A) (A) (A) (A) (A) (A) (A) (A)
                 (A) (A) (A) (A) (A) (A) (A) (A) (A) (A) (A) (A)
                 (A) (A) (A) (A) (A) (A) (A) (A) (A) (A) (A) (A)
                 (A) (A) (A) (A) (A) (A) (A) (A) (A) (A) (A) (A)
                 (A) (A) (A) (A) (A) (A) (A) (A) (A) (A) (A) (A)
                 (A) (A) (A) (A) (A) (A) (A) (A) (A) (A) (A) (A)
                 (A) (A) (A) (A) (A) (A) (A) (A) (A) (A) (A) (A)
                 (A) (A) (A) (A) (A) (A) (A) (A) (A) (A) (A) (A)
                 (A) (A) (A) (A) (A) (A) (A) (A) (A) (A) (A) (A)
                 (A) (A) (A) (A) (A) (A) (A) (A) (A) (A) (A) (A)
                 (A) (A) (A) (A) (A) (A) (A) (A) (A) (A) (A) (A)
                 (A) (A) (A) (A) (A) (A) (A) (A) (A) (A) (A) (A)
                 (A) (A) (A) (A) (A) (A) (A) (A) (A) (A) (A) (A)
                 (A) (A) (A) (A) (A) (A) (A) (A) (A) (A) (A) (A)
                 (A) (A) (A) (A) (A) (A) (A) (A) (A) (A) (A) (A)
                 (A) (A) (A) (A) (A) (A) (A) (A) (A) (A) (A) (A)
                 (A) (A) (A) (A) (A) (A) (A) (A) (A) (A) (A) (A)
                 (A)
 Beta  Orbitals:
       Occupied  (A) (A) (A) (A) (A) (A) (A) (A) (A) (A) (A) (A)
                 (A) (A) (A) (A) (A) (A) (A)
       Virtual   (A) (A) (A) (A) (A) (A) (A) (A) (A) (A) (A) (A)
                 (A) (A) (A) (A) (A) (A) (A) (A) (A) (A) (A) (A)
                 (A) (A) (A) (A) (A) (A) (A) (A) (A) (A) (A) (A)
                 (A) (A) (A) (A) (A) (A) (A) (A) (A) (A) (A) (A)
                 (A) (A) (A) (A) (A) (A) (A) (A) (A) (A) (A) (A)
                 (A) (A) (A) (A) (A) (A) (A) (A) (A) (A) (A) (A)
                 (A) (A) (A) (A) (A) (A) (A) (A) (A) (A) (A) (A)
                 (A) (A) (A) (A) (A) (A) (A) (A) (A) (A) (A) (A)
                 (A) (A) (A) (A) (A) (A) (A) (A) (A) (A) (A) (A)
                 (A) (A) (A) (A) (A) (A) (A) (A) (A) (A) (A) (A)
                 (A) (A) (A) (A) (A) (A) (A) (A) (A) (A) (A) (A)
                 (A) (A) (A) (A) (A) (A) (A) (A) (A) (A) (A) (A)
                 (A) (A) (A) (A) (A) (A) (A) (A) (A) (A) (A) (A)
                 (A) (A) (A) (A) (A) (A) (A) (A) (A) (A) (A) (A)
                 (A) (A) (A) (A) (A) (A) (A) (A) (A) (A) (A) (A)
                 (A) (A) (A) (A) (A) (A) (A) (A) (A) (A) (A) (A)
                 (A) (A) (A) (A) (A) (A) (A) (A) (A) (A) (A) (A)
                 (A) (A) (A) (A) (A) (A) (A) (A) (A) (A) (A) (A)
                 (A) (A) (A) (A) (A) (A) (A) (A) (A) (A) (A) (A)
                 (A) (A) (A) (A) (A) (A) (A) (A) (A) (A) (A) (A)
                 (A) (A) (A) (A) (A) (A) (A) (A) (A) (A) (A) (A)
                 (A) (A) (A) (A) (A) (A) (A) (A) (A) (A) (A) (A)
                 (A) (A) (A) (A) (A) (A) (A) (A) (A) (A) (A) (A)
                 (A) (A) (A) (A) (A) (A) (A) (A) (A) (A) (A) (A)
                 (A) (A) (A) (A) (A) (A) (A) (A) (A) (A) (A) (A)
                 (A) (A) (A) (A) (A) (A) (A) (A) (A) (A) (A) (A)
                 (A) (A) (A) (A) (A) (A) (A) (A) (A) (A) (A) (A)
                 (A) (A)
 The electronic state is 2-A.
 Alpha  occ. eigenvalues --  -19.29698 -19.27952 -10.41396 -10.35947 -10.30887
 Alpha  occ. eigenvalues --   -1.19245  -1.15012  -0.87792  -0.80104  -0.65188
 Alpha  occ. eigenvalues --   -0.60193  -0.58876  -0.56940  -0.53706  -0.52887
 Alpha  occ. eigenvalues --   -0.50169  -0.47557  -0.45018  -0.38455  -0.35134
 Alpha virt. eigenvalues --    0.02569   0.03294   0.04013   0.04640   0.05160
 Alpha virt. eigenvalues --    0.06330   0.07706   0.09178   0.10744   0.11163
 Alpha virt. eigenvalues --    0.11659   0.12239   0.12797   0.13425   0.13835
 Alpha virt. eigenvalues --    0.14602   0.16197   0.17028   0.18294   0.19301
 Alpha virt. eigenvalues --    0.20534   0.21837   0.22098   0.22795   0.24294
 Alpha virt. eigenvalues --    0.24995   0.25913   0.26716   0.27477   0.28884
 Alpha virt. eigenvalues --    0.29474   0.30758   0.31475   0.32013   0.32639
 Alpha virt. eigenvalues --    0.33378   0.34087   0.35094   0.35810   0.36625
 Alpha virt. eigenvalues --    0.36833   0.37215   0.38033   0.38561   0.39553
 Alpha virt. eigenvalues --    0.39816   0.41904   0.43025   0.43840   0.44233
 Alpha virt. eigenvalues --    0.44680   0.45832   0.46582   0.47931   0.48988
 Alpha virt. eigenvalues --    0.49856   0.50917   0.52459   0.52878   0.53893
 Alpha virt. eigenvalues --    0.54707   0.55857   0.58191   0.59339   0.61267
 Alpha virt. eigenvalues --    0.63047   0.64932   0.66645   0.68323   0.69292
 Alpha virt. eigenvalues --    0.70727   0.71638   0.72659   0.73428   0.74242
 Alpha virt. eigenvalues --    0.75046   0.77180   0.78427   0.78956   0.79564
 Alpha virt. eigenvalues --    0.81106   0.82385   0.82766   0.84313   0.85777
 Alpha virt. eigenvalues --    0.86498   0.86714   0.87736   0.89118   0.90172
 Alpha virt. eigenvalues --    0.92815   0.93355   0.94389   0.94907   0.95535
 Alpha virt. eigenvalues --    0.96437   0.98302   0.98941   1.00822   1.01500
 Alpha virt. eigenvalues --    1.02913   1.05170   1.06521   1.06825   1.07945
 Alpha virt. eigenvalues --    1.08442   1.10219   1.11381   1.12235   1.14329
 Alpha virt. eigenvalues --    1.14664   1.16167   1.17127   1.19321   1.20109
 Alpha virt. eigenvalues --    1.23085   1.23570   1.24964   1.26069   1.28450
 Alpha virt. eigenvalues --    1.29415   1.31115   1.34025   1.35252   1.35436
 Alpha virt. eigenvalues --    1.38543   1.39179   1.40759   1.41505   1.43462
 Alpha virt. eigenvalues --    1.44087   1.45297   1.47626   1.48054   1.49430
 Alpha virt. eigenvalues --    1.51576   1.53046   1.54812   1.56285   1.58801
 Alpha virt. eigenvalues --    1.59483   1.59912   1.61410   1.62560   1.64256
 Alpha virt. eigenvalues --    1.66352   1.67609   1.68690   1.71326   1.71572
 Alpha virt. eigenvalues --    1.72667   1.74945   1.77846   1.79272   1.80327
 Alpha virt. eigenvalues --    1.84723   1.86937   1.87188   1.90323   1.91176
 Alpha virt. eigenvalues --    1.93849   1.99612   2.01871   2.05580   2.05712
 Alpha virt. eigenvalues --    2.07204   2.07999   2.10922   2.14363   2.17301
 Alpha virt. eigenvalues --    2.19734   2.22532   2.26843   2.27768   2.30578
 Alpha virt. eigenvalues --    2.31670   2.33304   2.33753   2.36409   2.38094
 Alpha virt. eigenvalues --    2.40393   2.44152   2.44968   2.46541   2.48946
 Alpha virt. eigenvalues --    2.53193   2.54603   2.59295   2.60486   2.67804
 Alpha virt. eigenvalues --    2.71814   2.74083   2.75560   2.78407   2.79005
 Alpha virt. eigenvalues --    2.81297   2.84780   2.88761   2.92296   2.93408
 Alpha virt. eigenvalues --    3.02530   3.07187   3.12900   3.15363   3.17479
 Alpha virt. eigenvalues --    3.17606   3.22211   3.24869   3.27892   3.28046
 Alpha virt. eigenvalues --    3.34161   3.36723   3.37940   3.39515   3.40241
 Alpha virt. eigenvalues --    3.43671   3.44224   3.46984   3.52917   3.54821
 Alpha virt. eigenvalues --    3.55256   3.59763   3.62139   3.63155   3.65721
 Alpha virt. eigenvalues --    3.69353   3.72205   3.74122   3.76289   3.77606
 Alpha virt. eigenvalues --    3.78912   3.80888   3.84563   3.86057   3.87198
 Alpha virt. eigenvalues --    3.89348   3.92623   3.95148   3.95834   4.00330
 Alpha virt. eigenvalues --    4.04031   4.07308   4.10080   4.11710   4.14061
 Alpha virt. eigenvalues --    4.15300   4.20246   4.21379   4.23141   4.28486
 Alpha virt. eigenvalues --    4.31558   4.38238   4.43613   4.45693   4.47050
 Alpha virt. eigenvalues --    4.48864   4.53076   4.54229   4.56895   4.59643
 Alpha virt. eigenvalues --    4.61563   4.63710   4.66988   4.70051   4.75032
 Alpha virt. eigenvalues --    4.82257   4.85209   4.88223   4.93399   4.95301
 Alpha virt. eigenvalues --    4.99348   5.01559   5.03234   5.09935   5.13584
 Alpha virt. eigenvalues --    5.16199   5.19556   5.22898   5.23993   5.33609
 Alpha virt. eigenvalues --    5.34753   5.40493   5.44145   5.51018   5.54250
 Alpha virt. eigenvalues --    5.61829   5.69234   5.73922   5.80976   5.84282
 Alpha virt. eigenvalues --    5.88924   5.96227   6.06609   6.27506   6.29716
 Alpha virt. eigenvalues --    6.31634   6.35056   6.37785   6.41629   6.42829
 Alpha virt. eigenvalues --    6.57893   6.59278   6.63754   6.66458   6.72481
 Alpha virt. eigenvalues --    6.78366   6.85140   6.86140   6.91535   6.94593
 Alpha virt. eigenvalues --    6.99490   7.02503   7.11574   7.20445   7.22356
 Alpha virt. eigenvalues --    7.32168   7.35436   7.38584   7.42389   7.47062
 Alpha virt. eigenvalues --   13.86012  15.07868  16.22661  16.79972  18.85403
  Beta  occ. eigenvalues --  -19.27931 -19.27767 -10.41218 -10.35980 -10.30856
  Beta  occ. eigenvalues --   -1.18752  -1.10445  -0.87303  -0.78411  -0.64192
  Beta  occ. eigenvalues --   -0.58821  -0.57996  -0.55807  -0.52687  -0.51459
  Beta  occ. eigenvalues --   -0.49452  -0.47071  -0.38285  -0.35047
  Beta virt. eigenvalues --   -0.08082   0.02775   0.03475   0.04183   0.04741
  Beta virt. eigenvalues --    0.05198   0.06435   0.07827   0.09357   0.10848
  Beta virt. eigenvalues --    0.11189   0.11709   0.12349   0.12888   0.13458
  Beta virt. eigenvalues --    0.13887   0.14699   0.16302   0.17096   0.18465
  Beta virt. eigenvalues --    0.19355   0.20611   0.21970   0.22235   0.23059
  Beta virt. eigenvalues --    0.24521   0.25212   0.26182   0.26899   0.27575
  Beta virt. eigenvalues --    0.28984   0.29577   0.30858   0.31718   0.32105
  Beta virt. eigenvalues --    0.32820   0.33481   0.34144   0.35219   0.35885
  Beta virt. eigenvalues --    0.36750   0.37057   0.37331   0.38133   0.38731
  Beta virt. eigenvalues --    0.39602   0.40143   0.42099   0.43197   0.44117
  Beta virt. eigenvalues --    0.44526   0.45013   0.45911   0.46639   0.48093
  Beta virt. eigenvalues --    0.49441   0.50243   0.51023   0.52585   0.53021
  Beta virt. eigenvalues --    0.54157   0.54808   0.55974   0.58459   0.59486
  Beta virt. eigenvalues --    0.61433   0.63329   0.65023   0.66852   0.68434
  Beta virt. eigenvalues --    0.69484   0.70909   0.71759   0.72852   0.73568
  Beta virt. eigenvalues --    0.74405   0.75174   0.77327   0.78609   0.79168
  Beta virt. eigenvalues --    0.79776   0.81235   0.82475   0.82880   0.84416
  Beta virt. eigenvalues --    0.85876   0.86675   0.86922   0.87870   0.89313
  Beta virt. eigenvalues --    0.90299   0.93033   0.93467   0.94653   0.95194
  Beta virt. eigenvalues --    0.95602   0.96590   0.98464   0.99273   1.00906
  Beta virt. eigenvalues --    1.01648   1.02968   1.05309   1.06635   1.07118
  Beta virt. eigenvalues --    1.08017   1.08505   1.10549   1.11499   1.12424
  Beta virt. eigenvalues --    1.14595   1.14716   1.16278   1.17135   1.19536
  Beta virt. eigenvalues --    1.20118   1.23197   1.23767   1.25108   1.26136
  Beta virt. eigenvalues --    1.28490   1.29551   1.31217   1.34146   1.35423
  Beta virt. eigenvalues --    1.35647   1.38665   1.39238   1.41035   1.41745
  Beta virt. eigenvalues --    1.44011   1.44196   1.45510   1.47713   1.48203
  Beta virt. eigenvalues --    1.49808   1.51655   1.53231   1.55071   1.56501
  Beta virt. eigenvalues --    1.58919   1.59637   1.60106   1.61491   1.62710
  Beta virt. eigenvalues --    1.64499   1.66678   1.67745   1.68932   1.71503
  Beta virt. eigenvalues --    1.71765   1.72982   1.75070   1.78240   1.79407
  Beta virt. eigenvalues --    1.80451   1.84831   1.87143   1.87451   1.90801
  Beta virt. eigenvalues --    1.91523   1.94235   1.99863   2.02078   2.05766
  Beta virt. eigenvalues --    2.06006   2.07285   2.08263   2.11152   2.14726
  Beta virt. eigenvalues --    2.17805   2.20370   2.22840   2.27058   2.29411
  Beta virt. eigenvalues --    2.31630   2.32003   2.33837   2.34278   2.37665
  Beta virt. eigenvalues --    2.38790   2.40914   2.44667   2.45627   2.47170
  Beta virt. eigenvalues --    2.49567   2.53659   2.55100   2.59809   2.61064
  Beta virt. eigenvalues --    2.68259   2.72206   2.74712   2.76230   2.78833
  Beta virt. eigenvalues --    2.79319   2.82041   2.85643   2.89262   2.93070
  Beta virt. eigenvalues --    2.93704   3.02743   3.07411   3.13315   3.15497
  Beta virt. eigenvalues --    3.17733   3.17836   3.22395   3.25259   3.28113
  Beta virt. eigenvalues --    3.28302   3.34528   3.36932   3.38302   3.39605
  Beta virt. eigenvalues --    3.40564   3.44005   3.44406   3.47243   3.53264
  Beta virt. eigenvalues --    3.55144   3.55764   3.59975   3.62465   3.63427
  Beta virt. eigenvalues --    3.65975   3.69658   3.72508   3.74400   3.76483
  Beta virt. eigenvalues --    3.77894   3.79107   3.81103   3.84862   3.86227
  Beta virt. eigenvalues --    3.87413   3.89509   3.92949   3.95348   3.96199
  Beta virt. eigenvalues --    4.00892   4.04730   4.07883   4.10429   4.12079
  Beta virt. eigenvalues --    4.14471   4.15472   4.20827   4.22101   4.23589
  Beta virt. eigenvalues --    4.28901   4.31728   4.38453   4.43946   4.45969
  Beta virt. eigenvalues --    4.47789   4.49191   4.53866   4.54548   4.57301
  Beta virt. eigenvalues --    4.60460   4.62020   4.64187   4.67723   4.70383
  Beta virt. eigenvalues --    4.75651   4.82865   4.85792   4.89861   4.94221
  Beta virt. eigenvalues --    4.95724   4.99477   5.01678   5.03567   5.10302
  Beta virt. eigenvalues --    5.13782   5.16643   5.20113   5.23338   5.24597
  Beta virt. eigenvalues --    5.33870   5.34903   5.40753   5.44243   5.51437
  Beta virt. eigenvalues --    5.54668   5.62425   5.69708   5.74241   5.81238
  Beta virt. eigenvalues --    5.84378   5.89056   5.97924   6.07046   6.28012
  Beta virt. eigenvalues --    6.33150   6.35130   6.37550   6.39243   6.41732
  Beta virt. eigenvalues --    6.44193   6.59878   6.62361   6.65891   6.67252
  Beta virt. eigenvalues --    6.75446   6.79888   6.88861   6.90663   6.93674
  Beta virt. eigenvalues --    6.96770   7.01678   7.04389   7.12371   7.20920
  Beta virt. eigenvalues --    7.22699   7.35312   7.39716   7.40530   7.43001
  Beta virt. eigenvalues --    7.48297  13.88881  15.08197  16.22906  16.80073
  Beta virt. eigenvalues --   18.85481
          Condensed to atoms (all electrons):
               1          2          3          4          5          6
     1  H    0.397713   0.408085  -0.003752  -0.003473  -0.031034  -0.004628
     2  C    0.408085   5.547528   0.363471   0.350804   0.000883   0.063258
     3  H   -0.003752   0.363471   0.330753   0.012267   0.002408  -0.000643
     4  H   -0.003473   0.350804   0.012267   0.327369   0.021779   0.000099
     5  C   -0.031034   0.000883   0.002408   0.021779   5.323701   0.063266
     6  C   -0.004628   0.063258  -0.000643   0.000099   0.063266   5.184237
     7  H   -0.001715   0.002760  -0.000044  -0.000572   0.017096   0.379768
     8  H   -0.002254  -0.014477  -0.005289  -0.001866   0.024360   0.330100
     9  O    0.014859  -0.044806  -0.003596  -0.002736   0.009893  -0.056489
    10  O    0.002053  -0.024978   0.006147   0.007280   0.000536   0.016126
               7          8          9         10
     1  H   -0.001715  -0.002254   0.014859   0.002053
     2  C    0.002760  -0.014477  -0.044806  -0.024978
     3  H   -0.000044  -0.005289  -0.003596   0.006147
     4  H   -0.000572  -0.001866  -0.002736   0.007280
     5  C    0.017096   0.024360   0.009893   0.000536
     6  C    0.379768   0.330100  -0.056489   0.016126
     7  H    0.363447  -0.004692  -0.002713  -0.036087
     8  H   -0.004692   0.369852   0.012331   0.003692
     9  O   -0.002713   0.012331   8.775492   0.006095
    10  O   -0.036087   0.003692   0.006095   8.632762
          Atomic-Atomic Spin Densities.
               1          2          3          4          5          6
     1  H    0.006700  -0.002358  -0.003988  -0.003566   0.005376  -0.000985
     2  C   -0.002358   0.039163  -0.000774  -0.003196   0.001779  -0.002711
     3  H   -0.003988  -0.000774   0.005605   0.003708  -0.007754   0.004805
     4  H   -0.003566  -0.003196   0.003708   0.003652  -0.006230   0.000771
     5  C    0.005376   0.001779  -0.007754  -0.006230   0.156332  -0.028832
     6  C   -0.000985  -0.002711   0.004805   0.000771  -0.028832   0.048077
     7  H   -0.000425   0.001874   0.000749   0.000528  -0.001386   0.002581
     8  H    0.001229  -0.003767  -0.002929  -0.002041   0.021097   0.009429
     9  O    0.001035  -0.002229   0.000152   0.000417  -0.034457   0.003717
    10  O   -0.001313  -0.000348   0.001619   0.006907  -0.008249  -0.106243
               7          8          9         10
     1  H   -0.000425   0.001229   0.001035  -0.001313
     2  C    0.001874  -0.003767  -0.002229  -0.000348
     3  H    0.000749  -0.002929   0.000152   0.001619
     4  H    0.000528  -0.002041   0.000417   0.006907
     5  C   -0.001386   0.021097  -0.034457  -0.008249
     6  C    0.002581   0.009429   0.003717  -0.106243
     7  H   -0.000394  -0.004061   0.002459   0.002363
     8  H   -0.004061   0.045105  -0.005777   0.005202
     9  O    0.002459  -0.005777   0.103930   0.002063
    10  O    0.002363   0.005202   0.002063   0.899342
 Mulliken charges and spin densities:
               1          2
     1  H    0.224148   0.001706
     2  C   -0.652529   0.027432
     3  H    0.298277   0.001193
     4  H    0.289049   0.000950
     5  C    0.567112   0.097677
     6  C    0.024906  -0.069388
     7  H    0.282751   0.004288
     8  H    0.288242   0.063488
     9  O   -0.708330   0.071310
    10  O   -0.613626   0.801344
 Sum of Mulliken charges =   0.00000   1.00000
 Mulliken charges and spin densities with hydrogens summed into heavy atoms:
               1          2
     2  C    0.158944   0.031281
     5  C    0.567112   0.097677
     6  C    0.595900  -0.001612
     9  O   -0.708330   0.071310
    10  O   -0.613626   0.801344
 APT charges:
               1
     1  H    0.028055
     2  C   -0.133778
     3  H    0.037881
     4  H    0.039800
     5  C    1.150220
     6  C   -0.366830
     7  H    0.037348
     8  H    0.129158
     9  O   -0.822950
    10  O   -0.098904
 Sum of APT charges =   0.00000
 APT charges with hydrogens summed into heavy atoms:
               1
     2  C   -0.028042
     5  C    1.150220
     6  C   -0.200324
     9  O   -0.822950
    10  O   -0.098904
 Electronic spatial extent (au):  <R**2>=            410.2888
 Charge=              0.0000 electrons
 Dipole moment (field-independent basis, Debye):
    X=              0.2932    Y=              1.0884    Z=              1.1947  Tot=              1.6426
 Quadrupole moment (field-independent basis, Debye-Ang):
   XX=            -35.7547   YY=            -29.5897   ZZ=            -27.8504
   XY=              5.4038   XZ=             -1.2226   YZ=             -0.5264
 Traceless Quadrupole moment (field-independent basis, Debye-Ang):
   XX=             -4.6898   YY=              1.4752   ZZ=              3.2146
   XY=              5.4038   XZ=             -1.2226   YZ=             -0.5264
 Octapole moment (field-independent basis, Debye-Ang**2):
  XXX=              4.1618  YYY=              1.2959  ZZZ=              0.5141  XYY=             -2.7575
  XXY=              1.1352  XXZ=              3.4727  XZZ=             -1.0154  YZZ=             -0.2366
  YYZ=             -0.4424  XYZ=             -0.3965
 Hexadecapole moment (field-independent basis, Debye-Ang**3):
 XXXX=           -299.5699 YYYY=           -180.2165 ZZZZ=            -42.6323 XXXY=              8.3586
 XXXZ=             -4.4389 YYYX=              0.7438 YYYZ=              0.2674 ZZZX=             -1.7539
 ZZZY=             -0.8391 XXYY=            -79.0117 XXZZ=            -55.0580 YYZZ=            -35.0521
 XXYZ=             -0.3666 YYXZ=              1.0893 ZZXY=             -1.7298
 N-N= 1.682160796826D+02 E-N=-9.634573302385D+02  KE= 2.662009440778D+02
  Exact polarizability:  67.175  -3.510  48.957  -0.750  -0.489  36.772
 Approx polarizability:  63.005  -9.446  51.435   0.240  -0.594  41.023
                          Isotropic Fermi Contact Couplings
        Atom                 a.u.       MegaHertz       Gauss      10(-4) cm-1
     1  H(1)              -0.00028      -1.26336      -0.45080      -0.42141
     2  C(13)              0.00249       2.80315       1.00023       0.93503
     3  H(1)              -0.00035      -1.58643      -0.56608      -0.52918
     4  H(1)              -0.00004      -0.15787      -0.05633      -0.05266
     5  C(13)              0.05694      64.00932      22.84012      21.35121
     6  C(13)             -0.03532     -39.70537     -14.16786     -13.24428
     7  H(1)              -0.00120      -5.35119      -1.90944      -1.78496
     8  H(1)               0.03981     177.93571      63.49188      59.35296
     9  O(17)              0.00753      -4.56587      -1.62922      -1.52301
    10  O(17)              0.03117     -18.89509      -6.74224      -6.30272
 --------------------------------------------------------
       Center         ----  Spin Dipole Couplings  ----
                      3XX-RR        3YY-RR        3ZZ-RR
 --------------------------------------------------------
     1   Atom        0.004909      0.000192     -0.005101
     2   Atom       -0.009602      0.030964     -0.021362
     3   Atom        0.000919      0.001348     -0.002267
     4   Atom        0.004520      0.000773     -0.005293
     5   Atom        0.142229     -0.062225     -0.080004
     6   Atom        0.029056     -0.021065     -0.007991
     7   Atom       -0.006550      0.017085     -0.010535
     8   Atom       -0.011034     -0.006020      0.017053
     9   Atom        0.259020     -0.062313     -0.196707
    10   Atom        0.528424     -1.372635      0.844210
 --------------------------------------------------------
                        XY            XZ            YZ
 --------------------------------------------------------
     1   Atom        0.003819      0.000670     -0.000087
     2   Atom        0.004913      0.001656     -0.007655
     3   Atom        0.005268      0.002960      0.004893
     4   Atom        0.008819     -0.000763     -0.003557
     5   Atom        0.057837     -0.010211     -0.005706
     6   Atom       -0.022474     -0.034679     -0.027054
     7   Atom       -0.004019     -0.000193      0.001883
     8   Atom       -0.004920      0.012564     -0.006924
     9   Atom        0.217583      0.022932      0.014445
    10   Atom        0.647303     -2.256501     -0.686545
 --------------------------------------------------------


 ---------------------------------------------------------------------------------
              Anisotropic Spin Dipole Couplings in Principal Axis System
 ---------------------------------------------------------------------------------

       Atom             a.u.   MegaHertz   Gauss  10(-4) cm-1        Axes

              Baa    -0.0052    -2.761    -0.985    -0.921 -0.0985  0.0861  0.9914
     1 H(1)   Bbb    -0.0019    -1.008    -0.360    -0.336 -0.4769  0.8703 -0.1230
              Bcc     0.0071     3.769     1.345     1.257  0.8734  0.4849  0.0446
 
              Baa    -0.0229    -3.071    -1.096    -1.024 -0.1783  0.1544  0.9718
     2 C(13)  Bbb    -0.0097    -1.300    -0.464    -0.434  0.9779 -0.0819  0.1924
              Bcc     0.0326     4.371     1.560     1.458  0.1093  0.9846 -0.1364
 
              Baa    -0.0058    -3.084    -1.100    -1.029  0.1747 -0.6418  0.7467
     3 H(1)   Bbb    -0.0034    -1.803    -0.643    -0.601  0.7879 -0.3637 -0.4969
              Bcc     0.0092     4.887     1.744     1.630  0.5905  0.6752  0.4421
 
              Baa    -0.0083    -4.450    -1.588    -1.484 -0.4029  0.6438  0.6505
     4 H(1)   Bbb    -0.0038    -2.022    -0.721    -0.674  0.5189 -0.4248  0.7418
              Bcc     0.0121     6.472     2.309     2.159  0.7539  0.6365 -0.1629
 
              Baa    -0.0823   -11.043    -3.941    -3.684 -0.0922  0.5089  0.8559
     5 C(13)  Bbb    -0.0757   -10.158    -3.625    -3.388 -0.2423  0.8222 -0.5150
              Bcc     0.1580    21.201     7.565     7.072  0.9658  0.2549 -0.0475
 
              Baa    -0.0600    -8.053    -2.874    -2.686  0.4103  0.6680  0.6209
     6 C(13)  Bbb     0.0097     1.295     0.462     0.432 -0.2588  0.7381 -0.6231
              Bcc     0.0504     6.758     2.411     2.254  0.8745 -0.0950 -0.4757
 
              Baa    -0.0107    -5.690    -2.030    -1.898 -0.0225 -0.0709  0.9972
     7 H(1)   Bbb    -0.0072    -3.847    -1.373    -1.283  0.9864  0.1606  0.0337
              Bcc     0.0179     9.537     3.403     3.181 -0.1625  0.9845  0.0663
 
              Baa    -0.0164    -8.729    -3.115    -2.912  0.9239  0.2403 -0.2976
     8 H(1)   Bbb    -0.0077    -4.133    -1.475    -1.379 -0.1366  0.9340  0.3300
              Bcc     0.0241    12.862     4.590     4.290  0.3573 -0.2642  0.8958
 
              Baa    -0.1982    14.345     5.119     4.785  0.0017 -0.1084  0.9941
     9 O(17)  Bbb    -0.1719    12.436     4.438     4.148 -0.4527  0.8863  0.0974
              Bcc     0.3701   -26.781    -9.556    -8.933  0.8916  0.4502  0.0475
 
              Baa    -1.5786   114.227    40.759    38.102  0.7041 -0.4857  0.5181
    10 O(17)  Bbb    -1.5668   113.371    40.454    37.817  0.2417  0.8499  0.4682
              Bcc     3.1454  -227.599   -81.213   -75.919 -0.6677 -0.2044  0.7158
 

 ---------------------------------------------------------------------------------

 Calling FoFJK, ICntrl=    100127 FMM=F ISym2X=0 I1Cent= 0 IOpClX= 1 NMat=1 NMatS=1 NMatT=0.
 Full mass-weighted force constant matrix:
 Low frequencies ---   -3.6519   -0.0006    0.0006    0.0010    1.8242    5.7487
 Low frequencies ---  101.9711  142.0038  240.2745
 Diagonal vibrational polarizability:
       44.3971312       8.9196791      31.4635348
 Harmonic frequencies (cm**-1), IR intensities (KM/Mole), Raman scattering
 activities (A**4/AMU), depolarization ratios for plane and unpolarized
 incident light, reduced masses (AMU), force constants (mDyne/A),
 and normal coordinates:
                      1                      2                      3
                      A                      A                      A
 Frequencies --    101.9701               142.0034               240.2744
 Red. masses --      3.1476                 1.0408                 4.6501
 Frc consts  --      0.0193                 0.0124                 0.1582
 IR Inten    --     15.1802                 0.0530                 3.5988
  Atom  AN      X      Y      Z        X      Y      Z        X      Y      Z
     1   1     0.05  -0.03   0.07    -0.01  -0.02   0.53     0.36  -0.24   0.09
     2   6     0.04   0.01   0.11     0.00   0.00   0.01     0.31   0.05   0.03
     3   1     0.11  -0.02   0.17    -0.47   0.14  -0.34     0.41   0.14   0.03
     4   1     0.02   0.08   0.16     0.50  -0.13  -0.32     0.49   0.23   0.03
     5   6    -0.01   0.02   0.03     0.00   0.00   0.00     0.00   0.09  -0.03
     6   6    -0.01   0.07   0.23     0.00   0.00   0.02     0.07   0.07  -0.12
     7   1     0.01  -0.10   0.63    -0.01  -0.01   0.03     0.15   0.00   0.02
     8   1    -0.01   0.53   0.25     0.02   0.01   0.02    -0.01   0.11  -0.11
     9   8    -0.07   0.01  -0.17     0.00   0.00  -0.04    -0.04   0.01   0.05
    10   8     0.04  -0.11  -0.20     0.00   0.00   0.02    -0.33  -0.18   0.04
                      4                      5                      6
                      A                      A                      A
 Frequencies --    414.3238               493.7176               527.1413
 Red. masses --      2.4840                 4.7770                 3.0564
 Frc consts  --      0.2512                 0.6861                 0.5004
 IR Inten    --      6.9259                16.6911                38.7104
  Atom  AN      X      Y      Z        X      Y      Z        X      Y      Z
     1   1    -0.15   0.16   0.20     0.10  -0.38  -0.18    -0.12   0.33  -0.24
     2   6    -0.11  -0.06   0.04     0.06  -0.18  -0.02    -0.06   0.01   0.01
     3   1    -0.27  -0.37   0.11     0.22   0.12  -0.09    -0.10   0.27  -0.15
     4   1    -0.14   0.09   0.14     0.09  -0.33  -0.11    -0.30  -0.49  -0.13
     5   6     0.08  -0.07  -0.16    -0.01  -0.13   0.14     0.10  -0.03   0.28
     6   6     0.06   0.15  -0.03    -0.22  -0.02   0.05     0.17   0.12  -0.08
     7   1    -0.18   0.01   0.39    -0.37  -0.01   0.07     0.20   0.12  -0.08
     8   1     0.24   0.53  -0.01    -0.43   0.03   0.04    -0.35   0.03  -0.09
     9   8     0.13  -0.08   0.05     0.29   0.20  -0.08    -0.02  -0.10  -0.11
    10   8    -0.12   0.04   0.01    -0.14   0.08  -0.04    -0.09   0.01  -0.01
                      7                      8                      9
                      A                      A                      A
 Frequencies --    603.4865               830.5415               855.4669
 Red. masses --      3.9318                 1.9186                 1.5188
 Frc consts  --      0.8437                 0.7798                 0.6549
 IR Inten    --    308.6624                32.6502               183.4916
  Atom  AN      X      Y      Z        X      Y      Z        X      Y      Z
     1   1     0.00   0.62   0.04     0.03   0.06  -0.08     0.00  -0.05  -0.18
     2   6     0.08   0.15   0.01     0.00   0.19   0.03     0.01  -0.10   0.06
     3   1    -0.19  -0.09  -0.02     0.16   0.44  -0.01    -0.01   0.15  -0.09
     4   1    -0.15  -0.08   0.00     0.08   0.13  -0.04    -0.13  -0.50  -0.09
     5   6     0.29   0.05  -0.03    -0.01  -0.08   0.04     0.02   0.06   0.02
     6   6    -0.33  -0.02   0.10    -0.05  -0.11  -0.12    -0.08   0.04  -0.09
     7   1     0.08   0.12  -0.37    -0.51  -0.28   0.43     0.01  -0.04   0.07
     8   1     0.17  -0.30   0.10     0.04   0.37  -0.08     0.75   0.24  -0.04
     9   8     0.04  -0.13  -0.02     0.03  -0.06  -0.02    -0.05   0.06   0.01
    10   8    -0.06  -0.03  -0.03     0.03   0.01   0.04     0.04  -0.04   0.02
                     10                     11                     12
                      A                      A                      A
 Frequencies --   1031.8642              1062.9206              1176.2362
 Red. masses --      1.6388                 1.7867                 1.7624
 Frc consts  --      1.0281                 1.1894                 1.4366
 IR Inten    --      5.1869                61.4924                34.3715
  Atom  AN      X      Y      Z        X      Y      Z        X      Y      Z
     1   1     0.00  -0.37  -0.21     0.02   0.51  -0.23     0.02   0.44   0.14
     2   6    -0.09   0.07   0.09     0.11  -0.01   0.11     0.09   0.04  -0.05
     3   1     0.23   0.59  -0.01    -0.19   0.20  -0.18    -0.10  -0.16  -0.04
     4   1     0.17  -0.10  -0.14    -0.22  -0.54  -0.03    -0.13   0.13   0.11
     5   6    -0.03  -0.06  -0.09    -0.06   0.01  -0.16    -0.12  -0.12   0.09
     6   6     0.03   0.04   0.09     0.07  -0.08   0.05     0.06  -0.03   0.04
     7   1     0.15   0.18  -0.25    -0.12  -0.08   0.11    -0.12   0.04  -0.03
     8   1     0.33  -0.27   0.07    -0.36  -0.05   0.01     0.73  -0.29   0.05
     9   8     0.05  -0.05   0.01    -0.01   0.02   0.03     0.01   0.03  -0.01
    10   8    -0.04   0.02  -0.04    -0.02   0.04  -0.01    -0.05   0.05  -0.06
                     13                     14                     15
                      A                      A                      A
 Frequencies --   1237.8422              1277.7935              1394.7726
 Red. masses --      4.2875                 1.1856                 1.3011
 Frc consts  --      3.8707                 1.1406                 1.4913
 IR Inten    --      7.6507                 5.8292                31.9151
  Atom  AN      X      Y      Z        X      Y      Z        X      Y      Z
     1   1     0.00   0.45  -0.02     0.00   0.08   0.01     0.12  -0.43   0.09
     2   6     0.08   0.05   0.02     0.01   0.01   0.00     0.03   0.15  -0.01
     3   1    -0.07   0.14  -0.10     0.01   0.03  -0.01    -0.09  -0.52   0.27
     4   1    -0.07   0.07   0.08     0.01   0.05   0.01    -0.17  -0.56  -0.27
     5   6    -0.19  -0.21  -0.04    -0.04  -0.05   0.00    -0.03  -0.04   0.00
     6   6    -0.12   0.30  -0.06    -0.04  -0.06  -0.01     0.01   0.01   0.00
     7   1     0.08   0.38  -0.39     0.89  -0.18   0.00     0.03   0.01  -0.01
     8   1    -0.38   0.16  -0.03     0.01   0.40  -0.01    -0.02   0.03   0.00
     9   8     0.06   0.02   0.00     0.02   0.00   0.00     0.01   0.00   0.00
    10   8     0.15  -0.20   0.09    -0.02   0.06   0.01     0.00   0.00   0.00
                     16                     17                     18
                      A                      A                      A
 Frequencies --   1456.9207              1461.0990              1472.2151
 Red. masses --      1.0815                 1.0835                 1.0600
 Frc consts  --      1.3526                 1.3628                 1.3536
 IR Inten    --      4.2959                15.0957                15.0857
  Atom  AN      X      Y      Z        X      Y      Z        X      Y      Z
     1   1    -0.07   0.27  -0.28     0.10  -0.38  -0.11    -0.04   0.08   0.66
     2   6    -0.03   0.00   0.02     0.04   0.02   0.01    -0.01  -0.02  -0.05
     3   1     0.12  -0.22   0.21    -0.43   0.10  -0.29     0.45   0.25   0.09
     4   1     0.45  -0.05  -0.24    -0.32   0.16   0.26    -0.31  -0.21   0.01
     5   6    -0.01  -0.01   0.00     0.00   0.01   0.00     0.00   0.01  -0.03
     6   6    -0.03   0.05  -0.03    -0.03   0.05  -0.03    -0.01   0.03  -0.01
     7   1     0.17  -0.19   0.45     0.17  -0.16   0.38     0.10  -0.10   0.24
     8   1    -0.01  -0.44  -0.03    -0.02  -0.38  -0.03    -0.05  -0.24  -0.02
     9   8     0.00   0.01   0.00     0.02  -0.02   0.00     0.00   0.00   0.00
    10   8     0.01   0.00   0.00     0.01   0.00   0.00     0.01   0.00   0.00
                     19                     20                     21
                      A                      A                      A
 Frequencies --   1862.0072              2894.3660              3033.9554
 Red. masses --     11.1620                 1.0610                 1.0925
 Frc consts  --     22.8011                 5.2367                 5.9248
 IR Inten    --    352.9952                 0.9587                36.4707
  Atom  AN      X      Y      Z        X      Y      Z        X      Y      Z
     1   1    -0.05   0.18   0.02     0.00   0.00   0.00     0.01   0.00   0.00
     2   6     0.01  -0.05  -0.01     0.00   0.00   0.00     0.00   0.00   0.00
     3   1     0.04  -0.19   0.10     0.00   0.00   0.00     0.00   0.00   0.00
     4   1     0.04  -0.15  -0.09     0.00   0.00   0.00     0.00   0.00  -0.01
     5   6    -0.47   0.58   0.10     0.00   0.00   0.00     0.00   0.00   0.00
     6   6    -0.06  -0.01   0.00    -0.01  -0.01   0.07    -0.01  -0.07  -0.05
     7   1    -0.07   0.06  -0.09     0.02   0.18   0.10     0.12   0.89   0.38
     8   1     0.18   0.05   0.03     0.04   0.03  -0.97    -0.02  -0.02   0.18
     9   8     0.35  -0.36  -0.07     0.00   0.00   0.00     0.00   0.00   0.00
    10   8     0.03  -0.02   0.00     0.00   0.00   0.00     0.00   0.00   0.00
                     22                     23                     24
                      A                      A                      A
 Frequencies --   3061.8636              3133.3642              3178.2312
 Red. masses --      1.0355                 1.0980                 1.1058
 Frc consts  --      5.7199                 6.3516                 6.5811
 IR Inten    --      0.5664                 2.0407                 4.5295
  Atom  AN      X      Y      Z        X      Y      Z        X      Y      Z
     1   1     0.47   0.07   0.01    -0.13  -0.02   0.01     0.86   0.15   0.02
     2   6     0.00  -0.05   0.01     0.01   0.00   0.09    -0.09   0.01   0.01
     3   1    -0.25   0.22   0.45     0.33  -0.30  -0.56     0.17  -0.16  -0.33
     4   1    -0.27   0.28  -0.55    -0.28   0.30  -0.54     0.09  -0.11   0.22
     5   6     0.00   0.00   0.00     0.00   0.00   0.00     0.00   0.00   0.00
     6   6     0.00   0.00   0.00     0.00   0.00   0.00     0.00   0.00   0.00
     7   1     0.00  -0.01   0.00     0.00   0.00   0.00     0.00   0.00   0.00
     8   1     0.00   0.00   0.00     0.00   0.00   0.00     0.00   0.00   0.00
     9   8     0.00   0.00   0.00     0.00   0.00   0.00     0.00   0.00   0.00
    10   8     0.00   0.00   0.00     0.00   0.00   0.00     0.00   0.00   0.00

 -------------------
 - Thermochemistry -
 -------------------
 Temperature   298.150 Kelvin.  Pressure   1.00000 Atm.
 Atom     1 has atomic number  1 and mass   1.00783
 Atom     2 has atomic number  6 and mass  12.00000
 Atom     3 has atomic number  1 and mass   1.00783
 Atom     4 has atomic number  1 and mass   1.00783
 Atom     5 has atomic number  6 and mass  12.00000
 Atom     6 has atomic number  6 and mass  12.00000
 Atom     7 has atomic number  1 and mass   1.00783
 Atom     8 has atomic number  1 and mass   1.00783
 Atom     9 has atomic number  8 and mass  15.99491
 Atom    10 has atomic number  8 and mass  15.99491
 Molecular mass:    73.02895 amu.
 Principal axes and moments of inertia in atomic units:
                           1         2         3
     Eigenvalues --   211.39435 415.51367 589.81011
           X            0.99363   0.11231  -0.00911
           Y           -0.11236   0.99365  -0.00555
           Z            0.00843   0.00654   0.99994
 This molecule is an asymmetric top.
 Rotational symmetry number  1.
 Rotational temperatures (Kelvin)      0.40973     0.20845     0.14685
 Rotational constants (GHZ):           8.53732     4.34340     3.05987
 Zero-point vibrational energy     197051.1 (Joules/Mol)
                                   47.09635 (Kcal/Mol)
 Warning -- explicit consideration of   7 degrees of freedom as
           vibrations may cause significant error
 Vibrational temperatures:    146.71   204.31   345.70   596.12   710.35
          (Kelvin)            758.44   868.28  1194.96  1230.82  1484.62
                             1529.30  1692.34  1780.98  1838.46  2006.76
                             2096.18  2102.19  2118.19  2679.01  4164.34
                             4365.18  4405.33  4508.21  4572.76
 
 Zero-point correction=                           0.075053 (Hartree/Particle)
 Thermal correction to Energy=                    0.080927
 Thermal correction to Enthalpy=                  0.081872
 Thermal correction to Gibbs Free Energy=         0.045331
 Sum of electronic and zero-point Energies=           -267.636033
 Sum of electronic and thermal Energies=              -267.630158
 Sum of electronic and thermal Enthalpies=            -267.629214
 Sum of electronic and thermal Free Energies=         -267.665754
 
                     E (Thermal)             CV                S
                      KCal/Mol        Cal/Mol-Kelvin    Cal/Mol-Kelvin
 Total                   50.783             19.285             76.906
 Electronic               0.000              0.000              1.377
 Translational            0.889              2.981             38.781
 Rotational               0.889              2.981             25.452
 Vibrational             49.005             13.323             11.295
 Vibration     1          0.604              1.948              3.416
 Vibration     2          0.615              1.911              2.777
 Vibration     3          0.657              1.779              1.801
 Vibration     4          0.778              1.439              0.911
 Vibration     5          0.849              1.264              0.674
 Vibration     6          0.882              1.190              0.594
 Vibration     7          0.962              1.024              0.444
                       Q            Log10(Q)             Ln(Q)
 Total Bot       0.140991D-20        -20.850807        -48.010758
 Total V=0       0.468831D+14         13.671017         31.478679
 Vib (Bot)       0.352714D-33        -33.452577        -77.027405
 Vib (Bot)    1  0.201185D+01          0.303596          0.699056
 Vib (Bot)    2  0.143113D+01          0.155679          0.358463
 Vib (Bot)    3  0.815969D+00         -0.088327         -0.203379
 Vib (Bot)    4  0.425629D+00         -0.370969         -0.854187
 Vib (Bot)    5  0.334740D+00         -0.475292         -1.094400
 Vib (Bot)    6  0.304196D+00         -0.516846         -1.190082
 Vib (Bot)    7  0.246541D+00         -0.608111         -1.400228
 Vib (V=0)       0.117286D+02          1.069247          2.462032
 Vib (V=0)    1  0.257305D+01          0.410449          0.945093
 Vib (V=0)    2  0.201596D+01          0.304481          0.701094
 Vib (V=0)    3  0.145698D+01          0.163453          0.376364
 Vib (V=0)    4  0.115663D+01          0.063194          0.145509
 Vib (V=0)    5  0.110171D+01          0.042066          0.096861
 Vib (V=0)    6  0.108527D+01          0.035536          0.081824
 Vib (V=0)    7  0.105748D+01          0.024272          0.055887
 Electronic      0.200000D+01          0.301030          0.693147
 Translational   0.245300D+08          7.389698         17.015408
 Rotational      0.814783D+05          4.911042         11.308092
 ***** Axes restored to original set *****
 -------------------------------------------------------------------
 Center     Atomic                   Forces (Hartrees/Bohr)
 Number     Number              X              Y              Z
 -------------------------------------------------------------------
      1        1          -0.000001939   -0.000001656    0.000000287
      2        6           0.000011114   -0.000001725   -0.000001662
      3        1          -0.000004283    0.000000283    0.000000867
      4        1          -0.000003312    0.000000112    0.000000972
      5        6          -0.000000142    0.000004553   -0.000013034
      6        6           0.000005284    0.000001782    0.000008470
      7        1           0.000000373   -0.000000581   -0.000002448
      8        1          -0.000005744   -0.000000967    0.000003854
      9        8           0.000001940   -0.000005427   -0.000001731
     10        8          -0.000003290    0.000003627    0.000004425
 -------------------------------------------------------------------
 Cartesian Forces:  Max     0.000013034 RMS     0.000004455
 FormGI is forming the generalized inverse of G from B-inverse, IUseBI=4.

 GradGradGradGradGradGradGradGradGradGradGradGradGradGradGradGradGradGrad
 Berny optimization.
 Internal  Forces:  Max     0.000013976 RMS     0.000003889
 Search for a local minimum.
 Step number   1 out of a maximum of    2
 All quantities printed in internal units (Hartrees-Bohrs-Radians)
 Second derivative matrix not updated -- analytic derivatives used.
 ITU=  0
     Eigenvalues ---    0.00128   0.00274   0.02598   0.03380   0.05207
     Eigenvalues ---    0.05430   0.05828   0.08065   0.12311   0.12835
     Eigenvalues ---    0.13268   0.13891   0.16339   0.19326   0.20956
     Eigenvalues ---    0.27123   0.29552   0.30645   0.32269   0.34236
     Eigenvalues ---    0.34789   0.35356   0.44341   0.91553
 Angle between quadratic step and forces=  75.36 degrees.
 Linear search not attempted -- first point.
 Iteration  1 RMS(Cart)=  0.00020950 RMS(Int)=  0.00000003
 Iteration  2 RMS(Cart)=  0.00000003 RMS(Int)=  0.00000000
 Variable       Old X    -DE/DX   Delta X   Delta X   Delta X     New X
                                 (Linear)    (Quad)   (Total)
    R1        2.05221   0.00000   0.00000  -0.00001  -0.00001   2.05220
    R2        2.05890   0.00000   0.00000  -0.00001  -0.00001   2.05889
    R3        2.06177   0.00000   0.00000   0.00002   0.00002   2.06179
    R4        2.82777   0.00000   0.00000  -0.00002  -0.00002   2.82776
    R5        2.98653   0.00001   0.00000   0.00006   0.00006   2.98659
    R6        2.25372   0.00001   0.00000   0.00001   0.00001   2.25373
    R7        2.07112   0.00000   0.00000   0.00000   0.00000   2.07112
    R8        2.09458   0.00000   0.00000  -0.00002  -0.00002   2.09456
    R9        2.51188   0.00001   0.00000   0.00002   0.00002   2.51190
    A1        1.94141   0.00000   0.00000   0.00007   0.00007   1.94148
    A2        1.92660   0.00000   0.00000  -0.00002  -0.00002   1.92658
    A3        1.92093   0.00000   0.00000   0.00002   0.00002   1.92094
    A4        1.85999   0.00000   0.00000  -0.00004  -0.00004   1.85996
    A5        1.92283   0.00000   0.00000   0.00003   0.00003   1.92286
    A6        1.89059   0.00000   0.00000  -0.00006  -0.00006   1.89052
    A7        2.02455   0.00000   0.00000   0.00001   0.00001   2.02456
    A8        2.19265   0.00000   0.00000   0.00001   0.00001   2.19267
    A9        2.06591   0.00000   0.00000  -0.00002  -0.00002   2.06589
   A10        1.88392  -0.00001   0.00000  -0.00006  -0.00006   1.88386
   A11        1.73587   0.00001   0.00000   0.00008   0.00008   1.73596
   A12        1.95061   0.00001   0.00000   0.00004   0.00004   1.95065
   A13        1.91295   0.00000   0.00000   0.00000   0.00000   1.91295
   A14        2.03034   0.00000   0.00000  -0.00001  -0.00001   2.03033
   A15        1.92701  -0.00001   0.00000  -0.00003  -0.00003   1.92697
    D1        2.97300   0.00000   0.00000  -0.00018  -0.00018   2.97282
    D2       -0.15502   0.00000   0.00000  -0.00023  -0.00023  -0.15525
    D3        0.82592   0.00000   0.00000  -0.00030  -0.00030   0.82562
    D4       -2.30210   0.00000   0.00000  -0.00035  -0.00035  -2.30245
    D5       -1.20236   0.00000   0.00000  -0.00023  -0.00023  -1.20259
    D6        1.95281   0.00000   0.00000  -0.00029  -0.00029   1.95252
    D7        2.79019   0.00000   0.00000  -0.00028  -0.00028   2.78991
    D8       -1.49814   0.00000   0.00000  -0.00027  -0.00027  -1.49841
    D9        0.53624   0.00000   0.00000  -0.00025  -0.00025   0.53600
   D10       -0.36394   0.00000   0.00000  -0.00023  -0.00023  -0.36417
   D11        1.63091   0.00000   0.00000  -0.00022  -0.00022   1.63070
   D12       -2.61789   0.00000   0.00000  -0.00020  -0.00020  -2.61808
         Item               Value     Threshold  Converged?
 Maximum Force            0.000014     0.000450     YES
 RMS     Force            0.000004     0.000300     YES
 Maximum Displacement     0.000576     0.001800     YES
 RMS     Displacement     0.000210     0.001200     YES
 Predicted change in Energy=-2.650485D-09
 Optimization completed.
    -- Stationary point found.
                           ----------------------------
                           !   Optimized Parameters   !
                           ! (Angstroms and Degrees)  !
 --------------------------                            --------------------------
 ! Name  Definition              Value          Derivative Info.                !
 --------------------------------------------------------------------------------
 ! R1    R(1,2)                  1.086          -DE/DX =    0.0                 !
 ! R2    R(2,3)                  1.0895         -DE/DX =    0.0                 !
 ! R3    R(2,4)                  1.091          -DE/DX =    0.0                 !
 ! R4    R(2,5)                  1.4964         -DE/DX =    0.0                 !
 ! R5    R(5,6)                  1.5804         -DE/DX =    0.0                 !
 ! R6    R(5,9)                  1.1926         -DE/DX =    0.0                 !
 ! R7    R(6,7)                  1.096          -DE/DX =    0.0                 !
 ! R8    R(6,8)                  1.1084         -DE/DX =    0.0                 !
 ! R9    R(6,10)                 1.3292         -DE/DX =    0.0                 !
 ! A1    A(1,2,3)              111.2345         -DE/DX =    0.0                 !
 ! A2    A(1,2,4)              110.3863         -DE/DX =    0.0                 !
 ! A3    A(1,2,5)              110.061          -DE/DX =    0.0                 !
 ! A4    A(3,2,4)              106.5698         -DE/DX =    0.0                 !
 ! A5    A(3,2,5)              110.1703         -DE/DX =    0.0                 !
 ! A6    A(4,2,5)              108.3227         -DE/DX =    0.0                 !
 ! A7    A(2,5,6)              115.9982         -DE/DX =    0.0                 !
 ! A8    A(2,5,9)              125.6298         -DE/DX =    0.0                 !
 ! A9    A(6,5,9)              118.3676         -DE/DX =    0.0                 !
 ! A10   A(5,6,7)              107.9409         -DE/DX =    0.0                 !
 ! A11   A(5,6,8)               99.4582         -DE/DX =    0.0                 !
 ! A12   A(5,6,10)             111.7617         -DE/DX =    0.0                 !
 ! A13   A(7,6,8)              109.604          -DE/DX =    0.0                 !
 ! A14   A(7,6,10)             116.33           -DE/DX =    0.0                 !
 ! A15   A(8,6,10)             110.4093         -DE/DX =    0.0                 !
 ! D1    D(1,2,5,6)            170.3404         -DE/DX =    0.0                 !
 ! D2    D(1,2,5,9)             -8.8819         -DE/DX =    0.0                 !
 ! D3    D(3,2,5,6)             47.3215         -DE/DX =    0.0                 !
 ! D4    D(3,2,5,9)           -131.9007         -DE/DX =    0.0                 !
 ! D5    D(4,2,5,6)            -68.8902         -DE/DX =    0.0                 !
 ! D6    D(4,2,5,9)            111.8876         -DE/DX =    0.0                 !
 ! D7    D(2,5,6,7)            159.8659         -DE/DX =    0.0                 !
 ! D8    D(2,5,6,8)            -85.8372         -DE/DX =    0.0                 !
 ! D9    D(2,5,6,10)            30.7245         -DE/DX =    0.0                 !
 ! D10   D(9,5,6,7)            -20.8525         -DE/DX =    0.0                 !
 ! D11   D(9,5,6,8)             93.4444         -DE/DX =    0.0                 !
 ! D12   D(9,5,6,10)          -149.9939         -DE/DX =    0.0                 !
 --------------------------------------------------------------------------------
 GradGradGradGradGradGradGradGradGradGradGradGradGradGradGradGradGradGrad

 1\1\GINC-C749\Freq\UwB97XD\Aug-CC-pVTZ\C3H5O2(2)\HASANGAL\19-Nov-2018\
 0\\#N Geom=AllCheck Guess=TCheck SCRF=Check GenChk UwB97XD/Aug-CC-pVTZ
  Freq\\Title\\0,2\H,0.7807689847,0.8492373776,-1.886866578\C,0.2029294
 641,0.8436228919,-0.9673958198\H,0.565472934,1.5970822992,-0.268884021
 \H,-0.8407213402,1.0863922111,-1.1729042285\C,0.2550921066,-0.51233733
 53,-0.3366468491\C,-0.3376956328,-0.6200111347,1.1244089751\H,-0.57033
 13151,-1.6734623965,1.317569242\H,0.5578895879,-0.3241307277,1.7065973
 672\O,0.7121221936,-1.4939767462,-0.8364934655\O,-1.3255269828,0.24748
 35607,1.3206153776\\Version=ES64L-G09RevD.01\State=2-A\HF=-267.7110855
 \S2=0.75609\S2-1=0.\S2A=0.750023\RMSD=4.873e-10\RMSF=4.455e-06\ZeroPoi
 nt=0.0750528\Thermal=0.0809274\Dipole=0.3792877,0.5231077,0.0109806\Di
 poleDeriv=0.0568568,-0.0171268,0.0728981,0.0030048,0.0558693,0.0123047
 ,0.0690531,0.0256654,-0.0285602,0.0259475,0.0812,-0.0477551,0.0863469,
 -0.3259091,0.0757808,0.0083845,0.1518339,-0.1013711,0.0800894,-0.05416
 95,-0.0243738,-0.0365993,0.0469015,0.0016906,-0.0413103,-0.0526273,-0.
 0133482,-0.0235629,-0.0036246,0.0115302,-0.0431847,0.0876899,0.0592802
 ,0.0275092,0.0259719,0.0552722,0.6161356,-0.3486616,-0.6138201,-0.3709
 162,1.169825,0.3357291,-0.7515813,0.2070835,1.6647007,-0.2541906,0.196
 4703,0.5453917,0.2615009,0.3124953,-0.387256,0.6653899,-0.3154295,-1.1
 58795,0.0273378,-0.0291346,0.0773862,-0.0109816,-0.1457621,0.0579096,-
 0.0469999,0.0719552,0.2304675,0.0995909,-0.0881091,-0.1787249,-0.05676
 98,0.0513259,0.0225614,-0.1487973,0.0441308,0.2365586,-0.5790444,0.293
 7032,0.3904738,0.4453132,-1.002684,-0.5639521,0.3694968,-0.2533982,-0.
 8871227,-0.0491599,-0.0305474,-0.233006,-0.2777142,-0.2497516,0.385951
 7,-0.1511447,0.0948142,0.0021981\Polar=46.3822757,-6.8456648,49.244012
 1,-12.5686887,3.239983,57.2781406\PG=C01 [X(C3H5O2)]\NImag=0\\0.132567
 08,0.00017869,0.04968445,-0.13796180,-0.00201299,0.26504798,-0.1280163
 6,0.00024036,0.12593501,0.54595667,-0.00223860,-0.04917686,0.00032857,
 0.00055394,0.49022559,0.12675799,-0.00327410,-0.24778341,-0.03977579,0
 .04094099,0.57854311,0.00680733,0.01367403,0.00979089,-0.07101726,-0.0
 6719395,-0.05483399,0.07616184,0.00155321,0.00162816,0.00221669,-0.068
 24511,-0.17509390,-0.11965093,0.07004675,0.19092325,-0.01103120,-0.016
 66490,-0.01317775,-0.05629311,-0.11916847,-0.16085129,0.06430699,0.130
 75081,0.16886479,-0.01236551,0.00264883,-0.00461733,-0.29140066,0.0568
 2442,-0.04802434,-0.01050245,0.00295821,-0.00167936,0.31526809,-0.0013
 4727,-0.00087916,-0.00055610,0.06185423,-0.05323863,0.01655886,-0.0227
 0364,0.00588418,-0.00510519,-0.06444180,0.06062438,0.02555253,-0.00674
 812,0.00782936,-0.04918670,0.01596555,-0.05438627,-0.01911242,0.005092
 17,-0.00485254,0.05464349,-0.01484805,0.05427320,-0.00061615,-0.018209
 34,0.00762801,-0.08222429,-0.00902570,0.00086345,-0.00145573,-0.010118
 66,0.00801100,-0.00145037,0.03463715,-0.01520404,0.33336660,0.00175145
 ,0.00000170,-0.00099469,-0.00997071,-0.16232181,0.05581089,0.00543523,
 -0.02102438,0.00781140,0.00184386,-0.00866535,-0.00042949,-0.22003355,
 0.86136983,-0.00213179,0.02846551,-0.01437866,0.00568908,0.05612113,-0
 .11909780,0.00032518,-0.02643291,0.01317591,-0.00068966,0.00206854,-0.
 00088208,-0.13094032,0.14152100,0.42843745,0.00144804,-0.00072174,0.00
 136089,0.00525098,0.00514504,0.00775625,-0.00033956,-0.00000759,0.0001
 8018,0.00037575,-0.00306655,0.00197645,-0.02277946,-0.01941530,-0.0281
 9655,0.42429627,0.00113286,-0.00394950,0.00200632,-0.00545310,-0.00125
 172,0.02433687,-0.00038091,0.00198462,-0.00111897,0.00091329,0.0007218
 5,0.00010889,-0.03570467,-0.06990637,0.06121191,0.02023562,0.61299701,
 -0.00060522,0.00302105,0.00009600,0.00641968,-0.00109542,-0.01674729,0
 .00068744,0.00369722,-0.00236691,0.00220500,0.00397809,-0.00343932,-0.
 01748928,0.05549295,-0.01582482,0.05973285,-0.04243402,0.20663772,0.00
 025833,-0.00038415,0.00030581,0.00045907,0.00063405,0.00192237,-0.0000
 2166,0.00039571,0.00002337,-0.00015169,-0.00031838,0.00043984,-0.00229
 935,-0.01261472,-0.00372998,-0.06935911,-0.06637232,0.01909416,0.07375
 066,-0.00001740,0.00001847,0.00007162,0.00019622,0.00065050,0.00017607
 ,0.00007089,0.00015422,-0.00024025,-0.00000438,-0.00019510,0.00003036,
 0.00052100,-0.00497204,-0.00252173,-0.07277609,-0.26594608,0.04521640,
 0.05774821,0.30302917,-0.00035135,0.00120316,-0.00084953,0.00325553,-0
 .00083107,-0.00321845,0.00007995,-0.00089630,0.00075191,-0.00100492,-0
 .00091297,0.00047372,0.01141183,0.02387029,-0.02203958,0.01175512,0.04
 599123,-0.02948431,-0.01744049,-0.04553300,0.04915674,-0.00014504,0.00
 026993,-0.00012774,-0.00028938,-0.00121405,-0.00144737,-0.00005636,0.0
 0048874,-0.00022401,0.00011841,0.00091279,-0.00024043,0.00011486,0.003
 21044,0.01387327,-0.15756700,-0.06912944,-0.11939354,-0.00537943,-0.00
 360685,-0.00241329,0.20614441,-0.00007143,-0.00003524,-0.00017073,0.00
 112843,0.00007723,0.00038996,-0.00003911,-0.00037688,0.00036697,-0.000
 41259,-0.00044454,0.00035730,-0.00044638,-0.00014246,-0.00335570,-0.05
 019185,-0.06836926,-0.02469094,-0.02203726,-0.00645309,-0.01797409,0.0
 5305411,0.06645847,0.00061819,-0.00016912,0.00040564,0.00241606,0.0017
 1926,0.00215877,-0.00012040,0.00059714,-0.00016450,0.00002714,-0.00134
 159,0.00100329,-0.01840376,-0.01386429,-0.03538434,-0.11520418,-0.0299
 0578,-0.08419002,0.00547019,0.00284524,0.00132291,0.11379772,0.0369795
 0,0.11132109,-0.00003652,0.00066692,-0.00166875,0.01793447,0.01792805,
 0.00812301,-0.00008912,0.00199948,-0.00295597,0.00038582,-0.00520060,0
 .00131495,-0.17575455,0.23358423,0.11518340,-0.01110625,0.02978082,0.0
 4098021,-0.00010395,-0.00015360,-0.00494249,0.00244438,-0.00070286,0.0
 0201417,0.15689918,-0.00090797,0.00325382,-0.00172598,0.02487507,-0.05
 152754,-0.01800450,0.00078890,-0.00362285,0.00239550,-0.00017303,-0.00
 319086,0.00010919,0.22691764,-0.58533947,-0.21993884,0.02506235,-0.018
 09731,-0.05845220,0.00314534,0.00341546,0.00566381,-0.00463985,0.00279
 040,0.00659699,-0.26877460,0.63861339,-0.00154107,-0.00246146,0.002482
 30,0.00043457,0.00487171,0.02043674,-0.00085059,0.00553250,-0.00147185
 ,-0.00100904,0.00151721,-0.00069558,0.12381480,-0.24457488,-0.20415239
 ,0.03848550,-0.04953295,-0.05070789,-0.00002905,0.00002793,0.00688117,
 -0.00368644,0.00191381,0.00460214,-0.15328862,0.27355625,0.22078372,0.
 00009880,0.00163648,-0.00064499,0.00334675,-0.00141319,-0.00134158,0.0
 0051297,0.00092926,-0.00033789,-0.00027739,-0.00032592,-0.00018366,-0.
 04690156,0.01620907,0.03061737,-0.17021965,0.12497785,0.00836871,0.002
 84713,0.01802201,-0.00034989,-0.04538484,0.01971893,0.00938486,0.00942
 654,-0.00629384,-0.00233005,0.24655125,-0.00003353,-0.00054582,0.00083
 728,-0.00517935,0.00165715,0.00271590,0.00030181,-0.00045642,0.0009731
 1,-0.00015678,-0.00061677,0.00036221,0.03146251,-0.00899965,-0.0371389
 2,0.09573611,-0.18818325,0.01526687,0.03980352,-0.02970150,-0.01058106
 ,0.02065419,0.00649537,-0.00345735,-0.00912784,0.01370497,0.00914989,-
 0.17346064,0.20664592,0.00069372,-0.00135903,0.00032807,0.00110567,0.0
 0114775,0.00094587,-0.00027306,-0.00090637,0.00009224,0.00014904,-0.00
 135880,0.00067621,0.03030831,-0.02464317,-0.02985370,0.02215349,-0.010
 66348,-0.00397314,-0.00605622,-0.00007265,-0.00299457,-0.00013816,0.00
 618392,-0.00107498,-0.00475991,0.00979977,0.00184163,-0.04318287,0.021
 87207,0.03401238\\0.00000194,0.00000166,-0.00000029,-0.00001111,0.0000
 0173,0.00000166,0.00000428,-0.00000028,-0.00000087,0.00000331,-0.00000
 011,-0.00000097,0.00000014,-0.00000455,0.00001303,-0.00000528,-0.00000
 178,-0.00000847,-0.00000037,0.00000058,0.00000245,0.00000574,0.0000009
 7,-0.00000385,-0.00000194,0.00000543,0.00000173,0.00000329,-0.00000363
 ,-0.00000442\\\@


 GARBAGE IN, GARBAGE OUT
 Job cpu time:       0 days  6 hours 32 minutes 33.3 seconds.
 File lengths (MBytes):  RWF=    169 Int=      0 D2E=      0 Chk=     13 Scr=      1
 Normal termination of Gaussian 09 at Mon Nov 19 18:56:07 2018.
