# Supplementary material for: Computational Investigation of Substituent Effects on the Alcohol + Carbonyl Channel of Peroxy Radical Self- and Cross-Reactions
Source: J Phys Chem A. 2023 Feb 8;127(7):1686–96. doi: 10.1021/acs.jpca.2c08927 (PMC9969516; doi:10.1021/acs.jpca.2c08927)
Supplement: Supplementary file 2 — jp2c08927_si_002.zip [file jp2c08927_si_002.zip › AceO--OiPrOH/Forward-IRC-wb-TS2-opt.log]

 Entering Gaussian System, Link 0=/appl/soft/chem/gaussian/G16RevC.02/g16/g16
 Initial command:
 /appl/soft/chem/gaussian/G16RevC.02/g16/l1.exe "/scratch/kurten/scratch_galib/third-paper/aceo-o-buoh/ts-cal/aceo-iproh-set2/aceo-iproh-ts-set2/wb-ts/irc/aceo-iproh-ts-set2-M0001-copt-TS-opt-IRC/Forward-b3lyp-opt/Forward-wb-opt/14050082.GAUSS_SCRDIR/Gau-1108744.inp" -scrdir="/scratch/kurten/scratch_galib/third-paper/aceo-o-buoh/ts-cal/aceo-iproh-set2/aceo-iproh-ts-set2/wb-ts/irc/aceo-iproh-ts-set2-M0001-copt-TS-opt-IRC/Forward-b3lyp-opt/Forward-wb-opt/14050082.GAUSS_SCRDIR/"
 Entering Link 1 = /appl/soft/chem/gaussian/G16RevC.02/g16/l1.exe PID=   1108749.
  
 Copyright (c) 1988-2021, Gaussian, Inc.  All Rights Reserved.
  
 This is part of the Gaussian(R) 16 program.  It is based on
 the Gaussian(R) 09 system (copyright 2009, Gaussian, Inc.),
 the Gaussian(R) 03 system (copyright 2003, Gaussian, Inc.),
 the Gaussian(R) 98 system (copyright 1998, Gaussian, Inc.),
 the Gaussian(R) 94 system (copyright 1995, Gaussian, Inc.),
 the Gaussian 92(TM) system (copyright 1992, Gaussian, Inc.),
 the Gaussian 90(TM) system (copyright 1990, Gaussian, Inc.),
 the Gaussian 88(TM) system (copyright 1988, Gaussian, Inc.),
 the Gaussian 86(TM) system (copyright 1986, Carnegie Mellon
 University), and the Gaussian 82(TM) system (copyright 1983,
 Carnegie Mellon University). Gaussian is a federally registered
 trademark of Gaussian, Inc.
  
 This software contains proprietary and confidential information,
 including trade secrets, belonging to Gaussian, Inc.
  
 This software is provided under written license and may be
 used, copied, transmitted, or stored only in accord with that
 written license.
  
 The following legend is applicable only to US Government
 contracts under FAR:
  
                    RESTRICTED RIGHTS LEGEND
  
 Use, reproduction and disclosure by the US Government is
 subject to restrictions as set forth in subparagraphs (a)
 and (c) of the Commercial Computer Software - Restricted
 Rights clause in FAR 52.227-19.
  
 Gaussian, Inc.
 340 Quinnipiac St., Bldg. 40, Wallingford CT 06492
  
  
 ---------------------------------------------------------------
 Warning -- This program may not be used in any manner that
 competes with the business of Gaussian, Inc. or will provide
 assistance to any competitor of Gaussian, Inc.  The licensee
 of this program is prohibited from giving any competitor of
 Gaussian, Inc. access to this program.  By using this program,
 the user acknowledges that Gaussian, Inc. is engaged in the
 business of creating and licensing software in the field of
 computational chemistry and represents and warrants to the
 licensee that it is not a competitor of Gaussian, Inc. and that
 it will not use this program in any manner prohibited above.
 ---------------------------------------------------------------
  

 Cite this work as:
 Gaussian 16, Revision C.02,
 M. J. Frisch, G. W. Trucks, H. B. Schlegel, G. E. Scuseria, 
 M. A. Robb, J. R. Cheeseman, G. Scalmani, V. Barone, 
 G. A. Petersson, H. Nakatsuji, X. Li, M. Caricato, A. V. Marenich, 
 J. Bloino, B. G. Janesko, R. Gomperts, B. Mennucci, H. P. Hratchian, 
 J. V. Ortiz, A. F. Izmaylov, J. L. Sonnenberg, D. Williams-Young, 
 F. Ding, F. Lipparini, F. Egidi, J. Goings, B. Peng, A. Petrone, 
 T. Henderson, D. Ranasinghe, V. G. Zakrzewski, J. Gao, N. Rega, 
 G. Zheng, W. Liang, M. Hada, M. Ehara, K. Toyota, R. Fukuda, 
 J. Hasegawa, M. Ishida, T. Nakajima, Y. Honda, O. Kitao, H. Nakai, 
 T. Vreven, K. Throssell, J. A. Montgomery, Jr., J. E. Peralta, 
 F. Ogliaro, M. J. Bearpark, J. J. Heyd, E. N. Brothers, K. N. Kudin, 
 V. N. Staroverov, T. A. Keith, R. Kobayashi, J. Normand, 
 K. Raghavachari, A. P. Rendell, J. C. Burant, S. S. Iyengar, 
 J. Tomasi, M. Cossi, J. M. Millam, M. Klene, C. Adamo, R. Cammi, 
 J. W. Ochterski, R. L. Martin, K. Morokuma, O. Farkas, 
 J. B. Foresman, and D. J. Fox, Gaussian, Inc., Wallingford CT, 2019.
 
 ******************************************
 Gaussian 16:  ES64L-G16RevC.02  7-Dec-2021
                 7-Nov-2022 
 ******************************************
 %mem=12GB
 %NprocShared=16
 Will use up to   16 processors via shared memory.
 %chk=Forward-wb-opt
 ----------------------------------------------------------------------
 #wB97XD Aug-cc-pVTZ Opt Integral(Grid=SuperFineGrid) Freq MaxDisk=32GB
 ----------------------------------------------------------------------
 1/18=20,19=15,26=5,38=1/1,3;
 2/9=110,12=2,17=6,18=5,40=1/2;
 3/5=16,6=1,7=10,11=2,25=1,30=1,71=1,74=-58,75=-7/1,2,3;
 4//1;
 5/5=2,38=5/2;
 6/7=2,8=2,9=2,10=2,28=1/1;
 7//1,2,3,16;
 1/18=20,19=15,26=5/3(2);
 2/9=110/2;
 99//99;
 2/9=110/2;
 3/5=16,6=1,7=10,11=2,25=1,30=1,71=1,74=-58,75=-7/1,2,3;
 4/5=5,16=3,69=1/1;
 5/5=2,38=5/2;
 7//1,2,3,16;
 1/18=20,19=15,26=5/3(-5);
 2/9=110/2;
 6/7=2,8=2,9=2,10=2,19=2,28=1/1;
 99/9=1/99;
 --------------
 Forward-wb-opt
 --------------
 Symbolic Z-matrix:
 Charge =  0 Multiplicity = 3
 H                     2.55076   1.25419   1.98072 
 C                     2.08818   0.44895   1.40545 
 H                     2.08467  -0.48891   1.97094 
 H                     1.03815   0.6947    1.18806 
 C                     2.80875   0.26972   0.10311 
 C                     2.46342  -1.07601  -0.72272 
 H                     2.79189  -0.90059  -1.75868 
 H                     3.15527  -1.7837   -0.21469 
 O                     3.61779   1.02129  -0.37375 
 O                     1.18479  -1.41522  -0.55876 
 H                    -1.307    -1.47308   0.44182 
 C                    -2.17844  -0.97384   0.00862 
 H                    -2.47937  -1.48537  -0.90986 
 C                    -1.72094   0.49378  -0.44904 
 C                    -2.8906    1.26182  -1.07677 
 H                    -3.7239    1.34145  -0.37358 
 H                    -3.23693   0.75119  -1.98362 
 H                    -2.56374   2.26966  -1.3538 
 O                    -1.23234   1.06815   0.67863 
 O                    -3.29257  -0.97431   0.8617 
 H                    -3.03154  -0.61083   1.72272 
 H                    -0.92179   0.2854   -1.18449 
 
 Add virtual bond connecting atoms O19        and H4         Dist= 4.45D+00.

 GradGradGradGradGradGradGradGradGradGradGradGradGradGradGradGradGradGrad
 Berny optimization.
 Initialization pass.
                           ----------------------------
                           !    Initial Parameters    !
                           ! (Angstroms and Degrees)  !
 --------------------------                            --------------------------
 ! Name  Definition              Value          Derivative Info.                !
 --------------------------------------------------------------------------------
 ! R1    R(1,2)                  1.0924         estimate D2E/DX2                !
 ! R2    R(2,3)                  1.0952         estimate D2E/DX2                !
 ! R3    R(2,4)                  1.1001         estimate D2E/DX2                !
 ! R4    R(2,5)                  1.4991         estimate D2E/DX2                !
 ! R5    R(4,19)                 2.3567         estimate D2E/DX2                !
 ! R6    R(5,6)                  1.6162         estimate D2E/DX2                !
 ! R7    R(5,9)                  1.2028         estimate D2E/DX2                !
 ! R8    R(6,7)                  1.1009         estimate D2E/DX2                !
 ! R9    R(6,8)                  1.1125         estimate D2E/DX2                !
 ! R10   R(6,10)                 1.333          estimate D2E/DX2                !
 ! R11   R(11,12)                1.0938         estimate D2E/DX2                !
 ! R12   R(12,13)                1.0935         estimate D2E/DX2                !
 ! R13   R(12,14)                1.604          estimate D2E/DX2                !
 ! R14   R(12,20)                1.4032         estimate D2E/DX2                !
 ! R15   R(14,15)                1.5336         estimate D2E/DX2                !
 ! R16   R(14,19)                1.3566         estimate D2E/DX2                !
 ! R17   R(14,22)                1.1059         estimate D2E/DX2                !
 ! R18   R(15,16)                1.0933         estimate D2E/DX2                !
 ! R19   R(15,17)                1.0968         estimate D2E/DX2                !
 ! R20   R(15,18)                1.0951         estimate D2E/DX2                !
 ! R21   R(20,21)                0.9704         estimate D2E/DX2                !
 ! A1    A(1,2,3)              111.1429         estimate D2E/DX2                !
 ! A2    A(1,2,4)              110.0951         estimate D2E/DX2                !
 ! A3    A(1,2,5)              110.0032         estimate D2E/DX2                !
 ! A4    A(3,2,4)              106.8748         estimate D2E/DX2                !
 ! A5    A(3,2,5)              110.3483         estimate D2E/DX2                !
 ! A6    A(4,2,5)              108.2895         estimate D2E/DX2                !
 ! A7    A(2,5,6)              116.1503         estimate D2E/DX2                !
 ! A8    A(2,5,9)              126.3699         estimate D2E/DX2                !
 ! A9    A(6,5,9)              117.4775         estimate D2E/DX2                !
 ! A10   A(5,6,7)              106.5234         estimate D2E/DX2                !
 ! A11   A(5,6,8)               99.4076         estimate D2E/DX2                !
 ! A12   A(5,6,10)             110.7312         estimate D2E/DX2                !
 ! A13   A(7,6,8)              110.2158         estimate D2E/DX2                !
 ! A14   A(7,6,10)             116.2644         estimate D2E/DX2                !
 ! A15   A(8,6,10)             112.2405         estimate D2E/DX2                !
 ! A16   A(11,12,13)           109.7795         estimate D2E/DX2                !
 ! A17   A(11,12,14)           107.662          estimate D2E/DX2                !
 ! A18   A(11,12,20)           113.0576         estimate D2E/DX2                !
 ! A19   A(13,12,14)           105.4771         estimate D2E/DX2                !
 ! A20   A(13,12,20)           106.9759         estimate D2E/DX2                !
 ! A21   A(14,12,20)           113.5933         estimate D2E/DX2                !
 ! A22   A(12,14,15)           110.9455         estimate D2E/DX2                !
 ! A23   A(12,14,19)           104.6526         estimate D2E/DX2                !
 ! A24   A(12,14,22)           102.9126         estimate D2E/DX2                !
 ! A25   A(15,14,19)           113.7598         estimate D2E/DX2                !
 ! A26   A(15,14,22)           111.9192         estimate D2E/DX2                !
 ! A27   A(19,14,22)           111.8595         estimate D2E/DX2                !
 ! A28   A(14,15,16)           110.7646         estimate D2E/DX2                !
 ! A29   A(14,15,17)           110.2478         estimate D2E/DX2                !
 ! A30   A(14,15,18)           109.6812         estimate D2E/DX2                !
 ! A31   A(16,15,17)           108.9674         estimate D2E/DX2                !
 ! A32   A(16,15,18)           108.8549         estimate D2E/DX2                !
 ! A33   A(17,15,18)           108.2721         estimate D2E/DX2                !
 ! A34   A(4,19,14)            117.3607         estimate D2E/DX2                !
 ! A35   A(12,20,21)           109.0098         estimate D2E/DX2                !
 ! A36   L(2,4,19,10,-1)       176.4808         estimate D2E/DX2                !
 ! A37   L(2,4,19,10,-2)       178.3075         estimate D2E/DX2                !
 ! D1    D(1,2,19,14)          152.1814         estimate D2E/DX2                !
 ! D2    D(3,2,19,14)          -86.6985         estimate D2E/DX2                !
 ! D3    D(5,2,19,14)           30.8175         estimate D2E/DX2                !
 ! D4    D(1,2,5,6)            167.2068         estimate D2E/DX2                !
 ! D5    D(1,2,5,9)            -12.2219         estimate D2E/DX2                !
 ! D6    D(3,2,5,6)             44.2225         estimate D2E/DX2                !
 ! D7    D(3,2,5,9)           -135.2062         estimate D2E/DX2                !
 ! D8    D(4,2,5,6)            -72.4347         estimate D2E/DX2                !
 ! D9    D(4,2,5,9)            108.1366         estimate D2E/DX2                !
 ! D10   D(2,5,6,7)            161.5908         estimate D2E/DX2                !
 ! D11   D(2,5,6,8)            -83.9209         estimate D2E/DX2                !
 ! D12   D(2,5,6,10)            34.3035         estimate D2E/DX2                !
 ! D13   D(9,5,6,7)            -18.9278         estimate D2E/DX2                !
 ! D14   D(9,5,6,8)             95.5605         estimate D2E/DX2                !
 ! D15   D(9,5,6,10)          -146.2151         estimate D2E/DX2                !
 ! D16   D(11,12,14,15)        179.73           estimate D2E/DX2                !
 ! D17   D(11,12,14,19)        -57.1775         estimate D2E/DX2                !
 ! D18   D(11,12,14,22)         59.873          estimate D2E/DX2                !
 ! D19   D(13,12,14,15)         62.5575         estimate D2E/DX2                !
 ! D20   D(13,12,14,19)       -174.35           estimate D2E/DX2                !
 ! D21   D(13,12,14,22)        -57.2995         estimate D2E/DX2                !
 ! D22   D(20,12,14,15)        -54.284          estimate D2E/DX2                !
 ! D23   D(20,12,14,19)         68.8085         estimate D2E/DX2                !
 ! D24   D(20,12,14,22)       -174.141          estimate D2E/DX2                !
 ! D25   D(11,12,20,21)         53.0973         estimate D2E/DX2                !
 ! D26   D(13,12,20,21)        174.06           estimate D2E/DX2                !
 ! D27   D(14,12,20,21)        -69.9772         estimate D2E/DX2                !
 ! D28   D(12,14,15,16)         58.1335         estimate D2E/DX2                !
 ! D29   D(12,14,15,17)        -62.5547         estimate D2E/DX2                !
 ! D30   D(12,14,15,18)        178.3113         estimate D2E/DX2                !
 ! D31   D(19,14,15,16)        -59.5405         estimate D2E/DX2                !
 ! D32   D(19,14,15,17)        179.7713         estimate D2E/DX2                !
 ! D33   D(19,14,15,18)         60.6373         estimate D2E/DX2                !
 ! D34   D(22,14,15,16)        172.4605         estimate D2E/DX2                !
 ! D35   D(22,14,15,17)         51.7723         estimate D2E/DX2                !
 ! D36   D(22,14,15,18)        -67.3617         estimate D2E/DX2                !
 ! D37   D(12,14,19,4)          86.7889         estimate D2E/DX2                !
 ! D38   D(15,14,19,4)        -151.9584         estimate D2E/DX2                !
 ! D39   D(22,14,19,4)         -23.9288         estimate D2E/DX2                !
 --------------------------------------------------------------------------------
 Trust Radius=3.00D-01 FncErr=1.00D-07 GrdErr=1.00D-07 EigMax=2.50D+02 EigMin=1.00D-04
 Number of steps in this run=    107 maximum allowed number of steps=    132.
 GradGradGradGradGradGradGradGradGradGradGradGradGradGradGradGradGradGrad

                          Input orientation:                          
 ---------------------------------------------------------------------
 Center     Atomic      Atomic             Coordinates (Angstroms)
 Number     Number       Type             X           Y           Z
 ---------------------------------------------------------------------
      1          1           0        2.550760    1.254190    1.980720
      2          6           0        2.088180    0.448950    1.405450
      3          1           0        2.084670   -0.488910    1.970940
      4          1           0        1.038150    0.694700    1.188060
      5          6           0        2.808750    0.269720    0.103110
      6          6           0        2.463420   -1.076010   -0.722720
      7          1           0        2.791890   -0.900590   -1.758680
      8          1           0        3.155270   -1.783700   -0.214690
      9          8           0        3.617790    1.021290   -0.373750
     10          8           0        1.184790   -1.415220   -0.558760
     11          1           0       -1.307000   -1.473080    0.441820
     12          6           0       -2.178440   -0.973840    0.008620
     13          1           0       -2.479370   -1.485370   -0.909860
     14          6           0       -1.720940    0.493780   -0.449040
     15          6           0       -2.890600    1.261820   -1.076770
     16          1           0       -3.723900    1.341450   -0.373580
     17          1           0       -3.236930    0.751190   -1.983620
     18          1           0       -2.563740    2.269660   -1.353800
     19          8           0       -1.232340    1.068150    0.678630
     20          8           0       -3.292570   -0.974310    0.861700
     21          1           0       -3.031540   -0.610830    1.722720
     22          1           0       -0.921790    0.285400   -1.184490
 ---------------------------------------------------------------------
                    Distance matrix (angstroms):
                    1          2          3          4          5
     1  H    0.000000
     2  C    1.092395   0.000000
     3  H    1.804365   1.095159   0.000000
     4  H    1.797033   1.100097   1.763246   0.000000
     5  C    2.135687   1.499144   2.142102   2.119611   0.000000
     6  C    3.570161   2.644885   2.782794   2.969493   1.616242
     7  H    4.322538   3.511151   3.818338   3.782041   2.199130
     8  H    3.796582   2.957746   2.756745   3.548573   2.106563
     9  O    2.595443   2.415126   3.182567   3.033225   1.202829
    10  O    3.929451   2.854709   2.840285   2.743109   2.431942
    11  H    4.968755   4.018710   3.848405   3.279615   4.482351
    12  C    5.587363   4.709513   4.718047   3.810716   5.140762
    13  H    6.415828   5.474008   5.488388   4.639711   5.663097
    14  C    4.972864   4.236808   4.615696   3.214505   4.568716
    15  C    6.241530   5.622315   6.091544   4.570137   5.904149
    16  H    6.702365   6.143434   6.525832   5.053130   6.637119
    17  H    7.033232   6.319331   6.745059   5.323444   6.413774
    18  H    6.189371   5.706909   6.345969   4.681363   5.914896
    19  O    4.005233   3.455073   3.885493   2.356716   4.159221
    20  O    6.353182   5.592299   5.511872   4.652660   6.272892
    21  H    5.891259   5.237874   5.123679   4.307278   6.124336
    22  H    4.797469   3.974224   4.426635   3.104494   3.946529
                    6          7          8          9         10
     6  C    0.000000
     7  H    1.100853   0.000000
     8  H    1.112464   1.815443   0.000000
     9  O    2.419301   2.508738   2.847313   0.000000
    10  O    1.332982   2.070609   2.033950   3.448231   0.000000
    11  H    3.966092   4.687307   4.520989   5.580376   2.685801
    12  C    4.700230   5.275689   5.399463   6.141908   3.439194
    13  H    4.963242   5.371093   5.685194   6.614085   3.681611
    14  C    4.477500   4.901536   5.386953   5.365256   3.478446
    15  C    5.852891   6.118146   6.824289   6.550667   4.903436
    16  H    6.651988   7.028568   7.557433   7.348668   5.632829
    17  H    6.117395   6.255050   7.100352   7.046405   5.125931
    18  H    6.071582   6.236761   7.101716   6.382025   5.316193
    19  O    4.496648   5.100083   5.308690   4.963211   3.679780
    20  O    5.970942   6.625140   6.586985   7.298070   4.717930
    21  H    6.032508   6.790909   6.588308   7.160488   4.861032
    22  H    3.677814   3.940518   4.673768   4.669756   2.778727
                   11         12         13         14         15
    11  H    0.000000
    12  C    1.093760   0.000000
    13  H    1.789313   1.093539   0.000000
    14  C    2.198526   1.603954   2.169010   0.000000
    15  C    3.506221   2.585231   2.782808   1.533635   0.000000
    16  H    3.798403   2.809820   3.134862   2.176255   1.093255
    17  H    3.815071   2.839921   2.594043   2.172423   1.096843
    18  H    4.337251   3.539059   3.782123   2.163944   1.095137
    19  O    2.553332   2.348136   3.255587   1.356566   2.422553
    20  O    2.089871   1.403222   2.015168   2.518600   2.986557
    21  H    2.314783   1.948767   2.828461   2.766654   3.371027
    22  H    2.426010   2.142047   2.374259   1.105871   2.200276
                   16         17         18         19         20
    16  H    0.000000
    17  H    1.782632   0.000000
    18  H    1.779993   1.776403   0.000000
    19  O    2.718402   3.347599   2.710539   0.000000
    20  O    2.659832   3.328106   3.995369   2.906838   0.000000
    21  H    2.947072   3.954016   4.240405   2.673241   0.970366
    22  H    3.102360   2.493079   2.581076   2.044592   3.375553
                   21         22
    21  H    0.000000
    22  H    3.702181   0.000000
 Stoichiometry    C6H12O4(3)
 Framework group  C1[X(C6H12O4)]
 Deg. of freedom    60
 Full point group                 C1      NOp   1
 Largest Abelian subgroup         C1      NOp   1
 Largest concise Abelian subgroup C1      NOp   1
                         Standard orientation:                         
 ---------------------------------------------------------------------
 Center     Atomic      Atomic             Coordinates (Angstroms)
 Number     Number       Type             X           Y           Z
 ---------------------------------------------------------------------
      1          1           0       -2.550758   -1.254194    1.980720
      2          6           0       -2.088179   -0.448953    1.405450
      3          1           0       -2.084670    0.488907    1.970940
      4          1           0       -1.038149   -0.694702    1.188060
      5          6           0       -2.808749   -0.269724    0.103110
      6          6           0       -2.463420    1.076006   -0.722720
      7          1           0       -2.791890    0.900586   -1.758680
      8          1           0       -3.155271    1.783696   -0.214690
      9          8           0       -3.617788   -1.021295   -0.373750
     10          8           0       -1.184791    1.415218   -0.558760
     11          1           0        1.306999    1.473080    0.441820
     12          6           0        2.178440    0.973841    0.008620
     13          1           0        2.479369    1.485371   -0.909860
     14          6           0        1.720941   -0.493779   -0.449040
     15          6           0        2.890602   -1.261818   -1.076770
     16          1           0        3.723902   -1.341447   -0.373580
     17          1           0        3.236931   -0.751188   -1.983620
     18          1           0        2.563743   -2.269659   -1.353800
     19          8           0        1.232342   -1.068150    0.678630
     20          8           0        3.292570    0.974312    0.861700
     21          1           0        3.031540    0.610832    1.722720
     22          1           0        0.921791   -0.285400   -1.184490
 ---------------------------------------------------------------------
 Rotational constants (GHZ):           2.0387092           0.4965311           0.4711036
 Standard basis: Aug-CC-pVTZ (5D, 7F)
 There are   850 symmetry adapted cartesian basis functions of A   symmetry.
 There are   736 symmetry adapted basis functions of A   symmetry.
   736 basis functions,  1044 primitive gaussians,   850 cartesian basis functions
    41 alpha electrons       39 beta electrons
       nuclear repulsion energy       526.4057111168 Hartrees.
 NAtoms=   22 NActive=   22 NUniq=   22 SFac= 1.00D+00 NAtFMM=   60 NAOKFM=F Big=F
 Integral buffers will be    131072 words long.
 Raffenetti 2 integral format.
 Two-electron integral symmetry is turned on.
 Nuclear repulsion after empirical dispersion term =      526.3948925145 Hartrees.
 One-electron integrals computed using PRISM.
 NBasis=   736 RedAO= T EigKep=  5.09D-06  NBF=   736
 NBsUse=   736 1.00D-06 EigRej= -1.00D+00 NBFU=   736
 ExpMin= 2.53D-02 ExpMax= 1.53D+04 ExpMxC= 5.22D+02 IAcc=3 IRadAn=         7 AccDes= 0.00D+00
 Harris functional with IExCor= 4639 and IRadAn=       7 diagonalized for initial guess.
 HarFok:  IExCor= 4639 AccDes= 0.00D+00 IRadAn=         7 IDoV= 1 UseB2=F ITyADJ=14
 ICtDFT=  3500011 ScaDFX=  1.000000  1.000000  1.000000  1.000000
 FoFCou: FMM=F IPFlag=           0 FMFlag=      100000 FMFlg1=           0
         NFxFlg=           0 DoJE=T BraDBF=F KetDBF=T FulRan=T
         wScrn=  0.000000 ICntrl=       500 IOpCl=  0 I1Cent=   200000004 NGrid=           0
         NMat0=    1 NMatS0=      1 NMatT0=    0 NMatD0=    1 NMtDS0=    0 NMtDT0=    0
 Petite list used in FoFCou.
 Initial guess <Sx>= 0.0000 <Sy>= 0.0000 <Sz>= 1.0000 <S**2>= 2.0000 S= 1.0000
 Requested convergence on RMS density matrix=1.00D-08 within 128 cycles.
 Requested convergence on MAX density matrix=1.00D-06.
 Requested convergence on             energy=1.00D-06.
 No special actions if energy rises.
 Restarting incremental Fock formation.
 SCF Done:  E(UwB97XD) =  -536.638254837     A.U. after   27 cycles
            NFock= 27  Conv=0.47D-08     -V/T= 2.0063
 <Sx>= 0.0000 <Sy>= 0.0000 <Sz>= 1.0000 <S**2>= 2.0125 S= 1.0042
 <L.S>=  0.00000000000    
 Annihilation of the first spin contaminant:
 S**2 before annihilation     2.0125,   after     2.0001

 **********************************************************************

            Population analysis using the SCF Density.

 **********************************************************************

 Orbital symmetries:
 Alpha Orbitals:
       Occupied  (A) (A) (A) (A) (A) (A) (A) (A) (A) (A) (A) (A)
                 (A) (A) (A) (A) (A) (A) (A) (A) (A) (A) (A) (A)
                 (A) (A) (A) (A) (A) (A) (A) (A) (A) (A) (A) (A)
                 (A) (A) (A) (A) (A)
       Virtual   (A) (A) (A) (A) (A) (A) (A) (A) (A) (A) (A) (A)
                 (A) (A) (A) (A) (A) (A) (A) (A) (A) (A) (A) (A)
                 (A) (A) (A) (A) (A) (A) (A) (A) (A) (A) (A) (A)
                 (A) (A) (A) (A) (A) (A) (A) (A) (A) (A) (A) (A)
                 (A) (A) (A) (A) (A) (A) (A) (A) (A) (A) (A) (A)
                 (A) (A) (A) (A) (A) (A) (A) (A) (A) (A) (A) (A)
                 (A) (A) (A) (A) (A) (A) (A) (A) (A) (A) (A) (A)
                 (A) (A) (A) (A) (A) (A) (A) (A) (A) (A) (A) (A)
                 (A) (A) (A) (A) (A) (A) (A) (A) (A) (A) (A) (A)
                 (A) (A) (A) (A) (A) (A) (A) (A) (A) (A) (A) (A)
                 (A) (A) (A) (A) (A) (A) (A) (A) (A) (A) (A) (A)
                 (A) (A) (A) (A) (A) (A) (A) (A) (A) (A) (A) (A)
                 (A) (A) (A) (A) (A) (A) (A) (A) (A) (A) (A) (A)
                 (A) (A) (A) (A) (A) (A) (A) (A) (A) (A) (A) (A)
                 (A) (A) (A) (A) (A) (A) (A) (A) (A) (A) (A) (A)
                 (A) (A) (A) (A) (A) (A) (A) (A) (A) (A) (A) (A)
                 (A) (A) (A) (A) (A) (A) (A) (A) (A) (A) (A) (A)
                 (A) (A) (A) (A) (A) (A) (A) (A) (A) (A) (A) (A)
                 (A) (A) (A) (A) (A) (A) (A) (A) (A) (A) (A) (A)
                 (A) (A) (A) (A) (A) (A) (A) (A) (A) (A) (A) (A)
                 (A) (A) (A) (A) (A) (A) (A) (A) (A) (A) (A) (A)
                 (A) (A) (A) (A) (A) (A) (A) (A) (A) (A) (A) (A)
                 (A) (A) (A) (A) (A) (A) (A) (A) (A) (A) (A) (A)
                 (A) (A) (A) (A) (A) (A) (A) (A) (A) (A) (A) (A)
                 (A) (A) (A) (A) (A) (A) (A) (A) (A) (A) (A) (A)
                 (A) (A) (A) (A) (A) (A) (A) (A) (A) (A) (A) (A)
                 (A) (A) (A) (A) (A) (A) (A) (A) (A) (A) (A) (A)
                 (A) (A) (A) (A) (A) (A) (A) (A) (A) (A) (A) (A)
                 (A) (A) (A) (A) (A) (A) (A) (A) (A) (A) (A) (A)
                 (A) (A) (A) (A) (A) (A) (A) (A) (A) (A) (A) (A)
                 (A) (A) (A) (A) (A) (A) (A) (A) (A) (A) (A) (A)
                 (A) (A) (A) (A) (A) (A) (A) (A) (A) (A) (A) (A)
                 (A) (A) (A) (A) (A) (A) (A) (A) (A) (A) (A) (A)
                 (A) (A) (A) (A) (A) (A) (A) (A) (A) (A) (A) (A)
                 (A) (A) (A) (A) (A) (A) (A) (A) (A) (A) (A) (A)
                 (A) (A) (A) (A) (A) (A) (A) (A) (A) (A) (A) (A)
                 (A) (A) (A) (A) (A) (A) (A) (A) (A) (A) (A) (A)
                 (A) (A) (A) (A) (A) (A) (A) (A) (A) (A) (A) (A)
                 (A) (A) (A) (A) (A) (A) (A) (A) (A) (A) (A) (A)
                 (A) (A) (A) (A) (A) (A) (A) (A) (A) (A) (A) (A)
                 (A) (A) (A) (A) (A) (A) (A) (A) (A) (A) (A) (A)
                 (A) (A) (A) (A) (A) (A) (A) (A) (A) (A) (A) (A)
                 (A) (A) (A) (A) (A) (A) (A) (A) (A) (A) (A) (A)
                 (A) (A) (A) (A) (A) (A) (A) (A) (A) (A) (A) (A)
                 (A) (A) (A) (A) (A) (A) (A) (A) (A) (A) (A) (A)
                 (A) (A) (A) (A) (A) (A) (A) (A) (A) (A) (A) (A)
                 (A) (A) (A) (A) (A) (A) (A) (A) (A) (A) (A) (A)
                 (A) (A) (A) (A) (A) (A) (A) (A) (A) (A) (A) (A)
                 (A) (A) (A) (A) (A) (A) (A) (A) (A) (A) (A) (A)
                 (A) (A) (A) (A) (A) (A) (A) (A) (A) (A) (A) (A)
                 (A) (A) (A) (A) (A) (A) (A) (A) (A) (A) (A) (A)
                 (A) (A) (A) (A) (A) (A) (A) (A) (A) (A) (A) (A)
                 (A) (A) (A) (A) (A) (A) (A) (A) (A) (A) (A) (A)
                 (A) (A) (A) (A) (A) (A) (A) (A) (A) (A) (A) (A)
                 (A) (A) (A) (A) (A) (A) (A) (A) (A) (A) (A) (A)
                 (A) (A) (A) (A) (A) (A) (A) (A) (A) (A) (A) (A)
                 (A) (A) (A) (A) (A) (A) (A) (A) (A) (A) (A) (A)
                 (A) (A) (A) (A) (A) (A) (A) (A) (A) (A) (A)
 Beta  Orbitals:
       Occupied  (A) (A) (A) (A) (A) (A) (A) (A) (A) (A) (A) (A)
                 (A) (A) (A) (A) (A) (A) (A) (A) (A) (A) (A) (A)
                 (A) (A) (A) (A) (A) (A) (A) (A) (A) (A) (A) (A)
                 (A) (A) (A)
       Virtual   (A) (A) (A) (A) (A) (A) (A) (A) (A) (A) (A) (A)
                 (A) (A) (A) (A) (A) (A) (A) (A) (A) (A) (A) (A)
                 (A) (A) (A) (A) (A) (A) (A) (A) (A) (A) (A) (A)
                 (A) (A) (A) (A) (A) (A) (A) (A) (A) (A) (A) (A)
                 (A) (A) (A) (A) (A) (A) (A) (A) (A) (A) (A) (A)
                 (A) (A) (A) (A) (A) (A) (A) (A) (A) (A) (A) (A)
                 (A) (A) (A) (A) (A) (A) (A) (A) (A) (A) (A) (A)
                 (A) (A) (A) (A) (A) (A) (A) (A) (A) (A) (A) (A)
                 (A) (A) (A) (A) (A) (A) (A) (A) (A) (A) (A) (A)
                 (A) (A) (A) (A) (A) (A) (A) (A) (A) (A) (A) (A)
                 (A) (A) (A) (A) (A) (A) (A) (A) (A) (A) (A) (A)
                 (A) (A) (A) (A) (A) (A) (A) (A) (A) (A) (A) (A)
                 (A) (A) (A) (A) (A) (A) (A) (A) (A) (A) (A) (A)
                 (A) (A) (A) (A) (A) (A) (A) (A) (A) (A) (A) (A)
                 (A) (A) (A) (A) (A) (A) (A) (A) (A) (A) (A) (A)
                 (A) (A) (A) (A) (A) (A) (A) (A) (A) (A) (A) (A)
                 (A) (A) (A) (A) (A) (A) (A) (A) (A) (A) (A) (A)
                 (A) (A) (A) (A) (A) (A) (A) (A) (A) (A) (A) (A)
                 (A) (A) (A) (A) (A) (A) (A) (A) (A) (A) (A) (A)
                 (A) (A) (A) (A) (A) (A) (A) (A) (A) (A) (A) (A)
                 (A) (A) (A) (A) (A) (A) (A) (A) (A) (A) (A) (A)
                 (A) (A) (A) (A) (A) (A) (A) (A) (A) (A) (A) (A)
                 (A) (A) (A) (A) (A) (A) (A) (A) (A) (A) (A) (A)
                 (A) (A) (A) (A) (A) (A) (A) (A) (A) (A) (A) (A)
                 (A) (A) (A) (A) (A) (A) (A) (A) (A) (A) (A) (A)
                 (A) (A) (A) (A) (A) (A) (A) (A) (A) (A) (A) (A)
                 (A) (A) (A) (A) (A) (A) (A) (A) (A) (A) (A) (A)
                 (A) (A) (A) (A) (A) (A) (A) (A) (A) (A) (A) (A)
                 (A) (A) (A) (A) (A) (A) (A) (A) (A) (A) (A) (A)
                 (A) (A) (A) (A) (A) (A) (A) (A) (A) (A) (A) (A)
                 (A) (A) (A) (A) (A) (A) (A) (A) (A) (A) (A) (A)
                 (A) (A) (A) (A) (A) (A) (A) (A) (A) (A) (A) (A)
                 (A) (A) (A) (A) (A) (A) (A) (A) (A) (A) (A) (A)
                 (A) (A) (A) (A) (A) (A) (A) (A) (A) (A) (A) (A)
                 (A) (A) (A) (A) (A) (A) (A) (A) (A) (A) (A) (A)
                 (A) (A) (A) (A) (A) (A) (A) (A) (A) (A) (A) (A)
                 (A) (A) (A) (A) (A) (A) (A) (A) (A) (A) (A) (A)
                 (A) (A) (A) (A) (A) (A) (A) (A) (A) (A) (A) (A)
                 (A) (A) (A) (A) (A) (A) (A) (A) (A) (A) (A) (A)
                 (A) (A) (A) (A) (A) (A) (A) (A) (A) (A) (A) (A)
                 (A) (A) (A) (A) (A) (A) (A) (A) (A) (A) (A) (A)
                 (A) (A) (A) (A) (A) (A) (A) (A) (A) (A) (A) (A)
                 (A) (A) (A) (A) (A) (A) (A) (A) (A) (A) (A) (A)
                 (A) (A) (A) (A) (A) (A) (A) (A) (A) (A) (A) (A)
                 (A) (A) (A) (A) (A) (A) (A) (A) (A) (A) (A) (A)
                 (A) (A) (A) (A) (A) (A) (A) (A) (A) (A) (A) (A)
                 (A) (A) (A) (A) (A) (A) (A) (A) (A) (A) (A) (A)
                 (A) (A) (A) (A) (A) (A) (A) (A) (A) (A) (A) (A)
                 (A) (A) (A) (A) (A) (A) (A) (A) (A) (A) (A) (A)
                 (A) (A) (A) (A) (A) (A) (A) (A) (A) (A) (A) (A)
                 (A) (A) (A) (A) (A) (A) (A) (A) (A) (A) (A) (A)
                 (A) (A) (A) (A) (A) (A) (A) (A) (A) (A) (A) (A)
                 (A) (A) (A) (A) (A) (A) (A) (A) (A) (A) (A) (A)
                 (A) (A) (A) (A) (A) (A) (A) (A) (A) (A) (A) (A)
                 (A) (A) (A) (A) (A) (A) (A) (A) (A) (A) (A) (A)
                 (A) (A) (A) (A) (A) (A) (A) (A) (A) (A) (A) (A)
                 (A) (A) (A) (A) (A) (A) (A) (A) (A) (A) (A) (A)
                 (A) (A) (A) (A) (A) (A) (A) (A) (A) (A) (A) (A)
                 (A)
 The electronic state is 3-A.
 Alpha  occ. eigenvalues --  -19.29462 -19.29232 -19.28452 -19.27223 -10.42040
 Alpha  occ. eigenvalues --  -10.36311 -10.35961 -10.35118 -10.30626 -10.28243
 Alpha  occ. eigenvalues --   -1.18935  -1.15290  -1.14513  -1.12820  -0.87301
 Alpha  occ. eigenvalues --   -0.86010  -0.79606  -0.79301  -0.68390  -0.64964
 Alpha  occ. eigenvalues --   -0.61249  -0.59721  -0.58794  -0.58564  -0.56699
 Alpha  occ. eigenvalues --   -0.55968  -0.53421  -0.52950  -0.52646  -0.51006
 Alpha  occ. eigenvalues --   -0.49766  -0.47515  -0.47075  -0.46563  -0.45346
 Alpha  occ. eigenvalues --   -0.44955  -0.41632  -0.38228  -0.37058  -0.36056
 Alpha  occ. eigenvalues --   -0.35168
 Alpha virt. eigenvalues --    0.02369   0.03110   0.03617   0.03736   0.04183
 Alpha virt. eigenvalues --    0.04874   0.05127   0.05533   0.06004   0.06992
 Alpha virt. eigenvalues --    0.07421   0.07478   0.08191   0.08281   0.10634
 Alpha virt. eigenvalues --    0.10841   0.11375   0.11484   0.11730   0.12223
 Alpha virt. eigenvalues --    0.12380   0.12669   0.12969   0.13525   0.13630
 Alpha virt. eigenvalues --    0.13758   0.14513   0.14966   0.15086   0.15519
 Alpha virt. eigenvalues --    0.16004   0.16582   0.16924   0.17314   0.18266
 Alpha virt. eigenvalues --    0.18869   0.18996   0.20062   0.20671   0.21309
 Alpha virt. eigenvalues --    0.21950   0.22108   0.22809   0.23188   0.23495
 Alpha virt. eigenvalues --    0.23788   0.24365   0.24671   0.24960   0.25475
 Alpha virt. eigenvalues --    0.26080   0.26386   0.26634   0.26712   0.27524
 Alpha virt. eigenvalues --    0.27858   0.28076   0.28538   0.29294   0.29646
 Alpha virt. eigenvalues --    0.30250   0.30393   0.30889   0.31546   0.32132
 Alpha virt. eigenvalues --    0.32696   0.33077   0.33477   0.33751   0.34016
 Alpha virt. eigenvalues --    0.34553   0.34860   0.34982   0.35827   0.35890
 Alpha virt. eigenvalues --    0.36004   0.36426   0.37073   0.37243   0.38131
 Alpha virt. eigenvalues --    0.38413   0.38656   0.39012   0.39907   0.40264
 Alpha virt. eigenvalues --    0.40352   0.41324   0.41432   0.41911   0.42473
 Alpha virt. eigenvalues --    0.42791   0.42964   0.43263   0.44040   0.44163
 Alpha virt. eigenvalues --    0.44433   0.44878   0.45316   0.46002   0.46202
 Alpha virt. eigenvalues --    0.46722   0.47317   0.47765   0.48238   0.48580
 Alpha virt. eigenvalues --    0.48991   0.49499   0.49850   0.50022   0.50239
 Alpha virt. eigenvalues --    0.51223   0.51565   0.51885   0.52943   0.53037
 Alpha virt. eigenvalues --    0.54073   0.54415   0.54874   0.55276   0.55934
 Alpha virt. eigenvalues --    0.56424   0.56849   0.57295   0.57873   0.58350
 Alpha virt. eigenvalues --    0.58860   0.59189   0.59688   0.60363   0.60729
 Alpha virt. eigenvalues --    0.62148   0.62297   0.63114   0.63354   0.64489
 Alpha virt. eigenvalues --    0.64590   0.65229   0.66212   0.66729   0.67616
 Alpha virt. eigenvalues --    0.68077   0.70026   0.70303   0.70995   0.71027
 Alpha virt. eigenvalues --    0.71494   0.72639   0.73193   0.73719   0.73885
 Alpha virt. eigenvalues --    0.74315   0.74628   0.75035   0.76202   0.76362
 Alpha virt. eigenvalues --    0.77343   0.78021   0.78141   0.79561   0.80210
 Alpha virt. eigenvalues --    0.80255   0.80531   0.81169   0.81979   0.83094
 Alpha virt. eigenvalues --    0.83540   0.84077   0.84342   0.84654   0.85432
 Alpha virt. eigenvalues --    0.85979   0.86707   0.87929   0.88105   0.88565
 Alpha virt. eigenvalues --    0.88831   0.90220   0.90392   0.90810   0.91336
 Alpha virt. eigenvalues --    0.91556   0.92016   0.92344   0.92875   0.93601
 Alpha virt. eigenvalues --    0.93965   0.94241   0.94731   0.95250   0.95878
 Alpha virt. eigenvalues --    0.96513   0.97009   0.97692   0.97964   0.98950
 Alpha virt. eigenvalues --    0.99451   1.00293   1.00890   1.01456   1.01989
 Alpha virt. eigenvalues --    1.02185   1.02762   1.03228   1.04353   1.04423
 Alpha virt. eigenvalues --    1.04716   1.05431   1.05580   1.05977   1.06655
 Alpha virt. eigenvalues --    1.07649   1.08070   1.08375   1.08807   1.09782
 Alpha virt. eigenvalues --    1.10349   1.10926   1.11587   1.12249   1.13080
 Alpha virt. eigenvalues --    1.13733   1.14642   1.14892   1.15330   1.15622
 Alpha virt. eigenvalues --    1.16101   1.17066   1.17712   1.18604   1.19167
 Alpha virt. eigenvalues --    1.19423   1.19971   1.21295   1.21448   1.22067
 Alpha virt. eigenvalues --    1.23014   1.23899   1.23980   1.25141   1.25631
 Alpha virt. eigenvalues --    1.26446   1.27018   1.27206   1.28497   1.28982
 Alpha virt. eigenvalues --    1.30152   1.30918   1.31655   1.32504   1.32738
 Alpha virt. eigenvalues --    1.33628   1.34666   1.35501   1.35854   1.36458
 Alpha virt. eigenvalues --    1.37344   1.37488   1.37989   1.38370   1.39161
 Alpha virt. eigenvalues --    1.39576   1.40707   1.40869   1.41876   1.42373
 Alpha virt. eigenvalues --    1.43299   1.43766   1.45292   1.45856   1.46228
 Alpha virt. eigenvalues --    1.46865   1.47694   1.48213   1.48616   1.49954
 Alpha virt. eigenvalues --    1.50086   1.50684   1.51681   1.52167   1.52541
 Alpha virt. eigenvalues --    1.53048   1.54207   1.54976   1.55716   1.56287
 Alpha virt. eigenvalues --    1.57144   1.57687   1.58452   1.59079   1.60009
 Alpha virt. eigenvalues --    1.60357   1.60774   1.61482   1.62627   1.62948
 Alpha virt. eigenvalues --    1.63707   1.64283   1.64807   1.65646   1.66197
 Alpha virt. eigenvalues --    1.67113   1.67819   1.68184   1.68517   1.69370
 Alpha virt. eigenvalues --    1.69867   1.71044   1.72125   1.72223   1.73049
 Alpha virt. eigenvalues --    1.73938   1.74672   1.75172   1.75635   1.76508
 Alpha virt. eigenvalues --    1.77501   1.78074   1.78609   1.79021   1.80655
 Alpha virt. eigenvalues --    1.81469   1.82525   1.83116   1.83390   1.84186
 Alpha virt. eigenvalues --    1.85506   1.85821   1.87023   1.88053   1.88747
 Alpha virt. eigenvalues --    1.89189   1.89634   1.90513   1.92473   1.92528
 Alpha virt. eigenvalues --    1.94323   1.95088   1.95141   1.96667   1.97538
 Alpha virt. eigenvalues --    1.99728   2.01258   2.01678   2.02516   2.04367
 Alpha virt. eigenvalues --    2.04817   2.05529   2.06666   2.08766   2.09698
 Alpha virt. eigenvalues --    2.10530   2.10756   2.12166   2.12533   2.13206
 Alpha virt. eigenvalues --    2.14482   2.15083   2.16598   2.17418   2.18688
 Alpha virt. eigenvalues --    2.20298   2.20822   2.24292   2.26491   2.27099
 Alpha virt. eigenvalues --    2.27130   2.28020   2.29241   2.29724   2.31809
 Alpha virt. eigenvalues --    2.32664   2.33718   2.34876   2.36244   2.36686
 Alpha virt. eigenvalues --    2.36796   2.37868   2.38506   2.40810   2.42486
 Alpha virt. eigenvalues --    2.44077   2.45013   2.46482   2.47423   2.48665
 Alpha virt. eigenvalues --    2.49290   2.50087   2.51515   2.52869   2.54485
 Alpha virt. eigenvalues --    2.55569   2.56026   2.56797   2.57744   2.61311
 Alpha virt. eigenvalues --    2.61467   2.63683   2.64362   2.67462   2.68176
 Alpha virt. eigenvalues --    2.68981   2.70454   2.73087   2.74416   2.76225
 Alpha virt. eigenvalues --    2.77187   2.78605   2.80296   2.80875   2.81718
 Alpha virt. eigenvalues --    2.81934   2.83186   2.83552   2.85402   2.87250
 Alpha virt. eigenvalues --    2.88332   2.89566   2.91194   2.92311   2.93929
 Alpha virt. eigenvalues --    2.97085   2.97321   2.98705   3.01201   3.03374
 Alpha virt. eigenvalues --    3.03556   3.08485   3.10582   3.12939   3.15777
 Alpha virt. eigenvalues --    3.17293   3.18748   3.20772   3.22290   3.23596
 Alpha virt. eigenvalues --    3.25055   3.25777   3.28142   3.28849   3.29670
 Alpha virt. eigenvalues --    3.31134   3.31807   3.32998   3.34855   3.37178
 Alpha virt. eigenvalues --    3.38003   3.38644   3.40552   3.41056   3.42403
 Alpha virt. eigenvalues --    3.43035   3.43995   3.45160   3.46174   3.47624
 Alpha virt. eigenvalues --    3.48060   3.49530   3.50376   3.51019   3.51085
 Alpha virt. eigenvalues --    3.51764   3.54236   3.56238   3.57196   3.58054
 Alpha virt. eigenvalues --    3.58711   3.60713   3.62068   3.63546   3.64587
 Alpha virt. eigenvalues --    3.66435   3.67509   3.68218   3.69722   3.70573
 Alpha virt. eigenvalues --    3.71374   3.72367   3.73905   3.75058   3.76004
 Alpha virt. eigenvalues --    3.76294   3.77866   3.78547   3.80029   3.80607
 Alpha virt. eigenvalues --    3.81078   3.82162   3.82357   3.83802   3.84979
 Alpha virt. eigenvalues --    3.86312   3.87292   3.89853   3.90357   3.90681
 Alpha virt. eigenvalues --    3.92269   3.92993   3.94046   3.94770   3.96762
 Alpha virt. eigenvalues --    3.97304   3.98614   3.99675   4.00844   4.01322
 Alpha virt. eigenvalues --    4.02552   4.03446   4.04209   4.04830   4.06497
 Alpha virt. eigenvalues --    4.08281   4.10414   4.11402   4.11828   4.13244
 Alpha virt. eigenvalues --    4.14577   4.15157   4.16953   4.18119   4.18835
 Alpha virt. eigenvalues --    4.20370   4.23673   4.24116   4.24628   4.27690
 Alpha virt. eigenvalues --    4.27808   4.29142   4.29531   4.31846   4.32996
 Alpha virt. eigenvalues --    4.34257   4.36196   4.37509   4.39629   4.41242
 Alpha virt. eigenvalues --    4.41786   4.44864   4.45180   4.46923   4.47517
 Alpha virt. eigenvalues --    4.48355   4.49995   4.50778   4.53733   4.54855
 Alpha virt. eigenvalues --    4.56237   4.57449   4.60100   4.60577   4.60887
 Alpha virt. eigenvalues --    4.62106   4.63083   4.64024   4.64393   4.66089
 Alpha virt. eigenvalues --    4.66474   4.67366   4.69597   4.72936   4.73817
 Alpha virt. eigenvalues --    4.75080   4.77111   4.78674   4.79626   4.82880
 Alpha virt. eigenvalues --    4.84250   4.87721   4.88543   4.90432   4.91921
 Alpha virt. eigenvalues --    4.92392   4.95327   4.95835   4.96107   4.97059
 Alpha virt. eigenvalues --    4.99063   5.00494   5.01200   5.04864   5.06995
 Alpha virt. eigenvalues --    5.07878   5.10343   5.10979   5.13123   5.13927
 Alpha virt. eigenvalues --    5.15212   5.16299   5.17664   5.18344   5.19197
 Alpha virt. eigenvalues --    5.20107   5.20943   5.21983   5.23407   5.24306
 Alpha virt. eigenvalues --    5.26191   5.28386   5.31041   5.32289   5.33754
 Alpha virt. eigenvalues --    5.35492   5.36560   5.40064   5.41521   5.45475
 Alpha virt. eigenvalues --    5.47592   5.49655   5.51627   5.53738   5.54288
 Alpha virt. eigenvalues --    5.58089   5.62145   5.65430   5.71365   5.71945
 Alpha virt. eigenvalues --    5.73926   5.78730   5.80425   5.83668   5.88273
 Alpha virt. eigenvalues --    5.88879   5.91476   5.92070   5.92811   5.93553
 Alpha virt. eigenvalues --    6.01535   6.05929   6.08163   6.11792   6.27924
 Alpha virt. eigenvalues --    6.31329   6.33162   6.34410   6.36017   6.37772
 Alpha virt. eigenvalues --    6.39954   6.41660   6.46357   6.48745   6.48869
 Alpha virt. eigenvalues --    6.50188   6.53903   6.55398   6.58705   6.59910
 Alpha virt. eigenvalues --    6.61009   6.61482   6.66431   6.67675   6.70093
 Alpha virt. eigenvalues --    6.74417   6.74686   6.76947   6.79335   6.82428
 Alpha virt. eigenvalues --    6.88440   6.88906   6.91123   6.92888   6.93541
 Alpha virt. eigenvalues --    6.94787   6.99058   6.99891   7.01624   7.05988
 Alpha virt. eigenvalues --    7.07136   7.08786   7.10232   7.12373   7.16240
 Alpha virt. eigenvalues --    7.19731   7.23607   7.24930   7.35093   7.38127
 Alpha virt. eigenvalues --    7.40553   7.42956   7.43797   7.46109   7.47431
 Alpha virt. eigenvalues --    7.51458   7.55590   7.61258   7.82877   8.17136
 Alpha virt. eigenvalues --   14.02595  14.55731  14.93575  15.55483  16.36520
 Alpha virt. eigenvalues --   16.88093  16.97199  17.30682  17.90424  19.11500
  Beta  occ. eigenvalues --  -19.28215 -19.27771 -19.27408 -19.27178 -10.41830
  Beta  occ. eigenvalues --  -10.36340 -10.35696 -10.35146 -10.30585 -10.28204
  Beta  occ. eigenvalues --   -1.18332  -1.14516  -1.10166  -1.08562  -0.86756
  Beta  occ. eigenvalues --   -0.84757  -0.78793  -0.77794  -0.67389  -0.63910
  Beta  occ. eigenvalues --   -0.60644  -0.58501  -0.57651  -0.56905  -0.55499
  Beta  occ. eigenvalues --   -0.54931  -0.52554  -0.51619  -0.51382  -0.49714
  Beta  occ. eigenvalues --   -0.48873  -0.47017  -0.46369  -0.45682  -0.43073
  Beta  occ. eigenvalues --   -0.37948  -0.37658  -0.35532  -0.35095
  Beta virt. eigenvalues --   -0.08435  -0.07230   0.02611   0.03287   0.03688
  Beta virt. eigenvalues --    0.03948   0.04325   0.05032   0.05172   0.05598
  Beta virt. eigenvalues --    0.06139   0.07059   0.07530   0.07582   0.08268
  Beta virt. eigenvalues --    0.08383   0.10710   0.11004   0.11480   0.11602
  Beta virt. eigenvalues --    0.11785   0.12319   0.12540   0.12786   0.13117
  Beta virt. eigenvalues --    0.13612   0.13743   0.13912   0.14621   0.15044
  Beta virt. eigenvalues --    0.15170   0.15606   0.16124   0.16741   0.17030
  Beta virt. eigenvalues --    0.17412   0.18384   0.19006   0.19143   0.20195
  Beta virt. eigenvalues --    0.20821   0.21498   0.22152   0.22304   0.22940
  Beta virt. eigenvalues --    0.23310   0.23705   0.24036   0.24583   0.24881
  Beta virt. eigenvalues --    0.25116   0.25959   0.26306   0.26525   0.26813
  Beta virt. eigenvalues --    0.27036   0.27659   0.28147   0.28297   0.28848
  Beta virt. eigenvalues --    0.29579   0.29856   0.30339   0.30514   0.31098
  Beta virt. eigenvalues --    0.31661   0.32327   0.32913   0.33218   0.33516
  Beta virt. eigenvalues --    0.33901   0.34161   0.34671   0.35052   0.35079
  Beta virt. eigenvalues --    0.35954   0.36086   0.36106   0.36581   0.37192
  Beta virt. eigenvalues --    0.37477   0.38274   0.38640   0.38802   0.39179
  Beta virt. eigenvalues --    0.39999   0.40432   0.40787   0.41378   0.41500
  Beta virt. eigenvalues --    0.42279   0.42690   0.42944   0.43154   0.43466
  Beta virt. eigenvalues --    0.44173   0.44310   0.44592   0.44970   0.45506
  Beta virt. eigenvalues --    0.46103   0.46373   0.46899   0.47522   0.47867
  Beta virt. eigenvalues --    0.48343   0.48668   0.49138   0.49677   0.50049
  Beta virt. eigenvalues --    0.50292   0.50385   0.51385   0.51795   0.52106
  Beta virt. eigenvalues --    0.53047   0.53160   0.54264   0.54726   0.54977
  Beta virt. eigenvalues --    0.55392   0.56020   0.56549   0.56973   0.57437
  Beta virt. eigenvalues --    0.57962   0.58575   0.59025   0.59331   0.59887
  Beta virt. eigenvalues --    0.60557   0.60953   0.62271   0.62503   0.63322
  Beta virt. eigenvalues --    0.63555   0.64643   0.64743   0.65530   0.66367
  Beta virt. eigenvalues --    0.66932   0.67770   0.68256   0.70231   0.70434
  Beta virt. eigenvalues --    0.71090   0.71184   0.71616   0.72874   0.73300
  Beta virt. eigenvalues --    0.73788   0.74078   0.74493   0.74707   0.75096
  Beta virt. eigenvalues --    0.76351   0.76477   0.77462   0.78096   0.78273
  Beta virt. eigenvalues --    0.79756   0.80327   0.80420   0.80867   0.81359
  Beta virt. eigenvalues --    0.82070   0.83242   0.83703   0.84163   0.84407
  Beta virt. eigenvalues --    0.84783   0.85552   0.86055   0.86825   0.88050
  Beta virt. eigenvalues --    0.88191   0.88664   0.89035   0.90355   0.90523
  Beta virt. eigenvalues --    0.90915   0.91611   0.91735   0.92188   0.92406
  Beta virt. eigenvalues --    0.93062   0.93686   0.94109   0.94453   0.94879
  Beta virt. eigenvalues --    0.95432   0.96154   0.96736   0.97112   0.97928
  Beta virt. eigenvalues --    0.98071   0.99033   0.99529   1.00406   1.00972
  Beta virt. eigenvalues --    1.01634   1.02049   1.02397   1.02902   1.03315
  Beta virt. eigenvalues --    1.04506   1.04613   1.04830   1.05617   1.05744
  Beta virt. eigenvalues --    1.06157   1.06742   1.07879   1.08216   1.08514
  Beta virt. eigenvalues --    1.08897   1.09883   1.10544   1.11061   1.11742
  Beta virt. eigenvalues --    1.12383   1.13205   1.14024   1.14766   1.15082
  Beta virt. eigenvalues --    1.15467   1.15710   1.16280   1.17177   1.17956
  Beta virt. eigenvalues --    1.18680   1.19295   1.19542   1.20055   1.21447
  Beta virt. eigenvalues --    1.21539   1.22212   1.23151   1.23952   1.24154
  Beta virt. eigenvalues --    1.25244   1.25721   1.26559   1.27143   1.27329
  Beta virt. eigenvalues --    1.28641   1.29084   1.30326   1.31179   1.31780
  Beta virt. eigenvalues --    1.32587   1.32923   1.33844   1.35076   1.35710
  Beta virt. eigenvalues --    1.36091   1.36658   1.37456   1.37631   1.38106
  Beta virt. eigenvalues --    1.38555   1.39277   1.39713   1.40817   1.41108
  Beta virt. eigenvalues --    1.42056   1.42482   1.43421   1.43817   1.45463
  Beta virt. eigenvalues --    1.46113   1.46576   1.47043   1.47908   1.48420
  Beta virt. eigenvalues --    1.48814   1.50067   1.50318   1.50877   1.51826
  Beta virt. eigenvalues --    1.52276   1.52708   1.53171   1.54330   1.55139
  Beta virt. eigenvalues --    1.55846   1.56381   1.57295   1.57836   1.58578
  Beta virt. eigenvalues --    1.59208   1.60146   1.60485   1.60892   1.61648
  Beta virt. eigenvalues --    1.62921   1.63078   1.63971   1.64364   1.64894
  Beta virt. eigenvalues --    1.65839   1.66328   1.67248   1.68033   1.68353
  Beta virt. eigenvalues --    1.68644   1.69496   1.70057   1.71195   1.72333
  Beta virt. eigenvalues --    1.72514   1.73270   1.74110   1.74888   1.75303
  Beta virt. eigenvalues --    1.75846   1.76839   1.77675   1.78232   1.78786
  Beta virt. eigenvalues --    1.79325   1.80826   1.81648   1.82682   1.83220
  Beta virt. eigenvalues --    1.83569   1.84404   1.85718   1.86023   1.87139
  Beta virt. eigenvalues --    1.88206   1.88998   1.89351   1.89844   1.90690
  Beta virt. eigenvalues --    1.92675   1.92844   1.94469   1.95254   1.95363
  Beta virt. eigenvalues --    1.96815   1.98033   2.00092   2.01601   2.01963
  Beta virt. eigenvalues --    2.02888   2.04522   2.05190   2.05718   2.07034
  Beta virt. eigenvalues --    2.09013   2.09871   2.10690   2.11018   2.12442
  Beta virt. eigenvalues --    2.12669   2.13488   2.14636   2.15361   2.16821
  Beta virt. eigenvalues --    2.17745   2.18867   2.20674   2.21361   2.24651
  Beta virt. eigenvalues --    2.26958   2.27411   2.27683   2.28307   2.29515
  Beta virt. eigenvalues --    2.30201   2.32282   2.33248   2.34464   2.35743
  Beta virt. eigenvalues --    2.36615   2.37158   2.37357   2.38793   2.38984
  Beta virt. eigenvalues --    2.41517   2.42992   2.44455   2.45554   2.46955
  Beta virt. eigenvalues --    2.48157   2.49504   2.50146   2.51123   2.52151
  Beta virt. eigenvalues --    2.53538   2.55133   2.56374   2.56419   2.57232
  Beta virt. eigenvalues --    2.58298   2.62022   2.62132   2.64267   2.65167
  Beta virt. eigenvalues --    2.67987   2.68932   2.69509   2.70993   2.73491
  Beta virt. eigenvalues --    2.74672   2.76695   2.77869   2.79023   2.80755
  Beta virt. eigenvalues --    2.81456   2.82242   2.82573   2.83860   2.84154
  Beta virt. eigenvalues --    2.86098   2.87932   2.89231   2.90297   2.91682
  Beta virt. eigenvalues --    2.93051   2.94480   2.97491   2.97684   2.98998
  Beta virt. eigenvalues --    3.01744   3.03869   3.04072   3.08854   3.10875
  Beta virt. eigenvalues --    3.13406   3.16060   3.17560   3.19149   3.20890
  Beta virt. eigenvalues --    3.22617   3.23983   3.25282   3.26055   3.28313
  Beta virt. eigenvalues --    3.29028   3.30013   3.31347   3.32073   3.33231
  Beta virt. eigenvalues --    3.35164   3.37387   3.38290   3.38940   3.40780
  Beta virt. eigenvalues --    3.41323   3.42644   3.43252   3.44258   3.45520
  Beta virt. eigenvalues --    3.46359   3.47806   3.48363   3.49748   3.50659
  Beta virt. eigenvalues --    3.51276   3.51283   3.52009   3.54480   3.56527
  Beta virt. eigenvalues --    3.57396   3.58490   3.58972   3.61034   3.62368
  Beta virt. eigenvalues --    3.63826   3.64965   3.66677   3.67721   3.68491
  Beta virt. eigenvalues --    3.70011   3.70859   3.71732   3.72635   3.74121
  Beta virt. eigenvalues --    3.75284   3.76297   3.76563   3.78142   3.78835
  Beta virt. eigenvalues --    3.80304   3.80833   3.81352   3.82507   3.82688
  Beta virt. eigenvalues --    3.84091   3.85257   3.86628   3.87494   3.90082
  Beta virt. eigenvalues --    3.90527   3.90934   3.92559   3.93251   3.94305
  Beta virt. eigenvalues --    3.95024   3.97065   3.97629   3.98837   3.99955
  Beta virt. eigenvalues --    4.01014   4.01498   4.02834   4.03710   4.04651
  Beta virt. eigenvalues --    4.05019   4.06873   4.08631   4.10755   4.11697
  Beta virt. eigenvalues --    4.12308   4.13625   4.14852   4.15399   4.17101
  Beta virt. eigenvalues --    4.18505   4.19183   4.20862   4.24147   4.24555
  Beta virt. eigenvalues --    4.25377   4.28009   4.28091   4.29413   4.29926
  Beta virt. eigenvalues --    4.32321   4.33550   4.34451   4.36535   4.37812
  Beta virt. eigenvalues --    4.39811   4.41486   4.42008   4.45160   4.45415
  Beta virt. eigenvalues --    4.47267   4.47753   4.48756   4.50359   4.51125
  Beta virt. eigenvalues --    4.53961   4.55162   4.57004   4.58005   4.60380
  Beta virt. eigenvalues --    4.60876   4.61178   4.62380   4.63603   4.64586
  Beta virt. eigenvalues --    4.65021   4.66829   4.67072   4.67996   4.69863
  Beta virt. eigenvalues --    4.73445   4.74211   4.75338   4.77741   4.78878
  Beta virt. eigenvalues --    4.79846   4.83276   4.84938   4.88216   4.89037
  Beta virt. eigenvalues --    4.90870   4.93055   4.93345   4.95687   4.96405
  Beta virt. eigenvalues --    4.96774   4.97674   4.99471   5.01263   5.01435
  Beta virt. eigenvalues --    5.05008   5.07245   5.08183   5.10641   5.11306
  Beta virt. eigenvalues --    5.13427   5.14180   5.15470   5.16618   5.17960
  Beta virt. eigenvalues --    5.18598   5.19554   5.20352   5.21207   5.22325
  Beta virt. eigenvalues --    5.23852   5.24769   5.26665   5.28803   5.31464
  Beta virt. eigenvalues --    5.32546   5.34059   5.35705   5.36899   5.40388
  Beta virt. eigenvalues --    5.41782   5.45631   5.47841   5.49929   5.51905
  Beta virt. eigenvalues --    5.54098   5.54547   5.58562   5.62513   5.66026
  Beta virt. eigenvalues --    5.71745   5.72253   5.74232   5.78956   5.80609
  Beta virt. eigenvalues --    5.84008   5.88377   5.88992   5.91720   5.92308
  Beta virt. eigenvalues --    5.93270   5.93625   6.03219   6.06859   6.08837
  Beta virt. eigenvalues --    6.12856   6.28591   6.32313   6.34780   6.36123
  Beta virt. eigenvalues --    6.38694   6.41641   6.42823   6.43718   6.48042
  Beta virt. eigenvalues --    6.49361   6.49896   6.50773   6.55703   6.57281
  Beta virt. eigenvalues --    6.59862   6.60922   6.62308   6.64056   6.68269
  Beta virt. eigenvalues --    6.69111   6.73092   6.75239   6.78722   6.79192
  Beta virt. eigenvalues --    6.81837   6.84709   6.90504   6.92306   6.93201
  Beta virt. eigenvalues --    6.93920   6.95688   6.96917   7.00294   7.02493
  Beta virt. eigenvalues --    7.05764   7.08869   7.09494   7.10623   7.12740
  Beta virt. eigenvalues --    7.14293   7.18009   7.20312   7.23985   7.25385
  Beta virt. eigenvalues --    7.38746   7.40458   7.42249   7.43752   7.46668
  Beta virt. eigenvalues --    7.48157   7.48604   7.54132   7.57625   7.64027
  Beta virt. eigenvalues --    7.82998   8.17199  14.05224  14.58571  14.94061
  Beta virt. eigenvalues --   15.55574  16.36840  16.88168  16.97324  17.31022
  Beta virt. eigenvalues --   17.90554  19.11595
          Condensed to atoms (all electrons):
               1          2          3          4          5          6
     1  H    0.484646   0.466905  -0.015353  -0.072679  -0.065679  -0.006585
     2  C    0.466905   5.854722   0.363251   0.127784  -0.077427   0.066856
     3  H   -0.015353   0.363251   0.349794   0.015769   0.003739   0.001107
     4  H   -0.072679   0.127784   0.015769   0.445884   0.098551  -0.012556
     5  C   -0.065679  -0.077427   0.003739   0.098551   5.381164   0.049169
     6  C   -0.006585   0.066856   0.001107  -0.012556   0.049169   5.199267
     7  H   -0.001656  -0.000416  -0.000898  -0.003955   0.032851   0.341717
     8  H   -0.002297  -0.010881  -0.002952  -0.002774   0.036813   0.314240
     9  O    0.012985  -0.035206  -0.004384   0.011611  -0.133674  -0.052819
    10  O    0.006363  -0.006958   0.008734  -0.012817  -0.005259   0.166096
    11  H    0.001011   0.004552  -0.000209  -0.003962  -0.002634   0.000883
    12  C    0.000581  -0.003608   0.000142   0.004043   0.001401   0.000454
    13  H    0.000018   0.000033   0.000160   0.000238   0.000225  -0.000672
    14  C   -0.000414   0.013793   0.002496  -0.003659  -0.004441   0.001945
    15  C   -0.000379   0.000680   0.000352   0.003994  -0.001500  -0.001505
    16  H   -0.000022  -0.000085  -0.000000   0.000205   0.000054  -0.000134
    17  H    0.000000  -0.000055   0.000006  -0.000059  -0.000012  -0.000029
    18  H    0.000096   0.000632   0.000061   0.000129   0.000502  -0.000248
    19  O   -0.006741  -0.052121  -0.005381   0.019195   0.000411   0.002000
    20  O   -0.000002  -0.000039  -0.000115  -0.000854   0.000433   0.000081
    21  H    0.000095   0.000802   0.000108  -0.000027  -0.000208   0.000053
    22  H   -0.000413  -0.003867  -0.000218  -0.006081  -0.001664   0.003916
               7          8          9         10         11         12
     1  H   -0.001656  -0.002297   0.012985   0.006363   0.001011   0.000581
     2  C   -0.000416  -0.010881  -0.035206  -0.006958   0.004552  -0.003608
     3  H   -0.000898  -0.002952  -0.004384   0.008734  -0.000209   0.000142
     4  H   -0.003955  -0.002774   0.011611  -0.012817  -0.003962   0.004043
     5  C    0.032851   0.036813  -0.133674  -0.005259  -0.002634   0.001401
     6  C    0.341717   0.314240  -0.052819   0.166096   0.000883   0.000454
     7  H    0.397099   0.003996   0.000739  -0.051033   0.000179  -0.000697
     8  H    0.003996   0.357131   0.006525  -0.020431  -0.001274  -0.001305
     9  O    0.000739   0.006525   8.958637   0.007036   0.000502  -0.000112
    10  O   -0.051033  -0.020431   0.007036   8.549893  -0.015749  -0.010283
    11  H    0.000179  -0.001274   0.000502  -0.015749   0.397473   0.316045
    12  C   -0.000697  -0.001305  -0.000112  -0.010283   0.316045   5.542451
    13  H   -0.000359   0.000001  -0.000141   0.000056  -0.020710   0.370283
    14  C   -0.000610  -0.000514   0.004089  -0.009464   0.002760  -0.007748
    15  C   -0.000248  -0.000292   0.001094  -0.005282   0.007975   0.035647
    16  H   -0.000011   0.000007   0.000047  -0.000524  -0.004637  -0.022485
    17  H    0.000042  -0.000046   0.000109   0.000062   0.001126   0.011466
    18  H   -0.000001  -0.000032   0.000026  -0.000446  -0.001840  -0.000976
    19  O    0.000183   0.000974  -0.000081  -0.001182   0.011146   0.075435
    20  O    0.000089   0.000029  -0.000024   0.005998  -0.056875  -0.107430
    21  H   -0.000035   0.000019  -0.000029   0.001159   0.038874   0.022703
    22  H   -0.001752   0.002808  -0.000275  -0.017209   0.001543  -0.067738
              13         14         15         16         17         18
     1  H    0.000018  -0.000414  -0.000379  -0.000022   0.000000   0.000096
     2  C    0.000033   0.013793   0.000680  -0.000085  -0.000055   0.000632
     3  H    0.000160   0.002496   0.000352  -0.000000   0.000006   0.000061
     4  H    0.000238  -0.003659   0.003994   0.000205  -0.000059   0.000129
     5  C    0.000225  -0.004441  -0.001500   0.000054  -0.000012   0.000502
     6  C   -0.000672   0.001945  -0.001505  -0.000134  -0.000029  -0.000248
     7  H   -0.000359  -0.000610  -0.000248  -0.000011   0.000042  -0.000001
     8  H    0.000001  -0.000514  -0.000292   0.000007  -0.000046  -0.000032
     9  O   -0.000141   0.004089   0.001094   0.000047   0.000109   0.000026
    10  O    0.000056  -0.009464  -0.005282  -0.000524   0.000062  -0.000446
    11  H   -0.020710   0.002760   0.007975  -0.004637   0.001126  -0.001840
    12  C    0.370283  -0.007748   0.035647  -0.022485   0.011466  -0.000976
    13  H    0.362889   0.010142  -0.016437   0.001280  -0.005735   0.001832
    14  C    0.010142   5.455262  -0.378095  -0.020291  -0.022007  -0.040544
    15  C   -0.016437  -0.378095   6.516077   0.387970   0.418179   0.451160
    16  H    0.001280  -0.020291   0.387970   0.351350  -0.004257   0.010544
    17  H   -0.005735  -0.022007   0.418179  -0.004257   0.349294   0.009276
    18  H    0.001832  -0.040544   0.451160   0.010544   0.009276   0.342498
    19  O    0.009270  -0.258095   0.016628   0.003859  -0.007741   0.013582
    20  O    0.009528  -0.019455   0.031523   0.012183  -0.002943   0.004566
    21  H   -0.021525   0.009414  -0.002690  -0.001862   0.002097  -0.000767
    22  H   -0.001785   0.437434  -0.195259  -0.010325  -0.015747  -0.025920
              19         20         21         22
     1  H   -0.006741  -0.000002   0.000095  -0.000413
     2  C   -0.052121  -0.000039   0.000802  -0.003867
     3  H   -0.005381  -0.000115   0.000108  -0.000218
     4  H    0.019195  -0.000854  -0.000027  -0.006081
     5  C    0.000411   0.000433  -0.000208  -0.001664
     6  C    0.002000   0.000081   0.000053   0.003916
     7  H    0.000183   0.000089  -0.000035  -0.001752
     8  H    0.000974   0.000029   0.000019   0.002808
     9  O   -0.000081  -0.000024  -0.000029  -0.000275
    10  O   -0.001182   0.005998   0.001159  -0.017209
    11  H    0.011146  -0.056875   0.038874   0.001543
    12  C    0.075435  -0.107430   0.022703  -0.067738
    13  H    0.009270   0.009528  -0.021525  -0.001785
    14  C   -0.258095  -0.019455   0.009414   0.437434
    15  C    0.016628   0.031523  -0.002690  -0.195259
    16  H    0.003859   0.012183  -0.001862  -0.010325
    17  H   -0.007741  -0.002943   0.002097  -0.015747
    18  H    0.013582   0.004566  -0.000767  -0.025920
    19  O    8.993352  -0.007498  -0.002586  -0.033299
    20  O   -0.007498   8.523312   0.188393  -0.000424
    21  H   -0.002586   0.188393   0.623715   0.000942
    22  H   -0.033299  -0.000424   0.000942   0.569788
          Atomic-Atomic Spin Densities.
               1          2          3          4          5          6
     1  H    0.013005  -0.000280  -0.005029  -0.007837   0.004367  -0.002321
     2  C   -0.000280   0.051885  -0.002696  -0.014948  -0.002105   0.000638
     3  H   -0.005029  -0.002696   0.004576   0.004421  -0.005801   0.004495
     4  H   -0.007837  -0.014948   0.004421   0.015252  -0.001452   0.004609
     5  C    0.004367  -0.002105  -0.005801  -0.001452   0.218346  -0.042121
     6  C   -0.002321   0.000638   0.004495   0.004609  -0.042121   0.020188
     7  H   -0.000336   0.002842   0.000573   0.000542  -0.002955  -0.001187
     8  H    0.000559  -0.002607  -0.001317  -0.000457   0.019007   0.011611
     9  O    0.000881  -0.002138   0.000480   0.000326  -0.048903   0.008235
    10  O   -0.001107   0.005253   0.001359   0.003323  -0.018600  -0.074073
    11  H    0.000020   0.000171   0.000015  -0.000149  -0.000126  -0.000205
    12  C    0.000460   0.000864  -0.000196  -0.001118   0.000541  -0.000206
    13  H    0.000030  -0.000020  -0.000063  -0.000271   0.000252  -0.000109
    14  C   -0.000453  -0.002159   0.000201   0.001483   0.000508   0.000893
    15  C   -0.000206  -0.000477   0.000026   0.000259  -0.000688   0.000192
    16  H   -0.000027  -0.000041   0.000003   0.000116  -0.000090   0.000006
    17  H    0.000008   0.000021   0.000011  -0.000035   0.000014   0.000016
    18  H    0.000007  -0.000112  -0.000021  -0.000033   0.000126   0.000041
    19  O    0.000298   0.001733  -0.000237  -0.003591  -0.000062   0.000068
    20  O   -0.000024   0.000023   0.000009   0.000105  -0.000098   0.000002
    21  H    0.000043   0.000024  -0.000006  -0.000072   0.000109   0.000016
    22  H   -0.000239  -0.000489   0.000148   0.000119   0.000632   0.000057
               7          8          9         10         11         12
     1  H   -0.000336   0.000559   0.000881  -0.001107   0.000020   0.000460
     2  C    0.002842  -0.002607  -0.002138   0.005253   0.000171   0.000864
     3  H    0.000573  -0.001317   0.000480   0.001359   0.000015  -0.000196
     4  H    0.000542  -0.000457   0.000326   0.003323  -0.000149  -0.001118
     5  C   -0.002955   0.019007  -0.048903  -0.018600  -0.000126   0.000541
     6  C   -0.001187   0.011611   0.008235  -0.074073  -0.000205  -0.000206
     7  H    0.006321  -0.002991   0.002844  -0.000748  -0.000046  -0.000225
     8  H   -0.002991   0.036404  -0.004822  -0.000828  -0.000074   0.000004
     9  O    0.002844  -0.004822   0.131219   0.003232  -0.000004  -0.000047
    10  O   -0.000748  -0.000828   0.003232   0.847600  -0.000429  -0.000505
    11  H   -0.000046  -0.000074  -0.000004  -0.000429   0.001958  -0.002151
    12  C   -0.000225   0.000004  -0.000047  -0.000505  -0.002151   0.177687
    13  H   -0.000025   0.000058  -0.000020  -0.000267   0.001577   0.001106
    14  C   -0.000057   0.000204   0.000014  -0.001801  -0.005968  -0.013950
    15  C    0.000022  -0.000020   0.000023   0.000164   0.003201   0.000279
    16  H   -0.000003  -0.000003   0.000007   0.000031  -0.000541  -0.004224
    17  H    0.000013  -0.000005  -0.000003  -0.000003   0.000077   0.003875
    18  H   -0.000009   0.000022  -0.000022  -0.000212   0.000009  -0.000776
    19  O   -0.000098   0.000060   0.000014  -0.000446   0.001770   0.015825
    20  O   -0.000003  -0.000005   0.000003   0.000167   0.000487  -0.008644
    21  H    0.000004   0.000004  -0.000003  -0.000131  -0.000308   0.006546
    22  H    0.000278   0.000105   0.000094  -0.003304  -0.001152  -0.004403
              13         14         15         16         17         18
     1  H    0.000030  -0.000453  -0.000206  -0.000027   0.000008   0.000007
     2  C   -0.000020  -0.002159  -0.000477  -0.000041   0.000021  -0.000112
     3  H   -0.000063   0.000201   0.000026   0.000003   0.000011  -0.000021
     4  H   -0.000271   0.001483   0.000259   0.000116  -0.000035  -0.000033
     5  C    0.000252   0.000508  -0.000688  -0.000090   0.000014   0.000126
     6  C   -0.000109   0.000893   0.000192   0.000006   0.000016   0.000041
     7  H   -0.000025  -0.000057   0.000022  -0.000003   0.000013  -0.000009
     8  H    0.000058   0.000204  -0.000020  -0.000003  -0.000005   0.000022
     9  O   -0.000020   0.000014   0.000023   0.000007  -0.000003  -0.000022
    10  O   -0.000267  -0.001801   0.000164   0.000031  -0.000003  -0.000212
    11  H    0.001577  -0.005968   0.003201  -0.000541   0.000077   0.000009
    12  C    0.001106  -0.013950   0.000279  -0.004224   0.003875  -0.000776
    13  H    0.000635   0.005027   0.003433   0.000640  -0.001533   0.000199
    14  C    0.005027   0.079204  -0.047602  -0.004111   0.016247  -0.000853
    15  C    0.003433  -0.047602   0.067961   0.003708  -0.018448   0.003117
    16  H    0.000640  -0.004111   0.003708   0.007994  -0.005735   0.001241
    17  H   -0.001533   0.016247  -0.018448  -0.005735   0.009633  -0.002417
    18  H    0.000199  -0.000853   0.003117   0.001241  -0.002417  -0.000023
    19  O   -0.004018  -0.152249   0.020614   0.001618  -0.003640  -0.000776
    20  O   -0.000224   0.007193  -0.003855  -0.000171   0.000320  -0.000168
    21  H   -0.000990  -0.003400  -0.002697  -0.000883   0.000764  -0.000177
    22  H    0.003065   0.013996   0.005014   0.000052   0.000145   0.000982
              19         20         21         22
     1  H    0.000298  -0.000024   0.000043  -0.000239
     2  C    0.001733   0.000023   0.000024  -0.000489
     3  H   -0.000237   0.000009  -0.000006   0.000148
     4  H   -0.003591   0.000105  -0.000072   0.000119
     5  C   -0.000062  -0.000098   0.000109   0.000632
     6  C    0.000068   0.000002   0.000016   0.000057
     7  H   -0.000098  -0.000003   0.000004   0.000278
     8  H    0.000060  -0.000005   0.000004   0.000105
     9  O    0.000014   0.000003  -0.000003   0.000094
    10  O   -0.000446   0.000167  -0.000131  -0.003304
    11  H    0.001770   0.000487  -0.000308  -0.001152
    12  C    0.015825  -0.008644   0.006546  -0.004403
    13  H   -0.004018  -0.000224  -0.000990   0.003065
    14  C   -0.152249   0.007193  -0.003400   0.013996
    15  C    0.020614  -0.003855  -0.002697   0.005014
    16  H    0.001618  -0.000171  -0.000883   0.000052
    17  H   -0.003640   0.000320   0.000764   0.000145
    18  H   -0.000776  -0.000168  -0.000177   0.000982
    19  O    0.979333   0.000891   0.008109  -0.009775
    20  O    0.000891   0.022353  -0.001184   0.000499
    21  H    0.008109  -0.001184   0.002955  -0.000777
    22  H   -0.009775   0.000499  -0.000777   0.010845
 Mulliken charges and spin densities:
               1          2
     1  H    0.199517   0.001819
     2  C   -0.709348   0.035382
     3  H    0.283791   0.000951
     4  H    0.392018   0.000594
     5  C    0.687185   0.120901
     6  C   -0.073235  -0.069154
     7  H    0.284775   0.004757
     8  H    0.320254   0.054910
     9  O   -0.776657   0.091411
    10  O   -0.588761   0.758674
    11  H    0.323820  -0.001867
    12  C   -0.158270   0.170741
    13  H    0.301405   0.008482
    14  C    0.828000  -0.107634
    15  C   -1.269591   0.034021
    16  H    0.297134  -0.000413
    17  H    0.266973  -0.000677
    18  H    0.235870   0.000145
    19  O   -0.771308   0.855442
    20  O   -0.580476   0.017678
    21  H    0.141357   0.007946
    22  H    0.365544   0.015891
 Sum of Mulliken charges =  -0.00000   2.00000
 Mulliken charges and spin densities with hydrogens summed into heavy atoms:
               1          2
     2  C    0.165980   0.038746
     5  C    0.687185   0.120901
     6  C    0.531794  -0.009487
     9  O   -0.776657   0.091411
    10  O   -0.588761   0.758674
    12  C    0.466956   0.177357
    14  C    1.193545  -0.091743
    15  C   -0.469613   0.033075
    19  O   -0.771308   0.855442
    20  O   -0.439119   0.025624
 Electronic spatial extent (au):  <R**2>=           2441.8974
 Charge=              0.0000 electrons
 Dipole moment (field-independent basis, Debye):
    X=             -0.4903    Y=              1.1616    Z=              0.5688  Tot=              1.3832
 Quadrupole moment (field-independent basis, Debye-Ang):
   XX=            -68.0546   YY=            -63.9581   ZZ=            -55.6556
   XY=             -8.0692   XZ=             -5.0148   YZ=              0.2966
 Traceless Quadrupole moment (field-independent basis, Debye-Ang):
   XX=             -5.4985   YY=             -1.4020   ZZ=              6.9005
   XY=             -8.0692   XZ=             -5.0148   YZ=              0.2966
 Octapole moment (field-independent basis, Debye-Ang**2):
  XXX=             -0.3925  YYY=              2.0506  ZZZ=             11.4358  XYY=             -2.6444
  XXY=             18.3041  XXZ=              8.3935  XZZ=              5.0302  YZZ=              3.0950
  YYZ=             -1.1415  XYZ=              3.9217
 Hexadecapole moment (field-independent basis, Debye-Ang**3):
 XXXX=          -2594.7989 YYYY=           -438.3491 ZZZZ=           -308.6991 XXXY=           -147.1771
 XXXZ=            -28.7806 YYYX=             -4.5045 YYYZ=             -0.7918 ZZZX=             37.0067
 ZZZY=              0.0693 XXYY=           -483.9480 XXZZ=           -400.7740 YYZZ=           -128.0687
 XXYZ=            -28.3174 YYXZ=            -10.5392 ZZXY=             10.9200
 N-N= 5.263948925145D+02 E-N=-2.309550725420D+03  KE= 5.332529201738D+02
                          Isotropic Fermi Contact Couplings
        Atom                 a.u.       MegaHertz       Gauss      10(-4) cm-1
     1  H(1)              -0.00021      -0.47669      -0.17010      -0.15901
     2  C(13)              0.00401       2.25270       0.80382       0.75142
     3  H(1)              -0.00051      -1.14554      -0.40876      -0.38211
     4  H(1)               0.00021       0.46783       0.16693       0.15605
     5  C(13)              0.06049      34.00282      12.13305      11.34212
     6  C(13)             -0.03799     -21.35328      -7.61938      -7.12269
     7  H(1)              -0.00047      -1.05814      -0.37757      -0.35296
     8  H(1)               0.03186      71.21295      25.41055      23.75408
     9  O(17)              0.00913      -2.76594      -0.98696      -0.92262
    10  O(17)              0.03309     -10.02894      -3.57857      -3.34529
    11  H(1)              -0.00228      -5.09716      -1.81879      -1.70023
    12  C(13)              0.07213      40.54457      14.46731      13.52421
    13  H(1)               0.00619      13.83546       4.93683       4.61501
    14  C(13)             -0.03458     -19.43781      -6.93590      -6.48376
    15  C(13)              0.00895       5.02996       1.79481       1.67781
    16  H(1)              -0.00029      -0.64281      -0.22937      -0.21442
    17  H(1)               0.00028       0.63019       0.22487       0.21021
    18  H(1)              -0.00035      -0.77969      -0.27821      -0.26008
    19  O(17)              0.03292      -9.97947      -3.56092      -3.32879
    20  O(17)              0.00432      -1.31043      -0.46759      -0.43711
    21  H(1)              -0.00000      -0.01090      -0.00389      -0.00364
    22  H(1)               0.01027      22.95103       8.18950       7.65564
 --------------------------------------------------------
       Center         ----  Spin Dipole Couplings  ----
                      3XX-RR        3YY-RR        3ZZ-RR
 --------------------------------------------------------
     1   Atom        0.000511     -0.001963      0.001452
     2   Atom        0.008100     -0.023101      0.015001
     3   Atom       -0.002907     -0.004233      0.007140
     4   Atom        0.011835     -0.006663     -0.005172
     5   Atom       -0.069988      0.087121     -0.017133
     6   Atom        0.006554      0.051523     -0.058077
     7   Atom        0.002524     -0.007762      0.005238
     8   Atom        0.016267     -0.011719     -0.004548
     9   Atom       -0.214752      0.142615      0.072137
    10   Atom       -1.362940      2.695268     -1.332327
    11   Atom        0.004087      0.011764     -0.015851
    12   Atom       -0.074023      0.184930     -0.110907
    13   Atom       -0.006996     -0.000988      0.007984
    14   Atom       -0.035686      0.028145      0.007541
    15   Atom        0.018700     -0.016336     -0.002363
    16   Atom        0.010969     -0.005764     -0.005205
    17   Atom        0.000525     -0.003473      0.002948
    18   Atom       -0.001216     -0.000035      0.001251
    19   Atom       -1.385310      1.980836     -0.595526
    20   Atom       -0.050103      0.065369     -0.015266
    21   Atom        0.001132     -0.000801     -0.000331
    22   Atom       -0.002213     -0.006727      0.008940
 --------------------------------------------------------
                        XY            XZ            YZ
 --------------------------------------------------------
     1   Atom        0.002838     -0.001949     -0.005917
     2   Atom       -0.002757      0.029773     -0.011733
     3   Atom       -0.000720     -0.003364     -0.000453
     4   Atom       -0.005086     -0.004487     -0.008007
     5   Atom        0.057828     -0.037023     -0.125868
     6   Atom        0.008238      0.011777     -0.017593
     7   Atom        0.003139      0.013006      0.001766
     8   Atom       -0.009445     -0.009566      0.005165
     9   Atom        0.072169     -0.048883     -0.345123
    10   Atom       -0.775598      0.155063     -0.831334
    11   Atom       -0.006707     -0.002466      0.003993
    12   Atom        0.099696      0.007174      0.028110
    13   Atom        0.006668     -0.007408     -0.009369
    14   Atom        0.032078     -0.004735      0.017955
    15   Atom       -0.019304     -0.030566      0.011428
    16   Atom       -0.004612     -0.004390      0.001205
    17   Atom       -0.001220     -0.007287     -0.000628
    18   Atom       -0.004920     -0.007868      0.006987
    19   Atom        0.901915      0.486828      1.917939
    20   Atom        0.002868     -0.002935      0.072190
    21   Atom        0.009459      0.007482      0.002695
    22   Atom       -0.012838      0.005060     -0.008479
 --------------------------------------------------------


 ---------------------------------------------------------------------------------
              Anisotropic Spin Dipole Couplings in Principal Axis System
 ---------------------------------------------------------------------------------

       Atom             a.u.   MegaHertz   Gauss  10(-4) cm-1        Axes

              Baa    -0.0066    -3.525    -1.258    -1.176 -0.1722  0.8134  0.5556
     1 H(1)   Bbb    -0.0009    -0.454    -0.162    -0.151  0.8865 -0.1179  0.4474
              Bcc     0.0075     3.978     1.420     1.327 -0.4294 -0.5696  0.7008
 
              Baa    -0.0281    -3.773    -1.346    -1.259 -0.2911  0.8530  0.4331
     2 C(13)  Bbb    -0.0151    -2.028    -0.724    -0.676  0.7060  0.4971 -0.5044
              Bcc     0.0432     5.801     2.070     1.935  0.6456 -0.1590  0.7470
 
              Baa    -0.0049    -2.624    -0.936    -0.875  0.6073  0.7693  0.1983
     3 H(1)   Bbb    -0.0032    -1.733    -0.618    -0.578  0.7399 -0.6386  0.2117
              Bcc     0.0082     4.357     1.555     1.453 -0.2895 -0.0181  0.9570
 
              Baa    -0.0156    -8.341    -2.976    -2.782  0.2397  0.7186  0.6528
     4 H(1)   Bbb     0.0021     1.133     0.404     0.378 -0.0087 -0.6708  0.7416
              Bcc     0.0135     7.209     2.572     2.405  0.9708 -0.1834 -0.1545
 
              Baa    -0.1014   -13.603    -4.854    -4.537 -0.0951  0.5728  0.8141
     5 C(13)  Bbb    -0.0880   -11.813    -4.215    -3.940  0.9620 -0.1573  0.2231
              Bcc     0.1894    25.416     9.069     8.478  0.2559  0.8044 -0.5361
 
              Baa    -0.0632    -8.485    -3.028    -2.830 -0.1828  0.1618  0.9698
     6 C(13)  Bbb     0.0081     1.088     0.388     0.363  0.9741 -0.1035  0.2008
              Bcc     0.0551     7.397     2.639     2.467  0.1328  0.9814 -0.1387
 
              Baa    -0.0099    -5.308    -1.894    -1.771  0.6662 -0.5470 -0.5069
     7 H(1)   Bbb    -0.0075    -3.987    -1.423    -1.330  0.3323  0.8263 -0.4548
              Bcc     0.0174     9.295     3.317     3.101  0.6676  0.1346  0.7322
 
              Baa    -0.0152    -8.126    -2.899    -2.710  0.1976  0.9401 -0.2776
     8 H(1)   Bbb    -0.0080    -4.284    -1.529    -1.429  0.4189  0.1751  0.8910
              Bcc     0.0233    12.410     4.428     4.140  0.8863 -0.2924 -0.3592
 
              Baa    -0.2465    17.835     6.364     5.949 -0.4965  0.6257  0.6016
     9 O(17)  Bbb    -0.2188    15.831     5.649     5.281  0.8589  0.2535  0.4451
              Bcc     0.4653   -33.665   -12.013   -11.230  0.1260  0.7377 -0.6633
 
              Baa    -1.5064   109.001    38.894    36.359  0.9754  0.1477 -0.1636
    10 O(17)  Bbb    -1.4970   108.323    38.652    36.133  0.1296  0.2159  0.9678
              Bcc     3.0034  -217.323   -77.546   -72.491 -0.1782  0.9652 -0.1914
 
              Baa    -0.0165    -8.823    -3.148    -2.943  0.0790 -0.1209  0.9895
    11 H(1)   Bbb     0.0002     0.106     0.038     0.035  0.8639  0.5036 -0.0074
              Bcc     0.0163     8.717     3.110     2.908 -0.4974  0.8554  0.1442
 
              Baa    -0.1142   -15.329    -5.470    -5.113  0.2942 -0.1861  0.9375
    12 C(13)  Bbb    -0.1071   -14.378    -5.130    -4.796  0.9004 -0.2749 -0.3371
              Bcc     0.2214    29.707    10.600     9.909  0.3205  0.9433  0.0867
 
              Baa    -0.0114    -6.102    -2.177    -2.035  0.8807 -0.4597  0.1142
    13 H(1)   Bbb    -0.0064    -3.393    -1.211    -1.132  0.2961  0.7224  0.6249
              Bcc     0.0178     9.495     3.388     3.167 -0.3697 -0.5165  0.7723
 
              Baa    -0.0513    -6.880    -2.455    -2.295  0.8932 -0.4050  0.1956
    14 C(13)  Bbb     0.0041     0.550     0.196     0.184 -0.3170 -0.2585  0.9125
              Bcc     0.0472     6.330     2.259     2.111  0.3190  0.8770  0.3593
 
              Baa    -0.0259    -3.478    -1.241    -1.160  0.5971  0.6615  0.4539
    15 C(13)  Bbb    -0.0223    -2.995    -1.069    -0.999  0.2097 -0.6748  0.7076
              Bcc     0.0482     6.473     2.310     2.159  0.7743 -0.3273 -0.5416
 
              Baa    -0.0070    -3.713    -1.325    -1.239  0.2229  0.9689 -0.1076
    16 H(1)   Bbb    -0.0063    -3.371    -1.203    -1.124  0.2578  0.0479  0.9650
              Bcc     0.0133     7.084     2.528     2.363  0.9401 -0.2428 -0.2392
 
              Baa    -0.0063    -3.354    -1.197    -1.119  0.6944  0.4298  0.5771
    17 H(1)   Bbb    -0.0028    -1.518    -0.542    -0.506 -0.3128  0.9026 -0.2958
              Bcc     0.0091     4.872     1.738     1.625 -0.6480  0.0248  0.7612
 
              Baa    -0.0081    -4.336    -1.547    -1.446  0.6625 -0.2165  0.7171
    18 H(1)   Bbb    -0.0053    -2.807    -1.001    -0.936  0.5262  0.8159 -0.2397
              Bcc     0.0134     7.142     2.549     2.382 -0.5332  0.5361  0.6544
 
              Baa    -1.6211   117.303    41.857    39.128 -0.5267 -0.2930  0.7979
    19 O(17)  Bbb    -1.6095   116.462    41.556    38.847  0.8219 -0.4149  0.3902
              Bcc     3.2306  -233.765   -83.413   -77.975  0.2168  0.8614  0.4594
 
              Baa    -0.0594     4.295     1.532     1.433  0.3957 -0.4669  0.7908
    20 O(17)  Bbb    -0.0484     3.502     1.249     1.168  0.9183  0.1953 -0.3443
              Bcc     0.1077    -7.796    -2.782    -2.601  0.0063  0.8625  0.5060
 
              Baa    -0.0105    -5.628    -2.008    -1.877  0.7161 -0.5932 -0.3679
    21 H(1)   Bbb    -0.0031    -1.659    -0.592    -0.553 -0.0825 -0.5952  0.7993
              Bcc     0.0137     7.287     2.600     2.431  0.6931  0.5420  0.4752
 
              Baa    -0.0179    -9.577    -3.417    -3.195  0.5997  0.7886  0.1358
    22 H(1)   Bbb    -0.0003    -0.151    -0.054    -0.050 -0.6336  0.3643  0.6825
              Bcc     0.0182     9.728     3.471     3.245  0.4888 -0.4954  0.7182
 

 ---------------------------------------------------------------------------------

 Calling FoFJK, ICntrl=      2127 FMM=F ISym2X=0 I1Cent= 0 IOpClX= 1 NMat=1 NMatS=1 NMatT=0.
 ***** Axes restored to original set *****
 -------------------------------------------------------------------
 Center     Atomic                   Forces (Hartrees/Bohr)
 Number     Number              X              Y              Z
 -------------------------------------------------------------------
      1        1          -0.001468326   -0.002905493   -0.002438870
      2        6           0.000056976   -0.000119617   -0.000323153
      3        1           0.000187155    0.002918337   -0.002494557
      4        1           0.003421889   -0.001111499   -0.000041995
      5        6           0.011100053    0.009891954   -0.007538248
      6        6          -0.004014243    0.001225899    0.001197283
      7        1          -0.001446278   -0.000371181    0.003367450
      8        1          -0.002662055    0.002463909   -0.000766874
      9        8          -0.015588784   -0.014783766    0.009182493
     10        8           0.009193499    0.002863302   -0.000360586
     11        1          -0.002106725    0.001365160   -0.001209097
     12        6          -0.002380093    0.004247865    0.001946112
     13        1           0.001543841    0.001830817    0.002348128
     14        6          -0.000992945   -0.001057839    0.003640546
     15        6           0.001339434   -0.000218402    0.000162421
     16        1           0.002974806   -0.000683035   -0.001929774
     17        1           0.001560844    0.001496954    0.003547621
     18        1          -0.001026873   -0.003731458    0.001057993
     19        8          -0.003306218   -0.004515152   -0.007139619
     20        8           0.008512033    0.004667589    0.006555348
     21        1          -0.002735111   -0.004282333   -0.011256577
     22        1          -0.002162877    0.000807987    0.002493955
 -------------------------------------------------------------------
 Cartesian Forces:  Max     0.015588784 RMS     0.004769062

 GradGradGradGradGradGradGradGradGradGradGradGradGradGradGradGradGradGrad
 Berny optimization.
 FormGI is forming the generalized inverse of G from B-inverse, IUseBI=4.
 Internal  Forces:  Max     0.023363031 RMS     0.003728743
 Search for a local minimum.
 Step number   1 out of a maximum of  107
 All quantities printed in internal units (Hartrees-Bohrs-Radians)
 Mixed Optimization -- RFO/linear search
 Second derivative matrix not updated -- first step.
 ITU=  0
     Eigenvalues ---    0.00230   0.00230   0.00230   0.00230   0.00230
     Eigenvalues ---    0.00321   0.00530   0.00777   0.01649   0.02266
     Eigenvalues ---    0.02513   0.04584   0.04691   0.04762   0.05566
     Eigenvalues ---    0.05701   0.06176   0.06542   0.07069   0.07289
     Eigenvalues ---    0.07454   0.08660   0.11115   0.11539   0.13732
     Eigenvalues ---    0.14021   0.16000   0.16000   0.16000   0.16000
     Eigenvalues ---    0.16000   0.16000   0.16000   0.16000   0.16188
     Eigenvalues ---    0.20021   0.22193   0.22706   0.23002   0.23529
     Eigenvalues ---    0.24999   0.24999   0.29090   0.32341   0.32467
     Eigenvalues ---    0.33041   0.33588   0.33671   0.34034   0.34223
     Eigenvalues ---    0.34226   0.34382   0.34407   0.34439   0.34537
     Eigenvalues ---    0.45091   0.53302   0.53648   0.58807   1.03414
 RFO step:  Lambda=-4.40674143D-03 EMin= 2.30000000D-03
 Linear search not attempted -- first point.
 Maximum step size (   0.300) exceeded in Quadratic search.
    -- Step size scaled by   0.637
 Iteration  1 RMS(Cart)=  0.21890302 RMS(Int)=  0.01256627
 Iteration  2 RMS(Cart)=  0.10338699 RMS(Int)=  0.00205212
 Iteration  3 RMS(Cart)=  0.00258654 RMS(Int)=  0.00141776
 Iteration  4 RMS(Cart)=  0.00000531 RMS(Int)=  0.00141776
 Iteration  5 RMS(Cart)=  0.00000006 RMS(Int)=  0.00141776
 Variable       Old X    -DE/DX   Delta X   Delta X   Delta X     New X
                                 (Linear)    (Quad)   (Total)
    R1        2.06433  -0.00405   0.00000  -0.00738  -0.00738   2.05695
    R2        2.06955  -0.00379   0.00000  -0.00697  -0.00697   2.06258
    R3        2.07888  -0.00473   0.00000  -0.00884  -0.00886   2.07002
    R4        2.83297  -0.00620   0.00000  -0.01200  -0.01214   2.82083
    R5        4.45355  -0.00123   0.00000  -0.02664  -0.02663   4.42692
    R6        3.05425  -0.00714   0.00000  -0.01965  -0.01961   3.03464
    R7        2.27302  -0.02336   0.00000  -0.01434  -0.01434   2.25868
    R8        2.08031  -0.00366   0.00000  -0.00686  -0.00686   2.07346
    R9        2.10225  -0.00357   0.00000  -0.00695  -0.00695   2.09530
   R10        2.51897  -0.00960   0.00000  -0.01033  -0.01023   2.50874
   R11        2.06691  -0.00278   0.00000  -0.00509  -0.00509   2.06182
   R12        2.06649  -0.00325   0.00000  -0.00595  -0.00595   2.06054
   R13        3.03103  -0.00843   0.00000  -0.02243  -0.02243   3.00861
   R14        2.65170  -0.00744   0.00000  -0.01042  -0.01042   2.64128
   R15        2.89815  -0.00643   0.00000  -0.01388  -0.01388   2.88427
   R16        2.56354  -0.00963   0.00000  -0.01135  -0.01135   2.55219
   R17        2.08979  -0.00337   0.00000  -0.00642  -0.00642   2.08337
   R18        2.06595  -0.00356   0.00000  -0.00650  -0.00650   2.05945
   R19        2.07273  -0.00412   0.00000  -0.00762  -0.00762   2.06511
   R20        2.06951  -0.00401   0.00000  -0.00737  -0.00737   2.06214
   R21        1.83373  -0.01233   0.00000  -0.01462  -0.01462   1.81910
    A1        1.93981   0.00006   0.00000   0.00298   0.00202   1.94183
    A2        1.92152   0.00133   0.00000   0.00639   0.00554   1.92706
    A3        1.91992   0.00051   0.00000   0.00256   0.00764   1.92756
    A4        1.86532   0.00056   0.00000   0.00030  -0.00027   1.86504
    A5        1.92594   0.00012   0.00000  -0.00101  -0.00543   1.92051
    A6        1.89001  -0.00265   0.00000  -0.01165  -0.01013   1.87988
    A7        2.02720  -0.00177   0.00000  -0.00438  -0.00482   2.02239
    A8        2.20557   0.00110   0.00000   0.00279   0.00295   2.20852
    A9        2.05037   0.00067   0.00000   0.00172   0.00189   2.05226
   A10        1.85918   0.00047   0.00000   0.00215   0.00218   1.86137
   A11        1.73499  -0.00069   0.00000  -0.00321  -0.00325   1.73174
   A12        1.93262  -0.00168   0.00000  -0.00493  -0.00492   1.92770
   A13        1.92363   0.00087   0.00000   0.00517   0.00516   1.92879
   A14        2.02920   0.00064   0.00000   0.00209   0.00215   2.03134
   A15        1.95897   0.00016   0.00000  -0.00202  -0.00212   1.95684
   A16        1.91601  -0.00005   0.00000  -0.00027  -0.00027   1.91574
   A17        1.87906   0.00005   0.00000  -0.00099  -0.00099   1.87807
   A18        1.97323   0.00038   0.00000   0.00117   0.00117   1.97440
   A19        1.84092  -0.00037   0.00000  -0.00198  -0.00198   1.83894
   A20        1.86708   0.00080   0.00000   0.00431   0.00431   1.87139
   A21        1.98258  -0.00086   0.00000  -0.00240  -0.00240   1.98017
   A22        1.93636   0.00031   0.00000   0.00033   0.00033   1.93669
   A23        1.82653  -0.00117   0.00000  -0.00606  -0.00606   1.82047
   A24        1.79616   0.00021   0.00000   0.00154   0.00153   1.79770
   A25        1.98548   0.00063   0.00000   0.00145   0.00145   1.98693
   A26        1.95336   0.00002   0.00000   0.00316   0.00315   1.95651
   A27        1.95232  -0.00011   0.00000  -0.00105  -0.00105   1.95127
   A28        1.93321  -0.00075   0.00000  -0.00317  -0.00317   1.93003
   A29        1.92419  -0.00058   0.00000  -0.00247  -0.00248   1.92171
   A30        1.91430   0.00004   0.00000   0.00068   0.00068   1.91498
   A31        1.90184   0.00051   0.00000   0.00101   0.00100   1.90284
   A32        1.89988   0.00044   0.00000   0.00215   0.00215   1.90203
   A33        1.88970   0.00037   0.00000   0.00198   0.00198   1.89168
   A34        2.04833  -0.00336   0.00000  -0.01303  -0.01303   2.03530
   A35        1.90258  -0.00127   0.00000  -0.00492  -0.00492   1.89766
   A36        3.08017  -0.00291   0.00000  -0.29090  -0.29140   2.78877
   A37        3.11205   0.00028   0.00000   0.03813   0.03535   3.14741
    D1        2.65607  -0.00070   0.00000  -0.02709  -0.03261   2.62346
    D2       -1.51317   0.00122   0.00000   0.06078   0.05712  -1.45606
    D3        0.53787  -0.00057   0.00000  -0.03817  -0.02899   0.50887
    D4        2.91831   0.00050   0.00000   0.02548   0.02417   2.94248
    D5       -0.21331   0.00026   0.00000   0.00921   0.00792  -0.20539
    D6        0.77183   0.00000   0.00000   0.02067   0.02012   0.79195
    D7       -2.35979  -0.00024   0.00000   0.00440   0.00387  -2.35592
    D8       -1.26422   0.00080   0.00000   0.02764   0.02920  -1.23502
    D9        1.88734   0.00056   0.00000   0.01136   0.01295   1.90029
   D10        2.82029  -0.00038   0.00000  -0.00898  -0.00898   2.81131
   D11       -1.46470   0.00043   0.00000  -0.00395  -0.00397  -1.46867
   D12        0.59871  -0.00040   0.00000  -0.00985  -0.00996   0.58875
   D13       -0.33035  -0.00016   0.00000   0.00580   0.00576  -0.32459
   D14        1.66785   0.00066   0.00000   0.01083   0.01077   1.67861
   D15       -2.55193  -0.00017   0.00000   0.00493   0.00479  -2.54715
   D16        3.13688   0.00005   0.00000   0.00771   0.00771  -3.13859
   D17       -0.99794   0.00025   0.00000   0.00586   0.00586  -0.99208
   D18        1.04498  -0.00025   0.00000   0.00296   0.00296   1.04794
   D19        1.09183   0.00026   0.00000   0.00948   0.00948   1.10131
   D20       -3.04298   0.00046   0.00000   0.00762   0.00762  -3.03536
   D21       -1.00006  -0.00004   0.00000   0.00473   0.00473  -0.99534
   D22       -0.94743  -0.00003   0.00000   0.00677   0.00677  -0.94066
   D23        1.20094   0.00017   0.00000   0.00491   0.00492   1.20585
   D24       -3.03933  -0.00032   0.00000   0.00202   0.00202  -3.03731
   D25        0.92672  -0.00019   0.00000   0.00285   0.00285   0.92957
   D26        3.03792   0.00053   0.00000   0.00616   0.00617   3.04409
   D27       -1.22133   0.00012   0.00000   0.00515   0.00515  -1.21618
   D28        1.01462  -0.00055   0.00000  -0.00441  -0.00441   1.01021
   D29       -1.09179  -0.00032   0.00000  -0.00198  -0.00198  -1.09377
   D30        3.11212  -0.00045   0.00000  -0.00331  -0.00332   3.10880
   D31       -1.03918   0.00031   0.00000   0.00214   0.00214  -1.03704
   D32        3.13760   0.00054   0.00000   0.00457   0.00457  -3.14101
   D33        1.05832   0.00041   0.00000   0.00324   0.00324   1.06156
   D34        3.01000  -0.00008   0.00000  -0.00041  -0.00041   3.00959
   D35        0.90360   0.00015   0.00000   0.00203   0.00202   0.90562
   D36       -1.17568   0.00002   0.00000   0.00069   0.00069  -1.17500
   D37        1.51475  -0.00045   0.00000  -0.00722  -0.00722   1.50754
   D38       -2.65217  -0.00049   0.00000  -0.01006  -0.01006  -2.66223
   D39       -0.41764  -0.00003   0.00000  -0.00535  -0.00536  -0.42299
         Item               Value     Threshold  Converged?
 Maximum Force            0.023363     0.000450     NO 
 RMS     Force            0.003729     0.000300     NO 
 Maximum Displacement     1.280782     0.001800     NO 
 RMS     Displacement     0.320708     0.001200     NO 
 Predicted change in Energy=-2.122746D-03
 GradGradGradGradGradGradGradGradGradGradGradGradGradGradGradGradGradGrad

                          Input orientation:                          
 ---------------------------------------------------------------------
 Center     Atomic      Atomic             Coordinates (Angstroms)
 Number     Number       Type             X           Y           Z
 ---------------------------------------------------------------------
      1          1           0        2.723596    1.139590    2.032630
      2          6           0        2.082004    0.453224    1.483017
      3          1           0        2.016566   -0.514312    1.983920
      4          1           0        1.062437    0.849085    1.422213
      5          6           0        2.583545    0.274311    0.088507
      6          6           0        1.911920   -0.919216   -0.750069
      7          1           0        2.114129   -0.712322   -1.808469
      8          1           0        2.537755   -1.761730   -0.392427
      9          8           0        3.421276    0.930231   -0.456082
     10          8           0        0.636775   -1.064380   -0.410398
     11          1           0       -1.050158   -1.425807    0.557145
     12          6           0       -1.908310   -0.998674    0.036031
     13          1           0       -2.087333   -1.546098   -0.889834
     14          6           0       -1.512424    0.475807   -0.415541
     15          6           0       -2.666655    1.149614   -1.152627
     16          1           0       -3.556013    1.182118   -0.523596
     17          1           0       -2.898338    0.601207   -2.069035
     18          1           0       -2.385847    2.168822   -1.423106
     19          8           0       -1.163120    1.094163    0.733215
     20          8           0       -3.087775   -1.053648    0.783977
     21          1           0       -2.927217   -0.652575    1.644218
     22          1           0       -0.642302    0.309029   -1.071679
 ---------------------------------------------------------------------
                    Distance matrix (angstroms):
                    1          2          3          4          5
     1  H    0.000000
     2  C    1.088492   0.000000
     3  H    1.799349   1.091473   0.000000
     4  H    1.793447   1.095408   1.756340   0.000000
     5  C    2.132589   1.492720   2.129785   2.103071   0.000000
     6  C    3.555406   2.626631   2.765790   2.926998   1.605863
     7  H    4.307559   3.491906   3.798808   3.739165   2.189135
     8  H    3.785908   2.937860   2.733993   3.505116   2.092572
     9  O    2.593121   2.404431   3.164416   3.016405   1.195241
    10  O    3.896241   2.824328   2.817651   2.683468   2.414728
    11  H    4.795784   3.768081   3.503043   3.222814   4.039037
    12  C    5.478424   4.486020   4.408348   3.763117   4.669047
    13  H    6.236887   5.197219   5.115177   4.582959   5.107655
    14  C    4.937409   4.065088   4.380812   3.185370   4.131782
    15  C    6.261051   5.475521   5.877000   4.541612   5.465452
    16  H    6.780088   6.028682   6.341857   5.022665   6.236421
    17  H    6.979946   6.119050   6.467388   5.285640   5.900244
    18  H    6.253626   5.599154   6.179667   4.661353   5.528924
    19  O    4.098427   3.391730   3.776487   2.342623   3.889126
    20  O    6.335729   5.430095   5.271152   4.609988   5.866091
    21  H    5.940909   5.132355   4.957368   4.268677   5.800676
    22  H    4.653583   3.737527   4.133299   3.068761   3.428312
                    6          7          8          9         10
     6  C    0.000000
     7  H    1.097225   0.000000
     8  H    1.108787   1.812702   0.000000
     9  O    2.405211   2.497111   2.833958   0.000000
    10  O    1.327570   2.064249   2.024931   3.425494   0.000000
    11  H    3.277094   4.014711   3.726615   5.154732   1.978007
    12  C    3.901079   4.434433   4.531372   5.689230   2.584777
    13  H    4.050499   4.380795   4.656754   6.055173   2.807611
    14  C    3.712698   4.062485   4.627208   4.954749   2.644099
    15  C    5.040382   5.172314   6.011632   6.131574   4.045408
    16  H    5.862182   6.114762   6.768860   6.982160   4.758050
    17  H    5.214397   5.188264   6.160000   6.530497   4.245266
    18  H    5.334769   5.357172   6.383840   6.015972   4.540421
    19  O    3.963546   4.523705   4.808292   4.738986   3.034268
    20  O    5.231473   5.822120   5.790673   6.916738   3.911383
    21  H    5.405640   6.110629   5.936671   6.871673   4.134376
    22  H    2.852379   3.030500   3.855152   4.156624   1.989871
                   11         12         13         14         15
    11  H    0.000000
    12  C    1.091066   0.000000
    13  H    1.784362   1.090389   0.000000
    14  C    2.185392   1.592086   2.154896   0.000000
    15  C    3.488434   2.569657   2.769754   1.526290   0.000000
    16  H    3.774729   2.789975   3.119986   2.164904   1.089813
    17  H    3.797548   2.823310   2.580536   2.161140   1.092809
    18  H    4.315879   3.519965   3.764854   2.155077   1.091237
    19  O    2.528638   2.328377   3.234106   1.350562   2.412487
    20  O    2.083707   1.397706   2.011227   2.501960   2.963467
    21  H    2.302816   1.934999   2.815174   2.741804   3.337382
    22  H    2.414346   2.130700   2.358534   1.102472   2.193431
                   16         17         18         19         20
    16  H    0.000000
    17  H    1.777182   0.000000
    18  H    1.775384   1.771239   0.000000
    19  O    2.704302   3.332655   2.701791   0.000000
    20  O    2.632042   3.303651   3.968404   2.884435   0.000000
    21  H    2.908763   3.919318   4.202599   2.644439   0.962628
    22  H    3.090694   2.483905   2.573379   2.036008   3.358673
                   21         22
    21  H    0.000000
    22  H    3.677175   0.000000
 Stoichiometry    C6H12O4(3)
 Framework group  C1[X(C6H12O4)]
 Deg. of freedom    60
 Full point group                 C1      NOp   1
 Largest Abelian subgroup         C1      NOp   1
 Largest concise Abelian subgroup C1      NOp   1
                         Standard orientation:                         
 ---------------------------------------------------------------------
 Center     Atomic      Atomic             Coordinates (Angstroms)
 Number     Number       Type             X           Y           Z
 ---------------------------------------------------------------------
      1          1           0       -2.858908   -0.473591    2.154412
      2          6           0       -2.174792    0.029821    1.473694
      3          1           0       -2.073093    1.087094    1.724976
      4          1           0       -1.174248   -0.410742    1.542510
      5          6           0       -2.640046   -0.118154    0.063072
      6          6           0       -1.896166    0.804358   -1.020630
      7          1           0       -2.087392    0.352745   -2.002149
      8          1           0       -2.487995    1.734034   -0.898770
      9          8           0       -3.497325   -0.852332   -0.330192
     10          8           0       -0.622397    0.975457   -0.687942
     11          1           0        1.060714    1.492963    0.213079
     12          6           0        1.907513    0.915895   -0.161554
     13          1           0        2.130367    1.211607   -1.187146
     14          6           0        1.450699   -0.606602   -0.251334
     15          6           0        2.585634   -1.487826   -0.766043
     16          1           0        3.460041   -1.401861   -0.121283
     17          1           0        2.860940   -1.191025   -1.781103
     18          1           0        2.261911   -2.529710   -0.787940
     19          8           0        1.050080   -0.909293    1.002420
     20          8           0        3.073498    1.103740    0.585959
     21          1           0        2.877331    0.932920    1.512777
     22          1           0        0.602425   -0.569959   -0.954564
 ---------------------------------------------------------------------
 Rotational constants (GHZ):           2.2098496           0.5818930           0.5638995
 Standard basis: Aug-CC-pVTZ (5D, 7F)
 There are   850 symmetry adapted cartesian basis functions of A   symmetry.
 There are   736 symmetry adapted basis functions of A   symmetry.
   736 basis functions,  1044 primitive gaussians,   850 cartesian basis functions
    41 alpha electrons       39 beta electrons
       nuclear repulsion energy       550.8243774147 Hartrees.
 NAtoms=   22 NActive=   22 NUniq=   22 SFac= 1.00D+00 NAtFMM=   60 NAOKFM=F Big=F
 Integral buffers will be    131072 words long.
 Raffenetti 2 integral format.
 Two-electron integral symmetry is turned on.
 Nuclear repulsion after empirical dispersion term =      550.8124984278 Hartrees.
 One-electron integrals computed using PRISM.
 NBasis=   736 RedAO= T EigKep=  4.18D-06  NBF=   736
 NBsUse=   736 1.00D-06 EigRej= -1.00D+00 NBFU=   736
 Initial guess from the checkpoint file:  "Forward-wb-opt.chk"
 B after Tr=     0.000000   -0.000000    0.000000
         Rot=    0.991954    0.123668    0.015587    0.022132 Ang=  14.55 deg.
 Initial guess <Sx>= 0.0000 <Sy>= 0.0000 <Sz>= 1.0000 <S**2>= 2.0130 S= 1.0043
 ExpMin= 2.53D-02 ExpMax= 1.53D+04 ExpMxC= 5.22D+02 IAcc=3 IRadAn=         7 AccDes= 0.00D+00
 Harris functional with IExCor= 4639 and IRadAn=       7 diagonalized for initial guess.
 HarFok:  IExCor= 4639 AccDes= 0.00D+00 IRadAn=         7 IDoV= 1 UseB2=F ITyADJ=14
 ICtDFT=  3500011 ScaDFX=  1.000000  1.000000  1.000000  1.000000
 FoFCou: FMM=F IPFlag=           0 FMFlag=      100000 FMFlg1=           0
         NFxFlg=           0 DoJE=T BraDBF=F KetDBF=T FulRan=T
         wScrn=  0.000000 ICntrl=       500 IOpCl=  0 I1Cent=   200000004 NGrid=           0
         NMat0=    1 NMatS0=      1 NMatT0=    0 NMatD0=    1 NMtDS0=    0 NMtDT0=    0
 Petite list used in FoFCou.
 Requested convergence on RMS density matrix=1.00D-08 within 128 cycles.
 Requested convergence on MAX density matrix=1.00D-06.
 Requested convergence on             energy=1.00D-06.
 No special actions if energy rises.
 Restarting incremental Fock formation.
 SCF Done:  E(UwB97XD) =  -536.627095998     A.U. after   26 cycles
            NFock= 26  Conv=0.82D-08     -V/T= 2.0057
 <Sx>= 0.0000 <Sy>= 0.0000 <Sz>= 1.0000 <S**2>= 2.0120 S= 1.0040
 <L.S>=  0.00000000000    
 Annihilation of the first spin contaminant:
 S**2 before annihilation     2.0120,   after     2.0001
 Calling FoFJK, ICntrl=      2127 FMM=F ISym2X=0 I1Cent= 0 IOpClX= 1 NMat=1 NMatS=1 NMatT=0.
 ***** Axes restored to original set *****
 -------------------------------------------------------------------
 Center     Atomic                   Forces (Hartrees/Bohr)
 Number     Number              X              Y              Z
 -------------------------------------------------------------------
      1        1          -0.000389017   -0.001178205   -0.001375539
      2        6          -0.000120833   -0.000311617    0.000781112
      3        1          -0.000113552    0.001182949   -0.000439611
      4        1           0.000322327   -0.000966929   -0.000477388
      5        6           0.005612828    0.004538640   -0.004296298
      6        6          -0.001106270    0.004846743    0.002470973
      7        1          -0.000211711   -0.001875586    0.000590520
      8        1          -0.001405663    0.001058769    0.000223686
      9        8          -0.006344458   -0.005465817    0.003994923
     10        8           0.028985622   -0.010749316   -0.006121374
     11        1          -0.009322279    0.001646689   -0.000303417
     12        6          -0.004901145   -0.000942141    0.005574358
     13        1           0.000745908    0.000544907    0.000308323
     14        6          -0.003731879    0.005407032    0.000659693
     15        6          -0.000203674   -0.000052769    0.000875826
     16        1           0.000665299   -0.000009741   -0.000809332
     17        1           0.000251708    0.000609951    0.001235556
     18        1          -0.000371917   -0.001316246    0.000334057
     19        8          -0.001222810   -0.001167390   -0.002921062
     20        8           0.000391912    0.002920379    0.002760168
     21        1          -0.000763422   -0.002003454   -0.004639823
     22        1          -0.006766975    0.003283153    0.001574649
 -------------------------------------------------------------------
 Cartesian Forces:  Max     0.028985622 RMS     0.004773181

 GradGradGradGradGradGradGradGradGradGradGradGradGradGradGradGradGradGrad
 Berny optimization.
 Using GEDIIS/GDIIS optimizer.
 FormGI is forming the generalized inverse of G from B-inverse, IUseBI=4.
 Internal  Forces:  Max     0.133218488 RMS     0.020985850
 Search for a local minimum.
 Step number   2 out of a maximum of  107
 All quantities printed in internal units (Hartrees-Bohrs-Radians)
 Mixed Optimization -- RFO/linear search
 Update second derivatives using D2CorX and points    2    1
 DE=  1.12D-02 DEPred=-2.12D-03 R=-5.26D+00
 Trust test=-5.26D+00 RLast= 3.14D-01 DXMaxT set to 1.50D-01
 ITU= -1  0
 Use linear search instead of GDIIS.
     Eigenvalues ---    0.00222   0.00230   0.00230   0.00230   0.00321
     Eigenvalues ---    0.00521   0.00731   0.01638   0.02057   0.02356
     Eigenvalues ---    0.04396   0.04618   0.04763   0.05015   0.05605
     Eigenvalues ---    0.05709   0.06197   0.06689   0.07187   0.07463
     Eigenvalues ---    0.08077   0.09022   0.10522   0.11293   0.11835
     Eigenvalues ---    0.13570   0.14079   0.16000   0.16000   0.16000
     Eigenvalues ---    0.16000   0.16000   0.16000   0.16089   0.16581
     Eigenvalues ---    0.19935   0.22184   0.22695   0.23074   0.24022
     Eigenvalues ---    0.24998   0.26925   0.30318   0.32308   0.32729
     Eigenvalues ---    0.33127   0.33390   0.33728   0.34093   0.34224
     Eigenvalues ---    0.34309   0.34384   0.34425   0.34509   0.42910
     Eigenvalues ---    0.48422   0.53516   0.56642   0.92051   1.02890
 RFO step:  Lambda=-1.76349823D-02 EMin= 2.21684591D-03
 Quartic linear search produced a step of -0.70090.
 Maximum step size (   0.150) exceeded in Quadratic search.
    -- Step size scaled by   0.330
 Iteration  1 RMS(Cart)=  0.20645499 RMS(Int)=  0.00810173
 Iteration  2 RMS(Cart)=  0.02199494 RMS(Int)=  0.00067309
 Iteration  3 RMS(Cart)=  0.00025818 RMS(Int)=  0.00066749
 Iteration  4 RMS(Cart)=  0.00000021 RMS(Int)=  0.00066749
 Variable       Old X    -DE/DX   Delta X   Delta X   Delta X     New X
                                 (Linear)    (Quad)   (Total)
    R1        2.05695  -0.00167   0.00517  -0.01234  -0.00717   2.04978
    R2        2.06258  -0.00124   0.00488  -0.01158  -0.00670   2.05589
    R3        2.07002   0.02541   0.00621  -0.00790  -0.00172   2.06830
    R4        2.82083   0.01285   0.00851  -0.01627  -0.00771   2.81312
    R5        4.42692   0.02373   0.01867  -0.00071   0.01797   4.44489
    R6        3.03464  -0.00464   0.01375  -0.03377  -0.02004   3.01460
    R7        2.25868  -0.00927   0.01005  -0.02364  -0.01358   2.24509
    R8        2.07346  -0.00096   0.00481  -0.01134  -0.00653   2.06692
    R9        2.09530  -0.00153   0.00487  -0.01165  -0.00678   2.08852
   R10        2.50874  -0.02855   0.00717  -0.02064  -0.01351   2.49523
   R11        2.06182  -0.00812   0.00357  -0.01025  -0.00668   2.05514
   R12        2.06054  -0.00066   0.00417  -0.00979  -0.00562   2.05492
   R13        3.00861   0.00249   0.01572  -0.03575  -0.02003   2.98857
   R14        2.64128  -0.00073   0.00731  -0.01691  -0.00960   2.63168
   R15        2.88427  -0.00139   0.00973  -0.02294  -0.01321   2.87106
   R16        2.55219  -0.00485   0.00795  -0.01899  -0.01104   2.54116
   R17        2.08337  -0.00677   0.00450  -0.01214  -0.00764   2.07573
   R18        2.05945  -0.00101   0.00456  -0.01077  -0.00621   2.05324
   R19        2.06511  -0.00140   0.00534  -0.01268  -0.00734   2.05777
   R20        2.06214  -0.00141   0.00517  -0.01227  -0.00711   2.05503
   R21        1.81910  -0.00511   0.01025  -0.02430  -0.01405   1.80506
    A1        1.94183   0.01042  -0.00142   0.00310   0.00320   1.94503
    A2        1.92706  -0.03623  -0.00388  -0.01334  -0.01619   1.91087
    A3        1.92756  -0.03426  -0.00536  -0.00981  -0.01791   1.90965
    A4        1.86504  -0.00205   0.00019   0.00826   0.00935   1.87439
    A5        1.92051  -0.01111   0.00381  -0.01148  -0.00747   1.91304
    A6        1.87988   0.07642   0.00710   0.02446   0.03052   1.91040
    A7        2.02239   0.04083   0.00338   0.00590   0.00934   2.03172
    A8        2.20852  -0.02005  -0.00207  -0.00193  -0.00413   2.20439
    A9        2.05226  -0.02072  -0.00132  -0.00389  -0.00535   2.04691
   A10        1.86137   0.00100  -0.00153   0.00586   0.00431   1.86567
   A11        1.73174  -0.00505   0.00228  -0.00901  -0.00672   1.72502
   A12        1.92770   0.01913   0.00345  -0.00080   0.00263   1.93033
   A13        1.92879  -0.00175  -0.00362   0.00696   0.00335   1.93214
   A14        2.03134  -0.00294  -0.00151   0.00559   0.00404   2.03538
   A15        1.95684  -0.00947   0.00149  -0.01015  -0.00863   1.94822
   A16        1.91574  -0.00017   0.00019   0.00013   0.00032   1.91607
   A17        1.87807   0.00495   0.00069   0.00115   0.00185   1.87991
   A18        1.97440  -0.00141  -0.00082   0.00082   0.00000   1.97440
   A19        1.83894  -0.00020   0.00139  -0.00364  -0.00225   1.83669
   A20        1.87139   0.00066  -0.00302   0.00679   0.00377   1.87516
   A21        1.98017  -0.00377   0.00168  -0.00549  -0.00381   1.97637
   A22        1.93669  -0.01294  -0.00023  -0.00596  -0.00621   1.93048
   A23        1.82047   0.00354   0.00425  -0.01041  -0.00619   1.81429
   A24        1.79770   0.01039  -0.00107   0.01135   0.01029   1.80799
   A25        1.98693   0.00134  -0.00102   0.00037  -0.00069   1.98624
   A26        1.95651  -0.00123  -0.00221   0.00429   0.00209   1.95860
   A27        1.95127  -0.00040   0.00074   0.00011   0.00087   1.95213
   A28        1.93003   0.00038   0.00222  -0.00510  -0.00288   1.92715
   A29        1.92171  -0.00015   0.00173  -0.00424  -0.00251   1.91921
   A30        1.91498  -0.00000  -0.00048   0.00122   0.00075   1.91572
   A31        1.90284  -0.00017  -0.00070   0.00138   0.00067   1.90351
   A32        1.90203  -0.00011  -0.00151   0.00362   0.00211   1.90414
   A33        1.89168   0.00005  -0.00139   0.00337   0.00199   1.89367
   A34        2.03530   0.07406   0.00913   0.01578   0.02491   2.06021
   A35        1.89766  -0.00023   0.00345  -0.00827  -0.00482   1.89284
   A36        2.78877   0.13322   0.20424  -0.05544   0.14856   2.93733
   A37        3.14741   0.00634  -0.02478   0.10121   0.07812   3.22552
    D1        2.62346   0.01903   0.02285  -0.00360   0.02324   2.64670
    D2       -1.45606  -0.01632  -0.04004   0.06008   0.01901  -1.43705
    D3        0.50887   0.02252   0.02032   0.04680   0.06418   0.57305
    D4        2.94248  -0.02105  -0.01694  -0.02507  -0.04133   2.90115
    D5       -0.20539  -0.00825  -0.00555  -0.01020  -0.01508  -0.22047
    D6        0.79195  -0.00335  -0.01410  -0.01447  -0.02850   0.76345
    D7       -2.35592   0.00946  -0.00271   0.00040  -0.00225  -2.35817
    D8       -1.23502  -0.03799  -0.02047  -0.03194  -0.05308  -1.28810
    D9        1.90029  -0.02518  -0.00908  -0.01707  -0.02682   1.87347
   D10        2.81131   0.00699   0.00630  -0.00695  -0.00064   2.81067
   D11       -1.46867   0.00335   0.00279  -0.00114   0.00165  -1.46702
   D12        0.58875  -0.00266   0.00698  -0.01752  -0.01052   0.57823
   D13       -0.32459  -0.00460  -0.00404  -0.02043  -0.02444  -0.34903
   D14        1.67861  -0.00824  -0.00755  -0.01462  -0.02215   1.65646
   D15       -2.54715  -0.01425  -0.00335  -0.03100  -0.03432  -2.58147
   D16       -3.13859   0.00277  -0.00540   0.02533   0.01991  -3.11868
   D17       -0.99208  -0.00056  -0.00411   0.01600   0.01191  -0.98017
   D18        1.04794   0.00456  -0.00207   0.01666   0.01458   1.06252
   D19        1.10131   0.00075  -0.00664   0.02645   0.01979   1.12110
   D20       -3.03536  -0.00259  -0.00534   0.01712   0.01179  -3.02357
   D21       -0.99534   0.00253  -0.00331   0.01777   0.01446  -0.98088
   D22       -0.94066   0.00206  -0.00475   0.02340   0.01864  -0.92202
   D23        1.20585  -0.00127  -0.00345   0.01407   0.01064   1.21649
   D24       -3.03731   0.00385  -0.00142   0.01473   0.01331  -3.02400
   D25        0.92957   0.00113  -0.00200   0.00700   0.00500   0.93457
   D26        3.04409   0.00049  -0.00432   0.01233   0.00801   3.05210
   D27       -1.21618  -0.00143  -0.00361   0.00913   0.00552  -1.21066
   D28        1.01021  -0.00261   0.00309  -0.01154  -0.00844   1.00177
   D29       -1.09377  -0.00255   0.00139  -0.00719  -0.00580  -1.09957
   D30        3.10880  -0.00251   0.00232  -0.00949  -0.00716   3.10164
   D31       -1.03704   0.00098  -0.00150   0.00566   0.00415  -1.03288
   D32       -3.14101   0.00105  -0.00321   0.01000   0.00679  -3.13422
   D33        1.06156   0.00109  -0.00227   0.00771   0.00543   1.06699
   D34        3.00959   0.00147   0.00029   0.00141   0.00170   3.01129
   D35        0.90562   0.00154  -0.00142   0.00576   0.00434   0.90996
   D36       -1.17500   0.00157  -0.00048   0.00346   0.00298  -1.17202
   D37        1.50754   0.02392   0.00506   0.02640   0.03145   1.53899
   D38       -2.66223   0.01113   0.00705   0.01229   0.01935  -2.64289
   D39       -0.42299   0.01021   0.00376   0.01866   0.02242  -0.40057
         Item               Value     Threshold  Converged?
 Maximum Force            0.133218     0.000450     NO 
 RMS     Force            0.020986     0.000300     NO 
 Maximum Displacement     0.924645     0.001800     NO 
 RMS     Displacement     0.223245     0.001200     NO 
 Predicted change in Energy=-1.137384D-02
 GradGradGradGradGradGradGradGradGradGradGradGradGradGradGradGradGradGrad

                          Input orientation:                          
 ---------------------------------------------------------------------
 Center     Atomic      Atomic             Coordinates (Angstroms)
 Number     Number       Type             X           Y           Z
 ---------------------------------------------------------------------
      1          1           0        2.611243    1.181561    2.005059
      2          6           0        2.089559    0.416156    1.440640
      3          1           0        2.142599   -0.550135    1.937691
      4          1           0        1.031429    0.682712    1.355584
      5          6           0        2.685514    0.311700    0.080504
      6          6           0        2.285547   -0.975679   -0.772448
      7          1           0        2.505802   -0.744845   -1.818647
      8          1           0        3.027056   -1.686574   -0.364706
      9          8           0        3.440330    1.082057   -0.417766
     10          8           0        1.049707   -1.350091   -0.496722
     11          1           0       -1.312822   -1.466964    0.574898
     12          6           0       -2.138140   -0.978986    0.061620
     13          1           0       -2.377609   -1.522126   -0.849493
     14          6           0       -1.633086    0.439867   -0.420949
     15          6           0       -2.749701    1.195035   -1.121777
     16          1           0       -3.607390    1.300638   -0.463174
     17          1           0       -3.054441    0.659277   -2.019471
     18          1           0       -2.399874    2.183062   -1.411650
     19          8           0       -1.202478    1.031637    0.707173
     20          8           0       -3.299171   -0.917419    0.828181
     21          1           0       -3.086372   -0.513693    1.667299
     22          1           0       -0.803193    0.201249   -1.099834
 ---------------------------------------------------------------------
                    Distance matrix (angstroms):
                    1          2          3          4          5
     1  H    0.000000
     2  C    1.084697   0.000000
     3  H    1.795254   1.087930   0.000000
     4  H    1.779460   1.094498   1.758823   0.000000
     5  C    2.113312   1.488638   2.118174   2.121196   0.000000
     6  C    3.531899   2.621713   2.747067   2.975163   1.595258
     7  H    4.282860   3.484844   3.778876   3.779872   2.180679
     8  H    3.743646   2.925688   2.715657   3.543366   2.075564
     9  O    2.562687   2.392002   3.145843   3.017788   1.188052
    10  O    3.886716   2.820336   2.785805   2.750211   2.402208
    11  H    4.945536   3.983949   3.825926   3.275072   4.403949
    12  C    5.567904   4.660639   4.693429   3.805490   4.993382
    13  H    6.351931   5.381193   5.398651   4.620089   5.464707
    14  C    4.944689   4.162231   4.560600   3.211648   4.349504
    15  C    6.206206   5.530920   6.028312   4.549366   5.636250
    16  H    6.691618   6.071413   6.500145   5.020793   6.393295
    17  H    6.969188   6.204209   6.643118   5.299611   6.121910
    18  H    6.147210   5.604688   6.270766   4.656445   5.620471
    19  O    4.031309   3.428455   3.899451   2.352133   4.003437
    20  O    6.381516   5.584975   5.565857   4.646792   6.155178
    21  H    5.954055   5.263673   5.236083   4.299399   6.042670
    22  H    4.718023   3.855932   4.297537   3.102696   3.684627
                    6          7          8          9         10
     6  C    0.000000
     7  H    1.093768   0.000000
     8  H    1.105197   1.809006   0.000000
     9  O    2.386127   2.484629   2.799808   0.000000
    10  O    1.320420   2.057673   2.010114   3.411254   0.000000
    11  H    3.873624   4.564252   4.445855   5.484099   2.596839
    12  C    4.501632   5.015617   5.230840   5.966325   3.257581
    13  H    4.695696   5.038960   5.428855   6.388785   3.449715
    14  C    4.181269   4.526311   5.122679   5.113899   3.225999
    15  C    5.494339   5.645270   6.499827   6.230961   4.615610
    16  H    6.324870   6.587293   7.276607   7.051255   5.358735
    17  H    5.722204   5.738308   6.725018   6.702704   4.816674
    18  H    5.686774   5.727472   6.746981   6.025612   5.021939
    19  O    4.287764   4.825661   5.140677   4.777415   3.492039
    20  O    5.809862   6.382256   6.483497   7.139409   4.566762
    21  H    5.918049   6.593758   6.548183   7.035037   4.742330
    22  H    3.321545   3.515854   4.333024   4.387314   2.490710
                   11         12         13         14         15
    11  H    0.000000
    12  C    1.087532   0.000000
    13  H    1.779243   1.087417   0.000000
    14  C    2.174922   1.581486   2.141818   0.000000
    15  C    3.468366   2.549667   2.756004   1.519298   0.000000
    16  H    3.741959   2.762389   3.103160   2.154202   1.086527
    17  H    3.779535   2.802579   2.566216   2.150270   1.088925
    18  H    4.295434   3.498225   3.747658   2.146668   1.087476
    19  O    2.504532   2.309720   3.213386   1.344721   2.401178
    20  O    2.076472   1.392624   2.007372   2.485637   2.926895
    21  H    2.290752   1.921938   2.802414   2.717001   3.288167
    22  H    2.418136   2.126973   2.347654   1.098428   2.185632
                   16         17         18         19         20
    16  H    0.000000
    17  H    1.771767   0.000000
    18  H    1.770982   1.766303   0.000000
    19  O    2.688062   3.317078   2.692387   0.000000
    20  O    2.585028   3.264197   3.929194   2.865237   0.000000
    21  H    2.846431   3.868998   4.150144   2.618958   0.955194
    22  H    3.078557   2.474598   2.564021   2.028361   3.346426
                   21         22
    21  H    0.000000
    22  H    3.658015   0.000000
 Stoichiometry    C6H12O4(3)
 Framework group  C1[X(C6H12O4)]
 Deg. of freedom    60
 Full point group                 C1      NOp   1
 Largest Abelian subgroup         C1      NOp   1
 Largest concise Abelian subgroup C1      NOp   1
                         Standard orientation:                         
 ---------------------------------------------------------------------
 Center     Atomic      Atomic             Coordinates (Angstroms)
 Number     Number       Type             X           Y           Z
 ---------------------------------------------------------------------
      1          1           0       -2.662522   -0.969303    2.077812
      2          6           0       -2.124059   -0.256443    1.462624
      3          1           0       -2.154548    0.742565    1.892325
      4          1           0       -1.072371   -0.552288    1.396639
      5          6           0       -2.718802   -0.231762    0.098178
      6          6           0       -2.290393    0.984739   -0.840672
      7          1           0       -2.516879    0.687918   -1.868743
      8          1           0       -3.015088    1.738624   -0.482992
      9          8           0       -3.491487   -1.016984   -0.346628
     10          8           0       -1.046062    1.348831   -0.590498
     11          1           0        1.319563    1.484813    0.471998
     12          6           0        2.133029    0.944125   -0.006182
     13          1           0        2.383941    1.418010   -0.952201
     14          6           0        1.595257   -0.492531   -0.390782
     15          6           0        2.693663   -1.319203   -1.037608
     16          1           0        3.549362   -1.399029   -0.372816
     17          1           0        3.009674   -0.853252   -1.969694
     18          1           0        2.321098   -2.316510   -1.259367
     19          8           0        1.152358   -0.995699    0.774953
     20          8           0        3.293101    0.908683    0.763479
     21          1           0        3.071962    0.568312    1.628141
     22          1           0        0.770363   -0.282060   -1.084898
 ---------------------------------------------------------------------
 Rotational constants (GHZ):           2.1078582           0.5274229           0.5058315
 Standard basis: Aug-CC-pVTZ (5D, 7F)
 There are   850 symmetry adapted cartesian basis functions of A   symmetry.
 There are   736 symmetry adapted basis functions of A   symmetry.
   736 basis functions,  1044 primitive gaussians,   850 cartesian basis functions
    41 alpha electrons       39 beta electrons
       nuclear repulsion energy       536.9146945355 Hartrees.
 NAtoms=   22 NActive=   22 NUniq=   22 SFac= 1.00D+00 NAtFMM=   60 NAOKFM=F Big=F
 Integral buffers will be    131072 words long.
 Raffenetti 2 integral format.
 Two-electron integral symmetry is turned on.
 Nuclear repulsion after empirical dispersion term =      536.9035013757 Hartrees.
 One-electron integrals computed using PRISM.
 NBasis=   736 RedAO= T EigKep=  4.56D-06  NBF=   736
 NBsUse=   736 1.00D-06 EigRej= -1.00D+00 NBFU=   736
 Lowest energy guess from the checkpoint file:  "Forward-wb-opt.chk"
 B after Tr=     0.000000    0.000000   -0.000000
         Rot=    0.999415    0.032838    0.001388    0.009417 Ang=   3.92 deg.
 B after Tr=    -0.000000    0.000000   -0.000000
         Rot=    0.995767   -0.090039   -0.013912   -0.012134 Ang= -10.55 deg.
 Initial guess <Sx>= 0.0000 <Sy>= 0.0000 <Sz>= 1.0000 <S**2>= 2.0121 S= 1.0040
 Requested convergence on RMS density matrix=1.00D-08 within 128 cycles.
 Requested convergence on MAX density matrix=1.00D-06.
 Requested convergence on             energy=1.00D-06.
 No special actions if energy rises.
 Restarting incremental Fock formation.
 SCF Done:  E(UwB97XD) =  -536.639388839     A.U. after   24 cycles
            NFock= 24  Conv=0.86D-08     -V/T= 2.0056
 <Sx>= 0.0000 <Sy>= 0.0000 <Sz>= 1.0000 <S**2>= 2.0120 S= 1.0040
 <L.S>=  0.00000000000    
 Annihilation of the first spin contaminant:
 S**2 before annihilation     2.0120,   after     2.0001
 Calling FoFJK, ICntrl=      2127 FMM=F ISym2X=0 I1Cent= 0 IOpClX= 1 NMat=1 NMatS=1 NMatT=0.
 ***** Axes restored to original set *****
 -------------------------------------------------------------------
 Center     Atomic                   Forces (Hartrees/Bohr)
 Number     Number              X              Y              Z
 -------------------------------------------------------------------
      1        1           0.001037263    0.000368857    0.001123964
      2        6          -0.000612729    0.000310654    0.001990421
      3        1          -0.000649387   -0.000597127    0.001101078
      4        1           0.000334322   -0.001502474   -0.002492890
      5        6          -0.001333923    0.000566670   -0.000110250
      6        6          -0.002210475   -0.000947203    0.001093952
      7        1           0.000378238   -0.000037567   -0.001122301
      8        1           0.001743747   -0.000663565    0.000207199
      9        8           0.002684949    0.003116013   -0.001583197
     10        8          -0.001141333   -0.001352412   -0.000620299
     11        1           0.000789229   -0.001170182    0.000206839
     12        6          -0.000813213   -0.000023263   -0.000498655
     13        1           0.000330700   -0.001115091   -0.000744033
     14        6           0.000589649    0.000402949   -0.000021986
     15        6          -0.000365722    0.000819073   -0.000568819
     16        1          -0.000777786    0.000322663    0.000206965
     17        1          -0.000503884   -0.000321805   -0.000970117
     18        1           0.000100136    0.000890743   -0.000411914
     19        8           0.000927421    0.001754284    0.002262221
     20        8          -0.000581330   -0.001632367   -0.001031869
     21        1          -0.000327943    0.001263009    0.002823248
     22        1           0.000402070   -0.000451859   -0.000839558
 -------------------------------------------------------------------
 Cartesian Forces:  Max     0.003116013 RMS     0.001153561

 GradGradGradGradGradGradGradGradGradGradGradGradGradGradGradGradGradGrad
 Berny optimization.
 Using GEDIIS/GDIIS optimizer.
 FormGI is forming the generalized inverse of G from B-inverse, IUseBI=4.
 Internal  Forces:  Max     0.004390374 RMS     0.001147295
 Search for a local minimum.
 Step number   3 out of a maximum of  107
 All quantities printed in internal units (Hartrees-Bohrs-Radians)
 Mixed Optimization -- RFO/linear search
 Update second derivatives using D2CorX and points    2    1    3
 DE= -1.13D-03 DEPred=-1.14D-02 R= 9.97D-02
 Trust test= 9.97D-02 RLast= 2.48D-01 DXMaxT set to 7.50D-02
 ITU= -1 -1  0
 Use linear search instead of GDIIS.
     Eigenvalues ---    0.00228   0.00230   0.00230   0.00240   0.00321
     Eigenvalues ---    0.00507   0.00678   0.01647   0.01780   0.02412
     Eigenvalues ---    0.03796   0.04554   0.04801   0.04873   0.05621
     Eigenvalues ---    0.05714   0.06189   0.06829   0.07246   0.07443
     Eigenvalues ---    0.08625   0.08751   0.10574   0.11504   0.13330
     Eigenvalues ---    0.13987   0.15907   0.16000   0.16000   0.16000
     Eigenvalues ---    0.16000   0.16000   0.16009   0.16182   0.19818
     Eigenvalues ---    0.22133   0.22175   0.23060   0.23718   0.24473
     Eigenvalues ---    0.25028   0.29490   0.32222   0.32573   0.33014
     Eigenvalues ---    0.33124   0.33637   0.34025   0.34170   0.34227
     Eigenvalues ---    0.34358   0.34409   0.34453   0.34650   0.44635
     Eigenvalues ---    0.49007   0.53502   0.55565   0.75065   1.05104
 RFO step:  Lambda=-5.25679730D-04 EMin= 2.27833720D-03
 Quartic linear search produced a step of -0.27327.
 Maximum step size (   0.075) exceeded in Quadratic search.
    -- Step size scaled by   0.387
 Iteration  1 RMS(Cart)=  0.04148675 RMS(Int)=  0.00075449
 Iteration  2 RMS(Cart)=  0.00173453 RMS(Int)=  0.00014310
 Iteration  3 RMS(Cart)=  0.00000155 RMS(Int)=  0.00014310
 Iteration  4 RMS(Cart)=  0.00000000 RMS(Int)=  0.00014310
 Variable       Old X    -DE/DX   Delta X   Delta X   Delta X     New X
                                 (Linear)    (Quad)   (Total)
    R1        2.04978   0.00134   0.00398  -0.00046   0.00351   2.05329
    R2        2.05589   0.00100   0.00373  -0.00067   0.00307   2.05896
    R3        2.06830  -0.00013   0.00289  -0.00320  -0.00032   2.06798
    R4        2.81312   0.00201   0.00543  -0.00152   0.00391   2.81703
    R5        4.44489   0.00022   0.00237  -0.01334  -0.01097   4.43392
    R6        3.01460   0.00295   0.01084  -0.00041   0.01043   3.02503
    R7        2.24509   0.00439   0.00763  -0.00184   0.00579   2.25089
    R8        2.06692   0.00114   0.00366  -0.00052   0.00314   2.07006
    R9        2.08852   0.00167   0.00375  -0.00001   0.00375   2.09227
   R10        2.49523   0.00128   0.00649  -0.00093   0.00555   2.50078
   R11        2.05514   0.00122   0.00322   0.00023   0.00344   2.05858
   R12        2.05492   0.00111   0.00316  -0.00038   0.00278   2.05770
   R13        2.98857   0.00283   0.01160  -0.00175   0.00985   2.99842
   R14        2.63168   0.00173   0.00547  -0.00121   0.00427   2.63595
   R15        2.87106   0.00279   0.00740  -0.00029   0.00711   2.87817
   R16        2.54116   0.00237   0.00612  -0.00113   0.00499   2.54614
   R17        2.07573   0.00092   0.00384  -0.00034   0.00351   2.07923
   R18        2.05324   0.00077   0.00347  -0.00077   0.00270   2.05594
   R19        2.05777   0.00110   0.00409  -0.00072   0.00337   2.06114
   R20        2.05503   0.00095   0.00396  -0.00079   0.00316   2.05820
   R21        1.80506   0.00294   0.00783  -0.00154   0.00630   1.81135
    A1        1.94503  -0.00036  -0.00143   0.00013  -0.00084   1.94419
    A2        1.91087   0.00033   0.00291   0.00535   0.00854   1.91940
    A3        1.90965   0.00025   0.00281   0.00535   0.00771   1.91736
    A4        1.87439   0.00026  -0.00248  -0.00111  -0.00335   1.87104
    A5        1.91304   0.00087   0.00353   0.00203   0.00526   1.91829
    A6        1.91040  -0.00138  -0.00557  -0.01218  -0.01803   1.89238
    A7        2.03172  -0.00051  -0.00123  -0.00400  -0.00523   2.02650
    A8        2.20439  -0.00015   0.00032   0.00160   0.00192   2.20631
    A9        2.04691   0.00065   0.00095   0.00232   0.00326   2.05017
   A10        1.86567  -0.00024  -0.00177  -0.00004  -0.00181   1.86387
   A11        1.72502  -0.00083   0.00272  -0.00162   0.00111   1.72613
   A12        1.93033   0.00278   0.00063   0.00132   0.00195   1.93229
   A13        1.93214  -0.00054  -0.00233  -0.00052  -0.00285   1.92929
   A14        2.03538  -0.00093  -0.00169  -0.00051  -0.00219   2.03319
   A15        1.94822  -0.00013   0.00294   0.00118   0.00413   1.95235
   A16        1.91607  -0.00048  -0.00001  -0.00264  -0.00265   1.91341
   A17        1.87991  -0.00001  -0.00023  -0.00062  -0.00086   1.87906
   A18        1.97440  -0.00058  -0.00032  -0.00042  -0.00073   1.97366
   A19        1.83669   0.00005   0.00116   0.00020   0.00135   1.83805
   A20        1.87516  -0.00018  -0.00221   0.00163  -0.00058   1.87458
   A21        1.97637   0.00121   0.00170   0.00175   0.00344   1.97981
   A22        1.93048   0.00111   0.00161   0.00316   0.00477   1.93525
   A23        1.81429  -0.00016   0.00335  -0.00058   0.00276   1.81705
   A24        1.80799  -0.00058  -0.00323  -0.00292  -0.00615   1.80184
   A25        1.98624  -0.00023  -0.00021   0.00105   0.00085   1.98709
   A26        1.95860  -0.00040  -0.00143  -0.00059  -0.00202   1.95658
   A27        1.95213   0.00029   0.00005  -0.00035  -0.00031   1.95183
   A28        1.92715   0.00046   0.00165   0.00014   0.00179   1.92895
   A29        1.91921   0.00029   0.00136  -0.00003   0.00133   1.92053
   A30        1.91572   0.00020  -0.00039   0.00045   0.00006   1.91578
   A31        1.90351  -0.00034  -0.00046  -0.00026  -0.00071   1.90280
   A32        1.90414  -0.00033  -0.00117  -0.00008  -0.00125   1.90289
   A33        1.89367  -0.00030  -0.00108  -0.00022  -0.00131   1.89236
   A34        2.06021   0.00082  -0.00325  -0.00795  -0.01120   2.04902
   A35        1.89284   0.00181   0.00266   0.00214   0.00480   1.89764
   A36        2.93733   0.00421   0.03903   0.02804   0.06689   3.00421
   A37        3.22552   0.00026  -0.03101   0.06528   0.03459   3.26011
    D1        2.64670   0.00014   0.00256  -0.02830  -0.02493   2.62177
    D2       -1.43705  -0.00102  -0.02080  -0.00749  -0.02895  -1.46599
    D3        0.57305   0.00072  -0.00962  -0.00208  -0.01186   0.56119
    D4        2.90115  -0.00069   0.00469  -0.00798  -0.00320   2.89795
    D5       -0.22047  -0.00022   0.00196  -0.00258  -0.00053  -0.22100
    D6        0.76345  -0.00096   0.00229  -0.01291  -0.01065   0.75280
    D7       -2.35817  -0.00049  -0.00044  -0.00751  -0.00798  -2.36615
    D8       -1.28810  -0.00098   0.00652  -0.00561   0.00086  -1.28724
    D9        1.87347  -0.00051   0.00379  -0.00021   0.00353   1.87699
   D10        2.81067   0.00057   0.00263  -0.01107  -0.00844   2.80223
   D11       -1.46702  -0.00043   0.00064  -0.01230  -0.01166  -1.47868
   D12        0.57823   0.00003   0.00560  -0.01130  -0.00570   0.57253
   D13       -0.34903   0.00014   0.00510  -0.01597  -0.01087  -0.35990
   D14        1.65646  -0.00086   0.00311  -0.01720  -0.01408   1.64238
   D15       -2.58147  -0.00040   0.00807  -0.01620  -0.00812  -2.58960
   D16       -3.11868  -0.00039  -0.00755   0.00055  -0.00699  -3.12567
   D17       -0.98017  -0.00017  -0.00486   0.00315  -0.00171  -0.98188
   D18        1.06252  -0.00014  -0.00479   0.00136  -0.00343   1.05909
   D19        1.12110   0.00015  -0.00800   0.00378  -0.00421   1.11689
   D20       -3.02357   0.00037  -0.00531   0.00638   0.00107  -3.02250
   D21       -0.98088   0.00039  -0.00524   0.00459  -0.00065  -0.98153
   D22       -0.92202  -0.00030  -0.00694   0.00077  -0.00617  -0.92819
   D23        1.21649  -0.00008  -0.00425   0.00337  -0.00089   1.21560
   D24       -3.02400  -0.00005  -0.00419   0.00158  -0.00261  -3.02661
   D25        0.93457   0.00060  -0.00215   0.00357   0.00143   0.93600
   D26        3.05210  -0.00050  -0.00387   0.00112  -0.00276   3.04934
   D27       -1.21066   0.00012  -0.00292   0.00336   0.00045  -1.21022
   D28        1.00177   0.00027   0.00351   0.00335   0.00686   1.00863
   D29       -1.09957   0.00021   0.00213   0.00360   0.00573  -1.09383
   D30        3.10164   0.00027   0.00286   0.00362   0.00649   3.10813
   D31       -1.03288  -0.00015  -0.00172   0.00125  -0.00047  -1.03336
   D32       -3.13422  -0.00021  -0.00311   0.00151  -0.00160  -3.13582
   D33        1.06699  -0.00014  -0.00237   0.00153  -0.00084   1.06615
   D34        3.01129   0.00001  -0.00035   0.00136   0.00101   3.01230
   D35        0.90996  -0.00005  -0.00174   0.00161  -0.00012   0.90984
   D36       -1.17202   0.00002  -0.00100   0.00163   0.00063  -1.17139
   D37        1.53899  -0.00063  -0.00662  -0.01106  -0.01768   1.52130
   D38       -2.64289   0.00050  -0.00254  -0.00700  -0.00954  -2.65243
   D39       -0.40057  -0.00001  -0.00466  -0.00723  -0.01189  -0.41247
         Item               Value     Threshold  Converged?
 Maximum Force            0.004390     0.000450     NO 
 RMS     Force            0.001147     0.000300     NO 
 Maximum Displacement     0.170020     0.001800     NO 
 RMS     Displacement     0.041545     0.001200     NO 
 Predicted change in Energy=-3.810929D-04
 GradGradGradGradGradGradGradGradGradGradGradGradGradGradGradGradGradGrad

                          Input orientation:                          
 ---------------------------------------------------------------------
 Center     Atomic      Atomic             Coordinates (Angstroms)
 Number     Number       Type             X           Y           Z
 ---------------------------------------------------------------------
      1          1           0        2.580378    1.218143    1.987073
      2          6           0        2.089616    0.421014    1.435403
      3          1           0        2.179434   -0.533845    1.952414
      4          1           0        1.021253    0.636889    1.337642
      5          6           0        2.675959    0.315544    0.068915
      6          6           0        2.319709   -1.013009   -0.749937
      7          1           0        2.508612   -0.793786   -1.806452
      8          1           0        3.105467   -1.679682   -0.344997
      9          8           0        3.393823    1.108241   -0.455552
     10          8           0        1.105182   -1.440062   -0.443626
     11          1           0       -1.315195   -1.472095    0.545726
     12          6           0       -2.146568   -0.976756    0.045578
     13          1           0       -2.390851   -1.509104   -0.872359
     14          6           0       -1.644154    0.454173   -0.420929
     15          6           0       -2.761977    1.222962   -1.113133
     16          1           0       -3.619262    1.327727   -0.451516
     17          1           0       -3.072667    0.697688   -2.017125
     18          1           0       -2.407901    2.213600   -1.395117
     19          8           0       -1.205342    1.034087    0.713321
     20          8           0       -3.304065   -0.932137    0.822693
     21          1           0       -3.090266   -0.540492    1.671032
     22          1           0       -0.816674    0.219339   -1.107044
 ---------------------------------------------------------------------
                    Distance matrix (angstroms):
                    1          2          3          4          5
     1  H    0.000000
     2  C    1.086554   0.000000
     3  H    1.797615   1.089552   0.000000
     4  H    1.786193   1.094330   1.757824   0.000000
     5  C    2.122062   1.490709   2.124987   2.109736   0.000000
     6  C    3.540792   2.623943   2.748086   2.960767   1.600777
     7  H    4.294629   3.487251   3.782195   3.760904   2.185319
     8  H    3.756548   2.935081   2.729208   3.541430   2.082482
     9  O    2.576856   2.397696   3.157450   3.011114   1.191118
    10  O    3.892371   2.821961   2.777815   2.737460   2.410848
    11  H    4.948772   3.996013   3.882204   3.245602   4.399126
    12  C    5.561564   4.672326   4.748314   3.782641   4.992730
    13  H    6.350381   5.396824   5.460584   4.596938   5.466983
    14  C    4.922275   4.169905   4.607468   3.198492   4.350005
    15  C    6.176735   5.538602   6.074660   4.545614   5.638421
    16  H    6.662902   6.080615   6.547458   5.021227   6.397279
    17  H    6.947042   6.216564   6.697647   5.293235   6.127340
    18  H    6.108442   5.608285   6.308570   4.659730   5.620643
    19  O    3.998498   3.428411   3.930708   2.346330   3.999507
    20  O    6.372295   5.594481   5.612812   4.629836   6.155126
    21  H    5.945492   5.273632   5.277211   4.289751   6.045571
    22  H    4.702247   3.866682   4.347900   3.086877   3.686546
                    6          7          8          9         10
     6  C    0.000000
     7  H    1.095430   0.000000
     8  H    1.107180   1.810221   0.000000
     9  O    2.395848   2.495243   2.804976   0.000000
    10  O    1.323357   2.060238   2.016999   3.425181   0.000000
    11  H    3.886132   4.540302   4.514280   5.462192   2.614970
    12  C    4.536716   5.013402   5.313241   5.940899   3.320822
    13  H    4.738193   5.038745   5.524194   6.362914   3.522901
    14  C    4.239466   4.552202   5.207495   5.080376   3.338786
    15  C    5.563722   5.685690   6.591075   6.191885   4.742874
    16  H    6.390577   6.624766   7.367350   7.016520   5.475500
    17  H    5.797410   5.780965   6.827682   6.665025   4.949778
    18  H    5.759996   5.778033   6.830639   5.980351   5.157163
    19  O    4.331017   4.846012   5.202658   4.745954   3.577494
    20  O    5.840080   6.381125   6.557775   7.117496   4.615519
    21  H    5.945771   6.595793   6.614320   7.020263   4.783596
    22  H    3.388673   3.545860   4.423821   4.352341   2.624360
                   11         12         13         14         15
    11  H    0.000000
    12  C    1.089354   0.000000
    13  H    1.780273   1.088888   0.000000
    14  C    2.180171   1.586697   2.148441   0.000000
    15  C    3.479703   2.561269   2.767651   1.523060   0.000000
    16  H    3.760615   2.779671   3.119890   2.159881   1.087958
    17  H    3.790103   2.813568   2.577846   2.155874   1.090708
    18  H    4.306418   3.510309   3.759267   2.151264   1.089150
    19  O    2.514181   2.318464   3.222985   1.347361   2.407223
    20  O    2.079392   1.394882   2.009988   2.494745   2.947157
    21  H    2.298929   1.929505   2.810022   2.730732   3.311967
    22  H    2.416842   2.127863   2.349602   1.100283   2.188949
                   16         17         18         19         20
    16  H    0.000000
    17  H    1.773936   0.000000
    18  H    1.772724   1.768276   0.000000
    19  O    2.696309   3.324967   2.698687   0.000000
    20  O    2.613416   3.282445   3.951892   2.877957   0.000000
    21  H    2.876681   3.890489   4.177549   2.636181   0.958527
    22  H    3.084273   2.479228   2.567501   2.031897   3.352148
                   21         22
    21  H    0.000000
    22  H    3.669369   0.000000
 Stoichiometry    C6H12O4(3)
 Framework group  C1[X(C6H12O4)]
 Deg. of freedom    60
 Full point group                 C1      NOp   1
 Largest Abelian subgroup         C1      NOp   1
 Largest concise Abelian subgroup C1      NOp   1
                         Standard orientation:                         
 ---------------------------------------------------------------------
 Center     Atomic      Atomic             Coordinates (Angstroms)
 Number     Number       Type             X           Y           Z
 ---------------------------------------------------------------------
      1          1           0       -2.623499   -0.993865    2.083011
      2          6           0       -2.120817   -0.255264    1.464642
      3          1           0       -2.193883    0.741805    1.897813
      4          1           0       -1.056346   -0.496386    1.385134
      5          6           0       -2.708107   -0.257792    0.094497
      6          6           0       -2.331722    0.989490   -0.835615
      7          1           0       -2.526339    0.683543   -1.869292
      8          1           0       -3.105597    1.701375   -0.488937
      9          8           0       -3.439962   -1.080593   -0.359539
     10          8           0       -1.109724    1.421101   -0.567833
     11          1           0        1.312846    1.497880    0.413659
     12          6           0        2.134954    0.947746   -0.042613
     13          1           0        2.386098    1.395218   -1.003014
     14          6           0        1.608145   -0.509435   -0.384235
     15          6           0        2.711779   -1.353199   -1.008547
     16          1           0        3.568562   -1.414958   -0.340894
     17          1           0        3.029234   -0.912674   -1.954488
     18          1           0        2.340899   -2.358389   -1.204221
     19          8           0        1.162153   -0.982504    0.795882
     20          8           0        3.293128    0.950847    0.734767
     21          1           0        3.074635    0.637060    1.613728
     22          1           0        0.783252   -0.320701   -1.087481
 ---------------------------------------------------------------------
 Rotational constants (GHZ):           2.0509411           0.5276565           0.5013002
 Standard basis: Aug-CC-pVTZ (5D, 7F)
 There are   850 symmetry adapted cartesian basis functions of A   symmetry.
 There are   736 symmetry adapted basis functions of A   symmetry.
   736 basis functions,  1044 primitive gaussians,   850 cartesian basis functions
    41 alpha electrons       39 beta electrons
       nuclear repulsion energy       534.6874249755 Hartrees.
 NAtoms=   22 NActive=   22 NUniq=   22 SFac= 1.00D+00 NAtFMM=   60 NAOKFM=F Big=F
 Integral buffers will be    131072 words long.
 Raffenetti 2 integral format.
 Two-electron integral symmetry is turned on.
 Nuclear repulsion after empirical dispersion term =      534.6762757287 Hartrees.
 One-electron integrals computed using PRISM.
 NBasis=   736 RedAO= T EigKep=  4.65D-06  NBF=   736
 NBsUse=   736 1.00D-06 EigRej= -1.00D+00 NBFU=   736
 Initial guess from the checkpoint file:  "Forward-wb-opt.chk"
 B after Tr=     0.000000   -0.000000    0.000000
         Rot=    0.999977    0.005653   -0.000603   -0.003640 Ang=   0.77 deg.
 Initial guess <Sx>= 0.0000 <Sy>= 0.0000 <Sz>= 1.0000 <S**2>= 2.0121 S= 1.0040
 ExpMin= 2.53D-02 ExpMax= 1.53D+04 ExpMxC= 5.22D+02 IAcc=3 IRadAn=         7 AccDes= 0.00D+00
 Harris functional with IExCor= 4639 and IRadAn=       7 diagonalized for initial guess.
 HarFok:  IExCor= 4639 AccDes= 0.00D+00 IRadAn=         7 IDoV= 1 UseB2=F ITyADJ=14
 ICtDFT=  3500011 ScaDFX=  1.000000  1.000000  1.000000  1.000000
 FoFCou: FMM=F IPFlag=           0 FMFlag=      100000 FMFlg1=           0
         NFxFlg=           0 DoJE=T BraDBF=F KetDBF=T FulRan=T
         wScrn=  0.000000 ICntrl=       500 IOpCl=  0 I1Cent=   200000004 NGrid=           0
         NMat0=    1 NMatS0=      1 NMatT0=    0 NMatD0=    1 NMtDS0=    0 NMtDT0=    0
 Petite list used in FoFCou.
 Requested convergence on RMS density matrix=1.00D-08 within 128 cycles.
 Requested convergence on MAX density matrix=1.00D-06.
 Requested convergence on             energy=1.00D-06.
 No special actions if energy rises.
 Restarting incremental Fock formation.
 SCF Done:  E(UwB97XD) =  -536.639722789     A.U. after   24 cycles
            NFock= 24  Conv=0.76D-08     -V/T= 2.0058
 <Sx>= 0.0000 <Sy>= 0.0000 <Sz>= 1.0000 <S**2>= 2.0122 S= 1.0041
 <L.S>=  0.00000000000    
 Annihilation of the first spin contaminant:
 S**2 before annihilation     2.0122,   after     2.0001
 Calling FoFJK, ICntrl=      2127 FMM=F ISym2X=0 I1Cent= 0 IOpClX= 1 NMat=1 NMatS=1 NMatT=0.
 ***** Axes restored to original set *****
 -------------------------------------------------------------------
 Center     Atomic                   Forces (Hartrees/Bohr)
 Number     Number              X              Y              Z
 -------------------------------------------------------------------
      1        1           0.000108761   -0.000197918   -0.000056265
      2        6          -0.000095826   -0.000276062    0.001047506
      3        1          -0.000322026    0.000218019    0.000108856
      4        1           0.000076396   -0.000556586   -0.001172698
      5        6           0.002244835    0.002090138   -0.001084825
      6        6          -0.002528207   -0.000693020    0.000885502
      7        1           0.000064154   -0.000072057   -0.000083929
      8        1           0.000478527    0.000240114    0.000059269
      9        8          -0.001542261   -0.001144003    0.000707817
     10        8           0.001065229    0.000198750   -0.000747854
     11        1           0.000024916   -0.000406349   -0.000240627
     12        6          -0.000887469    0.000694888    0.000372923
     13        1           0.000334682   -0.000269605    0.000003475
     14        6           0.000204134    0.000019502    0.000968558
     15        6           0.000237100    0.000201696   -0.000288322
     16        1           0.000082181    0.000013571   -0.000132665
     17        1          -0.000055345    0.000084727    0.000096381
     18        1          -0.000108736   -0.000144517   -0.000003387
     19        8          -0.000146142    0.000176020   -0.000103639
     20        8           0.001218290    0.000089443    0.000392137
     21        1          -0.000493444   -0.000196120   -0.000451878
     22        1           0.000040251   -0.000070630   -0.000276335
 -------------------------------------------------------------------
 Cartesian Forces:  Max     0.002528207 RMS     0.000705961

 GradGradGradGradGradGradGradGradGradGradGradGradGradGradGradGradGradGrad
 Berny optimization.
 Using GEDIIS/GDIIS optimizer.
 FormGI is forming the generalized inverse of G from B-inverse, IUseBI=4.
 Internal  Forces:  Max     0.002002369 RMS     0.000418409
 Search for a local minimum.
 Step number   4 out of a maximum of  107
 All quantities printed in internal units (Hartrees-Bohrs-Radians)
 Mixed Optimization -- En-DIIS/RFO-DIIS
 Update second derivatives using D2CorX and points    2    1    3    4
 DE= -3.34D-04 DEPred=-3.81D-04 R= 8.76D-01
 TightC=F SS=  1.41D+00  RLast= 1.02D-01 DXNew= 1.2613D-01 3.0562D-01
 Trust test= 8.76D-01 RLast= 1.02D-01 DXMaxT set to 1.26D-01
 ITU=  1 -1 -1  0
 Use linear search instead of GDIIS.
     Eigenvalues ---    0.00219   0.00230   0.00232   0.00256   0.00321
     Eigenvalues ---    0.00497   0.00682   0.01646   0.02013   0.02406
     Eigenvalues ---    0.04298   0.04580   0.04784   0.04891   0.05606
     Eigenvalues ---    0.05709   0.06173   0.06842   0.07235   0.07473
     Eigenvalues ---    0.08592   0.08951   0.10537   0.11514   0.13268
     Eigenvalues ---    0.14002   0.15887   0.15998   0.16000   0.16000
     Eigenvalues ---    0.16000   0.16001   0.16080   0.16441   0.19929
     Eigenvalues ---    0.22146   0.22257   0.23029   0.23932   0.24371
     Eigenvalues ---    0.25114   0.29657   0.32313   0.32619   0.32676
     Eigenvalues ---    0.33340   0.33574   0.34003   0.34171   0.34234
     Eigenvalues ---    0.34336   0.34398   0.34425   0.34678   0.44371
     Eigenvalues ---    0.47926   0.53518   0.56445   0.79150   1.23318
 RFO step:  Lambda=-2.01482756D-04 EMin= 2.19333582D-03
 Quartic linear search produced a step of  0.16553.
 Maximum step size (   0.126) exceeded in Quadratic search.
    -- Step size scaled by   0.954
 Iteration  1 RMS(Cart)=  0.08489909 RMS(Int)=  0.00261864
 Iteration  2 RMS(Cart)=  0.00449750 RMS(Int)=  0.00031353
 Iteration  3 RMS(Cart)=  0.00000901 RMS(Int)=  0.00031350
 Iteration  4 RMS(Cart)=  0.00000001 RMS(Int)=  0.00031350
 Variable       Old X    -DE/DX   Delta X   Delta X   Delta X     New X
                                 (Linear)    (Quad)   (Total)
    R1        2.05329  -0.00012   0.00058  -0.00058   0.00000   2.05329
    R2        2.05896  -0.00017   0.00051  -0.00067  -0.00016   2.05879
    R3        2.06798  -0.00051  -0.00005  -0.00263  -0.00270   2.06529
    R4        2.81703   0.00012   0.00065  -0.00043   0.00023   2.81726
    R5        4.43392  -0.00049  -0.00182  -0.02867  -0.03047   4.40345
    R6        3.02503   0.00042   0.00173   0.00175   0.00347   3.02850
    R7        2.25089  -0.00200   0.00096  -0.00240  -0.00144   2.24945
    R8        2.07006   0.00008   0.00052   0.00014   0.00066   2.07072
    R9        2.09227   0.00022   0.00062   0.00054   0.00116   2.09343
   R10        2.50078  -0.00122   0.00092  -0.00186  -0.00095   2.49983
   R11        2.05858   0.00009   0.00057   0.00042   0.00099   2.05957
   R12        2.05770   0.00005   0.00046   0.00004   0.00050   2.05820
   R13        2.99842   0.00004   0.00163  -0.00052   0.00111   2.99954
   R14        2.63595  -0.00064   0.00071  -0.00185  -0.00114   2.63480
   R15        2.87817   0.00011   0.00118  -0.00005   0.00113   2.87930
   R16        2.54614  -0.00057   0.00083  -0.00138  -0.00055   2.54559
   R17        2.07923   0.00022   0.00058   0.00093   0.00151   2.08075
   R18        2.05594  -0.00014   0.00045  -0.00055  -0.00010   2.05584
   R19        2.06114  -0.00010   0.00056  -0.00046   0.00009   2.06123
   R20        2.05820  -0.00017   0.00052  -0.00064  -0.00012   2.05808
   R21        1.81135  -0.00059   0.00104  -0.00147  -0.00042   1.81093
    A1        1.94419  -0.00019  -0.00014   0.00115   0.00133   1.94552
    A2        1.91940   0.00056   0.00141   0.00674   0.00844   1.92784
    A3        1.91736   0.00020   0.00128   0.00514   0.00513   1.92248
    A4        1.87104   0.00012  -0.00055  -0.00182  -0.00221   1.86882
    A5        1.91829   0.00072   0.00087   0.00550   0.00700   1.92529
    A6        1.89238  -0.00145  -0.00298  -0.01742  -0.02056   1.87181
    A7        2.02650  -0.00077  -0.00086  -0.00527  -0.00642   2.02008
    A8        2.20631   0.00040   0.00032   0.00328   0.00326   2.20957
    A9        2.05017   0.00037   0.00054   0.00289   0.00310   2.05326
   A10        1.86387  -0.00009  -0.00030  -0.00082  -0.00112   1.86274
   A11        1.72613  -0.00071   0.00018  -0.00407  -0.00389   1.72224
   A12        1.93229   0.00097   0.00032   0.00333   0.00365   1.93594
   A13        1.92929  -0.00007  -0.00047  -0.00156  -0.00204   1.92725
   A14        2.03319  -0.00037  -0.00036  -0.00174  -0.00210   2.03108
   A15        1.95235   0.00023   0.00068   0.00438   0.00506   1.95741
   A16        1.91341  -0.00030  -0.00044  -0.00498  -0.00542   1.90799
   A17        1.87906   0.00011  -0.00014   0.00064   0.00050   1.87956
   A18        1.97366  -0.00014  -0.00012   0.00006  -0.00007   1.97360
   A19        1.83805   0.00001   0.00022   0.00040   0.00062   1.83866
   A20        1.87458   0.00004  -0.00010   0.00143   0.00133   1.87590
   A21        1.97981   0.00027   0.00057   0.00217   0.00273   1.98254
   A22        1.93525   0.00047   0.00079   0.00373   0.00451   1.93976
   A23        1.81705  -0.00023   0.00046   0.00001   0.00045   1.81750
   A24        1.80184  -0.00015  -0.00102  -0.00312  -0.00414   1.79771
   A25        1.98709   0.00004   0.00014   0.00174   0.00187   1.98895
   A26        1.95658  -0.00024  -0.00033  -0.00264  -0.00296   1.95362
   A27        1.95183   0.00012  -0.00005   0.00018   0.00013   1.95196
   A28        1.92895   0.00005   0.00030   0.00011   0.00040   1.92935
   A29        1.92053   0.00009   0.00022   0.00054   0.00076   1.92129
   A30        1.91578   0.00008   0.00001   0.00053   0.00054   1.91632
   A31        1.90280  -0.00009  -0.00012  -0.00065  -0.00077   1.90203
   A32        1.90289  -0.00006  -0.00021  -0.00028  -0.00048   1.90241
   A33        1.89236  -0.00007  -0.00022  -0.00027  -0.00049   1.89188
   A34        2.04902  -0.00139  -0.00185  -0.01627  -0.01812   2.03089
   A35        1.89764   0.00065   0.00079   0.00405   0.00485   1.90249
   A36        3.00421   0.00013   0.01107   0.04160   0.05281   3.05703
   A37        3.26011   0.00015   0.00573   0.11110   0.11731   3.37743
    D1        2.62177  -0.00017  -0.00413   0.00754   0.00497   2.62674
    D2       -1.46599   0.00011  -0.00479   0.04289   0.03847  -1.42752
    D3        0.56119   0.00027  -0.00196   0.05358   0.04969   0.61088
    D4        2.89795   0.00019  -0.00053   0.02628   0.02599   2.92394
    D5       -0.22100  -0.00000  -0.00009  -0.02262  -0.02249  -0.24349
    D6        0.75280  -0.00019  -0.00176   0.01776   0.01613   0.76893
    D7       -2.36615  -0.00038  -0.00132  -0.03114  -0.03234  -2.39850
    D8       -1.28724   0.00011   0.00014   0.02690   0.02671  -1.26053
    D9        1.87699  -0.00009   0.00058  -0.02200  -0.02176   1.85523
   D10        2.80223   0.00010  -0.00140  -0.01343  -0.01482   2.78741
   D11       -1.47868  -0.00029  -0.00193  -0.01703  -0.01894  -1.49763
   D12        0.57253  -0.00003  -0.00094  -0.01290  -0.01382   0.55871
   D13       -0.35990   0.00028  -0.00180   0.03094   0.02913  -0.33077
   D14        1.64238  -0.00011  -0.00233   0.02734   0.02500   1.66738
   D15       -2.58960   0.00015  -0.00134   0.03147   0.03013  -2.55947
   D16       -3.12567  -0.00024  -0.00116  -0.01089  -0.01205  -3.13773
   D17       -0.98188  -0.00008  -0.00028  -0.00677  -0.00705  -0.98893
   D18        1.05909  -0.00010  -0.00057  -0.00782  -0.00838   1.05071
   D19        1.11689   0.00005  -0.00070  -0.00566  -0.00636   1.11053
   D20       -3.02250   0.00021   0.00018  -0.00154  -0.00136  -3.02386
   D21       -0.98153   0.00018  -0.00011  -0.00259  -0.00269  -0.98422
   D22       -0.92819  -0.00015  -0.00102  -0.00879  -0.00982  -0.93801
   D23        1.21560   0.00001  -0.00015  -0.00467  -0.00481   1.21079
   D24       -3.02661  -0.00001  -0.00043  -0.00572  -0.00615  -3.03276
   D25        0.93600   0.00028   0.00024   0.00561   0.00585   0.94185
   D26        3.04934  -0.00016  -0.00046   0.00038  -0.00008   3.04926
   D27       -1.21022   0.00003   0.00007   0.00299   0.00306  -1.20715
   D28        1.00863   0.00004   0.00114   0.00676   0.00790   1.01653
   D29       -1.09383   0.00006   0.00095   0.00716   0.00811  -1.08572
   D30        3.10813   0.00004   0.00107   0.00683   0.00790   3.11603
   D31       -1.03336  -0.00002  -0.00008   0.00304   0.00296  -1.03040
   D32       -3.13582   0.00000  -0.00026   0.00344   0.00317  -3.13265
   D33        1.06615  -0.00001  -0.00014   0.00311   0.00296   1.06911
   D34        3.01230  -0.00001   0.00017   0.00361   0.00378   3.01607
   D35        0.90984   0.00002  -0.00002   0.00401   0.00399   0.91382
   D36       -1.17139   0.00000   0.00010   0.00368   0.00378  -1.16761
   D37        1.52130  -0.00028  -0.00293  -0.00927  -0.01220   1.50910
   D38       -2.65243   0.00017  -0.00158  -0.00373  -0.00531  -2.65774
   D39       -0.41247  -0.00003  -0.00197  -0.00574  -0.00771  -0.42017
         Item               Value     Threshold  Converged?
 Maximum Force            0.002002     0.000450     NO 
 RMS     Force            0.000418     0.000300     NO 
 Maximum Displacement     0.330289     0.001800     NO 
 RMS     Displacement     0.086419     0.001200     NO 
 Predicted change in Energy=-1.022367D-04
 GradGradGradGradGradGradGradGradGradGradGradGradGradGradGradGradGradGrad

                          Input orientation:                          
 ---------------------------------------------------------------------
 Center     Atomic      Atomic             Coordinates (Angstroms)
 Number     Number       Type             X           Y           Z
 ---------------------------------------------------------------------
      1          1           0        2.536517    1.207531    2.004583
      2          6           0        2.085672    0.385626    1.455209
      3          1           0        2.262733   -0.569009    1.949434
      4          1           0        1.002686    0.517703    1.390895
      5          6           0        2.610396    0.351316    0.060195
      6          6           0        2.281522   -0.976525   -0.774700
      7          1           0        2.390374   -0.718093   -1.833990
      8          1           0        3.133539   -1.600093   -0.439388
      9          8           0        3.219042    1.213413   -0.490524
     10          8           0        1.116459   -1.486743   -0.411036
     11          1           0       -1.360962   -1.495512    0.605831
     12          6           0       -2.165941   -0.981077    0.081241
     13          1           0       -2.407023   -1.525134   -0.830970
     14          6           0       -1.606223    0.423226   -0.402626
     15          6           0       -2.675639    1.214718   -1.145206
     16          1           0       -3.545198    1.370453   -0.510263
     17          1           0       -2.983646    0.677242   -2.042982
     18          1           0       -2.276891    2.183088   -1.444156
     19          8           0       -1.175880    1.013506    0.729174
     20          8           0       -3.335780   -0.886190    0.833891
     21          1           0       -3.131211   -0.483802    1.679219
     22          1           0       -0.770038    0.142797   -1.061822
 ---------------------------------------------------------------------
                    Distance matrix (angstroms):
                    1          2          3          4          5
     1  H    0.000000
     2  C    1.086554   0.000000
     3  H    1.798358   1.089467   0.000000
     4  H    1.790283   1.092903   1.755171   0.000000
     5  C    2.125843   1.490831   2.130045   2.093604   0.000000
     6  C    3.543944   2.620364   2.754510   2.925395   1.602614
     7  H    4.296979   3.482796   3.788511   3.721929   2.186317
     8  H    3.769905   2.937789   2.743703   3.517887   2.081168
     9  O    2.586781   2.399091   3.169377   2.989312   1.190358
    10  O    3.887273   2.815672   2.779928   2.697722   2.415030
    11  H    4.945026   4.017388   3.974272   3.202529   4.413635
    12  C    5.531940   4.672459   4.824220   3.741889   4.958741
    13  H    6.320316   5.390911   5.518282   4.553678   5.430445
    14  C    4.855109   4.133165   4.635250   3.167342   4.242553
    15  C    6.089975   5.488135   6.094752   4.521915   5.490048
    16  H    6.583180   6.044804   6.598764   5.002483   6.265413
    17  H    6.865580   6.166066   6.709473   5.263821   5.985223
    18  H    6.001201   5.537973   6.300689   4.643991   5.431762
    19  O    3.930167   3.399865   3.977116   2.330204   3.901528
    20  O    6.343347   5.603185   5.717376   4.593849   6.122665
    21  H    5.923648   5.293576   5.401380   4.263244   6.023679
    22  H    4.633552   3.814379   4.332670   3.049415   3.567876
                    6          7          8          9         10
     6  C    0.000000
     7  H    1.095779   0.000000
     8  H    1.107793   1.809733   0.000000
     9  O    2.399068   2.494455   2.815269   0.000000
    10  O    1.322855   2.058757   2.020462   3.423158   0.000000
    11  H    3.929745   4.541985   4.615621   5.432927   2.678005
    12  C    4.529081   4.949473   5.360851   5.843008   3.357407
    13  H    4.720867   4.967130   5.554888   6.266430   3.548625
    14  C    4.148771   4.395930   5.153690   4.890327   3.325816
    15  C    5.432519   5.465773   6.493681   5.930925   4.713481
    16  H    6.287201   6.430031   7.309904   6.766092   5.468497
    17  H    5.662639   5.556144   6.721438   6.416459   4.914971
    18  H    5.586631   5.509282   6.677932   5.661710   5.103902
    19  O    4.263272   4.720849   5.173735   4.565410   3.578567
    20  O    5.843783   6.319389   6.631967   7.009143   4.661860
    21  H    5.963402   6.548697   6.706839   6.921996   4.839189
    22  H    3.263025   3.365350   4.320070   4.169575   2.576391
                   11         12         13         14         15
    11  H    0.000000
    12  C    1.089876   0.000000
    13  H    1.777503   1.089150   0.000000
    14  C    2.181443   1.587286   2.149619   0.000000
    15  C    3.484229   2.566219   2.770864   1.523658   0.000000
    16  H    3.772309   2.789609   3.127734   2.160659   1.087906
    17  H    3.790802   2.816201   2.579133   2.156986   1.090757
    18  H    4.309695   3.514411   3.760829   2.152137   1.089087
    19  O    2.518858   2.319137   3.224043   1.347069   2.408954
    20  O    2.079229   1.394277   2.010622   2.496980   2.960814
    21  H    2.304235   1.931984   2.812449   2.735391   3.327145
    22  H    2.411289   2.125613   2.348404   1.101084   2.187986
                   16         17         18         19         20
    16  H    0.000000
    17  H    1.773446   0.000000
    18  H    1.772325   1.767955   0.000000
    19  O    2.697643   3.326550   2.702500   0.000000
    20  O    2.634965   3.293131   3.966258   2.878363   0.000000
    21  H    2.898875   3.901869   4.194954   2.639666   0.958303
    22  H    3.084294   2.479590   2.565068   2.032366   3.351950
                   21         22
    21  H    0.000000
    22  H    3.671658   0.000000
 Stoichiometry    C6H12O4(3)
 Framework group  C1[X(C6H12O4)]
 Deg. of freedom    60
 Full point group                 C1      NOp   1
 Largest Abelian subgroup         C1      NOp   1
 Largest concise Abelian subgroup C1      NOp   1
                         Standard orientation:                         
 ---------------------------------------------------------------------
 Center     Atomic      Atomic             Coordinates (Angstroms)
 Number     Number       Type             X           Y           Z
 ---------------------------------------------------------------------
      1          1           0       -2.593800   -0.795905    2.171118
      2          6           0       -2.126475   -0.083322    1.497001
      3          1           0       -2.276363    0.941816    1.833993
      4          1           0       -1.047573   -0.251622    1.451361
      5          6           0       -2.659783   -0.257197    0.115723
      6          6           0       -2.303789    0.912610   -0.920226
      7          1           0       -2.426321    0.492371   -1.924774
      8          1           0       -3.137726    1.603072   -0.685670
      9          8           0       -3.293432   -1.179828   -0.289483
     10          8           0       -1.123936    1.444020   -0.645463
     11          1           0        1.359884    1.550440    0.350038
     12          6           0        2.148205    0.938889   -0.088579
     13          1           0        2.396436    1.325076   -1.076247
     14          6           0        1.550461   -0.509564   -0.341886
     15          6           0        2.594748   -1.435911   -0.952525
     16          1           0        3.464524   -1.511228   -0.303406
     17          1           0        2.909819   -1.055645   -1.925089
     18          1           0        2.170022   -2.428894   -1.092891
     19          8           0        1.113397   -0.901711    0.870463
     20          8           0        3.320483    0.934600    0.666241
     21          1           0        3.111811    0.676704    1.565290
     22          1           0        0.716978   -0.315872   -1.034833
 ---------------------------------------------------------------------
 Rotational constants (GHZ):           2.0117212           0.5428246           0.5153064
 Standard basis: Aug-CC-pVTZ (5D, 7F)
 There are   850 symmetry adapted cartesian basis functions of A   symmetry.
 There are   736 symmetry adapted basis functions of A   symmetry.
   736 basis functions,  1044 primitive gaussians,   850 cartesian basis functions
    41 alpha electrons       39 beta electrons
       nuclear repulsion energy       536.5778365888 Hartrees.
 NAtoms=   22 NActive=   22 NUniq=   22 SFac= 1.00D+00 NAtFMM=   60 NAOKFM=F Big=F
 Integral buffers will be    131072 words long.
 Raffenetti 2 integral format.
 Two-electron integral symmetry is turned on.
 Nuclear repulsion after empirical dispersion term =      536.5665333069 Hartrees.
 One-electron integrals computed using PRISM.
 NBasis=   736 RedAO= T EigKep=  4.60D-06  NBF=   736
 NBsUse=   736 1.00D-06 EigRej= -1.00D+00 NBFU=   736
 Initial guess from the checkpoint file:  "Forward-wb-opt.chk"
 B after Tr=     0.000000    0.000000   -0.000000
         Rot=    0.999378    0.035200   -0.000973    0.002073 Ang=   4.04 deg.
 Initial guess <Sx>= 0.0000 <Sy>= 0.0000 <Sz>= 1.0000 <S**2>= 2.0122 S= 1.0041
 ExpMin= 2.53D-02 ExpMax= 1.53D+04 ExpMxC= 5.22D+02 IAcc=3 IRadAn=         7 AccDes= 0.00D+00
 Harris functional with IExCor= 4639 and IRadAn=       7 diagonalized for initial guess.
 HarFok:  IExCor= 4639 AccDes= 0.00D+00 IRadAn=         7 IDoV= 1 UseB2=F ITyADJ=14
 ICtDFT=  3500011 ScaDFX=  1.000000  1.000000  1.000000  1.000000
 FoFCou: FMM=F IPFlag=           0 FMFlag=      100000 FMFlg1=           0
         NFxFlg=           0 DoJE=T BraDBF=F KetDBF=T FulRan=T
         wScrn=  0.000000 ICntrl=       500 IOpCl=  0 I1Cent=   200000004 NGrid=           0
         NMat0=    1 NMatS0=      1 NMatT0=    0 NMatD0=    1 NMtDS0=    0 NMtDT0=    0
 Petite list used in FoFCou.
 Requested convergence on RMS density matrix=1.00D-08 within 128 cycles.
 Requested convergence on MAX density matrix=1.00D-06.
 Requested convergence on             energy=1.00D-06.
 No special actions if energy rises.
 Restarting incremental Fock formation.
 SCF Done:  E(UwB97XD) =  -536.639753657     A.U. after   24 cycles
            NFock= 24  Conv=0.45D-08     -V/T= 2.0058
 <Sx>= 0.0000 <Sy>= 0.0000 <Sz>= 1.0000 <S**2>= 2.0123 S= 1.0041
 <L.S>=  0.00000000000    
 Annihilation of the first spin contaminant:
 S**2 before annihilation     2.0123,   after     2.0001
 Calling FoFJK, ICntrl=      2127 FMM=F ISym2X=0 I1Cent= 0 IOpClX= 1 NMat=1 NMatS=1 NMatT=0.
 ***** Axes restored to original set *****
 -------------------------------------------------------------------
 Center     Atomic                   Forces (Hartrees/Bohr)
 Number     Number              X              Y              Z
 -------------------------------------------------------------------
      1        1          -0.000283767   -0.000099244   -0.000200054
      2        6           0.001782943   -0.001486949    0.000850823
      3        1           0.000079455    0.000169842   -0.000066183
      4        1          -0.000812632    0.000680539   -0.000354421
      5        6          -0.002419479    0.003106023   -0.001656750
      6        6          -0.001125605   -0.001246350    0.000328468
      7        1           0.000224832    0.000065925    0.000089364
      8        1          -0.000050743   -0.000148046    0.000033157
      9        8           0.000477900   -0.001678012    0.001034416
     10        8           0.001802669    0.000476056   -0.000275567
     11        1           0.000035673    0.000001917   -0.000057762
     12        6          -0.000288495    0.000388886    0.000242546
     13        1           0.000016238    0.000061427    0.000078521
     14        6           0.000208427    0.000141419    0.000218869
     15        6           0.000159574   -0.000300054    0.000100146
     16        1          -0.000011228    0.000005999   -0.000025235
     17        1           0.000012871    0.000059583    0.000130590
     18        1          -0.000003164   -0.000135456    0.000090089
     19        8          -0.000258291    0.000008272   -0.000166646
     20        8           0.000634655    0.000065767   -0.000085857
     21        1          -0.000041651   -0.000100141   -0.000440401
     22        1          -0.000140182   -0.000037403    0.000131886
 -------------------------------------------------------------------
 Cartesian Forces:  Max     0.003106023 RMS     0.000756870

 GradGradGradGradGradGradGradGradGradGradGradGradGradGradGradGradGradGrad
 Berny optimization.
 Using GEDIIS/GDIIS optimizer.
 FormGI is forming the generalized inverse of G from B-inverse, IUseBI=4.
 Internal  Forces:  Max     0.001837276 RMS     0.000380600
 Search for a local minimum.
 Step number   5 out of a maximum of  107
 All quantities printed in internal units (Hartrees-Bohrs-Radians)
 Mixed Optimization -- En-DIIS/RFO-DIIS
 Swapping is turned off.
 Update second derivatives using D2CorX and points    2    1    3    4    5
 DE= -3.09D-05 DEPred=-1.02D-04 R= 3.02D-01
 Trust test= 3.02D-01 RLast= 1.75D-01 DXMaxT set to 1.26D-01
 ITU=  0  1 -1 -1  0
     Eigenvalues ---    0.00172   0.00230   0.00232   0.00266   0.00320
     Eigenvalues ---    0.00675   0.01190   0.01554   0.01648   0.02469
     Eigenvalues ---    0.03861   0.04592   0.04760   0.04853   0.05601
     Eigenvalues ---    0.05702   0.06048   0.06907   0.07215   0.07531
     Eigenvalues ---    0.08244   0.08889   0.10211   0.11533   0.13113
     Eigenvalues ---    0.14015   0.15801   0.16000   0.16000   0.16000
     Eigenvalues ---    0.16003   0.16063   0.16179   0.16691   0.19975
     Eigenvalues ---    0.21977   0.22226   0.22811   0.23948   0.24350
     Eigenvalues ---    0.25066   0.29513   0.32257   0.32611   0.32930
     Eigenvalues ---    0.33448   0.33707   0.34080   0.34226   0.34268
     Eigenvalues ---    0.34365   0.34422   0.34534   0.34723   0.44073
     Eigenvalues ---    0.48185   0.53519   0.56433   0.79254   1.16566
 En-DIIS/RFO-DIIS/Sim-DIIS IScMMF=       -3 using points:     5    4
 RFO step:  Lambda=-2.88844034D-04.
 DidBck=F Rises=F RFO-DIIS coefs:    1.21702   -0.21702
 Iteration  1 RMS(Cart)=  0.07132621 RMS(Int)=  0.00249892
 Iteration  2 RMS(Cart)=  0.00357683 RMS(Int)=  0.00034047
 Iteration  3 RMS(Cart)=  0.00001080 RMS(Int)=  0.00034044
 Iteration  4 RMS(Cart)=  0.00000000 RMS(Int)=  0.00034044
 Variable       Old X    -DE/DX   Delta X   Delta X   Delta X     New X
                                 (Linear)    (Quad)   (Total)
    R1        2.05329  -0.00029   0.00000  -0.00090  -0.00090   2.05239
    R2        2.05879  -0.00017  -0.00004  -0.00080  -0.00083   2.05796
    R3        2.06529   0.00059  -0.00059  -0.00123  -0.00182   2.06347
    R4        2.81726   0.00001   0.00005   0.00007   0.00014   2.81740
    R5        4.40345  -0.00033  -0.00661  -0.03395  -0.04056   4.36289
    R6        3.02850   0.00044   0.00075   0.00365   0.00440   3.03290
    R7        2.24945  -0.00145  -0.00031  -0.00297  -0.00328   2.24617
    R8        2.07072  -0.00005   0.00014   0.00022   0.00036   2.07108
    R9        2.09343   0.00005   0.00025   0.00093   0.00118   2.09461
   R10        2.49983  -0.00184  -0.00021  -0.00385  -0.00408   2.49576
   R11        2.05957  -0.00000   0.00021   0.00055   0.00077   2.06033
   R12        2.05820  -0.00010   0.00011   0.00002   0.00013   2.05832
   R13        2.99954  -0.00058   0.00024  -0.00144  -0.00120   2.99834
   R14        2.63480  -0.00078  -0.00025  -0.00269  -0.00294   2.63186
   R15        2.87930  -0.00045   0.00025  -0.00050  -0.00026   2.87904
   R16        2.54559  -0.00057  -0.00012  -0.00178  -0.00190   2.54370
   R17        2.08075  -0.00018   0.00033   0.00062   0.00095   2.08169
   R18        2.05584  -0.00001  -0.00002  -0.00041  -0.00044   2.05541
   R19        2.06123  -0.00014   0.00002  -0.00054  -0.00052   2.06071
   R20        2.05808  -0.00015  -0.00003  -0.00075  -0.00078   2.05730
   R21        1.81093  -0.00044  -0.00009  -0.00164  -0.00173   1.80920
    A1        1.94552   0.00001   0.00029   0.00194   0.00220   1.94772
    A2        1.92784  -0.00026   0.00183   0.00366   0.00556   1.93340
    A3        1.92248   0.00013   0.00111   0.00337   0.00332   1.92580
    A4        1.86882   0.00039  -0.00048   0.00155   0.00103   1.86985
    A5        1.92529   0.00004   0.00152   0.00642   0.00891   1.93420
    A6        1.87181  -0.00032  -0.00446  -0.01773  -0.02207   1.84974
    A7        2.02008  -0.00006  -0.00139  -0.00460  -0.00677   2.01330
    A8        2.20957   0.00016   0.00071   0.00362   0.00347   2.21304
    A9        2.05326  -0.00008   0.00067   0.00278   0.00260   2.05586
   A10        1.86274  -0.00016  -0.00024  -0.00092  -0.00117   1.86158
   A11        1.72224   0.00008  -0.00084  -0.00444  -0.00528   1.71696
   A12        1.93594   0.00014   0.00079   0.00473   0.00552   1.94146
   A13        1.92725  -0.00005  -0.00044  -0.00243  -0.00289   1.92437
   A14        2.03108   0.00025  -0.00046   0.00031  -0.00016   2.03093
   A15        1.95741  -0.00029   0.00110   0.00201   0.00312   1.96053
   A16        1.90799  -0.00001  -0.00118  -0.00528  -0.00646   1.90153
   A17        1.87956  -0.00003   0.00011   0.00057   0.00068   1.88023
   A18        1.97360   0.00011  -0.00001   0.00044   0.00042   1.97402
   A19        1.83866   0.00004   0.00013   0.00047   0.00060   1.83926
   A20        1.87590  -0.00000   0.00029   0.00130   0.00158   1.87748
   A21        1.98254  -0.00010   0.00059   0.00216   0.00274   1.98529
   A22        1.93976  -0.00002   0.00098   0.00366   0.00463   1.94439
   A23        1.81750  -0.00002   0.00010  -0.00008  -0.00000   1.81750
   A24        1.79771  -0.00011  -0.00090  -0.00428  -0.00517   1.79253
   A25        1.98895   0.00006   0.00041   0.00217   0.00256   1.99152
   A26        1.95362   0.00009  -0.00064  -0.00205  -0.00268   1.95094
   A27        1.95196  -0.00003   0.00003   0.00024   0.00027   1.95222
   A28        1.92935   0.00005   0.00009   0.00047   0.00056   1.92991
   A29        1.92129   0.00002   0.00016   0.00073   0.00089   1.92218
   A30        1.91632  -0.00010   0.00012   0.00013   0.00025   1.91657
   A31        1.90203  -0.00003  -0.00017  -0.00083  -0.00100   1.90104
   A32        1.90241   0.00002  -0.00011  -0.00038  -0.00048   1.90193
   A33        1.89188   0.00005  -0.00011  -0.00015  -0.00026   1.89162
   A34        2.03089  -0.00128  -0.00393  -0.01932  -0.02325   2.00764
   A35        1.90249  -0.00013   0.00105   0.00400   0.00506   1.90754
   A36        3.05703  -0.00027   0.01146   0.01465   0.02643   3.08345
   A37        3.37743  -0.00013   0.02546   0.07720   0.10287   3.48030
    D1        2.62674  -0.00021   0.00108  -0.02235  -0.02013   2.60661
    D2       -1.42752  -0.00007   0.00835   0.00846   0.01773  -1.40980
    D3        0.61088  -0.00015   0.01078   0.00592   0.01464   0.62551
    D4        2.92394  -0.00046   0.00564  -0.05559  -0.04979   2.87415
    D5       -0.24349   0.00057  -0.00488   0.02981   0.02510  -0.21838
    D6        0.76893  -0.00059   0.00350  -0.06475  -0.06111   0.70782
    D7       -2.39850   0.00044  -0.00702   0.02064   0.01379  -2.38471
    D8       -1.26053  -0.00090   0.00580  -0.05996  -0.05448  -1.31501
    D9        1.85523   0.00013  -0.00472   0.02543   0.02042   1.87565
   D10        2.78741   0.00055  -0.00322   0.03318   0.02993   2.81735
   D11       -1.49763   0.00048  -0.00411   0.02848   0.02435  -1.47328
   D12        0.55871   0.00025  -0.00300   0.03025   0.02723   0.58594
   D13       -0.33077  -0.00039   0.00632  -0.04424  -0.03789  -0.36866
   D14        1.66738  -0.00046   0.00543  -0.04894  -0.04347   1.62391
   D15       -2.55947  -0.00069   0.00654  -0.04717  -0.04059  -2.60006
   D16       -3.13773  -0.00001  -0.00262  -0.00502  -0.00764   3.13782
   D17       -0.98893   0.00004  -0.00153  -0.00043  -0.00196  -0.99089
   D18        1.05071  -0.00004  -0.00182  -0.00191  -0.00373   1.04698
   D19        1.11053  -0.00000  -0.00138   0.00055  -0.00083   1.10970
   D20       -3.02386   0.00005  -0.00029   0.00514   0.00484  -3.01901
   D21       -0.98422  -0.00004  -0.00058   0.00366   0.00308  -0.98114
   D22       -0.93801   0.00003  -0.00213  -0.00247  -0.00461  -0.94261
   D23        1.21079   0.00009  -0.00104   0.00211   0.00107   1.21186
   D24       -3.03276   0.00000  -0.00133   0.00063  -0.00070  -3.03346
   D25        0.94185   0.00002   0.00127   0.00813   0.00940   0.95125
   D26        3.04926   0.00007  -0.00002   0.00267   0.00265   3.05192
   D27       -1.20715   0.00006   0.00067   0.00529   0.00596  -1.20119
   D28        1.01653   0.00004   0.00171   0.00689   0.00861   1.02514
   D29       -1.08572   0.00003   0.00176   0.00715   0.00891  -1.07681
   D30        3.11603   0.00002   0.00172   0.00681   0.00853   3.12456
   D31       -1.03040   0.00004   0.00064   0.00300   0.00364  -1.02676
   D32       -3.13265   0.00003   0.00069   0.00326   0.00394  -3.12871
   D33        1.06911   0.00002   0.00064   0.00292   0.00355   1.07266
   D34        3.01607  -0.00005   0.00082   0.00261   0.00343   3.01950
   D35        0.91382  -0.00006   0.00087   0.00286   0.00373   0.91755
   D36       -1.16761  -0.00007   0.00082   0.00253   0.00335  -1.16426
   D37        1.50910  -0.00029  -0.00265  -0.01558  -0.01822   1.49088
   D38       -2.65774  -0.00029  -0.00115  -0.00991  -0.01106  -2.66880
   D39       -0.42017  -0.00014  -0.00167  -0.01069  -0.01236  -0.43253
         Item               Value     Threshold  Converged?
 Maximum Force            0.001837     0.000450     NO 
 RMS     Force            0.000381     0.000300     NO 
 Maximum Displacement     0.348609     0.001800     NO 
 RMS     Displacement     0.072456     0.001200     NO 
 Predicted change in Energy=-1.488179D-04
 GradGradGradGradGradGradGradGradGradGradGradGradGradGradGradGradGradGrad

                          Input orientation:                          
 ---------------------------------------------------------------------
 Center     Atomic      Atomic             Coordinates (Angstroms)
 Number     Number       Type             X           Y           Z
 ---------------------------------------------------------------------
      1          1           0        2.497075    1.205075    1.992021
      2          6           0        2.060955    0.367238    1.455928
      3          1           0        2.310830   -0.582975    1.925645
      4          1           0        0.971677    0.441937    1.440639
      5          6           0        2.493581    0.383129    0.029263
      6          6           0        2.247396   -0.981530   -0.778779
      7          1           0        2.287944   -0.727559   -1.844145
      8          1           0        3.169725   -1.516786   -0.476457
      9          8           0        3.034566    1.274870   -0.540788
     10          8           0        1.153167   -1.593031   -0.362877
     11          1           0       -1.362418   -1.497306    0.637347
     12          6           0       -2.151830   -0.975772    0.095550
     13          1           0       -2.373144   -1.522560   -0.820114
     14          6           0       -1.569971    0.421944   -0.379100
     15          6           0       -2.608914    1.222378   -1.154356
     16          1           0       -3.491172    1.397207   -0.542724
     17          1           0       -2.904013    0.682029   -2.054403
     18          1           0       -2.188840    2.181620   -1.452026
     19          8           0       -1.159669    1.010974    0.759579
     20          8           0       -3.336433   -0.873076    0.820700
     21          1           0       -3.154345   -0.466537    1.668144
     22          1           0       -0.721658    0.127172   -1.017037
 ---------------------------------------------------------------------
                    Distance matrix (angstroms):
                    1          2          3          4          5
     1  H    0.000000
     2  C    1.086079   0.000000
     3  H    1.798949   1.089025   0.000000
     4  H    1.792551   1.091943   1.754709   0.000000
     5  C    2.127916   1.490903   2.136123   2.076447   0.000000
     6  C    3.538491   2.616840   2.734370   2.929084   1.604941
     7  H    4.300580   3.484335   3.772632   3.726941   2.187596
     8  H    3.735555   2.917709   2.716578   3.513299   2.079087
     9  O    2.590152   2.399706   3.171541   2.979151   1.188622
    10  O    3.896284   2.823966   2.756398   2.725198   2.419854
    11  H    4.902416   3.983224   3.998557   3.139098   4.332958
    12  C    5.474031   4.626214   4.839305   3.684489   4.840543
    13  H    6.250370   5.330378   5.510138   4.489775   5.295102
    14  C    4.772460   4.068654   4.624103   3.125992   4.084204
    15  C    5.997592   5.417797   6.078617   4.490403   5.304785
    16  H    6.505456   5.990122   6.608872   4.976274   6.096950
    17  H    6.768965   6.088713   6.680989   5.224361   5.793534
    18  H    5.896855   5.459756   6.268865   4.624163   5.230091
    19  O    3.863724   3.357337   3.993087   2.308740   3.778066
    20  O    6.302421   5.574377   5.761652   4.546800   6.016102
    21  H    5.902349   5.285789   5.472476   4.230974   5.941964
    22  H    4.536138   3.730431   4.284818   3.001105   3.390873
                    6          7          8          9         10
     6  C    0.000000
     7  H    1.095970   0.000000
     8  H    1.108417   1.808587   0.000000
     9  O    2.401586   2.503180   2.795665   0.000000
    10  O    1.320698   2.056919   2.021193   3.434555   0.000000
    11  H    3.911801   4.480564   4.667040   5.329768   2.708834
    12  C    4.485273   4.851353   5.379483   5.689377   3.393254
    13  H    4.652290   4.838017   5.553515   6.094830   3.556529
    14  C    4.086780   4.283833   5.121804   4.685658   3.387605
    15  C    5.346215   5.315758   6.430804   5.676979   4.765105
    16  H    6.216532   6.293371   7.270715   6.526885   5.526641
    17  H    5.561624   5.384011   6.649436   6.157046   4.949533
    18  H    5.489897   5.353380   6.583628   5.379267   5.157834
    19  O    4.236119   4.657028   5.163430   4.399113   3.659229
    20  O    5.809409   6.225447   6.665364   6.859806   4.698478
    21  H    5.952432   6.482501   6.759896   6.798124   4.893741
    22  H    3.178249   3.236105   4.258836   3.956417   2.627164
                   11         12         13         14         15
    11  H    0.000000
    12  C    1.090282   0.000000
    13  H    1.773809   1.089218   0.000000
    14  C    2.181688   1.586651   2.149575   0.000000
    15  C    3.487210   2.569641   2.775246   1.523522   0.000000
    16  H    3.781848   2.798618   3.138786   2.160770   1.087675
    17  H    3.790981   2.817159   2.581764   2.157302   1.090480
    18  H    4.310795   3.516459   3.762211   2.151890   1.088676
    19  O    2.519428   2.317861   3.222848   1.346066   2.410010
    20  O    2.078465   1.392721   2.010479   2.497395   2.970026
    21  H    2.309985   1.933237   2.813696   2.736941   3.334131
    22  H    2.405512   2.121256   2.342605   1.101585   2.186337
                   16         17         18         19         20
    16  H    0.000000
    17  H    1.772402   0.000000
    18  H    1.771497   1.767231   0.000000
    19  O    2.698347   3.327077   2.705698   0.000000
    20  O    2.652745   3.297204   3.976609   2.879528   0.000000
    21  H    2.911174   3.903745   4.204806   2.643344   0.957387
    22  H    3.083533   2.479248   2.561757   2.032074   3.348854
                   21         22
    21  H    0.000000
    22  H    3.671601   0.000000
 Stoichiometry    C6H12O4(3)
 Framework group  C1[X(C6H12O4)]
 Deg. of freedom    60
 Full point group                 C1      NOp   1
 Largest Abelian subgroup         C1      NOp   1
 Largest concise Abelian subgroup C1      NOp   1
                         Standard orientation:                         
 ---------------------------------------------------------------------
 Center     Atomic      Atomic             Coordinates (Angstroms)
 Number     Number       Type             X           Y           Z
 ---------------------------------------------------------------------
      1          1           0       -2.556724   -0.757872    2.187206
      2          6           0       -2.108206   -0.039884    1.506843
      3          1           0       -2.330681    0.984642    1.801506
      4          1           0       -1.021176   -0.142825    1.496519
      5          6           0       -2.558382   -0.299019    0.109352
      6          6           0       -2.291058    0.893427   -0.931055
      7          1           0       -2.350312    0.454825   -1.933686
      8          1           0       -3.197235    1.496447   -0.721773
      9          8           0       -3.126393   -1.264487   -0.288215
     10          8           0       -1.178234    1.542185   -0.639547
     11          1           0        1.346489    1.564439    0.341809
     12          6           0        2.117196    0.935523   -0.104497
     13          1           0        2.339747    1.304868   -1.104724
     14          6           0        1.497976   -0.509677   -0.317627
     15          6           0        2.508951   -1.460657   -0.945867
     16          1           0        3.394370   -1.545346   -0.319849
     17          1           0        2.805307   -1.096676   -1.930162
     18          1           0        2.063584   -2.446976   -1.064345
     19          8           0        1.088246   -0.876213    0.911059
     20          8           0        3.307878    0.934591    0.617961
     21          1           0        3.126900    0.690096    1.525738
     22          1           0        0.648898   -0.312519   -0.991189
 ---------------------------------------------------------------------
 Rotational constants (GHZ):           1.9493484           0.5644331           0.5305331
 Standard basis: Aug-CC-pVTZ (5D, 7F)
 There are   850 symmetry adapted cartesian basis functions of A   symmetry.
 There are   736 symmetry adapted basis functions of A   symmetry.
   736 basis functions,  1044 primitive gaussians,   850 cartesian basis functions
    41 alpha electrons       39 beta electrons
       nuclear repulsion energy       538.6832943478 Hartrees.
 NAtoms=   22 NActive=   22 NUniq=   22 SFac= 1.00D+00 NAtFMM=   60 NAOKFM=F Big=F
 Integral buffers will be    131072 words long.
 Raffenetti 2 integral format.
 Two-electron integral symmetry is turned on.
 Nuclear repulsion after empirical dispersion term =      538.6717652820 Hartrees.
 One-electron integrals computed using PRISM.
 NBasis=   736 RedAO= T EigKep=  4.55D-06  NBF=   736
 NBsUse=   736 1.00D-06 EigRej= -1.00D+00 NBFU=   736
 Initial guess from the checkpoint file:  "Forward-wb-opt.chk"
 B after Tr=     0.000000    0.000000    0.000000
         Rot=    0.999968    0.007441   -0.001638   -0.002465 Ang=   0.92 deg.
 Initial guess <Sx>= 0.0000 <Sy>= 0.0000 <Sz>= 1.0000 <S**2>= 2.0123 S= 1.0041
 ExpMin= 2.53D-02 ExpMax= 1.53D+04 ExpMxC= 5.22D+02 IAcc=3 IRadAn=         7 AccDes= 0.00D+00
 Harris functional with IExCor= 4639 and IRadAn=       7 diagonalized for initial guess.
 HarFok:  IExCor= 4639 AccDes= 0.00D+00 IRadAn=         7 IDoV= 1 UseB2=F ITyADJ=14
 ICtDFT=  3500011 ScaDFX=  1.000000  1.000000  1.000000  1.000000
 FoFCou: FMM=F IPFlag=           0 FMFlag=      100000 FMFlg1=           0
         NFxFlg=           0 DoJE=T BraDBF=F KetDBF=T FulRan=T
         wScrn=  0.000000 ICntrl=       500 IOpCl=  0 I1Cent=   200000004 NGrid=           0
         NMat0=    1 NMatS0=      1 NMatT0=    0 NMatD0=    1 NMtDS0=    0 NMtDT0=    0
 Petite list used in FoFCou.
 Requested convergence on RMS density matrix=1.00D-08 within 128 cycles.
 Requested convergence on MAX density matrix=1.00D-06.
 Requested convergence on             energy=1.00D-06.
 No special actions if energy rises.
 Restarting incremental Fock formation.
 SCF Done:  E(UwB97XD) =  -536.639685935     A.U. after   25 cycles
            NFock= 25  Conv=0.49D-08     -V/T= 2.0057
 <Sx>= 0.0000 <Sy>= 0.0000 <Sz>= 1.0000 <S**2>= 2.0123 S= 1.0041
 <L.S>=  0.00000000000    
 Annihilation of the first spin contaminant:
 S**2 before annihilation     2.0123,   after     2.0001
 Calling FoFJK, ICntrl=      2127 FMM=F ISym2X=0 I1Cent= 0 IOpClX= 1 NMat=1 NMatS=1 NMatT=0.
 ***** Axes restored to original set *****
 -------------------------------------------------------------------
 Center     Atomic                   Forces (Hartrees/Bohr)
 Number     Number              X              Y              Z
 -------------------------------------------------------------------
      1        1          -0.000636081    0.000306409   -0.000264485
      2        6          -0.000835002   -0.000435259   -0.001119082
      3        1           0.000516611   -0.000018966   -0.000967504
      4        1          -0.001691512    0.001265551    0.001673479
      5        6           0.005032822   -0.002714064    0.002845004
      6        6          -0.000990116   -0.000688858   -0.001597233
      7        1           0.000039681    0.000269284   -0.000124157
      8        1          -0.000312943    0.000438680    0.000269452
      9        8          -0.001474670    0.000961890   -0.001154687
     10        8           0.000100559    0.000688855    0.000397893
     11        1           0.000073608    0.000351475    0.000137689
     12        6           0.000339841   -0.000620097    0.000188647
     13        1          -0.000317262    0.000331384   -0.000012282
     14        6           0.000576630   -0.000031318   -0.000372513
     15        6          -0.000005462   -0.000593278    0.000309769
     16        1          -0.000132175   -0.000011535    0.000169862
     17        1           0.000045107   -0.000077410    0.000014545
     18        1           0.000154197    0.000078063    0.000092528
     19        8          -0.000491885    0.000261907    0.000073164
     20        8          -0.000539535   -0.000061786   -0.000880418
     21        1           0.000522071    0.000219519    0.000287951
     22        1           0.000025517    0.000079553    0.000032377
 -------------------------------------------------------------------
 Cartesian Forces:  Max     0.005032822 RMS     0.000993947

 GradGradGradGradGradGradGradGradGradGradGradGradGradGradGradGradGradGrad
 Berny optimization.
 Using GEDIIS/GDIIS optimizer.
 FormGI is forming the generalized inverse of G from B-inverse, IUseBI=4.
 Internal  Forces:  Max     0.002023236 RMS     0.000566000
 Search for a local minimum.
 Step number   6 out of a maximum of  107
 All quantities printed in internal units (Hartrees-Bohrs-Radians)
 Mixed Optimization -- En-DIIS/RFO-DIIS
 Swapping is turned off.
 Update second derivatives using D2CorX and points    2    1    3    4    5
                                                      6
 DE=  6.77D-05 DEPred=-1.49D-04 R=-4.55D-01
 Trust test=-4.55D-01 RLast= 1.85D-01 DXMaxT set to 6.31D-02
 ITU= -1  0  1 -1 -1  0
     Eigenvalues ---    0.00200   0.00230   0.00234   0.00303   0.00321
     Eigenvalues ---    0.00680   0.01075   0.01647   0.02397   0.02607
     Eigenvalues ---    0.04300   0.04616   0.04733   0.04907   0.05596
     Eigenvalues ---    0.05696   0.06045   0.07044   0.07200   0.07548
     Eigenvalues ---    0.08287   0.08926   0.09876   0.11569   0.12928
     Eigenvalues ---    0.14027   0.15677   0.16000   0.16000   0.16003
     Eigenvalues ---    0.16004   0.16078   0.16269   0.18019   0.20224
     Eigenvalues ---    0.22125   0.22664   0.22968   0.23892   0.24367
     Eigenvalues ---    0.25229   0.29566   0.32238   0.32548   0.32993
     Eigenvalues ---    0.33431   0.33713   0.34087   0.34222   0.34255
     Eigenvalues ---    0.34390   0.34433   0.34557   0.35230   0.43541
     Eigenvalues ---    0.47560   0.53550   0.55588   0.64346   1.01624
 En-DIIS/RFO-DIIS/Sim-DIIS IScMMF=       -3 using points:     6    5    4
 RFO step:  Lambda=-3.23077068D-04.
 EnCoef did     2 forward-backward iterations
 DidBck=T Rises=T En-DIIS coefs:    0.39944    0.30047    0.30009
 Iteration  1 RMS(Cart)=  0.06014712 RMS(Int)=  0.00126188
 Iteration  2 RMS(Cart)=  0.00203136 RMS(Int)=  0.00023835
 Iteration  3 RMS(Cart)=  0.00000327 RMS(Int)=  0.00023835
 Iteration  4 RMS(Cart)=  0.00000000 RMS(Int)=  0.00023835
 Variable       Old X    -DE/DX   Delta X   Delta X   Delta X     New X
                                 (Linear)    (Quad)   (Total)
    R1        2.05239  -0.00015   0.00054  -0.00108  -0.00054   2.05185
    R2        2.05796  -0.00028   0.00055  -0.00114  -0.00059   2.05737
    R3        2.06347   0.00147   0.00190   0.00109   0.00300   2.06647
    R4        2.81740  -0.00003  -0.00015  -0.00011  -0.00027   2.81713
    R5        4.36289  -0.00026   0.03350  -0.01936   0.01414   4.37702
    R6        3.03290   0.00014  -0.00368   0.00164  -0.00204   3.03086
    R7        2.24617   0.00060   0.00240  -0.00243  -0.00003   2.24614
    R8        2.07108   0.00018  -0.00042   0.00000  -0.00041   2.07067
    R9        2.09461  -0.00040  -0.00106  -0.00014  -0.00119   2.09341
   R10        2.49576  -0.00018   0.00273  -0.00361  -0.00087   2.49489
   R11        2.06033  -0.00005  -0.00076  -0.00011  -0.00087   2.05947
   R12        2.05832  -0.00009  -0.00023  -0.00035  -0.00058   2.05774
   R13        2.99834  -0.00031   0.00039  -0.00229  -0.00190   2.99644
   R14        2.63186  -0.00028   0.00211  -0.00243  -0.00032   2.63154
   R15        2.87904  -0.00066  -0.00018  -0.00171  -0.00190   2.87714
   R16        2.54370  -0.00005   0.00130  -0.00176  -0.00045   2.54324
   R17        2.08169  -0.00002  -0.00102  -0.00017  -0.00119   2.08050
   R18        2.05541   0.00020   0.00029  -0.00038  -0.00008   2.05532
   R19        2.06071   0.00001   0.00029  -0.00071  -0.00042   2.06028
   R20        2.05730   0.00010   0.00050  -0.00075  -0.00024   2.05706
   R21        1.80920   0.00045   0.00117  -0.00149  -0.00032   1.80888
    A1        1.94772   0.00053  -0.00172   0.00197   0.00018   1.94791
    A2        1.93340  -0.00096  -0.00587  -0.00235  -0.00829   1.92511
    A3        1.92580  -0.00003  -0.00353  -0.00030  -0.00290   1.92290
    A4        1.86985   0.00007   0.00005   0.00314   0.00315   1.87300
    A5        1.93420  -0.00141  -0.00745   0.00007  -0.00808   1.92612
    A6        1.84974   0.00185   0.01943  -0.00270   0.01673   1.86647
    A7        2.01330   0.00002   0.00600  -0.00175   0.00418   2.01748
    A8        2.21304   0.00042  -0.00306   0.00200  -0.00107   2.21197
    A9        2.05586  -0.00038  -0.00249   0.00036  -0.00213   2.05373
   A10        1.86158   0.00002   0.00104  -0.00022   0.00083   1.86240
   A11        1.71696  -0.00048   0.00434  -0.00471  -0.00037   1.71659
   A12        1.94146  -0.00137  -0.00441   0.00174  -0.00267   1.93879
   A13        1.92437   0.00043   0.00234  -0.00043   0.00192   1.92629
   A14        2.03093   0.00068   0.00073   0.00191   0.00264   2.03357
   A15        1.96053   0.00046  -0.00339   0.00064  -0.00276   1.95777
   A16        1.90153   0.00026   0.00551  -0.00187   0.00364   1.90517
   A17        1.88023  -0.00008  -0.00056   0.00038  -0.00018   1.88006
   A18        1.97402   0.00032  -0.00023   0.00081   0.00059   1.97460
   A19        1.83926   0.00002  -0.00054  -0.00007  -0.00061   1.83865
   A20        1.87748   0.00001  -0.00135   0.00045  -0.00089   1.87659
   A21        1.98529  -0.00051  -0.00247   0.00011  -0.00235   1.98294
   A22        1.94439  -0.00054  -0.00413   0.00056  -0.00357   1.94083
   A23        1.81750   0.00025  -0.00013  -0.00029  -0.00041   1.81709
   A24        1.79253   0.00012   0.00435  -0.00151   0.00283   1.79537
   A25        1.99152   0.00003  -0.00210   0.00107  -0.00103   1.99049
   A26        1.95094   0.00022   0.00250  -0.00052   0.00197   1.95291
   A27        1.95222  -0.00010  -0.00020   0.00046   0.00026   1.95249
   A28        1.92991  -0.00006  -0.00046   0.00009  -0.00037   1.92954
   A29        1.92218  -0.00007  -0.00076   0.00024  -0.00052   1.92166
   A30        1.91657  -0.00019  -0.00031  -0.00032  -0.00064   1.91593
   A31        1.90104   0.00008   0.00083  -0.00031   0.00052   1.90156
   A32        1.90193   0.00011   0.00044  -0.00002   0.00042   1.90235
   A33        1.89162   0.00015   0.00030   0.00033   0.00063   1.89225
   A34        2.00764  -0.00196   0.01940  -0.01270   0.00670   2.01434
   A35        1.90754  -0.00082  -0.00449   0.00065  -0.00384   1.90371
   A36        3.08345  -0.00202  -0.03172   0.00736  -0.02458   3.05887
   A37        3.48030  -0.00033  -0.09699   0.00793  -0.08931   3.39098
    D1        2.60661  -0.00015   0.01060  -0.01934  -0.00971   2.59690
    D2       -1.40980   0.00039  -0.02219  -0.01577  -0.03858  -1.44838
    D3        0.62551  -0.00075  -0.02370  -0.01552  -0.03763   0.58788
    D4        2.87415   0.00081   0.02211  -0.00607   0.01590   2.89004
    D5       -0.21838  -0.00064  -0.00833  -0.02124  -0.02973  -0.24811
    D6        0.70782   0.00115   0.03186  -0.00843   0.02333   0.73115
    D7       -2.38471  -0.00030   0.00142  -0.02360  -0.02230  -2.40701
    D8       -1.31501   0.00074   0.02470  -0.01065   0.01431  -1.30070
    D9        1.87565  -0.00072  -0.00573  -0.02582  -0.03132   1.84433
   D10        2.81735  -0.00074  -0.01353  -0.01438  -0.02789   2.78945
   D11       -1.47328  -0.00046  -0.00894  -0.01677  -0.02571  -1.49898
   D12        0.58594  -0.00069  -0.01221  -0.01783  -0.03002   0.55592
   D13       -0.36866   0.00059   0.01401  -0.00059   0.01341  -0.35525
   D14        1.62391   0.00088   0.01860  -0.00298   0.01559   1.63950
   D15       -2.60006   0.00064   0.01534  -0.00404   0.01128  -2.58879
   D16        3.13782   0.00017   0.00820   0.00225   0.01046  -3.13491
   D17       -0.99089   0.00006   0.00330   0.00368   0.00697  -0.98392
   D18        1.04698   0.00010   0.00476   0.00347   0.00823   1.05521
   D19        1.10970  -0.00010   0.00241   0.00426   0.00666   1.11636
   D20       -3.01901  -0.00020  -0.00250   0.00568   0.00318  -3.01584
   D21       -0.98114  -0.00017  -0.00104   0.00548   0.00443  -0.97671
   D22       -0.94261   0.00016   0.00571   0.00369   0.00940  -0.93321
   D23        1.21186   0.00005   0.00080   0.00511   0.00592   1.21777
   D24       -3.03346   0.00008   0.00226   0.00491   0.00717  -3.02628
   D25        0.95125  -0.00026  -0.00740   0.00479  -0.00261   0.94864
   D26        3.05192   0.00026  -0.00157   0.00326   0.00170   3.05361
   D27       -1.20119  -0.00000  -0.00450   0.00353  -0.00097  -1.20216
   D28        1.02514   0.00001  -0.00754   0.00242  -0.00513   1.02001
   D29       -1.07681  -0.00001  -0.00779   0.00259  -0.00520  -1.08201
   D30        3.12456  -0.00003  -0.00749   0.00224  -0.00525   3.11931
   D31       -1.02676   0.00004  -0.00307   0.00167  -0.00140  -1.02816
   D32       -3.12871   0.00003  -0.00332   0.00184  -0.00147  -3.13018
   D33        1.07266   0.00001  -0.00302   0.00150  -0.00152   1.07114
   D34        3.01950  -0.00004  -0.00319   0.00057  -0.00262   3.01688
   D35        0.91755  -0.00005  -0.00344   0.00075  -0.00269   0.91487
   D36       -1.16426  -0.00007  -0.00314   0.00040  -0.00274  -1.16700
   D37        1.49088  -0.00004   0.01461  -0.00904   0.00556   1.49644
   D38       -2.66880  -0.00051   0.00823  -0.00793   0.00030  -2.66850
   D39       -0.43253  -0.00026   0.00973  -0.00734   0.00239  -0.43014
         Item               Value     Threshold  Converged?
 Maximum Force            0.002023     0.000450     NO 
 RMS     Force            0.000566     0.000300     NO 
 Maximum Displacement     0.220315     0.001800     NO 
 RMS     Displacement     0.060512     0.001200     NO 
 Predicted change in Energy=-1.635461D-04
 GradGradGradGradGradGradGradGradGradGradGradGradGradGradGradGradGradGrad

                          Input orientation:                          
 ---------------------------------------------------------------------
 Center     Atomic      Atomic             Coordinates (Angstroms)
 Number     Number       Type             X           Y           Z
 ---------------------------------------------------------------------
      1          1           0        2.525901    1.216832    1.981123
      2          6           0        2.067521    0.389957    1.447167
      3          1           0        2.255054   -0.560819    1.943302
      4          1           0        0.983269    0.523768    1.399237
      5          6           0        2.562585    0.348033    0.041636
      6          6           0        2.261738   -1.008918   -0.758704
      7          1           0        2.339358   -0.769465   -1.825153
      8          1           0        3.145423   -1.589732   -0.428632
      9          8           0        3.151152    1.207538   -0.530753
     10          8           0        1.128504   -1.555224   -0.358260
     11          1           0       -1.320430   -1.477186    0.596232
     12          6           0       -2.129333   -0.972252    0.068567
     13          1           0       -2.346200   -1.510970   -0.852563
     14          6           0       -1.593191    0.447234   -0.391743
     15          6           0       -2.669370    1.228323   -1.133227
     16          1           0       -3.545899    1.362792   -0.503500
     17          1           0       -2.962099    0.696015   -2.038553
     18          1           0       -2.284516    2.205859   -1.418262
     19          8           0       -1.182043    1.028785    0.750186
     20          8           0       -3.309058   -0.910678    0.805897
     21          1           0       -3.126125   -0.510430    1.655957
     22          1           0       -0.747730    0.188976   -1.047943
 ---------------------------------------------------------------------
                    Distance matrix (angstroms):
                    1          2          3          4          5
     1  H    0.000000
     2  C    1.085791   0.000000
     3  H    1.798564   1.088712   0.000000
     4  H    1.788476   1.093530   1.757775   0.000000
     5  C    2.125505   1.490760   2.130006   2.090025   0.000000
     6  C    3.539830   2.619244   2.738919   2.939442   1.603860
     7  H    4.297431   3.482275   3.775168   3.729359   2.187129
     8  H    3.750670   2.932518   2.734500   3.533114   2.077447
     9  O    2.588542   2.398930   3.170336   2.981966   1.188608
    10  O    3.887123   2.815147   2.748662   2.726187   2.416380
    11  H    4.895909   3.960875   3.929175   3.155260   4.326293
    12  C    5.488276   4.622742   4.786101   3.700952   4.874215
    13  H    6.261633   5.327590   5.467283   4.505122   5.324627
    14  C    4.815568   4.097034   4.612764   3.138728   4.179490
    15  C    6.057240   5.458886   6.075855   4.500171   5.434020
    16  H    6.562120   6.021794   6.583174   4.983746   6.216147
    17  H    6.822550   6.127071   6.682326   5.235837   5.913578
    18  H    5.972781   5.518008   6.289858   4.630998   5.392329
    19  O    3.911447   3.384310   3.970390   2.316221   3.871396
    20  O    6.320934   5.568706   5.689941   4.564401   6.053482
    21  H    5.919000   5.275249   5.389080   4.245301   5.975317
    22  H    4.576941   3.767175   4.304236   3.016145   3.488648
                    6          7          8          9         10
     6  C    0.000000
     7  H    1.095753   0.000000
     8  H    1.107787   1.809102   0.000000
     9  O    2.399103   2.498604   2.799140   0.000000
    10  O    1.320238   2.057999   2.018442   3.428369   0.000000
    11  H    3.858376   4.445000   4.583324   5.335999   2.629529
    12  C    4.468471   4.857622   5.333998   5.744057   3.336995
    13  H    4.636158   4.842542   5.508525   6.141231   3.509966
    14  C    4.137091   4.358894   5.158009   4.806888   3.379139
    15  C    5.427831   5.436660   6.499978   5.851656   4.772060
    16  H    6.278438   6.397619   7.314150   6.698905   5.512345
    17  H    5.642099   5.504417   6.717016   6.317194   4.962307
    18  H    5.606981   5.513467   6.698516   5.597392   5.188261
    19  O    4.276519   4.718722   5.193573   4.522094   3.639283
    20  O    5.787175   6.232733   6.606474   6.928765   4.632780
    21  H    5.925213   6.485116   6.696470   6.865662   4.821880
    22  H    3.252000   3.324571   4.324810   4.062786   2.652950
                   11         12         13         14         15
    11  H    0.000000
    12  C    1.089823   0.000000
    13  H    1.775486   1.088911   0.000000
    14  C    2.180341   1.585646   2.148008   0.000000
    15  C    3.482880   2.564855   2.772533   1.522518   0.000000
    16  H    3.771949   2.790403   3.133629   2.159584   1.087631
    17  H    3.789455   2.813639   2.580055   2.155872   1.090255
    18  H    4.307258   3.512140   3.760138   2.150450   1.088547
    19  O    2.514507   2.316487   3.220935   1.345826   2.408154
    20  O    2.078348   1.392550   2.009461   2.494487   2.957149
    21  H    2.306115   1.930461   2.811056   2.731315   3.318348
    22  H    2.409853   2.122233   2.341601   1.100954   2.186371
                   16         17         18         19         20
    16  H    0.000000
    17  H    1.772512   0.000000
    18  H    1.771620   1.767345   0.000000
    19  O    2.696499   3.325117   2.702428   0.000000
    20  O    2.634252   3.285230   3.963506   2.879030   0.000000
    21  H    2.889364   3.889964   4.187762   2.639897   0.957218
    22  H    3.082858   2.478271   2.562551   2.031545   3.347591
                   21         22
    21  H    0.000000
    22  H    3.668379   0.000000
 Stoichiometry    C6H12O4(3)
 Framework group  C1[X(C6H12O4)]
 Deg. of freedom    60
 Full point group                 C1      NOp   1
 Largest Abelian subgroup         C1      NOp   1
 Largest concise Abelian subgroup C1      NOp   1
                         Standard orientation:                         
 ---------------------------------------------------------------------
 Center     Atomic      Atomic             Coordinates (Angstroms)
 Number     Number       Type             X           Y           Z
 ---------------------------------------------------------------------
      1          1           0       -2.579968   -0.854988    2.145039
      2          6           0       -2.110740   -0.125282    1.492125
      3          1           0       -2.277623    0.891955    1.842371
      4          1           0       -1.029432   -0.285062    1.459715
      5          6           0       -2.615146   -0.283153    0.098203
      6          6           0       -2.295863    0.934083   -0.896163
      7          1           0       -2.385482    0.540492   -1.914853
      8          1           0       -3.166594    1.573946   -0.652044
      9          8           0       -3.223136   -1.206891   -0.337510
     10          8           0       -1.150159    1.512396   -0.586419
     11          1           0        1.303838    1.530923    0.358028
     12          6           0        2.099727    0.938161   -0.092423
     13          1           0        2.319523    1.330022   -1.084322
     14          6           0        1.534940   -0.523603   -0.334360
     15          6           0        2.591563   -1.426167   -0.956442
     16          1           0        3.470084   -1.482113   -0.317684
     17          1           0        2.887206   -1.039723   -1.932102
     18          1           0        2.187216   -2.427781   -1.091377
     19          8           0        1.121732   -0.921393    0.883125
     20          8           0        3.283472    0.964568    0.640549
     21          1           0        3.099568    0.698432    1.541447
     22          1           0        0.689504   -0.349774   -1.017824
 ---------------------------------------------------------------------
 Rotational constants (GHZ):           1.9770377           0.5545949           0.5216461
 Standard basis: Aug-CC-pVTZ (5D, 7F)
 There are   850 symmetry adapted cartesian basis functions of A   symmetry.
 There are   736 symmetry adapted basis functions of A   symmetry.
   736 basis functions,  1044 primitive gaussians,   850 cartesian basis functions
    41 alpha electrons       39 beta electrons
       nuclear repulsion energy       537.7438746649 Hartrees.
 NAtoms=   22 NActive=   22 NUniq=   22 SFac= 1.00D+00 NAtFMM=   60 NAOKFM=F Big=F
 Integral buffers will be    131072 words long.
 Raffenetti 2 integral format.
 Two-electron integral symmetry is turned on.
 Nuclear repulsion after empirical dispersion term =      537.7324582015 Hartrees.
 One-electron integrals computed using PRISM.
 NBasis=   736 RedAO= T EigKep=  4.52D-06  NBF=   736
 NBsUse=   736 1.00D-06 EigRej= -1.00D+00 NBFU=   736
 Initial guess from the checkpoint file:  "Forward-wb-opt.chk"
 B after Tr=    -0.000000   -0.000000    0.000000
         Rot=    0.999884   -0.015155    0.001310   -0.000972 Ang=  -1.75 deg.
 Initial guess <Sx>= 0.0000 <Sy>= 0.0000 <Sz>= 1.0000 <S**2>= 2.0124 S= 1.0041
 ExpMin= 2.53D-02 ExpMax= 1.53D+04 ExpMxC= 5.22D+02 IAcc=3 IRadAn=         7 AccDes= 0.00D+00
 Harris functional with IExCor= 4639 and IRadAn=       7 diagonalized for initial guess.
 HarFok:  IExCor= 4639 AccDes= 0.00D+00 IRadAn=         7 IDoV= 1 UseB2=F ITyADJ=14
 ICtDFT=  3500011 ScaDFX=  1.000000  1.000000  1.000000  1.000000
 FoFCou: FMM=F IPFlag=           0 FMFlag=      100000 FMFlg1=           0
         NFxFlg=           0 DoJE=T BraDBF=F KetDBF=T FulRan=T
         wScrn=  0.000000 ICntrl=       500 IOpCl=  0 I1Cent=   200000004 NGrid=           0
         NMat0=    1 NMatS0=      1 NMatT0=    0 NMatD0=    1 NMtDS0=    0 NMtDT0=    0
 Petite list used in FoFCou.
 Requested convergence on RMS density matrix=1.00D-08 within 128 cycles.
 Requested convergence on MAX density matrix=1.00D-06.
 Requested convergence on             energy=1.00D-06.
 No special actions if energy rises.
 Restarting incremental Fock formation.
 SCF Done:  E(UwB97XD) =  -536.639852119     A.U. after   24 cycles
            NFock= 24  Conv=0.28D-08     -V/T= 2.0057
 <Sx>= 0.0000 <Sy>= 0.0000 <Sz>= 1.0000 <S**2>= 2.0123 S= 1.0041
 <L.S>=  0.00000000000    
 Annihilation of the first spin contaminant:
 S**2 before annihilation     2.0123,   after     2.0001
 Calling FoFJK, ICntrl=      2127 FMM=F ISym2X=0 I1Cent= 0 IOpClX= 1 NMat=1 NMatS=1 NMatT=0.
 ***** Axes restored to original set *****
 -------------------------------------------------------------------
 Center     Atomic                   Forces (Hartrees/Bohr)
 Number     Number              X              Y              Z
 -------------------------------------------------------------------
      1        1          -0.000039128    0.000319586    0.000028117
      2        6           0.000379719   -0.000760481   -0.000151828
      3        1           0.000015741   -0.000079679   -0.000030513
      4        1          -0.000613149    0.000400242    0.000171586
      5        6          -0.000684350   -0.000123096    0.000766777
      6        6          -0.000349441   -0.000908861   -0.000265468
      7        1           0.000082333    0.000161363   -0.000128725
      8        1           0.000199534   -0.000035027    0.000079354
      9        8           0.000644675    0.000718351   -0.000609309
     10        8           0.000047188    0.000333728   -0.000072909
     11        1           0.000038531    0.000058104    0.000018691
     12        6           0.000159378   -0.000656329    0.000140277
     13        1          -0.000099956    0.000025087   -0.000128861
     14        6           0.000693531   -0.000096395   -0.000093276
     15        6          -0.000050433   -0.000130025    0.000021396
     16        1          -0.000122445    0.000013026    0.000104861
     17        1          -0.000045231   -0.000091301   -0.000129724
     18        1           0.000080400    0.000192707   -0.000032970
     19        8          -0.000201659    0.000485839    0.000416103
     20        8          -0.000552094   -0.000159162   -0.000505120
     21        1           0.000210899    0.000263860    0.000605153
     22        1           0.000205958    0.000068462   -0.000203611
 -------------------------------------------------------------------
 Cartesian Forces:  Max     0.000908861 RMS     0.000342914

 GradGradGradGradGradGradGradGradGradGradGradGradGradGradGradGradGradGrad
 Berny optimization.
 Using GEDIIS/GDIIS optimizer.
 FormGI is forming the generalized inverse of G from B-inverse, IUseBI=4.
 Internal  Forces:  Max     0.001636481 RMS     0.000280146
 Search for a local minimum.
 Step number   7 out of a maximum of  107
 All quantities printed in internal units (Hartrees-Bohrs-Radians)
 Mixed Optimization -- En-DIIS/RFO-DIIS
 Swapping is turned off.
 Update second derivatives using D2CorX and points    2    1    3    4    5
                                                      6    7
 DE= -1.66D-04 DEPred=-1.64D-04 R= 1.02D+00
 TightC=F SS=  1.41D+00  RLast= 1.39D-01 DXNew= 1.0607D-01 4.1657D-01
 Trust test= 1.02D+00 RLast= 1.39D-01 DXMaxT set to 1.06D-01
 ITU=  1 -1  0  1 -1 -1  0
     Eigenvalues ---    0.00213   0.00230   0.00233   0.00320   0.00381
     Eigenvalues ---    0.00650   0.01247   0.01648   0.02507   0.02748
     Eigenvalues ---    0.04303   0.04614   0.04755   0.04948   0.05602
     Eigenvalues ---    0.05701   0.06070   0.06874   0.07249   0.07600
     Eigenvalues ---    0.08269   0.08916   0.10189   0.11552   0.12760
     Eigenvalues ---    0.14026   0.14608   0.16000   0.16001   0.16004
     Eigenvalues ---    0.16015   0.16101   0.16219   0.16361   0.20122
     Eigenvalues ---    0.22153   0.22627   0.22886   0.23987   0.24796
     Eigenvalues ---    0.25090   0.29492   0.32205   0.32518   0.32894
     Eigenvalues ---    0.33276   0.33649   0.34082   0.34217   0.34307
     Eigenvalues ---    0.34405   0.34426   0.34589   0.35537   0.43719
     Eigenvalues ---    0.47968   0.53496   0.56209   0.77151   1.16892
 En-DIIS/RFO-DIIS/Sim-DIIS IScMMF=       -3 using points:     7    6    5    4
 RFO step:  Lambda=-4.19273764D-05.
 DidBck=F Rises=F RFO-DIIS coefs:    0.75111    0.09511    0.19367   -0.03988
 Iteration  1 RMS(Cart)=  0.01934091 RMS(Int)=  0.00008025
 Iteration  2 RMS(Cart)=  0.00014293 RMS(Int)=  0.00000840
 Iteration  3 RMS(Cart)=  0.00000001 RMS(Int)=  0.00000840
 Variable       Old X    -DE/DX   Delta X   Delta X   Delta X     New X
                                 (Linear)    (Quad)   (Total)
    R1        2.05185   0.00024   0.00027  -0.00007   0.00021   2.05206
    R2        2.05737   0.00006   0.00027  -0.00061  -0.00034   2.05702
    R3        2.06647   0.00032  -0.00057   0.00193   0.00135   2.06782
    R4        2.81713   0.00015   0.00006   0.00030   0.00035   2.81748
    R5        4.37702  -0.00036   0.00150  -0.01250  -0.01100   4.36603
    R6        3.03086   0.00059  -0.00003   0.00226   0.00223   3.03308
    R7        2.24614   0.00113   0.00045  -0.00042   0.00003   2.24617
    R8        2.07067   0.00017   0.00007   0.00022   0.00029   2.07096
    R9        2.09341   0.00020   0.00016   0.00017   0.00033   2.09375
   R10        2.49489  -0.00016   0.00081  -0.00243  -0.00162   2.49326
   R11        2.05947   0.00001   0.00014  -0.00031  -0.00017   2.05930
   R12        2.05774   0.00012   0.00014  -0.00008   0.00007   2.05781
   R13        2.99644   0.00054   0.00070   0.00031   0.00101   2.99745
   R14        2.63154   0.00035   0.00049  -0.00062  -0.00013   2.63141
   R15        2.87714   0.00011   0.00056  -0.00087  -0.00031   2.87683
   R16        2.54324   0.00024   0.00038  -0.00069  -0.00031   2.54294
   R17        2.08050   0.00026   0.00021   0.00006   0.00027   2.08077
   R18        2.05532   0.00016   0.00008   0.00007   0.00016   2.05548
   R19        2.06028   0.00016   0.00019  -0.00013   0.00006   2.06034
   R20        2.05706   0.00021   0.00018  -0.00000   0.00017   2.05723
   R21        1.80888   0.00069   0.00033   0.00011   0.00044   1.80932
    A1        1.94791   0.00004  -0.00033   0.00136   0.00103   1.94894
    A2        1.92511  -0.00009   0.00154  -0.00505  -0.00350   1.92161
    A3        1.92290  -0.00003   0.00042  -0.00214  -0.00172   1.92118
    A4        1.87300  -0.00006  -0.00103   0.00276   0.00173   1.87473
    A5        1.92612   0.00009   0.00092  -0.00127  -0.00035   1.92576
    A6        1.86647   0.00005  -0.00159   0.00454   0.00295   1.86942
    A7        2.01748   0.00005  -0.00026   0.00070   0.00049   2.01798
    A8        2.21197   0.00010  -0.00014   0.00046   0.00037   2.21234
    A9        2.05373  -0.00015   0.00026  -0.00117  -0.00087   2.05286
   A10        1.86240  -0.00018  -0.00007  -0.00095  -0.00102   1.86138
   A11        1.71659  -0.00003   0.00075  -0.00269  -0.00194   1.71465
   A12        1.93879  -0.00033  -0.00004  -0.00032  -0.00035   1.93844
   A13        1.92629   0.00008  -0.00012   0.00048   0.00037   1.92666
   A14        2.03357   0.00017  -0.00072   0.00190   0.00118   2.03475
   A15        1.95777   0.00023   0.00041   0.00071   0.00112   1.95889
   A16        1.90517   0.00005  -0.00013   0.00056   0.00043   1.90560
   A17        1.88006   0.00001  -0.00004   0.00022   0.00018   1.88024
   A18        1.97460   0.00009  -0.00021   0.00080   0.00059   1.97519
   A19        1.83865  -0.00002   0.00009  -0.00059  -0.00050   1.83815
   A20        1.87659   0.00003   0.00003   0.00004   0.00007   1.87666
   A21        1.98294  -0.00017   0.00027  -0.00108  -0.00081   1.98213
   A22        1.94083  -0.00020   0.00036  -0.00149  -0.00113   1.93969
   A23        1.81709   0.00010   0.00012  -0.00009   0.00003   1.81712
   A24        1.79537   0.00012  -0.00007   0.00132   0.00124   1.79661
   A25        1.99049   0.00001  -0.00006  -0.00011  -0.00017   1.99032
   A26        1.95291  -0.00000  -0.00020  -0.00009  -0.00029   1.95262
   A27        1.95249  -0.00002  -0.00010   0.00054   0.00044   1.95293
   A28        1.92954  -0.00002   0.00002  -0.00011  -0.00009   1.92945
   A29        1.92166  -0.00000   0.00002  -0.00004  -0.00002   1.92164
   A30        1.91593  -0.00001   0.00014  -0.00028  -0.00014   1.91580
   A31        1.90156   0.00001  -0.00001  -0.00002  -0.00003   1.90153
   A32        1.90235   0.00001  -0.00005   0.00006   0.00001   1.90235
   A33        1.89225   0.00002  -0.00014   0.00041   0.00028   1.89252
   A34        2.01434  -0.00164   0.00119  -0.01039  -0.00920   2.00514
   A35        1.90371  -0.00014   0.00037  -0.00100  -0.00063   1.90308
   A36        3.05887  -0.00106   0.00416  -0.01522  -0.01106   3.04781
   A37        3.39098  -0.00005   0.01109  -0.00887   0.00222   3.39320
    D1        2.59690  -0.00006   0.00571   0.01266   0.01837   2.61527
    D2       -1.44838   0.00021   0.00841   0.01437   0.02277  -1.42560
    D3        0.58788  -0.00003   0.00910   0.01158   0.02068   0.60856
    D4        2.89004   0.00012   0.00474  -0.01428  -0.00955   2.88050
    D5       -0.24811   0.00016   0.00264  -0.00998  -0.00734  -0.25546
    D6        0.73115   0.00004   0.00424  -0.01366  -0.00943   0.72172
    D7       -2.40701   0.00007   0.00214  -0.00936  -0.00722  -2.41423
    D8       -1.30070   0.00003   0.00588  -0.01885  -0.01297  -1.31367
    D9        1.84433   0.00006   0.00379  -0.01455  -0.01077   1.83356
   D10        2.78945   0.00003   0.00175   0.00711   0.00886   2.79831
   D11       -1.49898   0.00005   0.00190   0.00629   0.00819  -1.49079
   D12        0.55592   0.00017   0.00273   0.00560   0.00833   0.56425
   D13       -0.35525  -0.00000   0.00365   0.00322   0.00687  -0.34838
   D14        1.63950   0.00002   0.00380   0.00240   0.00620   1.64570
   D15       -2.58879   0.00014   0.00464   0.00171   0.00634  -2.58244
   D16       -3.13491   0.00001  -0.00191   0.00511   0.00320  -3.13170
   D17       -0.98392  -0.00003  -0.00171   0.00410   0.00238  -0.98154
   D18        1.05521   0.00004  -0.00181   0.00519   0.00338   1.05858
   D19        1.11636  -0.00005  -0.00178   0.00465   0.00287   1.11923
   D20       -3.01584  -0.00008  -0.00159   0.00364   0.00205  -3.01379
   D21       -0.97671  -0.00002  -0.00168   0.00472   0.00304  -0.97367
   D22       -0.93321   0.00002  -0.00202   0.00555   0.00353  -0.92968
   D23        1.21777  -0.00002  -0.00183   0.00454   0.00271   1.22049
   D24       -3.02628   0.00004  -0.00192   0.00563   0.00371  -3.02258
   D25        0.94864  -0.00008  -0.00056   0.00073   0.00017   0.94880
   D26        3.05361   0.00006  -0.00083   0.00196   0.00112   3.05474
   D27       -1.20216  -0.00004  -0.00055   0.00065   0.00010  -1.20206
   D28        1.02001  -0.00001   0.00027  -0.00081  -0.00055   1.01947
   D29       -1.08201  -0.00001   0.00025  -0.00069  -0.00044  -1.08245
   D30        3.11931  -0.00002   0.00031  -0.00099  -0.00068   3.11863
   D31       -1.02816  -0.00000  -0.00009   0.00042   0.00033  -1.02783
   D32       -3.13018  -0.00000  -0.00011   0.00055   0.00043  -3.12974
   D33        1.07114  -0.00001  -0.00005   0.00024   0.00019   1.07133
   D34        3.01688   0.00002   0.00028  -0.00016   0.00012   3.01700
   D35        0.91487   0.00002   0.00025  -0.00003   0.00022   0.91509
   D36       -1.16700   0.00001   0.00032  -0.00034  -0.00002  -1.16703
   D37        1.49644   0.00007   0.00093  -0.00106  -0.00012   1.49632
   D38       -2.66850  -0.00010   0.00141  -0.00301  -0.00160  -2.67010
   D39       -0.43014  -0.00011   0.00100  -0.00276  -0.00176  -0.43190
         Item               Value     Threshold  Converged?
 Maximum Force            0.001636     0.000450     NO 
 RMS     Force            0.000280     0.000300     YES
 Maximum Displacement     0.057991     0.001800     NO 
 RMS     Displacement     0.019371     0.001200     NO 
 Predicted change in Energy=-2.081130D-05
 GradGradGradGradGradGradGradGradGradGradGradGradGradGradGradGradGradGrad

                          Input orientation:                          
 ---------------------------------------------------------------------
 Center     Atomic      Atomic             Coordinates (Angstroms)
 Number     Number       Type             X           Y           Z
 ---------------------------------------------------------------------
      1          1           0        2.522662    1.195737    1.991325
      2          6           0        2.058904    0.378080    1.447682
      3          1           0        2.242585   -0.580401    1.929839
      4          1           0        0.974870    0.521257    1.405936
      5          6           0        2.552616    0.353611    0.041066
      6          6           0        2.256786   -0.996479   -0.774954
      7          1           0        2.341650   -0.745603   -1.838379
      8          1           0        3.139453   -1.578712   -0.444067
      9          8           0        3.138727    1.220777   -0.522250
     10          8           0        1.121937   -1.546191   -0.386763
     11          1           0       -1.324843   -1.471148    0.626919
     12          6           0       -2.127742   -0.970825    0.086042
     13          1           0       -2.336689   -1.518738   -0.831530
     14          6           0       -1.585015    0.443329   -0.384688
     15          6           0       -2.655335    1.218145   -1.140753
     16          1           0       -3.535857    1.359628   -0.518029
     17          1           0       -2.942762    0.677224   -2.042701
     18          1           0       -2.267435    2.192555   -1.432632
     19          8           0       -1.181225    1.035513    0.754209
     20          8           0       -3.314562   -0.898584    0.810779
     21          1           0       -3.138689   -0.488743    1.658016
     22          1           0       -0.735525    0.178010   -1.033058
 ---------------------------------------------------------------------
                    Distance matrix (angstroms):
                    1          2          3          4          5
     1  H    0.000000
     2  C    1.085902   0.000000
     3  H    1.799136   1.088531   0.000000
     4  H    1.786970   1.094245   1.759325   0.000000
     5  C    2.124519   1.490945   2.129779   2.092906   0.000000
     6  C    3.539604   2.620817   2.736645   2.950103   1.605038
     7  H    4.297464   3.484366   3.773138   3.741470   2.187485
     8  H    3.742877   2.928367   2.726981   3.538050   2.076921
     9  O    2.588092   2.399331   3.171759   2.981527   1.188625
    10  O    3.890438   2.818850   2.748681   2.740391   2.416429
    11  H    4.876185   3.942466   3.900970   3.140896   4.325235
    12  C    5.472692   4.604521   4.759388   3.687090   4.864351
    13  H    6.241008   5.302261   5.429124   4.487122   5.307770
    14  C    4.804640   4.079214   4.588636   3.124967   4.160446
    15  C    6.051617   5.443322   6.054165   4.488838   5.409886
    16  H    6.559677   6.010724   6.568573   4.975054   6.196302
    17  H    6.812715   6.106466   6.652106   5.221615   5.886085
    18  H    5.971780   5.505065   6.271823   4.622039   5.365296
    19  O    3.908313   3.378100   3.964311   2.310401   3.862012
    20  O    6.312928   5.559645   5.677624   4.557345   6.048490
    21  H    5.916034   5.273575   5.388914   4.243231   5.976206
    22  H    4.560531   3.742049   4.268850   2.998660   3.463589
                    6          7          8          9         10
     6  C    0.000000
     7  H    1.095907   0.000000
     8  H    1.107964   1.809604   0.000000
     9  O    2.399563   2.496834   2.800581   0.000000
    10  O    1.319378   2.058113   2.018592   3.426648   0.000000
    11  H    3.875387   4.477419   4.592224   5.337650   2.649512
    12  C    4.468340   4.871303   5.328592   5.736623   3.333917
    13  H    4.623415   4.847508   5.490160   6.130316   3.487214
    14  C    4.121261   4.352640   5.139337   4.789268   3.359432
    15  C    5.400676   5.414134   6.472044   5.826981   4.741080
    16  H    6.258751   6.381255   7.293770   6.676029   5.491453
    17  H    5.607474   5.476422   6.681184   6.292196   4.920110
    18  H    5.574141   5.480973   6.665895   5.567740   5.153630
    19  O    4.276359   4.722768   5.190212   4.508398   3.643016
    20  O    5.793449   6.247733   6.609956   6.921964   4.640692
    21  H    5.940394   6.505756   6.709833   6.861630   4.842752
    22  H    3.224898   3.312191   4.295165   4.044517   2.615479
                   11         12         13         14         15
    11  H    0.000000
    12  C    1.089733   0.000000
    13  H    1.775717   1.088948   0.000000
    14  C    2.180886   1.586182   2.148113   0.000000
    15  C    3.482409   2.564171   2.772668   1.522353   0.000000
    16  H    3.769984   2.789032   3.133892   2.159436   1.087714
    17  H    3.789464   2.812805   2.580021   2.155735   1.090285
    18  H    4.307313   3.511817   3.760294   2.150272   1.088638
    19  O    2.513996   2.316837   3.220848   1.345665   2.407744
    20  O    2.078609   1.392480   2.009479   2.494235   2.953574
    21  H    2.306148   1.930160   2.811039   2.730440   3.313639
    22  H    2.412994   2.123788   2.341643   1.101095   2.186126
                   16         17         18         19         20
    16  H    0.000000
    17  H    1.772587   0.000000
    18  H    1.771767   1.767620   0.000000
    19  O    2.695909   3.324769   2.702012   0.000000
    20  O    2.629491   3.280817   3.960367   2.880114   0.000000
    21  H    2.882601   3.884994   4.183365   2.640433   0.957451
    22  H    3.082748   2.478001   2.562186   2.031817   3.348167
                   21         22
    21  H    0.000000
    22  H    3.669010   0.000000
 Stoichiometry    C6H12O4(3)
 Framework group  C1[X(C6H12O4)]
 Deg. of freedom    60
 Full point group                 C1      NOp   1
 Largest Abelian subgroup         C1      NOp   1
 Largest concise Abelian subgroup C1      NOp   1
                         Standard orientation:                         
 ---------------------------------------------------------------------
 Center     Atomic      Atomic             Coordinates (Angstroms)
 Number     Number       Type             X           Y           Z
 ---------------------------------------------------------------------
      1          1           0       -2.574835   -0.832634    2.155272
      2          6           0       -2.100570   -0.111930    1.495847
      3          1           0       -2.260679    0.909770    1.835545
      4          1           0       -1.020012   -0.282146    1.467702
      5          6           0       -2.607609   -0.280699    0.103961
      6          6           0       -2.293510    0.930870   -0.900822
      7          1           0       -2.393790    0.530792   -1.916152
      8          1           0       -3.161297    1.573029   -0.651501
      9          8           0       -3.216124   -1.207783   -0.323888
     10          8           0       -1.144334    1.507186   -0.604151
     11          1           0        1.310423    1.528537    0.392656
     12          6           0        2.097985    0.938727   -0.075734
     13          1           0        2.308520    1.343845   -1.064350
     14          6           0        1.523057   -0.517010   -0.333148
     15          6           0        2.570473   -1.415025   -0.976611
     16          1           0        3.454179   -1.483324   -0.346118
     17          1           0        2.859488   -1.016198   -1.949302
     18          1           0        2.160711   -2.413104   -1.121751
     19          8           0        1.119050   -0.929894    0.882220
     20          8           0        3.290280    0.947299    0.643545
     21          1           0        3.114816    0.667922    1.542363
     22          1           0        0.672544   -0.330552   -1.007145
 ---------------------------------------------------------------------
 Rotational constants (GHZ):           1.9782832           0.5562353           0.5243171
 Standard basis: Aug-CC-pVTZ (5D, 7F)
 There are   850 symmetry adapted cartesian basis functions of A   symmetry.
 There are   736 symmetry adapted basis functions of A   symmetry.
   736 basis functions,  1044 primitive gaussians,   850 cartesian basis functions
    41 alpha electrons       39 beta electrons
       nuclear repulsion energy       538.1683628983 Hartrees.
 NAtoms=   22 NActive=   22 NUniq=   22 SFac= 1.00D+00 NAtFMM=   60 NAOKFM=F Big=F
 Integral buffers will be    131072 words long.
 Raffenetti 2 integral format.
 Two-electron integral symmetry is turned on.
 Nuclear repulsion after empirical dispersion term =      538.1568993441 Hartrees.
 One-electron integrals computed using PRISM.
 NBasis=   736 RedAO= T EigKep=  4.49D-06  NBF=   736
 NBsUse=   736 1.00D-06 EigRej= -1.00D+00 NBFU=   736
 Initial guess from the checkpoint file:  "Forward-wb-opt.chk"
 B after Tr=    -0.000000   -0.000000   -0.000000
         Rot=    0.999999   -0.000676   -0.000820    0.000787 Ang=  -0.15 deg.
 Initial guess <Sx>= 0.0000 <Sy>= 0.0000 <Sz>= 1.0000 <S**2>= 2.0123 S= 1.0041
 ExpMin= 2.53D-02 ExpMax= 1.53D+04 ExpMxC= 5.22D+02 IAcc=3 IRadAn=         7 AccDes= 0.00D+00
 Harris functional with IExCor= 4639 and IRadAn=       7 diagonalized for initial guess.
 HarFok:  IExCor= 4639 AccDes= 0.00D+00 IRadAn=         7 IDoV= 1 UseB2=F ITyADJ=14
 ICtDFT=  3500011 ScaDFX=  1.000000  1.000000  1.000000  1.000000
 FoFCou: FMM=F IPFlag=           0 FMFlag=      100000 FMFlg1=           0
         NFxFlg=           0 DoJE=T BraDBF=F KetDBF=T FulRan=T
         wScrn=  0.000000 ICntrl=       500 IOpCl=  0 I1Cent=   200000004 NGrid=           0
         NMat0=    1 NMatS0=      1 NMatT0=    0 NMatD0=    1 NMtDS0=    0 NMtDT0=    0
 Petite list used in FoFCou.
 Requested convergence on RMS density matrix=1.00D-08 within 128 cycles.
 Requested convergence on MAX density matrix=1.00D-06.
 Requested convergence on             energy=1.00D-06.
 No special actions if energy rises.
 Restarting incremental Fock formation.
 SCF Done:  E(UwB97XD) =  -536.639882447     A.U. after   22 cycles
            NFock= 22  Conv=0.76D-08     -V/T= 2.0057
 <Sx>= 0.0000 <Sy>= 0.0000 <Sz>= 1.0000 <S**2>= 2.0123 S= 1.0041
 <L.S>=  0.00000000000    
 Annihilation of the first spin contaminant:
 S**2 before annihilation     2.0123,   after     2.0001
 Calling FoFJK, ICntrl=      2127 FMM=F ISym2X=0 I1Cent= 0 IOpClX= 1 NMat=1 NMatS=1 NMatT=0.
 ***** Axes restored to original set *****
 -------------------------------------------------------------------
 Center     Atomic                   Forces (Hartrees/Bohr)
 Number     Number              X              Y              Z
 -------------------------------------------------------------------
      1        1           0.000067271    0.000199781    0.000107480
      2        6           0.000066349   -0.000372417   -0.000174882
      3        1          -0.000027642   -0.000102060    0.000074430
      4        1          -0.000153887    0.000128500   -0.000105444
      5        6          -0.000681404   -0.000113573    0.000563528
      6        6           0.000019860   -0.000567526   -0.000267558
      7        1           0.000034472    0.000083065   -0.000066247
      8        1           0.000154383   -0.000058771    0.000030342
      9        8           0.000486376    0.000610088   -0.000416901
     10        8          -0.000213512    0.000157603    0.000055332
     11        1           0.000072907   -0.000011584    0.000065491
     12        6           0.000155663   -0.000422861   -0.000159285
     13        1          -0.000039156    0.000003986   -0.000070653
     14        6           0.000661475   -0.000109474   -0.000242023
     15        6          -0.000150813   -0.000012172   -0.000007436
     16        1          -0.000084960    0.000028475    0.000047071
     17        1          -0.000037311   -0.000062560   -0.000123024
     18        1           0.000052905    0.000134377   -0.000042879
     19        8          -0.000199141    0.000483484    0.000532875
     20        8          -0.000367978   -0.000141162   -0.000186860
     21        1           0.000096867    0.000175560    0.000431063
     22        1           0.000087275   -0.000030759   -0.000044420
 -------------------------------------------------------------------
 Cartesian Forces:  Max     0.000681404 RMS     0.000252160

 GradGradGradGradGradGradGradGradGradGradGradGradGradGradGradGradGradGrad
 Berny optimization.
 Using GEDIIS/GDIIS optimizer.
 FormGI is forming the generalized inverse of G from B-inverse, IUseBI=4.
 Internal  Forces:  Max     0.001520929 RMS     0.000237666
 Search for a local minimum.
 Step number   8 out of a maximum of  107
 All quantities printed in internal units (Hartrees-Bohrs-Radians)
 Mixed Optimization -- En-DIIS/RFO-DIIS
 Swapping is turned off.
 Update second derivatives using D2CorX and points    2    1    3    4    5
                                                      6    7    8
 DE= -3.03D-05 DEPred=-2.08D-05 R= 1.46D+00
 TightC=F SS=  1.41D+00  RLast= 5.17D-02 DXNew= 1.7838D-01 1.5508D-01
 Trust test= 1.46D+00 RLast= 5.17D-02 DXMaxT set to 1.55D-01
 ITU=  1  1 -1  0  1 -1 -1  0
     Eigenvalues ---    0.00174   0.00230   0.00241   0.00308   0.00331
     Eigenvalues ---    0.00614   0.01206   0.01651   0.02491   0.02669
     Eigenvalues ---    0.04471   0.04595   0.04807   0.05222   0.05603
     Eigenvalues ---    0.05712   0.06012   0.06277   0.07256   0.07623
     Eigenvalues ---    0.07738   0.08842   0.10110   0.11024   0.11586
     Eigenvalues ---    0.13281   0.14105   0.15927   0.16003   0.16005
     Eigenvalues ---    0.16019   0.16037   0.16230   0.16252   0.19945
     Eigenvalues ---    0.22177   0.22316   0.22968   0.23564   0.24628
     Eigenvalues ---    0.25144   0.29626   0.32210   0.32514   0.32763
     Eigenvalues ---    0.33413   0.33770   0.34088   0.34231   0.34293
     Eigenvalues ---    0.34407   0.34423   0.34682   0.35757   0.43507
     Eigenvalues ---    0.47677   0.53676   0.55687   0.79400   1.15651
 En-DIIS/RFO-DIIS/Sim-DIIS IScMMF=       -3 using points:     8    7    6    5    4
 RFO step:  Lambda=-1.09173501D-04.
 DidBck=F Rises=F RFO-DIIS coefs:    3.00000   -1.51227   -0.34816   -0.16400    0.02443
 Iteration  1 RMS(Cart)=  0.05608994 RMS(Int)=  0.00122468
 Iteration  2 RMS(Cart)=  0.00210695 RMS(Int)=  0.00010649
 Iteration  3 RMS(Cart)=  0.00000153 RMS(Int)=  0.00010648
 Iteration  4 RMS(Cart)=  0.00000000 RMS(Int)=  0.00010648
 Variable       Old X    -DE/DX   Delta X   Delta X   Delta X     New X
                                 (Linear)    (Quad)   (Total)
    R1        2.05206   0.00023   0.00003   0.00054   0.00057   2.05262
    R2        2.05702   0.00012  -0.00109  -0.00032  -0.00141   2.05562
    R3        2.06782  -0.00008   0.00398  -0.00101   0.00297   2.07079
    R4        2.81748  -0.00000   0.00058  -0.00066  -0.00008   2.81740
    R5        4.36603  -0.00028  -0.02002  -0.03500  -0.05502   4.31101
    R6        3.03308   0.00046   0.00398   0.00499   0.00898   3.04206
    R7        2.24617   0.00088  -0.00037  -0.00066  -0.00103   2.24514
    R8        2.07096   0.00009   0.00042   0.00028   0.00070   2.07166
    R9        2.09375   0.00016   0.00022   0.00090   0.00113   2.09487
   R10        2.49326   0.00016  -0.00422  -0.00234  -0.00657   2.48670
   R11        2.05930   0.00009  -0.00068   0.00034  -0.00034   2.05896
   R12        2.05781   0.00007  -0.00014  -0.00003  -0.00017   2.05764
   R13        2.99745   0.00040   0.00091   0.00181   0.00271   3.00016
   R14        2.63141   0.00036  -0.00080  -0.00034  -0.00114   2.63027
   R15        2.87683   0.00026  -0.00161   0.00066  -0.00095   2.87588
   R16        2.54294   0.00034  -0.00108  -0.00035  -0.00143   2.54151
   R17        2.08077   0.00010   0.00005   0.00044   0.00049   2.08125
   R18        2.05548   0.00010   0.00022  -0.00003   0.00018   2.05567
   R19        2.06034   0.00014  -0.00017   0.00009  -0.00007   2.06027
   R20        2.05723   0.00015   0.00012   0.00009   0.00021   2.05744
   R21        1.80932   0.00047   0.00049   0.00015   0.00064   1.80996
    A1        1.94894  -0.00006   0.00243   0.00160   0.00402   1.95296
    A2        1.92161   0.00008  -0.01048   0.00063  -0.00984   1.91177
    A3        1.92118   0.00010  -0.00452   0.00159  -0.00329   1.91789
    A4        1.87473  -0.00004   0.00520   0.00060   0.00578   1.88051
    A5        1.92576   0.00017  -0.00358   0.00366   0.00042   1.92618
    A6        1.86942  -0.00027   0.01148  -0.00853   0.00295   1.87237
    A7        2.01798  -0.00012   0.00224  -0.00317  -0.00102   2.01696
    A8        2.21234   0.00008   0.00061   0.00223   0.00273   2.21506
    A9        2.05286   0.00004  -0.00249   0.00090  -0.00171   2.05115
   A10        1.86138  -0.00007  -0.00178  -0.00187  -0.00366   1.85772
   A11        1.71465   0.00005  -0.00470  -0.00297  -0.00768   1.70696
   A12        1.93844  -0.00034  -0.00133  -0.00150  -0.00284   1.93559
   A13        1.92666   0.00003   0.00132   0.00019   0.00147   1.92813
   A14        2.03475   0.00012   0.00368   0.00081   0.00448   2.03923
   A15        1.95889   0.00017   0.00120   0.00435   0.00554   1.96442
   A16        1.90560   0.00003   0.00188  -0.00132   0.00056   1.90616
   A17        1.88024  -0.00001   0.00036  -0.00004   0.00032   1.88057
   A18        1.97519  -0.00002   0.00152  -0.00066   0.00086   1.97604
   A19        1.83815  -0.00003  -0.00123  -0.00022  -0.00145   1.83670
   A20        1.87666   0.00003  -0.00010   0.00177   0.00166   1.87833
   A21        1.98213   0.00000  -0.00245   0.00041  -0.00204   1.98009
   A22        1.93969   0.00001  -0.00347   0.00106  -0.00241   1.93728
   A23        1.81712   0.00001  -0.00015  -0.00026  -0.00042   1.81670
   A24        1.79661  -0.00004   0.00325  -0.00230   0.00094   1.79755
   A25        1.99032  -0.00001  -0.00054   0.00111   0.00056   1.99088
   A26        1.95262   0.00002   0.00008  -0.00065  -0.00057   1.95205
   A27        1.95293   0.00000   0.00105   0.00076   0.00181   1.95474
   A28        1.92945   0.00003  -0.00029   0.00041   0.00012   1.92957
   A29        1.92164   0.00001  -0.00019   0.00025   0.00006   1.92170
   A30        1.91580  -0.00001  -0.00056  -0.00011  -0.00068   1.91512
   A31        1.90153  -0.00001   0.00008  -0.00026  -0.00018   1.90135
   A32        1.90235  -0.00001   0.00016  -0.00020  -0.00004   1.90231
   A33        1.89252  -0.00001   0.00084  -0.00010   0.00074   1.89326
   A34        2.00514  -0.00152  -0.01794  -0.03125  -0.04919   1.95596
   A35        1.90308  -0.00001  -0.00254   0.00128  -0.00126   1.90181
   A36        3.04781  -0.00083  -0.03172   0.01996  -0.01163   3.03617
   A37        3.39320  -0.00014  -0.02763  -0.04660  -0.07412   3.31909
    D1        2.61527  -0.00009   0.02907   0.03567   0.06511   2.68037
    D2       -1.42560   0.00013   0.02827   0.01346   0.04206  -1.38354
    D3        0.60856  -0.00014   0.02384   0.02286   0.04600   0.65456
    D4        2.88050   0.00007  -0.01892  -0.01810  -0.03695   2.84354
    D5       -0.25546   0.00010  -0.02513  -0.01096  -0.03602  -0.29147
    D6        0.72172  -0.00003  -0.01640  -0.02374  -0.04007   0.68165
    D7       -2.41423  -0.00001  -0.02261  -0.01659  -0.03914  -2.45337
    D8       -1.31367   0.00007  -0.02722  -0.02153  -0.04888  -1.36255
    D9        1.83356   0.00009  -0.03343  -0.01439  -0.04794   1.78562
   D10        2.79831  -0.00001   0.00865   0.01507   0.02371   2.82202
   D11       -1.49079   0.00003   0.00770   0.01355   0.02126  -1.46954
   D12        0.56425   0.00012   0.00616   0.01641   0.02258   0.58683
   D13       -0.34838  -0.00003   0.01427   0.00861   0.02288  -0.32550
   D14        1.64570   0.00001   0.01332   0.00710   0.02043   1.66613
   D15       -2.58244   0.00010   0.01179   0.00996   0.02176  -2.56069
   D16       -3.13170  -0.00001   0.01074  -0.01436  -0.00363  -3.13533
   D17       -0.98154  -0.00000   0.00807  -0.01261  -0.00454  -0.98608
   D18        1.05858  -0.00001   0.01045  -0.01279  -0.00233   1.05625
   D19        1.11923  -0.00002   0.00902  -0.01272  -0.00370   1.11553
   D20       -3.01379  -0.00002   0.00635  -0.01097  -0.00461  -3.01840
   D21       -0.97367  -0.00003   0.00874  -0.01115  -0.00240  -0.97607
   D22       -0.92968  -0.00004   0.01124  -0.01496  -0.00372  -0.93340
   D23        1.22049  -0.00004   0.00857  -0.01320  -0.00463   1.21586
   D24       -3.02258  -0.00005   0.01096  -0.01338  -0.00242  -3.02500
   D25        0.94880  -0.00004   0.00023   0.00074   0.00097   0.94977
   D26        3.05474   0.00000   0.00345  -0.00011   0.00334   3.05808
   D27       -1.20206  -0.00001   0.00048   0.00099   0.00147  -1.20059
   D28        1.01947   0.00002  -0.00258   0.00393   0.00134   1.02081
   D29       -1.08245   0.00001  -0.00237   0.00383   0.00146  -1.08099
   D30        3.11863   0.00002  -0.00293   0.00386   0.00093   3.11956
   D31       -1.02783   0.00000   0.00041   0.00279   0.00319  -1.02464
   D32       -3.12974  -0.00001   0.00062   0.00269   0.00331  -3.12644
   D33        1.07133   0.00000   0.00006   0.00272   0.00278   1.07411
   D34        3.01700  -0.00001  -0.00066   0.00134   0.00068   3.01768
   D35        0.91509  -0.00002  -0.00045   0.00124   0.00079   0.91588
   D36       -1.16703  -0.00002  -0.00101   0.00127   0.00027  -1.16676
   D37        1.49632  -0.00013   0.00022  -0.01249  -0.01226   1.48406
   D38       -2.67010  -0.00012  -0.00446  -0.01073  -0.01520  -2.68529
   D39       -0.43190  -0.00009  -0.00389  -0.01000  -0.01389  -0.44579
         Item               Value     Threshold  Converged?
 Maximum Force            0.001521     0.000450     NO 
 RMS     Force            0.000238     0.000300     YES
 Maximum Displacement     0.224252     0.001800     NO 
 RMS     Displacement     0.056863     0.001200     NO 
 Predicted change in Energy=-5.616809D-05
 GradGradGradGradGradGradGradGradGradGradGradGradGradGradGradGradGradGrad

                          Input orientation:                          
 ---------------------------------------------------------------------
 Center     Atomic      Atomic             Coordinates (Angstroms)
 Number     Number       Type             X           Y           Z
 ---------------------------------------------------------------------
      1          1           0        2.494181    1.128315    2.014890
      2          6           0        2.008895    0.350635    1.432185
      3          1           0        2.123916   -0.629927    1.888856
      4          1           0        0.936034    0.561947    1.360574
      5          6           0        2.552423    0.343329    0.043905
      6          6           0        2.264199   -0.991882   -0.807890
      7          1           0        2.415679   -0.726921   -1.860824
      8          1           0        3.115227   -1.595733   -0.433700
      9          8           0        3.172067    1.208485   -0.484374
     10          8           0        1.097973   -1.510467   -0.487595
     11          1           0       -1.277660   -1.424655    0.677117
     12          6           0       -2.088787   -0.953288    0.123025
     13          1           0       -2.278106   -1.520441   -0.786979
     14          6           0       -1.577358    0.466796   -0.369245
     15          6           0       -2.661724    1.196883   -1.148444
     16          1           0       -3.550788    1.326987   -0.535279
     17          1           0       -2.927442    0.630482   -2.041315
     18          1           0       -2.297320    2.175528   -1.456399
     19          8           0       -1.201165    1.089457    0.761926
     20          8           0       -3.281043   -0.895016    0.838883
     21          1           0       -3.118989   -0.464532    1.678992
     22          1           0       -0.715702    0.212458   -1.006299
 ---------------------------------------------------------------------
                    Distance matrix (angstroms):
                    1          2          3          4          5
     1  H    0.000000
     2  C    1.086201   0.000000
     3  H    1.801220   1.087787   0.000000
     4  H    1.782337   1.095815   1.763720   0.000000
     5  C    2.122352   1.490905   2.129481   2.096217   0.000000
     6  C    3.537826   2.624018   2.724542   2.980041   1.609788
     7  H    4.297583   3.488626   3.762265   3.771994   2.189092
     8  H    3.715067   2.914420   2.703654   3.553010   2.074805
     9  O    2.590806   2.400432   3.179717   2.970132   1.188079
    10  O    3.895509   2.824718   2.734123   2.781520   2.415466
    11  H    4.747007   3.810935   3.697381   3.051909   4.265708
    12  C    5.377343   4.495009   4.579256   3.602361   4.819575
    13  H    6.135234   5.177257   5.227896   4.390788   5.243855
    14  C    4.764360   4.014953   4.472275   3.052616   4.152231
    15  C    6.049358   5.402819   5.955231   4.431949   5.416417
    16  H    6.563877   5.977813   6.473655   4.930631   6.209044
    17  H    6.789303   6.042428   6.523120   5.148203   5.870223
    18  H    6.008742   5.497057   6.213585   4.581873   5.397025
    19  O    3.902180   3.361486   3.909273   2.281286   3.893801
    20  O    6.231378   5.466909   5.512376   4.492064   6.016212
    21  H    5.844456   5.198134   5.249709   4.195028   5.957437
    22  H    4.502190   3.659060   4.141854   2.907311   3.435214
                    6          7          8          9         10
     6  C    0.000000
     7  H    1.096276   0.000000
     8  H    1.108559   1.811322   0.000000
     9  O    2.402187   2.492495   2.805252   0.000000
    10  O    1.315903   2.058167   2.019774   3.419733   0.000000
    11  H    3.864881   4.535277   4.534384   5.299298   2.647178
    12  C    4.451581   4.927181   5.272991   5.720033   3.292225
    13  H    4.573002   4.880004   5.405415   6.102703   3.389342
    14  C    4.132518   4.426524   5.126259   4.808367   3.328809
    15  C    5.401054   5.476178   6.456216   5.871477   4.679935
    16  H    6.266223   6.447817   7.279311   6.724092   5.446504
    17  H    5.577323   5.515801   6.637342   6.321563   4.816812
    18  H    5.591110   5.549787   6.675627   5.638635   5.104230
    19  O    4.336478   4.822822   5.222165   4.548911   3.688759
    20  O    5.785408   6.306292   6.559172   6.915081   4.616720
    21  H    5.953267   6.575081   6.678962   6.859775   4.854982
    22  H    3.220188   3.379082   4.274744   4.047125   2.554788
                   11         12         13         14         15
    11  H    0.000000
    12  C    1.089555   0.000000
    13  H    1.775850   1.088858   0.000000
    14  C    2.182265   1.587617   2.148176   0.000000
    15  C    3.481489   2.562835   2.767972   1.521850   0.000000
    16  H    3.769424   2.787556   3.129045   2.159149   1.087811
    17  H    3.786191   2.809989   2.573221   2.155305   1.090246
    18  H    4.307310   3.511062   3.756153   2.149422   1.088748
    19  O    2.516705   2.317083   3.220322   1.344907   2.407132
    20  O    2.078516   1.391878   2.010091   2.493321   2.951113
    21  H    2.305663   1.929050   2.811235   2.727503   3.311160
    22  H    2.414503   2.125958   2.343533   1.101352   2.185475
                   16         17         18         19         20
    16  H    0.000000
    17  H    1.772519   0.000000
    18  H    1.771910   1.768148   0.000000
    19  O    2.694419   3.323981   2.702235   0.000000
    20  O    2.626478   3.278372   3.957812   2.875752   0.000000
    21  H    2.880796   3.882838   4.180398   2.633237   0.957789
    22  H    3.082491   2.477458   2.560811   2.032589   3.348458
                   21         22
    21  H    0.000000
    22  H    3.666727   0.000000
 Stoichiometry    C6H12O4(3)
 Framework group  C1[X(C6H12O4)]
 Deg. of freedom    60
 Full point group                 C1      NOp   1
 Largest Abelian subgroup         C1      NOp   1
 Largest concise Abelian subgroup C1      NOp   1
                         Standard orientation:                         
 ---------------------------------------------------------------------
 Center     Atomic      Atomic             Coordinates (Angstroms)
 Number     Number       Type             X           Y           Z
 ---------------------------------------------------------------------
      1          1           0       -2.521926   -0.863131    2.154697
      2          6           0       -2.035453   -0.155736    1.489287
      3          1           0       -2.127709    0.867318    1.847236
      4          1           0       -0.967305   -0.390970    1.421933
      5          6           0       -2.603283   -0.278109    0.116191
      6          6           0       -2.310246    0.960349   -0.869592
      7          1           0       -2.484272    0.594085   -1.888115
      8          1           0       -3.145401    1.612639   -0.544112
      9          8           0       -3.245038   -1.181278   -0.312724
     10          8           0       -1.130916    1.488856   -0.621676
     11          1           0        1.263400    1.480302    0.507363
     12          6           0        2.057462    0.942507   -0.009718
     13          1           0        2.239111    1.412686   -0.974885
     14          6           0        1.516236   -0.510941   -0.348969
     15          6           0        2.575616   -1.333160   -1.068482
     16          1           0        3.473343   -1.416138   -0.459767
     17          1           0        2.833934   -0.863289   -2.017759
     18          1           0        2.191234   -2.331473   -1.270953
     19          8           0        1.150846   -1.011139    0.844793
     20          8           0        3.261190    0.936206    0.689083
     21          1           0        3.107605    0.594556    1.570586
     22          1           0        0.647344   -0.307211   -0.994335
 ---------------------------------------------------------------------
 Rotational constants (GHZ):           1.9804933           0.5580679           0.5282702
 Standard basis: Aug-CC-pVTZ (5D, 7F)
 There are   850 symmetry adapted cartesian basis functions of A   symmetry.
 There are   736 symmetry adapted basis functions of A   symmetry.
   736 basis functions,  1044 primitive gaussians,   850 cartesian basis functions
    41 alpha electrons       39 beta electrons
       nuclear repulsion energy       538.9348927154 Hartrees.
 NAtoms=   22 NActive=   22 NUniq=   22 SFac= 1.00D+00 NAtFMM=   60 NAOKFM=F Big=F
 Integral buffers will be    131072 words long.
 Raffenetti 2 integral format.
 Two-electron integral symmetry is turned on.
 Nuclear repulsion after empirical dispersion term =      538.9233133207 Hartrees.
 One-electron integrals computed using PRISM.
 NBasis=   736 RedAO= T EigKep=  4.43D-06  NBF=   736
 NBsUse=   736 1.00D-06 EigRej= -1.00D+00 NBFU=   736
 Initial guess from the checkpoint file:  "Forward-wb-opt.chk"
 B after Tr=     0.000000    0.000000   -0.000000
         Rot=    0.999822   -0.018592   -0.002814   -0.001229 Ang=  -2.16 deg.
 Initial guess <Sx>= 0.0000 <Sy>= 0.0000 <Sz>= 1.0000 <S**2>= 2.0122 S= 1.0041
 ExpMin= 2.53D-02 ExpMax= 1.53D+04 ExpMxC= 5.22D+02 IAcc=3 IRadAn=         7 AccDes= 0.00D+00
 Harris functional with IExCor= 4639 and IRadAn=       7 diagonalized for initial guess.
 HarFok:  IExCor= 4639 AccDes= 0.00D+00 IRadAn=         7 IDoV= 1 UseB2=F ITyADJ=14
 ICtDFT=  3500011 ScaDFX=  1.000000  1.000000  1.000000  1.000000
 FoFCou: FMM=F IPFlag=           0 FMFlag=      100000 FMFlg1=           0
         NFxFlg=           0 DoJE=T BraDBF=F KetDBF=T FulRan=T
         wScrn=  0.000000 ICntrl=       500 IOpCl=  0 I1Cent=   200000004 NGrid=           0
         NMat0=    1 NMatS0=      1 NMatT0=    0 NMatD0=    1 NMtDS0=    0 NMtDT0=    0
 Petite list used in FoFCou.
 Requested convergence on RMS density matrix=1.00D-08 within 128 cycles.
 Requested convergence on MAX density matrix=1.00D-06.
 Requested convergence on             energy=1.00D-06.
 No special actions if energy rises.
 Restarting incremental Fock formation.
 SCF Done:  E(UwB97XD) =  -536.639951711     A.U. after   24 cycles
            NFock= 24  Conv=0.64D-08     -V/T= 2.0057
 <Sx>= 0.0000 <Sy>= 0.0000 <Sz>= 1.0000 <S**2>= 2.0125 S= 1.0042
 <L.S>=  0.00000000000    
 Annihilation of the first spin contaminant:
 S**2 before annihilation     2.0125,   after     2.0001
 Calling FoFJK, ICntrl=      2127 FMM=F ISym2X=0 I1Cent= 0 IOpClX= 1 NMat=1 NMatS=1 NMatT=0.
 ***** Axes restored to original set *****
 -------------------------------------------------------------------
 Center     Atomic                   Forces (Hartrees/Bohr)
 Number     Number              X              Y              Z
 -------------------------------------------------------------------
      1        1           0.000328155   -0.000123130    0.000299905
      2        6          -0.000332466    0.000887878   -0.000424391
      3        1          -0.000233299   -0.000186391    0.000392221
      4        1           0.000456740   -0.000677968   -0.000320116
      5        6          -0.000923120   -0.000436230    0.000057199
      6        6           0.001487012    0.000512867   -0.000228275
      7        1          -0.000154593   -0.000158091    0.000046598
      8        1           0.000007777   -0.000216492   -0.000130070
      9        8           0.000512693    0.000692820   -0.000139517
     10        8          -0.001155403   -0.000457646    0.000244146
     11        1           0.000116228   -0.000084347    0.000120001
     12        6           0.000362246   -0.000066189   -0.000478502
     13        1           0.000017453   -0.000094458   -0.000000447
     14        6           0.000562647   -0.000209631   -0.000486518
     15        6          -0.000348940    0.000251810   -0.000059769
     16        1          -0.000041814    0.000046092    0.000009844
     17        1          -0.000003574   -0.000015126   -0.000170200
     18        1          -0.000031730    0.000083532   -0.000093984
     19        8          -0.000082239    0.000543928    0.000703966
     20        8          -0.000380334   -0.000163774    0.000283564
     21        1          -0.000112573    0.000047751    0.000172634
     22        1          -0.000050867   -0.000177204    0.000201711
 -------------------------------------------------------------------
 Cartesian Forces:  Max     0.001487012 RMS     0.000404015

 GradGradGradGradGradGradGradGradGradGradGradGradGradGradGradGradGradGrad
 Berny optimization.
 Using GEDIIS/GDIIS optimizer.
 FormGI is forming the generalized inverse of G from B-inverse, IUseBI=4.
 Internal  Forces:  Max     0.001265382 RMS     0.000267500
 Search for a local minimum.
 Step number   9 out of a maximum of  107
 All quantities printed in internal units (Hartrees-Bohrs-Radians)
 Mixed Optimization -- En-DIIS/RFO-DIIS
 Swapping is turned off.
 Update second derivatives using D2CorX and points    2    1    3    4    5
                                                      6    7    8    9
 DE= -6.93D-05 DEPred=-5.62D-05 R= 1.23D+00
 TightC=F SS=  1.41D+00  RLast= 1.84D-01 DXNew= 2.6081D-01 5.5198D-01
 Trust test= 1.23D+00 RLast= 1.84D-01 DXMaxT set to 2.61D-01
 ITU=  1  1  1 -1  0  1 -1 -1  0
     Eigenvalues ---    0.00112   0.00229   0.00249   0.00320   0.00335
     Eigenvalues ---    0.00624   0.01084   0.01649   0.02529   0.02680
     Eigenvalues ---    0.04486   0.04637   0.04819   0.05089   0.05604
     Eigenvalues ---    0.05713   0.06049   0.06257   0.07363   0.07480
     Eigenvalues ---    0.07840   0.08908   0.10283   0.11029   0.11547
     Eigenvalues ---    0.13649   0.14075   0.15952   0.16003   0.16009
     Eigenvalues ---    0.16019   0.16064   0.16210   0.16947   0.20010
     Eigenvalues ---    0.21927   0.22326   0.23048   0.23899   0.24806
     Eigenvalues ---    0.25414   0.29587   0.31474   0.32494   0.32881
     Eigenvalues ---    0.33372   0.33827   0.34095   0.34281   0.34303
     Eigenvalues ---    0.34415   0.34420   0.34544   0.37232   0.41636
     Eigenvalues ---    0.47473   0.53924   0.56592   0.81117   1.22121
 En-DIIS/RFO-DIIS/Sim-DIIS IScMMF=       -3 using points:     9    8    7    6    5    4
 RFO step:  Lambda=-7.60020658D-05.
 DidBck=F Rises=F RFO-DIIS coefs:    1.66407    0.37543   -0.38472   -0.29377   -0.23488
                  RFO-DIIS coefs:   -0.12612
 Iteration  1 RMS(Cart)=  0.05542463 RMS(Int)=  0.00103798
 Iteration  2 RMS(Cart)=  0.00199443 RMS(Int)=  0.00017244
 Iteration  3 RMS(Cart)=  0.00000101 RMS(Int)=  0.00017244
 Iteration  4 RMS(Cart)=  0.00000000 RMS(Int)=  0.00017244
 Variable       Old X    -DE/DX   Delta X   Delta X   Delta X     New X
                                 (Linear)    (Quad)   (Total)
    R1        2.05262   0.00022  -0.00009   0.00083   0.00074   2.05336
    R2        2.05562   0.00031  -0.00200   0.00122  -0.00078   2.05484
    R3        2.07079  -0.00055   0.00434  -0.00244   0.00190   2.07269
    R4        2.81740   0.00006   0.00022   0.00021   0.00043   2.81783
    R5        4.31101  -0.00002  -0.05720  -0.00157  -0.05877   4.25224
    R6        3.04206   0.00027   0.00896   0.00121   0.01017   3.05223
    R7        2.24514   0.00083  -0.00204   0.00131  -0.00073   2.24442
    R8        2.07166  -0.00010   0.00071  -0.00001   0.00070   2.07236
    R9        2.09487   0.00008   0.00089   0.00049   0.00137   2.09624
   R10        2.48670   0.00127  -0.00821   0.00340  -0.00482   2.48188
   R11        2.05896   0.00018  -0.00057   0.00093   0.00036   2.05932
   R12        2.05764   0.00005  -0.00031   0.00042   0.00011   2.05775
   R13        3.00016   0.00035   0.00132   0.00203   0.00335   3.00351
   R14        2.63027   0.00065  -0.00231   0.00173  -0.00058   2.62969
   R15        2.87588   0.00064  -0.00215   0.00263   0.00048   2.87636
   R16        2.54151   0.00057  -0.00232   0.00152  -0.00080   2.54070
   R17        2.08125  -0.00012   0.00035   0.00033   0.00069   2.08194
   R18        2.05567   0.00005   0.00006   0.00034   0.00041   2.05607
   R19        2.06027   0.00015  -0.00045   0.00072   0.00028   2.06054
   R20        2.05744   0.00009  -0.00014   0.00053   0.00039   2.05783
   R21        1.80996   0.00015  -0.00001   0.00078   0.00077   1.81073
    A1        1.95296  -0.00024   0.00483  -0.00225   0.00253   1.95549
    A2        1.91177   0.00033  -0.01253   0.00721  -0.00535   1.90643
    A3        1.91789   0.00010  -0.00403   0.00401  -0.00058   1.91731
    A4        1.88051  -0.00029   0.00779  -0.00506   0.00270   1.88321
    A5        1.92618   0.00032  -0.00128   0.00323   0.00253   1.92871
    A6        1.87237  -0.00023   0.00541  -0.00750  -0.00209   1.87028
    A7        2.01696   0.00004  -0.00068  -0.00163  -0.00241   2.01455
    A8        2.21506  -0.00028   0.00315  -0.00032   0.00272   2.21778
    A9        2.05115   0.00024  -0.00211   0.00193  -0.00030   2.05085
   A10        1.85772   0.00022  -0.00351   0.00071  -0.00282   1.85490
   A11        1.70696   0.00041  -0.00976   0.00369  -0.00610   1.70086
   A12        1.93559  -0.00011  -0.00155  -0.00076  -0.00233   1.93327
   A13        1.92813  -0.00013   0.00132  -0.00060   0.00065   1.92878
   A14        2.03923  -0.00018   0.00561  -0.00283   0.00277   2.04200
   A15        1.96442  -0.00009   0.00479   0.00090   0.00566   1.97008
   A16        1.90616  -0.00000   0.00019  -0.00098  -0.00079   1.90537
   A17        1.88057  -0.00009   0.00060  -0.00058   0.00002   1.88058
   A18        1.97604  -0.00014   0.00170  -0.00073   0.00097   1.97701
   A19        1.83670  -0.00000  -0.00159   0.00066  -0.00093   1.83577
   A20        1.87833  -0.00010   0.00133  -0.00038   0.00095   1.87927
   A21        1.98009   0.00034  -0.00240   0.00202  -0.00039   1.97970
   A22        1.93728   0.00022  -0.00288   0.00243  -0.00045   1.93684
   A23        1.81670  -0.00006  -0.00046   0.00037  -0.00009   1.81662
   A24        1.79755  -0.00023   0.00138  -0.00347  -0.00208   1.79547
   A25        1.99088  -0.00001   0.00068   0.00082   0.00150   1.99238
   A26        1.95205   0.00008  -0.00073   0.00061  -0.00012   1.95193
   A27        1.95474  -0.00003   0.00195  -0.00112   0.00083   1.95557
   A28        1.92957   0.00004  -0.00001   0.00035   0.00034   1.92991
   A29        1.92170   0.00002   0.00009   0.00025   0.00034   1.92204
   A30        1.91512   0.00010  -0.00085   0.00055  -0.00030   1.91482
   A31        1.90135  -0.00000  -0.00026   0.00012  -0.00015   1.90120
   A32        1.90231  -0.00006   0.00002  -0.00036  -0.00034   1.90197
   A33        1.89326  -0.00009   0.00104  -0.00094   0.00010   1.89336
   A34        1.95596  -0.00107  -0.04852  -0.00639  -0.05491   1.90105
   A35        1.90181   0.00026  -0.00157   0.00211   0.00054   1.90236
   A36        3.03617  -0.00003  -0.01912   0.02996   0.01108   3.04725
   A37        3.31909  -0.00009  -0.05346  -0.01571  -0.06899   3.25010
    D1        2.68037   0.00011   0.04933   0.01437   0.06421   2.74459
    D2       -1.38354  -0.00017   0.03760  -0.00224   0.03599  -1.34755
    D3        0.65456  -0.00005   0.03895   0.00621   0.04402   0.69858
    D4        2.84354  -0.00017  -0.03875   0.00286  -0.03578   2.80777
    D5       -0.29147  -0.00009  -0.04479   0.00733  -0.03735  -0.32883
    D6        0.68165  -0.00016  -0.04116   0.00073  -0.04033   0.64132
    D7       -2.45337  -0.00008  -0.04720   0.00520  -0.04190  -2.49527
    D8       -1.36255   0.00015  -0.05287   0.00935  -0.04372  -1.40626
    D9        1.78562   0.00023  -0.05891   0.01383  -0.04529   1.74033
   D10        2.82202  -0.00005   0.01562  -0.00166   0.01394   2.83596
   D11       -1.46954   0.00003   0.01220  -0.00069   0.01153  -1.45801
   D12        0.58683   0.00010   0.01209   0.00191   0.01402   0.60086
   D13       -0.32550  -0.00013   0.02110  -0.00571   0.01537  -0.31014
   D14        1.66613  -0.00004   0.01768  -0.00474   0.01296   1.67908
   D15       -2.56069   0.00002   0.01757  -0.00213   0.01545  -2.54524
   D16       -3.13533  -0.00000   0.00349   0.00279   0.00628  -3.12905
   D17       -0.98608   0.00007   0.00243   0.00535   0.00778  -0.97830
   D18        1.05625  -0.00008   0.00495   0.00287   0.00782   1.06408
   D19        1.11553   0.00004   0.00378   0.00385   0.00763   1.12316
   D20       -3.01840   0.00011   0.00272   0.00641   0.00913  -3.00927
   D21       -0.97607  -0.00003   0.00524   0.00394   0.00918  -0.96689
   D22       -0.93340  -0.00001   0.00446   0.00282   0.00727  -0.92612
   D23        1.21586   0.00006   0.00340   0.00538   0.00877   1.22463
   D24       -3.02500  -0.00009   0.00591   0.00291   0.00882  -3.01618
   D25        0.94977   0.00006   0.00324  -0.00009   0.00315   0.95292
   D26        3.05808  -0.00010   0.00544  -0.00203   0.00341   3.06149
   D27       -1.20059   0.00003   0.00298  -0.00032   0.00266  -1.19794
   D28        1.02081   0.00006   0.00107   0.00128   0.00235   1.02316
   D29       -1.08099   0.00003   0.00135   0.00075   0.00210  -1.07889
   D30        3.11956   0.00007   0.00054   0.00141   0.00195   3.12151
   D31       -1.02464  -0.00001   0.00323  -0.00144   0.00179  -1.02285
   D32       -3.12644  -0.00004   0.00351  -0.00197   0.00153  -3.12490
   D33        1.07411  -0.00000   0.00270  -0.00131   0.00139   1.07550
   D34        3.01768  -0.00004   0.00057  -0.00114  -0.00056   3.01712
   D35        0.91588  -0.00007   0.00085  -0.00167  -0.00082   0.91506
   D36       -1.16676  -0.00003   0.00004  -0.00101  -0.00096  -1.16772
   D37        1.48406  -0.00025  -0.01275  -0.00588  -0.01862   1.46543
   D38       -2.68529  -0.00003  -0.01622  -0.00217  -0.01839  -2.70368
   D39       -0.44579   0.00006  -0.01492  -0.00159  -0.01651  -0.46230
         Item               Value     Threshold  Converged?
 Maximum Force            0.001265     0.000450     NO 
 RMS     Force            0.000267     0.000300     YES
 Maximum Displacement     0.224050     0.001800     NO 
 RMS     Displacement     0.056155     0.001200     NO 
 Predicted change in Energy=-3.422859D-05
 GradGradGradGradGradGradGradGradGradGradGradGradGradGradGradGradGradGrad

                          Input orientation:                          
 ---------------------------------------------------------------------
 Center     Atomic      Atomic             Coordinates (Angstroms)
 Number     Number       Type             X           Y           Z
 ---------------------------------------------------------------------
      1          1           0        2.449326    1.064528    2.033088
      2          6           0        1.953893    0.323843    1.411301
      3          1           0        2.005354   -0.672421    1.843957
      4          1           0        0.895419    0.591006    1.305120
      5          6           0        2.548701    0.330906    0.043957
      6          6           0        2.277718   -0.995468   -0.836993
      7          1           0        2.484599   -0.720472   -1.878247
      8          1           0        3.103416   -1.612049   -0.426426
      9          8           0        3.193985    1.196150   -0.451603
     10          8           0        1.090572   -1.493120   -0.576371
     11          1           0       -1.226454   -1.368227    0.733169
     12          6           0       -2.044380   -0.932168    0.160109
     13          1           0       -2.202363   -1.520805   -0.742267
     14          6           0       -1.569874    0.495648   -0.352085
     15          6           0       -2.669447    1.180958   -1.150893
     16          1           0       -3.566072    1.297146   -0.545613
     17          1           0       -2.913558    0.591693   -2.035275
     18          1           0       -2.330452    2.164095   -1.473921
     19          8           0       -1.218814    1.146068    0.771010
     20          8           0       -3.247708   -0.897763    0.858166
     21          1           0       -3.111991   -0.444847    1.691588
     22          1           0       -0.697362    0.253741   -0.979763
 ---------------------------------------------------------------------
                    Distance matrix (angstroms):
                    1          2          3          4          5
     1  H    0.000000
     2  C    1.086594   0.000000
     3  H    1.802740   1.087373   0.000000
     4  H    1.780108   1.096822   1.765941   0.000000
     5  C    2.122432   1.491132   2.131171   2.095597   0.000000
     6  C    3.537004   2.626836   2.714044   3.002715   1.615170
     7  H    4.299536   3.491900   3.753237   3.792004   2.191888
     8  H    3.693387   2.906255   2.691334   3.567486   2.074618
     9  O    2.597216   2.401907   3.189670   2.955619   1.187695
    10  O    3.898339   2.827988   2.714472   2.814547   2.416199
    11  H    4.595589   3.665729   3.487488   2.944158   4.196887
    12  C    5.261961   4.373698   4.393535   3.503360   4.765002
    13  H    6.002061   5.031406   5.011306   4.271743   5.159418
    14  C    4.708146   3.944108   4.355369   2.972052   4.140852
    15  C    6.029355   5.354882   5.853025   4.369018   5.420270
    16  H    6.548955   5.936906   6.374168   4.881470   6.218655
    17  H    6.748012   5.970151   6.390783   5.066216   5.850426
    18  H    6.029464   5.483307   6.152507   4.539154   5.428690
    19  O    3.880043   3.339476   3.854007   2.250189   3.922661
    20  O    6.138991   5.371679   5.349506   4.425122   5.980880
    21  H    5.772614   5.131533   5.124668   4.157124   5.946421
    22  H    4.431285   3.570890   4.016944   2.805600   3.404539
                    6          7          8          9         10
     6  C    0.000000
     7  H    1.096646   0.000000
     8  H    1.109285   1.812630   0.000000
     9  O    2.406504   2.492385   2.809772   0.000000
    10  O    1.313354   2.057955   2.021922   3.416444   0.000000
    11  H    3.857924   4.583775   4.489085   5.245950   2.664414
    12  C    4.436073   4.971052   5.225520   5.687213   3.268790
    13  H    4.511771   4.888619   5.315954   6.048711   3.297227
    14  C    4.154820   4.499653   5.127139   4.816115   3.329185
    15  C    5.413854   5.541541   6.453812   5.905004   4.649572
    16  H    6.284176   6.515928   7.277341   6.761465   5.428708
    17  H    5.559164   5.557565   6.606727   6.338412   4.744249
    18  H    5.623500   5.627515   6.699510   5.701005   5.087654
    19  O    4.404270   4.921159   5.265239   4.579311   3.756863
    20  O    5.780436   6.354427   6.518984   6.898940   4.607930
    21  H    5.978785   6.643908   6.669305   6.859408   4.889177
    22  H    3.229862   3.446918   4.270043   4.038523   2.531987
                   11         12         13         14         15
    11  H    0.000000
    12  C    1.089747   0.000000
    13  H    1.775553   1.088914   0.000000
    14  C    2.183974   1.589388   2.149038   0.000000
    15  C    3.482853   2.564125   2.772124   1.522106   0.000000
    16  H    3.770054   2.789880   3.136754   2.159782   1.088026
    17  H    3.788388   2.810219   2.576881   2.155884   1.090392
    18  H    4.308986   3.512654   3.759018   2.149584   1.088955
    19  O    2.514591   2.318151   3.220185   1.344483   2.408167
    20  O    2.079045   1.391570   2.010550   2.494279   2.948184
    21  H    2.307910   1.929431   2.812251   2.727500   3.304359
    22  H    2.417613   2.126063   2.338899   1.101715   2.185895
                   16         17         18         19         20
    16  H    0.000000
    17  H    1.772719   0.000000
    18  H    1.772036   1.768496   0.000000
    19  O    2.695541   3.324865   2.704040   0.000000
    20  O    2.624800   3.271412   3.956635   2.881189   0.000000
    21  H    2.871550   3.873409   4.175863   2.638673   0.958198
    22  H    3.083290   2.477870   2.561372   2.033068   3.347866
                   21         22
    21  H    0.000000
    22  H    3.668048   0.000000
 Stoichiometry    C6H12O4(3)
 Framework group  C1[X(C6H12O4)]
 Deg. of freedom    60
 Full point group                 C1      NOp   1
 Largest Abelian subgroup         C1      NOp   1
 Largest concise Abelian subgroup C1      NOp   1
                         Standard orientation:                         
 ---------------------------------------------------------------------
 Center     Atomic      Atomic             Coordinates (Angstroms)
 Number     Number       Type             X           Y           Z
 ---------------------------------------------------------------------
      1          1           0       -2.448998   -0.924662    2.142863
      2          6           0       -1.963975   -0.218484    1.474468
      3          1           0       -1.996456    0.797412    1.860838
      4          1           0       -0.910716   -0.499892    1.354164
      5          6           0       -2.593879   -0.284335    0.124520
      6          6           0       -2.335319    0.996729   -0.824582
      7          1           0       -2.571128    0.675049   -1.846124
      8          1           0       -3.145300    1.639337   -0.422712
      9          8           0       -3.258485   -1.166016   -0.313152
     10          8           0       -1.137985    1.495314   -0.617936
     11          1           0        1.210987    1.411081    0.636790
     12          6           0        2.010423    0.941233    0.064346
     13          1           0        2.149693    1.485419   -0.868499
     14          6           0        1.511698   -0.504701   -0.367747
     15          6           0        2.584906   -1.236657   -1.161014
     16          1           0        3.495902   -1.332408   -0.573887
     17          1           0        2.810740   -0.691777   -2.078107
     18          1           0        2.230003   -2.230766   -1.428619
     19          8           0        1.184629   -1.098496    0.793316
     20          8           0        3.231044    0.928752    0.732475
     21          1           0        3.113318    0.516695    1.589501
     22          1           0        0.625213   -0.284643   -0.983779
 ---------------------------------------------------------------------
 Rotational constants (GHZ):           1.9731092           0.5608314           0.5315152
 Standard basis: Aug-CC-pVTZ (5D, 7F)
 There are   850 symmetry adapted cartesian basis functions of A   symmetry.
 There are   736 symmetry adapted basis functions of A   symmetry.
   736 basis functions,  1044 primitive gaussians,   850 cartesian basis functions
    41 alpha electrons       39 beta electrons
       nuclear repulsion energy       539.4395475607 Hartrees.
 NAtoms=   22 NActive=   22 NUniq=   22 SFac= 1.00D+00 NAtFMM=   60 NAOKFM=F Big=F
 Integral buffers will be    131072 words long.
 Raffenetti 2 integral format.
 Two-electron integral symmetry is turned on.
 Nuclear repulsion after empirical dispersion term =      539.4278235585 Hartrees.
 One-electron integrals computed using PRISM.
 NBasis=   736 RedAO= T EigKep=  4.39D-06  NBF=   736
 NBsUse=   736 1.00D-06 EigRej= -1.00D+00 NBFU=   736
 Initial guess from the checkpoint file:  "Forward-wb-opt.chk"
 B after Tr=     0.000000    0.000000   -0.000000
         Rot=    0.999722   -0.023221   -0.003084   -0.002635 Ang=  -2.70 deg.
 Initial guess <Sx>= 0.0000 <Sy>= 0.0000 <Sz>= 1.0000 <S**2>= 2.0124 S= 1.0041
 ExpMin= 2.53D-02 ExpMax= 1.53D+04 ExpMxC= 5.22D+02 IAcc=3 IRadAn=         7 AccDes= 0.00D+00
 Harris functional with IExCor= 4639 and IRadAn=       7 diagonalized for initial guess.
 HarFok:  IExCor= 4639 AccDes= 0.00D+00 IRadAn=         7 IDoV= 1 UseB2=F ITyADJ=14
 ICtDFT=  3500011 ScaDFX=  1.000000  1.000000  1.000000  1.000000
 FoFCou: FMM=F IPFlag=           0 FMFlag=      100000 FMFlg1=           0
         NFxFlg=           0 DoJE=T BraDBF=F KetDBF=T FulRan=T
         wScrn=  0.000000 ICntrl=       500 IOpCl=  0 I1Cent=   200000004 NGrid=           0
         NMat0=    1 NMatS0=      1 NMatT0=    0 NMatD0=    1 NMtDS0=    0 NMtDT0=    0
 Petite list used in FoFCou.
 Requested convergence on RMS density matrix=1.00D-08 within 128 cycles.
 Requested convergence on MAX density matrix=1.00D-06.
 Requested convergence on             energy=1.00D-06.
 No special actions if energy rises.
 Restarting incremental Fock formation.
 SCF Done:  E(UwB97XD) =  -536.639984333     A.U. after   24 cycles
            NFock= 24  Conv=0.58D-08     -V/T= 2.0057
 <Sx>= 0.0000 <Sy>= 0.0000 <Sz>= 1.0000 <S**2>= 2.0127 S= 1.0042
 <L.S>=  0.00000000000    
 Annihilation of the first spin contaminant:
 S**2 before annihilation     2.0127,   after     2.0001
 Calling FoFJK, ICntrl=      2127 FMM=F ISym2X=0 I1Cent= 0 IOpClX= 1 NMat=1 NMatS=1 NMatT=0.
 ***** Axes restored to original set *****
 -------------------------------------------------------------------
 Center     Atomic                   Forces (Hartrees/Bohr)
 Number     Number              X              Y              Z
 -------------------------------------------------------------------
      1        1           0.000302573   -0.000330038    0.000254547
      2        6          -0.000346670    0.001590610   -0.000780008
      3        1          -0.000249221   -0.000182376    0.000405257
      4        1           0.000704488   -0.000991643   -0.000057768
      5        6          -0.000963873   -0.000856509   -0.000314642
      6        6           0.002660649    0.001383728   -0.000083208
      7        1          -0.000298184   -0.000253893    0.000180733
      8        1          -0.000287907   -0.000255042   -0.000247104
      9        8           0.000350653    0.000417059    0.000179937
     10        8          -0.001734527   -0.000690591    0.000342777
     11        1           0.000008990   -0.000058988    0.000106489
     12        6           0.000424251    0.000158357   -0.000736700
     13        1           0.000037561   -0.000042660    0.000117542
     14        6           0.000410387   -0.000428153   -0.000596485
     15        6          -0.000289263    0.000267101   -0.000033249
     16        1           0.000094940    0.000010190   -0.000060276
     17        1           0.000040426    0.000032467   -0.000060128
     18        1          -0.000054792   -0.000045660   -0.000063969
     19        8          -0.000311884    0.000543040    0.000615547
     20        8          -0.000219765    0.000027956    0.000685140
     21        1          -0.000145885   -0.000168748   -0.000153517
     22        1          -0.000132946   -0.000126208    0.000299088
 -------------------------------------------------------------------
 Cartesian Forces:  Max     0.002660649 RMS     0.000596882

 GradGradGradGradGradGradGradGradGradGradGradGradGradGradGradGradGradGrad
 Berny optimization.
 Using GEDIIS/GDIIS optimizer.
 FormGI is forming the generalized inverse of G from B-inverse, IUseBI=4.
 Internal  Forces:  Max     0.001900628 RMS     0.000314083
 Search for a local minimum.
 Step number  10 out of a maximum of  107
 All quantities printed in internal units (Hartrees-Bohrs-Radians)
 Mixed Optimization -- En-DIIS/RFO-DIIS
 Swapping is turned off.
 Update second derivatives using D2CorX and points    2    1    3    4    5
                                                      6    7    8    9   10
 DE= -3.26D-05 DEPred=-3.42D-05 R= 9.53D-01
 TightC=F SS=  1.41D+00  RLast= 1.78D-01 DXNew= 4.3862D-01 5.3509D-01
 Trust test= 9.53D-01 RLast= 1.78D-01 DXMaxT set to 4.39D-01
 ITU=  1  1  1  1 -1  0  1 -1 -1  0
     Eigenvalues ---    0.00124   0.00228   0.00255   0.00312   0.00333
     Eigenvalues ---    0.00631   0.01060   0.01651   0.02547   0.02700
     Eigenvalues ---    0.04448   0.04627   0.04824   0.05034   0.05602
     Eigenvalues ---    0.05709   0.05993   0.06250   0.07368   0.07416
     Eigenvalues ---    0.07842   0.08950   0.10507   0.11246   0.11559
     Eigenvalues ---    0.13774   0.14083   0.15919   0.16004   0.16012
     Eigenvalues ---    0.16027   0.16078   0.16202   0.16986   0.20069
     Eigenvalues ---    0.21963   0.22378   0.23184   0.24054   0.24955
     Eigenvalues ---    0.25734   0.29406   0.31877   0.32519   0.32860
     Eigenvalues ---    0.33363   0.33741   0.34093   0.34262   0.34303
     Eigenvalues ---    0.34415   0.34424   0.34577   0.38735   0.42083
     Eigenvalues ---    0.47800   0.53999   0.58436   0.86949   1.21395
 En-DIIS/RFO-DIIS/Sim-DIIS IScMMF=       -3 using points:    10    9    8    7    6    5    4
 RFO step:  Lambda=-2.73943341D-05.
 DidBck=F Rises=F RFO-DIIS coefs:    1.21346   -0.06826   -0.78294    0.46441    0.07052
                  RFO-DIIS coefs:    0.06044    0.04238
 Iteration  1 RMS(Cart)=  0.02073754 RMS(Int)=  0.00017585
 Iteration  2 RMS(Cart)=  0.00032550 RMS(Int)=  0.00005296
 Iteration  3 RMS(Cart)=  0.00000005 RMS(Int)=  0.00005296
 Variable       Old X    -DE/DX   Delta X   Delta X   Delta X     New X
                                 (Linear)    (Quad)   (Total)
    R1        2.05336   0.00006   0.00029  -0.00006   0.00023   2.05360
    R2        2.05484   0.00032   0.00004   0.00051   0.00055   2.05539
    R3        2.07269  -0.00076  -0.00024  -0.00011  -0.00035   2.07234
    R4        2.81783  -0.00017  -0.00012   0.00014   0.00002   2.81786
    R5        4.25224   0.00014  -0.01051   0.00370  -0.00681   4.24543
    R6        3.05223  -0.00031   0.00181  -0.00056   0.00125   3.05348
    R7        2.24442   0.00042   0.00008   0.00032   0.00040   2.24482
    R8        2.07236  -0.00029   0.00007  -0.00045  -0.00038   2.07198
    R9        2.09624  -0.00016   0.00028  -0.00047  -0.00019   2.09606
   R10        2.48188   0.00190  -0.00034   0.00191   0.00157   2.48345
   R11        2.05932   0.00009   0.00017   0.00005   0.00022   2.05954
   R12        2.05775  -0.00008   0.00002  -0.00011  -0.00009   2.05766
   R13        3.00351   0.00005   0.00087   0.00013   0.00099   3.00450
   R14        2.62969   0.00058   0.00020   0.00068   0.00088   2.63056
   R15        2.87636   0.00038   0.00047   0.00029   0.00076   2.87712
   R16        2.54070   0.00055   0.00011   0.00058   0.00069   2.54139
   R17        2.08194  -0.00025   0.00009  -0.00032  -0.00023   2.08171
   R18        2.05607  -0.00011   0.00008  -0.00008  -0.00000   2.05607
   R19        2.06054   0.00002   0.00014   0.00006   0.00019   2.06073
   R20        2.05783  -0.00004   0.00013  -0.00001   0.00012   2.05795
   R21        1.81073  -0.00023   0.00023  -0.00013   0.00010   1.81083
    A1        1.95549  -0.00029   0.00015  -0.00201  -0.00203   1.95346
    A2        1.90643   0.00043   0.00017   0.00134   0.00142   1.90785
    A3        1.91731   0.00009   0.00044   0.00044   0.00094   1.91825
    A4        1.88321  -0.00045  -0.00025  -0.00284  -0.00316   1.88005
    A5        1.92871   0.00028   0.00101  -0.00049   0.00072   1.92943
    A6        1.87028  -0.00006  -0.00166   0.00381   0.00224   1.87252
    A7        2.01455   0.00017  -0.00073   0.00119   0.00049   2.01504
    A8        2.21778  -0.00047   0.00043  -0.00141  -0.00095   2.21683
    A9        2.05085   0.00030   0.00021   0.00021   0.00045   2.05130
   A10        1.85490   0.00034  -0.00046   0.00115   0.00069   1.85559
   A11        1.70086   0.00072  -0.00041   0.00295   0.00254   1.70340
   A12        1.93327  -0.00021  -0.00094  -0.00084  -0.00178   1.93148
   A13        1.92878  -0.00014   0.00017   0.00026   0.00044   1.92922
   A14        2.04200  -0.00025   0.00013  -0.00134  -0.00120   2.04079
   A15        1.97008  -0.00024   0.00124  -0.00129  -0.00005   1.97003
   A16        1.90537  -0.00001  -0.00010   0.00006  -0.00004   1.90533
   A17        1.88058  -0.00006  -0.00013  -0.00016  -0.00029   1.88029
   A18        1.97701  -0.00024  -0.00018  -0.00080  -0.00098   1.97603
   A19        1.83577   0.00000  -0.00007   0.00049   0.00042   1.83619
   A20        1.87927  -0.00007   0.00033  -0.00022   0.00012   1.87939
   A21        1.97970   0.00039   0.00015   0.00071   0.00086   1.98056
   A22        1.93684   0.00029   0.00023   0.00038   0.00061   1.93745
   A23        1.81662  -0.00010  -0.00005   0.00006   0.00001   1.81663
   A24        1.79547  -0.00023  -0.00088  -0.00080  -0.00169   1.79378
   A25        1.99238  -0.00004   0.00035   0.00012   0.00047   1.99285
   A26        1.95193   0.00006   0.00014   0.00055   0.00069   1.95262
   A27        1.95557   0.00000   0.00008  -0.00042  -0.00034   1.95523
   A28        1.92991   0.00001   0.00014  -0.00005   0.00009   1.93000
   A29        1.92204  -0.00001   0.00006  -0.00009  -0.00003   1.92201
   A30        1.91482   0.00009  -0.00001   0.00017   0.00016   1.91498
   A31        1.90120   0.00002   0.00000   0.00025   0.00025   1.90145
   A32        1.90197  -0.00003  -0.00009   0.00004  -0.00005   1.90192
   A33        1.89336  -0.00008  -0.00011  -0.00032  -0.00043   1.89293
   A34        1.90105  -0.00104  -0.01100  -0.00634  -0.01734   1.88371
   A35        1.90236   0.00023   0.00027   0.00030   0.00057   1.90293
   A36        3.04725  -0.00022   0.00704   0.00197   0.00910   3.05635
   A37        3.25010  -0.00002  -0.02697  -0.00164  -0.02868   3.22142
    D1        2.74459   0.00015   0.01499   0.00760   0.02239   2.76698
    D2       -1.34755  -0.00015   0.00250   0.00287   0.00569  -1.34186
    D3        0.69858  -0.00013   0.00580   0.00380   0.00947   0.70805
    D4        2.80777  -0.00019  -0.00565  -0.00092  -0.00659   2.80118
    D5       -0.32883  -0.00014  -0.00500  -0.00047  -0.00547  -0.33430
    D6        0.64132  -0.00008  -0.00686   0.00167  -0.00516   0.63616
    D7       -2.49527  -0.00003  -0.00620   0.00212  -0.00405  -2.49932
    D8       -1.40626   0.00034  -0.00617   0.00312  -0.00307  -1.40933
    D9        1.74033   0.00039  -0.00551   0.00357  -0.00195   1.73838
   D10        2.83596  -0.00014   0.00315  -0.00662  -0.00346   2.83250
   D11       -1.45801   0.00007   0.00308  -0.00491  -0.00183  -1.45984
   D12        0.60086   0.00008   0.00395  -0.00519  -0.00124   0.59961
   D13       -0.31014  -0.00018   0.00256  -0.00703  -0.00447  -0.31460
   D14        1.67908   0.00003   0.00249  -0.00532  -0.00284   1.67625
   D15       -2.54524   0.00004   0.00335  -0.00560  -0.00225  -2.54749
   D16       -3.12905  -0.00000  -0.00175  -0.00087  -0.00262  -3.13167
   D17       -0.97830   0.00005  -0.00123  -0.00048  -0.00171  -0.98001
   D18        1.06408  -0.00008  -0.00151  -0.00124  -0.00275   1.06133
   D19        1.12316   0.00003  -0.00154  -0.00111  -0.00264   1.12052
   D20       -3.00927   0.00009  -0.00102  -0.00072  -0.00173  -3.01100
   D21       -0.96689  -0.00004  -0.00130  -0.00148  -0.00278  -0.96967
   D22       -0.92612  -0.00009  -0.00198  -0.00153  -0.00351  -0.92964
   D23        1.22463  -0.00003  -0.00146  -0.00114  -0.00260   1.22203
   D24       -3.01618  -0.00016  -0.00174  -0.00190  -0.00364  -3.01982
   D25        0.95292   0.00005  -0.00006  -0.00076  -0.00082   0.95210
   D26        3.06149  -0.00016  -0.00007  -0.00134  -0.00140   3.06009
   D27       -1.19794   0.00002   0.00014  -0.00047  -0.00032  -1.19826
   D28        1.02316   0.00004   0.00071  -0.00046   0.00025   1.02341
   D29       -1.07889   0.00002   0.00058  -0.00068  -0.00010  -1.07899
   D30        3.12151   0.00006   0.00069  -0.00034   0.00035   3.12186
   D31       -1.02285  -0.00001   0.00038  -0.00089  -0.00051  -1.02336
   D32       -3.12490  -0.00003   0.00025  -0.00110  -0.00086  -3.12576
   D33        1.07550   0.00001   0.00035  -0.00076  -0.00041   1.07509
   D34        3.01712  -0.00003  -0.00015  -0.00090  -0.00105   3.01607
   D35        0.91506  -0.00006  -0.00029  -0.00111  -0.00140   0.91366
   D36       -1.16772  -0.00001  -0.00018  -0.00077  -0.00095  -1.16867
   D37        1.46543  -0.00027  -0.00425  -0.00152  -0.00577   1.45966
   D38       -2.70368   0.00001  -0.00380  -0.00095  -0.00475  -2.70843
   D39       -0.46230   0.00006  -0.00324  -0.00045  -0.00368  -0.46599
         Item               Value     Threshold  Converged?
 Maximum Force            0.001901     0.000450     NO 
 RMS     Force            0.000314     0.000300     NO 
 Maximum Displacement     0.079162     0.001800     NO 
 RMS     Displacement     0.020783     0.001200     NO 
 Predicted change in Energy=-1.291561D-05
 GradGradGradGradGradGradGradGradGradGradGradGradGradGradGradGradGradGrad

                          Input orientation:                          
 ---------------------------------------------------------------------
 Center     Atomic      Atomic             Coordinates (Angstroms)
 Number     Number       Type             X           Y           Z
 ---------------------------------------------------------------------
      1          1           0        2.434476    1.047907    2.038935
      2          6           0        1.937971    0.320021    1.402838
      3          1           0        1.963463   -0.678966    1.832244
      4          1           0        0.885825    0.603708    1.279884
      5          6           0        2.559050    0.323004    0.047196
      6          6           0        2.288659   -0.997816   -0.843437
      7          1           0        2.515505   -0.722082   -1.880116
      8          1           0        3.098913   -1.627254   -0.422023
      9          8           0        3.225520    1.181556   -0.432209
     10          8           0        1.089984   -1.480796   -0.604709
     11          1           0       -1.208102   -1.350419    0.740267
     12          6           0       -2.032230   -0.924970    0.167901
     13          1           0       -2.186257   -1.518253   -0.732057
     14          6           0       -1.573962    0.506740   -0.349810
     15          6           0       -2.681077    1.177353   -1.151437
     16          1           0       -3.579020    1.286121   -0.546733
     17          1           0       -2.918458    0.582327   -2.033917
     18          1           0       -2.352783    2.162939   -1.478250
     19          8           0       -1.229128    1.165111    0.771015
     20          8           0       -3.233943   -0.902250    0.870132
     21          1           0       -3.100919   -0.446271    1.702379
     22          1           0       -0.698979    0.270731   -0.976082
 ---------------------------------------------------------------------
                    Distance matrix (angstroms):
                    1          2          3          4          5
     1  H    0.000000
     2  C    1.086717   0.000000
     3  H    1.801850   1.087664   0.000000
     4  H    1.780952   1.096635   1.763989   0.000000
     5  C    2.123211   1.491145   2.131916   2.097141   0.000000
     6  C    3.537558   2.627818   2.714165   3.006879   1.615829
     7  H    4.300975   3.492465   3.753429   3.794625   2.192859
     8  H    3.695169   2.910289   2.696334   3.573715   2.077288
     9  O    2.598108   2.401546   3.190937   2.956239   1.187907
    10  O    3.897544   2.827060   2.710100   2.817540   2.415953
    11  H    4.550481   3.623140   3.420831   2.914503   4.179967
    12  C    5.229194   4.340227   4.335449   3.476839   4.759397
    13  H    5.967809   4.994626   4.949770   4.241263   5.149311
    14  C    4.697504   3.929417   4.322110   2.952264   4.156100
    15  C    6.030267   5.347425   5.824090   4.354674   5.442938
    16  H    6.550157   5.930545   6.343517   4.872069   6.241494
    17  H    6.742313   5.955249   6.353835   5.045226   5.865269
    18  H    6.044149   5.487038   6.137245   4.530683   5.462459
    19  O    3.878576   3.338247   3.836595   2.246586   3.947576
    20  O    6.107387   5.341012   5.290419   4.405484   5.978063
    21  H    5.743382   5.105618   5.071388   4.144283   5.946988
    22  H    4.417338   3.551788   3.984623   2.777024   3.415346
                    6          7          8          9         10
     6  C    0.000000
     7  H    1.096445   0.000000
     8  H    1.109186   1.812661   0.000000
     9  O    2.407588   2.494873   2.811681   0.000000
    10  O    1.314185   2.057771   2.022528   3.417366   0.000000
    11  H    3.854839   4.596353   4.469667   5.238569   2.665925
    12  C    4.438265   4.991736   5.212470   5.695746   3.264060
    13  H    4.506455   4.904946   5.295377   6.055263   3.278929
    14  C    4.174590   4.536031   5.137597   4.847391   3.333449
    15  C    5.433646   5.580618   6.465768   5.950227   4.646028
    16  H    6.303496   6.553932   7.286844   6.806307   5.427595
    17  H    5.570293   5.590446   6.609781   6.377540   4.729346
    18  H    5.651225   5.673189   6.723256   5.759755   5.088470
    19  O    4.433908   4.961075   5.287020   4.614316   3.777793
    20  O    5.783129   6.375929   6.503872   6.911078   4.605021
    21  H    5.986062   6.667425   6.659258   6.872417   4.894544
    22  H    3.248506   3.483657   4.281742   4.065353   2.531038
                   11         12         13         14         15
    11  H    0.000000
    12  C    1.089861   0.000000
    13  H    1.775583   1.088868   0.000000
    14  C    2.184299   1.589914   2.149793   0.000000
    15  C    3.483939   2.565427   2.772547   1.522509   0.000000
    16  H    3.772130   2.791448   3.136662   2.160202   1.088025
    17  H    3.789053   2.811645   2.577478   2.156293   1.090494
    18  H    4.309965   3.513937   3.759749   2.150101   1.089020
    19  O    2.515806   2.318869   3.221143   1.344847   2.409176
    20  O    2.078882   1.392034   2.010999   2.495806   2.952482
    21  H    2.307791   1.930252   2.812869   2.729709   3.310089
    22  H    2.415199   2.125078   2.339232   1.101595   2.186647
                   16         17         18         19         20
    16  H    0.000000
    17  H    1.772959   0.000000
    18  H    1.772058   1.768358   0.000000
    19  O    2.696868   3.325826   2.705080   0.000000
    20  O    2.629744   3.276737   3.960647   2.881508   0.000000
    21  H    2.878936   3.879590   4.181398   2.639620   0.958252
    22  H    3.083827   2.478344   2.562751   2.033057   3.348198
                   21         22
    21  H    0.000000
    22  H    3.668455   0.000000
 Stoichiometry    C6H12O4(3)
 Framework group  C1[X(C6H12O4)]
 Deg. of freedom    60
 Full point group                 C1      NOp   1
 Largest Abelian subgroup         C1      NOp   1
 Largest concise Abelian subgroup C1      NOp   1
                         Standard orientation:                         
 ---------------------------------------------------------------------
 Center     Atomic      Atomic             Coordinates (Angstroms)
 Number     Number       Type             X           Y           Z
 ---------------------------------------------------------------------
      1          1           0       -2.424343   -0.956042    2.133129
      2          6           0       -1.941886   -0.248595    1.464019
      3          1           0       -1.950643    0.761848    1.866438
      4          1           0       -0.894926   -0.541514    1.320209
      5          6           0       -2.599938   -0.284973    0.126425
      6          6           0       -2.347559    1.009531   -0.807099
      7          1           0       -2.604127    0.706952   -1.829258
      8          1           0       -3.142820    1.654820   -0.381123
      9          8           0       -3.283551   -1.152458   -0.310915
     10          8           0       -1.140409    1.492002   -0.614496
     11          1           0        1.193045    1.385232    0.670318
     12          6           0        1.999042    0.939661    0.087538
     13          1           0        2.131249    1.507319   -0.832201
     14          6           0        1.519664   -0.502988   -0.378064
     15          6           0        2.601035   -1.201486   -1.190942
     16          1           0        3.514684   -1.298850   -0.608221
     17          1           0        2.817051   -0.632084   -2.095539
     18          1           0        2.259025   -2.193724   -1.481555
     19          8           0        1.202464   -1.128605    0.769368
     20          8           0        3.219445    0.929239    0.757065
     21          1           0        3.107055    0.496868    1.604810
     22          1           0        0.629004   -0.279150   -0.986449
 ---------------------------------------------------------------------
 Rotational constants (GHZ):           1.9740749           0.5588417           0.5301081
 Standard basis: Aug-CC-pVTZ (5D, 7F)
 There are   850 symmetry adapted cartesian basis functions of A   symmetry.
 There are   736 symmetry adapted basis functions of A   symmetry.
   736 basis functions,  1044 primitive gaussians,   850 cartesian basis functions
    41 alpha electrons       39 beta electrons
       nuclear repulsion energy       539.1454854518 Hartrees.
 NAtoms=   22 NActive=   22 NUniq=   22 SFac= 1.00D+00 NAtFMM=   60 NAOKFM=F Big=F
 Integral buffers will be    131072 words long.
 Raffenetti 2 integral format.
 Two-electron integral symmetry is turned on.
 Nuclear repulsion after empirical dispersion term =      539.1337465233 Hartrees.
 One-electron integrals computed using PRISM.
 NBasis=   736 RedAO= T EigKep=  4.40D-06  NBF=   736
 NBsUse=   736 1.00D-06 EigRej= -1.00D+00 NBFU=   736
 Initial guess from the checkpoint file:  "Forward-wb-opt.chk"
 B after Tr=    -0.000000   -0.000000   -0.000000
         Rot=    0.999961   -0.008798   -0.000749   -0.000978 Ang=  -1.02 deg.
 Initial guess <Sx>= 0.0000 <Sy>= 0.0000 <Sz>= 1.0000 <S**2>= 2.0126 S= 1.0042
 ExpMin= 2.53D-02 ExpMax= 1.53D+04 ExpMxC= 5.22D+02 IAcc=3 IRadAn=         7 AccDes= 0.00D+00
 Harris functional with IExCor= 4639 and IRadAn=       7 diagonalized for initial guess.
 HarFok:  IExCor= 4639 AccDes= 0.00D+00 IRadAn=         7 IDoV= 1 UseB2=F ITyADJ=14
 ICtDFT=  3500011 ScaDFX=  1.000000  1.000000  1.000000  1.000000
 FoFCou: FMM=F IPFlag=           0 FMFlag=      100000 FMFlg1=           0
         NFxFlg=           0 DoJE=T BraDBF=F KetDBF=T FulRan=T
         wScrn=  0.000000 ICntrl=       500 IOpCl=  0 I1Cent=   200000004 NGrid=           0
         NMat0=    1 NMatS0=      1 NMatT0=    0 NMatD0=    1 NMtDS0=    0 NMtDT0=    0
 Petite list used in FoFCou.
 Requested convergence on RMS density matrix=1.00D-08 within 128 cycles.
 Requested convergence on MAX density matrix=1.00D-06.
 Requested convergence on             energy=1.00D-06.
 No special actions if energy rises.
 Restarting incremental Fock formation.
 SCF Done:  E(UwB97XD) =  -536.640011463     A.U. after   23 cycles
            NFock= 23  Conv=0.61D-08     -V/T= 2.0057
 <Sx>= 0.0000 <Sy>= 0.0000 <Sz>= 1.0000 <S**2>= 2.0127 S= 1.0042
 <L.S>=  0.00000000000    
 Annihilation of the first spin contaminant:
 S**2 before annihilation     2.0127,   after     2.0001
 Calling FoFJK, ICntrl=      2127 FMM=F ISym2X=0 I1Cent= 0 IOpClX= 1 NMat=1 NMatS=1 NMatT=0.
 ***** Axes restored to original set *****
 -------------------------------------------------------------------
 Center     Atomic                   Forces (Hartrees/Bohr)
 Number     Number              X              Y              Z
 -------------------------------------------------------------------
      1        1           0.000157799   -0.000229505    0.000071885
      2        6          -0.000214568    0.001096876   -0.000461417
      3        1          -0.000119257   -0.000113303    0.000214439
      4        1           0.000602577   -0.000728247   -0.000068265
      5        6          -0.000605874   -0.000781391   -0.000447040
      6        6           0.002056659    0.001363351    0.000214015
      7        1          -0.000220557   -0.000172704    0.000138635
      8        1          -0.000322081   -0.000129309   -0.000185652
      9        8           0.000102672    0.000085201    0.000230759
     10        8          -0.001305442   -0.000528443    0.000202494
     11        1          -0.000007970   -0.000033132    0.000020967
     12        6           0.000274316    0.000272394   -0.000386807
     13        1           0.000029606   -0.000009407    0.000107554
     14        6           0.000172152   -0.000430440   -0.000281817
     15        6          -0.000081095    0.000136709    0.000001066
     16        1           0.000095230   -0.000011393   -0.000043513
     17        1           0.000039361    0.000046677    0.000017769
     18        1          -0.000049741   -0.000076735   -0.000015749
     19        8          -0.000401691    0.000381298    0.000301924
     20        8          -0.000038609    0.000110711    0.000441696
     21        1          -0.000089174   -0.000174766   -0.000247209
     22        1          -0.000074312   -0.000074439    0.000174268
 -------------------------------------------------------------------
 Cartesian Forces:  Max     0.002056659 RMS     0.000453610

 GradGradGradGradGradGradGradGradGradGradGradGradGradGradGradGradGradGrad
 Berny optimization.
 Using GEDIIS/GDIIS optimizer.
 FormGI is forming the generalized inverse of G from B-inverse, IUseBI=4.
 Internal  Forces:  Max     0.001424982 RMS     0.000245066
 Search for a local minimum.
 Step number  11 out of a maximum of  107
 All quantities printed in internal units (Hartrees-Bohrs-Radians)
 Mixed Optimization -- En-DIIS/RFO-DIIS
 Swapping is turned off.
 Update second derivatives using D2CorX and points    1    3    4    5    6
                                                      7    8    9   10   11
 DE= -2.71D-05 DEPred=-1.29D-05 R= 2.10D+00
 TightC=F SS=  1.41D+00  RLast= 4.74D-02 DXNew= 7.3767D-01 1.4232D-01
 Trust test= 2.10D+00 RLast= 4.74D-02 DXMaxT set to 4.39D-01
 ITU=  1  1  1  1  1 -1  0  1 -1 -1  0
     Eigenvalues ---    0.00128   0.00231   0.00269   0.00313   0.00331
     Eigenvalues ---    0.00689   0.00945   0.01646   0.02484   0.02666
     Eigenvalues ---    0.03400   0.04597   0.04723   0.04849   0.05601
     Eigenvalues ---    0.05692   0.06018   0.06174   0.06470   0.07397
     Eigenvalues ---    0.07855   0.08674   0.10198   0.11243   0.11487
     Eigenvalues ---    0.13039   0.14106   0.14997   0.15983   0.16005
     Eigenvalues ---    0.16015   0.16039   0.16096   0.16212   0.20041
     Eigenvalues ---    0.21989   0.22558   0.23543   0.23672   0.24593
     Eigenvalues ---    0.25902   0.30345   0.31722   0.32360   0.33143
     Eigenvalues ---    0.33436   0.33618   0.34078   0.34192   0.34303
     Eigenvalues ---    0.34421   0.34439   0.34664   0.37069   0.44302
     Eigenvalues ---    0.48218   0.53695   0.56420   0.75222   1.12598
 En-DIIS/RFO-DIIS/Sim-DIIS IScMMF=       -3 using points:    11   10    9    8    7    6    5    4
 RFO step:  Lambda=-6.08805075D-05.
 DidBck=F Rises=F RFO-DIIS coefs:    2.35783   -0.95474   -0.67211    0.01713   -0.11898
                  RFO-DIIS coefs:    0.14985    0.17898    0.04204
 Iteration  1 RMS(Cart)=  0.03586713 RMS(Int)=  0.00049320
 Iteration  2 RMS(Cart)=  0.00097359 RMS(Int)=  0.00008067
 Iteration  3 RMS(Cart)=  0.00000046 RMS(Int)=  0.00008067
 Variable       Old X    -DE/DX   Delta X   Delta X   Delta X     New X
                                 (Linear)    (Quad)   (Total)
    R1        2.05360  -0.00004   0.00081  -0.00074   0.00007   2.05366
    R2        2.05539   0.00019   0.00131  -0.00012   0.00118   2.05657
    R3        2.07234  -0.00061  -0.00145   0.00022  -0.00123   2.07111
    R4        2.81786  -0.00027   0.00020  -0.00086  -0.00066   2.81719
    R5        4.24543   0.00014  -0.01036   0.00425  -0.00611   4.23932
    R6        3.05348  -0.00067   0.00246  -0.00377  -0.00131   3.05217
    R7        2.24482   0.00003   0.00132  -0.00085   0.00047   2.24528
    R8        2.07198  -0.00022  -0.00045  -0.00051  -0.00096   2.07102
    R9        2.09606  -0.00023   0.00004  -0.00117  -0.00112   2.09493
   R10        2.48345   0.00142   0.00363   0.00050   0.00413   2.48758
   R11        2.05954   0.00002   0.00068  -0.00036   0.00032   2.05986
   R12        2.05766  -0.00009   0.00012  -0.00047  -0.00035   2.05731
   R13        3.00450  -0.00022   0.00264  -0.00254   0.00010   3.00460
   R14        2.63056   0.00021   0.00211  -0.00090   0.00121   2.63177
   R15        2.87712   0.00006   0.00228  -0.00172   0.00055   2.87767
   R16        2.54139   0.00023   0.00168  -0.00051   0.00118   2.54257
   R17        2.08171  -0.00014  -0.00006  -0.00043  -0.00049   2.08122
   R18        2.05607  -0.00010   0.00020  -0.00036  -0.00016   2.05591
   R19        2.06073  -0.00005   0.00065  -0.00054   0.00011   2.06084
   R20        2.05795  -0.00008   0.00049  -0.00051  -0.00002   2.05793
   R21        1.81083  -0.00031   0.00069  -0.00099  -0.00031   1.81053
    A1        1.95346  -0.00017  -0.00369  -0.00015  -0.00407   1.94939
    A2        1.90785   0.00036   0.00479  -0.00110   0.00356   1.91141
    A3        1.91825   0.00006   0.00249  -0.00087   0.00192   1.92017
    A4        1.88005  -0.00026  -0.00650   0.00031  -0.00631   1.87374
    A5        1.92943   0.00019   0.00271  -0.00190   0.00087   1.93030
    A6        1.87252  -0.00018   0.00020   0.00392   0.00425   1.87677
    A7        2.01504   0.00011   0.00006   0.00125   0.00137   2.01640
    A8        2.21683  -0.00031  -0.00152  -0.00091  -0.00236   2.21447
    A9        2.05130   0.00020   0.00126  -0.00034   0.00098   2.05229
   A10        1.85559   0.00022   0.00104   0.00076   0.00180   1.85739
   A11        1.70340   0.00050   0.00501   0.00098   0.00600   1.70940
   A12        1.93148  -0.00007  -0.00288   0.00004  -0.00284   1.92865
   A13        1.92922  -0.00008   0.00038   0.00072   0.00111   1.93033
   A14        2.04079  -0.00020  -0.00288  -0.00007  -0.00295   2.03784
   A15        1.97003  -0.00021   0.00057  -0.00207  -0.00148   1.96855
   A16        1.90533  -0.00002  -0.00033  -0.00009  -0.00042   1.90491
   A17        1.88029  -0.00002  -0.00063   0.00041  -0.00022   1.88007
   A18        1.97603  -0.00009  -0.00163   0.00020  -0.00143   1.97460
   A19        1.83619   0.00002   0.00078   0.00016   0.00095   1.83714
   A20        1.87939  -0.00004   0.00000  -0.00007  -0.00006   1.87933
   A21        1.98056   0.00016   0.00191  -0.00061   0.00131   1.98187
   A22        1.93745   0.00018   0.00169  -0.00032   0.00137   1.93881
   A23        1.81663  -0.00007   0.00022  -0.00020   0.00002   1.81664
   A24        1.79378  -0.00014  -0.00343  -0.00005  -0.00349   1.79029
   A25        1.99285  -0.00002   0.00087  -0.00000   0.00087   1.99372
   A26        1.95262   0.00004   0.00110   0.00031   0.00141   1.95403
   A27        1.95523  -0.00000  -0.00089   0.00020  -0.00069   1.95453
   A28        1.93000  -0.00003   0.00025  -0.00032  -0.00007   1.92993
   A29        1.92201  -0.00001   0.00005  -0.00012  -0.00007   1.92194
   A30        1.91498   0.00006   0.00047  -0.00012   0.00035   1.91532
   A31        1.90145   0.00002   0.00039   0.00010   0.00049   1.90194
   A32        1.90192  -0.00001  -0.00022   0.00022  -0.00000   1.90192
   A33        1.89293  -0.00004  -0.00097   0.00026  -0.00071   1.89222
   A34        1.88371  -0.00104  -0.02671  -0.01175  -0.03846   1.84524
   A35        1.90293   0.00010   0.00159  -0.00076   0.00083   1.90375
   A36        3.05635  -0.00036   0.02380  -0.00267   0.02116   3.07752
   A37        3.22142   0.00001  -0.04192   0.00222  -0.03988   3.18154
    D1        2.76698   0.00004   0.04199  -0.00186   0.03963   2.80661
    D2       -1.34186   0.00000   0.01396  -0.00103   0.01317  -1.32868
    D3        0.70805  -0.00011   0.02165  -0.00190   0.02000   0.72805
    D4        2.80118  -0.00005  -0.00701   0.00042  -0.00665   2.79453
    D5       -0.33430  -0.00005  -0.00453  -0.00001  -0.00461  -0.33891
    D6        0.63616   0.00000  -0.00593   0.00252  -0.00341   0.63276
    D7       -2.49932  -0.00000  -0.00345   0.00209  -0.00136  -2.50068
    D8       -1.40933   0.00031   0.00024   0.00091   0.00121  -1.40812
    D9        1.73838   0.00031   0.00272   0.00047   0.00325   1.74163
   D10        2.83250  -0.00010  -0.00333   0.00106  -0.00226   2.83024
   D11       -1.45984   0.00007  -0.00067   0.00242   0.00175  -1.45809
   D12        0.59961   0.00005   0.00149   0.00059   0.00207   0.60168
   D13       -0.31460  -0.00010  -0.00558   0.00145  -0.00412  -0.31872
   D14        1.67625   0.00007  -0.00291   0.00281  -0.00011   1.67614
   D15       -2.54749   0.00005  -0.00076   0.00098   0.00021  -2.54728
   D16       -3.13167  -0.00000  -0.00254   0.00017  -0.00237  -3.13404
   D17       -0.98001   0.00003  -0.00042  -0.00013  -0.00055  -0.98056
   D18        1.06133  -0.00005  -0.00268  -0.00001  -0.00269   1.05864
   D19        1.12052   0.00002  -0.00226   0.00001  -0.00225   1.11826
   D20       -3.01100   0.00005  -0.00014  -0.00030  -0.00044  -3.01144
   D21       -0.96967  -0.00003  -0.00240  -0.00017  -0.00257  -0.97224
   D22       -0.92964  -0.00003  -0.00378   0.00031  -0.00347  -0.93311
   D23        1.22203   0.00000  -0.00166   0.00001  -0.00166   1.22038
   D24       -3.01982  -0.00008  -0.00392   0.00013  -0.00379  -3.02361
   D25        0.95210   0.00003  -0.00150   0.00054  -0.00096   0.95114
   D26        3.06009  -0.00008  -0.00293   0.00050  -0.00242   3.05766
   D27       -1.19826   0.00001  -0.00087   0.00032  -0.00056  -1.19882
   D28        1.02341   0.00002   0.00073  -0.00089  -0.00016   1.02325
   D29       -1.07899   0.00001   0.00004  -0.00074  -0.00069  -1.07968
   D30        3.12186   0.00003   0.00092  -0.00091   0.00001   3.12187
   D31       -1.02336  -0.00001  -0.00132  -0.00041  -0.00173  -1.02508
   D32       -3.12576  -0.00002  -0.00200  -0.00025  -0.00225  -3.12802
   D33        1.07509   0.00000  -0.00113  -0.00042  -0.00155   1.07354
   D34        3.01607  -0.00002  -0.00181  -0.00097  -0.00278   3.01329
   D35        0.91366  -0.00003  -0.00250  -0.00081  -0.00331   0.91035
   D36       -1.16867  -0.00001  -0.00163  -0.00098  -0.00261  -1.17128
   D37        1.45966  -0.00017  -0.00954  -0.00200  -0.01153   1.44813
   D38       -2.70843   0.00000  -0.00681  -0.00253  -0.00934  -2.71777
   D39       -0.46599   0.00003  -0.00531  -0.00191  -0.00722  -0.47321
         Item               Value     Threshold  Converged?
 Maximum Force            0.001425     0.000450     NO 
 RMS     Force            0.000245     0.000300     YES
 Maximum Displacement     0.127368     0.001800     NO 
 RMS     Displacement     0.036235     0.001200     NO 
 Predicted change in Energy=-2.993462D-05
 GradGradGradGradGradGradGradGradGradGradGradGradGradGradGradGradGradGrad

                          Input orientation:                          
 ---------------------------------------------------------------------
 Center     Atomic      Atomic             Coordinates (Angstroms)
 Number     Number       Type             X           Y           Z
 ---------------------------------------------------------------------
      1          1           0        2.404645    1.016334    2.048145
      2          6           0        1.908928    0.310093    1.387449
      3          1           0        1.896063   -0.693483    1.808219
      4          1           0        0.866941    0.616143    1.239862
      5          6           0        2.570525    0.310234    0.051501
      6          6           0        2.299805   -0.995681   -0.859523
      7          1           0        2.561535   -0.716659   -1.886519
      8          1           0        3.079618   -1.651484   -0.422730
      9          8           0        3.271185    1.158477   -0.397127
     10          8           0        1.080797   -1.451365   -0.661508
     11          1           0       -1.176921   -1.314913    0.766235
     12          6           0       -2.007929   -0.911043    0.187890
     13          1           0       -2.147722   -1.515857   -0.706477
     14          6           0       -1.576601    0.524929   -0.341196
     15          6           0       -2.692268    1.166826   -1.154938
     16          1           0       -3.595446    1.263274   -0.556123
     17          1           0       -2.912615    0.559747   -2.033691
     18          1           0       -2.381693    2.155703   -1.489013
     19          8           0       -1.248595    1.200347    0.775276
     20          8           0       -3.211565   -0.907565    0.888453
     21          1           0       -3.089966   -0.443109    1.717567
     22          1           0       -0.694210    0.297493   -0.959741
 ---------------------------------------------------------------------
                    Distance matrix (angstroms):
                    1          2          3          4          5
     1  H    0.000000
     2  C    1.086753   0.000000
     3  H    1.799915   1.088291   0.000000
     4  H    1.782697   1.095986   1.759899   0.000000
     5  C    2.124307   1.490795   2.132699   2.099519   0.000000
     6  C    3.537475   2.628063   2.714991   3.009734   1.615137
     7  H    4.302262   3.492705   3.754261   3.797667   2.193288
     8  H    3.698387   2.914627   2.701056   3.578029   2.081444
     9  O    2.598163   2.400045   3.191280   2.958758   1.188153
    10  O    3.896707   2.826085   2.708984   2.817007   2.414726
    11  H    4.461572   3.542459   3.303806   2.851433   4.146721
    12  C    5.161990   4.274562   4.232487   3.421084   4.740502
    13  H    5.892705   4.916810   4.832410   4.173949   5.115759
    14  C    4.669128   3.896573   4.261914   2.911866   4.171206
    15  C    6.021704   5.326230   5.770080   4.325076   5.466830
    16  H    6.545555   5.914741   6.290920   4.853580   6.268707
    17  H    6.718862   5.917246   6.281261   5.000437   5.871550
    18  H    6.059595   5.485412   6.106455   4.513383   5.504853
    19  O    3.873012   3.337253   3.813455   2.243351   3.987710
    20  O    6.048809   5.286883   5.194195   4.367996   5.967921
    21  H    5.694735   5.066086   4.993134   4.123994   5.948483
    22  H    4.378015   3.505109   3.918309   2.716060   3.417787
                    6          7          8          9         10
     6  C    0.000000
     7  H    1.095936   0.000000
     8  H    1.108592   1.812453   0.000000
     9  O    2.407859   2.497604   2.816600   0.000000
    10  O    1.316373   2.057433   2.022956   3.417451   0.000000
    11  H    3.851315   4.622885   4.432273   5.220797   2.674764
    12  C    4.434051   5.022047   5.177281   5.700368   3.248638
    13  H    4.480457   4.920195   5.236792   6.050811   3.229476
    14  C    4.196122   4.588435   5.140409   4.889330   3.327176
    15  C    5.448348   5.628959   6.464803   6.011416   4.618919
    16  H    6.320515   6.602917   7.284922   6.869271   5.408107
    17  H    5.564831   5.622916   6.587230   6.424655   4.677050
    18  H    5.678372   5.730967   6.742222   5.843091   5.067992
    19  O    4.481769   5.027640   5.319924   4.669550   3.810773
    20  O    5.782593   6.408245   6.469282   6.924399   4.595919
    21  H    5.999696   6.708482   6.641145   6.892115   4.906306
    22  H    3.262893   3.533737   4.281200   4.096607   2.509601
                   11         12         13         14         15
    11  H    0.000000
    12  C    1.090031   0.000000
    13  H    1.775306   1.088684   0.000000
    14  C    2.184300   1.589966   2.150446   0.000000
    15  C    3.485141   2.566914   2.773885   1.522800   0.000000
    16  H    3.774247   2.793103   3.137210   2.160343   1.087940
    17  H    3.790326   2.813735   2.579670   2.156544   1.090552
    18  H    4.310777   3.515201   3.761311   2.150600   1.089009
    19  O    2.516297   2.319392   3.222078   1.345470   2.410611
    20  O    2.078616   1.392674   2.011363   2.497435   2.957738
    21  H    2.307556   1.931238   2.813290   2.732376   3.316827
    22  H    2.410779   2.122139   2.337751   1.101335   2.187710
                   16         17         18         19         20
    16  H    0.000000
    17  H    1.773250   0.000000
    18  H    1.771979   1.767944   0.000000
    19  O    2.698943   3.327105   2.706220   0.000000
    20  O    2.635660   3.283489   3.965431   2.882595   0.000000
    21  H    2.887372   3.887044   4.187795   2.641876   0.958090
    22  H    3.084285   2.478601   2.565282   2.032922   3.347396
                   21         22
    21  H    0.000000
    22  H    3.668258   0.000000
 Stoichiometry    C6H12O4(3)
 Framework group  C1[X(C6H12O4)]
 Deg. of freedom    60
 Full point group                 C1      NOp   1
 Largest Abelian subgroup         C1      NOp   1
 Largest concise Abelian subgroup C1      NOp   1
                         Standard orientation:                         
 ---------------------------------------------------------------------
 Center     Atomic      Atomic             Coordinates (Angstroms)
 Number     Number       Type             X           Y           Z
 ---------------------------------------------------------------------
      1          1           0       -2.378783   -1.015850    2.110412
      2          6           0       -1.903170   -0.301560    1.443620
      3          1           0       -1.876321    0.696599    1.876442
      4          1           0       -0.866551   -0.606267    1.259880
      5          6           0       -2.605932   -0.284430    0.128972
      6          6           0       -2.362429    1.032776   -0.773438
      7          1           0       -2.656181    0.766923   -1.795254
      8          1           0       -3.127699    1.683406   -0.304377
      9          8           0       -3.320967   -1.126552   -0.308366
     10          8           0       -1.137441    1.485271   -0.607637
     11          1           0        1.163397    1.329553    0.747450
     12          6           0        1.975672    0.932603    0.138511
     13          1           0        2.088182    1.548622   -0.752048
     14          6           0        1.526800   -0.496325   -0.395036
     15          6           0        2.616068   -1.128453   -1.251090
     16          1           0        3.537316   -1.232955   -0.681885
     17          1           0        2.809581   -0.510409   -2.128517
     18          1           0        2.294359   -2.112855   -1.587833
     19          8           0        1.232999   -1.185657    0.722458
     20          8           0        3.200478    0.919615    0.801249
     21          1           0        3.104256    0.444760    1.627801
     22          1           0        0.625837   -0.260607   -0.982948
 ---------------------------------------------------------------------
 Rotational constants (GHZ):           1.9778902           0.5569981           0.5295842
 Standard basis: Aug-CC-pVTZ (5D, 7F)
 There are   850 symmetry adapted cartesian basis functions of A   symmetry.
 There are   736 symmetry adapted basis functions of A   symmetry.
   736 basis functions,  1044 primitive gaussians,   850 cartesian basis functions
    41 alpha electrons       39 beta electrons
       nuclear repulsion energy       539.0708877846 Hartrees.
 NAtoms=   22 NActive=   22 NUniq=   22 SFac= 1.00D+00 NAtFMM=   60 NAOKFM=F Big=F
 Integral buffers will be    131072 words long.
 Raffenetti 2 integral format.
 Two-electron integral symmetry is turned on.
 Nuclear repulsion after empirical dispersion term =      539.0590827881 Hartrees.
 One-electron integrals computed using PRISM.
 NBasis=   736 RedAO= T EigKep=  4.40D-06  NBF=   736
 NBsUse=   736 1.00D-06 EigRej= -1.00D+00 NBFU=   736
 Initial guess from the checkpoint file:  "Forward-wb-opt.chk"
 B after Tr=     0.000000   -0.000000    0.000000
         Rot=    0.999844   -0.017565   -0.001449   -0.001304 Ang=  -2.03 deg.
 Initial guess <Sx>= 0.0000 <Sy>= 0.0000 <Sz>= 1.0000 <S**2>= 2.0126 S= 1.0042
 ExpMin= 2.53D-02 ExpMax= 1.53D+04 ExpMxC= 5.22D+02 IAcc=3 IRadAn=         7 AccDes= 0.00D+00
 Harris functional with IExCor= 4639 and IRadAn=       7 diagonalized for initial guess.
 HarFok:  IExCor= 4639 AccDes= 0.00D+00 IRadAn=         7 IDoV= 1 UseB2=F ITyADJ=14
 ICtDFT=  3500011 ScaDFX=  1.000000  1.000000  1.000000  1.000000
 FoFCou: FMM=F IPFlag=           0 FMFlag=      100000 FMFlg1=           0
         NFxFlg=           0 DoJE=T BraDBF=F KetDBF=T FulRan=T
         wScrn=  0.000000 ICntrl=       500 IOpCl=  0 I1Cent=   200000004 NGrid=           0
         NMat0=    1 NMatS0=      1 NMatT0=    0 NMatD0=    1 NMtDS0=    0 NMtDT0=    0
 Petite list used in FoFCou.
 Requested convergence on RMS density matrix=1.00D-08 within 128 cycles.
 Requested convergence on MAX density matrix=1.00D-06.
 Requested convergence on             energy=1.00D-06.
 No special actions if energy rises.
 Restarting incremental Fock formation.
 SCF Done:  E(UwB97XD) =  -536.640046392     A.U. after   24 cycles
            NFock= 24  Conv=0.23D-08     -V/T= 2.0057
 <Sx>= 0.0000 <Sy>= 0.0000 <Sz>= 1.0000 <S**2>= 2.0127 S= 1.0042
 <L.S>=  0.00000000000    
 Annihilation of the first spin contaminant:
 S**2 before annihilation     2.0127,   after     2.0001
 Calling FoFJK, ICntrl=      2127 FMM=F ISym2X=0 I1Cent= 0 IOpClX= 1 NMat=1 NMatS=1 NMatT=0.
 ***** Axes restored to original set *****
 -------------------------------------------------------------------
 Center     Atomic                   Forces (Hartrees/Bohr)
 Number     Number              X              Y              Z
 -------------------------------------------------------------------
      1        1          -0.000075023    0.000054019   -0.000204798
      2        6          -0.000115237   -0.000082727    0.000262572
      3        1           0.000147916    0.000014370   -0.000094815
      4        1           0.000343172   -0.000071242   -0.000052095
      5        6          -0.000090220   -0.000742969   -0.000510207
      6        6           0.000560346    0.001164796    0.000509654
      7        1          -0.000027100   -0.000052994    0.000008296
      8        1          -0.000206020   -0.000006615   -0.000035927
      9        8          -0.000030139   -0.000116996    0.000086364
     10        8          -0.000315100   -0.000263055    0.000006124
     11        1          -0.000036648   -0.000018246   -0.000078094
     12        6          -0.000025611    0.000303191    0.000122678
     13        1           0.000033049    0.000005803    0.000023857
     14        6          -0.000095240   -0.000374200    0.000205099
     15        6           0.000214863   -0.000043059    0.000017095
     16        1           0.000038032   -0.000026089   -0.000010674
     17        1           0.000004052    0.000035742    0.000089048
     18        1          -0.000018841   -0.000057362    0.000041605
     19        8          -0.000491427    0.000162205   -0.000115589
     20        8           0.000146987    0.000109189   -0.000014825
     21        1           0.000006912   -0.000061512   -0.000162396
     22        1           0.000031276    0.000067749   -0.000092971
 -------------------------------------------------------------------
 Cartesian Forces:  Max     0.001164796 RMS     0.000246732

 GradGradGradGradGradGradGradGradGradGradGradGradGradGradGradGradGradGrad
 Berny optimization.
 Using GEDIIS/GDIIS optimizer.
 FormGI is forming the generalized inverse of G from B-inverse, IUseBI=4.
 Internal  Forces:  Max     0.000958110 RMS     0.000159605
 Search for a local minimum.
 Step number  12 out of a maximum of  107
 All quantities printed in internal units (Hartrees-Bohrs-Radians)
 Mixed Optimization -- En-DIIS/RFO-DIIS
 Swapping is turned off.
 Update second derivatives using D2CorX and points    1    3    4    5    6
                                                      7    8    9   10   11
                                                     12
 DE= -3.49D-05 DEPred=-2.99D-05 R= 1.17D+00
 TightC=F SS=  1.41D+00  RLast= 8.00D-02 DXNew= 7.3767D-01 2.4002D-01
 Trust test= 1.17D+00 RLast= 8.00D-02 DXMaxT set to 4.39D-01
 ITU=  1  1  1  1  1  1 -1  0  1 -1 -1  0
     Eigenvalues ---    0.00152   0.00230   0.00270   0.00315   0.00336
     Eigenvalues ---    0.00670   0.00979   0.01646   0.02295   0.02657
     Eigenvalues ---    0.03073   0.04589   0.04688   0.04837   0.05599
     Eigenvalues ---    0.05677   0.05887   0.06154   0.06610   0.07461
     Eigenvalues ---    0.08028   0.08569   0.10145   0.11273   0.11505
     Eigenvalues ---    0.13126   0.14110   0.14843   0.15983   0.16005
     Eigenvalues ---    0.16017   0.16042   0.16091   0.16231   0.20030
     Eigenvalues ---    0.21756   0.22620   0.23228   0.24158   0.24366
     Eigenvalues ---    0.25956   0.30166   0.31756   0.32284   0.32914
     Eigenvalues ---    0.33450   0.33899   0.34065   0.34211   0.34297
     Eigenvalues ---    0.34421   0.34466   0.34642   0.35757   0.43237
     Eigenvalues ---    0.48627   0.53568   0.54556   0.74391   1.08431
 En-DIIS/RFO-DIIS/Sim-DIIS IScMMF=       -3 using points:    12   11   10    9    8    7    6    5    4
 RFO step:  Lambda=-2.09552454D-05.
 DidBck=F Rises=F RFO-DIIS coefs:    1.95985   -2.00000    0.77768    0.13763    0.42795
                  RFO-DIIS coefs:   -0.13194   -0.05969   -0.08632   -0.02517
 Iteration  1 RMS(Cart)=  0.01189678 RMS(Int)=  0.00013101
 Iteration  2 RMS(Cart)=  0.00010997 RMS(Int)=  0.00012212
 Iteration  3 RMS(Cart)=  0.00000005 RMS(Int)=  0.00012212
 Variable       Old X    -DE/DX   Delta X   Delta X   Delta X     New X
                                 (Linear)    (Quad)   (Total)
    R1        2.05366  -0.00012  -0.00057   0.00012  -0.00045   2.05321
    R2        2.05657  -0.00005   0.00064  -0.00025   0.00039   2.05696
    R3        2.07111  -0.00013  -0.00102   0.00004  -0.00099   2.07013
    R4        2.81719  -0.00011  -0.00068   0.00044  -0.00024   2.81695
    R5        4.23932   0.00020   0.01730   0.00493   0.02223   4.26155
    R6        3.05217  -0.00096  -0.00544  -0.00183  -0.00726   3.04490
    R7        2.24528  -0.00013  -0.00005   0.00035   0.00031   2.24559
    R8        2.07102  -0.00003  -0.00072   0.00025  -0.00048   2.07054
    R9        2.09493  -0.00016  -0.00133   0.00033  -0.00100   2.09394
   R10        2.48758   0.00039   0.00330  -0.00031   0.00299   2.49057
   R11        2.05986  -0.00006  -0.00006  -0.00006  -0.00012   2.05974
   R12        2.05731  -0.00003  -0.00030   0.00016  -0.00014   2.05718
   R13        3.00460  -0.00038  -0.00228   0.00016  -0.00212   3.00248
   R14        2.63177  -0.00022   0.00009  -0.00002   0.00008   2.63185
   R15        2.87767  -0.00029  -0.00069  -0.00005  -0.00074   2.87693
   R16        2.54257  -0.00016   0.00041  -0.00008   0.00033   2.54290
   R17        2.08122   0.00006  -0.00046   0.00037  -0.00009   2.08113
   R18        2.05591  -0.00004  -0.00030   0.00009  -0.00021   2.05570
   R19        2.06084  -0.00009  -0.00027   0.00001  -0.00026   2.06058
   R20        2.05793  -0.00007  -0.00035   0.00010  -0.00026   2.05767
   R21        1.81053  -0.00017  -0.00081   0.00034  -0.00047   1.81005
    A1        1.94939   0.00006  -0.00234   0.00157  -0.00044   1.94895
    A2        1.91141   0.00007   0.00293  -0.00163   0.00146   1.91287
    A3        1.92017  -0.00004   0.00091  -0.00133  -0.00043   1.91974
    A4        1.87374   0.00013  -0.00307   0.00257  -0.00035   1.87340
    A5        1.93030  -0.00004  -0.00095   0.00023  -0.00122   1.92908
    A6        1.87677  -0.00019   0.00271  -0.00146   0.00108   1.87785
    A7        2.01640   0.00005   0.00151   0.00005   0.00153   2.01793
    A8        2.21447  -0.00004  -0.00194   0.00022  -0.00175   2.21272
    A9        2.05229  -0.00001   0.00050  -0.00027   0.00021   2.05250
   A10        1.85739   0.00005   0.00188   0.00025   0.00214   1.85953
   A11        1.70940   0.00009   0.00434  -0.00083   0.00351   1.71291
   A12        1.92865   0.00023   0.00024   0.00103   0.00127   1.92991
   A13        1.93033  -0.00002   0.00032  -0.00041  -0.00011   1.93023
   A14        2.03784  -0.00011  -0.00213   0.00041  -0.00171   2.03613
   A15        1.96855  -0.00018  -0.00321  -0.00056  -0.00378   1.96477
   A16        1.90491  -0.00004  -0.00032  -0.00041  -0.00074   1.90417
   A17        1.88007   0.00005   0.00016   0.00030   0.00046   1.88054
   A18        1.97460   0.00007  -0.00039   0.00010  -0.00029   1.97431
   A19        1.83714   0.00002   0.00072  -0.00028   0.00044   1.83758
   A20        1.87933   0.00003  -0.00056   0.00057   0.00001   1.87933
   A21        1.98187  -0.00014   0.00045  -0.00033   0.00011   1.98199
   A22        1.93881  -0.00000   0.00077  -0.00004   0.00074   1.93955
   A23        1.81664   0.00001   0.00003   0.00022   0.00024   1.81689
   A24        1.79029   0.00005  -0.00098   0.00124   0.00026   1.79054
   A25        1.99372  -0.00002  -0.00001  -0.00033  -0.00034   1.99338
   A26        1.95403  -0.00004   0.00062  -0.00103  -0.00041   1.95362
   A27        1.95453   0.00001  -0.00054   0.00022  -0.00032   1.95421
   A28        1.92993  -0.00003  -0.00029   0.00003  -0.00026   1.92967
   A29        1.92194   0.00000  -0.00011   0.00013   0.00003   1.92196
   A30        1.91532  -0.00000   0.00022   0.00001   0.00023   1.91556
   A31        1.90194   0.00000   0.00023  -0.00028  -0.00005   1.90190
   A32        1.90192   0.00001   0.00015  -0.00011   0.00004   1.90196
   A33        1.89222   0.00002  -0.00020   0.00021   0.00001   1.89223
   A34        1.84524  -0.00070  -0.00302  -0.00554  -0.00857   1.83668
   A35        1.90375  -0.00006   0.00006   0.00006   0.00011   1.90386
   A36        3.07752  -0.00030   0.00610   0.00012   0.00598   3.08349
   A37        3.18154   0.00002   0.01872  -0.00104   0.01777   3.19931
    D1        2.80661  -0.00014  -0.00845  -0.00118  -0.00935   2.79726
    D2       -1.32868   0.00016  -0.00473   0.00106  -0.00444  -1.33313
    D3        0.72805  -0.00003  -0.00524   0.00180  -0.00295   0.72510
    D4        2.79453   0.00014   0.00940   0.00205   0.01146   2.80598
    D5       -0.33891   0.00010   0.01049   0.00194   0.01242  -0.32648
    D6        0.63276   0.00011   0.01242   0.00083   0.01316   0.64591
    D7       -2.50068   0.00007   0.01350   0.00071   0.01412  -2.48655
    D8       -1.40812   0.00009   0.01504  -0.00153   0.01361  -1.39451
    D9        1.74163   0.00004   0.01613  -0.00164   0.01458   1.75621
   D10        2.83024   0.00001  -0.00432   0.00055  -0.00377   2.82647
   D11       -1.45809   0.00003  -0.00178  -0.00014  -0.00191  -1.46000
   D12        0.60168  -0.00004  -0.00315  -0.00082  -0.00396   0.59772
   D13       -0.31872   0.00004  -0.00531   0.00066  -0.00466  -0.32337
   D14        1.67614   0.00007  -0.00277  -0.00003  -0.00279   1.67335
   D15       -2.54728  -0.00001  -0.00414  -0.00071  -0.00484  -2.55212
   D16       -3.13404  -0.00001   0.00086  -0.00018   0.00068  -3.13337
   D17       -0.98056  -0.00002   0.00129  -0.00047   0.00083  -0.97973
   D18        1.05864   0.00001   0.00032   0.00034   0.00066   1.05930
   D19        1.11826   0.00000   0.00080   0.00029   0.00109   1.11935
   D20       -3.01144  -0.00001   0.00123   0.00000   0.00124  -3.01020
   D21       -0.97224   0.00002   0.00027   0.00081   0.00108  -0.97116
   D22       -0.93311   0.00003   0.00079  -0.00005   0.00074  -0.93237
   D23        1.22038   0.00001   0.00122  -0.00033   0.00089   1.22127
   D24       -3.02361   0.00004   0.00026   0.00047   0.00073  -3.02288
   D25        0.95114   0.00001  -0.00022   0.00076   0.00054   0.95168
   D26        3.05766   0.00002  -0.00125   0.00069  -0.00056   3.05710
   D27       -1.19882  -0.00001  -0.00047   0.00053   0.00005  -1.19876
   D28        1.02325  -0.00002  -0.00109  -0.00005  -0.00113   1.02212
   D29       -1.07968  -0.00000  -0.00112   0.00019  -0.00092  -1.08061
   D30        3.12187  -0.00003  -0.00094  -0.00015  -0.00109   3.12078
   D31       -1.02508  -0.00002  -0.00166  -0.00008  -0.00174  -1.02682
   D32       -3.12802  -0.00000  -0.00169   0.00016  -0.00153  -3.12954
   D33        1.07354  -0.00002  -0.00151  -0.00019  -0.00170   1.07184
   D34        3.01329   0.00002  -0.00145   0.00083  -0.00062   3.01267
   D35        0.91035   0.00004  -0.00148   0.00107  -0.00041   0.90995
   D36       -1.17128   0.00002  -0.00130   0.00073  -0.00058  -1.17186
   D37        1.44813   0.00003  -0.00007   0.00028   0.00021   1.44834
   D38       -2.71777   0.00002   0.00090   0.00020   0.00109  -2.71668
   D39       -0.47321  -0.00004   0.00127  -0.00135  -0.00008  -0.47328
         Item               Value     Threshold  Converged?
 Maximum Force            0.000958     0.000450     NO 
 RMS     Force            0.000160     0.000300     YES
 Maximum Displacement     0.041106     0.001800     NO 
 RMS     Displacement     0.011878     0.001200     NO 
 Predicted change in Energy=-6.394282D-06
 GradGradGradGradGradGradGradGradGradGradGradGradGradGradGradGradGradGrad

                          Input orientation:                          
 ---------------------------------------------------------------------
 Center     Atomic      Atomic             Coordinates (Angstroms)
 Number     Number       Type             X           Y           Z
 ---------------------------------------------------------------------
      1          1           0        2.409383    1.021821    2.044100
      2          6           0        1.915113    0.308968    1.389848
      3          1           0        1.917109   -0.693721    1.813442
      4          1           0        0.868924    0.602336    1.250330
      5          6           0        2.566351    0.311256    0.048964
      6          6           0        2.289562   -0.988523   -0.862203
      7          1           0        2.539783   -0.707232   -1.891178
      8          1           0        3.072182   -1.647755   -0.437085
      9          8           0        3.264881    1.160619   -0.401293
     10          8           0        1.072351   -1.449192   -0.654399
     11          1           0       -1.183406   -1.314572    0.777488
     12          6           0       -2.009318   -0.911403    0.191521
     13          1           0       -2.141200   -1.518116   -0.702670
     14          6           0       -1.574185    0.522815   -0.335842
     15          6           0       -2.682572    1.164317   -1.159053
     16          1           0       -3.590603    1.260828   -0.567837
     17          1           0       -2.895561    0.556963   -2.039258
     18          1           0       -2.369388    2.152983   -1.490870
     19          8           0       -1.254529    1.200080    0.782143
     20          8           0       -3.218833   -0.907251    0.881963
     21          1           0       -3.104499   -0.441573    1.711137
     22          1           0       -0.687033    0.294793   -0.947238
 ---------------------------------------------------------------------
                    Distance matrix (angstroms):
                    1          2          3          4          5
     1  H    0.000000
     2  C    1.086512   0.000000
     3  H    1.799617   1.088495   0.000000
     4  H    1.782990   1.095465   1.759418   0.000000
     5  C    2.123702   1.490666   2.131872   2.099825   0.000000
     6  C    3.535879   2.625915   2.717482   3.001973   1.611293
     7  H    4.300353   3.491132   3.756609   3.791544   2.191386
     8  H    3.704351   2.916377   2.703562   3.572762   2.080825
     9  O    2.594434   2.399034   3.187494   2.963131   1.188315
    10  O    3.895569   2.824946   2.715620   2.806803   2.413697
    11  H    4.468912   3.551294   3.327439   2.847837   4.151475
    12  C    5.166655   4.280940   4.253803   3.420052   4.738351
    13  H    5.890996   4.916355   4.845650   4.167898   5.106133
    14  C    4.667114   3.898581   4.276507   2.913940   4.163757
    15  C    6.017350   5.326089   5.783174   4.328287   5.453275
    16  H    6.548219   5.920428   6.310756   4.860732   6.260208
    17  H    6.710614   5.912939   6.290413   4.999479   5.852651
    18  H    6.050801   5.482324   6.115248   4.517227   5.488585
    19  O    3.879248   3.348136   3.835277   2.255116   3.990825
    20  O    6.062071   5.300428   5.224093   4.373134   5.970511
    21  H    5.714480   5.085572   5.028975   4.134027   5.957190
    22  H    4.366287   3.497618   3.921743   2.710145   3.402528
                    6          7          8          9         10
     6  C    0.000000
     7  H    1.095684   0.000000
     8  H    1.108064   1.811744   0.000000
     9  O    2.404682   2.496876   2.815204   0.000000
    10  O    1.317953   2.057543   2.021380   3.417947   0.000000
    11  H    3.854400   4.620906   4.438044   5.225261   2.675232
    12  C    4.426811   5.007359   5.172911   5.697533   3.240600
    13  H    4.465151   4.897110   5.221753   6.040874   3.214653
    14  C    4.182073   4.566926   5.129362   4.881356   3.315787
    15  C    5.426321   5.595685   6.445633   5.995533   4.602669
    16  H    6.302584   6.573136   7.271152   6.858238   5.393964
    17  H    5.537101   5.582390   6.560617   6.402997   4.656911
    18  H    5.654210   5.695703   6.720622   5.823826   5.051823
    19  O    4.478218   5.018095   5.321382   4.671952   3.807449
    20  O    5.778506   6.394683   6.470325   6.925415   4.590030
    21  H    6.001427   6.701131   6.649896   6.899158   4.904807
    22  H    3.242568   3.508192   4.262094   4.082319   2.494528
                   11         12         13         14         15
    11  H    0.000000
    12  C    1.089970   0.000000
    13  H    1.774731   1.088610   0.000000
    14  C    2.183621   1.588846   2.149759   0.000000
    15  C    3.484621   2.566307   2.774313   1.522407   0.000000
    16  H    3.773219   2.792073   3.137113   2.159728   1.087828
    17  H    3.790538   2.813876   2.580984   2.156113   1.090414
    18  H    4.309981   3.514334   3.761687   2.150322   1.088874
    19  O    2.515662   2.318814   3.221715   1.345644   2.410151
    20  O    2.078410   1.392714   2.011346   2.496598   2.957146
    21  H    2.307471   1.931163   2.813068   2.731671   3.315855
    22  H    2.410627   2.121348   2.336889   1.101289   2.187034
                   16         17         18         19         20
    16  H    0.000000
    17  H    1.773017   0.000000
    18  H    1.771806   1.767729   0.000000
    19  O    2.698773   3.326693   2.705091   0.000000
    20  O    2.634520   3.283589   3.964457   2.882586   0.000000
    21  H    2.885860   3.886668   4.186282   2.642053   0.957840
    22  H    3.083486   2.477668   2.564903   2.032819   3.346774
                   21         22
    21  H    0.000000
    22  H    3.667878   0.000000
 Stoichiometry    C6H12O4(3)
 Framework group  C1[X(C6H12O4)]
 Deg. of freedom    60
 Full point group                 C1      NOp   1
 Largest Abelian subgroup         C1      NOp   1
 Largest concise Abelian subgroup C1      NOp   1
                         Standard orientation:                         
 ---------------------------------------------------------------------
 Center     Atomic      Atomic             Coordinates (Angstroms)
 Number     Number       Type             X           Y           Z
 ---------------------------------------------------------------------
      1          1           0       -2.387277   -1.009670    2.109949
      2          6           0       -1.911853   -0.291896    1.447165
      3          1           0       -1.898130    0.706835    1.879798
      4          1           0       -0.871260   -0.586284    1.272398
      5          6           0       -2.604573   -0.280336    0.127283
      6          6           0       -2.353059    1.027196   -0.780112
      7          1           0       -2.635935    0.755990   -1.803318
      8          1           0       -3.120393    1.684204   -0.324759
      9          8           0       -3.318926   -1.123945   -0.308741
     10          8           0       -1.128812    1.483219   -0.606156
     11          1           0        1.170136    1.330352    0.753380
     12          6           0        1.976369    0.930786    0.138262
     13          1           0        2.081837    1.545449   -0.754004
     14          6           0        1.521414   -0.497522   -0.388408
     15          6           0        2.601991   -1.133844   -1.251641
     16          1           0        3.527763   -1.237835   -0.689946
     17          1           0        2.788964   -0.518850   -2.132452
     18          1           0        2.276138   -2.118701   -1.582585
     19          8           0        1.235062   -1.184387    0.732742
     20          8           0        3.206802    0.917563    0.790575
     21          1           0        3.117201    0.444492    1.618604
     22          1           0        0.616210   -0.261886   -0.969718
 ---------------------------------------------------------------------
 Rotational constants (GHZ):           1.9796021           0.5576813           0.5305265
 Standard basis: Aug-CC-pVTZ (5D, 7F)
 There are   850 symmetry adapted cartesian basis functions of A   symmetry.
 There are   736 symmetry adapted basis functions of A   symmetry.
   736 basis functions,  1044 primitive gaussians,   850 cartesian basis functions
    41 alpha electrons       39 beta electrons
       nuclear repulsion energy       539.2962380343 Hartrees.
 NAtoms=   22 NActive=   22 NUniq=   22 SFac= 1.00D+00 NAtFMM=   60 NAOKFM=F Big=F
 Integral buffers will be    131072 words long.
 Raffenetti 2 integral format.
 Two-electron integral symmetry is turned on.
 Nuclear repulsion after empirical dispersion term =      539.2844216902 Hartrees.
 One-electron integrals computed using PRISM.
 NBasis=   736 RedAO= T EigKep=  4.38D-06  NBF=   736
 NBsUse=   736 1.00D-06 EigRej= -1.00D+00 NBFU=   736
 Initial guess from the checkpoint file:  "Forward-wb-opt.chk"
 B after Tr=    -0.000000    0.000000   -0.000000
         Rot=    0.999998    0.001780   -0.000045    0.000752 Ang=   0.22 deg.
 Initial guess <Sx>= 0.0000 <Sy>= 0.0000 <Sz>= 1.0000 <S**2>= 2.0127 S= 1.0042
 ExpMin= 2.53D-02 ExpMax= 1.53D+04 ExpMxC= 5.22D+02 IAcc=3 IRadAn=         7 AccDes= 0.00D+00
 Harris functional with IExCor= 4639 and IRadAn=       7 diagonalized for initial guess.
 HarFok:  IExCor= 4639 AccDes= 0.00D+00 IRadAn=         7 IDoV= 1 UseB2=F ITyADJ=14
 ICtDFT=  3500011 ScaDFX=  1.000000  1.000000  1.000000  1.000000
 FoFCou: FMM=F IPFlag=           0 FMFlag=      100000 FMFlg1=           0
         NFxFlg=           0 DoJE=T BraDBF=F KetDBF=T FulRan=T
         wScrn=  0.000000 ICntrl=       500 IOpCl=  0 I1Cent=   200000004 NGrid=           0
         NMat0=    1 NMatS0=      1 NMatT0=    0 NMatD0=    1 NMtDS0=    0 NMtDT0=    0
 Petite list used in FoFCou.
 Requested convergence on RMS density matrix=1.00D-08 within 128 cycles.
 Requested convergence on MAX density matrix=1.00D-06.
 Requested convergence on             energy=1.00D-06.
 No special actions if energy rises.
 Restarting incremental Fock formation.
 SCF Done:  E(UwB97XD) =  -536.640066785     A.U. after   23 cycles
            NFock= 23  Conv=0.45D-08     -V/T= 2.0057
 <Sx>= 0.0000 <Sy>= 0.0000 <Sz>= 1.0000 <S**2>= 2.0125 S= 1.0042
 <L.S>=  0.00000000000    
 Annihilation of the first spin contaminant:
 S**2 before annihilation     2.0125,   after     2.0001
 Calling FoFJK, ICntrl=      2127 FMM=F ISym2X=0 I1Cent= 0 IOpClX= 1 NMat=1 NMatS=1 NMatT=0.
 ***** Axes restored to original set *****
 -------------------------------------------------------------------
 Center     Atomic                   Forces (Hartrees/Bohr)
 Number     Number              X              Y              Z
 -------------------------------------------------------------------
      1        1          -0.000088150    0.000133209   -0.000093777
      2        6          -0.000018624   -0.000423543    0.000328693
      3        1           0.000105234    0.000073457   -0.000063715
      4        1           0.000116345    0.000105408   -0.000059989
      5        6          -0.000047190   -0.000565285   -0.000257795
      6        6          -0.000189129    0.000623660    0.000314957
      7        1           0.000070854   -0.000029955   -0.000073766
      8        1           0.000031342   -0.000033351    0.000041024
      9        8           0.000186086    0.000185054   -0.000112028
     10        8           0.000028222   -0.000179360   -0.000075255
     11        1           0.000003049   -0.000024035   -0.000022924
     12        6          -0.000070543    0.000131660    0.000144780
     13        1           0.000001783   -0.000013648   -0.000030774
     14        6           0.000074317   -0.000213643    0.000158954
     15        6           0.000095618   -0.000034093   -0.000007740
     16        1          -0.000043697    0.000000291    0.000011708
     17        1          -0.000020656   -0.000016070    0.000010708
     18        1           0.000011931    0.000017256    0.000018188
     19        8          -0.000371509    0.000164568    0.000007966
     20        8           0.000040419   -0.000029846   -0.000180829
     21        1           0.000041659    0.000064365    0.000052036
     22        1           0.000042636    0.000063899   -0.000110423
 -------------------------------------------------------------------
 Cartesian Forces:  Max     0.000623660 RMS     0.000164280

 GradGradGradGradGradGradGradGradGradGradGradGradGradGradGradGradGradGrad
 Berny optimization.
 Using GEDIIS/GDIIS optimizer.
 FormGI is forming the generalized inverse of G from B-inverse, IUseBI=4.
 Internal  Forces:  Max     0.000414609 RMS     0.000098090
 Search for a local minimum.
 Step number  13 out of a maximum of  107
 All quantities printed in internal units (Hartrees-Bohrs-Radians)
 Mixed Optimization -- En-DIIS/RFO-DIIS
 Swapping is turned off.
 Update second derivatives using D2CorX and points    1    3    4    5    6
                                                      7    8    9   10   11
                                                     12   13
 DE= -2.04D-05 DEPred=-6.39D-06 R= 3.19D+00
 TightC=F SS=  1.41D+00  RLast= 4.81D-02 DXNew= 7.3767D-01 1.4442D-01
 Trust test= 3.19D+00 RLast= 4.81D-02 DXMaxT set to 4.39D-01
 ITU=  1  1  1  1  1  1  1 -1  0  1 -1 -1  0
     Eigenvalues ---    0.00143   0.00235   0.00274   0.00316   0.00338
     Eigenvalues ---    0.00595   0.00910   0.01435   0.01650   0.02641
     Eigenvalues ---    0.02912   0.04585   0.04654   0.04840   0.05429
     Eigenvalues ---    0.05601   0.05712   0.06191   0.06919   0.07302
     Eigenvalues ---    0.07795   0.08798   0.10355   0.10747   0.11523
     Eigenvalues ---    0.13515   0.14105   0.14540   0.15987   0.16006
     Eigenvalues ---    0.16041   0.16047   0.16127   0.16250   0.19285
     Eigenvalues ---    0.20170   0.22319   0.22790   0.23835   0.24586
     Eigenvalues ---    0.25083   0.29527   0.31755   0.32381   0.33147
     Eigenvalues ---    0.33339   0.33687   0.34095   0.34241   0.34294
     Eigenvalues ---    0.34423   0.34433   0.34620   0.37332   0.43853
     Eigenvalues ---    0.48673   0.54074   0.56068   0.79901   1.08757
 En-DIIS/RFO-DIIS/Sim-DIIS IScMMF=       -3 using points:    13   12   11   10    9    8    7    6    5    4
 RFO step:  Lambda=-3.17164560D-05.
 DidBck=F Rises=F RFO-DIIS coefs:    2.82772   -1.30351   -0.89403    0.83445   -0.12382
                  RFO-DIIS coefs:   -0.97486    0.63729   -0.04006   -0.04616    0.08298
 Iteration  1 RMS(Cart)=  0.04872771 RMS(Int)=  0.00081475
 Iteration  2 RMS(Cart)=  0.00171157 RMS(Int)=  0.00028118
 Iteration  3 RMS(Cart)=  0.00000125 RMS(Int)=  0.00028118
 Iteration  4 RMS(Cart)=  0.00000000 RMS(Int)=  0.00028118
 Variable       Old X    -DE/DX   Delta X   Delta X   Delta X     New X
                                 (Linear)    (Quad)   (Total)
    R1        2.05321  -0.00001  -0.00044   0.00033  -0.00011   2.05310
    R2        2.05696  -0.00009   0.00054  -0.00043   0.00011   2.05707
    R3        2.07013   0.00013  -0.00097   0.00062  -0.00035   2.06977
    R4        2.81695   0.00018  -0.00088   0.00172   0.00084   2.81779
    R5        4.26155   0.00020   0.00493   0.00491   0.00985   4.27140
    R6        3.04490  -0.00041  -0.00851   0.00123  -0.00728   3.03763
    R7        2.24559   0.00028   0.00019   0.00069   0.00087   2.24646
    R8        2.07054   0.00008  -0.00093   0.00039  -0.00053   2.07001
    R9        2.09394   0.00006  -0.00167   0.00104  -0.00064   2.09330
   R10        2.49057   0.00002   0.00382  -0.00023   0.00359   2.49416
   R11        2.05974  -0.00000  -0.00007   0.00021   0.00013   2.05988
   R12        2.05718   0.00003  -0.00051   0.00029  -0.00022   2.05696
   R13        3.00248  -0.00013  -0.00240   0.00099  -0.00142   3.00107
   R14        2.63185  -0.00014   0.00008   0.00016   0.00023   2.63208
   R15        2.87693  -0.00006  -0.00134   0.00096  -0.00038   2.87655
   R16        2.54290  -0.00005   0.00041   0.00014   0.00055   2.54345
   R17        2.08113   0.00008  -0.00018   0.00036   0.00018   2.08131
   R18        2.05570   0.00004  -0.00029   0.00024  -0.00005   2.05565
   R19        2.06058   0.00000  -0.00041   0.00029  -0.00012   2.06047
   R20        2.05767   0.00001  -0.00034   0.00025  -0.00010   2.05758
   R21        1.81005   0.00008  -0.00067   0.00050  -0.00016   1.80989
    A1        1.94895   0.00007  -0.00049  -0.00010  -0.00126   1.94769
    A2        1.91287  -0.00013  -0.00054  -0.00136  -0.00220   1.91066
    A3        1.91974  -0.00005  -0.00099  -0.00020  -0.00134   1.91839
    A4        1.87340   0.00013  -0.00048   0.00014  -0.00062   1.87278
    A5        1.92908  -0.00005  -0.00143   0.00178   0.00150   1.93058
    A6        1.87785   0.00003   0.00411  -0.00031   0.00411   1.88196
    A7        2.01793   0.00011   0.00234   0.00024   0.00257   2.02050
    A8        2.21272  -0.00004  -0.00252  -0.00019  -0.00273   2.20999
    A9        2.05250  -0.00007   0.00021  -0.00004   0.00015   2.05265
   A10        1.85953   0.00000   0.00282   0.00040   0.00321   1.86274
   A11        1.71291  -0.00009   0.00491  -0.00141   0.00350   1.71641
   A12        1.92991   0.00037  -0.00086   0.00269   0.00182   1.93173
   A13        1.93023  -0.00005   0.00108  -0.00163  -0.00056   1.92967
   A14        2.03613  -0.00009  -0.00198  -0.00026  -0.00225   2.03388
   A15        1.96477  -0.00012  -0.00440   0.00017  -0.00424   1.96053
   A16        1.90417  -0.00002  -0.00130  -0.00027  -0.00158   1.90259
   A17        1.88054   0.00004   0.00078   0.00010   0.00087   1.88141
   A18        1.97431   0.00005  -0.00055  -0.00009  -0.00064   1.97367
   A19        1.83758   0.00001   0.00046   0.00001   0.00047   1.83805
   A20        1.87933   0.00002   0.00072   0.00001   0.00073   1.88006
   A21        1.98199  -0.00011  -0.00012   0.00023   0.00011   1.98210
   A22        1.93955  -0.00005   0.00097   0.00001   0.00098   1.94053
   A23        1.81689   0.00002   0.00021   0.00005   0.00025   1.81714
   A24        1.79054   0.00008  -0.00163   0.00099  -0.00064   1.78991
   A25        1.99338  -0.00000   0.00040  -0.00006   0.00034   1.99372
   A26        1.95362  -0.00004   0.00002  -0.00083  -0.00082   1.95280
   A27        1.95421   0.00001  -0.00013   0.00003  -0.00010   1.95411
   A28        1.92967   0.00001  -0.00034   0.00036   0.00002   1.92969
   A29        1.92196   0.00000   0.00011  -0.00000   0.00011   1.92207
   A30        1.91556  -0.00002   0.00021  -0.00004   0.00017   1.91572
   A31        1.90190  -0.00002   0.00007  -0.00021  -0.00014   1.90176
   A32        1.90196   0.00000  -0.00002  -0.00013  -0.00015   1.90181
   A33        1.89223   0.00002  -0.00002   0.00001  -0.00001   1.89222
   A34        1.83668  -0.00040  -0.06347  -0.00008  -0.06355   1.77313
   A35        1.90386  -0.00007   0.00005   0.00014   0.00019   1.90405
   A36        3.08349   0.00006   0.02141   0.00143   0.02341   3.10690
   A37        3.19931  -0.00003  -0.05035  -0.00024  -0.05064   3.14867
    D1        2.79726  -0.00006   0.03609   0.00016   0.03587   2.83313
    D2       -1.33313   0.00001   0.00933  -0.00117   0.00990  -1.32323
    D3        0.72510   0.00004   0.01982   0.00131   0.01977   0.74487
    D4        2.80598   0.00007  -0.00355  -0.00003  -0.00353   2.80245
    D5       -0.32648   0.00008  -0.00182   0.00001  -0.00175  -0.32824
    D6        0.64591   0.00005  -0.00126  -0.00100  -0.00203   0.64388
    D7       -2.48655   0.00006   0.00048  -0.00096  -0.00026  -2.48681
    D8       -1.39451  -0.00009  -0.00227  -0.00196  -0.00451  -1.39902
    D9        1.75621  -0.00009  -0.00054  -0.00192  -0.00273   1.75348
   D10        2.82647   0.00008   0.00218   0.00149   0.00367   2.83014
   D11       -1.46000  -0.00001   0.00611  -0.00071   0.00539  -1.45460
   D12        0.59772  -0.00005   0.00328  -0.00026   0.00302   0.60074
   D13       -0.32337   0.00008   0.00059   0.00145   0.00204  -0.32133
   D14        1.67335  -0.00001   0.00452  -0.00075   0.00376   1.67711
   D15       -2.55212  -0.00006   0.00169  -0.00030   0.00139  -2.55073
   D16       -3.13337  -0.00000   0.00193  -0.00011   0.00182  -3.13155
   D17       -0.97973  -0.00002   0.00309  -0.00014   0.00294  -0.97679
   D18        1.05930   0.00003   0.00238   0.00029   0.00268   1.06198
   D19        1.11935  -0.00001   0.00284   0.00016   0.00299   1.12235
   D20       -3.01020  -0.00002   0.00400   0.00012   0.00412  -3.00608
   D21       -0.97116   0.00002   0.00329   0.00056   0.00385  -0.96731
   D22       -0.93237   0.00002   0.00172   0.00002   0.00175  -0.93062
   D23        1.22127   0.00000   0.00288  -0.00002   0.00287   1.22414
   D24       -3.02288   0.00005   0.00218   0.00042   0.00260  -3.02028
   D25        0.95168   0.00001   0.00164   0.00088   0.00251   0.95420
   D26        3.05710   0.00003   0.00016   0.00049   0.00064   3.05774
   D27       -1.19876  -0.00000   0.00112   0.00063   0.00176  -1.19701
   D28        1.02212  -0.00002  -0.00134   0.00098  -0.00036   1.02176
   D29       -1.08061  -0.00001  -0.00128   0.00101  -0.00027  -1.08087
   D30        3.12078  -0.00002  -0.00145   0.00103  -0.00043   3.12035
   D31       -1.02682  -0.00001  -0.00257   0.00096  -0.00161  -1.02843
   D32       -3.12954   0.00000  -0.00250   0.00099  -0.00152  -3.13106
   D33        1.07184  -0.00001  -0.00268   0.00100  -0.00168   1.07016
   D34        3.01267   0.00002  -0.00275   0.00171  -0.00103   3.01164
   D35        0.90995   0.00003  -0.00268   0.00174  -0.00094   0.90900
   D36       -1.17186   0.00002  -0.00286   0.00176  -0.00110  -1.17296
   D37        1.44834   0.00007  -0.01457   0.00134  -0.01324   1.43510
   D38       -2.71668   0.00001  -0.01300   0.00134  -0.01166  -2.72834
   D39       -0.47328  -0.00003  -0.01275   0.00016  -0.01259  -0.48588
         Item               Value     Threshold  Converged?
 Maximum Force            0.000415     0.000450     YES
 RMS     Force            0.000098     0.000300     YES
 Maximum Displacement     0.157182     0.001800     NO 
 RMS     Displacement     0.049706     0.001200     NO 
 Predicted change in Energy=-1.347411D-05
 GradGradGradGradGradGradGradGradGradGradGradGradGradGradGradGradGradGrad

                          Input orientation:                          
 ---------------------------------------------------------------------
 Center     Atomic      Atomic             Coordinates (Angstroms)
 Number     Number       Type             X           Y           Z
 ---------------------------------------------------------------------
      1          1           0        2.369652    0.982869    2.046758
      2          6           0        1.874626    0.292701    1.369262
      3          1           0        1.833932   -0.713805    1.781865
      4          1           0        0.842190    0.619493    1.205206
      5          6           0        2.568256    0.291331    0.049304
      6          6           0        2.289378   -0.986430   -0.885268
      7          1           0        2.583108   -0.703553   -1.901933
      8          1           0        3.035160   -1.675385   -0.442311
      9          8           0        3.304267    1.127438   -0.365914
     10          8           0        1.052115   -1.418087   -0.727590
     11          1           0       -1.137932   -1.259439    0.825564
     12          6           0       -1.966610   -0.890301    0.221232
     13          1           0       -2.061837   -1.511759   -0.667332
     14          6           0       -1.571537    0.551181   -0.315516
     15          6           0       -2.687047    1.147641   -1.162262
     16          1           0       -3.606868    1.220381   -0.586111
     17          1           0       -2.866488    0.524832   -2.039060
     18          1           0       -2.401255    2.142612   -1.499741
     19          8           0       -1.289918    1.250725    0.799326
     20          8           0       -3.187032   -0.919608    0.891833
     21          1           0       -3.102984   -0.439847    1.716489
     22          1           0       -0.668666    0.345450   -0.911792
 ---------------------------------------------------------------------
                    Distance matrix (angstroms):
                    1          2          3          4          5
     1  H    0.000000
     2  C    1.086454   0.000000
     3  H    1.798852   1.088555   0.000000
     4  H    1.781402   1.095277   1.758912   0.000000
     5  C    2.123085   1.491112   2.133377   2.103118   0.000000
     6  C    3.532897   2.625091   2.719441   3.007229   1.607443
     7  H    4.299040   3.492161   3.759221   3.799416   2.190283
     8  H    3.701982   2.915819   2.704541   3.576296   2.080301
     9  O    2.591407   2.398227   3.188262   2.964498   1.188778
    10  O    3.898397   2.828446   2.721142   2.816292   2.413370
    11  H    4.338480   3.432237   3.169259   2.755975   4.091857
    12  C    5.064038   4.180019   4.112280   3.337220   4.689437
    13  H    5.764334   4.785346   4.670365   4.059804   5.020206
    14  C    4.615156   3.844649   4.194808   2.853653   4.163953
    15  C    5.991257   5.286624   5.707199   4.282447   5.460712
    16  H    6.535075   5.893288   6.241049   4.833632   6.276866
    17  H    6.657392   5.843689   6.182850   4.928337   5.826854
    18  H    6.056749   5.471426   6.071644   4.489605   5.524746
    19  O    3.875601   3.355141   3.818795   2.260326   4.045797
    20  O    5.985818   5.226664   5.103390   4.324542   5.941344
    21  H    5.664181   5.043192   4.944943   4.116796   5.956264
    22  H    4.288438   3.416771   3.826331   2.615237   3.377026
                    6          7          8          9         10
     6  C    0.000000
     7  H    1.095402   0.000000
     8  H    1.107728   1.810885   0.000000
     9  O    2.401701   2.496388   2.816748   0.000000
    10  O    1.319852   2.057566   2.019914   3.417995   0.000000
    11  H    3.840304   4.646977   4.381234   5.181692   2.689566
    12  C    4.398524   5.024206   5.106304   5.674342   3.208041
    13  H    4.388228   4.873701   5.104585   5.987595   3.115944
    14  C    4.194702   4.620839   5.118137   4.909998   3.306263
    15  C    5.421788   5.634587   6.421172   6.044041   4.555572
    16  H    6.302795   6.614281   7.247253   6.915267   5.356086
    17  H    5.495279   5.588007   6.497692   6.421897   4.566217
    18  H    5.671905   5.753806   6.726801   5.905008   5.020016
    19  O    4.544675   5.110414   5.367501   4.741257   3.865119
    20  O    5.757918   6.414541   6.408339   6.921654   4.565237
    21  H    6.012109   6.744936   6.622973   6.917055   4.918874
    22  H    3.244169   3.557362   4.245293   4.085791   2.470847
                   11         12         13         14         15
    11  H    0.000000
    12  C    1.090040   0.000000
    13  H    1.773698   1.088496   0.000000
    14  C    2.183672   1.588097   2.149393   0.000000
    15  C    3.485003   2.566378   2.776374   1.522204   0.000000
    16  H    3.773325   2.792352   3.139794   2.159542   1.087801
    17  H    3.791780   2.814481   2.583951   2.155967   1.090351
    18  H    4.310102   3.514147   3.763315   2.150226   1.088824
    19  O    2.514898   2.318641   3.221531   1.345936   2.410482
    20  O    2.078145   1.392837   2.011890   2.496145   2.956825
    21  H    2.308009   1.931333   2.813464   2.730661   3.313658
    22  H    2.411283   2.120256   2.334505   1.101384   2.186345
                   16         17         18         19         20
    16  H    0.000000
    17  H    1.772855   0.000000
    18  H    1.771647   1.767631   0.000000
    19  O    2.699744   3.327000   2.704855   0.000000
    20  O    2.634414   3.283183   3.964123   2.884085   0.000000
    21  H    2.883093   3.884673   4.183976   2.643186   0.957753
    22  H    3.082954   2.476556   2.564632   2.033077   3.345983
                   21         22
    21  H    0.000000
    22  H    3.667486   0.000000
 Stoichiometry    C6H12O4(3)
 Framework group  C1[X(C6H12O4)]
 Deg. of freedom    60
 Full point group                 C1      NOp   1
 Largest Abelian subgroup         C1      NOp   1
 Largest concise Abelian subgroup C1      NOp   1
                         Standard orientation:                         
 ---------------------------------------------------------------------
 Center     Atomic      Atomic             Coordinates (Angstroms)
 Number     Number       Type             X           Y           Z
 ---------------------------------------------------------------------
      1          1           0       -2.327954   -1.123428    2.054386
      2          6           0       -1.860691   -0.380289    1.414235
      3          1           0       -1.808392    0.591921    1.901088
      4          1           0       -0.833850   -0.686984    1.188035
      5          6           0       -2.602505   -0.282305    0.124458
      6          6           0       -2.362806    1.064993   -0.718871
      7          1           0       -2.692804    0.858901   -1.742850
      8          1           0       -3.094196    1.713258   -0.197448
      9          8           0       -3.350347   -1.088845   -0.326560
     10          8           0       -1.122113    1.491184   -0.573779
     11          1           0        1.124246    1.228066    0.881696
     12          6           0        1.931391    0.911552    0.220996
     13          1           0        1.991592    1.599795   -0.620147
     14          6           0        1.521924   -0.487102   -0.409999
     15          6           0        2.607577   -1.009884   -1.340141
     16          1           0        3.548262   -1.120653   -0.805209
     17          1           0        2.752362   -0.320658   -2.172530
     18          1           0        2.313075   -1.977903   -1.742315
     19          8           0        1.284077   -1.271707    0.657413
     20          8           0        3.175590    0.897214    0.846901
     21          1           0        3.123701    0.355212    1.634830
     22          1           0        0.596963   -0.242086   -0.955398
 ---------------------------------------------------------------------
 Rotational constants (GHZ):           1.9799712           0.5588267           0.5324648
 Standard basis: Aug-CC-pVTZ (5D, 7F)
 There are   850 symmetry adapted cartesian basis functions of A   symmetry.
 There are   736 symmetry adapted basis functions of A   symmetry.
   736 basis functions,  1044 primitive gaussians,   850 cartesian basis functions
    41 alpha electrons       39 beta electrons
       nuclear repulsion energy       539.7685844074 Hartrees.
 NAtoms=   22 NActive=   22 NUniq=   22 SFac= 1.00D+00 NAtFMM=   60 NAOKFM=F Big=F
 Integral buffers will be    131072 words long.
 Raffenetti 2 integral format.
 Two-electron integral symmetry is turned on.
 Nuclear repulsion after empirical dispersion term =      539.7566145260 Hartrees.
 One-electron integrals computed using PRISM.
 NBasis=   736 RedAO= T EigKep=  4.30D-06  NBF=   736
 NBsUse=   736 1.00D-06 EigRej= -1.00D+00 NBFU=   736
 Initial guess from the checkpoint file:  "Forward-wb-opt.chk"
 B after Tr=     0.000000    0.000000    0.000000
         Rot=    0.999536   -0.030313   -0.002000   -0.002155 Ang=  -3.49 deg.
 Initial guess <Sx>= 0.0000 <Sy>= 0.0000 <Sz>= 1.0000 <S**2>= 2.0125 S= 1.0042
 ExpMin= 2.53D-02 ExpMax= 1.53D+04 ExpMxC= 5.22D+02 IAcc=3 IRadAn=         7 AccDes= 0.00D+00
 Harris functional with IExCor= 4639 and IRadAn=       7 diagonalized for initial guess.
 HarFok:  IExCor= 4639 AccDes= 0.00D+00 IRadAn=         7 IDoV= 1 UseB2=F ITyADJ=14
 ICtDFT=  3500011 ScaDFX=  1.000000  1.000000  1.000000  1.000000
 FoFCou: FMM=F IPFlag=           0 FMFlag=      100000 FMFlg1=           0
         NFxFlg=           0 DoJE=T BraDBF=F KetDBF=T FulRan=T
         wScrn=  0.000000 ICntrl=       500 IOpCl=  0 I1Cent=   200000004 NGrid=           0
         NMat0=    1 NMatS0=      1 NMatT0=    0 NMatD0=    1 NMtDS0=    0 NMtDT0=    0
 Petite list used in FoFCou.
 Requested convergence on RMS density matrix=1.00D-08 within 128 cycles.
 Requested convergence on MAX density matrix=1.00D-06.
 Requested convergence on             energy=1.00D-06.
 No special actions if energy rises.
 Restarting incremental Fock formation.
 SCF Done:  E(UwB97XD) =  -536.640072819     A.U. after   23 cycles
            NFock= 23  Conv=0.82D-08     -V/T= 2.0057
 <Sx>= 0.0000 <Sy>= 0.0000 <Sz>= 1.0000 <S**2>= 2.0124 S= 1.0041
 <L.S>=  0.00000000000    
 Annihilation of the first spin contaminant:
 S**2 before annihilation     2.0124,   after     2.0001
 Calling FoFJK, ICntrl=      2127 FMM=F ISym2X=0 I1Cent= 0 IOpClX= 1 NMat=1 NMatS=1 NMatT=0.
 ***** Axes restored to original set *****
 -------------------------------------------------------------------
 Center     Atomic                   Forces (Hartrees/Bohr)
 Number     Number              X              Y              Z
 -------------------------------------------------------------------
      1        1          -0.000101774    0.000168812   -0.000039988
      2        6          -0.000020863   -0.000416503    0.000317499
      3        1           0.000145494    0.000027821   -0.000162055
      4        1           0.000107172    0.000220582    0.000067361
      5        6           0.000171441   -0.000347688   -0.000142560
      6        6          -0.000997251    0.000132283    0.000102315
      7        1           0.000175802    0.000037161   -0.000110650
      8        1           0.000173924   -0.000028549    0.000118377
      9        8           0.000093213    0.000139497   -0.000065253
     10        8           0.000543676    0.000026541   -0.000034217
     11        1          -0.000015826   -0.000025099   -0.000007982
     12        6          -0.000288535    0.000005067    0.000171496
     13        1          -0.000012936   -0.000007079   -0.000049351
     14        6           0.000114346   -0.000083789    0.000227550
     15        6           0.000040109   -0.000051138   -0.000034081
     16        1          -0.000055540   -0.000004915    0.000037555
     17        1          -0.000006101   -0.000046059   -0.000003160
     18        1           0.000039331    0.000037549    0.000015980
     19        8          -0.000266426    0.000056498   -0.000059377
     20        8           0.000079062   -0.000072411   -0.000257597
     21        1           0.000043375    0.000128715    0.000130469
     22        1           0.000038306    0.000102704   -0.000222332
 -------------------------------------------------------------------
 Cartesian Forces:  Max     0.000997251 RMS     0.000194489

 GradGradGradGradGradGradGradGradGradGradGradGradGradGradGradGradGradGrad
 Berny optimization.
 Using GEDIIS/GDIIS optimizer.
 FormGI is forming the generalized inverse of G from B-inverse, IUseBI=4.
 Internal  Forces:  Max     0.000523166 RMS     0.000127709
 Search for a local minimum.
 Step number  14 out of a maximum of  107
 All quantities printed in internal units (Hartrees-Bohrs-Radians)
 Mixed Optimization -- En-DIIS/RFO-DIIS
 Swapping is turned off.
 Update second derivatives using D2CorX and points    1    3    4    5    6
                                                      7    8    9   10   11
                                                     12   13   14
 DE= -6.03D-06 DEPred=-1.35D-05 R= 4.48D-01
 Trust test= 4.48D-01 RLast= 9.94D-02 DXMaxT set to 4.39D-01
 ITU=  0  1  1  1  1  1  1  1 -1  0  1 -1 -1  0
     Eigenvalues ---    0.00176   0.00235   0.00276   0.00315   0.00331
     Eigenvalues ---    0.00587   0.01017   0.01313   0.01654   0.02663
     Eigenvalues ---    0.02889   0.04589   0.04658   0.04835   0.05454
     Eigenvalues ---    0.05601   0.05710   0.06180   0.06737   0.07252
     Eigenvalues ---    0.07801   0.08725   0.10295   0.10957   0.11537
     Eigenvalues ---    0.13595   0.14117   0.14528   0.15984   0.16008
     Eigenvalues ---    0.16027   0.16051   0.16142   0.16274   0.19153
     Eigenvalues ---    0.20208   0.22307   0.22797   0.23773   0.24431
     Eigenvalues ---    0.25119   0.29542   0.31806   0.32403   0.33129
     Eigenvalues ---    0.33336   0.33675   0.34094   0.34248   0.34301
     Eigenvalues ---    0.34422   0.34433   0.34632   0.36346   0.43430
     Eigenvalues ---    0.48302   0.53849   0.55055   0.79934   1.06603
 En-DIIS/RFO-DIIS/Sim-DIIS IScMMF=       -3 using points:    14   13   12   11   10    9    8    7    6    5
 RFO step:  Lambda=-2.37488514D-05.
 DidBck=T Rises=F RFO-DIIS coefs:    0.57327    1.74493   -1.76533    0.84573   -0.31168
                  RFO-DIIS coefs:    0.05929   -0.29256    0.20506   -0.01868   -0.04003
 Iteration  1 RMS(Cart)=  0.02471360 RMS(Int)=  0.00026038
 Iteration  2 RMS(Cart)=  0.00043984 RMS(Int)=  0.00005816
 Iteration  3 RMS(Cart)=  0.00000007 RMS(Int)=  0.00005816
 Variable       Old X    -DE/DX   Delta X   Delta X   Delta X     New X
                                 (Linear)    (Quad)   (Total)
    R1        2.05310   0.00004  -0.00044   0.00052   0.00008   2.05318
    R2        2.05707  -0.00009  -0.00014  -0.00005  -0.00019   2.05688
    R3        2.06977   0.00025  -0.00024   0.00024   0.00001   2.06978
    R4        2.81779   0.00019  -0.00041   0.00101   0.00060   2.81839
    R5        4.27140   0.00029   0.01279   0.00503   0.01782   4.28922
    R6        3.03763  -0.00016  -0.00346   0.00154  -0.00192   3.03571
    R7        2.24646   0.00018  -0.00037   0.00077   0.00040   2.24687
    R8        2.07001   0.00016  -0.00001   0.00041   0.00040   2.07041
    R9        2.09330   0.00018  -0.00040   0.00090   0.00050   2.09380
   R10        2.49416  -0.00052  -0.00017   0.00011  -0.00007   2.49409
   R11        2.05988  -0.00001  -0.00028   0.00034   0.00006   2.05993
   R12        2.05696   0.00005  -0.00003   0.00023   0.00020   2.05716
   R13        3.00107   0.00002  -0.00146   0.00104  -0.00042   3.00065
   R14        2.63208  -0.00017  -0.00053   0.00033  -0.00020   2.63188
   R15        2.87655  -0.00005  -0.00093   0.00113   0.00020   2.87675
   R16        2.54345   0.00001  -0.00039   0.00049   0.00010   2.54355
   R17        2.08131   0.00013  -0.00000   0.00025   0.00025   2.08156
   R18        2.05565   0.00007  -0.00017   0.00033   0.00016   2.05581
   R19        2.06047   0.00003  -0.00031   0.00041   0.00010   2.06057
   R20        2.05758   0.00004  -0.00024   0.00033   0.00009   2.05767
   R21        1.80989   0.00018  -0.00037   0.00064   0.00027   1.81016
    A1        1.94769   0.00011   0.00172  -0.00032   0.00132   1.94901
    A2        1.91066  -0.00022   0.00018  -0.00046  -0.00032   1.91035
    A3        1.91839  -0.00000  -0.00080   0.00074  -0.00017   1.91822
    A4        1.87278   0.00019   0.00242  -0.00045   0.00194   1.87472
    A5        1.93058  -0.00019  -0.00213   0.00087  -0.00103   1.92954
    A6        1.88196   0.00011  -0.00142  -0.00043  -0.00181   1.88016
    A7        2.02050   0.00006   0.00005   0.00003   0.00006   2.02056
    A8        2.20999  -0.00004   0.00020  -0.00030  -0.00011   2.20988
    A9        2.05265  -0.00002  -0.00021   0.00028   0.00005   2.05270
   A10        1.86274  -0.00006   0.00028   0.00006   0.00033   1.86308
   A11        1.71641  -0.00024  -0.00014  -0.00094  -0.00108   1.71532
   A12        1.93173   0.00026   0.00095   0.00126   0.00220   1.93393
   A13        1.92967  -0.00002  -0.00001  -0.00110  -0.00111   1.92855
   A14        2.03388   0.00006   0.00042   0.00013   0.00054   2.03441
   A15        1.96053  -0.00003  -0.00143   0.00045  -0.00099   1.95954
   A16        1.90259  -0.00001  -0.00022   0.00029   0.00006   1.90266
   A17        1.88141   0.00007   0.00026  -0.00003   0.00024   1.88164
   A18        1.97367   0.00005   0.00032  -0.00008   0.00023   1.97391
   A19        1.83805   0.00002  -0.00011   0.00011  -0.00000   1.83805
   A20        1.88006   0.00004   0.00010  -0.00026  -0.00016   1.87990
   A21        1.98210  -0.00016  -0.00038   0.00000  -0.00038   1.98172
   A22        1.94053  -0.00023  -0.00007  -0.00049  -0.00056   1.93997
   A23        1.81714   0.00008   0.00011   0.00001   0.00012   1.81727
   A24        1.78991   0.00021   0.00123   0.00045   0.00168   1.79159
   A25        1.99372   0.00001  -0.00052  -0.00005  -0.00057   1.99316
   A26        1.95280  -0.00008  -0.00060  -0.00021  -0.00081   1.95199
   A27        1.95411   0.00003   0.00009   0.00034   0.00043   1.95453
   A28        1.92969   0.00000  -0.00022   0.00033   0.00011   1.92980
   A29        1.92207  -0.00002   0.00005  -0.00011  -0.00007   1.92201
   A30        1.91572  -0.00005   0.00001  -0.00015  -0.00013   1.91559
   A31        1.90176   0.00001  -0.00017   0.00003  -0.00014   1.90161
   A32        1.90181   0.00002   0.00007  -0.00004   0.00003   1.90184
   A33        1.89222   0.00004   0.00027  -0.00007   0.00020   1.89242
   A34        1.77313   0.00035   0.01496  -0.00012   0.01484   1.78797
   A35        1.90405  -0.00007  -0.00014  -0.00013  -0.00027   1.90378
   A36        3.10690   0.00027  -0.00745   0.00171  -0.00562   3.10128
   A37        3.14867   0.00014   0.03315   0.00083   0.03401   3.18268
    D1        2.83313  -0.00004  -0.02538   0.00009  -0.02524   2.80789
    D2       -1.32323   0.00006  -0.00931  -0.00098  -0.00999  -1.33322
    D3        0.74487   0.00010  -0.01159   0.00021  -0.01173   0.73313
    D4        2.80245   0.00004   0.00878  -0.00095   0.00786   2.81031
    D5       -0.32824   0.00004   0.00882  -0.00130   0.00755  -0.32068
    D6        0.64388   0.00003   0.00862  -0.00164   0.00701   0.65089
    D7       -2.48681   0.00003   0.00866  -0.00200   0.00671  -2.48010
    D8       -1.39902  -0.00016   0.00771  -0.00133   0.00631  -1.39272
    D9        1.75348  -0.00016   0.00775  -0.00168   0.00600   1.75947
   D10        2.83014   0.00010  -0.00397   0.00096  -0.00300   2.82713
   D11       -1.45460  -0.00004  -0.00395  -0.00059  -0.00454  -1.45915
   D12        0.60074  -0.00011  -0.00530  -0.00010  -0.00540   0.59534
   D13       -0.32133   0.00010  -0.00400   0.00127  -0.00273  -0.32406
   D14        1.67711  -0.00004  -0.00399  -0.00028  -0.00427   1.67284
   D15       -2.55073  -0.00011  -0.00534   0.00021  -0.00513  -2.55586
   D16       -3.13155   0.00000  -0.00001   0.00021   0.00019  -3.13135
   D17       -0.97679  -0.00006  -0.00061  -0.00012  -0.00073  -0.97752
   D18        1.06198   0.00009   0.00002   0.00043   0.00045   1.06243
   D19        1.12235  -0.00002   0.00017  -0.00016   0.00001   1.12236
   D20       -3.00608  -0.00008  -0.00042  -0.00049  -0.00091  -3.00699
   D21       -0.96731   0.00006   0.00021   0.00006   0.00027  -0.96704
   D22       -0.93062   0.00000   0.00033   0.00008   0.00041  -0.93021
   D23        1.22414  -0.00006  -0.00026  -0.00024  -0.00051   1.22363
   D24       -3.02028   0.00009   0.00036   0.00031   0.00067  -3.01961
   D25        0.95420   0.00001   0.00036   0.00036   0.00072   0.95492
   D26        3.05774   0.00005   0.00034   0.00049   0.00084   3.05858
   D27       -1.19701   0.00000   0.00005   0.00046   0.00051  -1.19649
   D28        1.02176  -0.00004  -0.00065   0.00051  -0.00013   1.02163
   D29       -1.08087  -0.00003  -0.00032   0.00034   0.00002  -1.08086
   D30        3.12035  -0.00004  -0.00069   0.00058  -0.00011   3.12025
   D31       -1.02843   0.00001  -0.00040   0.00088   0.00049  -1.02794
   D32       -3.13106   0.00002  -0.00008   0.00071   0.00063  -3.13043
   D33        1.07016   0.00001  -0.00044   0.00095   0.00051   1.07067
   D34        3.01164   0.00003   0.00047   0.00064   0.00111   3.01274
   D35        0.90900   0.00004   0.00079   0.00046   0.00126   0.91026
   D36       -1.17296   0.00003   0.00043   0.00071   0.00113  -1.17182
   D37        1.43510   0.00029   0.00499   0.00187   0.00686   1.44196
   D38       -2.72834   0.00008   0.00469   0.00124   0.00593  -2.72241
   D39       -0.48588   0.00000   0.00347   0.00121   0.00468  -0.48120
         Item               Value     Threshold  Converged?
 Maximum Force            0.000523     0.000450     NO 
 RMS     Force            0.000128     0.000300     YES
 Maximum Displacement     0.096781     0.001800     NO 
 RMS     Displacement     0.024713     0.001200     NO 
 Predicted change in Energy=-1.066415D-05
 GradGradGradGradGradGradGradGradGradGradGradGradGradGradGradGradGradGrad

                          Input orientation:                          
 ---------------------------------------------------------------------
 Center     Atomic      Atomic             Coordinates (Angstroms)
 Number     Number       Type             X           Y           Z
 ---------------------------------------------------------------------
      1          1           0        2.389608    1.003083    2.040850
      2          6           0        1.895442    0.297005    1.379236
      3          1           0        1.885146   -0.707321    1.798709
      4          1           0        0.853654    0.601834    1.232973
      5          6           0        2.561148    0.300267    0.044627
      6          6           0        2.281720   -0.984503   -0.878353
      7          1           0        2.546758   -0.700843   -1.902884
      8          1           0        3.050602   -1.658219   -0.451071
      9          8           0        3.275704    1.145684   -0.389399
     10          8           0        1.057295   -1.439709   -0.689983
     11          1           0       -1.162105   -1.280590    0.817807
     12          6           0       -1.984367   -0.898484    0.212720
     13          1           0       -2.084949   -1.514967   -0.678844
     14          6           0       -1.570124    0.540074   -0.316716
     15          6           0       -2.676491    1.153277   -1.163684
     16          1           0       -3.596917    1.234586   -0.589487
     17          1           0       -2.861220    0.536132   -2.043452
     18          1           0       -2.377951    2.146200   -1.496280
     19          8           0       -1.283885    1.231813    0.801878
     20          8           0       -3.207021   -0.915107    0.879464
     21          1           0       -3.119333   -0.439225    1.706151
     22          1           0       -0.668202    0.327453   -0.912256
 ---------------------------------------------------------------------
                    Distance matrix (angstroms):
                    1          2          3          4          5
     1  H    0.000000
     2  C    1.086499   0.000000
     3  H    1.799610   1.088455   0.000000
     4  H    1.781242   1.095280   1.760091   0.000000
     5  C    2.123271   1.491427   2.132842   2.102057   0.000000
     6  C    3.533254   2.624535   2.720434   3.002255   1.606427
     7  H    4.298965   3.491737   3.760260   3.794360   2.189801
     8  H    3.705282   2.916731   2.706290   3.573574   2.078690
     9  O    2.590677   2.398634   3.186706   2.965500   1.188990
    10  O    3.898685   2.828486   2.723108   2.811961   2.414279
    11  H    4.396096   3.486058   3.252160   2.789116   4.118195
    12  C    5.107805   4.224083   4.186291   3.368417   4.703931
    13  H    5.810247   4.833472   4.748917   4.095275   5.040308
    14  C    4.631627   3.865939   4.239092   2.877507   4.153972
    15  C    5.996412   5.301152   5.748576   4.302321   5.442472
    16  H    6.542993   5.909394   6.287090   4.850702   6.260736
    17  H    6.668640   5.864965   6.231883   4.953742   5.815306
    18  H    6.045463   5.472660   6.097009   4.503016   5.493320
    19  O    3.883545   3.363827   3.846644   2.269755   4.028087
    20  O    6.029140   5.268218   5.178644   4.349156   5.953643
    21  H    5.704447   5.079063   5.012510   4.134287   5.964510
    22  H    4.304360   3.438624   3.865187   2.644491   3.368244
                    6          7          8          9         10
     6  C    0.000000
     7  H    1.095614   0.000000
     8  H    1.107991   1.810577   0.000000
     9  O    2.400995   2.496330   2.813600   0.000000
    10  O    1.319816   2.058046   2.019431   3.419934   0.000000
    11  H    3.850267   4.636154   4.415830   5.199836   2.687840
    12  C    4.404241   5.004591   5.135050   5.675343   3.218619
    13  H    4.403294   4.859401   5.142596   5.991614   3.143165
    14  C    4.180487   4.583068   5.118755   4.884065   3.310921
    15  C    5.406974   5.591646   6.419651   6.002349   4.570462
    16  H    6.290165   6.573860   7.251000   6.876108   5.368766
    17  H    5.488134   5.549423   6.503883   6.385083   4.592449
    18  H    5.647625   5.702959   6.710831   5.847224   5.030882
    19  O    4.522032   5.071955   5.358167   4.713429   3.852766
    20  O    5.763768   6.394790   6.440527   6.919725   4.574140
    21  H    6.012352   6.722958   6.648884   6.913738   4.917992
    22  H    3.228687   3.517769   4.240883   4.061684   2.479840
                   11         12         13         14         15
    11  H    0.000000
    12  C    1.090070   0.000000
    13  H    1.773848   1.088602   0.000000
    14  C    2.183676   1.587875   2.149273   0.000000
    15  C    3.484736   2.565784   2.775702   1.522308   0.000000
    16  H    3.772917   2.791745   3.139120   2.159779   1.087887
    17  H    3.791342   2.813770   2.582975   2.156053   1.090406
    18  H    4.310008   3.513643   3.762738   2.150255   1.088871
    19  O    2.515404   2.318609   3.221653   1.345990   2.410177
    20  O    2.078235   1.392733   2.011766   2.495562   2.955356
    21  H    2.308202   1.931166   2.813427   2.729664   3.311816
    22  H    2.413061   2.121505   2.335844   1.101516   2.185961
                   16         17         18         19         20
    16  H    0.000000
    17  H    1.772880   0.000000
    18  H    1.771776   1.767842   0.000000
    19  O    2.699263   3.326840   2.704554   0.000000
    20  O    2.632682   3.281632   3.962715   2.883355   0.000000
    21  H    2.880917   3.882971   4.182061   2.641770   0.957896
    22  H    3.082928   2.476385   2.563624   2.033517   3.346613
                   21         22
    21  H    0.000000
    22  H    3.667683   0.000000
 Stoichiometry    C6H12O4(3)
 Framework group  C1[X(C6H12O4)]
 Deg. of freedom    60
 Full point group                 C1      NOp   1
 Largest Abelian subgroup         C1      NOp   1
 Largest concise Abelian subgroup C1      NOp   1
                         Standard orientation:                         
 ---------------------------------------------------------------------
 Center     Atomic      Atomic             Coordinates (Angstroms)
 Number     Number       Type             X           Y           Z
 ---------------------------------------------------------------------
      1          1           0       -2.357375   -1.075606    2.077501
      2          6           0       -1.887342   -0.338289    1.432589
      3          1           0       -1.862818    0.645372    1.897930
      4          1           0       -0.851195   -0.633609    1.235549
      5          6           0       -2.599831   -0.280720    0.123619
      6          6           0       -2.353993    1.046378   -0.747576
      7          1           0       -2.654930    0.810278   -1.774252
      8          1           0       -3.107686    1.697672   -0.262388
      9          8           0       -3.328784   -1.106552   -0.323961
     10          8           0       -1.123944    1.495047   -0.581471
     11          1           0        1.147489    1.270686    0.837943
     12          6           0        1.948066    0.919107    0.187004
     13          1           0        2.016682    1.576779   -0.677758
     14          6           0        1.516219   -0.494085   -0.394154
     15          6           0        2.592306   -1.064573   -1.307391
     16          1           0        3.532513   -1.170535   -0.770474
     17          1           0        2.745434   -0.406600   -2.163317
     18          1           0        2.282785   -2.041549   -1.675297
     19          8           0        1.270136   -1.237952    0.700285
     20          8           0        3.193526    0.907328    0.810219
     21          1           0        3.135416    0.393162    1.616334
     22          1           0        0.593671   -0.255916   -0.946891
 ---------------------------------------------------------------------
 Rotational constants (GHZ):           1.9757579           0.5593711           0.5323820
 Standard basis: Aug-CC-pVTZ (5D, 7F)
 There are   850 symmetry adapted cartesian basis functions of A   symmetry.
 There are   736 symmetry adapted basis functions of A   symmetry.
   736 basis functions,  1044 primitive gaussians,   850 cartesian basis functions
    41 alpha electrons       39 beta electrons
       nuclear repulsion energy       539.6339253330 Hartrees.
 NAtoms=   22 NActive=   22 NUniq=   22 SFac= 1.00D+00 NAtFMM=   60 NAOKFM=F Big=F
 Integral buffers will be    131072 words long.
 Raffenetti 2 integral format.
 Two-electron integral symmetry is turned on.
 Nuclear repulsion after empirical dispersion term =      539.6220052865 Hartrees.
 One-electron integrals computed using PRISM.
 NBasis=   736 RedAO= T EigKep=  4.32D-06  NBF=   736
 NBsUse=   736 1.00D-06 EigRej= -1.00D+00 NBFU=   736
 Initial guess from the checkpoint file:  "Forward-wb-opt.chk"
 B after Tr=     0.000000   -0.000000   -0.000000
         Rot=    0.999909    0.013467    0.000516    0.001057 Ang=   1.55 deg.
 Initial guess <Sx>= 0.0000 <Sy>= 0.0000 <Sz>= 1.0000 <S**2>= 2.0125 S= 1.0042
 ExpMin= 2.53D-02 ExpMax= 1.53D+04 ExpMxC= 5.22D+02 IAcc=3 IRadAn=         7 AccDes= 0.00D+00
 Harris functional with IExCor= 4639 and IRadAn=       7 diagonalized for initial guess.
 HarFok:  IExCor= 4639 AccDes= 0.00D+00 IRadAn=         7 IDoV= 1 UseB2=F ITyADJ=14
 ICtDFT=  3500011 ScaDFX=  1.000000  1.000000  1.000000  1.000000
 FoFCou: FMM=F IPFlag=           0 FMFlag=      100000 FMFlg1=           0
         NFxFlg=           0 DoJE=T BraDBF=F KetDBF=T FulRan=T
         wScrn=  0.000000 ICntrl=       500 IOpCl=  0 I1Cent=   200000004 NGrid=           0
         NMat0=    1 NMatS0=      1 NMatT0=    0 NMatD0=    1 NMtDS0=    0 NMtDT0=    0
 Petite list used in FoFCou.
 Requested convergence on RMS density matrix=1.00D-08 within 128 cycles.
 Requested convergence on MAX density matrix=1.00D-06.
 Requested convergence on             energy=1.00D-06.
 No special actions if energy rises.
 SCF Done:  E(UwB97XD) =  -536.640085187     A.U. after   19 cycles
            NFock= 19  Conv=0.69D-08     -V/T= 2.0057
 <Sx>= 0.0000 <Sy>= 0.0000 <Sz>= 1.0000 <S**2>= 2.0124 S= 1.0041
 <L.S>=  0.00000000000    
 Annihilation of the first spin contaminant:
 S**2 before annihilation     2.0124,   after     2.0001
 Calling FoFJK, ICntrl=      2127 FMM=F ISym2X=0 I1Cent= 0 IOpClX= 1 NMat=1 NMatS=1 NMatT=0.
 ***** Axes restored to original set *****
 -------------------------------------------------------------------
 Center     Atomic                   Forces (Hartrees/Bohr)
 Number     Number              X              Y              Z
 -------------------------------------------------------------------
      1        1          -0.000060353    0.000041002   -0.000011004
      2        6           0.000047025   -0.000180340    0.000026845
      3        1           0.000033506    0.000033370   -0.000046921
      4        1           0.000046858    0.000081676    0.000042439
      5        6           0.000174389   -0.000022190   -0.000017313
      6        6          -0.000636355   -0.000089707    0.000006701
      7        1           0.000086491    0.000020274   -0.000036742
      8        1           0.000100789    0.000003355    0.000062653
      9        8          -0.000036978   -0.000015731   -0.000004709
     10        8           0.000406683    0.000098614   -0.000028620
     11        1          -0.000017523   -0.000003418    0.000004413
     12        6          -0.000149480   -0.000023486    0.000068328
     13        1          -0.000009007    0.000015350   -0.000016556
     14        6           0.000147427   -0.000029058    0.000096322
     15        6          -0.000030713   -0.000001774   -0.000028414
     16        1           0.000004205   -0.000005515    0.000010787
     17        1           0.000012644   -0.000018860    0.000011618
     18        1           0.000019826    0.000005204    0.000007948
     19        8          -0.000192326    0.000014877   -0.000027747
     20        8           0.000041620   -0.000026341   -0.000065646
     21        1           0.000017090    0.000043628    0.000019734
     22        1          -0.000005818    0.000059068   -0.000074117
 -------------------------------------------------------------------
 Cartesian Forces:  Max     0.000636355 RMS     0.000111524

 GradGradGradGradGradGradGradGradGradGradGradGradGradGradGradGradGradGrad
 Berny optimization.
 Using GEDIIS/GDIIS optimizer.
 FormGI is forming the generalized inverse of G from B-inverse, IUseBI=4.
 Internal  Forces:  Max     0.000416397 RMS     0.000068508
 Search for a local minimum.
 Step number  15 out of a maximum of  107
 All quantities printed in internal units (Hartrees-Bohrs-Radians)
 Mixed Optimization -- En-DIIS/RFO-DIIS
 Swapping is turned off.
 Update second derivatives using D2CorX and points    1    3    4    5    6
                                                      7    8    9   10   11
                                                     12   13   14   15
 DE= -1.24D-05 DEPred=-1.07D-05 R= 1.16D+00
 TightC=F SS=  1.41D+00  RLast= 5.61D-02 DXNew= 7.3767D-01 1.6816D-01
 Trust test= 1.16D+00 RLast= 5.61D-02 DXMaxT set to 4.39D-01
 ITU=  1  0  1  1  1  1  1  1  1 -1  0  1 -1 -1  0
     Eigenvalues ---    0.00201   0.00240   0.00278   0.00322   0.00370
     Eigenvalues ---    0.00607   0.00963   0.01195   0.01645   0.02661
     Eigenvalues ---    0.02876   0.04596   0.04624   0.04827   0.05285
     Eigenvalues ---    0.05601   0.05685   0.05910   0.06212   0.07076
     Eigenvalues ---    0.07760   0.08500   0.10142   0.10965   0.11520
     Eigenvalues ---    0.12947   0.14125   0.14727   0.15982   0.16001
     Eigenvalues ---    0.16014   0.16070   0.16093   0.16260   0.19339
     Eigenvalues ---    0.20088   0.22143   0.22773   0.23469   0.24390
     Eigenvalues ---    0.25133   0.29561   0.31813   0.32241   0.33003
     Eigenvalues ---    0.33318   0.33545   0.34067   0.34191   0.34301
     Eigenvalues ---    0.34423   0.34433   0.34612   0.35609   0.43576
     Eigenvalues ---    0.48550   0.53372   0.54439   0.73546   1.07410
 En-DIIS/RFO-DIIS/Sim-DIIS IScMMF=       -3 using points:    15   14   13   12   11   10    9    8    7    6
 RFO step:  Lambda=-5.05176633D-06.
 DidBck=F Rises=F RFO-DIIS coefs:    2.42089   -1.04552   -0.82641    0.63562   -0.03674
                  RFO-DIIS coefs:   -0.14024    0.07372    0.08816   -0.14556   -0.02392
 Iteration  1 RMS(Cart)=  0.01108246 RMS(Int)=  0.00009128
 Iteration  2 RMS(Cart)=  0.00006835 RMS(Int)=  0.00008386
 Iteration  3 RMS(Cart)=  0.00000000 RMS(Int)=  0.00008386
 Variable       Old X    -DE/DX   Delta X   Delta X   Delta X     New X
                                 (Linear)    (Quad)   (Total)
    R1        2.05318  -0.00001   0.00040  -0.00034   0.00006   2.05325
    R2        2.05688  -0.00005  -0.00029   0.00004  -0.00026   2.05662
    R3        2.06978   0.00013   0.00060  -0.00030   0.00029   2.07007
    R4        2.81839   0.00006   0.00121  -0.00070   0.00050   2.81889
    R5        4.28922   0.00016   0.01040   0.00061   0.01101   4.30023
    R6        3.03571  -0.00002  -0.00110  -0.00024  -0.00134   3.03437
    R7        2.24687  -0.00003   0.00082  -0.00063   0.00019   2.24706
    R8        2.07041   0.00006   0.00045  -0.00018   0.00027   2.07068
    R9        2.09380   0.00009   0.00081  -0.00021   0.00061   2.09440
   R10        2.49409  -0.00042   0.00003  -0.00069  -0.00066   2.49343
   R11        2.05993  -0.00001   0.00020  -0.00008   0.00012   2.06005
   R12        2.05716   0.00001   0.00017  -0.00015   0.00003   2.05719
   R13        3.00065   0.00003   0.00036  -0.00025   0.00012   3.00077
   R14        2.63188  -0.00007  -0.00000  -0.00019  -0.00019   2.63170
   R15        2.87675  -0.00001   0.00051  -0.00029   0.00022   2.87697
   R16        2.54355  -0.00004   0.00034  -0.00036  -0.00003   2.54353
   R17        2.08156   0.00002   0.00040  -0.00024   0.00016   2.08172
   R18        2.05581   0.00000   0.00032  -0.00031   0.00001   2.05582
   R19        2.06057  -0.00000   0.00027  -0.00024   0.00002   2.06059
   R20        2.05767   0.00001   0.00026  -0.00020   0.00006   2.05773
   R21        1.81016   0.00004   0.00062  -0.00045   0.00017   1.81033
    A1        1.94901   0.00004   0.00107  -0.00043   0.00046   1.94947
    A2        1.91035  -0.00013  -0.00270   0.00069  -0.00210   1.90825
    A3        1.91822  -0.00001  -0.00069   0.00037  -0.00039   1.91783
    A4        1.87472   0.00004   0.00191  -0.00077   0.00105   1.87577
    A5        1.92954  -0.00007  -0.00029   0.00035   0.00040   1.92995
    A6        1.88016   0.00014   0.00073  -0.00023   0.00058   1.88074
    A7        2.02056   0.00001   0.00077  -0.00062   0.00015   2.02071
    A8        2.20988   0.00000  -0.00069   0.00042  -0.00028   2.20960
    A9        2.05270  -0.00001  -0.00006   0.00020   0.00013   2.05284
   A10        1.86308  -0.00003   0.00068  -0.00014   0.00054   1.86362
   A11        1.71532  -0.00014  -0.00134  -0.00027  -0.00161   1.71372
   A12        1.93393   0.00007   0.00208  -0.00067   0.00141   1.93535
   A13        1.92855  -0.00000  -0.00124   0.00030  -0.00094   1.92761
   A14        2.03441   0.00005   0.00061   0.00028   0.00089   2.03530
   A15        1.95954   0.00001  -0.00095   0.00035  -0.00060   1.95894
   A16        1.90266   0.00000  -0.00005  -0.00017  -0.00023   1.90243
   A17        1.88164   0.00003   0.00042  -0.00006   0.00036   1.88201
   A18        1.97391   0.00001   0.00000  -0.00013  -0.00013   1.97378
   A19        1.83805  -0.00000  -0.00001  -0.00006  -0.00007   1.83798
   A20        1.87990   0.00002   0.00018   0.00017   0.00035   1.88025
   A21        1.98172  -0.00006  -0.00054   0.00025  -0.00029   1.98143
   A22        1.93997  -0.00011  -0.00090   0.00024  -0.00066   1.93931
   A23        1.81727   0.00003   0.00013  -0.00013  -0.00001   1.81726
   A24        1.79159   0.00011   0.00148   0.00002   0.00150   1.79308
   A25        1.99316   0.00001  -0.00029   0.00010  -0.00019   1.99297
   A26        1.95199  -0.00004  -0.00096  -0.00007  -0.00103   1.95096
   A27        1.95453   0.00001   0.00077  -0.00015   0.00061   1.95515
[truncated: 470,817 more chars]
