# Supplementary material for: Computational Investigation of Substituent Effects on the Alcohol + Carbonyl Channel of Peroxy Radical Self- and Cross-Reactions
Source: J Phys Chem A. 2023 Feb 8;127(7):1686–96. doi: 10.1021/acs.jpca.2c08927 (PMC9969516; doi:10.1021/acs.jpca.2c08927)
Supplement: Supplementary file 2 — jp2c08927_si_002.zip [file jp2c08927_si_002.zip › AceO--OiPrOH/RO-AceO-reactant-molpro.out]

 Primary working directories    : /tmp/hasangal/30799339
 Secondary working directories  : /tmp/hasangal/30799339
 Wavefunction directory         : /wrk/hasangal/alkoxy/monomerinput/acetonylalkoxide/ccsdt/acetonylalkoxide-M0001-wb97-opt-molpro/
 Main file repository           : /tmp/hasangal/30799339/

 SHA1      : 1b9ee24a8c5e024cf7fb6ed92c8d2aa976a4c587
 NAME      : 2015.1.31
 ARCHNAME  : linux/x86_64
 FC        : /appl/opt/cluster_studio_xe2016/compilers_and_libraries_2016.0.109/linux/mpi/intel64/bin/mpiifort
 BLASLIB   : -L/appl/opt/cluster_studio_xe2016/compilers_and_libraries_2016.0.109/linux/mkl/lib/intel64 -lmkl_intel_ilp64 -lmkl_intel_thread -lmkl_core
 id        : cs

 Nodes     nprocs
 c629         7
 Number of processes for MPI-2 version of Molpro:   nprocs(total)=    8   nprocs(compute)=    7   nprocs(helper)=    1

 Using customized tuning parameters: mindgm=1; mindgv=20; mindgc=4; mindgr=1; noblas=0; minvec=7
 default implementation of scratch files=sf  

 ***,SCI
 memory,1800,m
 geomtyp=xyz
 NOSYM
 geometry={
 10
 acetonylalkoxide-M0001-wb97-opt.log,Energy: -167991.2411075
 H          1.90051        1.47817        0.08306
 C          0.83020        1.29567        0.06096
 H          0.33602        1.74124        0.92370
 H          0.38477        1.75347       -0.82356
 C          0.56121       -0.17564        0.01516
 C         -0.94444       -0.61125        0.21750
 H         -1.06064       -1.62280       -0.18801
 H         -0.97601       -0.64860        1.32482
 O          1.38071       -1.02705       -0.14565
 O         -1.78902        0.30778       -0.23957
 }
 BASIS=MINAO
 END
 {rhf;
 wf,charge=0,spin=1}
 BASIS=VDZ-F12
 END
 {rhf;
 wf,charge=0,spin=1}
 rccsd(t)-f12a,gem_beta=0.9
 
 

 Variables initialized (889), CPU time= 0.01 sec
 Commands  initialized (702), CPU time= 0.00 sec, 572 directives.
 Default parameters read. Elapsed time= 0.13 sec

 Checking input...
 Passed
1


                                         ***  PROGRAM SYSTEM MOLPRO  ***
                                       Copyright, TTI GmbH Stuttgart, 2015
                                    Version 2015.1 linked Mar 22 2018 22:11:11


 **********************************************************************************************************************************
 LABEL *   SCI                                                                           
  64 bit mpp version                                                                     DATE: 20-Nov-18          TIME: 15:13:10  
 **********************************************************************************************************************************

 SHA1:             1b9ee24a8c5e024cf7fb6ed92c8d2aa976a4c587
 **********************************************************************************************************************************
 SETTING GEOMTYP        =    XYZ

 Variable memory set to 1800000000 words,  buffer space   230000 words

 ZSYMEL=NOSYM
 
 SETTING BASIS          =    MINAO


 Recomputing integrals since basis changed


 Using spherical harmonics

 Library entry H      S MINAO                selected for orbital group  1
 Library entry C      S MINAO                selected for orbital group  2
 Library entry C      P MINAO                selected for orbital group  2
 Library entry O      S MINAO                selected for orbital group  6
 Library entry O      P MINAO                selected for orbital group  6


 PROGRAM * SEWARD (Integral evaluation for generally contracted gaussian basis sets)     Author: Roland Lindh, 1990

 Geometry written to block  1 of record 700


 Point group  C1  


 ATOMIC COORDINATES

 NR  ATOM    CHARGE       X              Y              Z

   1  H       1.00    3.591443397    2.793336466    0.156960652
   2  C       6.00    1.568850629    2.448461448    0.115197705
   3  H       1.00    0.634985772    3.290466717    1.745540021
   4  H       1.00    0.727109921    3.313578068   -1.556302847
   5  C       6.00    1.060533198   -0.331911497    0.028648248
   6  C       6.00   -1.784732941   -1.155095094    0.411015432
   7  H       1.00   -2.004319117   -3.066647555   -0.355287409
   8  H       1.00   -1.844391595   -1.225676364    2.503546964
   9  O       8.00    2.609163757   -1.940843216   -0.275238610
  10  O       8.00   -3.380757831    0.581619907   -0.452721688

 Bond lengths in Bohr (Angstrom)

 1-2  2.052209645  2-3  2.058905659  2-4  2.061763391  2-5  2.827782016  5-6  2.986532321
     ( 1.085982576)     ( 1.089525954)     ( 1.091038201)     ( 1.496397800)     ( 1.580404844)

  5- 9  2.253722501   6- 7  2.071103799   6- 8  2.094571337   6-10  2.511875048
       ( 1.192618587)       ( 1.095980932)       ( 1.108399418)       ( 1.329227032)

 Bond angles

  1-2-3  111.23461025   1-2-4  110.38671625   1-2-5  110.06098333   2-5-6  115.99851107

  2-5-9  125.62925008   3-2-4  106.57004376   3-2-5  110.16981289   4-2-5  108.32239674

  5- 6- 7  107.94090205   5- 6- 8   99.45826252   5- 6-10  111.76125970   6- 5- 9  118.36785412

  7- 6- 8  109.60391007   7- 6-10  116.33021870   8- 6-10  110.40949730

 NUCLEAR CHARGE:                   39
 NUMBER OF PRIMITIVE AOS:         150
 NUMBER OF SYMMETRY AOS:          150
 NUMBER OF CONTRACTIONS:           30   (  30A   )
 NUMBER OF CORE ORBITALS:           5   (   5A   )
 NUMBER OF VALENCE ORBITALS:       25   (  25A   )


 NUCLEAR REPULSION ENERGY  168.21923092

 Eigenvalues of metric

         1 0.184E+00 0.194E+00 0.205E+00 0.247E+00 0.247E+00 0.257E+00 0.276E+00 0.305E+00


 Contracted 2-electron integrals neglected if value below      1.0D-11
 AO integral compression algorithm  1   Integral accuracy      1.0D-11

     1.835 MB (compressed) written to integral file (100.0%)

     Node minimum: 0.262 MB, node maximum: 0.262 MB


 NUMBER OF SORTED TWO-ELECTRON INTEGRALS:      15477.     BUFFER LENGTH:  32768
 NUMBER OF SEGMENTS:   1  SEGMENT LENGTH:      15477      RECORD LENGTH: 524288

 Memory used in sort:       0.57 MW

 SORT1 READ      129727. AND WROTE       15392. INTEGRALS IN      1 RECORDS. CPU TIME:     0.00 SEC, REAL TIME:     0.02 SEC
 SORT2 READ      107860. AND WROTE      108345. INTEGRALS IN      7 RECORDS. CPU TIME:     0.00 SEC, REAL TIME:     0.00 SEC

 Node minimum:       15279.  Node maximum:       15678. integrals

 OPERATOR DM      FOR CENTER  0  COORDINATES:    0.000000    0.000000    0.000000


 **********************************************************************************************************************************
 DATASETS  * FILE   NREC   LENGTH (MB)   RECORD NAMES
              1      18       20.07       500      610      700      900      950      970     1000      129      960     1100   
                                          VAR    BASINP    GEOM    SYMINP    ZMAT    AOBASIS   BASIS     P2S    ABASIS      S 
                                         1400     1410     1200     1210     1080     1600     1650     1700   
                                           T        V       H0       H01     AOSYM     SMH    MOLCAS    OPER   

 PROGRAMS   *        TOTAL       INT
 CPU TIMES  *         0.86      0.75
 REAL TIME  *         4.46 SEC
 DISK USED  *        29.93 MB      
 GA USED    *         0.00 MB       (max)       0.00 MB       (current)
 **********************************************************************************************************************************


 PROGRAM * RHF-SCF (OPEN SHELL)       Authors: W. Meyer, H.-J. Werner


 NUMBER OF ELECTRONS:      20+   19-    SPACE SYMMETRY=1    SPIN SYMMETRY: Doublet 
 CONVERGENCE THRESHOLDS:    1.00E-05 (Density)    1.00E-07 (Energy)
 MAX. NUMBER OF ITERATIONS:       60
 INTERPOLATION TYPE:            DIIS
 INTERPOLATION STEPS:              2 (START)      1 (STEP)
 LEVEL SHIFTS:                 -0.60 (CLOSED) -0.30 (OPEN) 


 Orbital guess generated from atomic densities. Full valence occupancy:   20

 Molecular orbital dump at record        2100.2

 Initial alpha occupancy:  20
 Initial beta  occupancy:  19
 Wave function symmetry:    1

 ITERATION    DDIFF          GRAD             ENERGY        2-EL.EN.            DIPOLE MOMENTS         DIIS   ORB.
    1      0.000D+00      0.000D+00      -265.41371626    517.518245    1.66260    0.14660    0.96503    0    start
    2      0.000D+00      0.238D-01      -265.63645399    518.088226    0.59101    0.54438    0.48181    1    diag,B
    3      0.419D-01      0.532D-02      -265.66566867    517.918635    0.23487    0.58938    0.43042    2    diag,B
    4      0.903D-02      0.446D-02      -265.69475438    517.754295    0.03868    0.53546    0.39469    3    diag,B
    5      0.108D-01      0.338D-02      -265.71926092    517.531573   -0.02788    0.39974    0.36860    4    diag,B
    6      0.158D-01      0.134D-02      -265.72096607    517.515820   -0.10925    0.43033    0.35882    5    diag,B
    7      0.375D-02      0.829D-03      -265.72171520    517.477281   -0.07576    0.35855    0.35586    6    fixocc
    8      0.484D-02      0.461D-03      -265.72194086    517.485264   -0.09115    0.37359    0.35535    7    diag,B
    9      0.151D-02      0.181D-03      -265.72202249    517.476836   -0.08742    0.36481    0.35549    8    diag,B
   10      0.868D-03      0.127D-03      -265.72208950    517.476938   -0.08697    0.36684    0.35617    9    orth
   11      0.667D-03      0.115D-03      -265.72213259    517.478646   -0.08622    0.36645    0.35664    9    diag,B
   12      0.428D-03      0.109D-03      -265.72221533    517.483742   -0.08614    0.36664    0.35798    9    diag,B
   13      0.839D-03      0.106D-03      -265.72228480    517.487560   -0.08706    0.36618    0.35938    9    diag,B
   14      0.703D-03      0.105D-03      -265.72238153    517.492881   -0.08883    0.36610    0.36148    9    diag,B
   15      0.978D-03      0.105D-03      -265.72319132    517.544577   -0.10653    0.36352    0.37779    9    diag,B
   16      0.856D-02      0.103D-03      -265.72322333    517.547055   -0.10680    0.36258    0.37857    9    diag,B
     Orbital 20.1 strongly deviates from fixed occupation: 1.10955  (now: 1.00)
     Note:  Use {hf,nitord=N} to fix occupations at iteration N
            Use {gthresh,occdev=1.0} to suppress deviation warnings
   17      0.346D-03      0.976D-04      -265.72451220    517.688667   -0.17825    0.35089    0.39736    9    diag,B
   18      0.204D-01      0.387D-03      -265.72445719    517.675787   -0.17045    0.35213    0.39696    9    diag,B
   19      0.186D-02      0.342D-03      -265.72446853    517.692586   -0.18665    0.35192    0.39734    9    diag,B
   20      0.304D-02      0.489D-03      -265.72446444    517.676458   -0.17022    0.35178    0.39698    9    orth
   21      0.300D-02      0.335D-03      -265.72446846    517.676263   -0.16922    0.35141    0.39698    9    diag,B
   22      0.114D-03      0.321D-03      -265.72461018    517.697698   -0.17407    0.34472    0.39758    9    diag,B
   23      0.246D-02      0.274D-03      -265.72469089    517.736507   -0.20168    0.33667    0.39555    9    diag,B
   24      0.619D-02      0.436D-03      -265.72444363    517.671754   -0.16662    0.35195    0.39683    9    diag,B
   25      0.925D-02      0.308D-03      -265.72450906    517.700550   -0.19057    0.34877    0.39707    9    diag,B
   26      0.486D-02      0.489D-03      -265.72445821    517.676527   -0.17131    0.35221    0.39699    9    diag,B
   27      0.400D-02      0.350D-03      -265.72446119    517.679457   -0.17468    0.35235    0.39707    9    diag,B
   28      0.576D-03      0.382D-03      -265.72449167    517.679155   -0.16921    0.35038    0.39711    9    diag,B
   29      0.561D-03      0.307D-03      -265.72459183    517.694935   -0.17351    0.34585    0.39756    9    diag,B
   30      0.187D-02      0.284D-03      -265.72465325    517.739356   -0.20678    0.33660    0.39498    9    orth
   31      0.727D-02      0.494D-03      -265.72444581    517.672715   -0.16780    0.35210    0.39686    9    diag,B
   32      0.983D-02      0.319D-03      -265.72449257    517.697755   -0.18951    0.34975    0.39712    9    diag,B
   33      0.432D-02      0.492D-03      -265.72446005    517.676525   -0.17101    0.35211    0.39699    9    diag,B
   34      0.368D-02      0.346D-03      -265.72445959    517.677387   -0.17226    0.35226    0.39701    9    diag,B
   35      0.194D-03      0.359D-03      -265.72452798    517.684182   -0.16992    0.34868    0.39730    9    diag,B
   36      0.529D-03      0.290D-03      -265.72469210    517.717968   -0.18506    0.34054    0.39725    9    diag,B
   37      0.452D-02      0.320D-03      -265.72454803    517.711008   -0.19564    0.34573    0.39680    9    diag,B
   38      0.750D-03      0.499D-03      -265.72464504    517.702850   -0.17360    0.34261    0.39787    9    diag,B
   39      0.288D-02      0.244D-03      -265.72461482    517.696273   -0.16894    0.34349    0.39802    9    diag,B
   40      0.104D-02      0.215D-03      -265.72459041    517.691557   -0.16417    0.34364    0.39842    9    orth
   41      0.898D-03      0.179D-03      -265.72465888    517.704498   -0.17039    0.34135    0.39900    9    diag,B
   42      0.172D-02      0.204D-03      -265.72444810    517.669967   -0.16158    0.35025    0.39683    9    diag,B
   43      0.393D-02      0.244D-03      -265.72476034    517.743815   -0.19826    0.33387    0.39691    9    diag,B


 ?APPARENTLY NO CONVERGENCE, EXIT AFTER THREE FURTHER ITERATIONS


   44      0.101D-01      0.372D-03      -265.72451340    517.690046   -0.18007    0.34976    0.39745    9    diag,B
   45      0.666D-02      0.401D-03      -265.72181531    517.692898   -0.26370    0.37421    0.36019    9    orth
   46      0.897D-02      0.143D-02      -265.71870232    517.797869   -0.00188    0.22259    0.45456    0    orth

 Final alpha occupancy:  20
 Final beta  occupancy:  19

 !RHF STATE 1.1 Energy               -265.718702322380
 Nuclear energy                       168.21923092
 One-electron energy                 -692.83686794
 Two-electron energy                  258.89893470
 Virial quotient                       -1.00315021
 !RHF STATE 1.1 Dipole moment          -0.00187659     0.22259176     0.45455865
 Dipole moment /Debye                  -0.00476951     0.56573477     1.15529717

 Orbital energies:

         1.1          2.1          3.1          4.1          5.1          6.1          7.1          8.1          9.1         10.1
    -20.643625   -20.627008   -11.552119   -11.492044   -11.417403    -1.490108    -1.426004    -1.099224    -0.998417    -0.807132

        11.1         12.1         13.1         14.1         15.1         16.1         17.1         18.1         19.1         20.1
     -0.736273    -0.721826    -0.692531    -0.657312    -0.649780    -0.622752    -0.565877    -0.552050    -0.471279    -0.655749

        21.1         22.1
      0.116042     0.352322

 HOMO     20.1    -0.655749 =     -17.8438eV
 LUMO     21.1     0.116042 =       3.1577eV
 LUMO-HOMO         0.771791 =      21.0015eV

 No convergence


 **********************************************************************************************************************************
 DATASETS  * FILE   NREC   LENGTH (MB)   RECORD NAMES
              1      18       20.07       500      610      700      900      950      970     1000      129      960     1100   
                                          VAR    BASINP    GEOM    SYMINP    ZMAT    AOBASIS   BASIS     P2S    ABASIS      S 
                                         1400     1410     1200     1210     1080     1600     1650     1700   
                                           T        V       H0       H01     AOSYM     SMH    MOLCAS    OPER   

              2       4        2.93       700     1000      520     2100   
                                         GEOM     BASIS   MCVARS     RHF  

 PROGRAMS   *        TOTAL       RHF       INT
 CPU TIMES  *         1.06      0.20      0.75
 REAL TIME  *         5.04 SEC
 DISK USED  *       192.23 MB      
 SF USED    *         0.00 MB      
 GA USED    *         0.00 MB       (max)       0.00 MB       (current)
 **********************************************************************************************************************************
 SETTING BASIS          =    VDZ-F12


 Recomputing integrals since basis changed


 Using spherical harmonics

 Library entry H      S cc-pVDZ-F12          selected for orbital group  1
 Library entry H      P cc-pVDZ-F12          selected for orbital group  1
 Library entry C      S cc-pVDZ-F12          selected for orbital group  2
 Library entry C      P cc-pVDZ-F12          selected for orbital group  2
 Library entry C      D cc-pVDZ-F12          selected for orbital group  2
 Library entry O      S cc-pVDZ-F12          selected for orbital group  6
 Library entry O      P cc-pVDZ-F12          selected for orbital group  6
 Library entry O      D cc-pVDZ-F12          selected for orbital group  6


 PROGRAM * SEWARD (Integral evaluation for generally contracted gaussian basis sets)     Author: Roland Lindh, 1990

 Geometry written to block  1 of record 700


 Point group  C1  


 ATOMIC COORDINATES

 NR  ATOM    CHARGE       X              Y              Z

   1  H       1.00    3.591443397    2.793336466    0.156960652
   2  C       6.00    1.568850629    2.448461448    0.115197705
   3  H       1.00    0.634985772    3.290466717    1.745540021
   4  H       1.00    0.727109921    3.313578068   -1.556302847
   5  C       6.00    1.060533198   -0.331911497    0.028648248
   6  C       6.00   -1.784732941   -1.155095094    0.411015432
   7  H       1.00   -2.004319117   -3.066647555   -0.355287409
   8  H       1.00   -1.844391595   -1.225676364    2.503546964
   9  O       8.00    2.609163757   -1.940843216   -0.275238610
  10  O       8.00   -3.380757831    0.581619907   -0.452721688

 Bond lengths in Bohr (Angstrom)

 1-2  2.052209645  2-3  2.058905659  2-4  2.061763391  2-5  2.827782016  5-6  2.986532321
     ( 1.085982576)     ( 1.089525954)     ( 1.091038201)     ( 1.496397800)     ( 1.580404844)

  5- 9  2.253722501   6- 7  2.071103799   6- 8  2.094571337   6-10  2.511875048
       ( 1.192618587)       ( 1.095980932)       ( 1.108399418)       ( 1.329227032)

 Bond angles

  1-2-3  111.23461025   1-2-4  110.38671625   1-2-5  110.06098333   2-5-6  115.99851107

  2-5-9  125.62925008   3-2-4  106.57004376   3-2-5  110.16981289   4-2-5  108.32239674

  5- 6- 7  107.94090205   5- 6- 8   99.45826252   5- 6-10  111.76125970   6- 5- 9  118.36785412

  7- 6- 8  109.60391007   7- 6-10  116.33021870   8- 6-10  110.40949730

 NUCLEAR CHARGE:                   39
 NUMBER OF PRIMITIVE AOS:         260
 NUMBER OF SYMMETRY AOS:          250
 NUMBER OF CONTRACTIONS:          195   ( 195A   )
 NUMBER OF CORE ORBITALS:           5   (   5A   )
 NUMBER OF VALENCE ORBITALS:       25   (  25A   )


 NUCLEAR REPULSION ENERGY  168.21923092


 Eigenvalues of metric

         1 0.121E-03 0.223E-03 0.455E-03 0.640E-03 0.729E-03 0.143E-02 0.168E-02 0.185E-02


 Contracted 2-electron integrals neglected if value below      1.0D-11
 AO integral compression algorithm  1   Integral accuracy      1.0D-11

     833.880 MB (compressed) written to integral file ( 48.7%)

     Node minimum: 115.081 MB, node maximum: 122.159 MB


 NUMBER OF SORTED TWO-ELECTRON INTEGRALS:   26094705.     BUFFER LENGTH:  32768
 NUMBER OF SEGMENTS:   2  SEGMENT LENGTH:   15991171      RECORD LENGTH: 524288

 Memory used in sort:      16.55 MW

 SORT1 READ   213980945. AND WROTE    25292139. INTEGRALS IN     73 RECORDS. CPU TIME:     2.27 SEC, REAL TIME:     2.70 SEC
 SORT2 READ   176257059. AND WROTE   182605605. INTEGRALS IN   3171 RECORDS. CPU TIME:     0.41 SEC, REAL TIME:     0.75 SEC

 Node minimum:    26078325.  Node maximum:    26094705. integrals

 OPERATOR DM      FOR CENTER  0  COORDINATES:    0.000000    0.000000    0.000000


 **********************************************************************************************************************************
 DATASETS  * FILE   NREC   LENGTH (MB)   RECORD NAMES
              1      18       21.46       500      610      700      900      950      970     1001      129      960     1100   
                                          VAR    BASINP    GEOM    SYMINP    ZMAT    AOBASIS   BASIS     P2S    ABASIS      S 
                                         1400     1410     1200     1210     1080     1600     1650     1700   
                                           T        V       H0       H01     AOSYM     SMH    MOLCAS    OPER   

              2       5        2.98       700     1000      520     2100     1001   
                                         GEOM     BASIS   MCVARS     RHF     BASIS   

 PROGRAMS   *        TOTAL       INT       RHF       INT
 CPU TIMES  *         5.62      4.56      0.20      0.75
 REAL TIME  *        11.27 SEC
 DISK USED  *         3.08 GB      
 SF USED    *         0.00 MB      
 GA USED    *         0.00 MB       (max)       0.00 MB       (current)
 **********************************************************************************************************************************


 PROGRAM * RHF-SCF (OPEN SHELL)       Authors: W. Meyer, H.-J. Werner


 NUMBER OF ELECTRONS:      20+   19-    SPACE SYMMETRY=1    SPIN SYMMETRY: Doublet 
 CONVERGENCE THRESHOLDS:    1.00E-05 (Density)    1.00E-07 (Energy)
 MAX. NUMBER OF ITERATIONS:       60
 INTERPOLATION TYPE:            DIIS
 INTERPOLATION STEPS:              2 (START)      1 (STEP)
 LEVEL SHIFTS:                 -0.60 (CLOSED) -0.30 (OPEN) 


 Molecular orbitals read from record     2100.2  Type=RHF/CANONICAL (state 1.1)
 
 Present basis size:     195
 Previous basis size:     30
 Previous occupation:     20
 Previous closed-shells:  19
 Previous core-orbitals:   5
 Present occupation:      20
 Present closed-shells:   19
 Present core-orbitals:    5
 Wavefunction symmetry:    1   Doublet 

 Orbital overlap <old|new>:  < 1.1| 1.1> = 1.000000   < 2.1| 2.1> = 1.000000   < 3.1| 3.1> = 1.000000   < 4.1| 4.1> = 1.000000
                             < 5.1| 5.1> = 1.000000   < 6.1| 6.1> = 1.000000   < 7.1| 7.1> = 1.000000   < 8.1| 8.1> = 1.000000
                             < 9.1| 9.1> = 1.000000   <10.1|10.1> = 1.000000   <11.1|11.1> = 1.000000   <12.1|12.1> = 1.000000
                             <13.1|13.1> = 1.000000   <14.1|14.1> = 1.000000   <15.1|15.1> = 1.000000   <16.1|16.1> = 1.000000
                             <17.1|17.1> = 1.000000   <18.1|18.1> = 1.000000   <19.1|19.1> = 1.000000   <20.1|20.1> = 1.000000

 Molecular orbital dump at record        2101.2

 ITERATION    DDIFF          GRAD             ENERGY        2-EL.EN.            DIPOLE MOMENTS         DIIS   ORB.
    1      0.000D+00      0.000D+00      -265.71870232    517.797869   -0.00188    0.22259    0.45456    0    start
    2      0.000D+00      0.126D-01      -266.18683856    524.282635   -0.15392    0.34242    0.33099    1    diag,B
    3      0.169D-01      0.379D-02      -266.25475922    524.486179   -0.24645    0.41438    0.37869    2    diag,B
    4      0.602D-02      0.141D-02      -266.26897046    524.420681   -0.28945    0.45528    0.40170    3    diag,B
    5      0.233D-02      0.575D-03      -266.27222207    524.466104   -0.32883    0.49811    0.42557    4    diag,B
    6      0.109D-02      0.275D-03      -266.27313901    524.430947   -0.35194    0.52441    0.43774    5    diag,B
    7      0.702D-03      0.117D-03      -266.27333847    524.426600   -0.36785    0.54168    0.44238    6    diag,B
    8      0.358D-03      0.513D-04      -266.27337727    524.427199   -0.37473    0.54833    0.44348    7    orth
    9      0.157D-03      0.227D-04      -266.27338619    524.427473   -0.37796    0.55124    0.44346    8    diag,B
   10      0.788D-04      0.104D-04      -266.27338913    524.427793   -0.37884    0.55211    0.44349    9    diag,B
   11      0.350D-04      0.667D-05      -266.27339121    524.427487   -0.37885    0.55238    0.44355    9    diag,B
   12      0.198D-04      0.576D-05      -266.27339347    524.426997   -0.37857    0.55252    0.44362    9    diag,B
   13      0.158D-04      0.545D-05      -266.27339697    524.426164   -0.37805    0.55267    0.44369    9    diag,B
   14      0.231D-04      0.523D-05      -266.27340171    524.425120   -0.37737    0.55290    0.44378    9    diag,B
   15      0.319D-04      0.506D-05      -266.27340986    524.423194   -0.37626    0.55337    0.44394    9    diag,B
   16      0.573D-04      0.477D-05      -266.27343003    524.417527   -0.37316    0.55479    0.44436    9    diag,B
   17      0.164D-03      0.395D-05      -266.27345130    524.408301   -0.36841    0.55692    0.44478    9    diag,B
   18      0.251D-03      0.305D-05      -266.27345404    524.407016   -0.36735    0.55720    0.44488    9    orth
   19      0.471D-04      0.235D-05      -266.27346138    524.398886   -0.36318    0.55892    0.44500    9    diag,B
   20      0.214D-03      0.237D-05      -266.27346195    524.397917   -0.36196    0.55905    0.44508    9    diag,B
   21      0.446D-04      0.663D-06      -266.27346212    524.396649   -0.36114    0.55929    0.44510    9    diag,B
   22      0.372D-04      0.304D-06      -266.27346212    524.396607   -0.36099    0.55928    0.44511    9    diag,B
   23      0.447D-05      0.106D-06      -266.27346212    524.396580   -0.36100    0.55929    0.44510    0    orth

 Final alpha occupancy:  20
 Final beta  occupancy:  19

 !RHF STATE 1.1 Energy               -266.273462119899
 Nuclear energy                       168.21923092
 One-electron energy                 -696.69098312
 Two-electron energy                  262.19829009
 Virial quotient                       -1.00073591
 !RHF STATE 1.1 Dipole moment          -0.36099552     0.55928965     0.44510307
 Dipole moment /Debye                  -0.91749899     1.42147940     1.13126505

 Orbital energies:

         1.1          2.1          3.1          4.1          5.1          6.1          7.1          8.1          9.1         10.1
    -20.625069   -20.562132   -11.346387   -11.305378   -11.242502    -1.417655    -1.381341    -1.032919    -0.941876    -0.755037

        11.1         12.1         13.1         14.1         15.1         16.1         17.1         18.1         19.1         20.1
     -0.686298    -0.671967    -0.655430    -0.617967    -0.597039    -0.564499    -0.518871    -0.501553    -0.417551    -0.611451

        21.1         22.1
      0.051205     0.057740

 HOMO     20.1    -0.611451 =     -16.6384eV
 LUMO     21.1     0.051205 =       1.3934eV
 LUMO-HOMO         0.662656 =      18.0318eV


 **********************************************************************************************************************************
 DATASETS  * FILE   NREC   LENGTH (MB)   RECORD NAMES
              1      18       21.46       500      610      700      900      950      970     1001      129      960     1100   
                                          VAR    BASINP    GEOM    SYMINP    ZMAT    AOBASIS   BASIS     P2S    ABASIS      S 
                                         1400     1410     1200     1210     1080     1600     1650     1700   
                                           T        V       H0       H01     AOSYM     SMH    MOLCAS    OPER   

              2       6        6.54       700     1000      520     2100     1001     2101   
                                         GEOM     BASIS   MCVARS     RHF     BASIS     RHF  

 PROGRAMS   *        TOTAL       RHF       INT       RHF       INT
 CPU TIMES  *        11.81      6.19      4.56      0.20      0.75
 REAL TIME  *        18.29 SEC
 DISK USED  *         3.15 GB      
 SF USED    *         0.15 MB      
 GA USED    *         0.00 MB       (max)       0.00 MB       (current)
 **********************************************************************************************************************************


 PROGRAM * CCSD (Restricted open-shell coupled cluster)     Authors: C. Hampel, H.-J. Werner, 1991, M. Deegan, P.J. Knowles, 1992

                   Density fitting integral evaluation by F.R. Manby, 2003,2007, G. Knizia, 2010

 Basis set CC-PVDZ/JKFIT generated.      Number of basis functions:   465 
 Basis set CC-PVDZ-F12/OPTRI generated.  Number of basis functions:   440 
 Basis set AUG-CC-PVDZ/MP2FIT generated. Number of basis functions:   475 

 Convergence thresholds:  THRVAR = 1.00D-08  THRDEN = 1.00D-06

 CCSD(T)     terms to be evaluated (factor= 1.000)


 Number of core orbitals:           5 (   5 )
 Number of closed-shell orbitals:  14 (  14 )
 Number of active  orbitals:        1 (   1 )
 Number of external orbitals:     175 ( 175 )

 Memory could be reduced to 152.44 Mwords without degradation in triples

 Number of N-1 electron functions:              29
 Number of N-2 electron functions:             406
 Number of singly external CSFs:              5104
 Number of doubly external CSFs:           9523360
 Total number of CSFs:                     9528464

 Molecular orbitals read from record     2101.2  Type=RHF/CANONICAL (state 1.1)

 Integral transformation finished. Total CPU:   8.85 sec, npass=  1  Memory used:  67.95 MW
 
 Geminal basis:    OPTFULL  GEM_TYPE=SLATER  BETA=0.9  NGEM=6

 Optimizing Gaussian exponents for each gem_beta

 Geminal optimization for beta= 0.9000
 Weight function:   m=0, omega= 1.3652

 Augmented Hessian optimization of geminal fit. Trust ratio= 0.40000
 Convergence reached after  14 iterations. Final gradient= 2.53D-17, Step= 1.17D-08, Delta= 1.32D-09
 
 Alpha:                 0.16713     0.72638     2.57315     8.59263    32.33955   179.26007
 Coeff:                 0.29008     0.30523     0.17630     0.10448     0.06448     0.03994
 
 
 WFN_F12=FIX,EG    DECOUPLE_EXPL=F   HYBRID=0    NOX=F   SEMIINT_F12=T   CORE_SINGLES=F
 
 AO(A)-basis ORBITAL           loaded. Number of functions:     195
 RI(R)-basis CC-PVDZ-F12/OPTRI loaded. Number of functions:     440
 DF-basis CC-PVDZ/JKFIT        loaded. Number of functions:     465

 Screening thresholds:   THRAO=  1.00D-10  THRMO=  1.00D-09  THRPROD=  1.00D-09
                         THRSW=  1.00D-05  THROV=  1.00D-12  THRAOF12=   1.00D-08

 CPU time for one-electron matrices               3.04 sec
 
 Construction of ABS:
 Pseudo-inverse stability          6.22E-12
 Smallest eigenvalue of S          1.33E-04  (threshold= 1.00E-08)
 Ratio eigmin/eigmax               1.77E-05  (threshold= 1.00E-09)
 Smallest eigenvalue of S kept     1.33E-04  (threshold= 1.33E-04, 0 functions deleted, 440 kept)
 
 Construction of CABS:
 Pseudo-inverse stability          6.91E-11
 Smallest eigenvalue of S          4.40E-06  (threshold= 1.00E-08)
 Ratio eigmin/eigmax               4.40E-06  (threshold= 1.00E-09)
 Smallest eigenvalue of S kept     4.40E-06  (threshold= 4.40E-06, 0 functions deleted, 440 kept)
 
 CPU time for basis constructions                 0.12 sec
 Fock operators(MO) rebuilt from dump record.
 CPU time for fock operators                      0.18 sec
 
                                      TOTAL          ALPHA          BETA    
  Singles Contributions MO        -0.003684711   -0.001842124   -0.001842587
  Singles Contributions CABS      -0.012981645   -0.006795678   -0.006185967
  Pure DF-RHF relaxation          -0.012677070
 
 CPU time for singles                             0.41 sec
 
 AO(A)-basis ORBITAL           loaded. Number of functions:     195
 RI(R)-basis CC-PVDZ-F12/OPTRI loaded. Number of functions:     440
 DF-basis AUG-CC-PVDZ/MP2FIT   loaded. Number of functions:     475

 Screening thresholds:   THRAO=  1.00D-10  THRMO=  1.00D-09  THRPROD=  1.00D-09
                         THRSW=  1.00D-05  THROV=  1.00D-12  THRAOF12=   1.00D-08

 CPU time for transformed integrals               6.84 sec
 CPU time for F12 matrices                        4.48 sec

 Diagonal F12 ansatz with fixed amplitudes:   TS= 0.5000  TT= 0.2500  TN= 0.3750
 
 ITER.     SQ.NORM      CORR.ENERGY   TOTAL ENERGY  ENERGY CHANGE      VAR         CPU   MICRO    DIIS
   1      1.24462667    -1.02532259  -267.31146178    -1.0380E+00   2.43E-01      0.30  1  1  1   0  0
   2      1.24496152    -1.02515065  -267.31128984     1.7194E-04   1.25E-04      1.39  0  0  0   1  1
   3      1.24522796    -1.02547617  -267.31161536    -3.2552E-04   1.18E-06      2.64  0  0  0   2  2
   4      1.24523541    -1.02547858  -267.31161777    -2.4078E-06   1.00E-08      4.04  0  0  0   3  3
   5      1.24523637    -1.02547860  -267.31161779    -1.9784E-08   1.17E-10      5.56  0  0  0   4  4
 
 - - Continuing with F12/conv. amplitude coupling turned on.
 
   6      1.24678309    -1.03050787  -267.31664706    -5.0293E-03   2.26E-04      6.82  1  1  1   1  1
   7      1.24678024    -1.03050902  -267.31664821    -1.1452E-06   1.85E-08      8.23  1  1  1   2  2
   8      1.24678065    -1.03050876  -267.31664795     2.5923E-07   5.82E-11      9.74  1  1  1   3  3
 
 CPU time for iterative RMP2-F12                  9.74 sec
 
 
 DF-RMP2-F12 doubles corrections:
 - - - - - - - - - - - - - - - - 
  Approx.                             TOTAL           A-B            A-A            B-B    
  RMP2-F12/3C(FIX)                -0.182728496   -0.160073390   -0.012555126   -0.010099980
  RMP2-F12/3*C(FIX)               -0.177698332   -0.156503696   -0.011770269   -0.009424366
  RMP2-F12/3*C(DX)                -0.179830522   -0.158565936   -0.011816769   -0.009447816
  RMP2-F12/3*C(FIX,DX)            -0.197392874   -0.175377915   -0.012303821   -0.009711138
 
 DF-RMP2-F12 doubles energies:
 - - - - - - - - - - - - - - -
  Approx.                             TOTAL           A-B            A-A            B-B    
  RMP2                            -0.844095553   -0.631732827   -0.112817314   -0.099545413
  RMP2-F12/3C(FIX)                -1.026824049   -0.791806217   -0.125372440   -0.109645393
  RMP2-F12/3*C(FIX)               -1.021793885   -0.788236523   -0.124587583   -0.108969779
  RMP2-F12/3*C(DX)                -1.023926075   -0.790298763   -0.124634083   -0.108993228
  RMP2-F12/3*C(FIX,DX)            -1.041488427   -0.807110742   -0.125121135   -0.109256550
 
 
  Reference energy                   -266.273462119899
  CABS relaxation correction to RHF    -0.012677069911
  New reference energy               -266.286139189810
 
  RMP2-F12 singles (MO) energy         -0.003684710812
  RMP2-F12 pair energy                 -1.026824049327
  RMP2-F12 correlation energy          -1.030508760139
 
 !RMP2-F12/3C(FIX) energy            -267.316647949949

 Starting RMP2 calculation

 Wavefunction is spin-projected

 ITER.      SQ.NORM     CORR.ENERGY   TOTAL ENERGY   ENERGY CHANGE        DEN1      VAR(S)    VAR(P)  DIIS     TIME
   1      1.24220238    -0.84468649  -267.11814861    -0.84468649    -0.00284239  0.13D-04  0.11D-02  1  1    38.25
   2      1.24477797    -0.84774804  -267.12121016    -0.00306155    -0.00000559  0.50D-06  0.24D-05  2  2    39.64
   3      1.24485339    -0.84779640  -267.12125852    -0.00004836    -0.00000005  0.25D-07  0.14D-07  3  3    41.08
   4      1.24485492    -0.84779669  -267.12125881    -0.00000029    -0.00000000  0.95D-09  0.20D-09  4  4    42.61

 Norm of t1 vector:      0.03329923      S-energy:    -0.00305454      T1 diagnostic:  0.00054184
 Norm of t2 vector:      0.49370647      P-energy:    -0.84474215
                                         Alpha-Beta:  -0.63274772
                                         Alpha-Alpha: -0.11279692
                                         Beta-Beta:   -0.09919751

 Spin contamination <S**2-Sz**2-Sz>     0.00000000
  Reference energy                   -266.286139189810
  RHF-RMP2 correlation energy          -0.847796690953
 !RHF-RMP2 energy                    -267.133935880763
 (NB above energy spin projected)

 Starting RCCSD calculation

 ITER.      SQ.NORM     CORR.ENERGY   TOTAL ENERGY   ENERGY CHANGE        DEN1      VAR(S)    VAR(P)  DIIS     TIME
   1      1.24506860    -0.83682911  -267.11029123    -0.83682911    -0.02459802  0.63D-02  0.41D-02  1  1    65.83
   2      1.26676821    -0.85822623  -267.13168835    -0.02139712    -0.00267496  0.44D-03  0.81D-03  2  2    89.08
   3      1.27978518    -0.86352332  -267.13698544    -0.00529709    -0.00058397  0.50D-03  0.67D-04  3  3   112.12
   4      1.28730258    -0.86569170  -267.13915382    -0.00216838    -0.00021261  0.16D-03  0.33D-04  4  4   135.46
   5      1.29499929    -0.86680857  -267.14027069    -0.00111687    -0.00008897  0.94D-04  0.77D-05  5  5   158.72
   6      1.30083921    -0.86726171  -267.14072383    -0.00045314    -0.00002879  0.27D-04  0.38D-05  6  6   181.99
   7      1.30548108    -0.86762233  -267.14108445    -0.00036062    -0.00001001  0.10D-04  0.10D-05  6  1   205.41
   8      1.30699100    -0.86770480  -267.14116692    -0.00008247    -0.00000514  0.54D-05  0.41D-06  6  2   228.66
   9      1.30805121    -0.86775028  -267.14121240    -0.00004548    -0.00000338  0.37D-05  0.19D-06  6  3   252.12
  10      1.30891663    -0.86778901  -267.14125113    -0.00003873    -0.00000254  0.28D-05  0.12D-06  6  4   275.64
  11      1.30957430    -0.86779834  -267.14126046    -0.00000933    -0.00000203  0.22D-05  0.81D-07  6  5   298.07
  12      1.31082140    -0.86783098  -267.14129310    -0.00003264    -0.00000146  0.15D-05  0.67D-07  6  6   321.38
  13      1.31241254    -0.86785179  -267.14131391    -0.00002081    -0.00000077  0.74D-06  0.54D-07  6  2   345.92
  14      1.31489586    -0.86788454  -267.14134666    -0.00003275    -0.00000023  0.19D-06  0.26D-07  6  1   369.36
  15      1.31573258    -0.86788856  -267.14135068    -0.00000402    -0.00000008  0.60D-07  0.11D-07  6  3   393.05
  16      1.31612948    -0.86788998  -267.14135210    -0.00000142    -0.00000002  0.20D-07  0.22D-08  6  1   416.80
  17      1.31627257    -0.86789328  -267.14135540    -0.00000330    -0.00000001  0.54D-08  0.90D-09  6  4   440.46
  18      1.31635618    -0.86789819  -267.14136031    -0.00000491    -0.00000000  0.15D-08  0.24D-09  6  5   464.80
  19      1.31639745    -0.86789977  -267.14136189    -0.00000158    -0.00000000  0.38D-09  0.94D-10  6  6   488.26
  20      1.31642519    -0.86790035  -267.14136247    -0.00000058    -0.00000000  0.12D-09  0.27D-10  6  2   512.02

 Norm of t1 vector:      0.21088453      S-energy:    -0.00390483      T1 diagnostic:  0.02687261
                                                                       D1 diagnostic:  0.12545750
 Norm of t2 vector:      0.52149104      P-energy:    -0.86399552
                                         Alpha-Beta:  -0.66989557
                                         Alpha-Alpha: -0.10225876
                                         Beta-Beta:   -0.09184119

 Singles amplitudes (print threshold =  0.500E-01):

         I         SYM. A    A   T(IA) [Beta-Beta]

         8         1         1      0.05536099
        14         1         1     -0.14869857

 Spin contamination <S**2-Sz**2-Sz>     0.00000000

 Memory could be reduced to 167.26 Mwords without degradation in triples
 

 RESULTS
 =======

  Reference energy                   -266.273462119899
  CABS relaxation correction to RHF    -0.012677069911
  New reference energy               -266.286139189810
 
  F12 corrections for ansatz 3C(FIX) added to RCCSD energy. Coupling mode:  7
 
  RCCSD-F12a singles energy            -0.003904826275
  RCCSD-F12a pair energy               -1.041008701210
  RCCSD-F12a correlation energy        -1.044913527486
  Triples (T) contribution             -0.035072346351
  Total correlation energy             -1.079985873837
 
  RHF-RCCSD-F12a energy              -267.331052717296
  RHF-RCCSD[T]-F12a energy           -267.368901185349
  RHF-RCCSD-T-F12a energy            -267.365446764649
 !RHF-RCCSD(T)-F12a energy           -267.366125063647

 Program statistics:

 Available memory in ccsd:              1799997950
 Min. memory needed in ccsd:              26940082
 Max. memory used in ccsd:                38951243
 Max. memory used in cckext:              32191022 (20 integral passes)
 Max. memory used in cckint:              67950177 ( 1 integral passes)


 **********************************************************************************************************************************
 DATASETS  * FILE   NREC   LENGTH (MB)   RECORD NAMES
              1      18       21.46       500      610      700      900      950      970     1001      129      960     1100   
                                          VAR    BASINP    GEOM    SYMINP    ZMAT    AOBASIS   BASIS     P2S    ABASIS      S 
                                         1400     1410     1200     1210     1080     1600     1650     1700   
                                           T        V       H0       H01     AOSYM     SMH    MOLCAS    OPER   

              2       7        7.00       700     1000      520     2100     1001     2101     7360   
                                         GEOM     BASIS   MCVARS     RHF     BASIS     RHF    F12ABS    

 PROGRAMS   *        TOTAL      F12A       RHF       INT       RHF       INT
 CPU TIMES  *       782.62    770.81      6.19      4.56      0.20      0.75
 REAL TIME  *       856.82 SEC
 DISK USED  *        11.57 GB      
 SF USED    *         8.78 GB      
 GA USED    *         2.47 MB       (max)       0.00 MB       (current)
 **********************************************************************************************************************************

 RCCSD(T)-F12A/cc-pVDZ-F12 energy=   -267.366125063647

   RCCSD(T)-F12A        RHF-SCF         RHF-SCF 
   -267.36612506   -266.27346212   -265.71870232
 **********************************************************************************************************************************
 Molpro calculation terminated
 Variable memory released
