# Supplementary material for: Computational Investigation of Substituent Effects on the Alcohol + Carbonyl Channel of Peroxy Radical Self- and Cross-Reactions
Source: J Phys Chem A. 2023 Feb 8;127(7):1686–96. doi: 10.1021/acs.jpca.2c08927 (PMC9969516; doi:10.1021/acs.jpca.2c08927)
Supplement: Supplementary file 2 — jp2c08927_si_002.zip [file jp2c08927_si_002.zip › AceO--OiPrOH/aceo-oiproh-TS2-F12.out]

 Working directory              : /run/nvme/job_10966641/data/10966641/molpro.S8vKQiI3sU/
 Global scratch directory       : /run/nvme/job_10966641/data/10966641/molpro.S8vKQiI3sU/
 Wavefunction directory         : /scratch/kurten/scratch_galib/third-paper/ccsdt-calculation/aceo-iproh-ts/after-rotation/
 Main file repository           : /run/nvme/job_10966641/data/10966641/

 id        : cs

 Nodes       nprocs
 r06c50.bullx    7
 Distribution of processes:   nprocs(total)=    8   nprocs(compute)=    7   nprocs(helper)=    1
 GA implementation: MPI file
 GA implementation (serial work in mppx): MPI file

 Using customized tuning parameters: mindgm=1; mindgv=20; mindgc=4; mindgr=1; noblas=0; minvec=7
 default implementation of scratch files=sf  


 Variables initialized (1009), CPU time= 0.01 sec
 ***,SCI
 memory,2800,m
 NOSYM
 geometry={angstrom
 H          2.99547       -1.39878       -1.51359
 C          2.33383       -0.55245       -1.35261
 H          2.61813        0.29391       -1.97730
 H          1.31640       -0.82616       -1.63894
 C          2.34313       -0.17148        0.09993
 C          1.74545        1.19044        0.46775
 H          1.46886        1.17164        1.52858
 H          2.57101        1.91300        0.36837
 O          2.79185       -0.87753        0.96760
 O          0.74228        1.63583       -0.36207
 H         -2.48703        0.95404       -1.36295
 C         -2.47666        0.65401       -0.31355
 H         -2.40848        1.54454        0.30923
 C         -1.15623       -0.15377       -0.05636
 C         -1.02962       -0.58482        1.41257
 H         -1.88121       -1.20034        1.69304
 H         -1.00814        0.31397        2.02706
 H         -0.10680       -1.14102        1.56285
 O         -1.10756       -1.18728       -0.87702
 O         -3.62360       -0.04388        0.05673
 H         -3.75746       -0.77302       -0.55059
 H         -0.30393        0.63958       -0.27400
 }
 basis=minao
 {rhf;
 wf,charge=0,spin=2}
 basis=VDZ-F12
 
 
 {rhf;wf,charge=0,spin=2;
 rotate,27.1,41.1,86.20000000000000000000
 rotate,29.1,50.1,89.90000000000000000000
 rotate,36.1,49.1,47.00000000000000000000
 rotate,35.1,48.1,47.20000000000000000000
 rotate,30.1,51.1,50.90000000000000000000
 rotate,33.1,55.1,79.50000000000000000000
 rotate,39.1,42.1,55.00000000000000000000
 rotate,37.1,44.1,85.30000000000000000000
 rotate,26.1,53.1,54.00000000000000000000
 rotate,34.1,46.1,24.20000000000000000000}
 
 {rhf;
 wf,charge=0,spin=2}
 rccsd(t)-f12a,gem_beta=0.9
 Commands initialized (810), CPU time= 0.01 sec, 661 directives.
 Default parameters read. Elapsed time= 1.22 sec

 Checking input...
 Passed
1


                                         ***  PROGRAM SYSTEM MOLPRO  ***
                                       Copyright, TTI GmbH Stuttgart, 2015
                                    Version 2021.2 linked Aug  3 2021 10:50:23


 **********************************************************************************************************************************
 LABEL *   SCI                                                                           
  64 bit mpp version                                                                     DATE: 11-Mar-22          TIME: 20:39:42  
 **********************************************************************************************************************************

 SHA1:             dade016a989826d9d859d6207854b99675d53db3
 **********************************************************************************************************************************

 Memory per process:      2800 MW
 Total memory per node:  19600 MW

 GA preallocation disabled
 GA check disabled

 Variable memory set to 2800.0 MW

 ZSYMEL=NOSYM


 Geometry recognized as XYZ

 SETTING BASIS          =    MINAO


 Recomputing integrals since basis changed


 Using spherical harmonics

 Library entry H      S MINAO                selected for orbital group  1
 Library entry C      S MINAO                selected for orbital group  2
 Library entry C      P MINAO                selected for orbital group  2
 Library entry O      S MINAO                selected for orbital group  6
 Library entry O      P MINAO                selected for orbital group  6


 PROGRAM * SEWARD (Integral evaluation for generally contracted gaussian basis sets)     Author: Roland Lindh, 1990

 Geometry written to block  1 of record 700


 Point group  C1  


 ATOMIC COORDINATES

 NR  ATOM    CHARGE       X              Y              Z

   1  H       1.00    5.660617915   -2.643311109   -2.860270565
   2  C       6.00    4.410299521   -1.043979198   -2.556062453
   3  H       1.00    4.947548659    0.555409405   -3.736555466
   4  H       1.00    2.487635470   -1.561216135   -3.097147735
   5  C       6.00    4.427873974   -0.324050236    0.188840332
   6  C       6.00    3.298422464    2.249605568    0.883919395
   7  H       1.00    2.775743115    2.214078717    2.888597560
   8  H       1.00    4.858504764    3.615046076    0.696118413
   9  O       8.00    5.275831881   -1.658291366    1.828498998
  10  O       8.00    1.402705908    3.091270686   -0.684213138
  11  H       1.00   -4.699805564    1.802874312   -2.575602222
  12  C       6.00   -4.680209104    1.235899783   -0.592523626
  13  H       1.00   -4.551367577    2.918757589    0.584360010
  14  C       6.00   -2.184958037   -0.290583186   -0.106504964
  15  C       6.00   -1.945699812   -1.105149632    2.669370432
  16  H       1.00   -3.554971683   -2.268313856    3.199381918
  17  H       1.00   -1.905108495    0.593317311    3.830588238
  18  H       1.00   -0.201822750   -2.156215303    2.953358474
  19  O       8.00   -2.092985067   -2.243634033   -1.657327606
  20  O       8.00   -6.847611585   -0.082921182    0.107204163
  21  H       1.00   -7.100570324   -1.460796089   -1.040464307
  22  H       1.00   -0.574344461    1.208631035   -0.517784958

 Bond lengths in Bohr (Angstrom)

 1-2  2.052730187  2-3  2.059185347  2-4  2.063236386  2-5  2.837798067  5-6  2.895254706
     ( 1.086258035)     ( 1.089673958)     ( 1.091817676)     ( 1.501698066)     ( 1.532102810)

  5- 9  2.277655055   6- 7  2.072001545   6- 8  2.081718947   6-10  2.600227120  11-12  2.062630566
       ( 1.205283149)       ( 1.096455999)       ( 1.101598226)       ( 1.375980935)       ( 1.091497090)

 12-13  2.057587331  12-14  2.965238992  12-20  2.631832296  14-15  2.902799891  14-19  2.495579593
       ( 1.088828325)       ( 1.569136900)       ( 1.392705674)       ( 1.536095550)       ( 1.320603848)

 14-22  2.238497399  15-16  2.055144555  15-17  2.057878618  15-18  2.055844221  20-21  1.810986002
       ( 1.184561810)       ( 1.087535664)       ( 1.088982468)       ( 1.087905911)       ( 0.958332521)

 Bond angles

  1-2-3  111.17870991   1-2-4  109.47624690   1-2-5  109.70830280   2-5-6  117.08511593

  2-5-9  123.36816347   3-2-4  106.70829526   3-2-5  110.84578369   4-2-5  108.84661617

  5- 6- 7  108.38738945   5- 6- 8  105.60781348   5- 6-10  115.30011353   6- 5- 9  119.54671627

  7- 6- 8  106.71295145   7- 6-10  113.89860211   8- 6-10  106.23936215  11-12-13  109.00735316

 11-12-14  107.88361956  11-12-20  112.67700127  12-14-15  111.74990644  12-14-19  109.39242133

 12-14-22  103.33081590  12-20-21  109.13547787  13-12-14  105.93792824  13-12-20  108.01941338

 14-12-20  113.04550634  14-15-16  109.93162245  14-15-17  108.03678018  14-15-18  110.21102447

 15-14-19  111.81486015  15-14-22  107.71795332  16-15-17  109.69717367  16-15-18  109.83036183

 17-15-18  109.10413534  19-14-22  112.54755978

 NUCLEAR CHARGE:                   80
 NUMBER OF PRIMITIVE AOS:         310
 NUMBER OF SYMMETRY AOS:          310
 NUMBER OF CONTRACTIONS:           62   (   62A   )
 NUMBER OF INNER CORE ORBITALS:     0   (    0A   )
 NUMBER OF OUTER CORE ORBITALS:    10   (   10A   )
 NUMBER OF VALENCE ORBITALS:       52   (   52A   )


 NUCLEAR REPULSION ENERGY  560.18627484


 Eigenvalues of metric

         1 0.178E+00 0.184E+00 0.186E+00 0.194E+00 0.207E+00 0.216E+00 0.243E+00 0.245E+00


 Contracted 2-electron integrals neglected if value below      1.0D-11
 AO integral compression algorithm  1   Integral accuracy      1.0D-11

     11.534 MB (compressed) written to integral file ( 69.4%)

     Node minimum: 1.573 MB, node maximum: 1.835 MB


 NUMBER OF SORTED TWO-ELECTRON INTEGRALS:     273420.     BUFFER LENGTH:  32768
 NUMBER OF SEGMENTS:   1  SEGMENT LENGTH:     273420      RECORD LENGTH: 524288

 Memory used in sort:       0.83 MW

 SORT1 READ     2069534. AND WROTE      261240. INTEGRALS IN      1 RECORDS. CPU TIME:     0.05 SEC, REAL TIME:     0.06 SEC
 SORT2 READ     1820624. AND WROTE     1908081. INTEGRALS IN     49 RECORDS. CPU TIME:     0.01 SEC, REAL TIME:     0.02 SEC

 Node minimum:      271746.  Node maximum:      273420. integrals

 OPERATOR DM      FOR CENTER  0  COORDINATES:    0.000000    0.000000    0.000000


 **********************************************************************************************************************************
 DATASETS  * FILE   NREC   LENGTH (MB)   RECORD NAMES
              1      18       29.09       500      610      700      900      950      970     1000      129      960     1100   
                                          VAR    BASINP    GEOM    SYMINP    ZMAT    AOBASIS   BASIS     P2S    ABASIS      S 
                                         1400     1410     1200     1210     1080     1600     1650     1700   
                                           T        V       H0       H01     AOSYM     SMH    MOLCAS    OPER   

 PROGRAMS   *        TOTAL       INT
 CPU TIMES  *         1.76      1.61
 REAL TIME  *         5.60 SEC
 DISK USED  *        29.73 MB (local),      242.89 MB (total)
 GA USED    *         0.00 MB       (max)       0.00 MB       (current)
 **********************************************************************************************************************************


 Program * Restricted Hartree-Fock

 Orbital guess generated from atomic densities. Full valence occupancy:   40

 Initial alpha occupancy:  41
 Initial beta  occupancy:  39

 NELEC=   80   SYM=1   MS2= 2   THRE=1.0D-08   THRD=3.2D-06   THRG=3.2D-06  HFMA2=F  DIIS_START=2   DIIS_MAX=10   DIIS_INCORE=F

 Level shifts:    0.00 (CLOSED)    0.00 (OPEN)    0.30 (GAP_MIN)

 ITER           ETOT              DE          GRAD        DDIFF     DIIS  NEXP   TIME(IT)  TIME(TOT)  DIAG
   1     -532.09785576    -532.09785576     0.00D+00     0.24D+00     0     0       0.02      0.08    start
   2     -532.35339302      -0.25553726     0.14D-01     0.37D-01     1     0       0.00      0.08    diag2
   3     -532.44655769      -0.09316467     0.81D-02     0.14D-01     2     0       0.01      0.09    diag2
   4     -532.49247936      -0.04592166     0.24D-02     0.64D-02     3     0       0.00      0.09    diag2
   5     -532.55027373      -0.05779438     0.22D-02     0.79D-02     4     0       0.01      0.10    diag2
   6     -532.59075486      -0.04048112     0.21D-02     0.83D-02     5     0       0.00      0.10    diag2
   7     -532.59881412      -0.00805926     0.11D-02     0.42D-02     6     0       0.01      0.11    diag2
   8     -532.59926215      -0.00044804     0.30D-03     0.90D-03     7     0       0.00      0.11    diag2
   9     -532.59944081      -0.00017865     0.15D-03     0.82D-03     8     0       0.01      0.12    diag2
  10     -532.59952247      -0.00008167     0.11D-03     0.31D-03     9     0       0.00      0.12    diag2/orth
  11     -532.59960540      -0.00008293     0.72D-04     0.32D-03     9     0       0.01      0.13    diag2
  12     -532.59968855      -0.00008314     0.74D-04     0.27D-03     9     0       0.00      0.13    diag2
  13     -532.59989716      -0.00020861     0.69D-04     0.69D-03     9     0       0.01      0.14    diag2
  14     -532.60011051      -0.00021335     0.67D-04     0.72D-03     9     0       0.00      0.14    diag2
  15     -532.60070933      -0.00059882     0.65D-04     0.21D-02     9     0       0.01      0.15    diag2
  16     -532.60155204      -0.00084271     0.62D-04     0.33D-02     9     0       0.00      0.15    diag2
  17     -532.60150229       0.00004975     0.66D-04     0.22D-03     9     0       0.01      0.16    diag2
  18     -532.60151903      -0.00001674     0.65D-04     0.76D-04     9     0       0.00      0.16    diag2
  19     -532.60166428      -0.00014525     0.65D-04     0.66D-03     9     0       0.01      0.17    diag2
  20     -532.60169403      -0.00002975     0.69D-04     0.19D-03     9     0       0.00      0.17    diag2/orth
  21     -532.60177667      -0.00008263     0.72D-04     0.90D-03     9     0       0.01      0.18    diag2
  22     -532.60279497      -0.00101831     0.53D-04     0.62D-02     9     0       0.00      0.18    diag2
  23     -532.60282372      -0.00002875     0.16D-03     0.54D-03     9     0       0.01      0.19    diag2
  24     -532.60288300      -0.00005929     0.14D-03     0.10D-02     9     0       0.00      0.19    diag2
  25     -532.60318017      -0.00029716     0.92D-04     0.25D-02     9     0       0.00      0.19    diag2
  26     -532.60319014      -0.00000998     0.41D-04     0.33D-03     9     0       0.01      0.20    diag2
  27     -532.60355167      -0.00036152     0.35D-04     0.31D-02     9     0       0.01      0.21    diag2
  28     -532.60363115      -0.00007948     0.57D-04     0.10D-02     9     0       0.00      0.21    diag2
  29     -532.60363805      -0.00000690     0.55D-04     0.31D-03     9     0       0.00      0.21    diag2
  30     -532.60363154       0.00000651     0.85D-04     0.74D-04     9     0       0.01      0.22    diag2/orth
  31     -532.60364390      -0.00001237     0.95D-04     0.96D-04     9     0       0.00      0.22    diag2
  32     -532.60366604      -0.00002214     0.76D-04     0.20D-03     9     0       0.01      0.23    diag2
  33     -532.60365886       0.00000718     0.70D-04     0.31D-03     9     0       0.00      0.23    diag2
  34     -532.60362838       0.00003049     0.66D-04     0.55D-03     9     0       0.01      0.24    diag2
  35     -532.60356709       0.00006129     0.47D-04     0.74D-03     9     0       0.00      0.24    diag2
  36     -532.60357113      -0.00000404     0.61D-04     0.49D-03     9     0       0.01      0.25    diag2
  37     -532.60354070       0.00003043     0.43D-04     0.59D-03     9     0       0.00      0.25    diag2
  38     -532.60351019       0.00003050     0.39D-04     0.65D-03     9     0       0.00      0.25    diag2
  39     -532.60350680       0.00000339     0.17D-04     0.10D-03     9     0       0.01      0.26    diag2
  40     -532.60349736       0.00000944     0.31D-04     0.22D-03     9     0       0.00      0.26    diag2/orth
  41     -532.60344472       0.00005264     0.25D-04     0.98D-03     9     0       0.01      0.27    diag2
  42     -532.60337665       0.00006807     0.21D-04     0.16D-02     9     0       0.00      0.27    diag2
  43     -532.60332990       0.00004675     0.14D-04     0.14D-02     9     0       0.01      0.28    diag2
  44     -532.60329560       0.00003430     0.13D-04     0.15D-02     9     0       0.01      0.29    diag2
  45     -532.60327700       0.00001860     0.82D-05     0.21D-02     9     0       0.00      0.29    diag2
  46     -532.60327699       0.00000001     0.15D-04     0.25D-04     9     0       0.00      0.29    diag2
  47     -532.60327699      -0.00000000     0.14D-04     0.16D-03     9     0       0.01      0.30    diag2
  48     -532.60327705      -0.00000007     0.17D-04     0.12D-03     9     0       0.00      0.30    diag2
  49     -532.60327807      -0.00000102     0.15D-04     0.30D-03     9     0       0.01      0.31    diag2
  50     -532.60327846      -0.00000039     0.64D-05     0.58D-04     9     0       0.00      0.31    diag2/orth
  51     -532.60327847      -0.00000000     0.15D-05     0.12D-03     9     0       0.01      0.32    diag2
  52     -532.60327851      -0.00000005     0.89D-06     0.40D-04     9     0       0.00      0.32    diag2
  53     -532.60327856      -0.00000005     0.10D-05     0.28D-04     9     0       0.00      0.32    diag2
  54     -532.60327857      -0.00000001     0.41D-06     0.13D-04     9     0       0.01      0.33    diag2
  55     -532.60327859      -0.00000001     0.34D-06     0.28D-04     9     0       0.00      0.33    diag2
  56     -532.60327860      -0.00000001     0.34D-06     0.39D-04     9     0       0.01      0.34    diag2
  57     -532.60327860      -0.00000000     0.19D-06     0.21D-04     9     0       0.00      0.34    diag2
  58     -532.60327860      -0.00000000     0.89D-07     0.10D-04     9     0       0.01      0.35    diag2
  59     -532.60327860      -0.00000000     0.24D-07     0.13D-05     9     0       0.00      0.35    diag2
  60     -532.60327860      -0.00000000     0.14D-07     0.48D-07     0     0       0.01      0.36    diag/orth

 Final alpha occupancy:  41
 Final beta  occupancy:  39

 !RHF STATE 1.1 Energy               -532.603278601093
  RHF One-electron energy           -1834.976805663098
  RHF Two-electron energy             742.187252217777
  RHF Kinetic energy                  531.492202329933
  RHF Nuclear energy                  560.186274844229
  RHF Virial quotient                  -1.002090484613

 !RHF STATE 1.1 Dipole moment           0.64083207     0.75086614    -0.58712699
 Dipole moment /Debye                   1.62883264     1.90851136    -1.49232797

 Orbital energies:

           1.1          2.1          3.1          4.1          5.1          6.1          7.1          8.1          9.1         10.1
    -20.651549   -20.640038   -20.583305   -20.546035   -11.561639   -11.502536   -11.458239   -11.455757   -11.419042   -11.378662

          11.1         12.1         13.1         14.1         15.1         16.1         17.1         18.1         19.1         20.1
     -1.494297    -1.437037    -1.422178    -1.391694    -1.109253    -1.077965    -1.027316    -0.990257    -0.843009    -0.818594

          21.1         22.1         23.1         24.1         25.1         26.1         27.1         28.1         29.1         30.1
     -0.756406    -0.738243    -0.730579    -0.711443    -0.705362    -0.684258    -0.662260    -0.655725    -0.650332    -0.630988

          31.1         32.1         33.1         34.1         35.1         36.1         37.1         38.1         39.1         40.1
     -0.626953    -0.595698    -0.592313    -0.570305    -0.558460    -0.525763    -0.510636    -0.491154    -0.465990    -0.676942

          41.1         42.1         43.1
     -0.582822     0.095309     0.340451


 HOMO     41.1    -0.582822 =     -15.8594eV
 LUMO     42.1     0.095309 =       2.5935eV
 LUMO-HOMO         0.678131 =      18.4529eV

 Orbitals saved in record  2100.2


 **********************************************************************************************************************************
 DATASETS  * FILE   NREC   LENGTH (MB)   RECORD NAMES
              1      18       29.09       500      610      700      900      950      970     1000      129      960     1100   
                                          VAR    BASINP    GEOM    SYMINP    ZMAT    AOBASIS   BASIS     P2S    ABASIS      S 
                                         1400     1410     1200     1210     1080     1600     1650     1700   
                                           T        V       H0       H01     AOSYM     SMH    MOLCAS    OPER   

              2       4        3.10       700     1000      520     2100   
                                         GEOM     BASIS   MCVARS     RHF  

 PROGRAMS   *        TOTAL   RHF-SCF       INT
 CPU TIMES  *         2.14      0.38      1.61
 REAL TIME  *         6.83 SEC
 DISK USED  *        32.79 MB (local),      264.33 MB (total)
 GA USED    *         0.00 MB       (max)       0.00 MB       (current)
 **********************************************************************************************************************************
 SETTING BASIS          =    VDZ-F12


 Recomputing integrals since basis changed


 Using spherical harmonics

 Library entry H      S cc-pVDZ-F12          selected for orbital group  1
 Library entry H      P cc-pVDZ-F12          selected for orbital group  1
 Library entry C      S cc-pVDZ-F12          selected for orbital group  2
 Library entry C      P cc-pVDZ-F12          selected for orbital group  2
 Library entry C      D cc-pVDZ-F12          selected for orbital group  2
 Library entry O      S cc-pVDZ-F12          selected for orbital group  6
 Library entry O      P cc-pVDZ-F12          selected for orbital group  6
 Library entry O      D cc-pVDZ-F12          selected for orbital group  6


 PROGRAM * SEWARD (Integral evaluation for generally contracted gaussian basis sets)     Author: Roland Lindh, 1990

 Geometry written to block  1 of record 700


 Point group  C1  


 ATOMIC COORDINATES

 NR  ATOM    CHARGE       X              Y              Z

   1  H       1.00    5.660617915   -2.643311109   -2.860270565
   2  C       6.00    4.410299521   -1.043979198   -2.556062453
   3  H       1.00    4.947548659    0.555409405   -3.736555466
   4  H       1.00    2.487635470   -1.561216135   -3.097147735
   5  C       6.00    4.427873974   -0.324050236    0.188840332
   6  C       6.00    3.298422464    2.249605568    0.883919395
   7  H       1.00    2.775743115    2.214078717    2.888597560
   8  H       1.00    4.858504764    3.615046076    0.696118413
   9  O       8.00    5.275831881   -1.658291366    1.828498998
  10  O       8.00    1.402705908    3.091270686   -0.684213138
  11  H       1.00   -4.699805564    1.802874312   -2.575602222
  12  C       6.00   -4.680209104    1.235899783   -0.592523626
  13  H       1.00   -4.551367577    2.918757589    0.584360010
  14  C       6.00   -2.184958037   -0.290583186   -0.106504964
  15  C       6.00   -1.945699812   -1.105149632    2.669370432
  16  H       1.00   -3.554971683   -2.268313856    3.199381918
  17  H       1.00   -1.905108495    0.593317311    3.830588238
  18  H       1.00   -0.201822750   -2.156215303    2.953358474
  19  O       8.00   -2.092985067   -2.243634033   -1.657327606
  20  O       8.00   -6.847611585   -0.082921182    0.107204163
  21  H       1.00   -7.100570324   -1.460796089   -1.040464307
  22  H       1.00   -0.574344461    1.208631035   -0.517784958

 Bond lengths in Bohr (Angstrom)

 1-2  2.052730187  2-3  2.059185347  2-4  2.063236386  2-5  2.837798067  5-6  2.895254706
     ( 1.086258035)     ( 1.089673958)     ( 1.091817676)     ( 1.501698066)     ( 1.532102810)

  5- 9  2.277655055   6- 7  2.072001545   6- 8  2.081718947   6-10  2.600227120  11-12  2.062630566
       ( 1.205283149)       ( 1.096455999)       ( 1.101598226)       ( 1.375980935)       ( 1.091497090)

 12-13  2.057587331  12-14  2.965238992  12-20  2.631832296  14-15  2.902799891  14-19  2.495579593
       ( 1.088828325)       ( 1.569136900)       ( 1.392705674)       ( 1.536095550)       ( 1.320603848)

 14-22  2.238497399  15-16  2.055144555  15-17  2.057878618  15-18  2.055844221  20-21  1.810986002
       ( 1.184561810)       ( 1.087535664)       ( 1.088982468)       ( 1.087905911)       ( 0.958332521)

 Bond angles

  1-2-3  111.17870991   1-2-4  109.47624690   1-2-5  109.70830280   2-5-6  117.08511593

  2-5-9  123.36816347   3-2-4  106.70829526   3-2-5  110.84578369   4-2-5  108.84661617

  5- 6- 7  108.38738945   5- 6- 8  105.60781348   5- 6-10  115.30011353   6- 5- 9  119.54671627

  7- 6- 8  106.71295145   7- 6-10  113.89860211   8- 6-10  106.23936215  11-12-13  109.00735316

 11-12-14  107.88361956  11-12-20  112.67700127  12-14-15  111.74990644  12-14-19  109.39242133

 12-14-22  103.33081590  12-20-21  109.13547787  13-12-14  105.93792824  13-12-20  108.01941338

 14-12-20  113.04550634  14-15-16  109.93162245  14-15-17  108.03678018  14-15-18  110.21102447

 15-14-19  111.81486015  15-14-22  107.71795332  16-15-17  109.69717367  16-15-18  109.83036183

 17-15-18  109.10413534  19-14-22  112.54755978

 NUCLEAR CHARGE:                   80
 NUMBER OF PRIMITIVE AOS:         542
 NUMBER OF SYMMETRY AOS:          522
 NUMBER OF CONTRACTIONS:          408   (  408A   )
 NUMBER OF INNER CORE ORBITALS:     0   (    0A   )
 NUMBER OF OUTER CORE ORBITALS:    10   (   10A   )
 NUMBER OF VALENCE ORBITALS:       52   (   52A   )


 NUCLEAR REPULSION ENERGY  560.18627484


 Eigenvalues of metric

         1 0.453E-04 0.750E-04 0.124E-03 0.167E-03 0.258E-03 0.286E-03 0.325E-03 0.458E-03


 Contracted 2-electron integrals neglected if value below      1.0D-12
 AO integral compression algorithm  1   Integral accuracy      1.0D-12

     11804.344 MB (compressed) written to integral file ( 39.6%)

     Node minimum: 1648.886 MB, node maximum: 1751.122 MB


 NUMBER OF SORTED TWO-ELECTRON INTEGRALS:  497260680.     BUFFER LENGTH:  32768
 NUMBER OF SEGMENTS:  16  SEGMENT LENGTH:   31995432      RECORD LENGTH: 524288

 Memory used in sort:      32.55 MW

 SORT1 READ  3727191998. AND WROTE   399657405. INTEGRALS IN   1152 RECORDS. CPU TIME:    63.53 SEC, REAL TIME:    67.80 SEC
 SORT2 READ  2788896685. AND WROTE  3480824766. INTEGRALS IN  44940 RECORDS. CPU TIME:     6.49 SEC, REAL TIME:     9.98 SEC

 Node minimum:   497224923.  Node maximum:   497296440. integrals

 OPERATOR DM      FOR CENTER  0  COORDINATES:    0.000000    0.000000    0.000000


 **********************************************************************************************************************************
 DATASETS  * FILE   NREC   LENGTH (MB)   RECORD NAMES
              1      18       34.78       500      610      700      900      950      970     1001      129      960     1100   
                                          VAR    BASINP    GEOM    SYMINP    ZMAT    AOBASIS   BASIS     P2S    ABASIS      S 
                                         1400     1410     1200     1210     1080     1600     1650     1700   
                                           T        V       H0       H01     AOSYM     SMH    MOLCAS    OPER   

              2       5        3.19       700     1000      520     2100     1001   
                                         GEOM     BASIS   MCVARS     RHF     BASIS   

 PROGRAMS   *        TOTAL       INT   RHF-SCF       INT
 CPU TIMES  *        93.54     91.40      0.38      1.61
 REAL TIME  *       107.55 SEC
 DISK USED  *        38.06 MB (local),       42.22 GB (total)
 GA USED    *         0.00 MB       (max)       0.00 MB       (current)
 **********************************************************************************************************************************


 Program * Restricted Hartree-Fock

 Molecular orbitals read from record     2100.2  Type=RHF/CANONICAL  

 Present basis size:      408
 Previous basis size:      62
 Previous occupation:      41
 Previous closed-shells:   39
 Previous core-orbitals:   10
 Present occupation:       41
 Present closed-shells:    39
 Present core-orbitals:    10
 Wavefunction symmetry:    1   Triplet 

 Orbital overlap <old|new>:  < 1.1| 1.1> = 1.000000   < 2.1| 2.1> = 1.000000   < 3.1| 3.1> = 1.000000   < 4.1| 4.1> = 1.000000
                             < 5.1| 5.1> = 1.000000   < 6.1| 6.1> = 1.000000   < 7.1| 7.1> = 1.000000   < 8.1| 8.1> = 1.000000
                             < 9.1| 9.1> = 1.000000   <10.1|10.1> = 1.000000   <11.1|11.1> = 1.000000   <12.1|12.1> = 1.000000
                             <13.1|13.1> = 1.000000   <14.1|14.1> = 1.000000   <15.1|15.1> = 1.000000   <16.1|16.1> = 1.000000
                             <17.1|17.1> = 1.000000   <18.1|18.1> = 1.000000   <19.1|19.1> = 1.000000   <20.1|20.1> = 1.000000
                             <21.1|21.1> = 1.000000   <22.1|22.1> = 1.000000   <23.1|23.1> = 1.000000   <24.1|24.1> = 1.000000
                             <25.1|25.1> = 1.000000   <26.1|26.1> = 1.000000   <27.1|27.1> = 1.000000   <28.1|28.1> = 1.000000
                             <29.1|29.1> = 1.000000   <30.1|30.1> = 1.000000   <31.1|31.1> = 1.000000   <32.1|32.1> = 1.000000
                             <33.1|33.1> = 1.000000   <34.1|34.1> = 1.000000   <35.1|35.1> = 1.000000   <36.1|36.1> = 1.000000
                             <37.1|37.1> = 1.000000   <38.1|38.1> = 1.000000   <39.1|39.1> = 1.000000   <40.1|40.1> = 1.000000
                             <41.1|41.1> = 1.000000

 ROTATION OF ORBITALS  27.1   41.1       86.20 DEGREES
 ROTATION OF ORBITALS  29.1   50.1       89.90 DEGREES
 ROTATION OF ORBITALS  36.1   49.1       47.00 DEGREES
 ROTATION OF ORBITALS  35.1   48.1       47.20 DEGREES
 ROTATION OF ORBITALS  30.1   51.1       50.90 DEGREES
 ROTATION OF ORBITALS  33.1   55.1       79.50 DEGREES
 ROTATION OF ORBITALS  39.1   42.1       55.00 DEGREES
 ROTATION OF ORBITALS  37.1   44.1       85.30 DEGREES
 ROTATION OF ORBITALS  26.1   53.1       54.00 DEGREES
 ROTATION OF ORBITALS  34.1   46.1       24.20 DEGREES

 Initial alpha occupancy:  41
 Initial beta  occupancy:  39

 NELEC=   80   SYM=1   MS2= 2   THRE=1.0D-08   THRD=3.2D-06   THRG=3.2D-06  HFMA2=F  DIIS_START=2   DIIS_MAX=10   DIIS_INCORE=F

 Level shifts:    0.00 (CLOSED)    0.00 (OPEN)    0.30 (GAP_MIN)

 ITER           ETOT              DE          GRAD        DDIFF     DIIS  NEXP   TIME(IT)  TIME(TOT)  DIAG
   1     -506.33304217    -506.33304217     0.00D+00     0.24D+00     0     0       5.66      5.80    start
   2     -521.81518140     -15.48213924     0.50D-01     0.19D+00     0     0       5.68     11.48    diag
   3     -528.54917865      -6.73399725     0.20D-01     0.52D-01     1     0       5.72     17.20    diag2
   4     -531.78792067      -3.23874201     0.98D-02     0.22D-01     2     0       5.68     22.88    diag2
   5     -532.99154526      -1.20362460     0.53D-02     0.12D-01     3     0       5.70     28.58    diag2
   6     -533.45175038      -0.46020512     0.32D-02     0.82D-02     4     0       5.69     34.27    diag2
   7     -533.63481711      -0.18306673     0.14D-02     0.34D-02     5     0       5.70     39.97    diag2
   8     -533.67189047      -0.03707336     0.89D-03     0.19D-02     6     0       5.70     45.67    diag2
   9     -533.67650013      -0.00460966     0.38D-03     0.54D-03     7     0       5.68     51.35    diag2
  10     -533.67812540      -0.00162526     0.16D-03     0.31D-03     8     0       5.71     57.06    diag2/orth
  11     -533.67869659      -0.00057120     0.77D-04     0.15D-03     9     0       5.70     62.76    diag2
  12     -533.67898893      -0.00029233     0.47D-04     0.98D-04     9     0       5.69     68.45    diag2
  13     -533.67920216      -0.00021323     0.32D-04     0.81D-04     9     0       5.71     74.16    diag2
  14     -533.67938861      -0.00018645     0.25D-04     0.81D-04     9     0       5.72     79.88    diag2
  15     -533.67955649      -0.00016789     0.21D-04     0.83D-04     9     0       5.70     85.58    diag2
  16     -533.67973181      -0.00017531     0.18D-04     0.94D-04     9     0       5.68     91.26    diag2
  17     -533.67994609      -0.00021429     0.17D-04     0.12D-03     9     0       5.73     96.99    diag2
  18     -533.68026831      -0.00032222     0.16D-04     0.22D-03     9     0       5.69    102.68    diag2
  19     -533.68053658      -0.00026827     0.13D-04     0.23D-03     9     0       5.67    108.35    diag2
  20     -533.68069303      -0.00015645     0.11D-04     0.17D-03     9     0       5.71    114.06    diag2/orth
  21     -533.68076214      -0.00006911     0.94D-05     0.87D-04     9     0       5.70    119.76    diag2
  22     -533.68080420      -0.00004206     0.89D-05     0.51D-04     9     0       5.69    125.45    diag2
  23     -533.68086987      -0.00006567     0.86D-05     0.74D-04     9     0       5.69    131.14    diag2
  24     -533.68091912      -0.00004924     0.86D-05     0.58D-04     9     0       5.72    136.86    diag2
  25     -533.68111047      -0.00019135     0.80D-05     0.25D-03     9     0       5.71    142.57    diag2
  26     -533.68118181      -0.00007135     0.74D-05     0.11D-03     9     0       5.72    148.29    diag2
  27     -533.68128502      -0.00010321     0.66D-05     0.19D-03     9     0       5.71    154.00    diag2
  28     -533.68136679      -0.00008177     0.60D-05     0.21D-03     9     0       5.69    159.69    diag2
  29     -533.68141064      -0.00004385     0.42D-05     0.18D-03     9     0       5.69    165.38    diag2
  30     -533.68141999      -0.00000935     0.37D-05     0.62D-04     9     0       5.70    171.08    diag2/orth
  31     -533.68142716      -0.00000717     0.34D-05     0.78D-04     9     0       5.67    176.75    diag2
  32     -533.68142952      -0.00000236     0.38D-05     0.28D-04     9     0       5.68    182.43    diag2
  33     -533.68143051      -0.00000099     0.21D-05     0.11D-04     9     0       5.67    188.10    diag2
  34     -533.68143133      -0.00000083     0.93D-06     0.13D-04     9     0       5.70    193.80    diag2
  35     -533.68143242      -0.00000109     0.77D-06     0.20D-04     9     0       5.68    199.48    diag2
  36     -533.68143288      -0.00000046     0.99D-06     0.19D-04     9     0       5.67    205.15    diag2
  37     -533.68143292      -0.00000004     0.23D-06     0.44D-05     9     0       5.67    210.82    diag2
  38     -533.68143292      -0.00000000     0.15D-06     0.22D-05     9     0       5.69    216.51    diag2
  39     -533.68143293      -0.00000000     0.69D-07     0.12D-06     0     0       5.68    222.19    diag

 Final alpha occupancy:  41
 Final beta  occupancy:  39

 !RHF STATE 1.1 Energy               -533.681432925368
  RHF One-electron energy           -1842.303712985317
  RHF Two-electron energy             748.436005215721
  RHF Kinetic energy                  533.329605580788
  RHF Nuclear energy                  560.186274844229
  RHF Virial quotient                  -1.000659680882

 !RHF STATE 1.1 Dipole moment           0.20338846     0.76109242    -0.61262555
 Dipole moment /Debye                   0.51696191     1.93450396    -1.55713882

 Orbital energies:

           1.1          2.1          3.1          4.1          5.1          6.1          7.1          8.1          9.1         10.1
    -20.629528   -20.614413   -20.567336   -20.562000   -11.346213   -11.311451   -11.290878   -11.288614   -11.236814   -11.229873

          11.1         12.1         13.1         14.1         15.1         16.1         17.1         18.1         19.1         20.1
     -1.410893    -1.393509    -1.377712    -1.366385    -1.033876    -1.024611    -0.959099    -0.938816    -0.802308    -0.761112

          21.1         22.1         23.1         24.1         25.1         26.1         27.1         28.1         29.1         30.1
     -0.707283    -0.704390    -0.682641    -0.663879    -0.655137    -0.653157    -0.611730    -0.597285    -0.592568    -0.577071

          31.1         32.1         33.1         34.1         35.1         36.1         37.1         38.1         39.1         40.1
     -0.564944    -0.553378    -0.544850    -0.527611    -0.519260    -0.503012    -0.473122    -0.436103    -0.418124    -0.605409

          41.1         42.1         43.1
     -0.564328     0.044993     0.053523


 HOMO     41.1    -0.564328 =     -15.3562eV
 LUMO     42.1     0.044993 =       1.2243eV
 LUMO-HOMO         0.609322 =      16.5805eV

 Orbitals saved in record  2101.2


 **********************************************************************************************************************************
 DATASETS  * FILE   NREC   LENGTH (MB)   RECORD NAMES
              1      18       34.78       500      610      700      900      950      970     1001      129      960     1100   
                                          VAR    BASINP    GEOM    SYMINP    ZMAT    AOBASIS   BASIS     P2S    ABASIS      S 
                                         1400     1410     1200     1210     1080     1600     1650     1700   
                                           T        V       H0       H01     AOSYM     SMH    MOLCAS    OPER   

              2       6       10.66       700     1000      520     2100     1001     2101   
                                         GEOM     BASIS   MCVARS     RHF     BASIS     RHF  

 PROGRAMS   *        TOTAL   RHF-SCF       INT   RHF-SCF       INT
 CPU TIMES  *       315.76    222.22     91.40      0.38      1.61
 REAL TIME  *       348.20 SEC
 DISK USED  *        68.45 MB (local),       42.43 GB (total)
 GA USED    *         0.00 MB       (max)       0.00 MB       (current)
 **********************************************************************************************************************************


 Program * Restricted Hartree-Fock

 Molecular orbitals read from record     2101.2  Type=RHF/CANONICAL  

 Initial alpha occupancy:  41
 Initial beta  occupancy:  39

 NELEC=   80   SYM=1   MS2= 2   THRE=1.0D-08   THRD=3.2D-06   THRG=3.2D-06  HFMA2=F  DIIS_START=2   DIIS_MAX=10   DIIS_INCORE=F

 Level shifts:    0.00 (CLOSED)    0.00 (OPEN)    0.30 (GAP_MIN)

 ITER           ETOT              DE          GRAD        DDIFF     DIIS  NEXP   TIME(IT)  TIME(TOT)  DIAG
   1     -533.68143293    -533.68143293     0.00D+00     0.43D-01     0     0       5.67      5.67    start
   2     -533.68143293      -0.00000000     0.49D-07     0.82D-07     0     0       5.69     11.36    diag

 Final alpha occupancy:  41
 Final beta  occupancy:  39

 !RHF STATE 1.1 Energy               -533.681432925674
  RHF One-electron energy           -1842.303713677954
  RHF Two-electron energy             748.436005908051
  RHF Kinetic energy                  533.329595582137
  RHF Nuclear energy                  560.186274844229
  RHF Virial quotient                  -1.000659699642

 !RHF STATE 1.1 Dipole moment           0.20339239     0.76109523    -0.61262672
 Dipole moment /Debye                   0.51697190     1.93451112    -1.55714181

 Orbital energies:

           1.1          2.1          3.1          4.1          5.1          6.1          7.1          8.1          9.1         10.1
    -20.629530   -20.614410   -20.567335   -20.561994   -11.346217   -11.311453   -11.290877   -11.288614   -11.236815   -11.229873

          11.1         12.1         13.1         14.1         15.1         16.1         17.1         18.1         19.1         20.1
     -1.410893    -1.393509    -1.377713    -1.366385    -1.033876    -1.024611    -0.959100    -0.938816    -0.802308    -0.761112

          21.1         22.1         23.1         24.1         25.1         26.1         27.1         28.1         29.1         30.1
     -0.707283    -0.704390    -0.682641    -0.663879    -0.655136    -0.653157    -0.611731    -0.597285    -0.592568    -0.577071

          31.1         32.1         33.1         34.1         35.1         36.1         37.1         38.1         39.1         40.1
     -0.564945    -0.553377    -0.544849    -0.527611    -0.519260    -0.503011    -0.473122    -0.436103    -0.418124    -0.605408

          41.1         42.1         43.1
     -0.564329     0.044993     0.053523


 HOMO     41.1    -0.564329 =     -15.3562eV
 LUMO     42.1     0.044993 =       1.2243eV
 LUMO-HOMO         0.609322 =      16.5805eV

 Orbitals saved in record  2102.2


 **********************************************************************************************************************************
 DATASETS  * FILE   NREC   LENGTH (MB)   RECORD NAMES
              1      18       34.78       500      610      700      900      950      970     1001      129      960     1100   
                                          VAR    BASINP    GEOM    SYMINP    ZMAT    AOBASIS   BASIS     P2S    ABASIS      S 
                                         1400     1410     1200     1210     1080     1600     1650     1700   
                                           T        V       H0       H01     AOSYM     SMH    MOLCAS    OPER   

              2       7       19.40       700     1000      520     2100     1001     2101     2102   
                                         GEOM     BASIS   MCVARS     RHF     BASIS     RHF      RHF  

 PROGRAMS   *        TOTAL   RHF-SCF   RHF-SCF       INT   RHF-SCF       INT
 CPU TIMES  *       327.20     11.43    222.22     91.40      0.38      1.61
 REAL TIME  *       360.57 SEC
 DISK USED  *        68.45 MB (local),       42.43 GB (total)
 GA USED    *         0.00 MB       (max)       0.00 MB       (current)
 **********************************************************************************************************************************


 PROGRAM * CCSD (Restricted open-shell coupled cluster)     Authors: C. Hampel, H.-J. Werner, 1991, M. Deegan, P.J. Knowles, 1992

                   Density fitting integral evaluation by F.R. Manby, 2003,2007, G. Knizia, 2010


 Basis set VDZ-F12/JKFIT generated.      Number of basis functions:   1244 
 Basis set CC-PVDZ-F12/OPTRI generated.  Number of basis functions:   924 
 Basis set VDZ-F12/MP2FIT generated.     Number of basis functions:   996 

 Convergence thresholds:  THRVAR = 1.00D-08  THRDEN = 1.00D-06

 CCSD(T)     terms to be evaluated (factor= 1.000)


 Number of core orbitals:          10 (  10 )
 Number of closed-shell orbitals:  29 (  29 )
 Number of active  orbitals:        2 (   2 )
 Number of external orbitals:     367 ( 367 )

 Number of N-1 electron functions:              60
 Number of N-2 electron functions:            1770
 Number of singly external CSFs:             22140
 Number of doubly external CSFs:         181546155
 Total number of CSFs:                   181568295

 Molecular orbitals read from record     2102.2  Type=RHF/CANONICAL  

 Integral transformation finished. Total CPU: 275.83 sec, npass=  1  Memory used:1223.72 MW

 Geminal basis:    OPTFULL  GEM_TYPE=SLATER  BETA=0.9  NGEM=6

 Optimizing Gaussian exponents for each gem_beta

 Geminal optimization for beta= 0.9000
 Weight function:   m=0, omega= 1.3652

 Augmented Hessian optimization of geminal fit. Trust ratio= 0.40000
 Convergence reached after  14 iterations. Final gradient= 9.47D-17, Step= 1.60D-08, Delta= 1.32D-09

 Alpha:                 0.16713     0.72638     2.57315     8.59263    32.33955   179.26007
 Coeff:                 0.29008     0.30523     0.17630     0.10448     0.06448     0.03994


 WFN_F12=FIX,EG    DECOUPLE_EXPL=F   HYBRID=0    NOX=F   SEMIINT_F12=T   CORE_SINGLES=F


 AO(A)-basis ORBITAL           loaded. Number of functions:     408
 RI(R)-basis CC-PVDZ-F12/OPTRI loaded. Number of functions:     924
 DF-basis VDZ-F12/JKFIT        loaded. Number of functions:    1244

 Screening thresholds:   THRAO=  1.00D-10  THRMO=  1.00D-09  THRPROD=  1.00D-09
                         THRSW=  1.00D-05  THROV=  1.00D-12  THRAOF12= 1.00D-08

 CPU time for one-electron matrices              10.50 sec

 Construction of ABS:
 Pseudo-inverse stability          1.18E-11
 Smallest eigenvalue of S          4.84E-05  (threshold= 1.00E-08)
 Ratio eigmin/eigmax               5.30E-06  (threshold= 1.00E-09)
 Smallest eigenvalue of S kept     4.84E-05  (threshold= 4.84E-05, 0 functions deleted, 924 kept)

 Construction of CABS:
 Pseudo-inverse stability          1.37E-10
 Smallest eigenvalue of S          1.37E-06  (threshold= 1.00E-08)
 Ratio eigmin/eigmax               1.37E-06  (threshold= 1.00E-09)
 Smallest eigenvalue of S kept     1.37E-06  (threshold= 1.37E-06, 0 functions deleted, 924 kept)

 CPU time for basis constructions                 0.54 sec
 Fock operators(MO) rebuilt from dump record.
 CPU time for Fock operator transformation        0.46 sec

                                      TOTAL          ALPHA          BETA    
  Singles Contributions MO        -0.008327159   -0.004156562   -0.004170598
  Singles Contributions CABS      -0.024635836   -0.012941908   -0.011693929
  Pure DF-RHF relaxation          -0.024076186

 CPU time for RHF CABS relaxation                 0.94 sec
 CPU time for singles (tot)                       2.06 sec

 AO(A)-basis ORBITAL           loaded. Number of functions:     408
 RI(R)-basis CC-PVDZ-F12/OPTRI loaded. Number of functions:     924
 DF-basis VDZ-F12/MP2FIT       loaded. Number of functions:     996

 Screening thresholds:   THRAO=  1.00D-10  THRMO=  1.00D-09  THRPROD=  1.00D-09
                         THRSW=  1.00D-05  THROV=  1.00D-12  THRAOF12= 1.00D-08

 CPU time for transformed integrals             148.81 sec
 CPU time for F12 matrices                      135.09 sec

 Diagonal F12 ansatz with fixed amplitudes:   TS= 0.5000  TT= 0.2500  TN= 0.3750

 ITER.     SQ.NORM      CORR.ENERGY   TOTAL ENERGY  ENERGY CHANGE      VAR         CPU   MICRO    DIIS
   1      1.50485821    -2.11689034  -535.82239945    -2.1410E+00   5.00E-01      6.96  1  1  1   0  0
   2      1.50625201    -2.11718445  -535.82269356    -2.9411E-04   3.65E-04     39.97  0  0  0   1  1
   3      1.50703643    -2.11811130  -535.82362041    -9.2684E-04   4.42E-06     76.93  0  0  0   2  2
   4      1.50706461    -2.11812032  -535.82362943    -9.0230E-06   4.62E-08    117.68  0  0  0   3  3
   5      1.50706828    -2.11812041  -535.82362952    -9.1775E-08   7.12E-10    163.89  0  0  0   4  4

 - - Continuing with F12/conv. amplitude coupling turned on.

   6      1.51044454    -2.12885674  -535.83436585    -1.0736E-02   4.69E-04    202.25  1  1  1   1  1
   7      1.51044020    -2.12885975  -535.83436886    -3.0114E-06   4.74E-08    244.50  1  1  1   2  2
   8      1.51044124    -2.12885912  -535.83436823     6.2594E-07   1.51E-10    290.57  1  1  1   3  3

 CPU time for iterative RMP2-F12                290.57 sec


 DF-RMP2-F12 doubles corrections:
 - - - - - - - - - - - - - - - - 
  Approx.                             TOTAL           A-B            A-A            B-B    
  RMP2-F12/3C(FIX)                -0.372868556   -0.326388102   -0.025744344   -0.020736110
  RMP2-F12/3*C(FIX)               -0.362129844   -0.318733784   -0.024080383   -0.019315677
  RMP2-F12/3*C(DX)                -0.366426513   -0.322900306   -0.024168761   -0.019357447
  RMP2-F12/3*C(FIX,DX)            -0.402253619   -0.357292862   -0.025106624   -0.019854134

 DF-RMP2-F12 doubles energies:
 - - - - - - - - - - - - - - -
  Approx.                             TOTAL           A-B            A-A            B-B    
  RMP2                            -1.747663407   -1.308049374   -0.232029126   -0.207584907
  RMP2-F12/3C(FIX)                -2.120531963   -1.634437476   -0.257773470   -0.228321017
  RMP2-F12/3*C(FIX)               -2.109793251   -1.626783158   -0.256109509   -0.226900584
  RMP2-F12/3*C(DX)                -2.114089920   -1.630949680   -0.256197887   -0.226942354
  RMP2-F12/3*C(FIX,DX)            -2.149917026   -1.665342236   -0.257135750   -0.227439041


  Reference energy                   -533.681432925672
  CABS relaxation correction to RHF    -0.024076185534
  New reference energy               -533.705509111206

  RMP2-F12 singles (MO) energy         -0.008327159366
  RMP2-F12 pair energy                 -2.120531962782
  RMP2-F12 correlation energy          -2.128859122148

 !RMP2-F12/3C(FIX) energy            -535.834368233354

 Starting RMP2 calculation, locsing= 0

 Wavefunction is spin-projected

 ITER.      SQ.NORM     CORR.ENERGY   TOTAL ENERGY   ENERGY CHANGE        DEN1      VAR(S)    VAR(P)  DIIS     TIME
   1      1.50019037    -1.74893162  -535.43036455    -1.74893162    -0.00643476  0.51D-04  0.24D-02  1  1   937.34
   2      1.50601164    -1.75589898  -535.43733190    -0.00696736    -0.00001739  0.22D-05  0.69D-05  2  2   998.20
   3      1.50620981    -1.75602348  -535.43745641    -0.00012451    -0.00000023  0.13D-06  0.59D-07  3  3  1051.91
   4      1.50621610    -1.75602482  -535.43745774    -0.00000133    -0.00000001  0.56D-08  0.10D-08  4  4  1111.07
   5      1.50621639    -1.75602470  -535.43745762     0.00000012    -0.00000000  0.21D-09  0.20D-10  5  5  1167.05

 Norm of t1 vector:      0.05585165      S-energy:    -0.00714007      T1 diagnostic:  0.00080002
 Norm of t2 vector:      0.70929330      P-energy:    -1.74888463
                                         Alpha-Beta:  -1.30997733
                                         Alpha-Alpha: -0.23207785
                                         Beta-Beta:   -0.20682945

 Spin contamination <S**2-Sz**2-Sz>     0.00000000
  Reference energy                   -533.681432925672
  CABS singles correction              -0.024076185534
  New reference energy               -533.705509111206
  RHF-RMP2 correlation energy          -1.756024699322
 !RHF-RMP2 energy                    -535.461533810528

  F12/3C(FIX) correction               -0.372868555582
  RHF-RMP2-F12 correlation energy      -2.128893254904
 !RHF-RMP2-F12 total energy          -535.834402366110
 (NB above energy spin projected)

 Starting RCCSD calculation

 ITER.      SQ.NORM     CORR.ENERGY   TOTAL ENERGY   ENERGY CHANGE        DEN1      VAR(S)    VAR(P)  DIIS     TIME
   1      1.50802219    -1.73549878  -535.41693171    -1.73549878    -0.05031135  0.13D-01  0.84D-02  0  0  2707.45
   2      1.55165591    -1.77789479  -535.45932772    -0.04239601    -0.00587316  0.12D-02  0.16D-02  1  1  4189.56
   3      1.57960995    -1.78896772  -535.47040064    -0.01107293    -0.00154112  0.14D-02  0.15D-03  2  2  5682.06
   4      1.59845057    -1.79574597  -535.47717889    -0.00677825    -0.00050804  0.41D-03  0.72D-04  3  3  7175.78
   5      1.61805424    -1.79830762  -535.47974055    -0.00256165    -0.00018677  0.19D-03  0.17D-04  4  4  8603.76
   6      1.63162210    -1.79923515  -535.48066808    -0.00092753    -0.00005645  0.48D-04  0.82D-05  5  5 10104.72
   7      1.64233149    -1.80012571  -535.48155864    -0.00089056    -0.00001466  0.12D-04  0.21D-05  6  6 11828.75
   8      1.64507994    -1.80029462  -535.48172755    -0.00016891    -0.00000565  0.51D-05  0.66D-06  6  1 13566.71
   9      1.64644383    -1.80032929  -535.48176221    -0.00003466    -0.00000278  0.25D-05  0.32D-06  6  2 15309.81
  10      1.64752232    -1.80040183  -535.48183475    -0.00007254    -0.00000151  0.16D-05  0.99D-07  6  3 17037.15
  11      1.64768527    -1.80038535  -535.48181828     0.00001647    -0.00000108  0.11D-05  0.63D-07  6  4 18790.83
  12      1.64833362    -1.80041613  -535.48184906    -0.00003078    -0.00000078  0.83D-06  0.39D-07  6  5 20539.77
  13      1.64868254    -1.80041376  -535.48184668     0.00000238    -0.00000051  0.52D-06  0.34D-07  6  6 22272.20
  14      1.64933141    -1.80042858  -535.48186151    -0.00001482    -0.00000029  0.30D-06  0.21D-07  6  1 23999.10
  15      1.64957127    -1.80042256  -535.48185549     0.00000602    -0.00000014  0.13D-06  0.13D-07  6  3 25712.66
  16      1.64979670    -1.80041900  -535.48185193     0.00000356    -0.00000006  0.53D-07  0.63D-08  6  2 27435.97
  17      1.64982143    -1.80041369  -535.48184662     0.00000531    -0.00000003  0.27D-07  0.30D-08  6  5 29148.15
  18      1.64988681    -1.80041237  -535.48184530     0.00000132    -0.00000002  0.14D-07  0.14D-08  6  4 30861.59
  19      1.64996456    -1.80041467  -535.48184760    -0.00000230    -0.00000001  0.79D-08  0.58D-09  6  6 32573.45
  20      1.65001729    -1.80041789  -535.48185082    -0.00000322    -0.00000001  0.52D-08  0.38D-09  6  1 34282.52
  21      1.65006850    -1.80042080  -535.48185373    -0.00000291    -0.00000000  0.32D-08  0.23D-09  6  3 35988.05
  22      1.65010085    -1.80042240  -535.48185533    -0.00000160    -0.00000000  0.20D-08  0.14D-09  6  2 37696.01
  23      1.65010751    -1.80042197  -535.48185490     0.00000042    -0.00000000  0.14D-08  0.10D-09  6  5 39398.62

 Norm of t1 vector:      0.29374068      S-energy:    -0.00888426      T1 diagnostic:  0.02579898
                                                                       D1 diagnostic:  0.14747302
                                                                       D2 diagnostic:  0.16772633 (internal)
 Norm of t2 vector:      0.75088210      P-energy:    -1.79153772
                                         Alpha-Beta:  -1.38769383
                                         Alpha-Alpha: -0.21088483
                                         Beta-Beta:   -0.19295905

 Singles amplitudes (print threshold =  0.500E-01):

         I         SYM. A    A   T(IA) [Beta-Beta]

        20         1         1     -0.07952752
        27         1         2      0.07991845
        28         1         1      0.10012571
        28         1         2     -0.13240722

 Spin contamination <S**2-Sz**2-Sz>     0.00000000

 For full I/O caching in triples, increase memory by 23.11 Mwords to 2823.16 Mwords.


 RESULTS
 =======

  Reference energy                   -533.681432925672
  CABS relaxation correction to RHF    -0.024076185534
  New reference energy               -533.705509111206

  F12 corrections for ansatz 3C(FIX) added to RCCSD energy. Coupling mode:  7

  RCCSD-F12a singles energy            -0.008884257721
  RCCSD-F12a pair energy               -2.152520115971
  RCCSD-F12a correlation energy        -2.161404373691
  Triples (T) contribution             -0.072772201156
  Total correlation energy             -2.234176574847

  RHF-RCCSD-F12a energy              -535.866913484898
  RHF-RCCSD[T]-F12a energy           -535.944610017657
  RHF-RCCSD-T-F12a energy            -535.938618877572
 !RHF-RCCSD(T)-F12a energy           -535.939685686053

 Program statistics:

 Available memory in ccsd:              2799991961
 Min. memory needed in ccsd:             496972529
 Max. memory used in ccsd:               732839993
 Max. memory used in cckext:             601192859 (23 integral passes)
 Max. memory used in cckint:            1223722100 ( 1 integral passes)


 **********************************************************************************************************************************
 DATASETS  * FILE   NREC   LENGTH (MB)   RECORD NAMES
              1      19       34.80       500      610      700      900      950      970     1001      129      960     1100   
                                          VAR    BASINP    GEOM    SYMINP    ZMAT    AOBASIS   BASIS     P2S    ABASIS      S 
                                         1400     1410     1200     1210     1080     1600     1650     1700      960(1)
                                           T        V       H0       H01     AOSYM     SMH    MOLCAS    OPER    ABASIS    

              2       8       20.67       700     1000      520     2100     1001     2101     2102     7360   
                                         GEOM     BASIS   MCVARS     RHF     BASIS     RHF      RHF    F12ABS    

 PROGRAMS   *        TOTAL  RCCSD(T)   RHF-SCF   RHF-SCF       INT   RHF-SCF       INT
 CPU TIMES  *     69919.90  69592.70     11.43    222.22     91.40      0.38      1.61
 REAL TIME  *     72617.22 SEC
 DISK USED  *        21.60 GB (local),      193.19 GB (total)
 SF USED    *       151.00 GB
 GA USED    *         3.05 MB       (max)       0.00 MB       (current)
 **********************************************************************************************************************************

 RCCSD(T)-F12A/cc-pVDZ-F12 energy=   -535.939685686053

   RCCSD(T)-F12A         RHF-SCF         RHF-SCF         RHF-SCF
   -535.93968569   -533.68143293   -533.68143293   -532.60327860
 **********************************************************************************************************************************
 Molpro calculation terminated
