# Supplementary material for: Computational Investigation of Substituent Effects on the Alcohol + Carbonyl Channel of Peroxy Radical Self- and Cross-Reactions
Source: J Phys Chem A. 2023 Feb 8;127(7):1686–96. doi: 10.1021/acs.jpca.2c08927 (PMC9969516; doi:10.1021/acs.jpca.2c08927)
Supplement: Supplementary file 2 — jp2c08927_si_002.zip [file jp2c08927_si_002.zip › AceO--OiPrOH/hydroxyacetone_sing-molpro.out]

 Primary working directories    : -I
 Secondary working directories  : -I
 Wavefunction directory         : /wrk/hasangal/alkoxy/monomerinput/Final-Ts/acetonulalkoxide/singlet/hydroxyacetone_Conf/ccsdt/hydroxyacetone_Conf-M0001-wb97-opt-molpro/
 Main file repository           : /wrk/hasangal/alkoxy/monomerinput/Final-Ts/acetonulalkoxide/singlet/hydroxyacetone_Conf/ccsdt/hydroxyacetone_Conf-M0001-wb97-opt-molpro/-I/

 SHA1      : 1b9ee24a8c5e024cf7fb6ed92c8d2aa976a4c587
 NAME      : 2015.1.31
 ARCHNAME  : linux/x86_64
 FC        : /appl/opt/cluster_studio_xe2016/compilers_and_libraries_2016.0.109/linux/mpi/intel64/bin/mpiifort
 BLASLIB   : -L/appl/opt/cluster_studio_xe2016/compilers_and_libraries_2016.0.109/linux/mkl/lib/intel64 -lmkl_intel_ilp64 -lmkl_intel_thread -lmkl_core
 id        : cs

 Nodes     nprocs
 c631         7
 Number of processes for MPI-2 version of Molpro:   nprocs(total)=    8   nprocs(compute)=    7   nprocs(helper)=    1

 Using customized tuning parameters: mindgm=1; mindgv=20; mindgc=4; mindgr=1; noblas=0; minvec=7
 default implementation of scratch files=sf  

 ***,SCI
 memory,2800,m
 geomtyp=xyz
 NOSYM
 geometry={
 11
 hydroxyacetone_Conf-M0001-wb97-opt.log,Energy: -168418.5735116
 C         -1.83796       -0.45909       -0.01450
 H         -2.58465        0.26092        0.30845
 H         -1.87992       -1.35520        0.60416
 H         -2.05985       -0.75859       -1.04087
 C         -0.47127        0.16269        0.01545
 C          0.72104       -0.77075        0.02939
 H          0.62612       -1.46623       -0.81361
 H          0.66003       -1.37525        0.94406
 O          1.92445       -0.07709       -0.03261
 H          1.69152        0.86044       -0.02215
 O         -0.28996        1.35669        0.01234
 }
 BASIS=MINAO
 END
 {rhf;
 wf,charge=0,spin=0}
 BASIS=VDZ-F12
 END
 {rhf;
 wf,charge=0,spin=0}
 rccsd(t)-f12a,gem_beta=0.9
 
 

 Variables initialized (889), CPU time= 0.01 sec
 Commands  initialized (702), CPU time= 0.01 sec, 572 directives.
 Default parameters read. Elapsed time= 0.11 sec

 Checking input...
 Passed
1


                                         ***  PROGRAM SYSTEM MOLPRO  ***
                                       Copyright, TTI GmbH Stuttgart, 2015
                                    Version 2015.1 linked Mar 22 2018 22:11:11


 **********************************************************************************************************************************
 LABEL *   SCI                                                                           
  64 bit mpp version                                                                     DATE: 19-Feb-19          TIME: 06:52:08  
 **********************************************************************************************************************************

 SHA1:             1b9ee24a8c5e024cf7fb6ed92c8d2aa976a4c587
 **********************************************************************************************************************************
 SETTING GEOMTYP        =    XYZ

 Variable memory set to 2800000000 words,  buffer space   230000 words

 ZSYMEL=NOSYM
 
 SETTING BASIS          =    MINAO


 Recomputing integrals since basis changed


 Using spherical harmonics

 Library entry C      S MINAO                selected for orbital group  1
 Library entry C      P MINAO                selected for orbital group  1
 Library entry H      S MINAO                selected for orbital group  2
 Library entry O      S MINAO                selected for orbital group  5
 Library entry O      P MINAO                selected for orbital group  5


 PROGRAM * SEWARD (Integral evaluation for generally contracted gaussian basis sets)     Author: Roland Lindh, 1990

 Geometry written to block  1 of record 700


 Point group  C1  


 ATOMIC COORDINATES

 NR  ATOM    CHARGE       X              Y              Z

   1  C       6.00   -3.473241028   -0.867554367   -0.027401029
   2  H       1.00   -4.884280628    0.493067340    0.582886023
   3  H       1.00   -3.552533936   -2.560956844    1.141696935
   4  H       1.00   -3.892552358   -1.433527341   -1.966959231
   5  C       6.00   -0.890571231    0.307439543    0.029196269
   6  C       6.00    1.362568125   -1.456506411    0.055539051
   7  H       1.00    1.183195321   -2.770773136   -1.537500072
   8  H       1.00    1.247275934   -2.598845853    1.784014845
   9  O       8.00    3.636683440   -0.145678987   -0.061623969
  10  H       1.00    3.196509534    1.625995947   -0.041857434
  11  O       8.00   -0.547944987    2.563772536    0.023319220

 Bond lengths in Bohr (Angstrom)

 1-2  2.052991590  1-3  2.059293414  1-4  2.063500283  1-5  2.837956522  5-6  2.861614269
     ( 1.086396364)     ( 1.089731145)     ( 1.091957325)     ( 1.501781917)     ( 1.514301058)

  5-11  2.282206357   6- 7  2.072979806   6- 8  2.075056689   6- 9  2.627469539   9-10  1.825643956
       ( 1.207691595)       ( 1.096973672)       ( 1.098072711)       ( 1.390397002)       ( 0.966089177)

 Bond angles

  1- 5- 6  117.48454238   1- 5-11  123.08670439   2- 1- 3  110.47299534   2- 1- 4  108.75525345

  2-1-5  110.19135907   3-1-4  107.47257681   3-1-5  111.35735727   4-1-5  108.49541739

  5- 6- 7  108.39721837   5- 6- 8  107.65378591   5- 6- 9  111.93418202   6- 5-11  119.42244029

  6- 9-10  105.96091335   7- 6- 8  106.63624652   7- 6- 9  110.91130882   8- 6- 9  111.09273581

 NUCLEAR CHARGE:                   40
 NUMBER OF PRIMITIVE AOS:         155
 NUMBER OF SYMMETRY AOS:          155
 NUMBER OF CONTRACTIONS:           31   (  31A   )
 NUMBER OF CORE ORBITALS:           5   (   5A   )
 NUMBER OF VALENCE ORBITALS:       26   (  26A   )


 NUCLEAR REPULSION ENERGY  178.50177775

 Eigenvalues of metric

         1 0.185E+00 0.189E+00 0.207E+00 0.244E+00 0.253E+00 0.256E+00 0.269E+00 0.292E+00


 Contracted 2-electron integrals neglected if value below      1.0D-11
 AO integral compression algorithm  1   Integral accuracy      1.0D-11

     1.835 MB (compressed) written to integral file (100.0%)

     Node minimum: 0.262 MB, node maximum: 0.262 MB


 NUMBER OF SORTED TWO-ELECTRON INTEGRALS:      17395.     BUFFER LENGTH:  32768
 NUMBER OF SEGMENTS:   1  SEGMENT LENGTH:      17395      RECORD LENGTH: 524288

 Memory used in sort:       0.57 MW

 SORT1 READ      145923. AND WROTE       17313. INTEGRALS IN      1 RECORDS. CPU TIME:     0.01 SEC, REAL TIME:     0.04 SEC
 SORT2 READ      122747. AND WROTE      123256. INTEGRALS IN      7 RECORDS. CPU TIME:     0.01 SEC, REAL TIME:     0.05 SEC

 Node minimum:       17395.  Node maximum:       17821. integrals

 OPERATOR DM      FOR CENTER  0  COORDINATES:    0.000000    0.000000    0.000000


 **********************************************************************************************************************************
 DATASETS  * FILE   NREC   LENGTH (MB)   RECORD NAMES
              1      18       20.09       500      610      700      900      950      970     1000      129      960     1100   
                                          VAR    BASINP    GEOM    SYMINP    ZMAT    AOBASIS   BASIS     P2S    ABASIS      S 
                                         1400     1410     1200     1210     1080     1600     1650     1700   
                                           T        V       H0       H01     AOSYM     SMH    MOLCAS    OPER   

 PROGRAMS   *        TOTAL       INT
 CPU TIMES  *         0.98      0.87
 REAL TIME  *         4.93 SEC
 DISK USED  *        29.99 MB      
 GA USED    *         0.00 MB       (max)       0.00 MB       (current)
 **********************************************************************************************************************************


 PROGRAM * RHF-SCF (CLOSED SHELL)       Authors: W. Meyer, H.-J. Werner


 NUMBER OF ELECTRONS:      20+   20-    SPACE SYMMETRY=1    SPIN SYMMETRY: Singlet 
 CONVERGENCE THRESHOLDS:    1.00E-05 (Density)    1.00E-07 (Energy)
 MAX. NUMBER OF ITERATIONS:       60
 INTERPOLATION TYPE:            DIIS
 INTERPOLATION STEPS:              2 (START)      1 (STEP)
 LEVEL SHIFTS:                  0.00 (CLOSED)  0.00 (OPEN) 


 Orbital guess generated from atomic densities. Full valence occupancy:   20

 Molecular orbital dump at record        2100.2

 Initial occupancy:  20

 ITERATION    DDIFF          GRAD             ENERGY        2-EL.EN.            DIPOLE MOMENTS         DIIS   ORB.
    1      0.000D+00      0.000D+00      -266.18588546    539.981292   -1.41970   -1.55397   -0.00982    0    start
    2      0.000D+00      0.205D-01      -266.28299256    538.815957   -0.71454    0.12398   -0.01189    1    diag
    3      0.538D-01      0.131D-01      -266.32277204    538.699006   -0.83610   -0.57408   -0.00346    2    diag
    4      0.198D-01      0.161D-02      -266.32446987    538.725915   -0.82697   -0.48496    0.00021    3    diag
    5      0.459D-02      0.686D-03      -266.32472448    538.694511   -0.81588   -0.48710    0.00030    4    diag
    6      0.198D-02      0.216D-03      -266.32475598    538.680264   -0.81543   -0.48370    0.00028    5    diag
    7      0.823D-03      0.604D-04      -266.32475822    538.678298   -0.81548   -0.48328    0.00035    6    diag
    8      0.239D-03      0.111D-04      -266.32475830    538.677440   -0.81541   -0.48336    0.00037    7    diag
    9      0.434D-04      0.146D-05      -266.32475830    538.677413   -0.81546   -0.48335    0.00037    8    diag
   10      0.515D-05      0.383D-06      -266.32475830    538.677407   -0.81547   -0.48336    0.00037    0    orth

 Final occupancy:  20

 !RHF STATE 1.1 Energy               -266.324758296894
 Nuclear energy                       178.50177775
 One-electron energy                 -714.16523941
 Two-electron energy                  269.33870336
 Virial quotient                       -1.00271923
 !RHF STATE 1.1 Dipole moment          -0.81547037    -0.48336299     0.00036865
 Dipole moment /Debye                  -2.07258318    -1.22850570     0.00093695

 Orbital energies:

         1.1          2.1          3.1          4.1          5.1          6.1          7.1          8.1          9.1         10.1
    -20.630521   -20.546233   -11.558112   -11.473134   -11.422580    -1.498484    -1.409220    -1.116138    -1.016583    -0.818482

        11.1         12.1         13.1         14.1         15.1         16.1         17.1         18.1         19.1         20.1
     -0.764640    -0.720412    -0.708877    -0.656261    -0.645120    -0.638582    -0.567908    -0.564101    -0.499348    -0.489179

        21.1         22.1
      0.099878     0.360294

 HOMO     20.1    -0.489179 =     -13.3112eV
 LUMO     21.1     0.099878 =       2.7178eV
 LUMO-HOMO         0.589058 =      16.0291eV


 **********************************************************************************************************************************
 DATASETS  * FILE   NREC   LENGTH (MB)   RECORD NAMES
              1      18       20.09       500      610      700      900      950      970     1000      129      960     1100   
                                          VAR    BASINP    GEOM    SYMINP    ZMAT    AOBASIS   BASIS     P2S    ABASIS      S 
                                         1400     1410     1200     1210     1080     1600     1650     1700   
                                           T        V       H0       H01     AOSYM     SMH    MOLCAS    OPER   

              2       4        2.94       700     1000      520     2100   
                                         GEOM     BASIS   MCVARS     RHF  

 PROGRAMS   *        TOTAL       RHF       INT
 CPU TIMES  *         1.16      0.18      0.87
 REAL TIME  *         5.55 SEC
 DISK USED  *       192.05 MB      
 SF USED    *         0.00 MB      
 GA USED    *         0.00 MB       (max)       0.00 MB       (current)
 **********************************************************************************************************************************
 SETTING BASIS          =    VDZ-F12


 Recomputing integrals since basis changed


 Using spherical harmonics

 Library entry C      S cc-pVDZ-F12          selected for orbital group  1
 Library entry C      P cc-pVDZ-F12          selected for orbital group  1
 Library entry C      D cc-pVDZ-F12          selected for orbital group  1
 Library entry H      S cc-pVDZ-F12          selected for orbital group  2
 Library entry H      P cc-pVDZ-F12          selected for orbital group  2
 Library entry O      S cc-pVDZ-F12          selected for orbital group  5
 Library entry O      P cc-pVDZ-F12          selected for orbital group  5
 Library entry O      D cc-pVDZ-F12          selected for orbital group  5


 PROGRAM * SEWARD (Integral evaluation for generally contracted gaussian basis sets)     Author: Roland Lindh, 1990

 Geometry written to block  1 of record 700


 Point group  C1  


 ATOMIC COORDINATES

 NR  ATOM    CHARGE       X              Y              Z

   1  C       6.00   -3.473241028   -0.867554367   -0.027401029
   2  H       1.00   -4.884280628    0.493067340    0.582886023
   3  H       1.00   -3.552533936   -2.560956844    1.141696935
   4  H       1.00   -3.892552358   -1.433527341   -1.966959231
   5  C       6.00   -0.890571231    0.307439543    0.029196269
   6  C       6.00    1.362568125   -1.456506411    0.055539051
   7  H       1.00    1.183195321   -2.770773136   -1.537500072
   8  H       1.00    1.247275934   -2.598845853    1.784014845
   9  O       8.00    3.636683440   -0.145678987   -0.061623969
  10  H       1.00    3.196509534    1.625995947   -0.041857434
  11  O       8.00   -0.547944987    2.563772536    0.023319220

 Bond lengths in Bohr (Angstrom)

 1-2  2.052991590  1-3  2.059293414  1-4  2.063500283  1-5  2.837956522  5-6  2.861614269
     ( 1.086396364)     ( 1.089731145)     ( 1.091957325)     ( 1.501781917)     ( 1.514301058)

  5-11  2.282206357   6- 7  2.072979806   6- 8  2.075056689   6- 9  2.627469539   9-10  1.825643956
       ( 1.207691595)       ( 1.096973672)       ( 1.098072711)       ( 1.390397002)       ( 0.966089177)

 Bond angles

  1- 5- 6  117.48454238   1- 5-11  123.08670439   2- 1- 3  110.47299534   2- 1- 4  108.75525345

  2-1-5  110.19135907   3-1-4  107.47257681   3-1-5  111.35735727   4-1-5  108.49541739

  5- 6- 7  108.39721837   5- 6- 8  107.65378591   5- 6- 9  111.93418202   6- 5-11  119.42244029

  6- 9-10  105.96091335   7- 6- 8  106.63624652   7- 6- 9  110.91130882   8- 6- 9  111.09273581

 NUCLEAR CHARGE:                   40
 NUMBER OF PRIMITIVE AOS:         271
 NUMBER OF SYMMETRY AOS:          261
 NUMBER OF CONTRACTIONS:          204   ( 204A   )
 NUMBER OF CORE ORBITALS:           5   (   5A   )
 NUMBER OF VALENCE ORBITALS:       26   (  26A   )


 NUCLEAR REPULSION ENERGY  178.50177775


 Eigenvalues of metric

         1 0.101E-03 0.170E-03 0.432E-03 0.603E-03 0.627E-03 0.108E-02 0.143E-02 0.156E-02


 Contracted 2-electron integrals neglected if value below      1.0D-11
 AO integral compression algorithm  1   Integral accuracy      1.0D-11

     953.418 MB (compressed) written to integral file ( 47.1%)

     Node minimum: 130.286 MB, node maximum: 147.849 MB


 NUMBER OF SORTED TWO-ELECTRON INTEGRALS:   31238046.     BUFFER LENGTH:  32768
 NUMBER OF SEGMENTS:   2  SEGMENT LENGTH:   15991171      RECORD LENGTH: 524288

 Memory used in sort:      16.55 MW

 SORT1 READ   253214555. AND WROTE    29706275. INTEGRALS IN     86 RECORDS. CPU TIME:     4.57 SEC, REAL TIME:     6.75 SEC
 SORT2 READ   207660670. AND WROTE   218624505. INTEGRALS IN   3752 RECORDS. CPU TIME:     0.69 SEC, REAL TIME:     3.32 SEC

 Node minimum:    31223111.  Node maximum:    31241034. integrals

 OPERATOR DM      FOR CENTER  0  COORDINATES:    0.000000    0.000000    0.000000


 **********************************************************************************************************************************
 DATASETS  * FILE   NREC   LENGTH (MB)   RECORD NAMES
              1      18       21.61       500      610      700      900      950      970     1001      129      960     1100   
                                          VAR    BASINP    GEOM    SYMINP    ZMAT    AOBASIS   BASIS     P2S    ABASIS      S 
                                         1400     1410     1200     1210     1080     1600     1650     1700   
                                           T        V       H0       H01     AOSYM     SMH    MOLCAS    OPER   

              2       5        3.00       700     1000      520     2100     1001   
                                         GEOM     BASIS   MCVARS     RHF     BASIS   

 PROGRAMS   *        TOTAL       INT       RHF       INT
 CPU TIMES  *         8.70      7.53      0.18      0.87
 REAL TIME  *        19.12 SEC
 DISK USED  *         3.58 GB      
 SF USED    *         0.00 MB      
 GA USED    *         0.00 MB       (max)       0.00 MB       (current)
 **********************************************************************************************************************************


 PROGRAM * RHF-SCF (CLOSED SHELL)       Authors: W. Meyer, H.-J. Werner


 NUMBER OF ELECTRONS:      20+   20-    SPACE SYMMETRY=1    SPIN SYMMETRY: Singlet 
 CONVERGENCE THRESHOLDS:    1.00E-05 (Density)    1.00E-07 (Energy)
 MAX. NUMBER OF ITERATIONS:       60
 INTERPOLATION TYPE:            DIIS
 INTERPOLATION STEPS:              2 (START)      1 (STEP)
 LEVEL SHIFTS:                  0.00 (CLOSED)  0.00 (OPEN) 


 Molecular orbitals read from record     2100.2  Type=RHF/CANONICAL (state 1.1)
 
 Present basis size:     204
 Previous basis size:     31
 Previous occupation:     20
 Previous closed-shells:  20
 Previous core-orbitals:   5
 Present occupation:      20
 Present closed-shells:   20
 Present core-orbitals:    5
 Wavefunction symmetry:    1   Singlet 

 Orbital overlap <old|new>:  < 1.1| 1.1> = 1.000000   < 2.1| 2.1> = 1.000000   < 3.1| 3.1> = 1.000000   < 4.1| 4.1> = 1.000000
                             < 5.1| 5.1> = 1.000000   < 6.1| 6.1> = 1.000000   < 7.1| 7.1> = 1.000000   < 8.1| 8.1> = 1.000000
                             < 9.1| 9.1> = 1.000000   <10.1|10.1> = 1.000000   <11.1|11.1> = 1.000000   <12.1|12.1> = 1.000000
                             <13.1|13.1> = 1.000000   <14.1|14.1> = 1.000000   <15.1|15.1> = 1.000000   <16.1|16.1> = 1.000000
                             <17.1|17.1> = 1.000000   <18.1|18.1> = 1.000000   <19.1|19.1> = 1.000000   <20.1|20.1> = 1.000000

 Molecular orbital dump at record        2101.2

 ITERATION    DDIFF          GRAD             ENERGY        2-EL.EN.            DIPOLE MOMENTS         DIIS   ORB.
    1      0.000D+00      0.000D+00      -266.32475830    538.677407   -0.81547   -0.48336    0.00037    0    start
    2      0.000D+00      0.128D-01      -266.86096866    547.837740   -0.69278   -0.57960    0.00289    1    diag
    3      0.215D-01      0.341D-02      -266.90188841    544.817859   -0.93260   -0.94277    0.01471    2    diag
    4      0.466D-02      0.173D-02      -266.91165540    545.102436   -0.93495   -0.84375    0.01274    3    diag
    5      0.196D-02      0.502D-03      -266.91292943    545.463643   -0.97390   -0.94217    0.01425    4    diag
    6      0.634D-03      0.205D-03      -266.91320999    545.341410   -0.99053   -0.94976    0.01485    5    diag
    7      0.356D-03      0.627D-04      -266.91325039    545.338059   -0.99523   -0.96006    0.01476    6    diag
    8      0.140D-03      0.295D-04      -266.91325684    545.351474   -0.99758   -0.96199    0.01481    7    orth
    9      0.558D-04      0.101D-04      -266.91325784    545.346238   -0.99735   -0.96321    0.01475    8    diag
   10      0.237D-04      0.283D-05      -266.91325791    545.347206   -0.99725   -0.96333    0.01473    9    diag
   11      0.695D-05      0.665D-06      -266.91325792    545.347036   -0.99718   -0.96335    0.01472    0    orth

 Final occupancy:  20

 !RHF STATE 1.1 Energy               -266.913257915763
 Nuclear energy                       178.50177775
 One-electron energy                 -718.08855376
 Two-electron energy                  272.67351809
 Virial quotient                       -1.00116317
 !RHF STATE 1.1 Dipole moment          -0.99718272    -0.96334787     0.01472454
 Dipole moment /Debye                  -2.53441966    -2.44842567     0.03742360

 Orbital energies:

         1.1          2.1          3.1          4.1          5.1          6.1          7.1          8.1          9.1         10.1
    -20.567089   -20.559993   -11.348360   -11.296169   -11.249976    -1.422029    -1.366906    -1.051091    -0.955768    -0.776633

        11.1         12.1         13.1         14.1         15.1         16.1         17.1         18.1         19.1         20.1
     -0.712371    -0.666354    -0.661983    -0.603640    -0.600399    -0.592321    -0.533611    -0.515011    -0.456133    -0.434922

        21.1         22.1
      0.045550     0.060692

 HOMO     20.1    -0.434922 =     -11.8348eV
 LUMO     21.1     0.045550 =       1.2395eV
 LUMO-HOMO         0.480472 =      13.0743eV


 **********************************************************************************************************************************
 DATASETS  * FILE   NREC   LENGTH (MB)   RECORD NAMES
              1      18       21.61       500      610      700      900      950      970     1001      129      960     1100   
                                          VAR    BASINP    GEOM    SYMINP    ZMAT    AOBASIS   BASIS     P2S    ABASIS      S 
                                         1400     1410     1200     1210     1080     1600     1650     1700   
                                           T        V       H0       H01     AOSYM     SMH    MOLCAS    OPER   

              2       6        6.33       700     1000      520     2100     1001     2101   
                                         GEOM     BASIS   MCVARS     RHF     BASIS     RHF  

 PROGRAMS   *        TOTAL       RHF       INT       RHF       INT
 CPU TIMES  *        12.32      3.62      7.53      0.18      0.87
 REAL TIME  *        26.10 SEC
 DISK USED  *         3.64 GB      
 SF USED    *         0.17 MB      
 GA USED    *         0.00 MB       (max)       0.00 MB       (current)
 **********************************************************************************************************************************


 PROGRAM * CCSD (Restricted open-shell coupled cluster)     Authors: C. Hampel, H.-J. Werner, 1991, M. Deegan, P.J. Knowles, 1992

                   Density fitting integral evaluation by F.R. Manby, 2003,2007, G. Knizia, 2010

 Basis set CC-PVDZ/JKFIT generated.      Number of basis functions:   488 
 Basis set CC-PVDZ-F12/OPTRI generated.  Number of basis functions:   462 
 Basis set AUG-CC-PVDZ/MP2FIT generated. Number of basis functions:   498 

 Convergence thresholds:  THRVAR = 1.00D-08  THRDEN = 1.00D-06

 CCSD(T)     terms to be evaluated (factor= 1.000)


 Number of core orbitals:           5 (   5 )
 Number of closed-shell orbitals:  15 (  15 )
 Number of external orbitals:     184 ( 184 )

 Memory could be reduced to 176.02 Mwords without degradation in triples

 Number of N-1 electron functions:              30
 Number of N-2 electron functions:             435
 Number of singly external CSFs:              5520
 Number of doubly external CSFs:          11153160
 Total number of CSFs:                    11158680

 Molecular orbitals read from record     2101.2  Type=RHF/CANONICAL (state 1.1)

 Integral transformation finished. Total CPU:   8.40 sec, npass=  1  Memory used:  77.36 MW
 
 Geminal basis:    OPTFULL  GEM_TYPE=SLATER  BETA=0.9  NGEM=6

 Optimizing Gaussian exponents for each gem_beta

 Geminal optimization for beta= 0.9000
 Weight function:   m=0, omega= 1.3652

 Augmented Hessian optimization of geminal fit. Trust ratio= 0.40000
 Convergence reached after  14 iterations. Final gradient= 2.53D-17, Step= 1.17D-08, Delta= 1.32D-09
 
 Alpha:                 0.16713     0.72638     2.57315     8.59263    32.33955   179.26007
 Coeff:                 0.29008     0.30523     0.17630     0.10448     0.06448     0.03994
 
 
 WFN_F12=FIX,EG    DECOUPLE_EXPL=F   HYBRID=0    NOX=F   SEMIINT_F12=T   CORE_SINGLES=F
 
 AO(A)-basis ORBITAL           loaded. Number of functions:     204
 RI(R)-basis CC-PVDZ-F12/OPTRI loaded. Number of functions:     462
 DF-basis CC-PVDZ/JKFIT        loaded. Number of functions:     488

 Screening thresholds:   THRAO=  1.00D-10  THRMO=  1.00D-09  THRPROD=  1.00D-09
                         THRSW=  1.00D-05  THROV=  1.00D-12  THRAOF12=   1.00D-08

 CPU time for one-electron matrices               3.44 sec
 
 Construction of ABS:
 Pseudo-inverse stability          5.97E-12
 Smallest eigenvalue of S          1.20E-04  (threshold= 1.00E-08)
 Ratio eigmin/eigmax               1.60E-05  (threshold= 1.00E-09)
 Smallest eigenvalue of S kept     1.20E-04  (threshold= 1.20E-04, 0 functions deleted, 462 kept)
 
 Construction of CABS:
 Pseudo-inverse stability          4.24E-11
 Smallest eigenvalue of S          4.28E-06  (threshold= 1.00E-08)
 Ratio eigmin/eigmax               4.28E-06  (threshold= 1.00E-09)
 Smallest eigenvalue of S kept     4.28E-06  (threshold= 4.28E-06, 0 functions deleted, 462 kept)
 
 CPU time for basis constructions                 0.13 sec
 Fock operators(MO) rebuilt from dump record.
 CPU time for fock operators                      0.17 sec
 
                                      TOTAL          ALPHA          BETA    
  Singles Contributions MO        -0.000000001   -0.000000000   -0.000000000
  Singles Contributions CABS      -0.013088779   -0.006544389   -0.006544389
  Pure DF-RHF relaxation          -0.013088779
 
 CPU time for singles                             0.39 sec
 
 AO(A)-basis ORBITAL           loaded. Number of functions:     204
 RI(R)-basis CC-PVDZ-F12/OPTRI loaded. Number of functions:     462
 DF-basis AUG-CC-PVDZ/MP2FIT   loaded. Number of functions:     498

 Screening thresholds:   THRAO=  1.00D-10  THRMO=  1.00D-09  THRPROD=  1.00D-09
                         THRSW=  1.00D-05  THROV=  1.00D-12  THRAOF12=   1.00D-08

 CPU time for transformed integrals               7.94 sec
 CPU time for F12 matrices                        4.01 sec

 Diagonal F12 ansatz with fixed amplitudes:   TS= 0.5000  TT= 0.2500  TN= 0.3750
 
 ITER.     SQ.NORM      CORR.ENERGY   TOTAL ENERGY  ENERGY CHANGE      VAR         CPU   MICRO    DIIS
   1      1.25863280    -1.08209908  -268.00844577    -1.0952E+00   2.59E-01      0.27  1  1  1   0  0
   2      1.25863280    -1.08209908  -268.00844577    -8.3267E-14   2.18E-26      1.34  0  0  0   0  0
 
 - - Continuing with F12/conv. amplitude coupling turned on.
 
   3      1.26027893    -1.08750248  -268.01384917    -5.4034E-03   2.36E-04      2.54  1  1  1   1  1
   4      1.26027893    -1.08750248  -268.01384917     0.0000E+00   1.39E-27      3.76  1  1  1   0  1
 
 CPU time for iterative RMP2-F12                  3.76 sec
 
 
 DF-RMP2-F12 doubles corrections:
 - - - - - - - - - - - - - - - - 
  Approx.                             TOTAL           A-B            A-A            B-B    
  RMP2-F12/3C(FIX)                -0.189594589   -0.166034287   -0.011780151   -0.011780151
  RMP2-F12/3*C(FIX)               -0.184191187   -0.162188513   -0.011001337   -0.011001337
  RMP2-F12/3*C(DX)                -0.186452229   -0.164389683   -0.011031273   -0.011031273
  RMP2-F12/3*C(FIX,DX)            -0.204893313   -0.182081736   -0.011405789   -0.011405789
 
 DF-RMP2-F12 doubles energies:
 - - - - - - - - - - - - - - -
  Approx.                             TOTAL           A-B            A-A            B-B    
  RMP2                            -0.897907887   -0.670868985   -0.113519451   -0.113519451
  RMP2-F12/3C(FIX)                -1.087502477   -0.836903272   -0.125299602   -0.125299602
  RMP2-F12/3*C(FIX)               -1.082099074   -0.833057498   -0.124520788   -0.124520788
  RMP2-F12/3*C(DX)                -1.084360116   -0.835258668   -0.124550724   -0.124550724
  RMP2-F12/3*C(FIX,DX)            -1.102801200   -0.852950721   -0.124925240   -0.124925240
 
 
  Reference energy                   -266.913257915763
  CABS relaxation correction to RHF    -0.013088778877
  New reference energy               -266.926346694640
 
  RMP2-F12 singles (MO) energy         -0.000000000583
  RMP2-F12 pair energy                 -1.087502476541
  RMP2-F12 correlation energy          -1.087502477124
 
 !RMP2-F12/3C(FIX) energy            -268.013849171763

 Starting RMP2 calculation

 Wavefunction is spin-projected

 ITER.      SQ.NORM     CORR.ENERGY   TOTAL ENERGY   ENERGY CHANGE        DEN1      VAR(S)    VAR(P)  DIIS     TIME
   1      1.25607367    -0.89502499  -267.80828290    -0.89502499    -0.00292179  0.11D-10  0.11D-02  1  1    30.84
   2      1.25860164    -0.89814719  -267.81140511    -0.00312220    -0.00000243  0.17D-12  0.12D-05  2  2    32.15
   3      1.25865631    -0.89818408  -267.81144200    -0.00003689    -0.00000000  0.27D-14  0.21D-08  3  3    33.50
   4      1.25865706    -0.89818428  -267.81144219    -0.00000019    -0.00000000  0.37D-16  0.28D-11  4  4    34.86

 Norm of t1 vector:      0.00002515      S-energy:    -0.00000000      T1 diagnostic:  0.00000325
 Norm of t2 vector:      0.50858338      P-energy:    -0.89818428
                                         Alpha-Beta:  -0.67161986
                                         Alpha-Alpha: -0.11328221
                                         Beta-Beta:   -0.11328221

 Spin contamination <S**2-Sz**2-Sz>     0.00000000
  Reference energy                   -266.926346694639
  RHF-RMP2 correlation energy          -0.898184275665
 !RHF-RMP2 energy                    -267.824530970304
 (NB above energy spin projected)

 Starting RCCSD calculation

 ITER.      SQ.NORM     CORR.ENERGY   TOTAL ENERGY   ENERGY CHANGE        DEN1      VAR(S)    VAR(P)  DIIS     TIME
   1      1.25257953    -0.87936910  -267.79262701    -0.87936910    -0.02429495  0.47D-02  0.42D-02  1  1    58.54
   2      1.27185965    -0.90074516  -267.81400308    -0.02137606    -0.00201478  0.14D-03  0.65D-03  2  2    82.48
   3      1.27981089    -0.90517781  -267.81843572    -0.00443265    -0.00021247  0.95D-04  0.43D-04  3  3   108.92
   4      1.28311222    -0.90675203  -267.82000995    -0.00157423    -0.00002499  0.73D-05  0.65D-05  4  4   135.95
   5      1.28392229    -0.90686730  -267.82012522    -0.00011527    -0.00000413  0.27D-05  0.70D-06  5  5   166.98
   6      1.28427998    -0.90691535  -267.82017327    -0.00004805    -0.00000047  0.25D-06  0.93D-07  6  6   195.72
   7      1.28436995    -0.90692960  -267.82018752    -0.00001425    -0.00000007  0.43D-07  0.13D-07  6  1   222.59
   8      1.28438468    -0.90692816  -267.82018608     0.00000144    -0.00000001  0.57D-08  0.31D-08  6  3   247.02
   9      1.28439434    -0.90693196  -267.82018987    -0.00000380    -0.00000000  0.13D-08  0.41D-09  6  2   271.04
  10      1.28439430    -0.90693167  -267.82018959     0.00000028    -0.00000000  0.24D-09  0.67D-10  6  4   294.70

 Norm of t1 vector:      0.10081705      S-energy:     0.00000064      T1 diagnostic:  0.01301543
                                                                       D1 diagnostic:  0.04777054
 Norm of t2 vector:      0.52366996      P-energy:    -0.90693231
                                         Alpha-Beta:  -0.70370493
                                         Alpha-Alpha: -0.10161369
                                         Beta-Beta:   -0.10161369

 Spin contamination <S**2-Sz**2-Sz>     0.00000000

 Memory could be reduced to 190.73 Mwords without degradation in triples
 

 RESULTS
 =======

  Reference energy                   -266.913257915762
  CABS relaxation correction to RHF    -0.013088778877
  New reference energy               -266.926346694639
 
  F12 corrections for ansatz 3C(FIX) added to RCCSD energy. Coupling mode:  7
 
  RCCSD-F12a singles energy             0.000000641246
  RCCSD-F12a pair energy               -1.090466566239
  RCCSD-F12a correlation energy        -1.090465924993
  Triples (T) contribution             -0.035972801707
  Total correlation energy             -1.126438726700
 
  RHF-RCCSD-F12a energy              -268.016812619632
  RHF-RCCSD[T]-F12a energy           -268.054668630207
  RHF-RCCSD-T-F12a energy            -268.052107092551
 !RHF-RCCSD(T)-F12a energy           -268.052785421339

 Program statistics:

 Available memory in ccsd:              2799997950
 Min. memory needed in ccsd:              31391806
 Max. memory used in ccsd:                45500446
 Max. memory used in cckext:              37636145 (10 integral passes)
 Max. memory used in cckint:              77362572 ( 1 integral passes)


 **********************************************************************************************************************************
 DATASETS  * FILE   NREC   LENGTH (MB)   RECORD NAMES
              1      18       21.61       500      610      700      900      950      970     1001      129      960     1100   
                                          VAR    BASINP    GEOM    SYMINP    ZMAT    AOBASIS   BASIS     P2S    ABASIS      S 
                                         1400     1410     1200     1210     1080     1600     1650     1700   
                                           T        V       H0       H01     AOSYM     SMH    MOLCAS    OPER   

              2       7        7.17       700     1000      520     2100     1001     2101     7360   
                                         GEOM     BASIS   MCVARS     RHF     BASIS     RHF    F12ABS    

 PROGRAMS   *        TOTAL      F12A       RHF       INT       RHF       INT
 CPU TIMES  *       619.61    607.28      3.62      7.53      0.18      0.87
 REAL TIME  *       925.06 SEC
 DISK USED  *        13.52 GB      
 SF USED    *         9.57 GB      
 GA USED    *         2.47 MB       (max)       0.00 MB       (current)
 **********************************************************************************************************************************

 RCCSD(T)-F12A/cc-pVDZ-F12 energy=   -268.052785421339

   RCCSD(T)-F12A        RHF-SCF         RHF-SCF 
   -268.05278542   -266.91325792   -266.32475830
 **********************************************************************************************************************************
 Molpro calculation terminated
 Variable memory released
