# Supplementary material for: Computational Investigation of Substituent Effects on the Alcohol + Carbonyl Channel of Peroxy Radical Self- and Cross-Reactions
Source: J Phys Chem A. 2023 Feb 8;127(7):1686–96. doi: 10.1021/acs.jpca.2c08927 (PMC9969516; doi:10.1021/acs.jpca.2c08927)
Supplement: Supplementary file 2 — jp2c08927_si_002.zip [file jp2c08927_si_002.zip › AceO--OiPrOH/hydroxyacetone_trip.log]

 Entering Gaussian System, Link 0=/appl/chem/G09RevD.01/g09/g09
 Initial command:
 /appl/chem/G09RevD.01/g09/l1.exe "/wrk/hasangal/37805811.GAUSS_SCRDIR/Gau-7248.inp" -scrdir="/wrk/hasangal/37805811.GAUSS_SCRDIR/"
 Entering Link 1 = /appl/chem/G09RevD.01/g09/l1.exe PID=      7250.
  
 Copyright (c) 1988,1990,1992,1993,1995,1998,2003,2009,2013,
            Gaussian, Inc.  All Rights Reserved.
  
 This is part of the Gaussian(R) 09 program.  It is based on
 the Gaussian(R) 03 system (copyright 2003, Gaussian, Inc.),
 the Gaussian(R) 98 system (copyright 1998, Gaussian, Inc.),
 the Gaussian(R) 94 system (copyright 1995, Gaussian, Inc.),
 the Gaussian 92(TM) system (copyright 1992, Gaussian, Inc.),
 the Gaussian 90(TM) system (copyright 1990, Gaussian, Inc.),
 the Gaussian 88(TM) system (copyright 1988, Gaussian, Inc.),
 the Gaussian 86(TM) system (copyright 1986, Carnegie Mellon
 University), and the Gaussian 82(TM) system (copyright 1983,
 Carnegie Mellon University). Gaussian is a federally registered
 trademark of Gaussian, Inc.
  
 This software contains proprietary and confidential information,
 including trade secrets, belonging to Gaussian, Inc.
  
 This software is provided under written license and may be
 used, copied, transmitted, or stored only in accord with that
 written license.
  
 The following legend is applicable only to US Government
 contracts under FAR:
  
                    RESTRICTED RIGHTS LEGEND
  
 Use, reproduction and disclosure by the US Government is
 subject to restrictions as set forth in subparagraphs (a)
 and (c) of the Commercial Computer Software - Restricted
 Rights clause in FAR 52.227-19.
  
 Gaussian, Inc.
 340 Quinnipiac St., Bldg. 40, Wallingford CT 06492
  
  
 ---------------------------------------------------------------
 Warning -- This program may not be used in any manner that
 competes with the business of Gaussian, Inc. or will provide
 assistance to any competitor of Gaussian, Inc.  The licensee
 of this program is prohibited from giving any competitor of
 Gaussian, Inc. access to this program.  By using this program,
 the user acknowledges that Gaussian, Inc. is engaged in the
 business of creating and licensing software in the field of
 computational chemistry and represents and warrants to the
 licensee that it is not a competitor of Gaussian, Inc. and that
 it will not use this program in any manner prohibited above.
 ---------------------------------------------------------------
  

 Cite this work as:
 Gaussian 09, Revision D.01,
 M. J. Frisch, G. W. Trucks, H. B. Schlegel, G. E. Scuseria, 
 M. A. Robb, J. R. Cheeseman, G. Scalmani, V. Barone, B. Mennucci, 
 G. A. Petersson, H. Nakatsuji, M. Caricato, X. Li, H. P. Hratchian, 
 A. F. Izmaylov, J. Bloino, G. Zheng, J. L. Sonnenberg, M. Hada, 
 M. Ehara, K. Toyota, R. Fukuda, J. Hasegawa, M. Ishida, T. Nakajima, 
 Y. Honda, O. Kitao, H. Nakai, T. Vreven, J. A. Montgomery, Jr., 
 J. E. Peralta, F. Ogliaro, M. Bearpark, J. J. Heyd, E. Brothers, 
 K. N. Kudin, V. N. Staroverov, T. Keith, R. Kobayashi, J. Normand, 
 K. Raghavachari, A. Rendell, J. C. Burant, S. S. Iyengar, J. Tomasi, 
 M. Cossi, N. Rega, J. M. Millam, M. Klene, J. E. Knox, J. B. Cross, 
 V. Bakken, C. Adamo, J. Jaramillo, R. Gomperts, R. E. Stratmann, 
 O. Yazyev, A. J. Austin, R. Cammi, C. Pomelli, J. W. Ochterski, 
 R. L. Martin, K. Morokuma, V. G. Zakrzewski, G. A. Voth, 
 P. Salvador, J. J. Dannenberg, S. Dapprich, A. D. Daniels, 
 O. Farkas, J. B. Foresman, J. V. Ortiz, J. Cioslowski, 
 and D. J. Fox, Gaussian, Inc., Wallingford CT, 2013.
 
 ******************************************
 Gaussian 09:  ES64L-G09RevD.01 24-Apr-2013
                 8-Feb-2019 
 ******************************************
 %mem=12GB
 %NProcShared=16
 Will use up to   16 processors via shared memory.
 %chk=hydroxyacetone_Conf-wb97-opt
 ----------------------------------------------------------------------
 #wB97XD aug-cc-pVTZ Opt=verytight SCF=QC Integral(Grid=SuperFineGrid) 
 Freq MaxDisk=32GB
 ----------------------------------------------------------------------
 1/7=1,14=-1,18=20,19=15,26=5,38=1/1,3;
 2/9=110,12=2,17=6,18=5,40=1/2;
 3/5=16,6=1,7=10,11=2,16=1,25=1,30=1,71=1,74=-58,75=-7/1,2,3;
 4//1;
 5/5=2,8=3,38=5/8;
 6/7=2,8=2,9=2,10=2,28=1/1;
 7//1,2,3,16;
 1/7=1,14=-1,18=20,19=15,26=5/3(2);
 2/9=110/2;
 99//99;
 2/9=110/2;
 3/5=16,6=1,7=10,11=2,16=1,25=1,30=1,71=1,74=-58,75=-7/1,2,3;
 4/5=5,16=3,69=1/1;
 5/5=2,8=3,38=5/8;
 7//1,2,3,16;
 1/7=1,14=-1,18=20,19=15,26=5/3(-5);
 2/9=110/2;
 6/7=2,8=2,9=2,10=2,19=2,28=1/1;
 99/9=1/99;
 -----
 Title
 -----
 Symbolic Z-matrix:
 Charge =  0 Multiplicity = 3
 C                     0.9723    0.4606    0.989 
 H                     1.932     0.1036    1.3731 
 H                     0.2189    0.3666    1.7747 
 H                     1.0808    1.5068    0.6928 
 C                     0.5667   -0.3628   -0.2039 
 C                    -0.7179    0.041    -0.9092 
 H                    -0.8118   -0.513    -1.8485 
 H                    -0.672     1.1073   -1.1493 
 O                    -1.857    -0.2064   -0.1062 
 H                    -1.9437   -1.1746   -0.0334 
 O                     1.2317   -1.3291   -0.579 
 

 GradGradGradGradGradGradGradGradGradGradGradGradGradGradGradGradGradGrad
 Berny optimization.
 Initialization pass.
                           ----------------------------
                           !    Initial Parameters    !
                           ! (Angstroms and Degrees)  !
 --------------------------                            --------------------------
 ! Name  Definition              Value          Derivative Info.                !
 --------------------------------------------------------------------------------
 ! R1    R(1,2)                  1.0936         estimate D2E/DX2                !
 ! R2    R(1,3)                  1.0926         estimate D2E/DX2                !
 ! R3    R(1,4)                  1.0927         estimate D2E/DX2                !
 ! R4    R(1,5)                  1.5052         estimate D2E/DX2                !
 ! R5    R(5,6)                  1.5201         estimate D2E/DX2                !
 ! R6    R(5,11)                 1.2315         estimate D2E/DX2                !
 ! R7    R(6,7)                  1.0945         estimate D2E/DX2                !
 ! R8    R(6,8)                  1.094          estimate D2E/DX2                !
 ! R9    R(6,9)                  1.4155         estimate D2E/DX2                !
 ! R10   R(9,10)                 0.9748         estimate D2E/DX2                !
 ! A1    A(2,1,3)              108.9328         estimate D2E/DX2                !
 ! A2    A(2,1,4)              108.6998         estimate D2E/DX2                !
 ! A3    A(2,1,5)              109.6486         estimate D2E/DX2                !
 ! A4    A(3,1,4)              110.2285         estimate D2E/DX2                !
 ! A5    A(3,1,5)              109.6969         estimate D2E/DX2                !
 ! A6    A(4,1,5)              109.6143         estimate D2E/DX2                !
 ! A7    A(1,5,6)              116.7521         estimate D2E/DX2                !
 ! A8    A(1,5,11)             121.6762         estimate D2E/DX2                !
 ! A9    A(6,5,11)             121.5629         estimate D2E/DX2                !
 ! A10   A(5,6,7)              109.6468         estimate D2E/DX2                !
 ! A11   A(5,6,8)              108.9838         estimate D2E/DX2                !
 ! A12   A(5,6,9)              111.7419         estimate D2E/DX2                !
 ! A13   A(7,6,8)              107.975          estimate D2E/DX2                !
 ! A14   A(7,6,9)              109.2284         estimate D2E/DX2                !
 ! A15   A(8,6,9)              109.1862         estimate D2E/DX2                !
 ! A16   A(6,9,10)             106.7109         estimate D2E/DX2                !
 ! D1    D(2,1,5,6)           -177.1263         estimate D2E/DX2                !
 ! D2    D(2,1,5,11)             3.9337         estimate D2E/DX2                !
 ! D3    D(3,1,5,6)             63.2864         estimate D2E/DX2                !
 ! D4    D(3,1,5,11)          -115.6535         estimate D2E/DX2                !
 ! D5    D(4,1,5,6)            -57.8751         estimate D2E/DX2                !
 ! D6    D(4,1,5,11)           123.185          estimate D2E/DX2                !
 ! D7    D(1,5,6,7)            170.2366         estimate D2E/DX2                !
 ! D8    D(1,5,6,8)             52.2453         estimate D2E/DX2                !
 ! D9    D(1,5,6,9)            -68.5084         estimate D2E/DX2                !
 ! D10   D(11,5,6,7)           -10.8222         estimate D2E/DX2                !
 ! D11   D(11,5,6,8)          -128.8135         estimate D2E/DX2                !
 ! D12   D(11,5,6,9)           110.4328         estimate D2E/DX2                !
 ! D13   D(5,6,9,10)           -68.2372         estimate D2E/DX2                !
 ! D14   D(7,6,9,10)            53.2599         estimate D2E/DX2                !
 ! D15   D(8,6,9,10)           171.1271         estimate D2E/DX2                !
 --------------------------------------------------------------------------------
 Trust Radius=3.00D-01 FncErr=1.00D-07 GrdErr=1.00D-07
 Number of steps in this run=     51 maximum allowed number of steps=    100.
 GradGradGradGradGradGradGradGradGradGradGradGradGradGradGradGradGradGrad

                          Input orientation:                          
 ---------------------------------------------------------------------
 Center     Atomic      Atomic             Coordinates (Angstroms)
 Number     Number       Type             X           Y           Z
 ---------------------------------------------------------------------
      1          6           0        0.972300    0.460600    0.989000
      2          1           0        1.932000    0.103600    1.373100
      3          1           0        0.218900    0.366600    1.774700
      4          1           0        1.080800    1.506800    0.692800
      5          6           0        0.566700   -0.362800   -0.203900
      6          6           0       -0.717900    0.041000   -0.909200
      7          1           0       -0.811800   -0.513000   -1.848500
      8          1           0       -0.672000    1.107300   -1.149300
      9          8           0       -1.857000   -0.206400   -0.106200
     10          1           0       -1.943700   -1.174600   -0.033400
     11          8           0        1.231700   -1.329100   -0.579000
 ---------------------------------------------------------------------
                    Distance matrix (angstroms):
                    1          2          3          4          5
     1  C    0.000000
     2  H    1.093621   0.000000
     3  H    1.092599   1.779091   0.000000
     4  H    1.092722   1.776603   1.792606   0.000000
     5  C    1.505161   2.137405   2.137252   2.136299   0.000000
     6  C    2.576044   3.497825   2.861281   2.819627   1.520099
     7  H    3.490317   4.276370   3.868283   3.757623   2.151170
     8  H    2.773855   3.761746   3.145173   2.573954   2.142277
     9  O    3.106331   4.079332   2.859279   3.493440   2.430705
    10  H    3.496032   4.316606   3.212688   4.106686   2.643898
    11  O    2.393520   2.520663   3.072632   3.111684   1.231528
                    6          7          8          9         10
     6  C    0.000000
     7  H    1.094540   0.000000
     8  H    1.093961   1.770253   0.000000
     9  O    1.415473   2.054764   2.053799   0.000000
    10  H    1.935793   2.239085   2.840690   0.974796   0.000000
    11  O    2.405649   2.540382   3.144099   3.320250   3.225634
                   11
    11  O    0.000000
 Stoichiometry    C3H6O2(3)
 Framework group  C1[X(C3H6O2)]
 Deg. of freedom    27
 Full point group                 C1      NOp   1
 Largest Abelian subgroup         C1      NOp   1
 Largest concise Abelian subgroup C1      NOp   1
                         Standard orientation:                         
 ---------------------------------------------------------------------
 Center     Atomic      Atomic             Coordinates (Angstroms)
 Number     Number       Type             X           Y           Z
 ---------------------------------------------------------------------
      1          6           0       -1.190187    1.145923   -0.011916
      2          1           0       -2.233666    1.034006   -0.319541
      3          1           0       -0.665050    1.752474   -0.753603
      4          1           0       -1.163397    1.635967    0.964393
      5          6           0       -0.542998   -0.209522    0.085161
      6          6           0        0.897810   -0.246797    0.568259
      7          1           0        1.194692   -1.282548    0.760869
      8          1           0        0.972068    0.306230    1.509214
      9          8           0        1.782916    0.323624   -0.377665
     10          1           0        1.795537   -0.275449   -1.146547
     11          8           0       -1.143907   -1.237163   -0.230311
 ---------------------------------------------------------------------
 Rotational constants (GHZ):      7.9150011      3.9440270      3.0407445
 Standard basis: Aug-CC-pVTZ (5D, 7F)
 There are   425 symmetry adapted cartesian basis functions of A   symmetry.
 There are   368 symmetry adapted basis functions of A   symmetry.
   368 basis functions,   522 primitive gaussians,   425 cartesian basis functions
    21 alpha electrons       19 beta electrons
       nuclear repulsion energy       175.9145972255 Hartrees.
 NAtoms=   11 NActive=   11 NUniq=   11 SFac= 1.00D+00 NAtFMM=   60 NAOKFM=F Big=F
 Integral buffers will be    131072 words long.
 Raffenetti 2 integral format.
 Two-electron integral symmetry is turned on.
 Nuclear repulsion after empirical dispersion term =      175.9108177651 Hartrees.
 One-electron integrals computed using PRISM.
 NBasis=   368 RedAO= T EigKep=  1.58D-05  NBF=   368
 NBsUse=   368 1.00D-06 EigRej= -1.00D+00 NBFU=   368
 ExpMin= 2.53D-02 ExpMax= 1.53D+04 ExpMxC= 5.22D+02 IAcc=3 IRadAn=         7 AccDes= 0.00D+00
 Harris functional with IExCor= 4639 and IRadAn=       7 diagonalized for initial guess.
 HarFok:  IExCor= 4639 AccDes= 0.00D+00 IRadAn=         7 IDoV= 1 UseB2=F ITyADJ=14
 ICtDFT=  3500011 ScaDFX=  1.000000  1.000000  1.000000  1.000000
 FoFCou: FMM=F IPFlag=           0 FMFlag=      100000 FMFlg1=           0
         NFxFlg=           0 DoJE=T BraDBF=F KetDBF=T FulRan=T
         wScrn=  0.000000 ICntrl=     500 IOpCl=  0 I1Cent=   200000004 NGrid=           0
         NMat0=    1 NMatS0=      1 NMatT0=    0 NMatD0=    1 NMtDS0=    0 NMtDT0=    0
 Petite list used in FoFCou.
 Initial guess <Sx>= 0.0000 <Sy>= 0.0000 <Sz>= 1.0000 <S**2>= 2.0000 S= 1.0000
 Gradient too large for Newton-Raphson -- use scaled steepest descent instead.
     Accept linear search using points  3 and  4.
 Gradient too large for Newton-Raphson -- use scaled steepest descent instead.
     Accept linear search using points  4 and  5.
 Gradient too large for Newton-Raphson -- use scaled steepest descent instead.
     Accept linear search using points  1 and  2.
 Gradient too large for Newton-Raphson -- use scaled steepest descent instead.
     Accept linear search using points  3 and  4.
 Gradient too large for Newton-Raphson -- use scaled steepest descent instead.
     Accept linear search using points  1 and  2.
 Gradient too large for Newton-Raphson -- use scaled steepest descent instead.
 Restarting incremental Fock formation.
 Gradient too large for Newton-Raphson -- use scaled steepest descent instead.
     Accept linear search using points  1 and  2.
 Gradient too large for Newton-Raphson -- use scaled steepest descent instead.
     Accept linear search using points  2 and  3.
     Minimum is close to point  3 DX= -1.30D-02 DF= -2.15D-08 DXR=  7.27D-03 DFR=  4.20D-05 which will be used.
 Gradient too large for Newton-Raphson -- use scaled steepest descent instead.
     Accept linear search using points  1 and  2.
 LinEq1:  Iter=  0 NonCon=     1 RMS=9.49D-05 Max=8.50D-03 NDo=     1
 AX will form     1 AO Fock derivatives at one time.
 LinEq1:  Iter=  1 NonCon=     1 RMS=3.96D-05 Max=9.56D-04 NDo=     1
 LinEq1:  Iter=  2 NonCon=     1 RMS=9.79D-06 Max=6.50D-04 NDo=     1
 LinEq1:  Iter=  3 NonCon=     1 RMS=4.71D-06 Max=1.49D-04 NDo=     1
 LinEq1:  Iter=  4 NonCon=     1 RMS=1.75D-06 Max=7.95D-05 NDo=     1
 LinEq1:  Iter=  5 NonCon=     1 RMS=7.79D-07 Max=3.22D-05 NDo=     1
 LinEq1:  Iter=  6 NonCon=     1 RMS=4.99D-07 Max=1.63D-05 NDo=     1
 LinEq1:  Iter=  7 NonCon=     1 RMS=2.85D-07 Max=7.72D-06 NDo=     1
 LinEq1:  Iter=  8 NonCon=     1 RMS=9.27D-08 Max=2.64D-06 NDo=     1
 LinEq1:  Iter=  9 NonCon=     1 RMS=4.34D-08 Max=1.23D-06 NDo=     1
 LinEq1:  Iter= 10 NonCon=     1 RMS=1.32D-08 Max=3.15D-07 NDo=     1
 LinEq1:  Iter= 11 NonCon=     0 RMS=4.78D-09 Max=1.06D-07 NDo=     1
 Linear equations converged to 1.180D-08 1.180D-07 after    11 iterations.
     Accept linear search using points  1 and  2.
     Minimum is close to point  2 DX= -9.12D-03 DF= -9.67D-09 DXR=  9.20D-03 DFR=  8.52D-05 which will be used.
 LinEq1:  Iter=  0 NonCon=     1 RMS=2.30D-06 Max=5.30D-05 NDo=     1
 LinEq1:  Iter=  1 NonCon=     1 RMS=1.99D-06 Max=1.62D-04 NDo=     1
 LinEq1:  Iter=  2 NonCon=     1 RMS=4.68D-07 Max=2.04D-05 NDo=     1
 LinEq1:  Iter=  3 NonCon=     1 RMS=2.67D-07 Max=8.05D-06 NDo=     1
 LinEq1:  Iter=  4 NonCon=     1 RMS=1.08D-07 Max=3.13D-06 NDo=     1
 LinEq1:  Iter=  5 NonCon=     1 RMS=7.07D-08 Max=2.34D-06 NDo=     1
 LinEq1:  Iter=  6 NonCon=     1 RMS=3.49D-08 Max=1.45D-06 NDo=     1
 LinEq1:  Iter=  7 NonCon=     1 RMS=1.26D-08 Max=5.31D-07 NDo=     1
 LinEq1:  Iter=  8 NonCon=     1 RMS=6.28D-09 Max=2.75D-07 NDo=     1
 LinEq1:  Iter=  9 NonCon=     1 RMS=2.83D-09 Max=6.92D-08 NDo=     1
 LinEq1:  Iter= 10 NonCon=     1 RMS=1.04D-09 Max=2.96D-08 NDo=     1
 LinEq1:  Iter= 11 NonCon=     0 RMS=3.72D-10 Max=6.88D-09 NDo=     1
 Linear equations converged to 2.435D-09 2.435D-08 after    11 iterations.
     Minimum is close to point  2 DX=  2.87D-04 DF=  0.00D+00 DXR=  2.87D-04 DFR=  0.00D+00 which will be used.
 SCF Done:  E(UwB97XD) =  -268.253166737     a.u. after   12 cycles
            Convg  =    0.1722D-06                    53 Fock formations.
              S**2 =  2.0077                  -V/T =  2.0051
 <Sx>= 0.0000 <Sy>= 0.0000 <Sz>= 1.0000 <S**2>= 2.0077 S= 1.0026
 <L.S>= 0.000000000000E+00
 Annihilation of the first spin contaminant:
 S**2 before annihilation     2.0077,   after     2.0000

 **********************************************************************

            Population analysis using the SCF density.

 **********************************************************************

 Orbital symmetries:
 Alpha Orbitals:
       Occupied  (A) (A) (A) (A) (A) (A) (A) (A) (A) (A) (A) (A)
                 (A) (A) (A) (A) (A) (A) (A) (A) (A)
       Virtual   (A) (A) (A) (A) (A) (A) (A) (A) (A) (A) (A) (A)
                 (A) (A) (A) (A) (A) (A) (A) (A) (A) (A) (A) (A)
                 (A) (A) (A) (A) (A) (A) (A) (A) (A) (A) (A) (A)
                 (A) (A) (A) (A) (A) (A) (A) (A) (A) (A) (A) (A)
                 (A) (A) (A) (A) (A) (A) (A) (A) (A) (A) (A) (A)
                 (A) (A) (A) (A) (A) (A) (A) (A) (A) (A) (A) (A)
                 (A) (A) (A) (A) (A) (A) (A) (A) (A) (A) (A) (A)
                 (A) (A) (A) (A) (A) (A) (A) (A) (A) (A) (A) (A)
                 (A) (A) (A) (A) (A) (A) (A) (A) (A) (A) (A) (A)
                 (A) (A) (A) (A) (A) (A) (A) (A) (A) (A) (A) (A)
                 (A) (A) (A) (A) (A) (A) (A) (A) (A) (A) (A) (A)
                 (A) (A) (A) (A) (A) (A) (A) (A) (A) (A) (A) (A)
                 (A) (A) (A) (A) (A) (A) (A) (A) (A) (A) (A) (A)
                 (A) (A) (A) (A) (A) (A) (A) (A) (A) (A) (A) (A)
                 (A) (A) (A) (A) (A) (A) (A) (A) (A) (A) (A) (A)
                 (A) (A) (A) (A) (A) (A) (A) (A) (A) (A) (A) (A)
                 (A) (A) (A) (A) (A) (A) (A) (A) (A) (A) (A) (A)
                 (A) (A) (A) (A) (A) (A) (A) (A) (A) (A) (A) (A)
                 (A) (A) (A) (A) (A) (A) (A) (A) (A) (A) (A) (A)
                 (A) (A) (A) (A) (A) (A) (A) (A) (A) (A) (A) (A)
                 (A) (A) (A) (A) (A) (A) (A) (A) (A) (A) (A) (A)
                 (A) (A) (A) (A) (A) (A) (A) (A) (A) (A) (A) (A)
                 (A) (A) (A) (A) (A) (A) (A) (A) (A) (A) (A) (A)
                 (A) (A) (A) (A) (A) (A) (A) (A) (A) (A) (A) (A)
                 (A) (A) (A) (A) (A) (A) (A) (A) (A) (A) (A) (A)
                 (A) (A) (A) (A) (A) (A) (A) (A) (A) (A) (A) (A)
                 (A) (A) (A) (A) (A) (A) (A) (A) (A) (A) (A) (A)
                 (A) (A) (A) (A) (A) (A) (A) (A) (A) (A) (A) (A)
                 (A) (A) (A) (A) (A) (A) (A) (A) (A) (A) (A)
 Beta  Orbitals:
       Occupied  (A) (A) (A) (A) (A) (A) (A) (A) (A) (A) (A) (A)
                 (A) (A) (A) (A) (A) (A) (A)
       Virtual   (A) (A) (A) (A) (A) (A) (A) (A) (A) (A) (A) (A)
                 (A) (A) (A) (A) (A) (A) (A) (A) (A) (A) (A) (A)
                 (A) (A) (A) (A) (A) (A) (A) (A) (A) (A) (A) (A)
                 (A) (A) (A) (A) (A) (A) (A) (A) (A) (A) (A) (A)
                 (A) (A) (A) (A) (A) (A) (A) (A) (A) (A) (A) (A)
                 (A) (A) (A) (A) (A) (A) (A) (A) (A) (A) (A) (A)
                 (A) (A) (A) (A) (A) (A) (A) (A) (A) (A) (A) (A)
                 (A) (A) (A) (A) (A) (A) (A) (A) (A) (A) (A) (A)
                 (A) (A) (A) (A) (A) (A) (A) (A) (A) (A) (A) (A)
                 (A) (A) (A) (A) (A) (A) (A) (A) (A) (A) (A) (A)
                 (A) (A) (A) (A) (A) (A) (A) (A) (A) (A) (A) (A)
                 (A) (A) (A) (A) (A) (A) (A) (A) (A) (A) (A) (A)
                 (A) (A) (A) (A) (A) (A) (A) (A) (A) (A) (A) (A)
                 (A) (A) (A) (A) (A) (A) (A) (A) (A) (A) (A) (A)
                 (A) (A) (A) (A) (A) (A) (A) (A) (A) (A) (A) (A)
                 (A) (A) (A) (A) (A) (A) (A) (A) (A) (A) (A) (A)
                 (A) (A) (A) (A) (A) (A) (A) (A) (A) (A) (A) (A)
                 (A) (A) (A) (A) (A) (A) (A) (A) (A) (A) (A) (A)
                 (A) (A) (A) (A) (A) (A) (A) (A) (A) (A) (A) (A)
                 (A) (A) (A) (A) (A) (A) (A) (A) (A) (A) (A) (A)
                 (A) (A) (A) (A) (A) (A) (A) (A) (A) (A) (A) (A)
                 (A) (A) (A) (A) (A) (A) (A) (A) (A) (A) (A) (A)
                 (A) (A) (A) (A) (A) (A) (A) (A) (A) (A) (A) (A)
                 (A) (A) (A) (A) (A) (A) (A) (A) (A) (A) (A) (A)
                 (A) (A) (A) (A) (A) (A) (A) (A) (A) (A) (A) (A)
                 (A) (A) (A) (A) (A) (A) (A) (A) (A) (A) (A) (A)
                 (A) (A) (A) (A) (A) (A) (A) (A) (A) (A) (A) (A)
                 (A) (A) (A) (A) (A) (A) (A) (A) (A) (A) (A) (A)
                 (A) (A) (A) (A) (A) (A) (A) (A) (A) (A) (A) (A)
                 (A)
 The electronic state is 3-A.
 Alpha  occ. eigenvalues --  -19.31991 -19.27161 -10.36233 -10.32481 -10.30394
 Alpha  occ. eigenvalues --   -1.20423  -1.14288  -0.87086  -0.80676  -0.66886
 Alpha  occ. eigenvalues --   -0.61801  -0.58777  -0.57614  -0.55553  -0.52166
 Alpha  occ. eigenvalues --   -0.49080  -0.48399  -0.45901  -0.42609  -0.37392
 Alpha  occ. eigenvalues --   -0.21007
 Alpha virt. eigenvalues --    0.02903   0.03634   0.03950   0.05011   0.06014
 Alpha virt. eigenvalues --    0.06345   0.07681   0.09976   0.10773   0.11526
 Alpha virt. eigenvalues --    0.11988   0.12300   0.12539   0.13587   0.14312
 Alpha virt. eigenvalues --    0.14575   0.15862   0.16702   0.17827   0.19091
 Alpha virt. eigenvalues --    0.20018   0.20726   0.21965   0.22650   0.23739
 Alpha virt. eigenvalues --    0.25194   0.25565   0.26035   0.26455   0.27355
 Alpha virt. eigenvalues --    0.29404   0.30093   0.30564   0.31314   0.32412
 Alpha virt. eigenvalues --    0.33200   0.33423   0.34109   0.35437   0.35787
 Alpha virt. eigenvalues --    0.36835   0.36998   0.37970   0.38186   0.39184
 Alpha virt. eigenvalues --    0.39538   0.40010   0.41002   0.41696   0.43122
 Alpha virt. eigenvalues --    0.43356   0.44578   0.44926   0.46145   0.46735
 Alpha virt. eigenvalues --    0.47072   0.47844   0.48378   0.50507   0.51808
 Alpha virt. eigenvalues --    0.52108   0.53238   0.54408   0.56014   0.56898
 Alpha virt. eigenvalues --    0.57526   0.59022   0.60818   0.61546   0.63026
 Alpha virt. eigenvalues --    0.65306   0.67931   0.68596   0.69783   0.70202
 Alpha virt. eigenvalues --    0.71518   0.72392   0.73619   0.74479   0.75590
 Alpha virt. eigenvalues --    0.75959   0.77306   0.79205   0.80925   0.81722
 Alpha virt. eigenvalues --    0.82261   0.83308   0.84058   0.85182   0.85930
 Alpha virt. eigenvalues --    0.86943   0.88830   0.89267   0.90282   0.90974
 Alpha virt. eigenvalues --    0.92008   0.92577   0.93991   0.96299   0.96686
 Alpha virt. eigenvalues --    0.97360   0.97918   0.98206   0.99832   1.00916
 Alpha virt. eigenvalues --    1.02597   1.03476   1.04616   1.06672   1.07986
 Alpha virt. eigenvalues --    1.08970   1.09554   1.11445   1.11818   1.12750
 Alpha virt. eigenvalues --    1.14463   1.16037   1.18155   1.19054   1.19618
 Alpha virt. eigenvalues --    1.21444   1.22075   1.22733   1.23876   1.25228
 Alpha virt. eigenvalues --    1.26506   1.27665   1.29251   1.30305   1.33198
 Alpha virt. eigenvalues --    1.33816   1.34920   1.37020   1.38857   1.40021
 Alpha virt. eigenvalues --    1.41558   1.42667   1.43760   1.44957   1.45495
 Alpha virt. eigenvalues --    1.47373   1.48130   1.50600   1.51789   1.53213
 Alpha virt. eigenvalues --    1.54048   1.54860   1.55877   1.57063   1.58158
 Alpha virt. eigenvalues --    1.59356   1.60787   1.64765   1.65543   1.66983
 Alpha virt. eigenvalues --    1.68051   1.70492   1.71123   1.71982   1.72542
 Alpha virt. eigenvalues --    1.74803   1.77951   1.79102   1.80137   1.81445
 Alpha virt. eigenvalues --    1.82407   1.85404   1.86009   1.89436   1.91715
 Alpha virt. eigenvalues --    1.94213   1.96242   2.00703   2.01827   2.04722
 Alpha virt. eigenvalues --    2.05907   2.08773   2.09819   2.10280   2.15036
 Alpha virt. eigenvalues --    2.15756   2.17465   2.21083   2.23735   2.26933
 Alpha virt. eigenvalues --    2.28126   2.29206   2.32396   2.33283   2.35569
 Alpha virt. eigenvalues --    2.39557   2.43346   2.44879   2.46964   2.48310
 Alpha virt. eigenvalues --    2.50075   2.53110   2.55734   2.60296   2.62700
 Alpha virt. eigenvalues --    2.64909   2.68404   2.69616   2.74346   2.75860
 Alpha virt. eigenvalues --    2.77823   2.80506   2.85267   2.85689   2.89620
 Alpha virt. eigenvalues --    2.90565   2.95153   2.98735   3.01985   3.07868
 Alpha virt. eigenvalues --    3.14007   3.17384   3.19918   3.22517   3.24666
 Alpha virt. eigenvalues --    3.25997   3.28290   3.29361   3.35600   3.38304
 Alpha virt. eigenvalues --    3.40212   3.41302   3.43270   3.44213   3.47505
 Alpha virt. eigenvalues --    3.51749   3.54819   3.57363   3.59190   3.62693
 Alpha virt. eigenvalues --    3.63395   3.66032   3.67448   3.69677   3.73168
 Alpha virt. eigenvalues --    3.73801   3.76244   3.78479   3.81101   3.82077
 Alpha virt. eigenvalues --    3.84914   3.85685   3.86970   3.89273   3.89892
 Alpha virt. eigenvalues --    3.93395   3.93898   3.96627   3.97467   4.03301
 Alpha virt. eigenvalues --    4.08465   4.10371   4.13056   4.13318   4.15149
 Alpha virt. eigenvalues --    4.18358   4.22444   4.23628   4.28821   4.28958
 Alpha virt. eigenvalues --    4.30975   4.34087   4.38027   4.40116   4.44134
 Alpha virt. eigenvalues --    4.45912   4.47664   4.52157   4.54790   4.57245
 Alpha virt. eigenvalues --    4.58408   4.60696   4.62536   4.63681   4.66424
 Alpha virt. eigenvalues --    4.67113   4.72017   4.77102   4.81148   4.85437
 Alpha virt. eigenvalues --    4.91507   4.93804   4.97221   5.00284   5.01141
 Alpha virt. eigenvalues --    5.07547   5.09126   5.12518   5.12932   5.14267
 Alpha virt. eigenvalues --    5.17640   5.23168   5.25497   5.29788   5.34392
 Alpha virt. eigenvalues --    5.38005   5.41270   5.43740   5.46465   5.51628
 Alpha virt. eigenvalues --    5.65110   5.69294   5.73088   5.80260   5.83043
 Alpha virt. eigenvalues --    5.85689   5.89315   5.95866   6.08233   6.21533
 Alpha virt. eigenvalues --    6.26376   6.29838   6.41587   6.44501   6.49310
 Alpha virt. eigenvalues --    6.54289   6.56622   6.58732   6.63215   6.68682
 Alpha virt. eigenvalues --    6.80153   6.84765   6.90466   6.91425   6.93666
 Alpha virt. eigenvalues --    7.00804   7.04541   7.07789   7.11595   7.19882
 Alpha virt. eigenvalues --    7.22422   7.31032   7.36505   7.43357   7.46063
 Alpha virt. eigenvalues --    7.74521   8.08136  14.35409  15.03778  16.15375
 Alpha virt. eigenvalues --   16.54828  18.86777
  Beta  occ. eigenvalues --  -19.29627 -19.26904 -10.36058 -10.31585 -10.30243
  Beta  occ. eigenvalues --   -1.14779  -1.13104  -0.84661  -0.79422  -0.63734
  Beta  occ. eigenvalues --   -0.60213  -0.56082  -0.54973  -0.50925  -0.50330
  Beta  occ. eigenvalues --   -0.47591  -0.44468  -0.43610  -0.38009
  Beta virt. eigenvalues --   -0.09547   0.03421   0.04361   0.04832   0.05576
  Beta virt. eigenvalues --    0.06538   0.07241   0.07514   0.08532   0.10995
  Beta virt. eigenvalues --    0.11351   0.12112   0.12514   0.13025   0.13189
  Beta virt. eigenvalues --    0.14150   0.14892   0.15179   0.16220   0.17331
  Beta virt. eigenvalues --    0.18381   0.19652   0.20436   0.21327   0.22428
  Beta virt. eigenvalues --    0.23275   0.24363   0.25785   0.26051   0.26585
  Beta virt. eigenvalues --    0.27000   0.28054   0.30136   0.30626   0.31468
  Beta virt. eigenvalues --    0.31764   0.32709   0.33699   0.33910   0.34558
  Beta virt. eigenvalues --    0.35762   0.36088   0.37137   0.37836   0.38631
  Beta virt. eigenvalues --    0.38857   0.39558   0.40001   0.40652   0.41875
  Beta virt. eigenvalues --    0.42150   0.43413   0.43816   0.44893   0.45187
  Beta virt. eigenvalues --    0.46767   0.46961   0.47410   0.48673   0.49433
  Beta virt. eigenvalues --    0.50971   0.52098   0.52479   0.53694   0.55285
  Beta virt. eigenvalues --    0.56565   0.57505   0.57999   0.59654   0.61661
  Beta virt. eigenvalues --    0.62535   0.63774   0.65701   0.68233   0.69237
  Beta virt. eigenvalues --    0.70161   0.70726   0.71760   0.72783   0.74137
  Beta virt. eigenvalues --    0.74845   0.76089   0.76143   0.77525   0.79425
  Beta virt. eigenvalues --    0.81529   0.81974   0.82679   0.83527   0.84364
  Beta virt. eigenvalues --    0.85433   0.86241   0.87289   0.89145   0.89542
  Beta virt. eigenvalues --    0.90451   0.91266   0.92463   0.93043   0.94371
  Beta virt. eigenvalues --    0.96564   0.97058   0.97715   0.98204   0.98581
  Beta virt. eigenvalues --    1.00001   1.01656   1.02728   1.03802   1.05144
  Beta virt. eigenvalues --    1.07055   1.08247   1.09496   1.09698   1.11649
  Beta virt. eigenvalues --    1.11892   1.13203   1.14584   1.16141   1.18242
  Beta virt. eigenvalues --    1.19189   1.19838   1.21554   1.22124   1.23209
  Beta virt. eigenvalues --    1.24237   1.25894   1.26805   1.28071   1.29584
  Beta virt. eigenvalues --    1.30573   1.33336   1.33991   1.35162   1.37606
  Beta virt. eigenvalues --    1.39589   1.40505   1.42042   1.43048   1.44374
  Beta virt. eigenvalues --    1.45419   1.45677   1.47942   1.48606   1.50898
  Beta virt. eigenvalues --    1.52132   1.53595   1.54708   1.55399   1.56294
  Beta virt. eigenvalues --    1.57709   1.58501   1.59619   1.61429   1.65171
  Beta virt. eigenvalues --    1.66028   1.67563   1.68473   1.71015   1.71589
  Beta virt. eigenvalues --    1.72338   1.73111   1.75478   1.78393   1.79671
  Beta virt. eigenvalues --    1.80743   1.81878   1.82933   1.86152   1.86518
  Beta virt. eigenvalues --    1.89737   1.92036   1.94828   1.96787   2.01260
  Beta virt. eigenvalues --    2.02544   2.05387   2.06506   2.09079   2.10232
  Beta virt. eigenvalues --    2.10792   2.15780   2.16536   2.18407   2.21801
  Beta virt. eigenvalues --    2.25538   2.28057   2.29096   2.30025   2.33339
  Beta virt. eigenvalues --    2.33791   2.36142   2.40265   2.44288   2.46380
  Beta virt. eigenvalues --    2.48040   2.49242   2.51471   2.54034   2.56944
  Beta virt. eigenvalues --    2.61670   2.63148   2.65567   2.68835   2.70292
  Beta virt. eigenvalues --    2.75134   2.77296   2.78234   2.81854   2.86333
  Beta virt. eigenvalues --    2.86490   2.90388   2.91538   2.96214   3.00162
  Beta virt. eigenvalues --    3.03446   3.09572   3.15456   3.18227   3.21252
  Beta virt. eigenvalues --    3.23417   3.25330   3.26822   3.29553   3.29980
  Beta virt. eigenvalues --    3.37191   3.39151   3.40793   3.42229   3.44211
  Beta virt. eigenvalues --    3.45248   3.48702   3.52914   3.55869   3.58301
  Beta virt. eigenvalues --    3.60046   3.63733   3.64966   3.67339   3.68221
  Beta virt. eigenvalues --    3.70350   3.74161   3.74848   3.77255   3.79819
  Beta virt. eigenvalues --    3.82523   3.83047   3.85618   3.86529   3.88247
  Beta virt. eigenvalues --    3.89902   3.90725   3.94429   3.94884   3.97319
  Beta virt. eigenvalues --    3.98885   4.04399   4.09161   4.10943   4.13876
  Beta virt. eigenvalues --    4.14365   4.15981   4.19287   4.23211   4.24292
  Beta virt. eigenvalues --    4.29311   4.29946   4.31920   4.34477   4.38700
  Beta virt. eigenvalues --    4.40793   4.44999   4.46597   4.48559   4.52724
  Beta virt. eigenvalues --    4.55253   4.57852   4.59061   4.61637   4.63439
  Beta virt. eigenvalues --    4.65181   4.67167   4.68366   4.73175   4.77647
  Beta virt. eigenvalues --    4.81606   4.86063   4.91916   4.94395   4.97874
  Beta virt. eigenvalues --    5.01370   5.01572   5.08344   5.09519   5.13143
  Beta virt. eigenvalues --    5.13515   5.15320   5.18210   5.24289   5.26060
  Beta virt. eigenvalues --    5.30267   5.34871   5.38531   5.42190   5.44408
  Beta virt. eigenvalues --    5.47386   5.54482   5.66215   5.69846   5.73682
  Beta virt. eigenvalues --    5.80857   5.83491   5.86138   5.89754   5.96604
  Beta virt. eigenvalues --    6.09419   6.25915   6.29427   6.36546   6.42112
  Beta virt. eigenvalues --    6.44890   6.49677   6.55146   6.57242   6.63179
  Beta virt. eigenvalues --    6.67385   6.69279   6.82834   6.90579   6.91766
  Beta virt. eigenvalues --    6.92814   6.99553   7.05006   7.06483   7.08502
  Beta virt. eigenvalues --    7.14293   7.21421   7.25797   7.33978   7.39434
  Beta virt. eigenvalues --    7.46373   7.49269   7.74936   8.08553  14.38579
  Beta virt. eigenvalues --   15.04339  16.17120  16.55195  18.87334
          Condensed to atoms (all electrons):
               1          2          3          4          5          6
     1  C    5.542217   0.387589   0.374853   0.372610   0.011181   0.059720
     2  H    0.387589   0.381121  -0.001021  -0.018411  -0.012321  -0.010621
     3  H    0.374853  -0.001021   0.342335   0.016761   0.004136  -0.003392
     4  H    0.372610  -0.018411   0.016761   0.361028  -0.004904   0.006016
     5  C    0.011181  -0.012321   0.004136  -0.004904   5.885038   0.049684
     6  C    0.059720  -0.010621  -0.003392   0.006016   0.049684   5.264896
     7  H   -0.012601  -0.004158  -0.000758   0.003315   0.006630   0.356367
     8  H    0.012124   0.003204  -0.003934  -0.005763  -0.034125   0.388233
     9  O   -0.000538   0.003988   0.007922  -0.004552  -0.015592  -0.017340
    10  H    0.004520  -0.000034   0.002539   0.000951   0.001223   0.030034
    11  O    0.012987   0.007157  -0.001269  -0.002926  -0.307126  -0.048769
               7          8          9         10         11
     1  C   -0.012601   0.012124  -0.000538   0.004520   0.012987
     2  H   -0.004158   0.003204   0.003988  -0.000034   0.007157
     3  H   -0.000758  -0.003934   0.007922   0.002539  -0.001269
     4  H    0.003315  -0.005763  -0.004552   0.000951  -0.002926
     5  C    0.006630  -0.034125  -0.015592   0.001223  -0.307126
     6  C    0.356367   0.388233  -0.017340   0.030034  -0.048769
     7  H    0.397961  -0.029632  -0.002496   0.006088   0.023440
     8  H   -0.029632   0.389395  -0.018468  -0.010585  -0.012265
     9  O   -0.002496  -0.018468   8.368639   0.199607   0.012888
    10  H    0.006088  -0.010585   0.199607   0.595475   0.001168
    11  O    0.023440  -0.012265   0.012888   0.001168   8.905226
          Atomic-Atomic Spin Densities.
               1          2          3          4          5          6
     1  C    0.170902   0.017336  -0.000059  -0.014836  -0.070768   0.008837
     2  H    0.017336   0.021811  -0.006170  -0.014999  -0.022787   0.000308
     3  H   -0.000059  -0.006170   0.018848   0.005565   0.009660  -0.003934
     4  H   -0.014836  -0.014999   0.005565   0.021815   0.017316   0.004415
     5  C   -0.070768  -0.022787   0.009660   0.017316   1.015977   0.020936
     6  C    0.008837   0.000308  -0.003934   0.004415   0.020936   0.179108
     7  H   -0.002490  -0.001637   0.000921   0.002806  -0.023253   0.013475
     8  H    0.010888   0.003409  -0.003615  -0.005308  -0.001657  -0.003616
     9  O   -0.001697  -0.000976   0.002640   0.000976  -0.016559  -0.037126
    10  H   -0.000870  -0.000294   0.000018   0.000121   0.004740  -0.001496
    11  O    0.001082   0.017863  -0.006056  -0.009812  -0.330896  -0.011849
               7          8          9         10         11
     1  C   -0.002490   0.010888  -0.001697  -0.000870   0.001082
     2  H   -0.001637   0.003409  -0.000976  -0.000294   0.017863
     3  H    0.000921  -0.003615   0.002640   0.000018  -0.006056
     4  H    0.002806  -0.005308   0.000976   0.000121  -0.009812
     5  C   -0.023253  -0.001657  -0.016559   0.004740  -0.330896
     6  C    0.013475  -0.003616  -0.037126  -0.001496  -0.011849
     7  H    0.028113  -0.024794  -0.004178   0.002012   0.019064
     8  H   -0.024794   0.044157  -0.006677  -0.001966  -0.007373
     9  O   -0.004178  -0.006677   0.127785   0.010060  -0.000285
    10  H    0.002012  -0.001966   0.010060  -0.015212  -0.000390
    11  O    0.019064  -0.007373  -0.000285  -0.000390   1.314651
 Mulliken charges and spin densities:
               1          2
     1  C   -0.764663   0.118325
     2  H    0.263506   0.013863
     3  H    0.261828   0.017817
     4  H    0.275874   0.008059
     5  C    0.416177   0.602708
     6  C   -0.074827   0.169058
     7  H    0.255842   0.010038
     8  H    0.321815   0.003449
     9  O   -0.534058   0.073961
    10  H    0.169015  -0.003278
    11  O   -0.590511   0.985998
 Sum of Mulliken charges =   0.00000   2.00000
 Mulliken charges and spin densities with hydrogens summed into heavy atoms:
               1          2
     1  C    0.036545   0.158064
     5  C    0.416177   0.602708
     6  C    0.502830   0.182545
     9  O   -0.365042   0.070684
    11  O   -0.590511   0.985998
 Electronic spatial extent (au):  <R**2>=            436.3589
 Charge=              0.0000 electrons
 Dipole moment (field-independent basis, Debye):
    X=              0.0288    Y=              0.1993    Z=              0.1360  Tot=              0.2430
 Quadrupole moment (field-independent basis, Debye-Ang):
   XX=            -32.8443   YY=            -31.6621   ZZ=            -28.0442
   XY=             -5.3871   XZ=             -0.7737   YZ=              0.6715
 Traceless Quadrupole moment (field-independent basis, Debye-Ang):
   XX=             -1.9941   YY=             -0.8119   ZZ=              2.8060
   XY=             -5.3871   XZ=             -0.7737   YZ=              0.6715
 Octapole moment (field-independent basis, Debye-Ang**2):
  XXX=             -5.8593  YYY=             -2.1437  ZZZ=             -3.8961  XYY=              3.7314
  XXY=             -3.3626  XXZ=             -3.7869  XZZ=              5.8213  YZZ=             -0.8003
  YYZ=              0.2720  XYZ=              2.1600
 Hexadecapole moment (field-independent basis, Debye-Ang**3):
 XXXX=           -320.3666 YYYY=           -169.3942 ZZZZ=            -65.1696 XXXY=             -7.7366
 XXXZ=             -5.1981 YYYX=              0.1309 YYYZ=             -0.5363 ZZZX=             -7.0742
 ZZZY=              3.3664 XXYY=            -83.5425 XXZZ=            -55.9763 YYZZ=            -38.3864
 XXYZ=              3.0612 YYXZ=             -1.1140 ZZXY=             -0.2973
 N-N= 1.759108177651D+02 E-N=-9.803351121842D+02  KE= 2.668806176584D+02
                          Isotropic Fermi Contact Couplings
        Atom                 a.u.       MegaHertz       Gauss      10(-4) cm-1
     1  C(13)              0.03630      20.40209       7.27997       6.80540
     2  H(1)              -0.00155      -3.46606      -1.23678      -1.15615
     3  H(1)               0.01737      38.81743      13.85102      12.94810
     4  H(1)               0.01341      29.97641      10.69633       9.99905
     5  C(13)             -0.03752     -21.09247      -7.52632      -7.03569
     6  C(13)              0.04220      23.72082       8.46418       7.91241
     7  H(1)              -0.00136      -3.04812      -1.08764      -1.01674
     8  H(1)               0.01020      22.79388       8.13342       7.60322
     9  O(17)              0.08464     -25.65463      -9.15421      -8.55746
    10  H(1)              -0.00072      -1.60816      -0.57383      -0.53642
    11  O(17)              0.05287     -16.02384      -5.71770      -5.34498
 --------------------------------------------------------
       Center         ----  Spin Dipole Couplings  ----
                      3XX-RR        3YY-RR        3ZZ-RR
 --------------------------------------------------------
     1   Atom       -0.077153      0.174734     -0.097581
     2   Atom        0.013444      0.007814     -0.021257
     3   Atom       -0.012566      0.021136     -0.008569
     4   Atom       -0.016874      0.017209     -0.000335
     5   Atom       -0.275446     -0.450593      0.726039
     6   Atom        0.168395     -0.105103     -0.063291
     7   Atom        0.018945     -0.001659     -0.017286
     8   Atom        0.007044     -0.015422      0.008378
     9   Atom        0.336492     -0.162933     -0.173559
    10   Atom        0.009158     -0.012084      0.002926
    11   Atom        1.081302     -0.831690     -0.249612
 --------------------------------------------------------
                        XY            XZ            YZ
 --------------------------------------------------------
     1   Atom       -0.076935      0.000986     -0.008734
     2   Atom       -0.022034      0.009269     -0.003592
     3   Atom       -0.000387     -0.007137     -0.016218
     4   Atom       -0.010108     -0.001220      0.016354
     5   Atom        0.042820     -0.429448     -0.118003
     6   Atom        0.033597      0.116430      0.008690
     7   Atom       -0.016548      0.017029     -0.007179
     8   Atom        0.007726      0.015320      0.014846
     9   Atom        0.083177      0.007290     -0.023146
    10   Atom       -0.001157     -0.016494      0.013787
    11   Atom       -1.963852      0.343417     -0.757842
 --------------------------------------------------------


 ---------------------------------------------------------------------------------
              Anisotropic Spin Dipole Couplings in Principal Axis System
 ---------------------------------------------------------------------------------

       Atom             a.u.   MegaHertz   Gauss  10(-4) cm-1        Axes

              Baa    -0.0998   -13.393    -4.779    -4.468  0.7774  0.2364  0.5829
     1 C(13)  Bbb    -0.0968   -12.992    -4.636    -4.334 -0.5679 -0.1348  0.8120
              Bcc     0.1966    26.386     9.415     8.801 -0.2705  0.9623 -0.0295
 
              Baa    -0.0238   -12.678    -4.524    -4.229 -0.2945 -0.0974  0.9507
     2 H(1)   Bbb    -0.0107    -5.683    -2.028    -1.896  0.5944  0.7603  0.2621
              Bcc     0.0344    18.361     6.552     6.125  0.7483 -0.6423  0.1660
 
              Baa    -0.0211   -11.235    -4.009    -3.748  0.6243  0.2853  0.7273
     3 H(1)   Bbb    -0.0074    -3.935    -1.404    -1.313  0.7787 -0.3022 -0.5499
              Bcc     0.0284    15.171     5.413     5.060  0.0629  0.9096 -0.4108
 
              Baa    -0.0204   -10.871    -3.879    -3.626  0.9122  0.3429 -0.2243
     4 H(1)   Bbb    -0.0085    -4.550    -1.624    -1.518  0.3572 -0.3970  0.8455
              Bcc     0.0289    15.421     5.503     5.144 -0.2009  0.8514  0.4846
 
              Baa    -0.4623   -62.038   -22.137   -20.694 -0.0055  0.9953  0.0968
     5 C(13)  Bbb    -0.4344   -58.286   -20.798   -19.442  0.9384 -0.0283  0.3444
              Bcc     0.8967   120.324    42.935    40.136 -0.3455 -0.0928  0.9338
 
              Baa    -0.1153   -15.469    -5.520    -5.160 -0.3651  0.5917  0.7188
     6 C(13)  Bbb    -0.1051   -14.109    -5.035    -4.706  0.1496  0.7993 -0.5820
              Bcc     0.2204    29.578    10.554     9.866  0.9189  0.1050  0.3803
 
              Baa    -0.0241   -12.834    -4.580    -4.281 -0.3558  0.0364  0.9338
     7 H(1)   Bbb    -0.0106    -5.651    -2.016    -1.885  0.4276  0.8949  0.1280
              Bcc     0.0346    18.486     6.596     6.166  0.8310 -0.4448  0.3340
 
              Baa    -0.0226   -12.034    -4.294    -4.014 -0.0153  0.9044 -0.4265
     8 H(1)   Bbb    -0.0064    -3.409    -1.217    -1.137  0.7871 -0.2522 -0.5630
              Bcc     0.0289    15.443     5.510     5.151  0.6167  0.3443  0.7079
 
              Baa    -0.1991    14.404     5.140     4.805 -0.1208  0.7176  0.6859
     9 O(17)  Bbb    -0.1509    10.922     3.897     3.643  0.1048 -0.6779  0.7277
              Bcc     0.3500   -25.326    -9.037    -8.448  0.9871  0.1598  0.0067
 
              Baa    -0.0225   -11.991    -4.279    -4.000 -0.2813  0.7549 -0.5924
    10 H(1)   Bbb    -0.0030    -1.624    -0.579    -0.542  0.6632  0.5992  0.4486
              Bcc     0.0255    13.614     4.858     4.541  0.6936 -0.2667 -0.6692
 
              Baa    -2.1761   157.465    56.187    52.525  0.4815  0.8415  0.2452
    11 O(17)  Bbb    -0.3115    22.541     8.043     7.519 -0.3409 -0.0779  0.9369
              Bcc     2.4877  -180.006   -64.231   -60.044  0.8075 -0.5346  0.2493
 

 ---------------------------------------------------------------------------------

 Calling FoFJK, ICntrl=      2127 FMM=F ISym2X=0 I1Cent= 0 IOpClX= 1 NMat=1 NMatS=1 NMatT=0.
 ***** Axes restored to original set *****
 -------------------------------------------------------------------
 Center     Atomic                   Forces (Hartrees/Bohr)
 Number     Number              X              Y              Z
 -------------------------------------------------------------------
      1        6           0.007989991   -0.004198195    0.003055447
      2        1          -0.003309324    0.002288410   -0.000080390
      3        1           0.000723155    0.002672369    0.000605761
      4        1          -0.001152620    0.000760702    0.002210786
      5        6          -0.041671781    0.065319528    0.017619386
      6        6           0.001787004   -0.012186054   -0.007098621
      7        1           0.003968364    0.001917128    0.000280065
      8        1          -0.004470766   -0.000774718    0.006006192
      9        8          -0.003668580   -0.009772537    0.000736568
     10        1          -0.000194331    0.015758251    0.000091397
     11        8           0.039998888   -0.061784884   -0.023426592
 -------------------------------------------------------------------
 Cartesian Forces:  Max     0.065319528 RMS     0.019876627

 GradGradGradGradGradGradGradGradGradGradGradGradGradGradGradGradGradGrad
 Berny optimization.
 FormGI is forming the generalized inverse of G from B-inverse, IUseBI=4.
 Internal  Forces:  Max     0.077212471 RMS     0.012702682
 Search for a local minimum.
 Step number   1 out of a maximum of   51
 All quantities printed in internal units (Hartrees-Bohrs-Radians)
 Mixed Optimization -- RFO/linear search
 Second derivative matrix not updated -- first step.
 ITU=  0
     Eigenvalues ---    0.00500   0.00600   0.00698   0.01487   0.06061
     Eigenvalues ---    0.07339   0.07425   0.07500   0.11685   0.14090
     Eigenvalues ---    0.16000   0.16000   0.16000   0.16000   0.22096
     Eigenvalues ---    0.24995   0.25000   0.30357   0.31842   0.34293
     Eigenvalues ---    0.34359   0.34398   0.34500   0.34514   0.43149
     Eigenvalues ---    0.52409   0.90453
 RFO step:  Lambda=-9.67840591D-03 EMin= 5.00081768D-03
 Linear search not attempted -- first point.
 Iteration  1 RMS(Cart)=  0.03751040 RMS(Int)=  0.00095269
 Iteration  2 RMS(Cart)=  0.00108497 RMS(Int)=  0.00035744
 Iteration  3 RMS(Cart)=  0.00000070 RMS(Int)=  0.00035744
 Variable       Old X    -DE/DX   Delta X   Delta X   Delta X     New X
                                 (Linear)    (Quad)   (Total)
    R1        2.06664  -0.00368   0.00000  -0.01040  -0.01040   2.05624
    R2        2.06471  -0.00029   0.00000  -0.00083  -0.00083   2.06389
    R3        2.06495   0.00001   0.00000   0.00004   0.00004   2.06499
    R4        2.84434   0.00657   0.00000   0.02002   0.02002   2.86436
    R5        2.87257   0.00083   0.00000   0.00264   0.00264   2.87521
    R6        2.32725   0.07721   0.00000   0.08446   0.08446   2.41171
    R7        2.06838  -0.00155   0.00000  -0.00440  -0.00440   2.06398
    R8        2.06729  -0.00226   0.00000  -0.00640  -0.00640   2.06089
    R9        2.67486   0.00253   0.00000   0.00574   0.00574   2.68060
   R10        1.84210  -0.01563   0.00000  -0.02928  -0.02928   1.81282
    A1        1.90124  -0.00155   0.00000  -0.00596  -0.00611   1.89513
    A2        1.89717  -0.00123   0.00000  -0.00429  -0.00440   1.89277
    A3        1.91373   0.00198   0.00000   0.01472   0.01458   1.92831
    A4        1.92385  -0.00337   0.00000  -0.02581  -0.02581   1.89804
    A5        1.91457   0.00241   0.00000   0.01270   0.01262   1.92719
    A6        1.91313   0.00172   0.00000   0.00857   0.00851   1.92164
    A7        2.03771   0.00654   0.00000   0.02500   0.02481   2.06251
    A8        2.12365  -0.00182   0.00000  -0.00721  -0.00741   2.11624
    A9        2.12167  -0.00472   0.00000  -0.01838  -0.01857   2.10311
   A10        1.91370  -0.00397   0.00000  -0.00479  -0.00600   1.90770
   A11        1.90213  -0.00034   0.00000  -0.01245  -0.01237   1.88976
   A12        1.95026   0.00813   0.00000   0.03456   0.03389   1.98416
   A13        1.88452   0.00200   0.00000   0.01152   0.01198   1.89650
   A14        1.90640   0.00276   0.00000   0.04431   0.04366   1.95005
   A15        1.90566  -0.00881   0.00000  -0.07434  -0.07397   1.83169
   A16        1.86246   0.00375   0.00000   0.02208   0.02208   1.88453
    D1       -3.09144  -0.00024   0.00000  -0.01571  -0.01576  -3.10719
    D2        0.06866   0.00035   0.00000   0.02066   0.02073   0.08939
    D3        1.10456  -0.00104   0.00000  -0.02524  -0.02535   1.07920
    D4       -2.01853  -0.00045   0.00000   0.01114   0.01113  -2.00740
    D5       -1.01011   0.00051   0.00000  -0.00679  -0.00680  -1.01691
    D6        2.14998   0.00110   0.00000   0.02958   0.02969   2.17967
    D7        2.97119  -0.00227   0.00000  -0.03831  -0.03845   2.93274
    D8        0.91185  -0.00220   0.00000  -0.04215  -0.04227   0.86958
    D9       -1.19570   0.00386   0.00000   0.03716   0.03723  -1.15847
   D10       -0.18888  -0.00282   0.00000  -0.07452  -0.07453  -0.26341
   D11       -2.24822  -0.00275   0.00000  -0.07836  -0.07835  -2.32657
   D12        1.92742   0.00331   0.00000   0.00095   0.00115   1.92856
   D13       -1.19096  -0.00103   0.00000  -0.02708  -0.02790  -1.21886
   D14        0.92956   0.00116   0.00000   0.01967   0.02087   0.95043
   D15        2.98673   0.00008   0.00000   0.01616   0.01578   3.00251
         Item               Value     Threshold  Converged?
 Maximum Force            0.077212     0.000002     NO 
 RMS     Force            0.012703     0.000001     NO 
 Maximum Displacement     0.111025     0.000006     NO 
 RMS     Displacement     0.037398     0.000004     NO 
 Predicted change in Energy=-5.045880D-03
 GradGradGradGradGradGradGradGradGradGradGradGradGradGradGradGradGradGrad

                          Input orientation:                          
 ---------------------------------------------------------------------
 Center     Atomic      Atomic             Coordinates (Angstroms)
 Number     Number       Type             X           Y           Z
 ---------------------------------------------------------------------
      1          6           0        0.989747    0.466246    0.993424
      2          1           0        1.947262    0.120011    1.377196
      3          1           0        0.244982    0.380746    1.787674
      4          1           0        1.088428    1.518638    0.716256
      5          6           0        0.573811   -0.353159   -0.212017
      6          6           0       -0.723229    0.014207   -0.917483
      7          1           0       -0.777170   -0.513910   -1.872004
      8          1           0       -0.714502    1.087196   -1.112343
      9          8           0       -1.882272   -0.205188   -0.129664
     10          1           0       -2.002452   -1.152432   -0.037204
     11          8           0        1.255395   -1.362355   -0.593735
 ---------------------------------------------------------------------
                    Distance matrix (angstroms):
                    1          2          3          4          5
     1  C    0.000000
     2  H    1.088115   0.000000
     3  H    1.092162   1.770377   0.000000
     4  H    1.092744   1.769348   1.775988   0.000000
     5  C    1.515756   2.153104   2.155344   2.151777   0.000000
     6  C    2.605800   3.522537   2.896490   2.866098   1.521497
     7  H    3.506192   4.287387   3.903645   3.782961   2.146287
     8  H    2.779263   3.770708   3.135248   2.603935   2.131891
     9  O    3.156049   4.128161   2.923134   3.537261   2.461914
    10  H    3.554654   4.384049   3.275938   4.154017   2.703059
    11  O    2.435862   2.561378   3.119366   3.169238   1.276221
                    6          7          8          9         10
     6  C    0.000000
     7  H    1.092212   0.000000
     8  H    1.090574   1.773288   0.000000
     9  O    1.418511   2.086218   1.999901   0.000000
    10  H    1.942254   2.296850   2.798334   0.959303   0.000000
    11  O    2.432013   2.546596   3.185867   3.376292   3.311701
                   11
    11  O    0.000000
 Stoichiometry    C3H6O2(3)
 Framework group  C1[X(C3H6O2)]
 Deg. of freedom    27
 Full point group                 C1      NOp   1
 Largest Abelian subgroup         C1      NOp   1
 Largest concise Abelian subgroup C1      NOp   1
                         Standard orientation:                         
 ---------------------------------------------------------------------
 Center     Atomic      Atomic             Coordinates (Angstroms)
 Number     Number       Type             X           Y           Z
 ---------------------------------------------------------------------
      1          6           0       -1.204758    1.164087   -0.016239
      2          1           0       -2.245604    1.059959   -0.315889
      3          1           0       -0.687988    1.774894   -0.759664
      4          1           0       -1.172039    1.680073    0.946454
      5          6           0       -0.547411   -0.196801    0.099501
      6          6           0        0.903187   -0.257536    0.554506
      7          1           0        1.164218   -1.291245    0.791646
      8          1           0        1.003455    0.343917    1.458692
      9          8           0        1.814546    0.315609   -0.369130
     10          1           0        1.854632   -0.255660   -1.138745
     11          8           0       -1.167395   -1.261913   -0.232009
 ---------------------------------------------------------------------
 Rotational constants (GHZ):      7.7531105      3.8478662      2.9465229
 Standard basis: Aug-CC-pVTZ (5D, 7F)
 There are   425 symmetry adapted cartesian basis functions of A   symmetry.
 There are   368 symmetry adapted basis functions of A   symmetry.
   368 basis functions,   522 primitive gaussians,   425 cartesian basis functions
    21 alpha electrons       19 beta electrons
       nuclear repulsion energy       174.0540457540 Hartrees.
 NAtoms=   11 NActive=   11 NUniq=   11 SFac= 1.00D+00 NAtFMM=   60 NAOKFM=F Big=F
 Integral buffers will be    131072 words long.
 Raffenetti 2 integral format.
 Two-electron integral symmetry is turned on.
 Nuclear repulsion after empirical dispersion term =      174.0502963009 Hartrees.
 One-electron integrals computed using PRISM.
 NBasis=   368 RedAO= T EigKep=  1.61D-05  NBF=   368
 NBsUse=   368 1.00D-06 EigRej= -1.00D+00 NBFU=   368
 Initial guess from the checkpoint file:  "hydroxyacetone_Conf-wb97-opt.chk"
 B after Tr=     0.000000    0.000000    0.000000
         Rot=    0.999996    0.002068    0.000896    0.001876 Ang=   0.34 deg.
 Initial guess <Sx>= 0.0000 <Sy>= 0.0000 <Sz>= 1.0000 <S**2>= 2.0079 S= 1.0026
 ExpMin= 2.53D-02 ExpMax= 1.53D+04 ExpMxC= 5.22D+02 IAcc=3 IRadAn=         5 AccDes= 0.00D+00
 Harris functional with IExCor= 4639 and IRadAn=       5 diagonalized for initial guess.
 HarFok:  IExCor= 4639 AccDes= 0.00D+00 IRadAn=         5 IDoV= 1 UseB2=F ITyADJ=14
 ICtDFT=  3500011 ScaDFX=  1.000000  1.000000  1.000000  1.000000
 FoFCou: FMM=F IPFlag=           0 FMFlag=      100000 FMFlg1=           0
         NFxFlg=           0 DoJE=T BraDBF=F KetDBF=T FulRan=T
         wScrn=  0.000000 ICntrl=     500 IOpCl=  0 I1Cent=   200000004 NGrid=           0
         NMat0=    1 NMatS0=      1 NMatT0=    0 NMatD0=    1 NMtDS0=    0 NMtDT0=    0
 Petite list used in FoFCou.
 Gradient too large for Newton-Raphson -- use scaled steepest descent instead.
     Accept linear search using points  3 and  4.
 Gradient too large for Newton-Raphson -- use scaled steepest descent instead.
     Accept linear search using points  1 and  2.
 Gradient too large for Newton-Raphson -- use scaled steepest descent instead.
     Accept linear search using points  1 and  2.
 Gradient too large for Newton-Raphson -- use scaled steepest descent instead.
 Gradient too large for Newton-Raphson -- use scaled steepest descent instead.
     Accept linear search using points  1 and  2.
 Gradient too large for Newton-Raphson -- use scaled steepest descent instead.
     Accept linear search using points  1 and  2.
 Gradient too large for Newton-Raphson -- use scaled steepest descent instead.
     Accept linear search using points  3 and  4.
     Minimum is close to point  4 DX= -6.69D-02 DF= -1.70D-07 DXR=  3.00D-02 DFR=  1.16D-03 which will be used.
 Gradient too large for Newton-Raphson -- use scaled steepest descent instead.
 Restarting incremental Fock formation.
 LinEq1:  Iter=  0 NonCon=     1 RMS=1.15D-04 Max=7.91D-03 NDo=     1
 AX will form     1 AO Fock derivatives at one time.
 LinEq1:  Iter=  1 NonCon=     1 RMS=3.23D-05 Max=1.23D-03 NDo=     1
 LinEq1:  Iter=  2 NonCon=     1 RMS=2.61D-05 Max=1.50D-03 NDo=     1
 LinEq1:  Iter=  3 NonCon=     1 RMS=6.32D-06 Max=2.92D-04 NDo=     1
 LinEq1:  Iter=  4 NonCon=     1 RMS=3.83D-06 Max=1.90D-04 NDo=     1
 LinEq1:  Iter=  5 NonCon=     1 RMS=1.61D-06 Max=9.71D-05 NDo=     1
 LinEq1:  Iter=  6 NonCon=     1 RMS=7.01D-07 Max=2.64D-05 NDo=     1
 LinEq1:  Iter=  7 NonCon=     1 RMS=4.46D-07 Max=1.44D-05 NDo=     1
 LinEq1:  Iter=  8 NonCon=     1 RMS=2.20D-07 Max=4.96D-06 NDo=     1
 LinEq1:  Iter=  9 NonCon=     1 RMS=7.96D-08 Max=3.21D-06 NDo=     1
 LinEq1:  Iter= 10 NonCon=     1 RMS=3.55D-08 Max=1.35D-06 NDo=     1
 LinEq1:  Iter= 11 NonCon=     1 RMS=1.69D-08 Max=7.18D-07 NDo=     1
 LinEq1:  Iter= 12 NonCon=     1 RMS=5.54D-09 Max=1.47D-07 NDo=     1
 LinEq1:  Iter= 13 NonCon=     0 RMS=1.67D-09 Max=3.95D-08 NDo=     1
 Linear equations converged to 1.180D-08 1.180D-07 after    13 iterations.
     Accept linear search using points  1 and  2.
     Minimum is close to point  2 DX= -1.17D-02 DF= -2.82D-08 DXR=  1.18D-02 DFR=  1.40D-04 which will be used.
 LinEq1:  Iter=  0 NonCon=     1 RMS=3.17D-06 Max=1.30D-04 NDo=     1
 LinEq1:  Iter=  1 NonCon=     1 RMS=2.87D-06 Max=2.37D-04 NDo=     1
 LinEq1:  Iter=  2 NonCon=     1 RMS=6.58D-07 Max=3.00D-05 NDo=     1
 LinEq1:  Iter=  3 NonCon=     1 RMS=2.95D-07 Max=7.41D-06 NDo=     1
 LinEq1:  Iter=  4 NonCon=     1 RMS=1.13D-07 Max=5.39D-06 NDo=     1
 LinEq1:  Iter=  5 NonCon=     1 RMS=6.20D-08 Max=2.87D-06 NDo=     1
 LinEq1:  Iter=  6 NonCon=     1 RMS=4.37D-08 Max=2.22D-06 NDo=     1
 LinEq1:  Iter=  7 NonCon=     1 RMS=1.95D-08 Max=6.76D-07 NDo=     1
 LinEq1:  Iter=  8 NonCon=     1 RMS=8.16D-09 Max=2.96D-07 NDo=     1
 LinEq1:  Iter=  9 NonCon=     1 RMS=3.56D-09 Max=8.43D-08 NDo=     1
 LinEq1:  Iter= 10 NonCon=     1 RMS=1.49D-09 Max=5.84D-08 NDo=     1
 LinEq1:  Iter= 11 NonCon=     0 RMS=4.99D-10 Max=1.67D-08 NDo=     1
 Linear equations converged to 3.510D-09 3.510D-08 after    11 iterations.
     Minimum is close to point  2 DX=  3.50D-04 DF=  0.00D+00 DXR=  3.49D-04 DFR=  0.00D+00 which will be used.
 SCF Done:  E(UwB97XD) =  -268.259120432     a.u. after   11 cycles
            Convg  =    0.3555D-06                    49 Fock formations.
              S**2 =  2.0079                  -V/T =  2.0056
 <Sx>= 0.0000 <Sy>= 0.0000 <Sz>= 1.0000 <S**2>= 2.0079 S= 1.0026
 <L.S>= 0.000000000000E+00
 Annihilation of the first spin contaminant:
 S**2 before annihilation     2.0079,   after     2.0000
 Calling FoFJK, ICntrl=      2127 FMM=F ISym2X=0 I1Cent= 0 IOpClX= 1 NMat=1 NMatS=1 NMatT=0.
 ***** Axes restored to original set *****
 -------------------------------------------------------------------
 Center     Atomic                   Forces (Hartrees/Bohr)
 Number     Number              X              Y              Z
 -------------------------------------------------------------------
      1        6           0.002786294   -0.006351405   -0.002650307
      2        1          -0.000153717    0.000275496    0.000144536
      3        1          -0.000208365    0.000464682    0.000073119
      4        1          -0.000716322   -0.000115189   -0.000137014
      5        6          -0.017962480    0.031809000    0.007704590
      6        6           0.004783059   -0.003954841    0.000181973
      7        1          -0.000365581    0.000137996    0.000519681
      8        1           0.000368926    0.000544249    0.000532869
      9        8           0.000550411   -0.002525654   -0.001260508
     10        1          -0.000806695    0.000671322    0.000806662
     11        8           0.011724470   -0.020955657   -0.005915600
 -------------------------------------------------------------------
 Cartesian Forces:  Max     0.031809000 RMS     0.007998471

 GradGradGradGradGradGradGradGradGradGradGradGradGradGradGradGradGradGrad
 Berny optimization.
 Using GEDIIS/GDIIS optimizer.
 FormGI is forming the generalized inverse of G from B-inverse, IUseBI=4.
 Internal  Forces:  Max     0.024602039 RMS     0.004296958
 Search for a local minimum.
 Step number   2 out of a maximum of   51
 All quantities printed in internal units (Hartrees-Bohrs-Radians)
 Mixed Optimization -- RFO/linear search
 Update second derivatives using D2CorX and points    1    2
 DE= -5.95D-03 DEPred=-5.05D-03 R= 1.18D+00
 TightC=F SS=  1.41D+00  RLast= 2.01D-01 DXNew= 5.0454D-01 6.0232D-01
 Trust test= 1.18D+00 RLast= 2.01D-01 DXMaxT set to 5.05D-01
 ITU=  1  0
 Use linear search instead of GDIIS.
     Eigenvalues ---    0.00495   0.00593   0.00698   0.01487   0.06265
     Eigenvalues ---    0.07281   0.07337   0.07390   0.11898   0.14545
     Eigenvalues ---    0.15698   0.16000   0.16000   0.16133   0.21682
     Eigenvalues ---    0.23808   0.24998   0.30386   0.32903   0.34288
     Eigenvalues ---    0.34369   0.34499   0.34511   0.34667   0.43165
     Eigenvalues ---    0.53306   0.67878
 RFO step:  Lambda=-2.65394191D-03 EMin= 4.95358075D-03
 Quartic linear search produced a step of  0.38619.
 Iteration  1 RMS(Cart)=  0.05796162 RMS(Int)=  0.00752799
 Iteration  2 RMS(Cart)=  0.00758492 RMS(Int)=  0.00171190
 Iteration  3 RMS(Cart)=  0.00004789 RMS(Int)=  0.00171112
 Iteration  4 RMS(Cart)=  0.00000006 RMS(Int)=  0.00171112
 Variable       Old X    -DE/DX   Delta X   Delta X   Delta X     New X
                                 (Linear)    (Quad)   (Total)
    R1        2.05624  -0.00017  -0.00402   0.00102  -0.00300   2.05324
    R2        2.06389   0.00016  -0.00032   0.00076   0.00044   2.06433
    R3        2.06499  -0.00014   0.00002  -0.00056  -0.00055   2.06444
    R4        2.86436  -0.00467   0.00773  -0.02318  -0.01545   2.84892
    R5        2.87521  -0.00546   0.00102  -0.02487  -0.02385   2.85136
    R6        2.41171   0.02460   0.03262   0.02259   0.05521   2.46692
    R7        2.06398  -0.00050  -0.00170  -0.00128  -0.00298   2.06101
    R8        2.06089   0.00044  -0.00247   0.00280   0.00033   2.06121
    R9        2.68060   0.00024   0.00222  -0.00018   0.00203   2.68263
   R10        1.81282  -0.00048  -0.01131   0.00367  -0.00764   1.80518
    A1        1.89513  -0.00009  -0.00236   0.00330   0.00082   1.89594
    A2        1.89277   0.00023  -0.00170   0.00436   0.00262   1.89539
    A3        1.92831   0.00069   0.00563   0.00621   0.01175   1.94006
    A4        1.89804  -0.00032  -0.00997  -0.00379  -0.01378   1.88426
    A5        1.92719   0.00022   0.00487  -0.00082   0.00397   1.93117
    A6        1.92164  -0.00075   0.00329  -0.00915  -0.00589   1.91575
    A7        2.06251   0.00753   0.00958   0.03383   0.03721   2.09972
    A8        2.11624  -0.00361  -0.00286  -0.02156  -0.03080   2.08544
    A9        2.10311  -0.00397  -0.00717  -0.02166  -0.03509   2.06801
   A10        1.90770   0.00028  -0.00232   0.00250  -0.00030   1.90740
   A11        1.88976  -0.00053  -0.00478  -0.00183  -0.00655   1.88321
   A12        1.98416   0.00018   0.01309  -0.00555   0.00727   1.99143
   A13        1.89650   0.00033   0.00463   0.00426   0.00907   1.90557
   A14        1.95005  -0.00080   0.01686  -0.01500   0.00159   1.95164
   A15        1.83169   0.00055  -0.02856   0.01692  -0.01149   1.82020
   A16        1.88453   0.00220   0.00853   0.01530   0.02383   1.90836
    D1       -3.10719  -0.00043  -0.00608  -0.08567  -0.09161   3.08439
    D2        0.08939   0.00072   0.00801   0.11008   0.11801   0.20740
    D3        1.07920  -0.00091  -0.00979  -0.09328  -0.10300   0.97621
    D4       -2.00740   0.00024   0.00430   0.10247   0.10662  -1.90078
    D5       -1.01691  -0.00017  -0.00263  -0.08217  -0.08467  -1.10158
    D6        2.17967   0.00097   0.01146   0.11359   0.12494   2.30461
    D7        2.93274   0.00041  -0.01485   0.00550  -0.00975   2.92299
    D8        0.86958   0.00016  -0.01633   0.00003  -0.01668   0.85290
    D9       -1.15847  -0.00028   0.01438  -0.01648  -0.00242  -1.16088
   D10       -0.26341  -0.00072  -0.02878  -0.18874  -0.21719  -0.48060
   D11       -2.32657  -0.00097  -0.03026  -0.19420  -0.22412  -2.55070
   D12        1.92856  -0.00141   0.00044  -0.21072  -0.20985   1.71871
   D13       -1.21886   0.00010  -0.01077   0.01656   0.00545  -1.21341
   D14        0.95043  -0.00001   0.00806   0.00354   0.01208   0.96251
   D15        3.00251   0.00029   0.00610   0.01094   0.01690   3.01941
         Item               Value     Threshold  Converged?
 Maximum Force            0.024602     0.000002     NO 
 RMS     Force            0.004297     0.000001     NO 
 Maximum Displacement     0.155770     0.000006     NO 
 RMS     Displacement     0.062636     0.000004     NO 
 Predicted change in Energy=-1.603031D-03
 GradGradGradGradGradGradGradGradGradGradGradGradGradGradGradGradGradGrad

                          Input orientation:                          
 ---------------------------------------------------------------------
 Center     Atomic      Atomic             Coordinates (Angstroms)
 Number     Number       Type             X           Y           Z
 ---------------------------------------------------------------------
      1          6           0        1.009358    0.479640    0.982471
      2          1           0        1.939477    0.089622    1.386581
      3          1           0        0.243371    0.430431    1.759756
      4          1           0        1.156566    1.529979    0.720603
      5          6           0        0.579191   -0.294482   -0.237568
      6          6           0       -0.726702    0.026750   -0.921787
      7          1           0       -0.757487   -0.471648   -1.891395
      8          1           0       -0.769718    1.106221   -1.072192
      9          8           0       -1.876661   -0.264486   -0.142042
     10          1           0       -1.970359   -1.211413   -0.057926
     11          8           0        1.172965   -1.420614   -0.526400
 ---------------------------------------------------------------------
                    Distance matrix (angstroms):
                    1          2          3          4          5
     1  C    0.000000
     2  H    1.086527   0.000000
     3  H    1.092396   1.769799   0.000000
     4  H    1.092455   1.769492   1.767136   0.000000
     5  C    1.507581   2.153084   2.151180   2.140118   0.000000
     6  C    2.616335   3.527184   2.880047   2.916134   1.508875
     7  H    3.505110   4.281795   3.891833   3.806920   2.133833
     8  H    2.789149   3.797206   3.082688   2.665380   2.116157
     9  O    3.185492   4.126136   2.931600   3.628322   2.457893
    10  H    3.580614   4.366476   3.301548   4.230720   2.715371
    11  O    2.431959   2.554966   3.084967   3.203323   1.305437
                    6          7          8          9         10
     6  C    0.000000
     7  H    1.090637   0.000000
     8  H    1.090747   1.777896   0.000000
     9  O    1.419587   2.087032   1.992320   0.000000
    10  H    1.956013   2.319466   2.800304   0.955262   0.000000
    11  O    2.420729   2.547625   3.233697   3.283989   3.184921
                   11
    11  O    0.000000
 Stoichiometry    C3H6O2(3)
 Framework group  C1[X(C3H6O2)]
 Deg. of freedom    27
 Full point group                 C1      NOp   1
 Largest Abelian subgroup         C1      NOp   1
 Largest concise Abelian subgroup C1      NOp   1
                         Standard orientation:                         
 ---------------------------------------------------------------------
 Center     Atomic      Atomic             Coordinates (Angstroms)
 Number     Number       Type             X           Y           Z
 ---------------------------------------------------------------------
      1          6           0       -1.287032    1.099189   -0.054340
      2          1           0       -2.301765    0.908381   -0.392644
      3          1           0       -0.776595    1.705160   -0.806391
      4          1           0       -1.331355    1.677889    0.871186
      5          6           0       -0.541996   -0.189341    0.185276
      6          6           0        0.911425   -0.164557    0.589823
      7          1           0        1.207941   -1.157826    0.928916
      8          1           0        1.018052    0.542084    1.413848
      9          8           0        1.783977    0.332818   -0.413419
     10          1           0        1.830032   -0.294739   -1.132152
     11          8           0       -1.051564   -1.314405   -0.237495
 ---------------------------------------------------------------------
 Rotational constants (GHZ):      7.6495800      3.8770692      3.0004242
 Standard basis: Aug-CC-pVTZ (5D, 7F)
 There are   425 symmetry adapted cartesian basis functions of A   symmetry.
 There are   368 symmetry adapted basis functions of A   symmetry.
   368 basis functions,   522 primitive gaussians,   425 cartesian basis functions
    21 alpha electrons       19 beta electrons
       nuclear repulsion energy       174.0461840141 Hartrees.
 NAtoms=   11 NActive=   11 NUniq=   11 SFac= 1.00D+00 NAtFMM=   60 NAOKFM=F Big=F
 Integral buffers will be    131072 words long.
 Raffenetti 2 integral format.
 Two-electron integral symmetry is turned on.
 Nuclear repulsion after empirical dispersion term =      174.0424448009 Hartrees.
 One-electron integrals computed using PRISM.
 NBasis=   368 RedAO= T EigKep=  1.52D-05  NBF=   368
 NBsUse=   368 1.00D-06 EigRej= -1.00D+00 NBFU=   368
 Initial guess from the checkpoint file:  "hydroxyacetone_Conf-wb97-opt.chk"
 B after Tr=     0.000000    0.000000    0.000000
         Rot=    0.999426    0.023183    0.000554   -0.024702 Ang=   3.88 deg.
 Initial guess <Sx>= 0.0000 <Sy>= 0.0000 <Sz>= 1.0000 <S**2>= 2.0081 S= 1.0027
 ExpMin= 2.53D-02 ExpMax= 1.53D+04 ExpMxC= 5.22D+02 IAcc=3 IRadAn=         5 AccDes= 0.00D+00
 Harris functional with IExCor= 4639 and IRadAn=       5 diagonalized for initial guess.
 HarFok:  IExCor= 4639 AccDes= 0.00D+00 IRadAn=         5 IDoV= 1 UseB2=F ITyADJ=14
 ICtDFT=  3500011 ScaDFX=  1.000000  1.000000  1.000000  1.000000
 FoFCou: FMM=F IPFlag=           0 FMFlag=      100000 FMFlg1=           0
         NFxFlg=           0 DoJE=T BraDBF=F KetDBF=T FulRan=T
         wScrn=  0.000000 ICntrl=     500 IOpCl=  0 I1Cent=   200000004 NGrid=           0
         NMat0=    1 NMatS0=      1 NMatT0=    0 NMatD0=    1 NMtDS0=    0 NMtDT0=    0
 Petite list used in FoFCou.
 Gradient too large for Newton-Raphson -- use scaled steepest descent instead.
     Accept linear search using points  3 and  4.
 Gradient too large for Newton-Raphson -- use scaled steepest descent instead.
     Accept linear search using points  1 and  2.
 Gradient too large for Newton-Raphson -- use scaled steepest descent instead.
     Accept linear search using points  1 and  2.
 Gradient too large for Newton-Raphson -- use scaled steepest descent instead.
 Gradient too large for Newton-Raphson -- use scaled steepest descent instead.
     Accept linear search using points  1 and  2.
 Gradient too large for Newton-Raphson -- use scaled steepest descent instead.
 Gradient too large for Newton-Raphson -- use scaled steepest descent instead.
 Restarting incremental Fock formation.
 Gradient too large for Newton-Raphson -- use scaled steepest descent instead.
 Gradient too large for Newton-Raphson -- use scaled steepest descent instead.
 Gradient too large for Newton-Raphson -- use scaled steepest descent instead.
     Accept linear search using points  1 and  2.
 Gradient too large for Newton-Raphson -- use scaled steepest descent instead.
     Minimum is close to point  3 DX= -1.05D-03 DF= -1.36D-09 DXR=  5.28D-03 DFR=  2.79D-05 which will be used.
 LinEq1:  Iter=  0 NonCon=     1 RMS=9.70D-05 Max=5.99D-03 NDo=     1
 AX will form     1 AO Fock derivatives at one time.
 LinEq1:  Iter=  1 NonCon=     1 RMS=2.90D-05 Max=1.22D-03 NDo=     1
 LinEq1:  Iter=  2 NonCon=     1 RMS=2.43D-05 Max=1.45D-03 NDo=     1
 LinEq1:  Iter=  3 NonCon=     1 RMS=4.94D-06 Max=1.32D-04 NDo=     1
 LinEq1:  Iter=  4 NonCon=     1 RMS=2.48D-06 Max=7.94D-05 NDo=     1
 LinEq1:  Iter=  5 NonCon=     1 RMS=1.02D-06 Max=6.23D-05 NDo=     1
 LinEq1:  Iter=  6 NonCon=     1 RMS=6.17D-07 Max=3.04D-05 NDo=     1
 LinEq1:  Iter=  7 NonCon=     1 RMS=3.68D-07 Max=1.37D-05 NDo=     1
 LinEq1:  Iter=  8 NonCon=     1 RMS=2.09D-07 Max=5.26D-06 NDo=     1
 LinEq1:  Iter=  9 NonCon=     1 RMS=6.78D-08 Max=1.85D-06 NDo=     1
 LinEq1:  Iter= 10 NonCon=     1 RMS=2.36D-08 Max=8.05D-07 NDo=     1
 LinEq1:  Iter= 11 NonCon=     1 RMS=8.40D-09 Max=2.10D-07 NDo=     1
 LinEq1:  Iter= 12 NonCon=     1 RMS=4.37D-09 Max=1.56D-07 NDo=     1
 LinEq1:  Iter= 13 NonCon=     0 RMS=1.54D-09 Max=4.33D-08 NDo=     1
 Linear equations converged to 1.180D-08 1.180D-07 after    13 iterations.
     Accept linear search using points  1 and  2.
     Minimum is close to point  2 DX= -4.96D-03 DF= -3.29D-09 DXR=  4.99D-03 DFR=  2.49D-05 which will be used.
 LinEq1:  Iter=  0 NonCon=     1 RMS=1.47D-06 Max=6.48D-05 NDo=     1
 LinEq1:  Iter=  1 NonCon=     1 RMS=1.21D-06 Max=9.27D-05 NDo=     1
 LinEq1:  Iter=  2 NonCon=     1 RMS=3.07D-07 Max=1.52D-05 NDo=     1
 LinEq1:  Iter=  3 NonCon=     1 RMS=1.36D-07 Max=3.94D-06 NDo=     1
 LinEq1:  Iter=  4 NonCon=     1 RMS=4.75D-08 Max=1.24D-06 NDo=     1
 LinEq1:  Iter=  5 NonCon=     1 RMS=2.43D-08 Max=4.18D-07 NDo=     1
 LinEq1:  Iter=  6 NonCon=     1 RMS=1.47D-08 Max=6.34D-07 NDo=     1
 LinEq1:  Iter=  7 NonCon=     1 RMS=7.44D-09 Max=4.34D-07 NDo=     1
 LinEq1:  Iter=  8 NonCon=     1 RMS=3.71D-09 Max=2.03D-07 NDo=     1
 LinEq1:  Iter=  9 NonCon=     1 RMS=1.78D-09 Max=7.03D-08 NDo=     1
 LinEq1:  Iter= 10 NonCon=     1 RMS=7.14D-10 Max=2.76D-08 NDo=     1
 LinEq1:  Iter= 11 NonCon=     0 RMS=2.42D-10 Max=8.54D-09 NDo=     1
 Linear equations converged to 1.616D-09 1.616D-08 after    11 iterations.
     Minimum is close to point  2 DX=  2.43D-04 DF=  0.00D+00 DXR=  2.43D-04 DFR=  0.00D+00 which will be used.
 SCF Done:  E(UwB97XD) =  -268.261938124     a.u. after   14 cycles
            Convg  =    0.1471D-06                    59 Fock formations.
              S**2 =  2.0078                  -V/T =  2.0057
 <Sx>= 0.0000 <Sy>= 0.0000 <Sz>= 1.0000 <S**2>= 2.0078 S= 1.0026
 <L.S>= 0.000000000000E+00
 Annihilation of the first spin contaminant:
 S**2 before annihilation     2.0078,   after     2.0000
 Calling FoFJK, ICntrl=      2127 FMM=F ISym2X=0 I1Cent= 0 IOpClX= 1 NMat=1 NMatS=1 NMatT=0.
 ***** Axes restored to original set *****
 -------------------------------------------------------------------
 Center     Atomic                   Forces (Hartrees/Bohr)
 Number     Number              X              Y              Z
 -------------------------------------------------------------------
      1        6          -0.001101745   -0.003257277   -0.000899034
      2        1           0.000707228   -0.000146067   -0.000077133
      3        1          -0.000287604   -0.000511021    0.001172559
      4        1          -0.000055420   -0.000621006   -0.000408104
      5        6           0.001981027    0.012253695   -0.004066685
      6        6           0.002470470   -0.001929477    0.002996607
      7        1          -0.001228673    0.000109546   -0.000680554
      8        1           0.001541998   -0.000475003   -0.000856798
      9        8          -0.002221557    0.001195222    0.000169755
     10        1           0.000223802   -0.003159616   -0.000145747
     11        8          -0.002029526   -0.003458997    0.002795135
 -------------------------------------------------------------------
 Cartesian Forces:  Max     0.012253695 RMS     0.002755273

 GradGradGradGradGradGradGradGradGradGradGradGradGradGradGradGradGradGrad
 Berny optimization.
 Using GEDIIS/GDIIS optimizer.
 FormGI is forming the generalized inverse of G from B-inverse, IUseBI=4.
 Internal  Forces:  Max     0.004264010 RMS     0.001546177
 Search for a local minimum.
 Step number   3 out of a maximum of   51
 All quantities printed in internal units (Hartrees-Bohrs-Radians)
 Mixed Optimization -- RFO/linear search
 Update second derivatives using D2CorX and points    2    3
 DE= -2.82D-03 DEPred=-1.60D-03 R= 1.76D+00
 TightC=F SS=  1.41D+00  RLast= 4.67D-01 DXNew= 8.4853D-01 1.4011D+00
 Trust test= 1.76D+00 RLast= 4.67D-01 DXMaxT set to 8.49D-01
 ITU=  1  1  0
 Use linear search instead of GDIIS.
     Eigenvalues ---    0.00121   0.00593   0.00701   0.01493   0.06226
     Eigenvalues ---    0.07196   0.07392   0.07675   0.11935   0.14544
     Eigenvalues ---    0.15907   0.16000   0.16132   0.16684   0.21415
     Eigenvalues ---    0.23985   0.24247   0.30764   0.33047   0.34317
     Eigenvalues ---    0.34435   0.34502   0.34536   0.34937   0.43321
     Eigenvalues ---    0.53568   1.05181
 RFO step:  Lambda=-2.19618712D-03 EMin= 1.20983810D-03
 Quartic linear search produced a step of  1.00803.
 Iteration  1 RMS(Cart)=  0.07404552 RMS(Int)=  0.06312026
 Iteration  2 RMS(Cart)=  0.05594128 RMS(Int)=  0.01187392
 Iteration  3 RMS(Cart)=  0.00295275 RMS(Int)=  0.01142198
 Iteration  4 RMS(Cart)=  0.00001850 RMS(Int)=  0.01142198
 Iteration  5 RMS(Cart)=  0.00000013 RMS(Int)=  0.01142198
 Variable       Old X    -DE/DX   Delta X   Delta X   Delta X     New X
                                 (Linear)    (Quad)   (Total)
    R1        2.05324   0.00063  -0.00303   0.00034  -0.00269   2.05055
    R2        2.06433   0.00106   0.00045   0.00446   0.00490   2.06923
    R3        2.06444  -0.00051  -0.00055  -0.00226  -0.00281   2.06163
    R4        2.84892  -0.00271  -0.01557  -0.01216  -0.02773   2.82118
    R5        2.85136  -0.00226  -0.02404  -0.01517  -0.03921   2.81215
    R6        2.46692   0.00144   0.05565   0.02767   0.08332   2.55024
    R7        2.06101   0.00059  -0.00300   0.00119  -0.00181   2.05920
    R8        2.06121  -0.00041   0.00033  -0.00278  -0.00245   2.05876
    R9        2.68263   0.00203   0.00205   0.00830   0.01035   2.69298
   R10        1.80518   0.00310  -0.00770   0.00232  -0.00538   1.79980
    A1        1.89594  -0.00017   0.00082  -0.00280  -0.00221   1.89373
    A2        1.89539   0.00019   0.00264  -0.00191   0.00077   1.89615
    A3        1.94006  -0.00035   0.01185  -0.00032   0.01142   1.95148
    A4        1.88426   0.00046  -0.01389   0.00058  -0.01328   1.87098
    A5        1.93117   0.00065   0.00400   0.01052   0.01441   1.94557
    A6        1.91575  -0.00075  -0.00594  -0.00623  -0.01214   1.90361
    A7        2.09972   0.00426   0.03751   0.01723   0.01905   2.11877
    A8        2.08544  -0.00249  -0.03105  -0.04147  -0.11632   1.96912
    A9        2.06801  -0.00228  -0.03538  -0.04259  -0.12131   1.94671
   A10        1.90740   0.00106  -0.00030   0.00518   0.00484   1.91224
   A11        1.88321  -0.00135  -0.00660  -0.01232  -0.01888   1.86433
   A12        1.99143   0.00069   0.00733   0.01340   0.02073   2.01216
   A13        1.90557  -0.00048   0.00914  -0.00624   0.00290   1.90847
   A14        1.95164  -0.00186   0.00160  -0.01372  -0.01221   1.93943
   A15        1.82020   0.00190  -0.01158   0.01292   0.00145   1.82165
   A16        1.90836  -0.00122   0.02402  -0.00294   0.02107   1.92943
    D1        3.08439  -0.00080  -0.09234  -0.10364  -0.19130   2.89309
    D2        0.20740   0.00170   0.11895   0.19162   0.30610   0.51349
    D3        0.97621  -0.00080  -0.10382  -0.10699  -0.20633   0.76988
    D4       -1.90078   0.00171   0.10747   0.18827   0.29107  -1.60972
    D5       -1.10158  -0.00129  -0.08535  -0.11031  -0.19109  -1.29267
    D6        2.30461   0.00121   0.12595   0.18495   0.30631   2.61092
    D7        2.92299   0.00097  -0.00983   0.13031   0.11540   3.03840
    D8        0.85290   0.00172  -0.01682   0.14196   0.12007   0.97297
    D9       -1.16088  -0.00013  -0.00243   0.12636   0.11899  -1.04189
   D10       -0.48060  -0.00155  -0.21893  -0.16200  -0.37595  -0.85655
   D11       -2.55070  -0.00080  -0.22592  -0.15034  -0.37128  -2.92198
   D12        1.71871  -0.00266  -0.21154  -0.16594  -0.37236   1.34635
   D13       -1.21341  -0.00020   0.00550  -0.00613  -0.00059  -1.21399
   D14        0.96251   0.00025   0.01217   0.00029   0.01243   0.97493
   D15        3.01941  -0.00014   0.01704  -0.00638   0.01064   3.03006
         Item               Value     Threshold  Converged?
 Maximum Force            0.004264     0.000002     NO 
 RMS     Force            0.001546     0.000001     NO 
 Maximum Displacement     0.353292     0.000006     NO 
 RMS     Displacement     0.107372     0.000004     NO 
 Predicted change in Energy=-3.236815D-03
 GradGradGradGradGradGradGradGradGradGradGradGradGradGradGradGradGradGrad

                          Input orientation:                          
 ---------------------------------------------------------------------
 Center     Atomic      Atomic             Coordinates (Angstroms)
 Number     Number       Type             X           Y           Z
 ---------------------------------------------------------------------
      1          6           0        1.018864    0.487028    0.952974
      2          1           0        1.908620    0.037804    1.381906
      3          1           0        0.212622    0.435260    1.692093
      4          1           0        1.217263    1.543289    0.765460
      5          6           0        0.628169   -0.170913   -0.328913
      6          6           0       -0.711420    0.051485   -0.937648
      7          1           0       -0.753656   -0.431939   -1.913312
      8          1           0       -0.826055    1.127635   -1.062797
      9          8           0       -1.819460   -0.330388   -0.126950
     10          1           0       -1.860959   -1.278141   -0.042466
     11          8           0        0.986011   -1.471121   -0.380248
 ---------------------------------------------------------------------
                    Distance matrix (angstroms):
                    1          2          3          4          5
     1  C    0.000000
     2  H    1.085104   0.000000
     3  H    1.094990   1.769348   0.000000
     4  H    1.090967   1.767616   1.759455   0.000000
     5  C    1.492905   2.147095   2.150487   2.117351   0.000000
     6  C    2.599621   3.499303   2.813659   2.974201   1.488125
     7  H    3.493125   4.262256   3.832059   3.868057   2.118465
     8  H    2.806677   3.826585   3.024509   2.773164   2.083166
     9  O    3.144915   4.038662   2.832754   3.678145   2.461120
    10  H    3.521379   4.239136   3.200653   4.253077   2.739300
    11  O    2.369158   2.496646   2.920105   3.233077   1.349528
                    6          7          8          9         10
     6  C    0.000000
     7  H    1.089680   0.000000
     8  H    1.089451   1.777889   0.000000
     9  O    1.425065   2.082628   1.997121   0.000000
    10  H    1.972485   2.332861   2.810669   0.952416   0.000000
    11  O    2.347402   2.540989   3.240832   3.039095   2.873426
                   11
    11  O    0.000000
 Stoichiometry    C3H6O2(3)
 Framework group  C1[X(C3H6O2)]
 Deg. of freedom    27
 Full point group                 C1      NOp   1
 Largest Abelian subgroup         C1      NOp   1
 Largest concise Abelian subgroup C1      NOp   1
                         Standard orientation:                         
 ---------------------------------------------------------------------
 Center     Atomic      Atomic             Coordinates (Angstroms)
 Number     Number       Type             X           Y           Z
 ---------------------------------------------------------------------
      1          6           0       -1.384208    0.952341   -0.123658
      2          1           0       -2.347262    0.613778   -0.491560
      3          1           0       -0.876859    1.496187   -0.927295
      4          1           0       -1.550813    1.660112    0.689676
      5          6           0       -0.552691   -0.181167    0.378841
      6          6           0        0.903621   -0.018871    0.638323
      7          1           0        1.296172   -0.926734    1.095588
      8          1           0        1.008906    0.811248    1.335977
      9          8           0        1.683817    0.366399   -0.490249
     10          1           0        1.733656   -0.345520   -1.120949
     11          8           0       -0.816834   -1.344260   -0.252560
 ---------------------------------------------------------------------
 Rotational constants (GHZ):      7.6500941      4.0377301      3.2343589
 Standard basis: Aug-CC-pVTZ (5D, 7F)
 There are   425 symmetry adapted cartesian basis functions of A   symmetry.
 There are   368 symmetry adapted basis functions of A   symmetry.
   368 basis functions,   522 primitive gaussians,   425 cartesian basis functions
    21 alpha electrons       19 beta electrons
       nuclear repulsion energy       175.5964010322 Hartrees.
 NAtoms=   11 NActive=   11 NUniq=   11 SFac= 1.00D+00 NAtFMM=   60 NAOKFM=F Big=F
 Integral buffers will be    131072 words long.
 Raffenetti 2 integral format.
 Two-electron integral symmetry is turned on.
 Nuclear repulsion after empirical dispersion term =      175.5926295931 Hartrees.
 One-electron integrals computed using PRISM.
 NBasis=   368 RedAO= T EigKep=  1.37D-05  NBF=   368
 NBsUse=   368 1.00D-06 EigRej= -1.00D+00 NBFU=   368
 Initial guess from the checkpoint file:  "hydroxyacetone_Conf-wb97-opt.chk"
 B after Tr=     0.000000    0.000000    0.000000
         Rot=    0.998323    0.038228   -0.000347   -0.043479 Ang=   6.64 deg.
 Initial guess <Sx>= 0.0000 <Sy>= 0.0000 <Sz>= 1.0000 <S**2>= 2.0082 S= 1.0027
 ExpMin= 2.53D-02 ExpMax= 1.53D+04 ExpMxC= 5.22D+02 IAcc=3 IRadAn=         5 AccDes= 0.00D+00
 Harris functional with IExCor= 4639 and IRadAn=       5 diagonalized for initial guess.
 HarFok:  IExCor= 4639 AccDes= 0.00D+00 IRadAn=         5 IDoV= 1 UseB2=F ITyADJ=14
 ICtDFT=  3500011 ScaDFX=  1.000000  1.000000  1.000000  1.000000
 FoFCou: FMM=F IPFlag=           0 FMFlag=      100000 FMFlg1=           0
         NFxFlg=           0 DoJE=T BraDBF=F KetDBF=T FulRan=T
         wScrn=  0.000000 ICntrl=     500 IOpCl=  0 I1Cent=   200000004 NGrid=           0
         NMat0=    1 NMatS0=      1 NMatT0=    0 NMatD0=    1 NMtDS0=    0 NMtDT0=    0
 Petite list used in FoFCou.
 Gradient too large for Newton-Raphson -- use scaled steepest descent instead.
 Gradient too large for Newton-Raphson -- use scaled steepest descent instead.
     Accept linear search using points  1 and  2.
 Gradient too large for Newton-Raphson -- use scaled steepest descent instead.
     Accept linear search using points  1 and  2.
 Gradient too large for Newton-Raphson -- use scaled steepest descent instead.
 Gradient too large for Newton-Raphson -- use scaled steepest descent instead.
     Accept linear search using points  1 and  2.
 Gradient too large for Newton-Raphson -- use scaled steepest descent instead.
 Gradient too large for Newton-Raphson -- use scaled steepest descent instead.
 Restarting incremental Fock formation.
 Gradient too large for Newton-Raphson -- use scaled steepest descent instead.
     Accept linear search using points  1 and  2.
 Gradient too large for Newton-Raphson -- use scaled steepest descent instead.
 Gradient too large for Newton-Raphson -- use scaled steepest descent instead.
 Gradient too large for Newton-Raphson -- use scaled steepest descent instead.
     Accept linear search using points  1 and  2.
 Gradient too large for Newton-Raphson -- use scaled steepest descent instead.
     Accept linear search using points  3 and  4.
 Gradient too large for Newton-Raphson -- use scaled steepest descent instead.
 LinEq1:  Iter=  0 NonCon=     1 RMS=9.68D-05 Max=6.51D-03 NDo=     1
 AX will form     1 AO Fock derivatives at one time.
 LinEq1:  Iter=  1 NonCon=     1 RMS=1.92D-05 Max=9.65D-04 NDo=     1
 LinEq1:  Iter=  2 NonCon=     1 RMS=1.23D-05 Max=5.97D-04 NDo=     1
 LinEq1:  Iter=  3 NonCon=     1 RMS=6.34D-06 Max=3.98D-04 NDo=     1
 LinEq1:  Iter=  4 NonCon=     1 RMS=4.01D-06 Max=2.39D-04 NDo=     1
 LinEq1:  Iter=  5 NonCon=     1 RMS=1.74D-06 Max=7.17D-05 NDo=     1
 LinEq1:  Iter=  6 NonCon=     1 RMS=8.13D-07 Max=2.56D-05 NDo=     1
 LinEq1:  Iter=  7 NonCon=     1 RMS=4.71D-07 Max=1.95D-05 NDo=     1
 LinEq1:  Iter=  8 NonCon=     1 RMS=2.11D-07 Max=4.93D-06 NDo=     1
 LinEq1:  Iter=  9 NonCon=     1 RMS=8.38D-08 Max=1.90D-06 NDo=     1
 LinEq1:  Iter= 10 NonCon=     1 RMS=3.50D-08 Max=8.29D-07 NDo=     1
 LinEq1:  Iter= 11 NonCon=     1 RMS=1.23D-08 Max=4.94D-07 NDo=     1
 LinEq1:  Iter= 12 NonCon=     1 RMS=4.28D-09 Max=1.57D-07 NDo=     1
 LinEq1:  Iter= 13 NonCon=     0 RMS=1.64D-09 Max=5.42D-08 NDo=     1
 Linear equations converged to 1.180D-08 1.180D-07 after    13 iterations.
 Restarting incremental Fock formation.
     Accept linear search using points  1 and  2.
     Minimum is close to point  2 DX= -7.62D-03 DF= -7.77D-09 DXR=  7.68D-03 DFR=  5.92D-05 which will be used.
 LinEq1:  Iter=  0 NonCon=     1 RMS=1.83D-06 Max=1.02D-04 NDo=     1
 LinEq1:  Iter=  1 NonCon=     1 RMS=1.65D-06 Max=1.47D-04 NDo=     1
 LinEq1:  Iter=  2 NonCon=     1 RMS=3.87D-07 Max=1.49D-05 NDo=     1
 LinEq1:  Iter=  3 NonCon=     1 RMS=1.81D-07 Max=4.68D-06 NDo=     1
 LinEq1:  Iter=  4 NonCon=     1 RMS=8.33D-08 Max=4.55D-06 NDo=     1
 LinEq1:  Iter=  5 NonCon=     1 RMS=5.68D-08 Max=3.57D-06 NDo=     1
 LinEq1:  Iter=  6 NonCon=     1 RMS=3.21D-08 Max=1.73D-06 NDo=     1
 LinEq1:  Iter=  7 NonCon=     1 RMS=1.38D-08 Max=4.75D-07 NDo=     1
 LinEq1:  Iter=  8 NonCon=     1 RMS=6.22D-09 Max=1.97D-07 NDo=     1
 LinEq1:  Iter=  9 NonCon=     1 RMS=2.66D-09 Max=7.25D-08 NDo=     1
 LinEq1:  Iter= 10 NonCon=     1 RMS=1.04D-09 Max=4.48D-08 NDo=     1
 LinEq1:  Iter= 11 NonCon=     0 RMS=3.70D-10 Max=1.31D-08 NDo=     1
 Linear equations converged to 2.095D-09 2.095D-08 after    11 iterations.
     Minimum is close to point  2 DX=  3.44D-04 DF=  0.00D+00 DXR=  3.44D-04 DFR=  0.00D+00 which will be used.
 SCF Done:  E(UwB97XD) =  -268.263278931     a.u. after   16 cycles
            Convg  =    0.3038D-06                    67 Fock formations.
              S**2 =  2.0074                  -V/T =  2.0058
 <Sx>= 0.0000 <Sy>= 0.0000 <Sz>= 1.0000 <S**2>= 2.0074 S= 1.0025
 <L.S>= 0.000000000000E+00
 Annihilation of the first spin contaminant:
 S**2 before annihilation     2.0074,   after     2.0000
 Calling FoFJK, ICntrl=      2127 FMM=F ISym2X=0 I1Cent= 0 IOpClX= 1 NMat=1 NMatS=1 NMatT=0.
 ***** Axes restored to original set *****
 -------------------------------------------------------------------
 Center     Atomic                   Forces (Hartrees/Bohr)
 Number     Number              X              Y              Z
 -------------------------------------------------------------------
      1        6          -0.002258853    0.009460464    0.005437222
      2        1           0.001765250   -0.000547581   -0.000684753
      3        1          -0.000102343   -0.002179383   -0.000550086
      4        1           0.000953384   -0.000062678    0.000009806
      5        6           0.013505327   -0.037013567    0.002368469
      6        6          -0.012685296    0.007175309   -0.001578022
      7        1          -0.000872339    0.000280973   -0.001455750
      8        1          -0.000009591    0.000067601   -0.003009869
      9        8           0.001803007    0.006287857    0.000517065
     10        1           0.002428426   -0.005784773   -0.001062084
     11        8          -0.004526971    0.022315776    0.000008004
 -------------------------------------------------------------------
 Cartesian Forces:  Max     0.037013567 RMS     0.008740330

 GradGradGradGradGradGradGradGradGradGradGradGradGradGradGradGradGradGrad
 Berny optimization.
 Using GEDIIS/GDIIS optimizer.
 FormGI is forming the generalized inverse of G from B-inverse, IUseBI=4.
 Internal  Forces:  Max     0.022700877 RMS     0.004738086
 Search for a local minimum.
 Step number   4 out of a maximum of   51
 All quantities printed in internal units (Hartrees-Bohrs-Radians)
 Mixed Optimization -- RFO/linear search
 Update second derivatives using D2CorX and points    3    4
 DE= -1.34D-03 DEPred=-3.24D-03 R= 4.14D-01
 Trust test= 4.14D-01 RLast= 9.42D-01 DXMaxT set to 8.49D-01
 ITU=  0  1  1  0
 Use linear search instead of GDIIS.
     Eigenvalues ---    0.00443   0.00671   0.01163   0.01501   0.06074
     Eigenvalues ---    0.07060   0.07420   0.07623   0.12069   0.14678
     Eigenvalues ---    0.15997   0.16044   0.16127   0.16532   0.20560
     Eigenvalues ---    0.23069   0.24295   0.31251   0.34207   0.34338
     Eigenvalues ---    0.34461   0.34500   0.34528   0.36009   0.43553
     Eigenvalues ---    0.53323   1.09884
 RFO step:  Lambda=-1.09105668D-03 EMin= 4.43223025D-03
 Quartic linear search produced a step of -0.31878.
 Iteration  1 RMS(Cart)=  0.03519455 RMS(Int)=  0.00287528
 Iteration  2 RMS(Cart)=  0.00196606 RMS(Int)=  0.00259685
 Iteration  3 RMS(Cart)=  0.00000261 RMS(Int)=  0.00259685
 Iteration  4 RMS(Cart)=  0.00000000 RMS(Int)=  0.00259685
 Variable       Old X    -DE/DX   Delta X   Delta X   Delta X     New X
                                 (Linear)    (Quad)   (Total)
    R1        2.05055   0.00140   0.00086   0.00208   0.00294   2.05349
    R2        2.06923  -0.00019  -0.00156  -0.00038  -0.00194   2.06729
    R3        2.06163   0.00011   0.00090   0.00013   0.00102   2.06265
    R4        2.82118   0.00665   0.00884   0.00829   0.01713   2.83832
    R5        2.81215   0.01230   0.01250   0.01919   0.03169   2.84384
    R6        2.55024  -0.02270  -0.02656  -0.00298  -0.02954   2.52070
    R7        2.05920   0.00121   0.00058   0.00146   0.00203   2.06123
    R8        2.05876   0.00041   0.00078   0.00127   0.00205   2.06082
    R9        2.69298  -0.00373  -0.00330  -0.00561  -0.00891   2.68407
   R10        1.79980   0.00556   0.00171   0.00550   0.00721   1.80702
    A1        1.89373   0.00106   0.00071   0.00222   0.00289   1.89662
    A2        1.89615  -0.00027  -0.00024  -0.00173  -0.00197   1.89419
    A3        1.95148  -0.00152  -0.00364  -0.00516  -0.00882   1.94266
    A4        1.87098   0.00156   0.00423   0.00735   0.01159   1.88256
    A5        1.94557  -0.00174  -0.00459  -0.00582  -0.01043   1.93514
    A6        1.90361   0.00108   0.00387   0.00373   0.00761   1.91121
    A7        2.11877  -0.00539  -0.00607  -0.00933  -0.00680   2.11197
    A8        1.96912   0.00189   0.03708  -0.01119   0.03568   2.00480
    A9        1.94671   0.00344   0.03867  -0.00718   0.04131   1.98802
   A10        1.91224   0.00203  -0.00154   0.00239   0.00071   1.91296
   A11        1.86433   0.00248   0.00602   0.01255   0.01865   1.88298
   A12        2.01216  -0.00607  -0.00661  -0.01636  -0.02299   1.98917
   A13        1.90847  -0.00206  -0.00092  -0.00725  -0.00819   1.90027
   A14        1.93943   0.00097   0.00389  -0.00487  -0.00110   1.93833
   A15        1.82165   0.00277  -0.00046   0.01489   0.01453   1.83618
   A16        1.92943  -0.00556  -0.00672  -0.01547  -0.02219   1.90724
    D1        2.89309   0.00126   0.06098   0.04117   0.10123   2.99432
    D2        0.51349  -0.00040  -0.09758   0.07994  -0.01669   0.49680
    D3        0.76988   0.00222   0.06577   0.04612   0.11094   0.88082
    D4       -1.60972   0.00056  -0.09278   0.08489  -0.00698  -1.61669
    D5       -1.29267   0.00067   0.06091   0.03822   0.09820  -1.19447
    D6        2.61092  -0.00099  -0.09764   0.07700  -0.01972   2.59120
    D7        3.03840   0.00007  -0.03679  -0.04795  -0.08385   2.95455
    D8        0.97297   0.00002  -0.03828  -0.04773  -0.08515   0.88782
    D9       -1.04189  -0.00167  -0.03793  -0.06541  -0.10238  -1.14427
   D10       -0.85655   0.00117   0.11984  -0.08782   0.03110  -0.82545
   D11       -2.92198   0.00113   0.11836  -0.08761   0.02981  -2.89217
   D12        1.34635  -0.00057   0.11870  -0.10528   0.01257   1.35892
   D13       -1.21399   0.00114   0.00019   0.02114   0.02122  -1.19277
   D14        0.97493  -0.00016  -0.00396   0.00701   0.00311   0.97805
   D15        3.03006  -0.00053  -0.00339   0.00456   0.00121   3.03127
         Item               Value     Threshold  Converged?
 Maximum Force            0.022701     0.000002     NO 
 RMS     Force            0.004738     0.000001     NO 
 Maximum Displacement     0.093046     0.000006     NO 
 RMS     Displacement     0.035696     0.000004     NO 
 Predicted change in Energy=-1.516799D-03
 GradGradGradGradGradGradGradGradGradGradGradGradGradGradGradGradGradGrad

                          Input orientation:                          
 ---------------------------------------------------------------------
 Center     Atomic      Atomic             Coordinates (Angstroms)
 Number     Number       Type             X           Y           Z
 ---------------------------------------------------------------------
      1          6           0        1.026524    0.493994    0.961636
      2          1           0        1.941118    0.072455    1.369865
      3          1           0        0.243490    0.435397    1.723330
      4          1           0        1.199524    1.548616    0.739751
      5          6           0        0.608422   -0.220151   -0.291803
      6          6           0       -0.723561    0.057652   -0.934729
      7          1           0       -0.758676   -0.408718   -1.920130
      8          1           0       -0.820233    1.137567   -1.051821
      9          8           0       -1.837958   -0.332713   -0.145342
     10          1           0       -1.865554   -1.286832   -0.088112
     11          8           0        0.986904   -1.497266   -0.362545
 ---------------------------------------------------------------------
                    Distance matrix (angstroms):
                    1          2          3          4          5
     1  C    0.000000
     2  H    1.086659   0.000000
     3  H    1.093963   1.771612   0.000000
     4  H    1.091508   1.768066   1.766546   0.000000
     5  C    1.501972   2.150078   2.150275   2.131206   0.000000
     6  C    2.617134   3.523051   2.853622   2.953830   1.504895
     7  H    3.508049   4.283046   3.871908   3.839358   2.134471
     8  H    2.806904   3.824145   3.053852   2.730954   2.112364
     9  O    3.180267   4.091629   2.900751   3.680907   2.453343
    10  H    3.554915   4.296988   3.270392   4.256738   2.701824
    11  O    2.391681   2.525033   2.939171   3.246176   1.333895
                    6          7          8          9         10
     6  C    0.000000
     7  H    1.090757   0.000000
     8  H    1.090537   1.774471   0.000000
     9  O    1.420351   2.078581   2.004792   0.000000
    10  H    1.956667   2.313559   2.810541   0.956232   0.000000
    11  O    2.381356   2.580321   3.268515   3.063202   2.873345
                   11
    11  O    0.000000
 Stoichiometry    C3H6O2(3)
 Framework group  C1[X(C3H6O2)]
 Deg. of freedom    27
 Full point group                 C1      NOp   1
 Largest Abelian subgroup         C1      NOp   1
 Largest concise Abelian subgroup C1      NOp   1
                         Standard orientation:                         
 ---------------------------------------------------------------------
 Center     Atomic      Atomic             Coordinates (Angstroms)
 Number     Number       Type             X           Y           Z
 ---------------------------------------------------------------------
      1          6           0       -1.400829    0.959090   -0.127087
      2          1           0       -2.384124    0.615703   -0.436998
      3          1           0       -0.931316    1.480331   -0.966504
      4          1           0       -1.524397    1.676892    0.685858
      5          6           0       -0.545391   -0.184101    0.339026
      6          6           0        0.915975    0.013305    0.639269
      7          1           0        1.310066   -0.872985    1.138200
      8          1           0        1.007406    0.866838    1.311871
      9          8           0        1.698377    0.349343   -0.497534
     10          1           0        1.739547   -0.403190   -1.086073
     11          8           0       -0.827842   -1.361013   -0.221666
 ---------------------------------------------------------------------
 Rotational constants (GHZ):      7.6186100      3.9871579      3.1774989
 Standard basis: Aug-CC-pVTZ (5D, 7F)
 There are   425 symmetry adapted cartesian basis functions of A   symmetry.
 There are   368 symmetry adapted basis functions of A   symmetry.
   368 basis functions,   522 primitive gaussians,   425 cartesian basis functions
    21 alpha electrons       19 beta electrons
       nuclear repulsion energy       175.0111490693 Hartrees.
 NAtoms=   11 NActive=   11 NUniq=   11 SFac= 1.00D+00 NAtFMM=   60 NAOKFM=F Big=F
 Integral buffers will be    131072 words long.
 Raffenetti 2 integral format.
 Two-electron integral symmetry is turned on.
 Nuclear repulsion after empirical dispersion term =      175.0073771937 Hartrees.
 One-electron integrals computed using PRISM.
 NBasis=   368 RedAO= T EigKep=  1.40D-05  NBF=   368
 NBsUse=   368 1.00D-06 EigRej= -1.00D+00 NBFU=   368
 Initial guess from the checkpoint file:  "hydroxyacetone_Conf-wb97-opt.chk"
 B after Tr=     0.000000    0.000000    0.000000
         Rot=    0.999939    0.010881   -0.001826   -0.000204 Ang=   1.26 deg.
 Initial guess <Sx>= 0.0000 <Sy>= 0.0000 <Sz>= 1.0000 <S**2>= 2.0073 S= 1.0024
 ExpMin= 2.53D-02 ExpMax= 1.53D+04 ExpMxC= 5.22D+02 IAcc=3 IRadAn=         5 AccDes= 0.00D+00
 Harris functional with IExCor= 4639 and IRadAn=       5 diagonalized for initial guess.
 HarFok:  IExCor= 4639 AccDes= 0.00D+00 IRadAn=         5 IDoV= 1 UseB2=F ITyADJ=14
 ICtDFT=  3500011 ScaDFX=  1.000000  1.000000  1.000000  1.000000
 FoFCou: FMM=F IPFlag=           0 FMFlag=      100000 FMFlg1=           0
         NFxFlg=           0 DoJE=T BraDBF=F KetDBF=T FulRan=T
         wScrn=  0.000000 ICntrl=     500 IOpCl=  0 I1Cent=   200000004 NGrid=           0
         NMat0=    1 NMatS0=      1 NMatT0=    0 NMatD0=    1 NMtDS0=    0 NMtDT0=    0
 Petite list used in FoFCou.
 Gradient too large for Newton-Raphson -- use scaled steepest descent instead.
     Accept linear search using points  3 and  4.
 Gradient too large for Newton-Raphson -- use scaled steepest descent instead.
     Accept linear search using points  1 and  2.
 Gradient too large for Newton-Raphson -- use scaled steepest descent instead.
     Accept linear search using points  1 and  2.
 Gradient too large for Newton-Raphson -- use scaled steepest descent instead.
 Gradient too large for Newton-Raphson -- use scaled steepest descent instead.
     Accept linear search using points  1 and  2.
 Gradient too large for Newton-Raphson -- use scaled steepest descent instead.
 Gradient too large for Newton-Raphson -- use scaled steepest descent instead.
 Restarting incremental Fock formation.
 LinEq1:  Iter=  0 NonCon=     1 RMS=8.08D-05 Max=5.18D-03 NDo=     1
 AX will form     1 AO Fock derivatives at one time.
 LinEq1:  Iter=  1 NonCon=     1 RMS=1.90D-05 Max=7.17D-04 NDo=     1
 LinEq1:  Iter=  2 NonCon=     1 RMS=1.73D-05 Max=9.78D-04 NDo=     1
 LinEq1:  Iter=  3 NonCon=     1 RMS=3.46D-06 Max=1.03D-04 NDo=     1
 LinEq1:  Iter=  4 NonCon=     1 RMS=1.50D-06 Max=4.41D-05 NDo=     1
 LinEq1:  Iter=  5 NonCon=     1 RMS=6.93D-07 Max=3.88D-05 NDo=     1
 LinEq1:  Iter=  6 NonCon=     1 RMS=3.22D-07 Max=1.89D-05 NDo=     1
 LinEq1:  Iter=  7 NonCon=     1 RMS=1.54D-07 Max=5.88D-06 NDo=     1
 LinEq1:  Iter=  8 NonCon=     1 RMS=9.24D-08 Max=2.84D-06 NDo=     1
 LinEq1:  Iter=  9 NonCon=     1 RMS=4.34D-08 Max=1.42D-06 NDo=     1
 LinEq1:  Iter= 10 NonCon=     1 RMS=2.35D-08 Max=8.06D-07 NDo=     1
 LinEq1:  Iter= 11 NonCon=     1 RMS=8.96D-09 Max=3.22D-07 NDo=     1
 LinEq1:  Iter= 12 NonCon=     0 RMS=3.35D-09 Max=5.31D-08 NDo=     1
 Linear equations converged to 1.180D-08 1.180D-07 after    12 iterations.
     Minimum is close to point  2 DX=  3.26D-03 DF= -1.00D-09 DXR=  3.25D-03 DFR=  1.05D-05 which will be used.
 LinEq1:  Iter=  0 NonCon=     1 RMS=1.14D-06 Max=5.35D-05 NDo=     1
 LinEq1:  Iter=  1 NonCon=     1 RMS=7.08D-07 Max=5.06D-05 NDo=     1
 LinEq1:  Iter=  2 NonCon=     1 RMS=2.21D-07 Max=1.10D-05 NDo=     1
 LinEq1:  Iter=  3 NonCon=     1 RMS=1.00D-07 Max=3.47D-06 NDo=     1
 LinEq1:  Iter=  4 NonCon=     1 RMS=3.94D-08 Max=1.17D-06 NDo=     1
 LinEq1:  Iter=  5 NonCon=     1 RMS=2.51D-08 Max=8.79D-07 NDo=     1
 LinEq1:  Iter=  6 NonCon=     1 RMS=1.27D-08 Max=8.59D-07 NDo=     1
 LinEq1:  Iter=  7 NonCon=     1 RMS=6.08D-09 Max=3.25D-07 NDo=     1
 LinEq1:  Iter=  8 NonCon=     1 RMS=3.03D-09 Max=1.34D-07 NDo=     1
 LinEq1:  Iter=  9 NonCon=     1 RMS=1.20D-09 Max=3.29D-08 NDo=     1
 LinEq1:  Iter= 10 NonCon=     1 RMS=4.41D-10 Max=1.86D-08 NDo=     1
 LinEq1:  Iter= 11 NonCon=     0 RMS=1.67D-10 Max=6.10D-09 NDo=     1
 Linear equations converged to 1.235D-09 1.235D-08 after    11 iterations.
     Minimum is close to point  2 DX= -2.24D-04 DF=  0.00D+00 DXR=  2.24D-04 DFR=  0.00D+00 which will be used.
 SCF Done:  E(UwB97XD) =  -268.264811802     a.u. after   10 cycles
            Convg  =    0.1076D-06                    49 Fock formations.
              S**2 =  2.0075                  -V/T =  2.0059
 <Sx>= 0.0000 <Sy>= 0.0000 <Sz>= 1.0000 <S**2>= 2.0075 S= 1.0025
 <L.S>= 0.000000000000E+00
 Annihilation of the first spin contaminant:
 S**2 before annihilation     2.0075,   after     2.0000
 Calling FoFJK, ICntrl=      2127 FMM=F ISym2X=0 I1Cent= 0 IOpClX= 1 NMat=1 NMatS=1 NMatT=0.
 ***** Axes restored to original set *****
 -------------------------------------------------------------------
 Center     Atomic                   Forces (Hartrees/Bohr)
 Number     Number              X              Y              Z
 -------------------------------------------------------------------
      1        6          -0.002583157    0.002897644    0.002305514
      2        1           0.000682277   -0.000222617   -0.000496324
      3        1           0.000004477   -0.001063594    0.000821150
      4        1          -0.000122418   -0.000973803   -0.000654349
      5        6           0.010700941   -0.016994759   -0.004003842
      6        6          -0.003902527    0.001452291    0.001492611
      7        1          -0.000115430    0.000008333   -0.000802103
      8        1           0.001559948   -0.000933782   -0.000663929
      9        8          -0.000796958    0.001689627    0.000625776
     10        1           0.000737966   -0.001766381   -0.000385378
     11        8          -0.006165120    0.015907041    0.001760873
 -------------------------------------------------------------------
 Cartesian Forces:  Max     0.016994759 RMS     0.004828932

 GradGradGradGradGradGradGradGradGradGradGradGradGradGradGradGradGradGrad
 Berny optimization.
 Using GEDIIS/GDIIS optimizer.
 FormGI is forming the generalized inverse of G from B-inverse, IUseBI=4.
 Internal  Forces:  Max     0.017072659 RMS     0.002838918
 Search for a local minimum.
 Step number   5 out of a maximum of   51
 All quantities printed in internal units (Hartrees-Bohrs-Radians)
 Mixed Optimization -- RFO/linear search
 Update second derivatives using D2CorX and points    4    5
 DE= -1.53D-03 DEPred=-1.52D-03 R= 1.01D+00
 TightC=F SS=  1.41D+00  RLast= 2.60D-01 DXNew= 1.4270D+00 7.7967D-01
 Trust test= 1.01D+00 RLast= 2.60D-01 DXMaxT set to 8.49D-01
 ITU=  1  0  1  1  0
 Use linear search instead of GDIIS.
     Eigenvalues ---    0.00426   0.00615   0.01473   0.01822   0.06265
     Eigenvalues ---    0.07177   0.07388   0.07502   0.12071   0.14645
     Eigenvalues ---    0.15797   0.16000   0.16184   0.16492   0.20723
     Eigenvalues ---    0.21462   0.24311   0.30635   0.33066   0.34308
     Eigenvalues ---    0.34417   0.34519   0.34579   0.34745   0.43380
     Eigenvalues ---    0.53239   0.90893
 RFO step:  Lambda=-7.39849815D-04 EMin= 4.26061216D-03
 Quartic linear search produced a step of  0.24588.
 Iteration  1 RMS(Cart)=  0.04014112 RMS(Int)=  0.00107845
 Iteration  2 RMS(Cart)=  0.00114943 RMS(Int)=  0.00014326
 Iteration  3 RMS(Cart)=  0.00000105 RMS(Int)=  0.00014326
 Iteration  4 RMS(Cart)=  0.00000000 RMS(Int)=  0.00014326
 Variable       Old X    -DE/DX   Delta X   Delta X   Delta X     New X
                                 (Linear)    (Quad)   (Total)
    R1        2.05349   0.00047   0.00072   0.00095   0.00167   2.05516
    R2        2.06729   0.00063  -0.00048   0.00065   0.00017   2.06746
    R3        2.06265  -0.00083   0.00025  -0.00230  -0.00204   2.06061
    R4        2.83832   0.00139   0.00421   0.00472   0.00893   2.84725
    R5        2.84384   0.00220   0.00779   0.00818   0.01597   2.85981
    R6        2.52070  -0.01707  -0.00726  -0.01433  -0.02159   2.49910
    R7        2.06123   0.00072   0.00050   0.00129   0.00179   2.06302
    R8        2.06082  -0.00099   0.00050  -0.00201  -0.00151   2.05931
    R9        2.68407   0.00020  -0.00219  -0.00283  -0.00502   2.67905
   R10        1.80702   0.00172   0.00177   0.00164   0.00341   1.81043
    A1        1.89662   0.00008   0.00071   0.00137   0.00205   1.89867
    A2        1.89419   0.00044  -0.00048   0.00141   0.00090   1.89508
    A3        1.94266  -0.00084  -0.00217  -0.00534  -0.00754   1.93512
    A4        1.88256   0.00094   0.00285   0.00819   0.01104   1.89360
    A5        1.93514   0.00042  -0.00256   0.00130  -0.00128   1.93386
    A6        1.91121  -0.00097   0.00187  -0.00644  -0.00458   1.90663
    A7        2.11197  -0.00287  -0.00167  -0.01762  -0.01976   2.09221
    A8        2.00480   0.00106   0.00877  -0.00303   0.00519   2.00999
    A9        1.98802   0.00084   0.01016  -0.00444   0.00520   1.99322
   A10        1.91296   0.00033   0.00018  -0.00054  -0.00040   1.91256
   A11        1.88298  -0.00115   0.00459  -0.00629  -0.00165   1.88132
   A12        1.98917  -0.00030  -0.00565  -0.00565  -0.01130   1.97786
   A13        1.90027  -0.00032  -0.00201  -0.00221  -0.00426   1.89602
   A14        1.93833  -0.00001  -0.00027   0.00479   0.00446   1.94279
   A15        1.83618   0.00143   0.00357   0.00994   0.01354   1.84973
   A16        1.90724  -0.00167  -0.00546  -0.00534  -0.01080   1.89644
    D1        2.99432   0.00004   0.02489   0.05184   0.07677   3.07109
    D2        0.49680   0.00120  -0.00410   0.09314   0.08900   0.58580
    D3        0.88082   0.00022   0.02728   0.05284   0.08014   0.96096
    D4       -1.61669   0.00138  -0.00172   0.09414   0.09237  -1.52432
    D5       -1.19447  -0.00058   0.02415   0.04600   0.07020  -1.12426
    D6        2.59120   0.00057  -0.00485   0.08730   0.08243   2.67363
    D7        2.95455   0.00035  -0.02062   0.03538   0.01468   2.96923
    D8        0.88782   0.00121  -0.02094   0.04197   0.02096   0.90878
    D9       -1.14427   0.00037  -0.02517   0.03707   0.01185  -1.13242
   D10       -0.82545  -0.00070   0.00765  -0.00502   0.00268  -0.82277
   D11       -2.89217   0.00016   0.00733   0.00157   0.00896  -2.88322
   D12        1.35892  -0.00068   0.00309  -0.00333  -0.00015   1.35877
   D13       -1.19277  -0.00025   0.00522   0.00758   0.01276  -1.18002
   D14        0.97805  -0.00005   0.00077   0.00635   0.00709   0.98514
   D15        3.03127   0.00039   0.00030   0.01190   0.01226   3.04353
         Item               Value     Threshold  Converged?
 Maximum Force            0.017073     0.000002     NO 
 RMS     Force            0.002839     0.000001     NO 
 Maximum Displacement     0.138362     0.000006     NO 
 RMS     Displacement     0.040129     0.000004     NO 
 Predicted change in Energy=-4.346465D-04
 GradGradGradGradGradGradGradGradGradGradGradGradGradGradGradGradGradGrad

                          Input orientation:                          
 ---------------------------------------------------------------------
 Center     Atomic      Atomic             Coordinates (Angstroms)
 Number     Number       Type             X           Y           Z
 ---------------------------------------------------------------------
      1          6           0        1.016992    0.488034    0.964596
      2          1           0        1.964922    0.112186    1.342643
      3          1           0        0.255715    0.368646    1.741228
      4          1           0        1.126305    1.551100    0.747872
      5          6           0        0.615678   -0.236600   -0.293972
      6          6           0       -0.718333    0.062224   -0.943076
      7          1           0       -0.763479   -0.415944   -1.923453
      8          1           0       -0.788526    1.141248   -1.078398
      9          8           0       -1.827822   -0.303423   -0.139838
     10          1           0       -1.853595   -1.258509   -0.069248
     11          8           0        0.972143   -1.508962   -0.348254
 ---------------------------------------------------------------------
                    Distance matrix (angstroms):
                    1          2          3          4          5
     1  C    0.000000
     2  H    1.087544   0.000000
     3  H    1.094054   1.773706   0.000000
     4  H    1.090426   1.768475   1.772818   0.000000
     5  C    1.506698   2.149563   2.153587   2.131209   0.000000
     6  C    2.613787   3.525176   2.871960   2.911829   1.513346
     7  H    3.511136   4.288411   3.883841   3.817921   2.142299
     8  H    2.803642   3.808134   3.104455   2.677652   2.117918
     9  O    3.152641   4.093334   2.886383   3.599188   2.449268
    10  H    3.515610   4.295732   3.220969   4.176290   2.681811
    11  O    2.390309   2.544182   2.899071   3.254111   1.322467
                    6          7          8          9         10
     6  C    0.000000
     7  H    1.091705   0.000000
     8  H    1.089739   1.771889   0.000000
     9  O    1.417693   2.080088   2.011990   0.000000
    10  H    1.948520   2.310053   2.812754   0.958038   0.000000
    11  O    2.383306   2.586179   3.264457   3.055579   2.850503
                   11
    11  O    0.000000
 Stoichiometry    C3H6O2(3)
 Framework group  C1[X(C3H6O2)]
 Deg. of freedom    27
 Full point group                 C1      NOp   1
 Largest Abelian subgroup         C1      NOp   1
 Largest concise Abelian subgroup C1      NOp   1
                         Standard orientation:                         
 ---------------------------------------------------------------------
 Center     Atomic      Atomic             Coordinates (Angstroms)
 Number     Number       Type             X           Y           Z
 ---------------------------------------------------------------------
      1          6           0       -1.382643    0.971310   -0.120164
      2          1           0       -2.394772    0.653569   -0.359722
      3          1           0       -0.941050    1.438138   -1.005614
      4          1           0       -1.431224    1.715490    0.675365
      5          6           0       -0.548778   -0.195529    0.341676
      6          6           0        0.921670    0.000420    0.641018
      7          1           0        1.319100   -0.894271    1.124131
      8          1           0        1.012080    0.838422    1.331750
      9          8           0        1.684974    0.351671   -0.500841
     10          1           0        1.704519   -0.396792   -1.098550
     11          8           0       -0.836243   -1.353142   -0.229477
 ---------------------------------------------------------------------
 Rotational constants (GHZ):      7.5923472      4.0198905      3.2011661
 Standard basis: Aug-CC-pVTZ (5D, 7F)
 There are   425 symmetry adapted cartesian basis functions of A   symmetry.
 There are   368 symmetry adapted basis functions of A   symmetry.
   368 basis functions,   522 primitive gaussians,   425 cartesian basis functions
    21 alpha electrons       19 beta electrons
       nuclear repulsion energy       175.2779978523 Hartrees.
 NAtoms=   11 NActive=   11 NUniq=   11 SFac= 1.00D+00 NAtFMM=   60 NAOKFM=F Big=F
 Integral buffers will be    131072 words long.
 Raffenetti 2 integral format.
 Two-electron integral symmetry is turned on.
 Nuclear repulsion after empirical dispersion term =      175.2741939676 Hartrees.
 One-electron integrals computed using PRISM.
 NBasis=   368 RedAO= T EigKep=  1.46D-05  NBF=   368
 NBsUse=   368 1.00D-06 EigRej= -1.00D+00 NBFU=   368
 Initial guess from the checkpoint file:  "hydroxyacetone_Conf-wb97-opt.chk"
 B after Tr=     0.000000    0.000000    0.000000
         Rot=    0.999986   -0.003026   -0.002774    0.003446 Ang=  -0.61 deg.
 Initial guess <Sx>= 0.0000 <Sy>= 0.0000 <Sz>= 1.0000 <S**2>= 2.0074 S= 1.0025
 ExpMin= 2.53D-02 ExpMax= 1.53D+04 ExpMxC= 5.22D+02 IAcc=3 IRadAn=         5 AccDes= 0.00D+00
 Harris functional with IExCor= 4639 and IRadAn=       5 diagonalized for initial guess.
 HarFok:  IExCor= 4639 AccDes= 0.00D+00 IRadAn=         5 IDoV= 1 UseB2=F ITyADJ=14
 ICtDFT=  3500011 ScaDFX=  1.000000  1.000000  1.000000  1.000000
 FoFCou: FMM=F IPFlag=           0 FMFlag=      100000 FMFlg1=           0
         NFxFlg=           0 DoJE=T BraDBF=F KetDBF=T FulRan=T
         wScrn=  0.000000 ICntrl=     500 IOpCl=  0 I1Cent=   200000004 NGrid=           0
         NMat0=    1 NMatS0=      1 NMatT0=    0 NMatD0=    1 NMtDS0=    0 NMtDT0=    0
 Petite list used in FoFCou.
 Gradient too large for Newton-Raphson -- use scaled steepest descent instead.
 Gradient too large for Newton-Raphson -- use scaled steepest descent instead.
     Accept linear search using points  1 and  2.
 Gradient too large for Newton-Raphson -- use scaled steepest descent instead.
     Accept linear search using points  1 and  2.
 Gradient too large for Newton-Raphson -- use scaled steepest descent instead.
     Accept linear search using points  1 and  2.
 Gradient too large for Newton-Raphson -- use scaled steepest descent instead.
 Gradient too large for Newton-Raphson -- use scaled steepest descent instead.
 LinEq1:  Iter=  0 NonCon=     1 RMS=6.29D-05 Max=3.49D-03 NDo=     1
 AX will form     1 AO Fock derivatives at one time.
 LinEq1:  Iter=  1 NonCon=     1 RMS=1.86D-05 Max=6.35D-04 NDo=     1
 LinEq1:  Iter=  2 NonCon=     1 RMS=1.69D-05 Max=1.02D-03 NDo=     1
 LinEq1:  Iter=  3 NonCon=     1 RMS=4.02D-06 Max=1.94D-04 NDo=     1
 LinEq1:  Iter=  4 NonCon=     1 RMS=2.32D-06 Max=1.25D-04 NDo=     1
 LinEq1:  Iter=  5 NonCon=     1 RMS=1.09D-06 Max=6.49D-05 NDo=     1
 LinEq1:  Iter=  6 NonCon=     1 RMS=4.35D-07 Max=1.42D-05 NDo=     1
 LinEq1:  Iter=  7 NonCon=     1 RMS=1.83D-07 Max=6.40D-06 NDo=     1
 LinEq1:  Iter=  8 NonCon=     1 RMS=1.13D-07 Max=3.56D-06 NDo=     1
 LinEq1:  Iter=  9 NonCon=     1 RMS=4.82D-08 Max=2.04D-06 NDo=     1
 LinEq1:  Iter= 10 NonCon=     1 RMS=2.27D-08 Max=6.25D-07 NDo=     1
 LinEq1:  Iter= 11 NonCon=     1 RMS=1.08D-08 Max=4.60D-07 NDo=     1
 LinEq1:  Iter= 12 NonCon=     0 RMS=3.80D-09 Max=1.12D-07 NDo=     1
 Linear equations converged to 1.180D-08 1.180D-07 after    12 iterations.
 Restarting incremental Fock formation.
     Minimum is close to point  2 DX=  2.14D-03 DF= -2.67D-10 DXR=  2.13D-03 DFR=  4.55D-06 which will be used.
 LinEq1:  Iter=  0 NonCon=     1 RMS=6.46D-07 Max=2.52D-05 NDo=     1
 LinEq1:  Iter=  1 NonCon=     1 RMS=3.86D-07 Max=2.28D-05 NDo=     1
 LinEq1:  Iter=  2 NonCon=     1 RMS=1.11D-07 Max=5.75D-06 NDo=     1
 LinEq1:  Iter=  3 NonCon=     1 RMS=4.91D-08 Max=1.78D-06 NDo=     1
 LinEq1:  Iter=  4 NonCon=     1 RMS=2.48D-08 Max=1.47D-06 NDo=     1
 LinEq1:  Iter=  5 NonCon=     1 RMS=1.60D-08 Max=8.81D-07 NDo=     1
 LinEq1:  Iter=  6 NonCon=     1 RMS=9.36D-09 Max=4.17D-07 NDo=     1
 LinEq1:  Iter=  7 NonCon=     1 RMS=3.80D-09 Max=1.35D-07 NDo=     1
 LinEq1:  Iter=  8 NonCon=     1 RMS=1.48D-09 Max=5.21D-08 NDo=     1
 LinEq1:  Iter=  9 NonCon=     1 RMS=6.04D-10 Max=1.46D-08 NDo=     1
 LinEq1:  Iter= 10 NonCon=     1 RMS=2.54D-10 Max=1.19D-08 NDo=     1
 LinEq1:  Iter= 11 NonCon=     0 RMS=8.33D-11 Max=2.95D-09 NDo=     1
 Linear equations converged to 7.005D-10 7.005D-09 after    11 iterations.
 SCF Done:  E(UwB97XD) =  -268.265499145     a.u. after    9 cycles
            Convg  =    0.5401D-07                    46 Fock formations.
              S**2 =  2.0075                  -V/T =  2.0059
 <Sx>= 0.0000 <Sy>= 0.0000 <Sz>= 1.0000 <S**2>= 2.0075 S= 1.0025
 <L.S>= 0.000000000000E+00
 Annihilation of the first spin contaminant:
 S**2 before annihilation     2.0075,   after     2.0000
 Calling FoFJK, ICntrl=      2127 FMM=F ISym2X=0 I1Cent= 0 IOpClX= 1 NMat=1 NMatS=1 NMatT=0.
 ***** Axes restored to original set *****
 -------------------------------------------------------------------
 Center     Atomic                   Forces (Hartrees/Bohr)
 Number     Number              X              Y              Z
 -------------------------------------------------------------------
      1        6          -0.001650689    0.000376496    0.001106643
      2        1           0.000169808    0.000098962   -0.000279389
      3        1           0.000212374   -0.000343513    0.000748094
      4        1          -0.000538111   -0.000617892   -0.000429704
      5        6           0.008019324   -0.008771955   -0.004156207
      6        6          -0.001016352   -0.000262376    0.001627160
      7        1          -0.000058294   -0.000165274   -0.000020680
      8        1           0.000924047   -0.000583476    0.000277628
      9        8          -0.001140965   -0.000039957   -0.000152876
     10        1          -0.000118088   -0.000019329   -0.000101202
     11        8          -0.004803054    0.010328314    0.001380532
 -------------------------------------------------------------------
 Cartesian Forces:  Max     0.010328314 RMS     0.003027000

 GradGradGradGradGradGradGradGradGradGradGradGradGradGradGradGradGradGrad
 Berny optimization.
 Using GEDIIS/GDIIS optimizer.
 FormGI is forming the generalized inverse of G from B-inverse, IUseBI=4.
 Internal  Forces:  Max     0.011288354 RMS     0.001909617
 Search for a local minimum.
 Step number   6 out of a maximum of   51
 All quantities printed in internal units (Hartrees-Bohrs-Radians)
 Mixed Optimization -- RFO/linear search
 Update second derivatives using D2CorX and points    4    5    6
 DE= -6.87D-04 DEPred=-4.35D-04 R= 1.58D+00
 TightC=F SS=  1.41D+00  RLast= 2.09D-01 DXNew= 1.4270D+00 6.2721D-01
 Trust test= 1.58D+00 RLast= 2.09D-01 DXMaxT set to 8.49D-01
 ITU=  1  1  0  1  1  0
 Use linear search instead of GDIIS.
     Eigenvalues ---    0.00317   0.00452   0.01471   0.01972   0.06410
     Eigenvalues ---    0.07258   0.07422   0.07608   0.11732   0.14580
     Eigenvalues ---    0.15367   0.16000   0.16146   0.16838   0.19804
     Eigenvalues ---    0.21398   0.26552   0.31366   0.33342   0.34366
     Eigenvalues ---    0.34425   0.34534   0.34594   0.35156   0.43690
     Eigenvalues ---    0.54268   0.69589
 RFO step:  Lambda=-4.67917070D-04 EMin= 3.17462117D-03
 Quartic linear search produced a step of  1.43067.
 Iteration  1 RMS(Cart)=  0.07892508 RMS(Int)=  0.00545984
 Iteration  2 RMS(Cart)=  0.00566638 RMS(Int)=  0.00029877
 Iteration  3 RMS(Cart)=  0.00002704 RMS(Int)=  0.00029786
 Iteration  4 RMS(Cart)=  0.00000000 RMS(Int)=  0.00029786
 Variable       Old X    -DE/DX   Delta X   Delta X   Delta X     New X
                                 (Linear)    (Quad)   (Total)
    R1        2.05516   0.00002   0.00239  -0.00054   0.00185   2.05701
    R2        2.06746   0.00042   0.00025  -0.00038  -0.00013   2.06733
    R3        2.06061  -0.00057  -0.00293  -0.00063  -0.00355   2.05705
    R4        2.84725   0.00024   0.01278   0.00235   0.01512   2.86237
    R5        2.85981   0.00033   0.02285   0.00618   0.02903   2.88884
    R6        2.49910  -0.01129  -0.03090  -0.00674  -0.03764   2.46146
    R7        2.06302   0.00009   0.00256  -0.00141   0.00116   2.06418
    R8        2.05931  -0.00067  -0.00216   0.00022  -0.00194   2.05737
    R9        2.67905   0.00086  -0.00719  -0.00117  -0.00836   2.67070
   R10        1.81043   0.00002   0.00488  -0.00157   0.00332   1.81374
    A1        1.89867  -0.00022   0.00293   0.00057   0.00347   1.90214
    A2        1.89508   0.00040   0.00128   0.00251   0.00365   1.89873
    A3        1.93512  -0.00023  -0.01079   0.00186  -0.00901   1.92611
    A4        1.89360   0.00024   0.01579  -0.00236   0.01344   1.90705
    A5        1.93386   0.00082  -0.00183   0.00289   0.00105   1.93491
    A6        1.90663  -0.00100  -0.00656  -0.00552  -0.01215   1.89448
    A7        2.09221  -0.00169  -0.02827  -0.01247  -0.04168   2.05053
    A8        2.00999   0.00082   0.00743  -0.00535   0.00091   2.01090
    A9        1.99322  -0.00007   0.00744  -0.01107  -0.00466   1.98857
   A10        1.91256  -0.00038  -0.00057  -0.00212  -0.00271   1.90984
   A11        1.88132  -0.00152  -0.00237  -0.00441  -0.00673   1.87459
   A12        1.97786   0.00222  -0.01617   0.01098  -0.00518   1.97268
   A13        1.89602   0.00037  -0.00609   0.00357  -0.00262   1.89340
   A14        1.94279  -0.00079   0.00637  -0.00450   0.00181   1.94460
   A15        1.84973   0.00003   0.01938  -0.00374   0.01563   1.86536
   A16        1.89644   0.00007  -0.01545   0.00636  -0.00909   1.88736
    D1        3.07109  -0.00017   0.10984   0.03937   0.14922  -3.06288
    D2        0.58580   0.00125   0.12733   0.08764   0.21486   0.80066
    D3        0.96096  -0.00029   0.11466   0.03546   0.15017   1.11113
    D4       -1.52432   0.00114   0.13215   0.08374   0.21581  -1.30851
    D5       -1.12426  -0.00046   0.10044   0.04010   0.14066  -0.98360
    D6        2.67363   0.00097   0.11793   0.08837   0.20630   2.87994
    D7        2.96923   0.00026   0.02100   0.00885   0.02967   2.99889
    D8        0.90878   0.00091   0.02999   0.00828   0.03809   0.94687
    D9       -1.13242   0.00056   0.01696   0.00938   0.02617  -1.10625
   D10       -0.82277  -0.00083   0.00383  -0.03696  -0.03296  -0.85573
   D11       -2.88322  -0.00019   0.01281  -0.03753  -0.02454  -2.90776
   D12        1.35877  -0.00053  -0.00022  -0.03643  -0.03646   1.32231
   D13       -1.18002  -0.00048   0.01825  -0.00768   0.01054  -1.16948
   D14        0.98514   0.00009   0.01015  -0.00565   0.00442   0.98956
   D15        3.04353   0.00013   0.01754  -0.00599   0.01166   3.05519
         Item               Value     Threshold  Converged?
 Maximum Force            0.011288     0.000002     NO 
 RMS     Force            0.001910     0.000001     NO 
 Maximum Displacement     0.288645     0.000006     NO 
 RMS     Displacement     0.081254     0.000004     NO 
 Predicted change in Energy=-6.552358D-04
 GradGradGradGradGradGradGradGradGradGradGradGradGradGradGradGradGradGrad

                          Input orientation:                          
 ---------------------------------------------------------------------
 Center     Atomic      Atomic             Coordinates (Angstroms)
 Number     Number       Type             X           Y           Z
 ---------------------------------------------------------------------
      1          6           0        1.004481    0.475975    0.966659
      2          1           0        2.010242    0.208487    1.285685
      3          1           0        0.301491    0.240409    1.771095
      4          1           0        0.973561    1.545094    0.764269
      5          6           0        0.639677   -0.265420   -0.302818
      6          6           0       -0.702068    0.069181   -0.954519
      7          1           0       -0.767378   -0.425492   -1.926214
      8          1           0       -0.727633    1.145995   -1.112980
      9          8           0       -1.809128   -0.251585   -0.136678
     10          1           0       -1.849284   -1.206545   -0.049267
     11          8           0        0.926037   -1.536100   -0.305132
 ---------------------------------------------------------------------
                    Distance matrix (angstroms):
                    1          2          3          4          5
     1  C    0.000000
     2  H    1.088523   0.000000
     3  H    1.093985   1.776646   0.000000
     4  H    1.088546   1.770057   1.779770   0.000000
     5  C    1.514702   2.150903   2.161330   2.127937   0.000000
     6  C    2.601676   3.520589   2.909540   2.817851   1.528708
     7  H    3.510105   4.293413   3.905892   3.762017   2.154260
     8  H    2.788197   3.758787   3.193285   2.564645   2.125556
     9  O    3.108552   4.101509   2.887277   3.432655   2.454473
    10  H    3.465105   4.322078   3.167527   4.025147   2.673000
    11  O    2.381608   2.598035   2.802992   3.261846   1.302550
                    6          7          8          9         10
     6  C    0.000000
     7  H    1.092317   0.000000
     8  H    1.088712   1.769887   0.000000
     9  O    1.413271   2.077961   2.018917   0.000000
    10  H    1.939861   2.302931   2.814965   0.959792   0.000000
    11  O    2.376837   2.594034   3.252826   3.026464   2.806507
                   11
    11  O    0.000000
 Stoichiometry    C3H6O2(3)
 Framework group  C1[X(C3H6O2)]
 Deg. of freedom    27
 Full point group                 C1      NOp   1
 Largest Abelian subgroup         C1      NOp   1
 Largest concise Abelian subgroup C1      NOp   1
                         Standard orientation:                         
 ---------------------------------------------------------------------
 Center     Atomic      Atomic             Coordinates (Angstroms)
 Number     Number       Type             X           Y           Z
 ---------------------------------------------------------------------
      1          6           0       -1.358394    0.980080   -0.117449
      2          1           0       -2.412393    0.723035   -0.206315
      3          1           0       -0.993759    1.327731   -1.088522
      4          1           0       -1.253009    1.780100    0.613163
      5          6           0       -0.562603   -0.216810    0.360562
      6          6           0        0.924994   -0.007538    0.643777
      7          1           0        1.334843   -0.904032    1.114394
      8          1           0        1.009561    0.820240    1.345863
      9          8           0        1.661365    0.353740   -0.507123
     10          1           0        1.664128   -0.395205   -1.107353
     11          8           0       -0.833034   -1.339522   -0.241949
 ---------------------------------------------------------------------
 Rotational constants (GHZ):      7.5732560      4.0795092      3.2532858
 Standard basis: Aug-CC-pVTZ (5D, 7F)
 There are   425 symmetry adapted cartesian basis functions of A   symmetry.
 There are   368 symmetry adapted basis functions of A   symmetry.
   368 basis functions,   522 primitive gaussians,   425 cartesian basis functions
    21 alpha electrons       19 beta electrons
       nuclear repulsion energy       175.8648852837 Hartrees.
 NAtoms=   11 NActive=   11 NUniq=   11 SFac= 1.00D+00 NAtFMM=   60 NAOKFM=F Big=F
 Integral buffers will be    131072 words long.
 Raffenetti 2 integral format.
 Two-electron integral symmetry is turned on.
 Nuclear repulsion after empirical dispersion term =      175.8610232024 Hartrees.
 One-electron integrals computed using PRISM.
 NBasis=   368 RedAO= T EigKep=  1.58D-05  NBF=   368
 NBsUse=   368 1.00D-06 EigRej= -1.00D+00 NBFU=   368
 Initial guess from the checkpoint file:  "hydroxyacetone_Conf-wb97-opt.chk"
 B after Tr=     0.000000    0.000000    0.000000
         Rot=    0.999987   -0.000378   -0.004021    0.003196 Ang=  -0.59 deg.
 Initial guess <Sx>= 0.0000 <Sy>= 0.0000 <Sz>= 1.0000 <S**2>= 2.0074 S= 1.0025
 ExpMin= 2.53D-02 ExpMax= 1.53D+04 ExpMxC= 5.22D+02 IAcc=3 IRadAn=         5 AccDes= 0.00D+00
 Harris functional with IExCor= 4639 and IRadAn=       5 diagonalized for initial guess.
 HarFok:  IExCor= 4639 AccDes= 0.00D+00 IRadAn=         5 IDoV= 1 UseB2=F ITyADJ=14
 ICtDFT=  3500011 ScaDFX=  1.000000  1.000000  1.000000  1.000000
 FoFCou: FMM=F IPFlag=           0 FMFlag=      100000 FMFlg1=           0
         NFxFlg=           0 DoJE=T BraDBF=F KetDBF=T FulRan=T
         wScrn=  0.000000 ICntrl=     500 IOpCl=  0 I1Cent=   200000004 NGrid=           0
         NMat0=    1 NMatS0=      1 NMatT0=    0 NMatD0=    1 NMtDS0=    0 NMtDT0=    0
 Petite list used in FoFCou.
 Gradient too large for Newton-Raphson -- use scaled steepest descent instead.
 Gradient too large for Newton-Raphson -- use scaled steepest descent instead.
     Accept linear search using points  1 and  2.
 Gradient too large for Newton-Raphson -- use scaled steepest descent instead.
     Accept linear search using points  1 and  2.
 Gradient too large for Newton-Raphson -- use scaled steepest descent instead.
     Accept linear search using points  1 and  2.
 Gradient too large for Newton-Raphson -- use scaled steepest descent instead.
     Minimum is close to point  4 DX=  1.72D-01 DF= -5.62D-06 DXR=  9.71D-02 DFR=  9.52D-03 which will be used.
 Gradient too large for Newton-Raphson -- use scaled steepest descent instead.
 Gradient too large for Newton-Raphson -- use scaled steepest descent instead.
     Accept linear search using points  1 and  2.
 Restarting incremental Fock formation.
 Gradient too large for Newton-Raphson -- use scaled steepest descent instead.
     Minimum is close to point  3 DX=  8.96D-03 DF= -1.12D-07 DXR=  4.29D-02 DFR=  1.84D-03 which will be used.
 LinEq1:  Iter=  0 NonCon=     1 RMS=1.15D-04 Max=6.05D-03 NDo=     1
 AX will form     1 AO Fock derivatives at one time.
 LinEq1:  Iter=  1 NonCon=     1 RMS=2.58D-05 Max=8.92D-04 NDo=     1
 LinEq1:  Iter=  2 NonCon=     1 RMS=2.41D-05 Max=1.42D-03 NDo=     1
 LinEq1:  Iter=  3 NonCon=     1 RMS=6.19D-06 Max=2.69D-04 NDo=     1
 LinEq1:  Iter=  4 NonCon=     1 RMS=2.68D-06 Max=1.31D-04 NDo=     1
 LinEq1:  Iter=  5 NonCon=     1 RMS=1.51D-06 Max=9.54D-05 NDo=     1
 LinEq1:  Iter=  6 NonCon=     1 RMS=6.03D-07 Max=2.42D-05 NDo=     1
 LinEq1:  Iter=  7 NonCon=     1 RMS=3.40D-07 Max=8.67D-06 NDo=     1
 LinEq1:  Iter=  8 NonCon=     1 RMS=1.91D-07 Max=4.59D-06 NDo=     1
 LinEq1:  Iter=  9 NonCon=     1 RMS=7.66D-08 Max=3.30D-06 NDo=     1
 LinEq1:  Iter= 10 NonCon=     1 RMS=3.14D-08 Max=1.00D-06 NDo=     1
 LinEq1:  Iter= 11 NonCon=     1 RMS=1.45D-08 Max=5.28D-07 NDo=     1
 LinEq1:  Iter= 12 NonCon=     1 RMS=5.23D-09 Max=1.63D-07 NDo=     1
 LinEq1:  Iter= 13 NonCon=     0 RMS=1.42D-09 Max=3.69D-08 NDo=     1
 Linear equations converged to 1.180D-08 1.180D-07 after    13 iterations.
     Minimum is close to point  2 DX=  4.84D-03 DF= -4.60D-09 DXR=  4.82D-03 DFR=  2.32D-05 which will be used.
 LinEq1:  Iter=  0 NonCon=     1 RMS=1.95D-06 Max=8.25D-05 NDo=     1
 LinEq1:  Iter=  1 NonCon=     1 RMS=1.36D-06 Max=8.63D-05 NDo=     1
 LinEq1:  Iter=  2 NonCon=     1 RMS=3.71D-07 Max=1.99D-05 NDo=     1
 LinEq1:  Iter=  3 NonCon=     1 RMS=1.60D-07 Max=4.81D-06 NDo=     1
 LinEq1:  Iter=  4 NonCon=     1 RMS=7.65D-08 Max=3.26D-06 NDo=     1
 LinEq1:  Iter=  5 NonCon=     1 RMS=4.67D-08 Max=2.53D-06 NDo=     1
 LinEq1:  Iter=  6 NonCon=     1 RMS=2.72D-08 Max=1.58D-06 NDo=     1
 LinEq1:  Iter=  7 NonCon=     1 RMS=1.23D-08 Max=5.30D-07 NDo=     1
 LinEq1:  Iter=  8 NonCon=     1 RMS=5.00D-09 Max=1.66D-07 NDo=     1
 LinEq1:  Iter=  9 NonCon=     1 RMS=2.08D-09 Max=5.00D-08 NDo=     1
 LinEq1:  Iter= 10 NonCon=     1 RMS=8.84D-10 Max=4.44D-08 NDo=     1
 LinEq1:  Iter= 11 NonCon=     0 RMS=2.96D-10 Max=1.06D-08 NDo=     1
 Linear equations converged to 2.140D-09 2.140D-08 after    11 iterations.
     Minimum is close to point  2 DX= -3.10D-05 DF=  0.00D+00 DXR=  3.10D-05 DFR=  0.00D+00 which will be used.
 SCF Done:  E(UwB97XD) =  -268.266228373     a.u. after   11 cycles
            Convg  =    0.1671D-06                    51 Fock formations.
              S**2 =  2.0075                  -V/T =  2.0058
 <Sx>= 0.0000 <Sy>= 0.0000 <Sz>= 1.0000 <S**2>= 2.0075 S= 1.0025
 <L.S>= 0.000000000000E+00
 Annihilation of the first spin contaminant:
 S**2 before annihilation     2.0075,   after     2.0000
 Calling FoFJK, ICntrl=      2127 FMM=F ISym2X=0 I1Cent= 0 IOpClX= 1 NMat=1 NMatS=1 NMatT=0.
 ***** Axes restored to original set *****
 -------------------------------------------------------------------
 Center     Atomic                   Forces (Hartrees/Bohr)
 Number     Number              X              Y              Z
 -------------------------------------------------------------------
      1        6           0.000293532   -0.001379596   -0.000698882
      2        1          -0.000418934    0.000172202    0.000102986
      3        1           0.000221027    0.000416274    0.000341384
      4        1          -0.000682958    0.000033559    0.000181817
      5        6           0.001853274    0.002611892   -0.001978814
      6        6           0.000906740   -0.001610385    0.000460394
      7        1           0.000388997   -0.000366787    0.000578958
      8        1           0.000241079   -0.000112538    0.001121341
      9        8          -0.000529533   -0.001484787   -0.000408319
     10        1          -0.000847902    0.001616487    0.000083542
     11        8          -0.001425321    0.000103679    0.000215592
 -------------------------------------------------------------------
 Cartesian Forces:  Max     0.002611892 RMS     0.000974857

 GradGradGradGradGradGradGradGradGradGradGradGradGradGradGradGradGradGrad
 Berny optimization.
 Using GEDIIS/GDIIS optimizer.
 FormGI is forming the generalized inverse of G from B-inverse, IUseBI=4.
 Internal  Forces:  Max     0.003049844 RMS     0.000826464
 Search for a local minimum.
 Step number   7 out of a maximum of   51
 All quantities printed in internal units (Hartrees-Bohrs-Radians)
 Mixed Optimization -- En-DIIS/RFO-DIIS
 Update second derivatives using D2CorX and points    6    7
 DE= -7.29D-04 DEPred=-6.55D-04 R= 1.11D+00
 TightC=F SS=  1.41D+00  RLast= 4.60D-01 DXNew= 1.4270D+00 1.3794D+00
 Trust test= 1.11D+00 RLast= 4.60D-01 DXMaxT set to 1.38D+00
 ITU=  1  1  1  0  1  1  0
 Use linear search instead of GDIIS.
     Eigenvalues ---    0.00295   0.00447   0.01483   0.01930   0.06421
     Eigenvalues ---    0.07322   0.07488   0.07726   0.11533   0.14572
     Eigenvalues ---    0.15533   0.16013   0.16145   0.16739   0.19518
     Eigenvalues ---    0.21077   0.26041   0.31488   0.33922   0.34391
     Eigenvalues ---    0.34431   0.34531   0.34623   0.35746   0.43874
     Eigenvalues ---    0.54102   0.69108
 RFO step:  Lambda=-1.35825457D-04 EMin= 2.94746472D-03
 Quartic linear search produced a step of  0.18109.
 Iteration  1 RMS(Cart)=  0.02477692 RMS(Int)=  0.00046474
 Iteration  2 RMS(Cart)=  0.00048411 RMS(Int)=  0.00009856
 Iteration  3 RMS(Cart)=  0.00000013 RMS(Int)=  0.00009856
 Variable       Old X    -DE/DX   Delta X   Delta X   Delta X     New X
                                 (Linear)    (Quad)   (Total)
    R1        2.05701  -0.00040   0.00034  -0.00073  -0.00039   2.05662
    R2        2.06733   0.00002  -0.00002  -0.00024  -0.00026   2.06707
    R3        2.05705   0.00002  -0.00064   0.00039  -0.00025   2.05681
    R4        2.86237  -0.00057   0.00274  -0.00013   0.00261   2.86498
    R5        2.88884  -0.00135   0.00526  -0.00069   0.00456   2.89340
    R6        2.46146  -0.00041  -0.00682   0.00100  -0.00582   2.45564
    R7        2.06418  -0.00037   0.00021  -0.00076  -0.00055   2.06363
    R8        2.05737  -0.00028  -0.00035  -0.00033  -0.00068   2.05669
    R9        2.67070   0.00086  -0.00151   0.00043  -0.00108   2.66961
   R10        1.81374  -0.00157   0.00060  -0.00186  -0.00126   1.81248
    A1        1.90214  -0.00040   0.00063  -0.00137  -0.00074   1.90140
    A2        1.89873   0.00016   0.00066   0.00164   0.00228   1.90101
    A3        1.92611   0.00032  -0.00163   0.00198   0.00034   1.92645
    A4        1.90705  -0.00057   0.00243  -0.00423  -0.00179   1.90525
    A5        1.93491   0.00069   0.00019   0.00143   0.00161   1.93652
    A6        1.89448  -0.00022  -0.00220   0.00051  -0.00170   1.89278
    A7        2.05053   0.00018  -0.00755  -0.00161  -0.00947   2.04106
    A8        2.01090   0.00043   0.00016  -0.00172  -0.00196   2.00893
    A9        1.98857  -0.00102  -0.00084  -0.00767  -0.00883   1.97974
   A10        1.90984  -0.00104  -0.00049  -0.00308  -0.00358   1.90626
   A11        1.87459  -0.00139  -0.00122  -0.00633  -0.00755   1.86704
   A12        1.97268   0.00305  -0.00094   0.00789   0.00696   1.97964
   A13        1.89340   0.00094  -0.00047   0.00485   0.00436   1.89776
   A14        1.94460  -0.00063   0.00033   0.00064   0.00097   1.94557
   A15        1.86536  -0.00100   0.00283  -0.00427  -0.00142   1.86393
   A16        1.88736   0.00159  -0.00165   0.00669   0.00505   1.89240
    D1       -3.06288  -0.00033   0.02702   0.01029   0.03732  -3.02556
    D2        0.80066   0.00062   0.03891   0.02788   0.06677   0.86744
    D3        1.11113  -0.00050   0.02719   0.00975   0.03696   1.14809
    D4       -1.30851   0.00046   0.03908   0.02734   0.06641  -1.24210
    D5       -0.98360  -0.00008   0.02547   0.01377   0.03926  -0.94434
    D6        2.87994   0.00087   0.03736   0.03136   0.06872   2.94866
    D7        2.99889  -0.00011   0.00537   0.00653   0.01184   3.01073
    D8        0.94687   0.00012   0.00690   0.00597   0.01278   0.95965
    D9       -1.10625   0.00049   0.00474   0.01075   0.01542  -1.09083
   D10       -0.85573  -0.00048  -0.00597  -0.00850  -0.01438  -0.87012
   D11       -2.90776  -0.00025  -0.00444  -0.00906  -0.01344  -2.92120
   D12        1.32231   0.00012  -0.00660  -0.00429  -0.01081   1.31151
   D13       -1.16948  -0.00055   0.00191  -0.01395  -0.01205  -1.18152
   D14        0.98956  -0.00011   0.00080  -0.01156  -0.01076   0.97880
   D15        3.05519   0.00006   0.00211  -0.00793  -0.00582   3.04937
         Item               Value     Threshold  Converged?
 Maximum Force            0.003050     0.000002     NO 
 RMS     Force            0.000826     0.000001     NO 
 Maximum Displacement     0.086319     0.000006     NO 
 RMS     Displacement     0.024772     0.000004     NO 
 Predicted change in Energy=-9.259934D-05
 GradGradGradGradGradGradGradGradGradGradGradGradGradGradGradGradGradGrad

                          Input orientation:                          
 ---------------------------------------------------------------------
 Center     Atomic      Atomic             Coordinates (Angstroms)
 Number     Number       Type             X           Y           Z
 ---------------------------------------------------------------------
      1          6           0        1.003936    0.473065    0.965734
      2          1           0        2.022980    0.240666    1.268999
      3          1           0        0.321887    0.204710    1.777703
      4          1           0        0.927883    1.541706    0.773724
      5          6           0        0.649733   -0.269583   -0.307654
      6          6           0       -0.695653    0.067679   -0.956136
      7          1           0       -0.763622   -0.432904   -1.924285
      8          1           0       -0.709736    1.143932   -1.117362
      9          8           0       -1.805833   -0.236993   -0.137362
     10          1           0       -1.864287   -1.190176   -0.048219
     11          8           0        0.912712   -1.542103   -0.295042
 ---------------------------------------------------------------------
                    Distance matrix (angstroms):
                    1          2          3          4          5
     1  C    0.000000
     2  H    1.088315   0.000000
     3  H    1.093846   1.775892   0.000000
     4  H    1.088415   1.771226   1.778416   0.000000
     5  C    1.516082   2.152208   2.163597   2.127795   0.000000
     6  C    2.597408   3.517402   2.920281   2.793034   1.531123
     7  H    3.506744   4.291377   3.910192   3.746935   2.153542
     8  H    2.779573   3.738763   3.213688   2.533027   2.121746
     9  O    3.100936   4.106802   2.896510   3.386303   2.461679
    10  H    3.467157   4.346633   3.171601   3.991864   2.689813
    11  O    2.378819   2.618623   2.774293   3.263796   1.299471
                    6          7          8          9         10
     6  C    0.000000
     7  H    1.092024   0.000000
     8  H    1.088354   1.772129   0.000000
     9  O    1.412698   2.077903   2.017123   0.000000
    10  H    1.942220   2.303161   2.814981   0.959125   0.000000
    11  O    2.369658   2.587441   3.243968   3.019712   2.810070
                   11
    11  O    0.000000
 Stoichiometry    C3H6O2(3)
 Framework group  C1[X(C3H6O2)]
 Deg. of freedom    27
 Full point group                 C1      NOp   1
 Largest Abelian subgroup         C1      NOp   1
 Largest concise Abelian subgroup C1      NOp   1
                         Standard orientation:                         
 ---------------------------------------------------------------------
 Center     Atomic      Atomic             Coordinates (Angstroms)
 Number     Number       Type             X           Y           Z
 ---------------------------------------------------------------------
      1          6           0       -1.354574    0.980153   -0.117478
      2          1           0       -2.416047    0.744919   -0.166168
      3          1           0       -1.014833    1.294968   -1.108421
      4          1           0       -1.205919    1.796275    0.587145
      5          6           0       -0.569148   -0.222179    0.368327
      6          6           0        0.922306   -0.011639    0.643240
      7          1           0        1.332289   -0.910081    1.109321
      8          1           0        1.002111    0.814719    1.346999
      9          8           0        1.658379    0.357288   -0.504717
     10          1           0        1.673235   -0.388286   -1.107892
     11          8           0       -0.828672   -1.336103   -0.248473
 ---------------------------------------------------------------------
 Rotational constants (GHZ):      7.5748661      4.0911134      3.2636201
 Standard basis: Aug-CC-pVTZ (5D, 7F)
 There are   425 symmetry adapted cartesian basis functions of A   symmetry.
 There are   368 symmetry adapted basis functions of A   symmetry.
   368 basis functions,   522 primitive gaussians,   425 cartesian basis functions
    21 alpha electrons       19 beta electrons
       nuclear repulsion energy       175.9905168144 Hartrees.
 NAtoms=   11 NActive=   11 NUniq=   11 SFac= 1.00D+00 NAtFMM=   60 NAOKFM=F Big=F
 Integral buffers will be    131072 words long.
 Raffenetti 2 integral format.
 Two-electron integral symmetry is turned on.
 Nuclear repulsion after empirical dispersion term =      175.9866439949 Hartrees.
 One-electron integrals computed using PRISM.
 NBasis=   368 RedAO= T EigKep=  1.62D-05  NBF=   368
 NBsUse=   368 1.00D-06 EigRej= -1.00D+00 NBFU=   368
 Initial guess from the checkpoint file:  "hydroxyacetone_Conf-wb97-opt.chk"
 B after Tr=     0.000000    0.000000    0.000000
         Rot=    1.000000   -0.000718   -0.000074    0.000257 Ang=  -0.09 deg.
 Initial guess <Sx>= 0.0000 <Sy>= 0.0000 <Sz>= 1.0000 <S**2>= 2.0075 S= 1.0025
 ExpMin= 2.53D-02 ExpMax= 1.53D+04 ExpMxC= 5.22D+02 IAcc=3 IRadAn=         5 AccDes= 0.00D+00
 Harris functional with IExCor= 4639 and IRadAn=       5 diagonalized for initial guess.
 HarFok:  IExCor= 4639 AccDes= 0.00D+00 IRadAn=         5 IDoV= 1 UseB2=F ITyADJ=14
 ICtDFT=  3500011 ScaDFX=  1.000000  1.000000  1.000000  1.000000
 FoFCou: FMM=F IPFlag=           0 FMFlag=      100000 FMFlg1=           0
         NFxFlg=           0 DoJE=T BraDBF=F KetDBF=T FulRan=T
         wScrn=  0.000000 ICntrl=     500 IOpCl=  0 I1Cent=   200000004 NGrid=           0
         NMat0=    1 NMatS0=      1 NMatT0=    0 NMatD0=    1 NMtDS0=    0 NMtDT0=    0
 Petite list used in FoFCou.
 Gradient too large for Newton-Raphson -- use scaled steepest descent instead.
 Gradient too large for Newton-Raphson -- use scaled steepest descent instead.
     Accept linear search using points  1 and  2.
 Gradient too large for Newton-Raphson -- use scaled steepest descent instead.
     Accept linear search using points  1 and  2.
 Gradient too large for Newton-Raphson -- use scaled steepest descent instead.
     Accept linear search using points  1 and  2.
 LinEq1:  Iter=  0 NonCon=     1 RMS=7.66D-05 Max=1.70D-03 NDo=     1
 AX will form     1 AO Fock derivatives at one time.
 LinEq1:  Iter=  1 NonCon=     1 RMS=1.10D-05 Max=4.39D-04 NDo=     1
 LinEq1:  Iter=  2 NonCon=     1 RMS=7.53D-06 Max=4.07D-04 NDo=     1
 LinEq1:  Iter=  3 NonCon=     1 RMS=3.56D-06 Max=1.36D-04 NDo=     1
 LinEq1:  Iter=  4 NonCon=     1 RMS=1.18D-06 Max=4.50D-05 NDo=     1
 LinEq1:  Iter=  5 NonCon=     1 RMS=6.21D-07 Max=2.49D-05 NDo=     1
 LinEq1:  Iter=  6 NonCon=     1 RMS=3.50D-07 Max=1.53D-05 NDo=     1
 LinEq1:  Iter=  7 NonCon=     1 RMS=1.97D-07 Max=1.33D-05 NDo=     1
 LinEq1:  Iter=  8 NonCon=     1 RMS=1.13D-07 Max=6.10D-06 NDo=     1
 LinEq1:  Iter=  9 NonCon=     1 RMS=4.26D-08 Max=1.18D-06 NDo=     1
 LinEq1:  Iter= 10 NonCon=     1 RMS=1.35D-08 Max=4.11D-07 NDo=     1
 LinEq1:  Iter= 11 NonCon=     1 RMS=3.80D-09 Max=1.32D-07 NDo=     1
 LinEq1:  Iter= 12 NonCon=     0 RMS=1.88D-09 Max=8.94D-08 NDo=     1
 Linear equations converged to 1.180D-08 1.180D-07 after    12 iterations.
     Minimum is close to point  2 DX=  4.34D-04 DF= -1.90D-11 DXR=  4.34D-04 DFR=  1.89D-07 which will be used.
 LinEq1:  Iter=  0 NonCon=     1 RMS=1.08D-07 Max=4.03D-06 NDo=     1
 LinEq1:  Iter=  1 NonCon=     1 RMS=1.01D-07 Max=7.16D-06 NDo=     1
 LinEq1:  Iter=  2 NonCon=     1 RMS=4.16D-08 Max=1.53D-06 NDo=     1
 LinEq1:  Iter=  3 NonCon=     1 RMS=1.93D-08 Max=8.09D-07 NDo=     1
 LinEq1:  Iter=  4 NonCon=     1 RMS=7.34D-09 Max=2.44D-07 NDo=     1
 LinEq1:  Iter=  5 NonCon=     1 RMS=3.15D-09 Max=9.95D-08 NDo=     1
 LinEq1:  Iter=  6 NonCon=     1 RMS=2.02D-09 Max=7.83D-08 NDo=     1
 LinEq1:  Iter=  7 NonCon=     1 RMS=8.85D-10 Max=3.74D-08 NDo=     1
 LinEq1:  Iter=  8 NonCon=     1 RMS=4.43D-10 Max=2.25D-08 NDo=     1
 LinEq1:  Iter=  9 NonCon=     1 RMS=2.24D-10 Max=1.35D-08 NDo=     1
 LinEq1:  Iter= 10 NonCon=     1 RMS=9.70D-11 Max=5.51D-09 NDo=     1
 LinEq1:  Iter= 11 NonCon=     1 RMS=3.55D-11 Max=1.51D-09 NDo=     1
 LinEq1:  Iter= 12 NonCon=     0 RMS=1.30D-11 Max=6.58D-10 NDo=     1
 Linear equations converged to 1.398D-10 1.398D-09 after    12 iterations.
 SCF Done:  E(UwB97XD) =  -268.266345601     a.u. after    7 cycles
            Convg  =    0.9272D-08                    39 Fock formations.
              S**2 =  2.0075                  -V/T =  2.0058
 <Sx>= 0.0000 <Sy>= 0.0000 <Sz>= 1.0000 <S**2>= 2.0075 S= 1.0025
 <L.S>= 0.000000000000E+00
 Annihilation of the first spin contaminant:
 S**2 before annihilation     2.0075,   after     2.0000
 Calling FoFJK, ICntrl=      2127 FMM=F ISym2X=0 I1Cent= 0 IOpClX= 1 NMat=1 NMatS=1 NMatT=0.
 ***** Axes restored to original set *****
 -------------------------------------------------------------------
 Center     Atomic                   Forces (Hartrees/Bohr)
 Number     Number              X              Y              Z
 -------------------------------------------------------------------
      1        6           0.000479127   -0.000780709   -0.000852101
      2        1          -0.000235290    0.000099051    0.000089801
      3        1           0.000060998    0.000259156    0.000132388
      4        1          -0.000380600    0.000043337    0.000187182
      5        6           0.000112431    0.002609245   -0.000039929
      6        6           0.000397854   -0.000938229   -0.000043449
      7        1           0.000202784   -0.000201685    0.000420906
      8        1          -0.000063612    0.000059774    0.000563236
      9        8           0.000177011   -0.000761096   -0.000270913
     10        1          -0.000471343    0.000950200   -0.000064870
     11        8          -0.000279360   -0.001339043   -0.000122252
 -------------------------------------------------------------------
 Cartesian Forces:  Max     0.002609245 RMS     0.000652605

 GradGradGradGradGradGradGradGradGradGradGradGradGradGradGradGradGradGrad
 Berny optimization.
 Using GEDIIS/GDIIS optimizer.
 FormGI is forming the generalized inverse of G from B-inverse, IUseBI=4.
 Internal  Forces:  Max     0.001353390 RMS     0.000451904
 Search for a local minimum.
 Step number   8 out of a maximum of   51
 All quantities printed in internal units (Hartrees-Bohrs-Radians)
 Mixed Optimization -- En-DIIS/RFO-DIIS
 Swapping is turned off.
 Update second derivatives using D2CorX and points    6    7    8
 DE= -1.17D-04 DEPred=-9.26D-05 R= 1.27D+00
 TightC=F SS=  1.41D+00  RLast= 1.40D-01 DXNew= 2.3198D+00 4.2052D-01
 Trust test= 1.27D+00 RLast= 1.40D-01 DXMaxT set to 1.38D+00
 ITU=  1  1  1  1  0  1  1  0
     Eigenvalues ---    0.00302   0.00447   0.01446   0.02004   0.06274
     Eigenvalues ---    0.07315   0.07500   0.07586   0.11597   0.14608
     Eigenvalues ---    0.15736   0.15945   0.16131   0.16255   0.19166
     Eigenvalues ---    0.21347   0.22534   0.31063   0.33351   0.34318
     Eigenvalues ---    0.34429   0.34474   0.34618   0.34732   0.43765
     Eigenvalues ---    0.52826   0.72759
 En-DIIS/RFO-DIIS IScMMF=        0 using points:     8    7
 RFO step:  Lambda=-1.77959160D-05.
 DidBck=F Rises=F RFO-DIIS coefs:    1.47657   -0.47657
 Iteration  1 RMS(Cart)=  0.01357358 RMS(Int)=  0.00013009
 Iteration  2 RMS(Cart)=  0.00012926 RMS(Int)=  0.00002629
 Iteration  3 RMS(Cart)=  0.00000001 RMS(Int)=  0.00002629
 Variable       Old X    -DE/DX   Delta X   Delta X   Delta X     New X
                                 (Linear)    (Quad)   (Total)
    R1        2.05662  -0.00022  -0.00019  -0.00037  -0.00056   2.05606
    R2        2.06707   0.00000  -0.00013   0.00012   0.00000   2.06707
    R3        2.05681   0.00004  -0.00012   0.00020   0.00008   2.05689
    R4        2.86498  -0.00058   0.00124  -0.00234  -0.00110   2.86388
    R5        2.89340  -0.00067   0.00217  -0.00229  -0.00011   2.89329
    R6        2.45564   0.00125  -0.00277   0.00300   0.00022   2.45587
    R7        2.06363  -0.00029  -0.00026  -0.00064  -0.00090   2.06273
    R8        2.05669  -0.00002  -0.00032   0.00018  -0.00014   2.05655
    R9        2.66961   0.00000  -0.00052  -0.00024  -0.00076   2.66885
   R10        1.81248  -0.00092  -0.00060  -0.00105  -0.00165   1.81083
    A1        1.90140  -0.00020  -0.00035  -0.00068  -0.00104   1.90036
    A2        1.90101   0.00004   0.00109   0.00044   0.00152   1.90253
    A3        1.92645   0.00023   0.00016   0.00170   0.00186   1.92831
    A4        1.90525  -0.00037  -0.00085  -0.00287  -0.00373   1.90153
    A5        1.93652   0.00028   0.00077   0.00045   0.00122   1.93774
    A6        1.89278   0.00000  -0.00081   0.00093   0.00012   1.89290
    A7        2.04106   0.00040  -0.00451   0.00431  -0.00028   2.04078
    A8        2.00893   0.00024  -0.00094   0.00179   0.00075   2.00968
    A9        1.97974  -0.00066  -0.00421  -0.00121  -0.00549   1.97425
   A10        1.90626  -0.00050  -0.00171  -0.00050  -0.00222   1.90405
   A11        1.86704  -0.00050  -0.00360  -0.00100  -0.00459   1.86245
   A12        1.97964   0.00135   0.00332   0.00285   0.00617   1.98581
   A13        1.89776   0.00048   0.00208   0.00219   0.00426   1.90201
   A14        1.94557  -0.00027   0.00046  -0.00032   0.00014   1.94571
   A15        1.86393  -0.00059  -0.00068  -0.00327  -0.00393   1.86000
   A16        1.89240   0.00080   0.00241   0.00238   0.00479   1.89719
    D1       -3.02556  -0.00010   0.01778   0.00175   0.01953  -3.00603
    D2        0.86744   0.00019   0.03182  -0.00376   0.02806   0.89550
    D3        1.14809  -0.00019   0.01761   0.00118   0.01879   1.16688
    D4       -1.24210   0.00010   0.03165  -0.00434   0.02732  -1.21478
    D5       -0.94434   0.00009   0.01871   0.00386   0.02256  -0.92178
    D6        2.94866   0.00039   0.03275  -0.00166   0.03109   2.97975
    D7        3.01073  -0.00012   0.00564  -0.00327   0.00235   3.01308
    D8        0.95965  -0.00015   0.00609  -0.00505   0.00101   0.96066
    D9       -1.09083   0.00013   0.00735  -0.00200   0.00532  -1.08551
   D10       -0.87012  -0.00005  -0.00685   0.00336  -0.00346  -0.87358
   D11       -2.92120  -0.00007  -0.00641   0.00158  -0.00481  -2.92601
   D12        1.31151   0.00020  -0.00515   0.00463  -0.00049   1.31101
   D13       -1.18152  -0.00030  -0.00574  -0.01179  -0.01754  -1.19907
   D14        0.97880  -0.00013  -0.00513  -0.01054  -0.01566   0.96314
   D15        3.04937  -0.00007  -0.00277  -0.01007  -0.01284   3.03653
         Item               Value     Threshold  Converged?
 Maximum Force            0.001353     0.000002     NO 
 RMS     Force            0.000452     0.000001     NO 
 Maximum Displacement     0.039335     0.000006     NO 
 RMS     Displacement     0.013576     0.000004     NO 
 Predicted change in Energy=-2.726922D-05
 GradGradGradGradGradGradGradGradGradGradGradGradGradGradGradGradGradGrad

                          Input orientation:                          
 ---------------------------------------------------------------------
 Center     Atomic      Atomic             Coordinates (Angstroms)
 Number     Number       Type             X           Y           Z
 ---------------------------------------------------------------------
      1          6           0        1.006559    0.472619    0.965346
      2          1           0        2.031900    0.258130    1.259375
      3          1           0        0.337352    0.190563    1.783332
      4          1           0        0.907068    1.540470    0.779504
      5          6           0        0.653189   -0.270766   -0.307150
      6          6           0       -0.692622    0.065017   -0.955377
      7          1           0       -0.759170   -0.438666   -1.921477
      8          1           0       -0.702726    1.141333   -1.115970
      9          8           0       -1.807077   -0.231028   -0.139945
     10          1           0       -1.882482   -1.182642   -0.056348
     11          8           0        0.908010   -1.545028   -0.291190
 ---------------------------------------------------------------------
                    Distance matrix (angstroms):
                    1          2          3          4          5
     1  C    0.000000
     2  H    1.088018   0.000000
     3  H    1.093844   1.774990   0.000000
     4  H    1.088459   1.771982   1.776090   0.000000
     5  C    1.515499   2.152807   2.163953   2.127404   0.000000
     6  C    2.596638   3.516453   2.928675   2.783124   1.531063
     7  H    3.504567   4.288755   3.914576   3.740137   2.151511
     8  H    2.775015   3.728336   3.223613   2.518644   2.118187
     9  O    3.103761   4.115230   2.911239   3.369002   2.466261
    10  H    3.482858   4.373710   3.193396   3.986925   2.706297
    11  O    2.378969   2.630354   2.764339   3.265989   1.299589
                    6          7          8          9         10
     6  C    0.000000
     7  H    1.091547   0.000000
     8  H    1.088277   1.774380   0.000000
     9  O    1.412296   2.077277   2.013849   0.000000
    10  H    1.944395   2.300877   2.813446   0.958251   0.000000
    11  O    2.365463   2.580962   3.239023   3.020128   2.823706
                   11
    11  O    0.000000
 Stoichiometry    C3H6O2(3)
 Framework group  C1[X(C3H6O2)]
 Deg. of freedom    27
 Full point group                 C1      NOp   1
 Largest Abelian subgroup         C1      NOp   1
 Largest concise Abelian subgroup C1      NOp   1
                         Standard orientation:                         
 ---------------------------------------------------------------------
 Center     Atomic      Atomic             Coordinates (Angstroms)
 Number     Number       Type             X           Y           Z
 ---------------------------------------------------------------------
      1          6           0       -1.356738    0.978641   -0.118073
      2          1           0       -2.420615    0.752524   -0.146744
      3          1           0       -1.031814    1.280029   -1.118115
      4          1           0       -1.188088    1.803405    0.571901
      5          6           0       -0.572141   -0.222794    0.369473
      6          6           0        0.919757   -0.012598    0.641890
      7          1           0        1.327913   -0.911712    1.107162
      8          1           0        0.996018    0.815145    1.344294
      9          8           0        1.660450    0.359834   -0.501460
     10          1           0        1.692789   -0.385527   -1.102822
     11          8           0       -0.825634   -1.336504   -0.250466
 ---------------------------------------------------------------------
 Rotational constants (GHZ):      7.5812821      4.0887688      3.2603610
 Standard basis: Aug-CC-pVTZ (5D, 7F)
 There are   425 symmetry adapted cartesian basis functions of A   symmetry.
 There are   368 symmetry adapted basis functions of A   symmetry.
   368 basis functions,   522 primitive gaussians,   425 cartesian basis functions
    21 alpha electrons       19 beta electrons
       nuclear repulsion energy       175.9887610322 Hartrees.
 NAtoms=   11 NActive=   11 NUniq=   11 SFac= 1.00D+00 NAtFMM=   60 NAOKFM=F Big=F
 Integral buffers will be    131072 words long.
 Raffenetti 2 integral format.
 Two-electron integral symmetry is turned on.
 Nuclear repulsion after empirical dispersion term =      175.9848899444 Hartrees.
 One-electron integrals computed using PRISM.
 NBasis=   368 RedAO= T EigKep=  1.62D-05  NBF=   368
 NBsUse=   368 1.00D-06 EigRej= -1.00D+00 NBFU=   368
 Initial guess from the checkpoint file:  "hydroxyacetone_Conf-wb97-opt.chk"
 B after Tr=     0.000000    0.000000    0.000000
         Rot=    1.000000    0.000046    0.000478   -0.000418 Ang=   0.07 deg.
 Initial guess <Sx>= 0.0000 <Sy>= 0.0000 <Sz>= 1.0000 <S**2>= 2.0075 S= 1.0025
 ExpMin= 2.53D-02 ExpMax= 1.53D+04 ExpMxC= 5.22D+02 IAcc=3 IRadAn=         5 AccDes= 0.00D+00
 Harris functional with IExCor= 4639 and IRadAn=       5 diagonalized for initial guess.
 HarFok:  IExCor= 4639 AccDes= 0.00D+00 IRadAn=         5 IDoV= 1 UseB2=F ITyADJ=14
 ICtDFT=  3500011 ScaDFX=  1.000000  1.000000  1.000000  1.000000
 FoFCou: FMM=F IPFlag=           0 FMFlag=      100000 FMFlg1=           0
         NFxFlg=           0 DoJE=T BraDBF=F KetDBF=T FulRan=T
         wScrn=  0.000000 ICntrl=     500 IOpCl=  0 I1Cent=   200000004 NGrid=           0
         NMat0=    1 NMatS0=      1 NMatT0=    0 NMatD0=    1 NMtDS0=    0 NMtDT0=    0
 Petite list used in FoFCou.
 Gradient too large for Newton-Raphson -- use scaled steepest descent instead.
     Minimum is close to point  4 DX=  4.88D-02 DF= -2.73D-07 DXR=  3.91D-02 DFR=  1.53D-03 which will be used.
 Gradient too large for Newton-Raphson -- use scaled steepest descent instead.
     Accept linear search using points  1 and  2.
 LinEq1:  Iter=  0 NonCon=     1 RMS=4.78D-05 Max=9.12D-04 NDo=     1
 AX will form     1 AO Fock derivatives at one time.
 LinEq1:  Iter=  1 NonCon=     1 RMS=6.60D-06 Max=3.27D-04 NDo=     1
 LinEq1:  Iter=  2 NonCon=     1 RMS=3.80D-06 Max=1.40D-04 NDo=     1
 LinEq1:  Iter=  3 NonCon=     1 RMS=2.31D-06 Max=1.20D-04 NDo=     1
 LinEq1:  Iter=  4 NonCon=     1 RMS=8.32D-07 Max=4.03D-05 NDo=     1
 LinEq1:  Iter=  5 NonCon=     1 RMS=5.05D-07 Max=3.06D-05 NDo=     1
 LinEq1:  Iter=  6 NonCon=     1 RMS=2.10D-07 Max=7.42D-06 NDo=     1
 LinEq1:  Iter=  7 NonCon=     1 RMS=1.50D-07 Max=6.70D-06 NDo=     1
 LinEq1:  Iter=  8 NonCon=     1 RMS=7.54D-08 Max=1.78D-06 NDo=     1
 LinEq1:  Iter=  9 NonCon=     1 RMS=2.94D-08 Max=1.00D-06 NDo=     1
 LinEq1:  Iter= 10 NonCon=     1 RMS=1.26D-08 Max=4.25D-07 NDo=     1
 LinEq1:  Iter= 11 NonCon=     1 RMS=4.67D-09 Max=2.55D-07 NDo=     1
 LinEq1:  Iter= 12 NonCon=     0 RMS=1.69D-09 Max=6.44D-08 NDo=     1
 Linear equations converged to 1.180D-08 1.180D-07 after    12 iterations.
     Minimum is close to point  2 DX=  3.01D-05 DF=  0.00D+00 DXR=  3.01D-05 DFR=  0.00D+00 which will be used.
 LinEq1:  Iter=  0 NonCon=     1 RMS=3.50D-08 Max=8.48D-07 NDo=     1
 LinEq1:  Iter=  1 NonCon=     1 RMS=2.61D-08 Max=1.16D-06 NDo=     1
 LinEq1:  Iter=  2 NonCon=     1 RMS=1.02D-08 Max=3.33D-07 NDo=     1
 LinEq1:  Iter=  3 NonCon=     1 RMS=5.67D-09 Max=3.25D-07 NDo=     1
 LinEq1:  Iter=  4 NonCon=     1 RMS=3.14D-09 Max=1.13D-07 NDo=     1
 LinEq1:  Iter=  5 NonCon=     1 RMS=1.77D-09 Max=5.86D-08 NDo=     1
 LinEq1:  Iter=  6 NonCon=     1 RMS=8.00D-10 Max=2.55D-08 NDo=     1
 LinEq1:  Iter=  7 NonCon=     1 RMS=2.51D-10 Max=7.15D-09 NDo=     1
 LinEq1:  Iter=  8 NonCon=     1 RMS=8.36D-11 Max=2.58D-09 NDo=     1
 LinEq1:  Iter=  9 NonCon=     1 RMS=3.44D-11 Max=2.13D-09 NDo=     1
 LinEq1:  Iter= 10 NonCon=     1 RMS=1.97D-11 Max=1.19D-09 NDo=     1
 LinEq1:  Iter= 11 NonCon=     0 RMS=8.64D-12 Max=4.45D-10 NDo=     1
 Linear equations converged to 5.532D-11 5.532D-10 after    11 iterations.
 SCF Done:  E(UwB97XD) =  -268.266378686     a.u. after    5 cycles
            Convg  =    0.2817D-08                    33 Fock formations.
              S**2 =  2.0075                  -V/T =  2.0058
 <Sx>= 0.0000 <Sy>= 0.0000 <Sz>= 1.0000 <S**2>= 2.0075 S= 1.0025
 <L.S>= 0.000000000000E+00
 Annihilation of the first spin contaminant:
 S**2 before annihilation     2.0075,   after     2.0000
 Calling FoFJK, ICntrl=      2127 FMM=F ISym2X=0 I1Cent= 0 IOpClX= 1 NMat=1 NMatS=1 NMatT=0.
 ***** Axes restored to original set *****
 -------------------------------------------------------------------
 Center     Atomic                   Forces (Hartrees/Bohr)
 Number     Number              X              Y              Z
 -------------------------------------------------------------------
      1        6           0.000153576   -0.000262869   -0.000595540
      2        1          -0.000005739    0.000038843    0.000027111
      3        1          -0.000008608    0.000037957    0.000061381
      4        1          -0.000098033    0.000024652    0.000070334
      5        6          -0.000384542    0.001309865    0.000760060
      6        6           0.000017263   -0.000147395   -0.000183485
      7        1           0.000054298   -0.000040061    0.000092984
      8        1          -0.000073694    0.000088336   -0.000032250
      9        8           0.000355065   -0.000087922    0.000069780
     10        1          -0.000165568    0.000098481   -0.000106998
     11        8           0.000155981   -0.001059888   -0.000163378
 -------------------------------------------------------------------
 Cartesian Forces:  Max     0.001309865 RMS     0.000363325

 GradGradGradGradGradGradGradGradGradGradGradGradGradGradGradGradGradGrad
 Berny optimization.
 Using GEDIIS/GDIIS optimizer.
 FormGI is forming the generalized inverse of G from B-inverse, IUseBI=4.
 Internal  Forces:  Max     0.001067708 RMS     0.000202387
 Search for a local minimum.
 Step number   9 out of a maximum of   51
 All quantities printed in internal units (Hartrees-Bohrs-Radians)
 Mixed Optimization -- En-DIIS/RFO-DIIS
 Swapping is turned off.
 Update second derivatives using D2CorX and points    7    8    9
 DE= -3.31D-05 DEPred=-2.73D-05 R= 1.21D+00
 TightC=F SS=  1.41D+00  RLast= 6.86D-02 DXNew= 2.3198D+00 2.0592D-01
 Trust test= 1.21D+00 RLast= 6.86D-02 DXMaxT set to 1.38D+00
 ITU=  1  1  1  1  1  0  1  1  0
     Eigenvalues ---    0.00286   0.00441   0.01292   0.02126   0.06325
     Eigenvalues ---    0.07298   0.07499   0.07544   0.11760   0.14602
     Eigenvalues ---    0.15134   0.15980   0.16130   0.16438   0.19071
     Eigenvalues ---    0.20012   0.24416   0.31190   0.32608   0.34300
     Eigenvalues ---    0.34416   0.34575   0.34638   0.34690   0.43928
     Eigenvalues ---    0.53377   0.72635
 En-DIIS/RFO-DIIS IScMMF=        0 using points:     9    8    7
 RFO step:  Lambda=-3.22580734D-06.
 DidBck=F Rises=F RFO-DIIS coefs:    1.63536   -0.90967    0.27430
 Iteration  1 RMS(Cart)=  0.00689100 RMS(Int)=  0.00003671
 Iteration  2 RMS(Cart)=  0.00003256 RMS(Int)=  0.00001754
 Iteration  3 RMS(Cart)=  0.00000000 RMS(Int)=  0.00001754
 Variable       Old X    -DE/DX   Delta X   Delta X   Delta X     New X
                                 (Linear)    (Quad)   (Total)
    R1        2.05606  -0.00001  -0.00025   0.00015  -0.00010   2.05595
    R2        2.06707   0.00004   0.00007   0.00025   0.00033   2.06739
    R3        2.05689   0.00002   0.00012  -0.00002   0.00011   2.05699
    R4        2.86388  -0.00044  -0.00141  -0.00109  -0.00251   2.86137
    R5        2.89329  -0.00012  -0.00132   0.00007  -0.00126   2.89203
    R6        2.45587   0.00107   0.00174   0.00036   0.00210   2.45796
    R7        2.06273  -0.00007  -0.00042   0.00009  -0.00033   2.06240
    R8        2.05655   0.00009   0.00009   0.00017   0.00027   2.05681
    R9        2.66885  -0.00017  -0.00019   0.00001  -0.00017   2.66868
   R10        1.81083  -0.00009  -0.00070   0.00027  -0.00043   1.81040
    A1        1.90036  -0.00004  -0.00046  -0.00018  -0.00064   1.89972
    A2        1.90253  -0.00001   0.00034  -0.00006   0.00028   1.90281
    A3        1.92831   0.00007   0.00109  -0.00004   0.00105   1.92936
    A4        1.90153  -0.00010  -0.00188  -0.00006  -0.00193   1.89959
    A5        1.93774   0.00005   0.00033   0.00052   0.00085   1.93859
    A6        1.89290   0.00004   0.00054  -0.00019   0.00035   1.89325
    A7        2.04078   0.00027   0.00242   0.00066   0.00313   2.04391
    A8        2.00968   0.00008   0.00101   0.00061   0.00170   2.01138
    A9        1.97425  -0.00023  -0.00107  -0.00042  -0.00144   1.97280
   A10        1.90405  -0.00002  -0.00043  -0.00002  -0.00044   1.90361
   A11        1.86245   0.00005  -0.00084   0.00028  -0.00056   1.86189
   A12        1.98581  -0.00006   0.00201  -0.00100   0.00101   1.98683
   A13        1.90201   0.00002   0.00151  -0.00071   0.00081   1.90282
   A14        1.94571   0.00004  -0.00018   0.00034   0.00016   1.94587
   A15        1.86000  -0.00003  -0.00211   0.00111  -0.00100   1.85900
   A16        1.89719   0.00015   0.00166   0.00023   0.00189   1.89908
    D1       -3.00603   0.00005   0.00217   0.00861   0.01079  -2.99524
    D2        0.89550   0.00000  -0.00049   0.00775   0.00726   0.90276
    D3        1.16688   0.00003   0.00180   0.00852   0.01033   1.17720
    D4       -1.21478  -0.00002  -0.00086   0.00766   0.00679  -1.20799
    D5       -0.92178   0.00010   0.00357   0.00840   0.01197  -0.90981
    D6        2.97975   0.00005   0.00091   0.00753   0.00843   2.98818
    D7        3.01308  -0.00006  -0.00175   0.00204   0.00031   3.01339
    D8        0.96066  -0.00010  -0.00287   0.00274  -0.00011   0.96055
    D9       -1.08551  -0.00006  -0.00085   0.00175   0.00092  -1.08459
   D10       -0.87358   0.00011   0.00175   0.00331   0.00503  -0.86855
   D11       -2.92601   0.00007   0.00063   0.00400   0.00462  -2.92138
   D12        1.31101   0.00011   0.00265   0.00302   0.00565   1.31666
   D13       -1.19907  -0.00009  -0.00784  -0.00573  -0.01357  -1.21264
   D14        0.96314  -0.00012  -0.00700  -0.00625  -0.01325   0.94989
   D15        3.03653  -0.00010  -0.00656  -0.00623  -0.01280   3.02373
         Item               Value     Threshold  Converged?
 Maximum Force            0.001068     0.000002     NO 
 RMS     Force            0.000202     0.000001     NO 
 Maximum Displacement     0.020610     0.000006     NO 
 RMS     Displacement     0.006893     0.000004     NO 
 Predicted change in Energy=-4.812545D-06
 GradGradGradGradGradGradGradGradGradGradGradGradGradGradGradGradGradGrad

                          Input orientation:                          
 ---------------------------------------------------------------------
 Center     Atomic      Atomic             Coordinates (Angstroms)
 Number     Number       Type             X           Y           Z
 ---------------------------------------------------------------------
      1          6           0        1.008275    0.472540    0.965952
      2          1           0        2.036745    0.265529    1.254156
      3          1           0        0.346227    0.185433    1.788226
      4          1           0        0.899056    1.540012    0.783093
      5          6           0        0.652530   -0.270754   -0.304355
      6          6           0       -0.691739    0.063770   -0.954856
      7          1           0       -0.756872   -0.442548   -1.919478
      8          1           0       -0.700770    1.139900   -1.117698
      9          8           0       -1.808109   -0.228392   -0.140803
     10          1           0       -1.893388   -1.179452   -0.063234
     11          8           0        0.908046   -1.546038   -0.290904
 ---------------------------------------------------------------------
                    Distance matrix (angstroms):
                    1          2          3          4          5
     1  C    0.000000
     2  H    1.087964   0.000000
     3  H    1.094016   1.774682   0.000000
     4  H    1.088514   1.772158   1.775048   0.000000
     5  C    1.514173   2.152349   2.163521   2.126545   0.000000
     6  C    2.597430   3.516400   2.935417   2.780357   1.530398
     7  H    3.504117   4.286913   3.918961   3.738520   2.150476
     8  H    2.776293   3.726152   3.232894   2.516454   2.117285
     9  O    3.106160   4.119802   2.921227   3.362971   2.466432
    10  H    3.493988   4.389696   3.210404   3.988671   2.713958
    11  O    2.379998   2.634947   2.763406   3.267607   1.300699
                    6          7          8          9         10
     6  C    0.000000
     7  H    1.091374   0.000000
     8  H    1.088418   1.774863   0.000000
     9  O    1.412204   2.077173   2.013143   0.000000
    10  H    1.945392   2.297898   2.813117   0.958021   0.000000
    11  O    2.364662   2.577187   3.238231   3.022617   2.834475
                   11
    11  O    0.000000
 Stoichiometry    C3H6O2(3)
 Framework group  C1[X(C3H6O2)]
 Deg. of freedom    27
 Full point group                 C1      NOp   1
 Largest Abelian subgroup         C1      NOp   1
 Largest concise Abelian subgroup C1      NOp   1
                         Standard orientation:                         
 ---------------------------------------------------------------------
 Center     Atomic      Atomic             Coordinates (Angstroms)
 Number     Number       Type             X           Y           Z
 ---------------------------------------------------------------------
      1          6           0       -1.358403    0.978227   -0.117635
      2          1           0       -2.423023    0.754856   -0.136472
      3          1           0       -1.041986    1.276063   -1.121650
      4          1           0       -1.181631    1.806096    0.566651
      5          6           0       -0.572246   -0.221506    0.367463
      6          6           0        0.919089   -0.013744    0.641091
      7          1           0        1.325496   -0.914539    1.104232
      8          1           0        0.995309    0.812587    1.345378
      9          8           0        1.661823    0.361512   -0.499896
     10          1           0        1.705432   -0.384625   -1.099214
     11          8           0       -0.825603   -1.337549   -0.250659
 ---------------------------------------------------------------------
 Rotational constants (GHZ):      7.5832449      4.0854410      3.2558005
 Standard basis: Aug-CC-pVTZ (5D, 7F)
 There are   425 symmetry adapted cartesian basis functions of A   symmetry.
 There are   368 symmetry adapted basis functions of A   symmetry.
   368 basis functions,   522 primitive gaussians,   425 cartesian basis functions
    21 alpha electrons       19 beta electrons
       nuclear repulsion energy       175.9545190552 Hartrees.
 NAtoms=   11 NActive=   11 NUniq=   11 SFac= 1.00D+00 NAtFMM=   60 NAOKFM=F Big=F
 Integral buffers will be    131072 words long.
 Raffenetti 2 integral format.
 Two-electron integral symmetry is turned on.
 Nuclear repulsion after empirical dispersion term =      175.9506528670 Hartrees.
 One-electron integrals computed using PRISM.
 NBasis=   368 RedAO= T EigKep=  1.61D-05  NBF=   368
 NBsUse=   368 1.00D-06 EigRej= -1.00D+00 NBFU=   368
 Initial guess from the checkpoint file:  "hydroxyacetone_Conf-wb97-opt.chk"
 B after Tr=     0.000000    0.000000    0.000000
         Rot=    1.000000   -0.000194    0.000131   -0.000140 Ang=  -0.03 deg.
 Initial guess <Sx>= 0.0000 <Sy>= 0.0000 <Sz>= 1.0000 <S**2>= 2.0075 S= 1.0025
 ExpMin= 2.53D-02 ExpMax= 1.53D+04 ExpMxC= 5.22D+02 IAcc=3 IRadAn=         5 AccDes= 0.00D+00
 Harris functional with IExCor= 4639 and IRadAn=       5 diagonalized for initial guess.
 HarFok:  IExCor= 4639 AccDes= 0.00D+00 IRadAn=         5 IDoV= 1 UseB2=F ITyADJ=14
 ICtDFT=  3500011 ScaDFX=  1.000000  1.000000  1.000000  1.000000
 FoFCou: FMM=F IPFlag=           0 FMFlag=      100000 FMFlg1=           0
         NFxFlg=           0 DoJE=T BraDBF=F KetDBF=T FulRan=T
         wScrn=  0.000000 ICntrl=     500 IOpCl=  0 I1Cent=   200000004 NGrid=           0
         NMat0=    1 NMatS0=      1 NMatT0=    0 NMatD0=    1 NMtDS0=    0 NMtDT0=    0
 Petite list used in FoFCou.
 Gradient too large for Newton-Raphson -- use scaled steepest descent instead.
     Accept linear search using points  3 and  4.
 LinEq1:  Iter=  0 NonCon=     1 RMS=3.23D-05 Max=8.13D-04 NDo=     1
 AX will form     1 AO Fock derivatives at one time.
 LinEq1:  Iter=  1 NonCon=     1 RMS=1.03D-05 Max=2.83D-04 NDo=     1
 LinEq1:  Iter=  2 NonCon=     1 RMS=6.45D-06 Max=3.41D-04 NDo=     1
 LinEq1:  Iter=  3 NonCon=     1 RMS=2.03D-06 Max=8.00D-05 NDo=     1
 LinEq1:  Iter=  4 NonCon=     1 RMS=9.77D-07 Max=4.81D-05 NDo=     1
 LinEq1:  Iter=  5 NonCon=     1 RMS=4.58D-07 Max=2.57D-05 NDo=     1
 LinEq1:  Iter=  6 NonCon=     1 RMS=3.23D-07 Max=1.72D-05 NDo=     1
 LinEq1:  Iter=  7 NonCon=     1 RMS=1.81D-07 Max=7.79D-06 NDo=     1
 LinEq1:  Iter=  8 NonCon=     1 RMS=1.01D-07 Max=2.85D-06 NDo=     1
 LinEq1:  Iter=  9 NonCon=     1 RMS=3.23D-08 Max=7.46D-07 NDo=     1
 LinEq1:  Iter= 10 NonCon=     1 RMS=1.25D-08 Max=2.83D-07 NDo=     1
 LinEq1:  Iter= 11 NonCon=     0 RMS=4.61D-09 Max=7.30D-08 NDo=     1
 Linear equations converged to 1.180D-08 1.180D-07 after    11 iterations.
     Minimum is close to point  2 DX=  1.39D-05 DF=  0.00D+00 DXR=  1.39D-05 DFR=  0.00D+00 which will be used.
 LinEq1:  Iter=  0 NonCon=     1 RMS=2.62D-08 Max=7.81D-07 NDo=     1
 LinEq1:  Iter=  1 NonCon=     1 RMS=1.91D-08 Max=1.13D-06 NDo=     1
 LinEq1:  Iter=  2 NonCon=     1 RMS=7.66D-09 Max=3.07D-07 NDo=     1
 LinEq1:  Iter=  3 NonCon=     1 RMS=4.13D-09 Max=1.77D-07 NDo=     1
 LinEq1:  Iter=  4 NonCon=     1 RMS=2.30D-09 Max=5.57D-08 NDo=     1
 LinEq1:  Iter=  5 NonCon=     1 RMS=1.15D-09 Max=4.36D-08 NDo=     1
 LinEq1:  Iter=  6 NonCon=     1 RMS=7.17D-10 Max=4.05D-08 NDo=     1
 LinEq1:  Iter=  7 NonCon=     1 RMS=2.39D-10 Max=1.57D-08 NDo=     1
 LinEq1:  Iter=  8 NonCon=     1 RMS=9.43D-11 Max=3.88D-09 NDo=     1
 LinEq1:  Iter=  9 NonCon=     1 RMS=4.66D-11 Max=1.27D-09 NDo=     1
 LinEq1:  Iter= 10 NonCon=     0 RMS=1.55D-11 Max=2.67D-10 NDo=     1
 Linear equations converged to 3.804D-11 3.804D-10 after    10 iterations.
 SCF Done:  E(UwB97XD) =  -268.266387961     a.u. after    4 cycles
            Convg  =    0.6609D-08                    29 Fock formations.
              S**2 =  2.0075                  -V/T =  2.0058
 <Sx>= 0.0000 <Sy>= 0.0000 <Sz>= 1.0000 <S**2>= 2.0075 S= 1.0025
 <L.S>= 0.000000000000E+00
 Annihilation of the first spin contaminant:
 S**2 before annihilation     2.0075,   after     2.0000
 Calling FoFJK, ICntrl=      2127 FMM=F ISym2X=0 I1Cent= 0 IOpClX= 1 NMat=1 NMatS=1 NMatT=0.
 ***** Axes restored to original set *****
 -------------------------------------------------------------------
 Center     Atomic                   Forces (Hartrees/Bohr)
 Number     Number              X              Y              Z
 -------------------------------------------------------------------
      1        6          -0.000068790   -0.000041668   -0.000222767
      2        1           0.000061369    0.000013678    0.000002967
      3        1           0.000021401   -0.000028016    0.000013369
      4        1           0.000002187    0.000008624    0.000014742
      5        6          -0.000209861    0.000323085    0.000467334
      6        6           0.000007872    0.000043038   -0.000097945
      7        1          -0.000013695    0.000013618   -0.000029337
      8        1          -0.000050309    0.000016558   -0.000131811
      9        8           0.000160483    0.000101078    0.000155704
     10        1          -0.000014856   -0.000093913   -0.000103065
     11        8           0.000104199   -0.000356081   -0.000069191
 -------------------------------------------------------------------
 Cartesian Forces:  Max     0.000467334 RMS     0.000143953

 GradGradGradGradGradGradGradGradGradGradGradGradGradGradGradGradGradGrad
 Berny optimization.
 Using GEDIIS/GDIIS optimizer.
 FormGI is forming the generalized inverse of G from B-inverse, IUseBI=4.
 Internal  Forces:  Max     0.000368768 RMS     0.000092624
 Search for a local minimum.
 Step number  10 out of a maximum of   51
 All quantities printed in internal units (Hartrees-Bohrs-Radians)
 Mixed Optimization -- En-DIIS/RFO-DIIS
 Swapping is turned off.
 Update second derivatives using D2CorX and points    7    8    9   10
 DE= -9.27D-06 DEPred=-4.81D-06 R= 1.93D+00
 TightC=F SS=  1.41D+00  RLast= 3.43D-02 DXNew= 2.3198D+00 1.0304D-01
 Trust test= 1.93D+00 RLast= 3.43D-02 DXMaxT set to 1.38D+00
 ITU=  1  1  1  1  1  1  0  1  1  0
     Eigenvalues ---    0.00234   0.00422   0.00973   0.01966   0.06346
     Eigenvalues ---    0.07288   0.07491   0.07809   0.11535   0.14562
     Eigenvalues ---    0.14809   0.16003   0.16124   0.16878   0.18999
     Eigenvalues ---    0.19398   0.26467   0.31064   0.32482   0.34337
     Eigenvalues ---    0.34426   0.34551   0.34647   0.35070   0.43893
     Eigenvalues ---    0.54134   0.67882
 En-DIIS/RFO-DIIS IScMMF=        0 using points:    10    9    8    7
 RFO step:  Lambda=-9.00490478D-07.
 DidBck=F Rises=F RFO-DIIS coefs:    2.44382   -2.12060    0.93690   -0.26012
 Iteration  1 RMS(Cart)=  0.00800814 RMS(Int)=  0.00004828
 Iteration  2 RMS(Cart)=  0.00004600 RMS(Int)=  0.00001814
 Iteration  3 RMS(Cart)=  0.00000000 RMS(Int)=  0.00001814
 Variable       Old X    -DE/DX   Delta X   Delta X   Delta X     New X
                                 (Linear)    (Quad)   (Total)
    R1        2.05595   0.00006   0.00013   0.00013   0.00026   2.05621
    R2        2.06739   0.00000   0.00040  -0.00023   0.00017   2.06756
    R3        2.05699   0.00001   0.00003  -0.00002   0.00001   2.05700
    R4        2.86137  -0.00018  -0.00219   0.00015  -0.00204   2.85933
    R5        2.89203   0.00003  -0.00055   0.00007  -0.00048   2.89155
    R6        2.45796   0.00037   0.00136  -0.00020   0.00116   2.45913
    R7        2.06240   0.00002  -0.00001   0.00000  -0.00001   2.06239
    R8        2.05681   0.00004   0.00031  -0.00016   0.00014   2.05696
    R9        2.66868  -0.00009  -0.00002  -0.00021  -0.00023   2.66845
   R10        1.81040   0.00009   0.00016  -0.00015   0.00002   1.81042
    A1        1.89972  -0.00001  -0.00041  -0.00017  -0.00058   1.89914
    A2        1.90281  -0.00002  -0.00004  -0.00012  -0.00016   1.90265
    A3        1.92936   0.00000   0.00034  -0.00010   0.00025   1.92961
    A4        1.89959   0.00000  -0.00074   0.00017  -0.00057   1.89903
    A5        1.93859   0.00000   0.00082  -0.00001   0.00081   1.93940
    A6        1.89325   0.00003  -0.00001   0.00023   0.00022   1.89346
    A7        2.04391   0.00010   0.00224   0.00009   0.00228   2.04620
    A8        2.01138   0.00000   0.00144   0.00003   0.00139   2.01278
    A9        1.97280  -0.00004  -0.00067   0.00017  -0.00055   1.97225
   A10        1.90361   0.00009  -0.00007   0.00055   0.00048   1.90409
   A11        1.86189   0.00013   0.00033   0.00037   0.00069   1.86258
   A12        1.98683  -0.00026  -0.00090   0.00008  -0.00082   1.98600
   A13        1.90282  -0.00009  -0.00058  -0.00015  -0.00074   1.90208
   A14        1.94587   0.00006   0.00039  -0.00018   0.00021   1.94608
   A15        1.85900   0.00007   0.00085  -0.00069   0.00016   1.85917
   A16        1.89908  -0.00011   0.00080  -0.00122  -0.00042   1.89866
    D1       -2.99524   0.00006   0.01207   0.00304   0.01511  -2.98013
    D2        0.90276  -0.00001   0.00885   0.00260   0.01146   0.91421
    D3        1.17720   0.00007   0.01181   0.00332   0.01512   1.19233
    D4       -1.20799   0.00000   0.00859   0.00288   0.01148  -1.19651
    D5       -0.90981   0.00005   0.01223   0.00297   0.01520  -0.89461
    D6        2.98818  -0.00002   0.00901   0.00254   0.01155   2.99973
    D7        3.01339  -0.00001   0.00193   0.00003   0.00195   3.01534
    D8        0.96055  -0.00003   0.00249  -0.00028   0.00219   0.96274
    D9       -1.08459  -0.00005   0.00174   0.00028   0.00200  -1.08259
   D10       -0.86855   0.00007   0.00587   0.00040   0.00629  -0.86226
   D11       -2.92138   0.00005   0.00643   0.00009   0.00653  -2.91485
   D12        1.31666   0.00003   0.00568   0.00065   0.00634   1.32300
   D13       -1.21264  -0.00003  -0.01085  -0.00201  -0.01286  -1.22550
   D14        0.94989  -0.00005  -0.01133  -0.00135  -0.01268   0.93721
   D15        3.02373  -0.00008  -0.01130  -0.00205  -0.01335   3.01038
         Item               Value     Threshold  Converged?
 Maximum Force            0.000369     0.000002     NO 
 RMS     Force            0.000093     0.000001     NO 
 Maximum Displacement     0.021784     0.000006     NO 
 RMS     Displacement     0.008012     0.000004     NO 
 Predicted change in Energy=-2.337238D-06
 GradGradGradGradGradGradGradGradGradGradGradGradGradGradGradGradGradGrad

                          Input orientation:                          
 ---------------------------------------------------------------------
 Center     Atomic      Atomic             Coordinates (Angstroms)
 Number     Number       Type             X           Y           Z
 ---------------------------------------------------------------------
      1          6           0        1.008930    0.471929    0.967060
      2          1           0        2.041612    0.274884    1.247608
      3          1           0        0.356188    0.176774    1.794030
      4          1           0        0.887528    1.538687    0.787718
      5          6           0        0.651830   -0.271561   -0.301463
      6          6           0       -0.690604    0.063114   -0.955071
      7          1           0       -0.755926   -0.446704   -1.917831
      8          1           0       -0.697740    1.138591   -1.122759
      9          8           0       -1.807910   -0.223757   -0.140634
     10          1           0       -1.901471   -1.174513   -0.068986
     11          8           0        0.907562   -1.547445   -0.289573
 ---------------------------------------------------------------------
                    Distance matrix (angstroms):
                    1          2          3          4          5
     1  C    0.000000
     2  H    1.088102   0.000000
     3  H    1.094106   1.774502   0.000000
     4  H    1.088519   1.772175   1.774765   0.000000
     5  C    1.513093   2.151678   2.163215   2.125762   0.000000
     6  C    2.598102   3.515914   2.943850   2.775811   1.530144
     7  H    3.504455   4.285664   3.924721   3.736671   2.150604
     8  H    2.779299   3.724067   3.247077   2.514572   2.117638
     9  O    3.105729   4.122460   2.930302   3.351631   2.465455
    10  H    3.500657   4.402508   3.223946   3.984207   2.718219
    11  O    2.380604   2.640053   2.760135   3.268817   1.301315
                    6          7          8          9         10
     6  C    0.000000
     7  H    1.091369   0.000000
     8  H    1.088494   1.774453   0.000000
     9  O    1.412082   2.077210   2.013216   0.000000
    10  H    1.945011   2.293514   2.812446   0.958031   0.000000
    11  O    2.364513   2.574888   3.238206   3.024586   2.842254
                   11
    11  O    0.000000
 Stoichiometry    C3H6O2(3)
 Framework group  C1[X(C3H6O2)]
 Deg. of freedom    27
 Full point group                 C1      NOp   1
 Largest Abelian subgroup         C1      NOp   1
 Largest concise Abelian subgroup C1      NOp   1
                         Standard orientation:                         
 ---------------------------------------------------------------------
 Center     Atomic      Atomic             Coordinates (Angstroms)
 Number     Number       Type             X           Y           Z
 ---------------------------------------------------------------------
      1          6           0       -1.358281    0.978863   -0.116375
      2          1           0       -2.424187    0.760262   -0.121218
      3          1           0       -1.053306    1.270380   -1.125868
      4          1           0       -1.169773    1.809925    0.560880
      5          6           0       -0.572053   -0.220708    0.365626
      6          6           0        0.919249   -0.016213    0.640473
      7          1           0        1.324841   -0.919439    1.099563
      8          1           0        0.997149    0.806590    1.348814
      9          8           0        1.661677    0.363321   -0.499146
     10          1           0        1.713674   -0.383944   -1.096401
     11          8           0       -0.826913   -1.337750   -0.251368
 ---------------------------------------------------------------------
 Rotational constants (GHZ):      7.5831237      4.0849266      3.2536328
 Standard basis: Aug-CC-pVTZ (5D, 7F)
 There are   425 symmetry adapted cartesian basis functions of A   symmetry.
 There are   368 symmetry adapted basis functions of A   symmetry.
   368 basis functions,   522 primitive gaussians,   425 cartesian basis functions
    21 alpha electrons       19 beta electrons
       nuclear repulsion energy       175.9400000258 Hartrees.
 NAtoms=   11 NActive=   11 NUniq=   11 SFac= 1.00D+00 NAtFMM=   60 NAOKFM=F Big=F
 Integral buffers will be    131072 words long.
 Raffenetti 2 integral format.
 Two-electron integral symmetry is turned on.
 Nuclear repulsion after empirical dispersion term =      175.9361376621 Hartrees.
 One-electron integrals computed using PRISM.
 NBasis=   368 RedAO= T EigKep=  1.61D-05  NBF=   368
 NBsUse=   368 1.00D-06 EigRej= -1.00D+00 NBFU=   368
 Initial guess from the checkpoint file:  "hydroxyacetone_Conf-wb97-opt.chk"
 B after Tr=     0.000000    0.000000    0.000000
         Rot=    1.000000   -0.000532   -0.000230    0.000217 Ang=  -0.07 deg.
 Initial guess <Sx>= 0.0000 <Sy>= 0.0000 <Sz>= 1.0000 <S**2>= 2.0075 S= 1.0025
 ExpMin= 2.53D-02 ExpMax= 1.53D+04 ExpMxC= 5.22D+02 IAcc=3 IRadAn=         5 AccDes= 0.00D+00
 Harris functional with IExCor= 4639 and IRadAn=       5 diagonalized for initial guess.
 HarFok:  IExCor= 4639 AccDes= 0.00D+00 IRadAn=         5 IDoV= 1 UseB2=F ITyADJ=14
 ICtDFT=  3500011 ScaDFX=  1.000000  1.000000  1.000000  1.000000
 FoFCou: FMM=F IPFlag=           0 FMFlag=      100000 FMFlg1=           0
         NFxFlg=           0 DoJE=T BraDBF=F KetDBF=T FulRan=T
         wScrn=  0.000000 ICntrl=     500 IOpCl=  0 I1Cent=   200000004 NGrid=           0
         NMat0=    1 NMatS0=      1 NMatT0=    0 NMatD0=    1 NMtDS0=    0 NMtDT0=    0
 Petite list used in FoFCou.
 Gradient too large for Newton-Raphson -- use scaled steepest descent instead.
     Minimum is close to point  4 DX=  6.66D-02 DF= -1.77D-07 DXR=  5.26D-02 DFR=  2.77D-03 which will be used.
 LinEq1:  Iter=  0 NonCon=     1 RMS=3.40D-05 Max=5.69D-04 NDo=     1
 AX will form     1 AO Fock derivatives at one time.
 LinEq1:  Iter=  1 NonCon=     1 RMS=8.73D-06 Max=2.02D-04 NDo=     1
 LinEq1:  Iter=  2 NonCon=     1 RMS=5.50D-06 Max=2.72D-04 NDo=     1
 LinEq1:  Iter=  3 NonCon=     1 RMS=1.80D-06 Max=7.03D-05 NDo=     1
 LinEq1:  Iter=  4 NonCon=     1 RMS=1.01D-06 Max=5.01D-05 NDo=     1
 LinEq1:  Iter=  5 NonCon=     1 RMS=5.59D-07 Max=1.88D-05 NDo=     1
 LinEq1:  Iter=  6 NonCon=     1 RMS=2.81D-07 Max=7.62D-06 NDo=     1
 LinEq1:  Iter=  7 NonCon=     1 RMS=1.37D-07 Max=4.81D-06 NDo=     1
 LinEq1:  Iter=  8 NonCon=     1 RMS=5.92D-08 Max=4.13D-06 NDo=     1
 LinEq1:  Iter=  9 NonCon=     1 RMS=2.59D-08 Max=1.57D-06 NDo=     1
 LinEq1:  Iter= 10 NonCon=     1 RMS=1.24D-08 Max=4.71D-07 NDo=     1
 LinEq1:  Iter= 11 NonCon=     0 RMS=4.83D-09 Max=8.38D-08 NDo=     1
 Linear equations converged to 1.180D-08 1.180D-07 after    11 iterations.
     Accept linear search using points  2 and  3.
     Minimum is close to point  2 DX=  6.17D-06 DF=  0.00D+00 DXR=  6.17D-06 DFR=  0.00D+00 which will be used.
 LinEq1:  Iter=  0 NonCon=     1 RMS=1.80D-08 Max=2.89D-07 NDo=     1
 LinEq1:  Iter=  1 NonCon=     1 RMS=1.24D-08 Max=5.08D-07 NDo=     1
 LinEq1:  Iter=  2 NonCon=     1 RMS=5.96D-09 Max=2.06D-07 NDo=     1
 LinEq1:  Iter=  3 NonCon=     1 RMS=3.02D-09 Max=1.42D-07 NDo=     1
 LinEq1:  Iter=  4 NonCon=     1 RMS=1.88D-09 Max=9.60D-08 NDo=     1
 LinEq1:  Iter=  5 NonCon=     1 RMS=9.88D-10 Max=5.05D-08 NDo=     1
 LinEq1:  Iter=  6 NonCon=     1 RMS=7.31D-10 Max=3.29D-08 NDo=     1
 LinEq1:  Iter=  7 NonCon=     1 RMS=2.37D-10 Max=6.87D-09 NDo=     1
 LinEq1:  Iter=  8 NonCon=     1 RMS=9.22D-11 Max=3.29D-09 NDo=     1
 LinEq1:  Iter=  9 NonCon=     1 RMS=4.36D-11 Max=1.46D-09 NDo=     1
 LinEq1:  Iter= 10 NonCon=     0 RMS=1.29D-11 Max=2.47D-10 NDo=     1
 Linear equations converged to 2.877D-11 2.877D-10 after    10 iterations.
 SCF Done:  E(UwB97XD) =  -268.266391522     a.u. after    4 cycles
            Convg  =    0.5743D-08                    29 Fock formations.
              S**2 =  2.0075                  -V/T =  2.0058
 <Sx>= 0.0000 <Sy>= 0.0000 <Sz>= 1.0000 <S**2>= 2.0075 S= 1.0025
 <L.S>= 0.000000000000E+00
 Annihilation of the first spin contaminant:
 S**2 before annihilation     2.0075,   after     2.0000
 Calling FoFJK, ICntrl=      2127 FMM=F ISym2X=0 I1Cent= 0 IOpClX= 1 NMat=1 NMatS=1 NMatT=0.
 ***** Axes restored to original set *****
 -------------------------------------------------------------------
 Center     Atomic                   Forces (Hartrees/Bohr)
 Number     Number              X              Y              Z
 -------------------------------------------------------------------
      1        6          -0.000032752    0.000067120    0.000058265
      2        1           0.000019649   -0.000000925   -0.000002613
      3        1           0.000016012   -0.000016433   -0.000015371
      4        1           0.000024434    0.000002360    0.000004516
      5        6          -0.000099622   -0.000110036   -0.000006004
      6        6           0.000083293    0.000102620   -0.000050694
      7        1          -0.000002991    0.000003478   -0.000015503
      8        1           0.000010108    0.000003888   -0.000053133
      9        8          -0.000048270   -0.000007313    0.000083768
     10        1          -0.000017433   -0.000051325   -0.000000931
     11        8           0.000047572    0.000006566   -0.000002301
 -------------------------------------------------------------------
 Cartesian Forces:  Max     0.000110036 RMS     0.000046290

 GradGradGradGradGradGradGradGradGradGradGradGradGradGradGradGradGradGrad
 Berny optimization.
 Using GEDIIS/GDIIS optimizer.
 FormGI is forming the generalized inverse of G from B-inverse, IUseBI=4.
 Internal  Forces:  Max     0.000111608 RMS     0.000030261
 Search for a local minimum.
 Step number  11 out of a maximum of   51
 All quantities printed in internal units (Hartrees-Bohrs-Radians)
 Mixed Optimization -- En-DIIS/RFO-DIIS
 Swapping is turned off.
 Update second derivatives using D2CorX and points    7    8    9   10   11
 DE= -3.56D-06 DEPred=-2.34D-06 R= 1.52D+00
 TightC=F SS=  1.41D+00  RLast= 4.17D-02 DXNew= 2.3198D+00 1.2516D-01
 Trust test= 1.52D+00 RLast= 4.17D-02 DXMaxT set to 1.38D+00
 ITU=  1  1  1  1  1  1  1  0  1  1  0
     Eigenvalues ---    0.00203   0.00409   0.00952   0.01883   0.06265
     Eigenvalues ---    0.07284   0.07481   0.07687   0.11320   0.14634
     Eigenvalues ---    0.15001   0.15973   0.16155   0.16302   0.19047
     Eigenvalues ---    0.19917   0.23309   0.31077   0.32523   0.34337
     Eigenvalues ---    0.34414   0.34484   0.34593   0.34772   0.44109
     Eigenvalues ---    0.52899   0.69686
 En-DIIS/RFO-DIIS IScMMF=        0 using points:    11   10    9    8    7
 RFO step:  Lambda=-8.21272973D-08.
 DidBck=F Rises=F RFO-DIIS coefs:    0.93500    0.36817   -0.49317    0.24892   -0.05891
 Iteration  1 RMS(Cart)=  0.00085753 RMS(Int)=  0.00000443
 Iteration  2 RMS(Cart)=  0.00000048 RMS(Int)=  0.00000441
 Variable       Old X    -DE/DX   Delta X   Delta X   Delta X     New X
                                 (Linear)    (Quad)   (Total)
    R1        2.05621   0.00002   0.00004   0.00003   0.00006   2.05628
    R2        2.06756  -0.00002   0.00007  -0.00010  -0.00003   2.06753
    R3        2.05700   0.00000   0.00000  -0.00001  -0.00001   2.05700
    R4        2.85933   0.00007  -0.00026   0.00027   0.00000   2.85933
    R5        2.89155   0.00001  -0.00006  -0.00010  -0.00016   2.89139
    R6        2.45913   0.00000   0.00017  -0.00011   0.00007   2.45919
    R7        2.06239   0.00001   0.00004  -0.00001   0.00003   2.06242
    R8        2.05696   0.00001   0.00006  -0.00003   0.00003   2.05699
    R9        2.66845   0.00011   0.00004   0.00024   0.00028   2.66873
   R10        1.81042   0.00005   0.00011  -0.00003   0.00007   1.81049
    A1        1.89914   0.00000   0.00000  -0.00009  -0.00009   1.89905
    A2        1.90265  -0.00001  -0.00006  -0.00007  -0.00013   1.90252
    A3        1.92961  -0.00001  -0.00003  -0.00007  -0.00010   1.92951
    A4        1.89903   0.00001   0.00005   0.00008   0.00013   1.89916
    A5        1.93940  -0.00002   0.00007  -0.00003   0.00004   1.93944
    A6        1.89346   0.00002  -0.00003   0.00018   0.00015   1.89362
    A7        2.04620   0.00000   0.00030   0.00007   0.00035   2.04655
    A8        2.01278  -0.00003   0.00017   0.00005   0.00020   2.01298
    A9        1.97225   0.00004   0.00012   0.00029   0.00040   1.97265
   A10        1.90409   0.00002   0.00005   0.00000   0.00004   1.90413
   A11        1.86258   0.00002   0.00021  -0.00003   0.00018   1.86276
   A12        1.98600  -0.00007  -0.00040   0.00018  -0.00022   1.98578
   A13        1.90208  -0.00003  -0.00026  -0.00004  -0.00030   1.90178
   A14        1.94608   0.00001   0.00007  -0.00008  -0.00001   1.94607
   A15        1.85917   0.00004   0.00035  -0.00004   0.00031   1.85948
   A16        1.89866   0.00001  -0.00001   0.00009   0.00008   1.89874
    D1       -2.98013   0.00002   0.00078   0.00068   0.00146  -2.97868
    D2        0.91421  -0.00002   0.00006   0.00004   0.00010   0.91431
    D3        1.19233   0.00003   0.00075   0.00086   0.00161   1.19394
    D4       -1.19651  -0.00001   0.00003   0.00022   0.00025  -1.19626
    D5       -0.89461   0.00001   0.00067   0.00066   0.00133  -0.89329
    D6        2.99973  -0.00003  -0.00005   0.00002  -0.00003   2.99970
    D7        3.01534   0.00000   0.00022   0.00015   0.00037   3.01570
    D8        0.96274   0.00001   0.00039   0.00021   0.00060   0.96334
    D9       -1.08259  -0.00002   0.00005   0.00018   0.00022  -1.08237
   D10       -0.86226   0.00001   0.00093   0.00068   0.00161  -0.86065
   D11       -2.91485   0.00002   0.00110   0.00074   0.00184  -2.91301
   D12        1.32300  -0.00001   0.00076   0.00071   0.00147   1.32447
   D13       -1.22550   0.00000  -0.00065  -0.00055  -0.00120  -1.22670
   D14        0.93721  -0.00001  -0.00085  -0.00048  -0.00133   0.93589
   D15        3.01038  -0.00001  -0.00091  -0.00059  -0.00150   3.00888
         Item               Value     Threshold  Converged?
 Maximum Force            0.000112     0.000002     NO 
 RMS     Force            0.000030     0.000001     NO 
 Maximum Displacement     0.001972     0.000006     NO 
 RMS     Displacement     0.000858     0.000004     NO 
 Predicted change in Energy=-1.433564D-07
 GradGradGradGradGradGradGradGradGradGradGradGradGradGradGradGradGradGrad

                          Input orientation:                          
 ---------------------------------------------------------------------
 Center     Atomic      Atomic             Coordinates (Angstroms)
 Number     Number       Type             X           Y           Z
 ---------------------------------------------------------------------
      1          6           0        1.008902    0.471889    0.967319
      2          1           0        2.041986    0.275592    1.247040
      3          1           0        0.357111    0.175924    1.794727
      4          1           0        0.886648    1.538617    0.788398
      5          6           0        0.651561   -0.271638   -0.301116
      6          6           0       -0.690555    0.063073   -0.955160
      7          1           0       -0.755903   -0.447298   -1.917644
      8          1           0       -0.697379    1.138418   -1.123802
      9          8           0       -1.808055   -0.223230   -0.140527
     10          1           0       -1.902510   -1.173965   -0.069265
     11          8           0        0.908195   -1.547382   -0.289871
 ---------------------------------------------------------------------
                    Distance matrix (angstroms):
                    1          2          3          4          5
     1  C    0.000000
     2  H    1.088136   0.000000
     3  H    1.094090   1.774458   0.000000
     4  H    1.088516   1.772115   1.774835   0.000000
     5  C    1.513094   2.151633   2.163232   2.125872   0.000000
     6  C    2.598309   3.515910   2.944863   2.775751   1.530059
     7  H    3.504633   4.285554   3.925418   3.736910   2.150576
     8  H    2.780008   3.724175   3.249024   2.515116   2.117714
     9  O    3.105762   4.122739   2.931292   3.350884   2.465328
    10  H    3.501380   4.403739   3.225299   3.984104   2.718681
    11  O    2.380783   2.640229   2.760259   3.269024   1.301349
                    6          7          8          9         10
     6  C    0.000000
     7  H    1.091387   0.000000
     8  H    1.088510   1.774291   0.000000
     9  O    1.412233   2.077348   2.013583   0.000000
    10  H    1.945227   2.293306   2.812740   0.958070   0.000000
    11  O    2.364779   2.574694   3.238338   3.025507   2.843970
                   11
    11  O    0.000000
 Stoichiometry    C3H6O2(3)
 Framework group  C1[X(C3H6O2)]
 Deg. of freedom    27
 Full point group                 C1      NOp   1
 Largest Abelian subgroup         C1      NOp   1
 Largest concise Abelian subgroup C1      NOp   1
                         Standard orientation:                         
 ---------------------------------------------------------------------
 Center     Atomic      Atomic             Coordinates (Angstroms)
 Number     Number       Type             X           Y           Z
 ---------------------------------------------------------------------
      1          6           0       -1.357992    0.979374   -0.116017
      2          1           0       -2.424033    0.761243   -0.119716
      3          1           0       -1.054060    1.270693   -1.125864
      4          1           0       -1.168531    1.810366    0.561053
      5          6           0       -0.571908   -0.220639    0.365120
      6          6           0        0.919342   -0.017003    0.640416
      7          1           0        1.324608   -0.920922    1.098472
      8          1           0        0.997609    0.804746    1.349962
      9          8           0        1.661913    0.363519   -0.498966
     10          1           0        1.714602   -0.383456   -1.096588
     11          8           0       -0.827769   -1.337652   -0.251588
 ---------------------------------------------------------------------
 Rotational constants (GHZ):      7.5824096      4.0842133      3.2527828
 Standard basis: Aug-CC-pVTZ (5D, 7F)
 There are   425 symmetry adapted cartesian basis functions of A   symmetry.
 There are   368 symmetry adapted basis functions of A   symmetry.
   368 basis functions,   522 primitive gaussians,   425 cartesian basis functions
    21 alpha electrons       19 beta electrons
       nuclear repulsion energy       175.9289181845 Hartrees.
 NAtoms=   11 NActive=   11 NUniq=   11 SFac= 1.00D+00 NAtFMM=   60 NAOKFM=F Big=F
 Integral buffers will be    131072 words long.
 Raffenetti 2 integral format.
 Two-electron integral symmetry is turned on.
 Nuclear repulsion after empirical dispersion term =      175.9250564032 Hartrees.
 One-electron integrals computed using PRISM.
 NBasis=   368 RedAO= T EigKep=  1.61D-05  NBF=   368
 NBsUse=   368 1.00D-06 EigRej= -1.00D+00 NBFU=   368
 Initial guess from the checkpoint file:  "hydroxyacetone_Conf-wb97-opt.chk"
 B after Tr=     0.000000    0.000000    0.000000
         Rot=    1.000000   -0.000227   -0.000030    0.000147 Ang=  -0.03 deg.
 Initial guess <Sx>= 0.0000 <Sy>= 0.0000 <Sz>= 1.0000 <S**2>= 2.0075 S= 1.0025
 LinEq1:  Iter=  0 NonCon=     1 RMS=7.83D-06 Max=1.02D-04 NDo=     1
 AX will form     1 AO Fock derivatives at one time.
 LinEq1:  Iter=  1 NonCon=     1 RMS=1.46D-06 Max=4.55D-05 NDo=     1
 LinEq1:  Iter=  2 NonCon=     1 RMS=9.08D-07 Max=1.90D-05 NDo=     1
 LinEq1:  Iter=  3 NonCon=     1 RMS=5.20D-07 Max=2.62D-05 NDo=     1
 LinEq1:  Iter=  4 NonCon=     1 RMS=2.01D-07 Max=5.75D-06 NDo=     1
 LinEq1:  Iter=  5 NonCon=     1 RMS=1.32D-07 Max=5.42D-06 NDo=     1
 LinEq1:  Iter=  6 NonCon=     1 RMS=7.08D-08 Max=3.24D-06 NDo=     1
 LinEq1:  Iter=  7 NonCon=     1 RMS=4.23D-08 Max=1.81D-06 NDo=     1
 LinEq1:  Iter=  8 NonCon=     1 RMS=1.93D-08 Max=1.16D-06 NDo=     1
 LinEq1:  Iter=  9 NonCon=     1 RMS=7.74D-09 Max=3.64D-07 NDo=     1
 LinEq1:  Iter= 10 NonCon=     0 RMS=3.10D-09 Max=7.92D-08 NDo=     1
 Linear equations converged to 1.180D-08 1.180D-07 after    10 iterations.
     Accept linear search using points  1 and  2.
     Minimum is close to point  2 DX= -1.63D-04 DF= -5.68D-14 DXR=  1.63D-04 DFR=  4.61D-08 which will be used.
 LinEq1:  Iter=  0 NonCon=     1 RMS=7.34D-09 Max=1.95D-07 NDo=     1
 LinEq1:  Iter=  1 NonCon=     1 RMS=4.45D-09 Max=1.88D-07 NDo=     1
 LinEq1:  Iter=  2 NonCon=     1 RMS=1.83D-09 Max=9.84D-08 NDo=     1
 LinEq1:  Iter=  3 NonCon=     1 RMS=8.79D-10 Max=4.29D-08 NDo=     1
 LinEq1:  Iter=  4 NonCon=     1 RMS=5.46D-10 Max=2.45D-08 NDo=     1
 LinEq1:  Iter=  5 NonCon=     1 RMS=3.11D-10 Max=1.33D-08 NDo=     1
 LinEq1:  Iter=  6 NonCon=     1 RMS=1.34D-10 Max=4.50D-09 NDo=     1
 LinEq1:  Iter=  7 NonCon=     1 RMS=8.06D-11 Max=3.60D-09 NDo=     1
 LinEq1:  Iter=  8 NonCon=     1 RMS=3.48D-11 Max=1.07D-09 NDo=     1
 LinEq1:  Iter=  9 NonCon=     1 RMS=2.46D-11 Max=7.58D-10 NDo=     1
 LinEq1:  Iter= 10 NonCon=     0 RMS=7.69D-12 Max=1.28D-10 NDo=     1
 Linear equations converged to 2.343D-11 2.343D-10 after    10 iterations.
 SCF Done:  E(UwB97XD) =  -268.266391681     a.u. after    3 cycles
            Convg  =    0.3979D-08                    23 Fock formations.
              S**2 =  2.0075                  -V/T =  2.0058
 <Sx>= 0.0000 <Sy>= 0.0000 <Sz>= 1.0000 <S**2>= 2.0075 S= 1.0025
 <L.S>= 0.000000000000E+00
 Annihilation of the first spin contaminant:
 S**2 before annihilation     2.0075,   after     2.0000
 Calling FoFJK, ICntrl=      2127 FMM=F ISym2X=0 I1Cent= 0 IOpClX= 1 NMat=1 NMatS=1 NMatT=0.
 ***** Axes restored to original set *****
 -------------------------------------------------------------------
 Center     Atomic                   Forces (Hartrees/Bohr)
 Number     Number              X              Y              Z
 -------------------------------------------------------------------
      1        6          -0.000003567    0.000020662    0.000043680
      2        1           0.000005155   -0.000001940   -0.000003221
      3        1           0.000003642   -0.000006259   -0.000006838
      4        1           0.000005702   -0.000003243   -0.000003266
      5        6          -0.000048300   -0.000037735   -0.000055432
      6        6           0.000065856    0.000015210   -0.000010043
      7        1          -0.000007092   -0.000001886    0.000000593
      8        1          -0.000008910   -0.000003116   -0.000002577
      9        8          -0.000032584    0.000007634    0.000028176
     10        1           0.000004716   -0.000006752   -0.000009892
     11        8           0.000015382    0.000017425    0.000018820
 -------------------------------------------------------------------
 Cartesian Forces:  Max     0.000065856 RMS     0.000022806

 GradGradGradGradGradGradGradGradGradGradGradGradGradGradGradGradGradGrad
 Berny optimization.
 Using GEDIIS/GDIIS optimizer.
 FormGI is forming the generalized inverse of G from B-inverse, IUseBI=4.
 Internal  Forces:  Max     0.000032651 RMS     0.000011714
 Search for a local minimum.
 Step number  12 out of a maximum of   51
 All quantities printed in internal units (Hartrees-Bohrs-Radians)
 Mixed Optimization -- En-DIIS/RFO-DIIS
 Swapping is turned off.
 Update second derivatives using D2CorX and points    7    8    9   10   11
                                                     12
 DE= -1.59D-07 DEPred=-1.43D-07 R= 1.11D+00
 Trust test= 1.11D+00 RLast= 4.64D-03 DXMaxT set to 1.38D+00
 ITU=  0  1  1  1  1  1  1  1  0  1  1  0
     Eigenvalues ---    0.00200   0.00415   0.00939   0.01985   0.06179
     Eigenvalues ---    0.07225   0.07393   0.07575   0.11335   0.14602
     Eigenvalues ---    0.15062   0.15551   0.16022   0.16346   0.18420
     Eigenvalues ---    0.19511   0.23088   0.31133   0.31683   0.34307
     Eigenvalues ---    0.34352   0.34473   0.34579   0.34785   0.43941
     Eigenvalues ---    0.52938   0.69615
 En-DIIS/RFO-DIIS IScMMF=        0 using points:    12   11   10    9    8
 RFO step:  Lambda=-1.24967607D-08.
 DidBck=F Rises=F RFO-DIIS coefs:    1.16803   -0.13766   -0.07054    0.04382   -0.00365
 Iteration  1 RMS(Cart)=  0.00019008 RMS(Int)=  0.00000017
 Iteration  2 RMS(Cart)=  0.00000002 RMS(Int)=  0.00000017
 Variable       Old X    -DE/DX   Delta X   Delta X   Delta X     New X
                                 (Linear)    (Quad)   (Total)
    R1        2.05628   0.00000   0.00002   0.00000   0.00002   2.05630
    R2        2.06753  -0.00001  -0.00001  -0.00001  -0.00002   2.06751
    R3        2.05700   0.00000   0.00000  -0.00001  -0.00001   2.05698
    R4        2.85933   0.00003   0.00003   0.00007   0.00011   2.85944
    R5        2.89139  -0.00002   0.00001  -0.00011  -0.00010   2.89129
    R6        2.45919  -0.00001  -0.00004   0.00003  -0.00001   2.45919
    R7        2.06242   0.00000   0.00002  -0.00001   0.00001   2.06243
    R8        2.05699   0.00000   0.00000   0.00000  -0.00001   2.05698
    R9        2.66873   0.00003   0.00004   0.00007   0.00011   2.66884
   R10        1.81049   0.00001   0.00002  -0.00001   0.00002   1.81051
    A1        1.89905   0.00000  -0.00001   0.00002   0.00001   1.89906
    A2        1.90252   0.00000  -0.00003   0.00001  -0.00003   1.90249
    A3        1.92951  -0.00001  -0.00004  -0.00002  -0.00007   1.92944
    A4        1.89916   0.00001   0.00007   0.00004   0.00011   1.89927
    A5        1.93944  -0.00001   0.00000  -0.00004  -0.00004   1.93940
    A6        1.89362   0.00000   0.00002   0.00000   0.00002   1.89363
    A7        2.04655   0.00000   0.00000   0.00005   0.00005   2.04660
    A8        2.01298  -0.00003   0.00001  -0.00013  -0.00012   2.01285
    A9        1.97265   0.00003   0.00009   0.00013   0.00022   1.97288
   A10        1.90413   0.00001   0.00003   0.00003   0.00007   1.90420
   A11        1.86276   0.00001   0.00006   0.00006   0.00012   1.86288
   A12        1.98578   0.00000  -0.00008   0.00004  -0.00004   1.98574
   A13        1.90178   0.00000  -0.00009   0.00005  -0.00004   1.90174
   A14        1.94607  -0.00001   0.00000  -0.00007  -0.00007   1.94600
   A15        1.85948   0.00000   0.00008  -0.00010  -0.00002   1.85946
   A16        1.89874  -0.00002  -0.00006  -0.00008  -0.00014   1.89860
    D1       -2.97868   0.00001   0.00034  -0.00002   0.00032  -2.97835
    D2        0.91431  -0.00001   0.00017  -0.00013   0.00004   0.91435
    D3        1.19394   0.00001   0.00038   0.00000   0.00038   1.19432
    D4       -1.19626   0.00000   0.00022  -0.00011   0.00011  -1.19616
    D5       -0.89329   0.00000   0.00029  -0.00003   0.00026  -0.89303
    D6        2.99970  -0.00001   0.00012  -0.00014  -0.00002   2.99968
    D7        3.01570   0.00001   0.00012   0.00000   0.00011   3.01582
    D8        0.96334   0.00000   0.00017  -0.00011   0.00007   0.96340
    D9       -1.08237   0.00000   0.00008  -0.00004   0.00004  -1.08233
   D10       -0.86065   0.00000   0.00025   0.00000   0.00024  -0.86040
   D11       -2.91301  -0.00001   0.00030  -0.00011   0.00020  -2.91282
   D12        1.32447  -0.00001   0.00021  -0.00004   0.00017   1.32464
   D13       -1.22670   0.00000  -0.00011  -0.00024  -0.00035  -1.22705
   D14        0.93589   0.00000  -0.00013  -0.00022  -0.00035   0.93554
   D15        3.00888  -0.00001  -0.00019  -0.00026  -0.00046   3.00842
         Item               Value     Threshold  Converged?
 Maximum Force            0.000033     0.000002     NO 
 RMS     Force            0.000012     0.000001     NO 
 Maximum Displacement     0.000408     0.000006     NO 
 RMS     Displacement     0.000190     0.000004     NO 
 Predicted change in Energy=-1.671820D-08
 GradGradGradGradGradGradGradGradGradGradGradGradGradGradGradGradGradGrad

                          Input orientation:                          
 ---------------------------------------------------------------------
 Center     Atomic      Atomic             Coordinates (Angstroms)
 Number     Number       Type             X           Y           Z
 ---------------------------------------------------------------------
      1          6           0        1.008899    0.471894    0.967383
      2          1           0        2.042080    0.275724    1.246885
      3          1           0        0.357314    0.175708    1.794858
      4          1           0        0.886493    1.538608    0.788526
      5          6           0        0.651492   -0.271672   -0.301078
      6          6           0       -0.690528    0.063074   -0.955178
      7          1           0       -0.755978   -0.447413   -1.917598
      8          1           0       -0.697366    1.138388   -1.123994
      9          8           0       -1.808088   -0.223099   -0.140481
     10          1           0       -1.902684   -1.173849   -0.069466
     11          8           0        0.908367   -1.547363   -0.289757
 ---------------------------------------------------------------------
                    Distance matrix (angstroms):
                    1          2          3          4          5
     1  C    0.000000
     2  H    1.088148   0.000000
     3  H    1.094077   1.774461   0.000000
     4  H    1.088509   1.772103   1.774889   0.000000
     5  C    1.513150   2.151643   2.163247   2.125930   0.000000
     6  C    2.598351   3.515885   2.945056   2.775734   1.530006
     7  H    3.504716   4.285558   3.925561   3.736991   2.150580
     8  H    2.780182   3.724220   3.249430   2.515257   2.117753
     9  O    3.105768   4.122790   2.931476   3.350736   2.465296
    10  H    3.501549   4.403999   3.225616   3.984104   2.718710
    11  O    2.380736   2.640117   2.760118   3.269005   1.301345
                    6          7          8          9         10
     6  C    0.000000
     7  H    1.091390   0.000000
     8  H    1.088507   1.774263   0.000000
     9  O    1.412291   2.077353   2.013616   0.000000
    10  H    1.945195   2.293084   2.812696   0.958079   0.000000
    11  O    2.364901   2.574840   3.238455   3.025737   2.844301
                   11
    11  O    0.000000
 Stoichiometry    C3H6O2(3)
 Framework group  C1[X(C3H6O2)]
 Deg. of freedom    27
 Full point group                 C1      NOp   1
 Largest Abelian subgroup         C1      NOp   1
 Largest concise Abelian subgroup C1      NOp   1
                         Standard orientation:                         
 ---------------------------------------------------------------------
 Center     Atomic      Atomic             Coordinates (Angstroms)
 Number     Number       Type             X           Y           Z
 ---------------------------------------------------------------------
      1          6           0       -1.357897    0.979505   -0.115955
      2          1           0       -2.423967    0.761450   -0.119352
      3          1           0       -1.054196    1.270650   -1.125908
      4          1           0       -1.168215    1.810499    0.561040
      5          6           0       -0.571832   -0.220635    0.365075
      6          6           0        0.919378   -0.017165    0.640413
      7          1           0        1.324651   -0.921186    1.098270
      8          1           0        0.997824    0.804435    1.350108
      9          8           0        1.661974    0.363494   -0.498980
     10          1           0        1.714792   -0.383568   -1.096495
     11          8           0       -0.828071   -1.337558   -0.251628
 ---------------------------------------------------------------------
 Rotational constants (GHZ):      7.5824974      4.0839462      3.2526167
 Standard basis: Aug-CC-pVTZ (5D, 7F)
 There are   425 symmetry adapted cartesian basis functions of A   symmetry.
 There are   368 symmetry adapted basis functions of A   symmetry.
   368 basis functions,   522 primitive gaussians,   425 cartesian basis functions
    21 alpha electrons       19 beta electrons
       nuclear repulsion energy       175.9264138232 Hartrees.
 NAtoms=   11 NActive=   11 NUniq=   11 SFac= 1.00D+00 NAtFMM=   60 NAOKFM=F Big=F
 Integral buffers will be    131072 words long.
 Raffenetti 2 integral format.
 Two-electron integral symmetry is turned on.
 Nuclear repulsion after empirical dispersion term =      175.9225521471 Hartrees.
 One-electron integrals computed using PRISM.
 NBasis=   368 RedAO= T EigKep=  1.61D-05  NBF=   368
 NBsUse=   368 1.00D-06 EigRej= -1.00D+00 NBFU=   368
 Initial guess from the checkpoint file:  "hydroxyacetone_Conf-wb97-opt.chk"
 B after Tr=     0.000000    0.000000    0.000000
         Rot=    1.000000   -0.000032   -0.000015    0.000050 Ang=  -0.01 deg.
 Initial guess <Sx>= 0.0000 <Sy>= 0.0000 <Sz>= 1.0000 <S**2>= 2.0075 S= 1.0025
 LinEq1:  Iter=  0 NonCon=     1 RMS=1.95D-06 Max=4.23D-05 NDo=     1
 AX will form     1 AO Fock derivatives at one time.
 LinEq1:  Iter=  1 NonCon=     1 RMS=4.18D-07 Max=1.39D-05 NDo=     1
 LinEq1:  Iter=  2 NonCon=     1 RMS=2.85D-07 Max=1.45D-05 NDo=     1
 LinEq1:  Iter=  3 NonCon=     1 RMS=1.49D-07 Max=7.03D-06 NDo=     1
 LinEq1:  Iter=  4 NonCon=     1 RMS=8.55D-08 Max=3.40D-06 NDo=     1
 LinEq1:  Iter=  5 NonCon=     1 RMS=4.54D-08 Max=2.18D-06 NDo=     1
 LinEq1:  Iter=  6 NonCon=     1 RMS=2.20D-08 Max=1.46D-06 NDo=     1
 LinEq1:  Iter=  7 NonCon=     1 RMS=1.20D-08 Max=4.71D-07 NDo=     1
 LinEq1:  Iter=  8 NonCon=     1 RMS=7.46D-09 Max=2.49D-07 NDo=     1
 LinEq1:  Iter=  9 NonCon=     1 RMS=2.49D-09 Max=6.76D-08 NDo=     1
 LinEq1:  Iter= 10 NonCon=     0 RMS=7.89D-10 Max=2.66D-08 NDo=     1
 Linear equations converged to 3.642D-09 3.642D-08 after    10 iterations.
     Accept linear search using points  1 and  2.
     Minimum is close to point  2 DX= -2.57D-04 DF=  0.00D+00 DXR=  2.57D-04 DFR=  0.00D+00 which will be used.
 SCF Done:  E(UwB97XD) =  -268.266391704     a.u. after    2 cycles
            Convg  =    0.8420D-06                    12 Fock formations.
              S**2 =  2.0075                  -V/T =  2.0058
 <Sx>= 0.0000 <Sy>= 0.0000 <Sz>= 1.0000 <S**2>= 2.0075 S= 1.0025
 <L.S>= 0.000000000000E+00
 Annihilation of the first spin contaminant:
 S**2 before annihilation     2.0075,   after     2.0000
 Calling FoFJK, ICntrl=      2127 FMM=F ISym2X=0 I1Cent= 0 IOpClX= 1 NMat=1 NMatS=1 NMatT=0.
 ***** Axes restored to original set *****
 -------------------------------------------------------------------
 Center     Atomic                   Forces (Hartrees/Bohr)
 Number     Number              X              Y              Z
 -------------------------------------------------------------------
      1        6           0.000008418   -0.000000902    0.000020133
      2        1          -0.000001932   -0.000000541   -0.000001731
      3        1          -0.000000608   -0.000000423   -0.000002109
      4        1          -0.000001416   -0.000001584   -0.000003120
      5        6          -0.000026321   -0.000005240   -0.000040467
      6        6           0.000037966    0.000003827   -0.000000222
      7        1          -0.000001318   -0.000001990    0.000002612
      8        1          -0.000002000   -0.000001636    0.000003544
      9        8          -0.000015766   -0.000005142    0.000009325
     10        1          -0.000002054    0.000003477   -0.000001562
     11        8           0.000005032    0.000010154    0.000013597
 -------------------------------------------------------------------
 Cartesian Forces:  Max     0.000040467 RMS     0.000012362

 GradGradGradGradGradGradGradGradGradGradGradGradGradGradGradGradGradGrad
 Berny optimization.
 Using GEDIIS/GDIIS optimizer.
 FormGI is forming the generalized inverse of G from B-inverse, IUseBI=4.
 Internal  Forces:  Max     0.000021012 RMS     0.000006656
 Search for a local minimum.
 Step number  13 out of a maximum of   51
 All quantities printed in internal units (Hartrees-Bohrs-Radians)
 Mixed Optimization -- En-DIIS/RFO-DIIS
 Swapping is turned off.
 Update second derivatives using D2CorX and points    7    8    9   10   11
                                                     12   13
 DE= -2.28D-08 DEPred=-1.67D-08 R= 1.36D+00
 Trust test= 1.36D+00 RLast= 1.05D-03 DXMaxT set to 1.38D+00
 ITU=  0  0  1  1  1  1  1  1  1  0  1  1  0
     Eigenvalues ---    0.00202   0.00416   0.00886   0.02064   0.06193
     Eigenvalues ---    0.07205   0.07355   0.07662   0.10251   0.12502
     Eigenvalues ---    0.14672   0.15244   0.16025   0.16350   0.17728
     Eigenvalues ---    0.19338   0.23532   0.29121   0.32930   0.34329
     Eigenvalues ---    0.34415   0.34517   0.34575   0.35214   0.42834
     Eigenvalues ---    0.53458   0.68066
 En-DIIS/RFO-DIIS IScMMF=        0 using points:    13   12   11   10    9
 RFO step:  Lambda=-4.43268380D-09.
 DidBck=F Rises=F RFO-DIIS coefs:    1.89707   -0.96622    0.02996    0.07107   -0.03187
 Iteration  1 RMS(Cart)=  0.00009789 RMS(Int)=  0.00000010
 Iteration  2 RMS(Cart)=  0.00000001 RMS(Int)=  0.00000010
 Variable       Old X    -DE/DX   Delta X   Delta X   Delta X     New X
                                 (Linear)    (Quad)   (Total)
    R1        2.05630   0.00000   0.00000  -0.00001  -0.00001   2.05630
    R2        2.06751   0.00000  -0.00002   0.00000  -0.00001   2.06749
    R3        2.05698   0.00000  -0.00001   0.00000   0.00000   2.05698
    R4        2.85944   0.00001   0.00010   0.00000   0.00009   2.85953
    R5        2.89129  -0.00002  -0.00010  -0.00003  -0.00013   2.89116
    R6        2.45919  -0.00001   0.00001  -0.00001  -0.00001   2.45918
    R7        2.06243   0.00000  -0.00001   0.00000   0.00000   2.06242
    R8        2.05698   0.00000   0.00000   0.00000  -0.00001   2.05697
    R9        2.66884   0.00002   0.00008   0.00002   0.00010   2.66895
   R10        1.81051   0.00000   0.00000   0.00000   0.00000   1.81051
    A1        1.89906   0.00000   0.00001   0.00002   0.00003   1.89909
    A2        1.90249   0.00000   0.00000   0.00002   0.00002   1.90251
    A3        1.92944   0.00000  -0.00003   0.00001  -0.00002   1.92942
    A4        1.89927   0.00000   0.00005   0.00000   0.00004   1.89931
    A5        1.93940   0.00000  -0.00004   0.00000  -0.00004   1.93936
    A6        1.89363   0.00000   0.00001  -0.00005  -0.00004   1.89360
    A7        2.04660   0.00000   0.00003  -0.00002   0.00001   2.04660
    A8        2.01285  -0.00002  -0.00012  -0.00006  -0.00019   2.01267
    A9        1.97288   0.00001   0.00015   0.00003   0.00018   1.97305
   A10        1.90420   0.00000   0.00002   0.00000   0.00002   1.90422
   A11        1.86288   0.00000   0.00005  -0.00001   0.00004   1.86292
   A12        1.98574   0.00001   0.00004  -0.00002   0.00003   1.98576
   A13        1.90174   0.00000   0.00004  -0.00001   0.00002   1.90176
   A14        1.94600   0.00000  -0.00007   0.00001  -0.00005   1.94595
   A15        1.85946   0.00000  -0.00008   0.00003  -0.00005   1.85941
   A16        1.89860   0.00000  -0.00005   0.00004  -0.00001   1.89860
    D1       -2.97835   0.00000  -0.00006   0.00012   0.00006  -2.97830
    D2        0.91435   0.00000  -0.00019   0.00017  -0.00001   0.91434
    D3        1.19432   0.00000  -0.00003   0.00009   0.00006   1.19438
    D4       -1.19616   0.00000  -0.00016   0.00014  -0.00002  -1.19617
    D5       -0.89303   0.00000  -0.00007   0.00012   0.00005  -0.89298
    D6        2.99968   0.00000  -0.00020   0.00018  -0.00002   2.99966
    D7        3.01582   0.00000   0.00001   0.00006   0.00006   3.01588
    D8        0.96340   0.00000  -0.00007   0.00008   0.00001   0.96341
    D9       -1.08233   0.00000  -0.00003   0.00006   0.00003  -1.08229
   D10       -0.86040   0.00000   0.00002  -0.00004  -0.00001  -0.86042
   D11       -2.91282  -0.00001  -0.00006  -0.00001  -0.00007  -2.91289
   D12        1.32464   0.00000  -0.00002  -0.00003  -0.00005   1.32459
   D13       -1.22705   0.00000  -0.00016  -0.00009  -0.00025  -1.22730
   D14        0.93554   0.00000  -0.00015  -0.00009  -0.00024   0.93529
   D15        3.00842   0.00000  -0.00019  -0.00009  -0.00028   3.00814
         Item               Value     Threshold  Converged?
 Maximum Force            0.000021     0.000002     NO 
 RMS     Force            0.000007     0.000001     NO 
 Maximum Displacement     0.000323     0.000006     NO 
 RMS     Displacement     0.000098     0.000004     NO 
 Predicted change in Energy=-5.981643D-09
 GradGradGradGradGradGradGradGradGradGradGradGradGradGradGradGradGradGrad

                          Input orientation:                          
 ---------------------------------------------------------------------
 Center     Atomic      Atomic             Coordinates (Angstroms)
 Number     Number       Type             X           Y           Z
 ---------------------------------------------------------------------
      1          6           0        1.008916    0.471896    0.967391
      2          1           0        2.042117    0.275751    1.246823
      3          1           0        0.357362    0.175631    1.794853
      4          1           0        0.886451    1.538600    0.788533
      5          6           0        0.651472   -0.271671   -0.301118
      6          6           0       -0.690493    0.063071   -0.955166
      7          1           0       -0.756004   -0.447444   -1.917564
      8          1           0       -0.697363    1.138380   -1.123989
      9          8           0       -1.808107   -0.223071   -0.140438
     10          1           0       -1.902855   -1.173817   -0.069597
     11          8           0        0.908504   -1.547326   -0.289628
 ---------------------------------------------------------------------
                    Distance matrix (angstroms):
                    1          2          3          4          5
     1  C    0.000000
     2  H    1.088145   0.000000
     3  H    1.094070   1.774474   0.000000
     4  H    1.088507   1.772112   1.774909   0.000000
     5  C    1.513199   2.151670   2.163255   2.125944   0.000000
     6  C    2.598336   3.515842   2.945043   2.775684   1.529935
     7  H    3.504725   4.285538   3.925538   3.736976   2.150531
     8  H    2.780190   3.724195   3.249457   2.515230   2.117715
     9  O    3.105782   4.122807   2.931480   3.350689   2.465301
    10  H    3.501732   4.404204   3.225798   3.984197   2.718834
    11  O    2.380637   2.639955   2.759963   3.268923   1.301342
                    6          7          8          9         10
     6  C    0.000000
     7  H    1.091388   0.000000
     8  H    1.088503   1.774271   0.000000
     9  O    1.412346   2.077364   2.013622   0.000000
    10  H    1.945238   2.293005   2.812688   0.958078   0.000000
    11  O    2.364976   2.574977   3.238516   3.025869   2.844585
                   11
    11  O    0.000000
 Stoichiometry    C3H6O2(3)
 Framework group  C1[X(C3H6O2)]
 Deg. of freedom    27
 Full point group                 C1      NOp   1
 Largest Abelian subgroup         C1      NOp   1
 Largest concise Abelian subgroup C1      NOp   1
                         Standard orientation:                         
 ---------------------------------------------------------------------
 Center     Atomic      Atomic             Coordinates (Angstroms)
 Number     Number       Type             X           Y           Z
 ---------------------------------------------------------------------
      1          6           0       -1.357822    0.979572   -0.115951
      2          1           0       -2.423899    0.761564   -0.119276
      3          1           0       -1.054127    1.270619   -1.125926
      4          1           0       -1.168036    1.810556    0.561022
      5          6           0       -0.571781   -0.220634    0.365107
      6          6           0        0.919371   -0.017243    0.640424
      7          1           0        1.324636   -0.921290    1.098230
      8          1           0        0.997898    0.804351    1.350110
      9          8           0        1.662032    0.363422   -0.498993
     10          1           0        1.715011   -0.383701   -1.096417
     11          8           0       -0.828294   -1.337456   -0.251660
 ---------------------------------------------------------------------
 Rotational constants (GHZ):      7.5827768      4.0837380      3.2525636
 Standard basis: Aug-CC-pVTZ (5D, 7F)
 There are   425 symmetry adapted cartesian basis functions of A   symmetry.
 There are   368 symmetry adapted basis functions of A   symmetry.
   368 basis functions,   522 primitive gaussians,   425 cartesian basis functions
    21 alpha electrons       19 beta electrons
       nuclear repulsion energy       175.9254386092 Hartrees.
 NAtoms=   11 NActive=   11 NUniq=   11 SFac= 1.00D+00 NAtFMM=   60 NAOKFM=F Big=F
 Integral buffers will be    131072 words long.
 Raffenetti 2 integral format.
 Two-electron integral symmetry is turned on.
 Nuclear repulsion after empirical dispersion term =      175.9215769508 Hartrees.
 One-electron integrals computed using PRISM.
 NBasis=   368 RedAO= T EigKep=  1.61D-05  NBF=   368
 NBsUse=   368 1.00D-06 EigRej= -1.00D+00 NBFU=   368
 Initial guess from the checkpoint file:  "hydroxyacetone_Conf-wb97-opt.chk"
 B after Tr=     0.000000    0.000000    0.000000
         Rot=    1.000000   -0.000007   -0.000002    0.000038 Ang=   0.00 deg.
 Initial guess <Sx>= 0.0000 <Sy>= 0.0000 <Sz>= 1.0000 <S**2>= 2.0075 S= 1.0025
 LinEq1:  Iter=  0 NonCon=     1 RMS=1.34D-06 Max=4.51D-05 NDo=     1
 AX will form     1 AO Fock derivatives at one time.
 LinEq1:  Iter=  1 NonCon=     1 RMS=3.90D-07 Max=1.30D-05 NDo=     1
 LinEq1:  Iter=  2 NonCon=     1 RMS=2.87D-07 Max=1.11D-05 NDo=     1
 LinEq1:  Iter=  3 NonCon=     1 RMS=1.30D-07 Max=3.05D-06 NDo=     1
 LinEq1:  Iter=  4 NonCon=     1 RMS=6.42D-08 Max=2.09D-06 NDo=     1
 LinEq1:  Iter=  5 NonCon=     1 RMS=3.24D-08 Max=1.75D-06 NDo=     1
 LinEq1:  Iter=  6 NonCon=     1 RMS=1.66D-08 Max=9.80D-07 NDo=     1
 LinEq1:  Iter=  7 NonCon=     1 RMS=1.25D-08 Max=6.26D-07 NDo=     1
 LinEq1:  Iter=  8 NonCon=     1 RMS=5.58D-09 Max=1.90D-07 NDo=     1
 LinEq1:  Iter=  9 NonCon=     1 RMS=2.06D-09 Max=7.49D-08 NDo=     1
 LinEq1:  Iter= 10 NonCon=     1 RMS=8.59D-10 Max=2.98D-08 NDo=     1
 LinEq1:  Iter= 11 NonCon=     0 RMS=4.08D-10 Max=1.90D-08 NDo=     1
 Linear equations converged to 2.359D-09 2.359D-08 after    11 iterations.
     Accept linear search using points  1 and  2.
     Minimum is close to point  2 DX= -1.15D-04 DF=  0.00D+00 DXR=  1.15D-04 DFR=  0.00D+00 which will be used.
 SCF Done:  E(UwB97XD) =  -268.266391713     a.u. after    2 cycles
            Convg  =    0.2360D-06                    13 Fock formations.
              S**2 =  2.0075                  -V/T =  2.0058
 <Sx>= 0.0000 <Sy>= 0.0000 <Sz>= 1.0000 <S**2>= 2.0075 S= 1.0025
 <L.S>= 0.000000000000E+00
 Annihilation of the first spin contaminant:
 S**2 before annihilation     2.0075,   after     2.0000
 Calling FoFJK, ICntrl=      2127 FMM=F ISym2X=0 I1Cent= 0 IOpClX= 1 NMat=1 NMatS=1 NMatT=0.
 ***** Axes restored to original set *****
 -------------------------------------------------------------------
 Center     Atomic                   Forces (Hartrees/Bohr)
 Number     Number              X              Y              Z
 -------------------------------------------------------------------
      1        6           0.000004893   -0.000005833    0.000000243
      2        1          -0.000001659    0.000000345    0.000000185
      3        1          -0.000000921    0.000001409    0.000000361
      4        1          -0.000001561    0.000000544   -0.000000516
      5        6          -0.000005308    0.000002381   -0.000007802
      6        6           0.000005073   -0.000002942    0.000005616
      7        1          -0.000000615   -0.000000139    0.000000220
      8        1          -0.000000188   -0.000000466    0.000001018
      9        8           0.000000815   -0.000001146   -0.000002542
     10        1          -0.000000371    0.000002782   -0.000000050
     11        8          -0.000000158    0.000003065    0.000003266
 -------------------------------------------------------------------
 Cartesian Forces:  Max     0.000007802 RMS     0.000002837

 GradGradGradGradGradGradGradGradGradGradGradGradGradGradGradGradGradGrad
 Berny optimization.
 Using GEDIIS/GDIIS optimizer.
 FormGI is forming the generalized inverse of G from B-inverse, IUseBI=4.
 Internal  Forces:  Max     0.000006448 RMS     0.000001731
 Search for a local minimum.
 Step number  14 out of a maximum of   51
 All quantities printed in internal units (Hartrees-Bohrs-Radians)
 Mixed Optimization -- En-DIIS/RFO-DIIS
 Swapping is turned off.
 Update second derivatives using D2CorX and points    7    8    9   10   11
                                                     12   13   14
 DE= -8.56D-09 DEPred=-5.98D-09 R= 1.43D+00
 Trust test= 1.43D+00 RLast= 5.83D-04 DXMaxT set to 1.38D+00
 ITU=  0  0  0  1  1  1  1  1  1  1  0  1  1  0
     Eigenvalues ---    0.00200   0.00415   0.00859   0.01933   0.06242
     Eigenvalues ---    0.07313   0.07481   0.07624   0.08519   0.12274
     Eigenvalues ---    0.14645   0.15155   0.16044   0.16313   0.17468
     Eigenvalues ---    0.19626   0.21956   0.28519   0.32891   0.34310
     Eigenvalues ---    0.34420   0.34482   0.34565   0.34870   0.44751
     Eigenvalues ---    0.52855   0.67486
 En-DIIS/RFO-DIIS IScMMF=        0 using points:    14   13   12   11   10
 RFO step:  Lambda=-2.72483217D-10.
 DidBck=F Rises=F RFO-DIIS coefs:    1.23981   -0.30923    0.04436    0.02651   -0.00145
 Iteration  1 RMS(Cart)=  0.00002298 RMS(Int)=  0.00000000
 Iteration  2 RMS(Cart)=  0.00000000 RMS(Int)=  0.00000000
 Variable       Old X    -DE/DX   Delta X   Delta X   Delta X     New X
                                 (Linear)    (Quad)   (Total)
    R1        2.05630   0.00000   0.00000   0.00000  -0.00001   2.05629
    R2        2.06749   0.00000   0.00000   0.00000   0.00000   2.06749
    R3        2.05698   0.00000   0.00000   0.00000   0.00000   2.05698
    R4        2.85953   0.00000   0.00001   0.00000   0.00001   2.85954
    R5        2.89116  -0.00001  -0.00002  -0.00001  -0.00003   2.89113
    R6        2.45918   0.00000   0.00000   0.00000   0.00000   2.45918
    R7        2.06242   0.00000   0.00000   0.00000   0.00000   2.06242
    R8        2.05697   0.00000   0.00000   0.00000   0.00000   2.05697
    R9        2.66895   0.00000   0.00001  -0.00001   0.00000   2.66895
   R10        1.81051   0.00000   0.00000   0.00000   0.00000   1.81050
    A1        1.89909   0.00000   0.00001   0.00000   0.00001   1.89910
    A2        1.90251   0.00000   0.00001   0.00000   0.00001   1.90252
    A3        1.92942   0.00000   0.00000   0.00001   0.00001   1.92943
    A4        1.89931   0.00000   0.00000  -0.00001  -0.00001   1.89930
    A5        1.93936   0.00000  -0.00001   0.00000   0.00000   1.93936
    A6        1.89360   0.00000  -0.00001   0.00000  -0.00001   1.89358
    A7        2.04660   0.00000  -0.00001   0.00000   0.00000   2.04660
    A8        2.01267   0.00000  -0.00004   0.00000  -0.00004   2.01262
    A9        1.97305   0.00000   0.00002   0.00001   0.00003   1.97308
   A10        1.90422   0.00000   0.00000   0.00001   0.00001   1.90423
   A11        1.86292   0.00000   0.00000   0.00000   0.00000   1.86291
   A12        1.98576   0.00000   0.00001   0.00000   0.00002   1.98578
   A13        1.90176   0.00000   0.00001  -0.00001   0.00000   1.90176
   A14        1.94595   0.00000  -0.00001   0.00000  -0.00001   1.94594
   A15        1.85941   0.00000  -0.00002   0.00000  -0.00002   1.85939
   A16        1.89860   0.00000   0.00000   0.00000   0.00000   1.89860
    D1       -2.97830   0.00000  -0.00002  -0.00001  -0.00004  -2.97833
    D2        0.91434   0.00000   0.00001  -0.00003  -0.00002   0.91432
    D3        1.19438   0.00000  -0.00003  -0.00002  -0.00005   1.19432
    D4       -1.19617   0.00000   0.00000  -0.00004  -0.00004  -1.19621
    D5       -0.89298   0.00000  -0.00002  -0.00001  -0.00003  -0.89301
    D6        2.99966   0.00000   0.00001  -0.00003  -0.00001   2.99964
    D7        3.01588   0.00000   0.00000   0.00000   0.00000   3.01588
    D8        0.96341   0.00000  -0.00001   0.00000  -0.00001   0.96340
    D9       -1.08229   0.00000   0.00000   0.00000   0.00000  -1.08229
   D10       -0.86042   0.00000  -0.00005   0.00001  -0.00005  -0.86046
   D11       -2.91289   0.00000  -0.00007   0.00001  -0.00005  -2.91294
   D12        1.32459   0.00000  -0.00005   0.00001  -0.00004   1.32455
   D13       -1.22730   0.00000  -0.00002   0.00000  -0.00002  -1.22732
   D14        0.93529   0.00000  -0.00002   0.00001  -0.00001   0.93528
   D15        3.00814   0.00000  -0.00002   0.00000  -0.00002   3.00813
         Item               Value     Threshold  Converged?
 Maximum Force            0.000006     0.000002     NO 
 RMS     Force            0.000002     0.000001     NO 
 Maximum Displacement     0.000062     0.000006     NO 
 RMS     Displacement     0.000023     0.000004     NO 
 Predicted change in Energy=-3.698347D-10
 GradGradGradGradGradGradGradGradGradGradGradGradGradGradGradGradGradGrad

                          Input orientation:                          
 ---------------------------------------------------------------------
 Center     Atomic      Atomic             Coordinates (Angstroms)
 Number     Number       Type             X           Y           Z
 ---------------------------------------------------------------------
      1          6           0        1.008923    0.471892    0.967382
      2          1           0        2.042113    0.275734    1.246833
      3          1           0        0.357343    0.175650    1.794831
      4          1           0        0.886468    1.538598    0.788513
      5          6           0        0.651473   -0.271667   -0.301135
      6          6           0       -0.690487    0.063069   -0.955156
      7          1           0       -0.756011   -0.447431   -1.917562
      8          1           0       -0.697371    1.138380   -1.123956
      9          8           0       -1.808105   -0.223083   -0.140434
     10          1           0       -1.902868   -1.173827   -0.069615
     11          8           0        0.908521   -1.547316   -0.289601
 ---------------------------------------------------------------------
                    Distance matrix (angstroms):
                    1          2          3          4          5
     1  C    0.000000
     2  H    1.088142   0.000000
     3  H    1.094070   1.774477   0.000000
     4  H    1.088508   1.772117   1.774902   0.000000
     5  C    1.513204   2.151681   2.163257   2.125938   0.000000
     6  C    2.598324   3.515834   2.945005   2.775673   1.529918
     7  H    3.504718   4.285541   3.925513   3.736963   2.150521
     8  H    2.780169   3.724187   3.249398   2.515205   2.117698
     9  O    3.105784   4.122804   2.931451   3.350700   2.465301
    10  H    3.501754   4.404218   3.225803   3.984223   2.718851
    11  O    2.380608   2.639919   2.759940   3.268897   1.301341
                    6          7          8          9         10
     6  C    0.000000
     7  H    1.091388   0.000000
     8  H    1.088501   1.774273   0.000000
     9  O    1.412348   2.077358   2.013611   0.000000
    10  H    1.945240   2.292997   2.812678   0.958075   0.000000
    11  O    2.364980   2.575009   3.238519   3.025873   2.844609
                   11
    11  O    0.000000
 Stoichiometry    C3H6O2(3)
 Framework group  C1[X(C3H6O2)]
 Deg. of freedom    27
 Full point group                 C1      NOp   1
 Largest Abelian subgroup         C1      NOp   1
 Largest concise Abelian subgroup C1      NOp   1
                         Standard orientation:                         
 ---------------------------------------------------------------------
 Center     Atomic      Atomic             Coordinates (Angstroms)
 Number     Number       Type             X           Y           Z
 ---------------------------------------------------------------------
      1          6           0       -1.357815    0.979568   -0.115959
      2          1           0       -2.423890    0.761566   -0.119312
      3          1           0       -1.054084    1.270621   -1.125921
      4          1           0       -1.168033    1.810552    0.561020
      5          6           0       -0.571772   -0.220633    0.365124
      6          6           0        0.919365   -0.017239    0.640422
      7          1           0        1.324638   -0.921272    1.098250
      8          1           0        0.997897    0.804378    1.350080
      9          8           0        1.662039    0.363401   -0.498996
     10          1           0        1.715039   -0.383734   -1.096398
     11          8           0       -0.828319   -1.337437   -0.251659
 ---------------------------------------------------------------------
 Rotational constants (GHZ):      7.5828878      4.0837197      3.2525767
 Standard basis: Aug-CC-pVTZ (5D, 7F)
 There are   425 symmetry adapted cartesian basis functions of A   symmetry.
 There are   368 symmetry adapted basis functions of A   symmetry.
   368 basis functions,   522 primitive gaussians,   425 cartesian basis functions
    21 alpha electrons       19 beta electrons
       nuclear repulsion energy       175.9257564511 Hartrees.
 NAtoms=   11 NActive=   11 NUniq=   11 SFac= 1.00D+00 NAtFMM=   60 NAOKFM=F Big=F
 Integral buffers will be    131072 words long.
 Raffenetti 2 integral format.
 Two-electron integral symmetry is turned on.
 Nuclear repulsion after empirical dispersion term =      175.9218947865 Hartrees.
 One-electron integrals computed using PRISM.
 NBasis=   368 RedAO= T EigKep=  1.61D-05  NBF=   368
 NBsUse=   368 1.00D-06 EigRej= -1.00D+00 NBFU=   368
 Initial guess from the checkpoint file:  "hydroxyacetone_Conf-wb97-opt.chk"
 B after Tr=     0.000000    0.000000    0.000000
         Rot=    1.000000    0.000004    0.000001    0.000004 Ang=   0.00 deg.
 Initial guess <Sx>= 0.0000 <Sy>= 0.0000 <Sz>= 1.0000 <S**2>= 2.0075 S= 1.0025
 LinEq1:  Iter=  0 NonCon=     1 RMS=2.70D-07 Max=8.58D-06 NDo=     1
 AX will form     1 AO Fock derivatives at one time.
 LinEq1:  Iter=  1 NonCon=     1 RMS=7.69D-08 Max=3.50D-06 NDo=     1
 LinEq1:  Iter=  2 NonCon=     1 RMS=6.36D-08 Max=2.77D-06 NDo=     1
 LinEq1:  Iter=  3 NonCon=     1 RMS=2.81D-08 Max=1.04D-06 NDo=     1
 LinEq1:  Iter=  4 NonCon=     1 RMS=1.43D-08 Max=4.25D-07 NDo=     1
 LinEq1:  Iter=  5 NonCon=     1 RMS=5.96D-09 Max=2.28D-07 NDo=     1
 LinEq1:  Iter=  6 NonCon=     1 RMS=3.12D-09 Max=1.63D-07 NDo=     1
 LinEq1:  Iter=  7 NonCon=     1 RMS=2.37D-09 Max=1.45D-07 NDo=     1
 LinEq1:  Iter=  8 NonCon=     1 RMS=9.83D-10 Max=4.88D-08 NDo=     1
 LinEq1:  Iter=  9 NonCon=     1 RMS=3.96D-10 Max=1.45D-08 NDo=     1
 LinEq1:  Iter= 10 NonCon=     1 RMS=1.78D-10 Max=6.81D-09 NDo=     1
 LinEq1:  Iter= 11 NonCon=     0 RMS=6.98D-11 Max=3.17D-09 NDo=     1
 Linear equations converged to 4.917D-10 4.917D-09 after    11 iterations.
 SCF Done:  E(UwB97XD) =  -268.266391713     a.u. after    2 cycles
            Convg  =    0.3621D-07                    13 Fock formations.
              S**2 =  2.0075                  -V/T =  2.0058
 <Sx>= 0.0000 <Sy>= 0.0000 <Sz>= 1.0000 <S**2>= 2.0075 S= 1.0025
 <L.S>= 0.000000000000E+00
 Annihilation of the first spin contaminant:
 S**2 before annihilation     2.0075,   after     2.0000
 Calling FoFJK, ICntrl=      2127 FMM=F ISym2X=0 I1Cent= 0 IOpClX= 1 NMat=1 NMatS=1 NMatT=0.
 ***** Axes restored to original set *****
 -------------------------------------------------------------------
 Center     Atomic                   Forces (Hartrees/Bohr)
 Number     Number              X              Y              Z
 -------------------------------------------------------------------
      1        6           0.000000685   -0.000001486   -0.000001245
      2        1          -0.000000167   -0.000000030    0.000000110
      3        1          -0.000000299    0.000000421    0.000000347
      4        1          -0.000000113    0.000000235   -0.000000001
      5        6          -0.000000771    0.000000511   -0.000000237
      6        6          -0.000000238   -0.000000561    0.000002136
      7        1           0.000000034    0.000000062   -0.000000393
      8        1           0.000000360    0.000000179   -0.000000576
      9        8           0.000000951    0.000000240   -0.000000977
     10        1          -0.000000296    0.000000188    0.000000250
     11        8          -0.000000145    0.000000241    0.000000586
 -------------------------------------------------------------------
 Cartesian Forces:  Max     0.000002136 RMS     0.000000645

 GradGradGradGradGradGradGradGradGradGradGradGradGradGradGradGradGradGrad
 Berny optimization.
 Using GEDIIS/GDIIS optimizer.
 FormGI is forming the generalized inverse of G from B-inverse, IUseBI=4.
 Internal  Forces:  Max     0.000001092 RMS     0.000000346
 Search for a local minimum.
 Step number  15 out of a maximum of   51
 All quantities printed in internal units (Hartrees-Bohrs-Radians)
 Mixed Optimization -- En-DIIS/RFO-DIIS
 Swapping is turned off.
 Update second derivatives using D2CorX and points    7    8    9   10   11
                                                     12   13   14   15
 DE= -4.15D-10 DEPred=-3.70D-10 R= 1.12D+00
 Trust test= 1.12D+00 RLast= 1.41D-04 DXMaxT set to 1.38D+00
 ITU=  0  0  0  0  1  1  1  1  1  1  1  0  1  1  0
     Eigenvalues ---    0.00199   0.00414   0.00872   0.01944   0.06168
     Eigenvalues ---    0.07054   0.07361   0.07565   0.08540   0.12374
     Eigenvalues ---    0.14610   0.15086   0.16035   0.16100   0.17208
     Eigenvalues ---    0.19356   0.22156   0.28511   0.31556   0.34296
     Eigenvalues ---    0.34318   0.34483   0.34569   0.34753   0.43652
     Eigenvalues ---    0.52767   0.67111
 En-DIIS/RFO-DIIS IScMMF=        0 using points:    15   14   13   12   11
 RFO step:  Lambda=-9.98640497D-12.
 DidBck=F Rises=F RFO-DIIS coefs:    1.30104   -0.34978    0.04655    0.00972   -0.00754
 Iteration  1 RMS(Cart)=  0.00000396 RMS(Int)=  0.00000000
 Iteration  2 RMS(Cart)=  0.00000000 RMS(Int)=  0.00000000
 Variable       Old X    -DE/DX   Delta X   Delta X   Delta X     New X
                                 (Linear)    (Quad)   (Total)
    R1        2.05629   0.00000   0.00000   0.00000   0.00000   2.05629
    R2        2.06749   0.00000   0.00000   0.00000   0.00000   2.06749
    R3        2.05698   0.00000   0.00000   0.00000   0.00000   2.05698
    R4        2.85954   0.00000   0.00000   0.00000   0.00000   2.85954
    R5        2.89113   0.00000   0.00000   0.00000   0.00000   2.89112
    R6        2.45918   0.00000   0.00000   0.00000   0.00000   2.45918
    R7        2.06242   0.00000   0.00000   0.00000   0.00000   2.06242
    R8        2.05697   0.00000   0.00000   0.00000   0.00000   2.05697
    R9        2.66895   0.00000   0.00000   0.00000   0.00000   2.66895
   R10        1.81050   0.00000   0.00000   0.00000   0.00000   1.81050
    A1        1.89910   0.00000   0.00000   0.00000   0.00000   1.89910
    A2        1.90252   0.00000   0.00000   0.00000   0.00000   1.90252
    A3        1.92943   0.00000   0.00000   0.00000   0.00000   1.92944
    A4        1.89930   0.00000  -0.00001   0.00000  -0.00001   1.89930
    A5        1.93936   0.00000   0.00000   0.00000   0.00000   1.93936
    A6        1.89358   0.00000   0.00000   0.00000   0.00000   1.89358
    A7        2.04660   0.00000   0.00000   0.00000   0.00000   2.04660
    A8        2.01262   0.00000   0.00000   0.00000   0.00000   2.01262
    A9        1.97308   0.00000   0.00000   0.00000   0.00000   1.97308
   A10        1.90423   0.00000   0.00000   0.00000   0.00000   1.90423
   A11        1.86291   0.00000   0.00000   0.00000   0.00000   1.86291
   A12        1.98578   0.00000   0.00000   0.00000   0.00000   1.98578
   A13        1.90176   0.00000   0.00000   0.00000  -0.00001   1.90176
   A14        1.94594   0.00000   0.00000   0.00000   0.00000   1.94594
   A15        1.85939   0.00000   0.00000   0.00000   0.00000   1.85939
   A16        1.89860   0.00000   0.00000   0.00000   0.00000   1.89860
    D1       -2.97833   0.00000   0.00000   0.00000   0.00000  -2.97834
    D2        0.91432   0.00000  -0.00001   0.00000   0.00000   0.91432
    D3        1.19432   0.00000  -0.00001   0.00000  -0.00001   1.19432
    D4       -1.19621   0.00000  -0.00001   0.00000  -0.00001  -1.19622
    D5       -0.89301   0.00000   0.00000   0.00000   0.00000  -0.89301
    D6        2.99964   0.00000   0.00000   0.00000   0.00000   2.99964
    D7        3.01588   0.00000   0.00000  -0.00001  -0.00001   3.01587
    D8        0.96340   0.00000   0.00000   0.00000   0.00000   0.96340
    D9       -1.08229   0.00000   0.00000  -0.00001  -0.00001  -1.08230
   D10       -0.86046   0.00000   0.00000  -0.00001  -0.00001  -0.86047
   D11       -2.91294   0.00000   0.00000  -0.00001   0.00000  -2.91294
   D12        1.32455   0.00000   0.00000  -0.00001  -0.00001   1.32454
   D13       -1.22732   0.00000   0.00000   0.00001   0.00000  -1.22732
   D14        0.93528   0.00000   0.00000   0.00000   0.00000   0.93529
   D15        3.00813   0.00000   0.00000   0.00000   0.00000   3.00813
         Item               Value     Threshold  Converged?
 Maximum Force            0.000001     0.000002     YES
 RMS     Force            0.000000     0.000001     YES
 Maximum Displacement     0.000010     0.000006     NO 
 RMS     Displacement     0.000004     0.000004     YES
 Predicted change in Energy=-1.171802D-11
 GradGradGradGradGradGradGradGradGradGradGradGradGradGradGradGradGradGrad

                          Input orientation:                          
 ---------------------------------------------------------------------
 Center     Atomic      Atomic             Coordinates (Angstroms)
 Number     Number       Type             X           Y           Z
 ---------------------------------------------------------------------
      1          6           0        1.008925    0.471891    0.967380
      2          1           0        2.042114    0.275732    1.246832
      3          1           0        0.357343    0.175655    1.794831
      4          1           0        0.886471    1.538598    0.788511
      5          6           0        0.651471   -0.271667   -0.301135
      6          6           0       -0.690488    0.063069   -0.955154
      7          1           0       -0.756010   -0.447425   -1.917563
      8          1           0       -0.697372    1.138381   -1.123953
      9          8           0       -1.808106   -0.223087   -0.140436
     10          1           0       -1.902868   -1.173831   -0.069618
     11          8           0        0.908519   -1.547316   -0.289596
 ---------------------------------------------------------------------
                    Distance matrix (angstroms):
                    1          2          3          4          5
     1  C    0.000000
     2  H    1.088141   0.000000
     3  H    1.094070   1.774477   0.000000
     4  H    1.088509   1.772117   1.774900   0.000000
     5  C    1.513202   2.151682   2.163257   2.125937   0.000000
     6  C    2.598322   3.515833   2.945003   2.775671   1.529916
     7  H    3.504716   4.285539   3.925513   3.736959   2.150519
     8  H    2.780167   3.724186   3.249394   2.515203   2.117697
     9  O    3.105787   4.122805   2.931453   3.350704   2.465300
    10  H    3.501757   4.404220   3.225807   3.984227   2.718851
    11  O    2.380603   2.639915   2.759939   3.268894   1.301341
                    6          7          8          9         10
     6  C    0.000000
     7  H    1.091388   0.000000
     8  H    1.088502   1.774271   0.000000
     9  O    1.412346   2.077358   2.013611   0.000000
    10  H    1.945240   2.293000   2.812680   0.958076   0.000000
    11  O    2.364980   2.575014   3.238519   3.025869   2.844606
                   11
    11  O    0.000000
 Stoichiometry    C3H6O2(3)
 Framework group  C1[X(C3H6O2)]
 Deg. of freedom    27
 Full point group                 C1      NOp   1
 Largest Abelian subgroup         C1      NOp   1
 Largest concise Abelian subgroup C1      NOp   1
                         Standard orientation:                         
 ---------------------------------------------------------------------
 Center     Atomic      Atomic             Coordinates (Angstroms)
 Number     Number       Type             X           Y           Z
 ---------------------------------------------------------------------
      1          6           0       -1.357817    0.979563   -0.115961
      2          1           0       -2.423891    0.761559   -0.119315
      3          1           0       -1.054085    1.270618   -1.125924
      4          1           0       -1.168038    1.810551    0.561013
      5          6           0       -0.571770   -0.220631    0.365126
      6          6           0        0.919365   -0.017233    0.640422
      7          1           0        1.324638   -0.921260    1.098260
      8          1           0        0.997895    0.804389    1.350075
      9          8           0        1.662039    0.363397   -0.498998
     10          1           0        1.715040   -0.383742   -1.096395
     11          8           0       -0.828317   -1.337436   -0.251656
 ---------------------------------------------------------------------
 Rotational constants (GHZ):      7.5829107      4.0837187      3.2525808
 Standard basis: Aug-CC-pVTZ (5D, 7F)
 There are   425 symmetry adapted cartesian basis functions of A   symmetry.
 There are   368 symmetry adapted basis functions of A   symmetry.
   368 basis functions,   522 primitive gaussians,   425 cartesian basis functions
    21 alpha electrons       19 beta electrons
       nuclear repulsion energy       175.9258495548 Hartrees.
 NAtoms=   11 NActive=   11 NUniq=   11 SFac= 1.00D+00 NAtFMM=   60 NAOKFM=F Big=F
 Integral buffers will be    131072 words long.
 Raffenetti 2 integral format.
 Two-electron integral symmetry is turned on.
 Nuclear repulsion after empirical dispersion term =      175.9219878926 Hartrees.
 One-electron integrals computed using PRISM.
 NBasis=   368 RedAO= T EigKep=  1.61D-05  NBF=   368
 NBsUse=   368 1.00D-06 EigRej= -1.00D+00 NBFU=   368
 Initial guess from the checkpoint file:  "hydroxyacetone_Conf-wb97-opt.chk"
 B after Tr=     0.000000    0.000000    0.000000
         Rot=    1.000000    0.000002    0.000000   -0.000001 Ang=   0.00 deg.
 Initial guess <Sx>= 0.0000 <Sy>= 0.0000 <Sz>= 1.0000 <S**2>= 2.0075 S= 1.0025
 LinEq1:  Iter=  0 NonCon=     1 RMS=3.95D-08 Max=8.48D-07 NDo=     1
 AX will form     1 AO Fock derivatives at one time.
 LinEq1:  Iter=  1 NonCon=     1 RMS=1.13D-08 Max=4.41D-07 NDo=     1
 LinEq1:  Iter=  2 NonCon=     1 RMS=9.49D-09 Max=5.22D-07 NDo=     1
 LinEq1:  Iter=  3 NonCon=     1 RMS=3.88D-09 Max=1.12D-07 NDo=     1
 LinEq1:  Iter=  4 NonCon=     1 RMS=1.57D-09 Max=4.99D-08 NDo=     1
 LinEq1:  Iter=  5 NonCon=     1 RMS=7.58D-10 Max=1.71D-08 NDo=     1
 LinEq1:  Iter=  6 NonCon=     1 RMS=3.87D-10 Max=1.48D-08 NDo=     1
 LinEq1:  Iter=  7 NonCon=     1 RMS=2.48D-10 Max=1.52D-08 NDo=     1
 LinEq1:  Iter=  8 NonCon=     1 RMS=1.27D-10 Max=8.59D-09 NDo=     1
 LinEq1:  Iter=  9 NonCon=     1 RMS=4.88D-11 Max=1.86D-09 NDo=     1
 LinEq1:  Iter= 10 NonCon=     0 RMS=1.98D-11 Max=6.27D-10 NDo=     1
 Linear equations converged to 7.578D-11 7.578D-10 after    10 iterations.
 SCF Done:  E(UwB97XD) =  -268.266391713     a.u. after    2 cycles
            Convg  =    0.1475D-07                    12 Fock formations.
              S**2 =  2.0075                  -V/T =  2.0058
 <Sx>= 0.0000 <Sy>= 0.0000 <Sz>= 1.0000 <S**2>= 2.0075 S= 1.0025
 <L.S>= 0.000000000000E+00
 Annihilation of the first spin contaminant:
 S**2 before annihilation     2.0075,   after     2.0000
 Calling FoFJK, ICntrl=      2127 FMM=F ISym2X=0 I1Cent= 0 IOpClX= 1 NMat=1 NMatS=1 NMatT=0.
 ***** Axes restored to original set *****
 -------------------------------------------------------------------
 Center     Atomic                   Forces (Hartrees/Bohr)
 Number     Number              X              Y              Z
 -------------------------------------------------------------------
      1        6           0.000000019   -0.000000124   -0.000000238
      2        1           0.000000032   -0.000000122    0.000000083
      3        1          -0.000000012    0.000000156    0.000000047
      4        1           0.000000184   -0.000000037   -0.000000104
      5        6          -0.000000221   -0.000000094    0.000000104
      6        6          -0.000000087   -0.000000153    0.000000289
      7        1           0.000000010   -0.000000081   -0.000000098
      8        1           0.000000211   -0.000000042   -0.000000185
      9        8           0.000000143    0.000000295   -0.000000249
     10        1          -0.000000123    0.000000256    0.000000125
     11        8          -0.000000154   -0.000000052    0.000000226
 -------------------------------------------------------------------
 Cartesian Forces:  Max     0.000000295 RMS     0.000000155

 GradGradGradGradGradGradGradGradGradGradGradGradGradGradGradGradGradGrad
 Berny optimization.
 Using GEDIIS/GDIIS optimizer.
 FormGI is forming the generalized inverse of G from B-inverse, IUseBI=4.
 Internal  Forces:  Max     0.000000266 RMS     0.000000066
 Search for a local minimum.
 Step number  16 out of a maximum of   51
 All quantities printed in internal units (Hartrees-Bohrs-Radians)
 Mixed Optimization -- En-DIIS/RFO-DIIS
 Swapping is turned off.
 Update second derivatives using D2CorX and points    7    8    9   10   11
                                                     12   13   14   15   16
 DE=  1.88D-12 DEPred=-1.17D-11 R=-1.60D-01
 Trust test=-1.60D-01 RLast= 2.40D-05 DXMaxT set to 6.90D-01
 ITU= -1  0  0  0  0  1  1  1  1  1  1  1  0  1  1  0
     Eigenvalues ---    0.00200   0.00419   0.00863   0.01998   0.06106
     Eigenvalues ---    0.06543   0.07342   0.07440   0.08351   0.12277
     Eigenvalues ---    0.13899   0.14642   0.16032   0.16062   0.17295
     Eigenvalues ---    0.19097   0.22388   0.28691   0.30204   0.34111
     Eigenvalues ---    0.34405   0.34436   0.34521   0.34771   0.41241
     Eigenvalues ---    0.52826   0.66163
 En-DIIS/RFO-DIIS IScMMF=        0 using points:    16   15   14   13   12
 RFO step:  Lambda=-4.49531163D-13.
 DidBck=F Rises=F RFO-DIIS coefs:    1.13538   -0.12059   -0.02357    0.01338   -0.00460
 Iteration  1 RMS(Cart)=  0.00000148 RMS(Int)=  0.00000000
 Iteration  2 RMS(Cart)=  0.00000000 RMS(Int)=  0.00000000
 Variable       Old X    -DE/DX   Delta X   Delta X   Delta X     New X
                                 (Linear)    (Quad)   (Total)
    R1        2.05629   0.00000   0.00000   0.00000   0.00000   2.05629
    R2        2.06749   0.00000   0.00000   0.00000   0.00000   2.06749
    R3        2.05698   0.00000   0.00000   0.00000   0.00000   2.05698
    R4        2.85954   0.00000   0.00000   0.00000   0.00000   2.85954
    R5        2.89112   0.00000   0.00000   0.00000   0.00000   2.89112
    R6        2.45918   0.00000   0.00000   0.00000   0.00000   2.45918
    R7        2.06242   0.00000   0.00000   0.00000   0.00000   2.06243
    R8        2.05697   0.00000   0.00000   0.00000   0.00000   2.05697
    R9        2.66895   0.00000   0.00000   0.00000   0.00000   2.66895
   R10        1.81050   0.00000   0.00000   0.00000   0.00000   1.81050
    A1        1.89910   0.00000   0.00000   0.00000   0.00000   1.89910
    A2        1.90252   0.00000   0.00000   0.00000   0.00000   1.90252
    A3        1.92944   0.00000   0.00000   0.00000   0.00000   1.92944
    A4        1.89930   0.00000   0.00000   0.00000   0.00000   1.89930
    A5        1.93936   0.00000   0.00000   0.00000   0.00000   1.93936
    A6        1.89358   0.00000   0.00000   0.00000   0.00000   1.89358
    A7        2.04660   0.00000   0.00000   0.00000   0.00000   2.04660
    A8        2.01262   0.00000   0.00000   0.00000   0.00000   2.01262
    A9        1.97308   0.00000   0.00000   0.00000   0.00000   1.97308
   A10        1.90423   0.00000   0.00000   0.00000   0.00000   1.90423
   A11        1.86291   0.00000   0.00000   0.00000   0.00000   1.86291
   A12        1.98578   0.00000   0.00000   0.00000   0.00000   1.98578
   A13        1.90176   0.00000   0.00000   0.00000   0.00000   1.90176
   A14        1.94594   0.00000   0.00000   0.00000   0.00000   1.94594
   A15        1.85939   0.00000   0.00000   0.00000   0.00000   1.85939
   A16        1.89860   0.00000   0.00000   0.00000   0.00000   1.89860
    D1       -2.97834   0.00000   0.00000   0.00000   0.00000  -2.97833
    D2        0.91432   0.00000   0.00000   0.00000   0.00000   0.91432
    D3        1.19432   0.00000   0.00000   0.00000   0.00000   1.19432
    D4       -1.19622   0.00000   0.00000   0.00000   0.00000  -1.19622
    D5       -0.89301   0.00000   0.00000   0.00000   0.00000  -0.89300
    D6        2.99964   0.00000   0.00000   0.00000   0.00000   2.99964
    D7        3.01587   0.00000   0.00000   0.00000   0.00000   3.01587
    D8        0.96340   0.00000   0.00000   0.00000   0.00000   0.96340
    D9       -1.08230   0.00000   0.00000   0.00000   0.00000  -1.08230
   D10       -0.86047   0.00000   0.00000   0.00000   0.00000  -0.86047
   D11       -2.91294   0.00000   0.00000   0.00000   0.00000  -2.91294
   D12        1.32454   0.00000   0.00000   0.00000   0.00000   1.32455
   D13       -1.22732   0.00000   0.00000   0.00000   0.00000  -1.22732
   D14        0.93529   0.00000   0.00000   0.00000   0.00000   0.93529
   D15        3.00813   0.00000   0.00000   0.00000   0.00000   3.00813
         Item               Value     Threshold  Converged?
 Maximum Force            0.000000     0.000002     YES
 RMS     Force            0.000000     0.000001     YES
 Maximum Displacement     0.000003     0.000006     YES
 RMS     Displacement     0.000001     0.000004     YES
 Predicted change in Energy=-8.001145D-13
 Optimization completed.
    -- Stationary point found.
                           ----------------------------
                           !   Optimized Parameters   !
                           ! (Angstroms and Degrees)  !
 --------------------------                            --------------------------
 ! Name  Definition              Value          Derivative Info.                !
 --------------------------------------------------------------------------------
 ! R1    R(1,2)                  1.0881         -DE/DX =    0.0                 !
 ! R2    R(1,3)                  1.0941         -DE/DX =    0.0                 !
 ! R3    R(1,4)                  1.0885         -DE/DX =    0.0                 !
 ! R4    R(1,5)                  1.5132         -DE/DX =    0.0                 !
 ! R5    R(5,6)                  1.5299         -DE/DX =    0.0                 !
 ! R6    R(5,11)                 1.3013         -DE/DX =    0.0                 !
 ! R7    R(6,7)                  1.0914         -DE/DX =    0.0                 !
 ! R8    R(6,8)                  1.0885         -DE/DX =    0.0                 !
 ! R9    R(6,9)                  1.4123         -DE/DX =    0.0                 !
 ! R10   R(9,10)                 0.9581         -DE/DX =    0.0                 !
 ! A1    A(2,1,3)              108.8105         -DE/DX =    0.0                 !
 ! A2    A(2,1,4)              109.0066         -DE/DX =    0.0                 !
 ! A3    A(2,1,5)              110.5485         -DE/DX =    0.0                 !
 ! A4    A(3,1,4)              108.8217         -DE/DX =    0.0                 !
 ! A5    A(3,1,5)              111.1171         -DE/DX =    0.0                 !
 ! A6    A(4,1,5)              108.4943         -DE/DX =    0.0                 !
 ! A7    A(1,5,6)              117.2615         -DE/DX =    0.0                 !
 ! A8    A(1,5,11)             115.3145         -DE/DX =    0.0                 !
 ! A9    A(6,5,11)             113.0493         -DE/DX =    0.0                 !
 ! A10   A(5,6,7)              109.1042         -DE/DX =    0.0                 !
 ! A11   A(5,6,8)              106.7372         -DE/DX =    0.0                 !
 ! A12   A(5,6,9)              113.7768         -DE/DX =    0.0                 !
 ! A13   A(7,6,8)              108.9627         -DE/DX =    0.0                 !
 ! A14   A(7,6,9)              111.4941         -DE/DX =    0.0                 !
 ! A15   A(8,6,9)              106.5353         -DE/DX =    0.0                 !
 ! A16   A(6,9,10)             108.782          -DE/DX =    0.0                 !
 ! D1    D(2,1,5,6)           -170.646          -DE/DX =    0.0                 !
 ! D2    D(2,1,5,11)            52.3864         -DE/DX =    0.0                 !
 ! D3    D(3,1,5,6)             68.4294         -DE/DX =    0.0                 !
 ! D4    D(3,1,5,11)           -68.5381         -DE/DX =    0.0                 !
 ! D5    D(4,1,5,6)            -51.1655         -DE/DX =    0.0                 !
 ! D6    D(4,1,5,11)           171.867          -DE/DX =    0.0                 !
 ! D7    D(1,5,6,7)            172.7967         -DE/DX =    0.0                 !
 ! D8    D(1,5,6,8)             55.1988         -DE/DX =    0.0                 !
 ! D9    D(1,5,6,9)            -62.011          -DE/DX =    0.0                 !
 ! D10   D(11,5,6,7)           -49.3015         -DE/DX =    0.0                 !
 ! D11   D(11,5,6,8)          -166.8994         -DE/DX =    0.0                 !
 ! D12   D(11,5,6,9)            75.8908         -DE/DX =    0.0                 !
 ! D13   D(5,6,9,10)           -70.3202         -DE/DX =    0.0                 !
 ! D14   D(7,6,9,10)            53.5882         -DE/DX =    0.0                 !
 ! D15   D(8,6,9,10)           172.353          -DE/DX =    0.0                 !
 --------------------------------------------------------------------------------
 GradGradGradGradGradGradGradGradGradGradGradGradGradGradGradGradGradGrad

                          Input orientation:                          
 ---------------------------------------------------------------------
 Center     Atomic      Atomic             Coordinates (Angstroms)
 Number     Number       Type             X           Y           Z
 ---------------------------------------------------------------------
      1          6           0        1.008925    0.471891    0.967380
      2          1           0        2.042114    0.275732    1.246832
      3          1           0        0.357343    0.175655    1.794831
      4          1           0        0.886471    1.538598    0.788511
      5          6           0        0.651471   -0.271667   -0.301135
      6          6           0       -0.690488    0.063069   -0.955154
      7          1           0       -0.756010   -0.447425   -1.917563
      8          1           0       -0.697372    1.138381   -1.123953
      9          8           0       -1.808106   -0.223087   -0.140436
     10          1           0       -1.902868   -1.173831   -0.069618
     11          8           0        0.908519   -1.547316   -0.289596
 ---------------------------------------------------------------------
                    Distance matrix (angstroms):
                    1          2          3          4          5
     1  C    0.000000
     2  H    1.088141   0.000000
     3  H    1.094070   1.774477   0.000000
     4  H    1.088509   1.772117   1.774900   0.000000
     5  C    1.513202   2.151682   2.163257   2.125937   0.000000
     6  C    2.598322   3.515833   2.945003   2.775671   1.529916
     7  H    3.504716   4.285539   3.925513   3.736959   2.150519
     8  H    2.780167   3.724186   3.249394   2.515203   2.117697
     9  O    3.105787   4.122805   2.931453   3.350704   2.465300
    10  H    3.501757   4.404220   3.225807   3.984227   2.718851
    11  O    2.380603   2.639915   2.759939   3.268894   1.301341
                    6          7          8          9         10
     6  C    0.000000
     7  H    1.091388   0.000000
     8  H    1.088502   1.774271   0.000000
     9  O    1.412346   2.077358   2.013611   0.000000
    10  H    1.945240   2.293000   2.812680   0.958076   0.000000
    11  O    2.364980   2.575014   3.238519   3.025869   2.844606
                   11
    11  O    0.000000
 Stoichiometry    C3H6O2(3)
 Framework group  C1[X(C3H6O2)]
 Deg. of freedom    27
 Full point group                 C1      NOp   1
 Largest Abelian subgroup         C1      NOp   1
 Largest concise Abelian subgroup C1      NOp   1
                         Standard orientation:                         
 ---------------------------------------------------------------------
 Center     Atomic      Atomic             Coordinates (Angstroms)
 Number     Number       Type             X           Y           Z
 ---------------------------------------------------------------------
      1          6           0       -1.357817    0.979563   -0.115961
      2          1           0       -2.423891    0.761559   -0.119315
      3          1           0       -1.054085    1.270618   -1.125924
      4          1           0       -1.168038    1.810551    0.561013
      5          6           0       -0.571770   -0.220631    0.365126
      6          6           0        0.919365   -0.017233    0.640422
      7          1           0        1.324638   -0.921260    1.098260
      8          1           0        0.997895    0.804389    1.350075
      9          8           0        1.662039    0.363397   -0.498998
     10          1           0        1.715040   -0.383742   -1.096395
     11          8           0       -0.828317   -1.337436   -0.251656
 ---------------------------------------------------------------------
 Rotational constants (GHZ):      7.5829107      4.0837187      3.2525808

 **********************************************************************

            Population analysis using the SCF density.

 **********************************************************************

 Orbital symmetries:
 Alpha Orbitals:
       Occupied  (A) (A) (A) (A) (A) (A) (A) (A) (A) (A) (A) (A)
                 (A) (A) (A) (A) (A) (A) (A) (A) (A)
       Virtual   (A) (A) (A) (A) (A) (A) (A) (A) (A) (A) (A) (A)
                 (A) (A) (A) (A) (A) (A) (A) (A) (A) (A) (A) (A)
                 (A) (A) (A) (A) (A) (A) (A) (A) (A) (A) (A) (A)
                 (A) (A) (A) (A) (A) (A) (A) (A) (A) (A) (A) (A)
                 (A) (A) (A) (A) (A) (A) (A) (A) (A) (A) (A) (A)
                 (A) (A) (A) (A) (A) (A) (A) (A) (A) (A) (A) (A)
                 (A) (A) (A) (A) (A) (A) (A) (A) (A) (A) (A) (A)
                 (A) (A) (A) (A) (A) (A) (A) (A) (A) (A) (A) (A)
                 (A) (A) (A) (A) (A) (A) (A) (A) (A) (A) (A) (A)
                 (A) (A) (A) (A) (A) (A) (A) (A) (A) (A) (A) (A)
                 (A) (A) (A) (A) (A) (A) (A) (A) (A) (A) (A) (A)
                 (A) (A) (A) (A) (A) (A) (A) (A) (A) (A) (A) (A)
                 (A) (A) (A) (A) (A) (A) (A) (A) (A) (A) (A) (A)
                 (A) (A) (A) (A) (A) (A) (A) (A) (A) (A) (A) (A)
                 (A) (A) (A) (A) (A) (A) (A) (A) (A) (A) (A) (A)
                 (A) (A) (A) (A) (A) (A) (A) (A) (A) (A) (A) (A)
                 (A) (A) (A) (A) (A) (A) (A) (A) (A) (A) (A) (A)
                 (A) (A) (A) (A) (A) (A) (A) (A) (A) (A) (A) (A)
                 (A) (A) (A) (A) (A) (A) (A) (A) (A) (A) (A) (A)
                 (A) (A) (A) (A) (A) (A) (A) (A) (A) (A) (A) (A)
                 (A) (A) (A) (A) (A) (A) (A) (A) (A) (A) (A) (A)
                 (A) (A) (A) (A) (A) (A) (A) (A) (A) (A) (A) (A)
                 (A) (A) (A) (A) (A) (A) (A) (A) (A) (A) (A) (A)
                 (A) (A) (A) (A) (A) (A) (A) (A) (A) (A) (A) (A)
                 (A) (A) (A) (A) (A) (A) (A) (A) (A) (A) (A) (A)
                 (A) (A) (A) (A) (A) (A) (A) (A) (A) (A) (A) (A)
                 (A) (A) (A) (A) (A) (A) (A) (A) (A) (A) (A) (A)
                 (A) (A) (A) (A) (A) (A) (A) (A) (A) (A) (A) (A)
                 (A) (A) (A) (A) (A) (A) (A) (A) (A) (A) (A)
 Beta  Orbitals:
       Occupied  (A) (A) (A) (A) (A) (A) (A) (A) (A) (A) (A) (A)
                 (A) (A) (A) (A) (A) (A) (A)
       Virtual   (A) (A) (A) (A) (A) (A) (A) (A) (A) (A) (A) (A)
                 (A) (A) (A) (A) (A) (A) (A) (A) (A) (A) (A) (A)
                 (A) (A) (A) (A) (A) (A) (A) (A) (A) (A) (A) (A)
                 (A) (A) (A) (A) (A) (A) (A) (A) (A) (A) (A) (A)
                 (A) (A) (A) (A) (A) (A) (A) (A) (A) (A) (A) (A)
                 (A) (A) (A) (A) (A) (A) (A) (A) (A) (A) (A) (A)
                 (A) (A) (A) (A) (A) (A) (A) (A) (A) (A) (A) (A)
                 (A) (A) (A) (A) (A) (A) (A) (A) (A) (A) (A) (A)
                 (A) (A) (A) (A) (A) (A) (A) (A) (A) (A) (A) (A)
                 (A) (A) (A) (A) (A) (A) (A) (A) (A) (A) (A) (A)
                 (A) (A) (A) (A) (A) (A) (A) (A) (A) (A) (A) (A)
                 (A) (A) (A) (A) (A) (A) (A) (A) (A) (A) (A) (A)
                 (A) (A) (A) (A) (A) (A) (A) (A) (A) (A) (A) (A)
                 (A) (A) (A) (A) (A) (A) (A) (A) (A) (A) (A) (A)
                 (A) (A) (A) (A) (A) (A) (A) (A) (A) (A) (A) (A)
                 (A) (A) (A) (A) (A) (A) (A) (A) (A) (A) (A) (A)
                 (A) (A) (A) (A) (A) (A) (A) (A) (A) (A) (A) (A)
                 (A) (A) (A) (A) (A) (A) (A) (A) (A) (A) (A) (A)
                 (A) (A) (A) (A) (A) (A) (A) (A) (A) (A) (A) (A)
                 (A) (A) (A) (A) (A) (A) (A) (A) (A) (A) (A) (A)
                 (A) (A) (A) (A) (A) (A) (A) (A) (A) (A) (A) (A)
                 (A) (A) (A) (A) (A) (A) (A) (A) (A) (A) (A) (A)
                 (A) (A) (A) (A) (A) (A) (A) (A) (A) (A) (A) (A)
                 (A) (A) (A) (A) (A) (A) (A) (A) (A) (A) (A) (A)
                 (A) (A) (A) (A) (A) (A) (A) (A) (A) (A) (A) (A)
                 (A) (A) (A) (A) (A) (A) (A) (A) (A) (A) (A) (A)
                 (A) (A) (A) (A) (A) (A) (A) (A) (A) (A) (A) (A)
                 (A) (A) (A) (A) (A) (A) (A) (A) (A) (A) (A) (A)
                 (A) (A) (A) (A) (A) (A) (A) (A) (A) (A) (A) (A)
                 (A)
 The electronic state is 3-A.
 Alpha  occ. eigenvalues --  -19.32848 -19.27166 -10.35917 -10.34395 -10.30097
 Alpha  occ. eigenvalues --   -1.18417  -1.14418  -0.87142  -0.80843  -0.67380
 Alpha  occ. eigenvalues --   -0.62021  -0.58326  -0.57332  -0.54831  -0.51696
 Alpha  occ. eigenvalues --   -0.48706  -0.47633  -0.45789  -0.43040  -0.37931
 Alpha  occ. eigenvalues --   -0.25458
 Alpha virt. eigenvalues --    0.03007   0.03839   0.04151   0.04972   0.06148
 Alpha virt. eigenvalues --    0.06446   0.07825   0.10051   0.10475   0.11910
 Alpha virt. eigenvalues --    0.12253   0.12481   0.12818   0.13648   0.14406
 Alpha virt. eigenvalues --    0.14804   0.15906   0.16890   0.18074   0.19129
 Alpha virt. eigenvalues --    0.20185   0.20259   0.21798   0.23174   0.23680
 Alpha virt. eigenvalues --    0.25015   0.25626   0.25855   0.26199   0.27613
 Alpha virt. eigenvalues --    0.29394   0.29590   0.30170   0.31356   0.31986
 Alpha virt. eigenvalues --    0.32850   0.33359   0.34385   0.35340   0.36398
 Alpha virt. eigenvalues --    0.36500   0.37489   0.37727   0.38348   0.38707
 Alpha virt. eigenvalues --    0.39351   0.40240   0.41048   0.41333   0.43057
 Alpha virt. eigenvalues --    0.43521   0.44116   0.44486   0.45261   0.46406
 Alpha virt. eigenvalues --    0.46928   0.47920   0.48573   0.49640   0.50762
 Alpha virt. eigenvalues --    0.51924   0.52471   0.53652   0.53990   0.56232
 Alpha virt. eigenvalues --    0.57063   0.59693   0.60331   0.62100   0.63217
 Alpha virt. eigenvalues --    0.65870   0.66612   0.67170   0.68805   0.70463
 Alpha virt. eigenvalues --    0.70756   0.72343   0.73613   0.74556   0.75700
 Alpha virt. eigenvalues --    0.76680   0.77156   0.78009   0.78381   0.80443
 Alpha virt. eigenvalues --    0.81214   0.82283   0.83869   0.84737   0.86270
 Alpha virt. eigenvalues --    0.87270   0.88121   0.89026   0.89930   0.90461
 Alpha virt. eigenvalues --    0.91222   0.92827   0.94716   0.96100   0.96681
 Alpha virt. eigenvalues --    0.97654   0.98445   0.99822   1.00621   1.02077
 Alpha virt. eigenvalues --    1.03122   1.03522   1.05436   1.06673   1.06994
 Alpha virt. eigenvalues --    1.07676   1.08989   1.11002   1.12357   1.13688
 Alpha virt. eigenvalues --    1.14608   1.15240   1.15637   1.17123   1.17498
 Alpha virt. eigenvalues --    1.20563   1.22016   1.23209   1.23985   1.26367
 Alpha virt. eigenvalues --    1.27970   1.28601   1.31360   1.32232   1.33204
 Alpha virt. eigenvalues --    1.33566   1.34798   1.35999   1.37656   1.38894
 Alpha virt. eigenvalues --    1.41310   1.41776   1.43900   1.44585   1.46201
 Alpha virt. eigenvalues --    1.47080   1.49698   1.51115   1.52546   1.53472
 Alpha virt. eigenvalues --    1.54251   1.55417   1.55935   1.57553   1.59381
 Alpha virt. eigenvalues --    1.62063   1.63199   1.64829   1.66781   1.67731
 Alpha virt. eigenvalues --    1.68326   1.68401   1.71481   1.72025   1.72916
 Alpha virt. eigenvalues --    1.75461   1.77193   1.78230   1.80237   1.81086
 Alpha virt. eigenvalues --    1.82866   1.83531   1.87429   1.88927   1.91199
 Alpha virt. eigenvalues --    1.94783   1.96401   1.97416   1.99918   2.01249
 Alpha virt. eigenvalues --    2.04382   2.06421   2.09354   2.10739   2.11857
 Alpha virt. eigenvalues --    2.14931   2.15891   2.20527   2.22933   2.23511
 Alpha virt. eigenvalues --    2.27646   2.28776   2.29585   2.31704   2.35386
 Alpha virt. eigenvalues --    2.37796   2.38859   2.40189   2.41746   2.45169
 Alpha virt. eigenvalues --    2.47089   2.50706   2.55224   2.57153   2.62287
 Alpha virt. eigenvalues --    2.65330   2.67511   2.70794   2.73717   2.74871
 Alpha virt. eigenvalues --    2.76222   2.78097   2.83329   2.85628   2.87912
 Alpha virt. eigenvalues --    2.88819   2.93714   2.95429   3.01393   3.02380
 Alpha virt. eigenvalues --    3.10945   3.15390   3.19513   3.21443   3.22495
 Alpha virt. eigenvalues --    3.28022   3.31596   3.34397   3.36022   3.38929
 Alpha virt. eigenvalues --    3.39836   3.40647   3.43402   3.46112   3.46773
 Alpha virt. eigenvalues --    3.50962   3.53074   3.55201   3.59693   3.60226
 Alpha virt. eigenvalues --    3.62809   3.66454   3.67295   3.69721   3.71649
 Alpha virt. eigenvalues --    3.73406   3.73860   3.79207   3.79619   3.81596
 Alpha virt. eigenvalues --    3.82563   3.84522   3.87056   3.89301   3.92349
 Alpha virt. eigenvalues --    3.94690   3.95444   3.97541   3.99845   4.02271
 Alpha virt. eigenvalues --    4.05069   4.09288   4.10621   4.13288   4.14109
 Alpha virt. eigenvalues --    4.18021   4.22525   4.24728   4.27347   4.27863
 Alpha virt. eigenvalues --    4.31293   4.34428   4.37103   4.38908   4.40464
 Alpha virt. eigenvalues --    4.43998   4.46900   4.52987   4.54145   4.56817
 Alpha virt. eigenvalues --    4.57444   4.59360   4.61119   4.65320   4.68805
 Alpha virt. eigenvalues --    4.72462   4.72899   4.78080   4.83756   4.85693
 Alpha virt. eigenvalues --    4.87217   4.90235   4.95871   4.96304   5.01603
 Alpha virt. eigenvalues --    5.05713   5.09943   5.12018   5.13315   5.15517
 Alpha virt. eigenvalues --    5.18565   5.19087   5.26672   5.27569   5.30826
 Alpha virt. eigenvalues --    5.37035   5.39672   5.44263   5.46261   5.49346
 Alpha virt. eigenvalues --    5.67934   5.70833   5.74154   5.77838   5.85497
 Alpha virt. eigenvalues --    5.87941   5.90317   5.91215   5.98485   6.23611
 Alpha virt. eigenvalues --    6.26494   6.30615   6.43071   6.44158   6.48965
 Alpha virt. eigenvalues --    6.50785   6.53210   6.57000   6.62649   6.68549
 Alpha virt. eigenvalues --    6.69478   6.81133   6.83508   6.88447   6.92888
 Alpha virt. eigenvalues --    6.95693   7.03036   7.06917   7.10982   7.17193
 Alpha virt. eigenvalues --    7.22131   7.25991   7.34871   7.43087   7.46778
 Alpha virt. eigenvalues --    7.76749   8.10827  13.84201  15.05118  15.47257
 Alpha virt. eigenvalues --   16.65892  18.23533
  Beta  occ. eigenvalues --  -19.30464 -19.26985 -10.35720 -10.33419 -10.29946
  Beta  occ. eigenvalues --   -1.14605  -1.11273  -0.84766  -0.79767  -0.64435
  Beta  occ. eigenvalues --   -0.60665  -0.56034  -0.54479  -0.50658  -0.49765
  Beta  occ. eigenvalues --   -0.47846  -0.43923  -0.42757  -0.38297
  Beta virt. eigenvalues --   -0.09159   0.03127   0.03557   0.04369   0.04693
  Beta virt. eigenvalues --    0.05334   0.06682   0.06936   0.08630   0.10916
  Beta virt. eigenvalues --    0.11432   0.12369   0.12700   0.13127   0.13226
  Beta virt. eigenvalues --    0.14068   0.14962   0.15211   0.16190   0.17632
  Beta virt. eigenvalues --    0.18648   0.19579   0.20607   0.21077   0.22506
  Beta virt. eigenvalues --    0.23537   0.24319   0.25477   0.26107   0.26725
  Beta virt. eigenvalues --    0.26885   0.28085   0.29841   0.30244   0.30569
  Beta virt. eigenvalues --    0.31828   0.32449   0.33184   0.33785   0.34863
  Beta virt. eigenvalues --    0.35587   0.36797   0.36934   0.37742   0.38233
  Beta virt. eigenvalues --    0.38989   0.39180   0.39998   0.40971   0.41450
  Beta virt. eigenvalues --    0.41987   0.43569   0.43930   0.44312   0.44859
  Beta virt. eigenvalues --    0.46144   0.46828   0.47471   0.48249   0.49064
  Beta virt. eigenvalues --    0.50014   0.50866   0.52100   0.53282   0.53940
  Beta virt. eigenvalues --    0.54216   0.56779   0.57350   0.59876   0.61218
  Beta virt. eigenvalues --    0.62876   0.63714   0.66348   0.66912   0.67718
  Beta virt. eigenvalues --    0.69041   0.70822   0.71231   0.72672   0.74007
  Beta virt. eigenvalues --    0.74941   0.76136   0.76944   0.77487   0.78217
  Beta virt. eigenvalues --    0.78757   0.80795   0.81636   0.82532   0.84307
  Beta virt. eigenvalues --    0.85032   0.86512   0.87567   0.88349   0.89260
  Beta virt. eigenvalues --    0.90155   0.90720   0.91377   0.93106   0.94960
  Beta virt. eigenvalues --    0.96426   0.97027   0.97892   0.99006   1.00161
  Beta virt. eigenvalues --    1.00927   1.02537   1.03367   1.03587   1.05935
  Beta virt. eigenvalues --    1.07038   1.07249   1.07831   1.09081   1.11332
  Beta virt. eigenvalues --    1.12539   1.13886   1.15128   1.15359   1.15984
  Beta virt. eigenvalues --    1.17471   1.17644   1.20640   1.22253   1.23349
  Beta virt. eigenvalues --    1.24245   1.26655   1.28154   1.28738   1.31811
  Beta virt. eigenvalues --    1.32382   1.33397   1.33826   1.35484   1.36771
  Beta virt. eigenvalues --    1.38265   1.39308   1.41765   1.42654   1.44153
  Beta virt. eigenvalues --    1.44963   1.46555   1.47706   1.50159   1.51315
  Beta virt. eigenvalues --    1.52908   1.53869   1.54444   1.55867   1.56529
  Beta virt. eigenvalues --    1.57829   1.59564   1.62781   1.63617   1.65441
  Beta virt. eigenvalues --    1.67234   1.68351   1.68746   1.68987   1.71763
  Beta virt. eigenvalues --    1.72496   1.73325   1.76020   1.77703   1.78680
  Beta virt. eigenvalues --    1.80748   1.81370   1.83539   1.84258   1.87823
  Beta virt. eigenvalues --    1.89398   1.91751   1.95369   1.97276   1.98037
  Beta virt. eigenvalues --    2.00224   2.01946   2.04890   2.06919   2.09609
  Beta virt. eigenvalues --    2.11439   2.12132   2.15781   2.16472   2.21323
  Beta virt. eigenvalues --    2.23771   2.25105   2.28377   2.29708   2.30512
  Beta virt. eigenvalues --    2.32648   2.36633   2.38924   2.39466   2.41122
  Beta virt. eigenvalues --    2.42612   2.46665   2.48159   2.51455   2.56236
  Beta virt. eigenvalues --    2.58290   2.63080   2.66243   2.67881   2.71499
  Beta virt. eigenvalues --    2.74302   2.76336   2.77629   2.79088   2.83771
  Beta virt. eigenvalues --    2.87126   2.88721   2.89826   2.94678   2.96858
  Beta virt. eigenvalues --    3.02656   3.03958   3.11851   3.16697   3.20388
  Beta virt. eigenvalues --    3.23222   3.23595   3.28861   3.32718   3.35025
  Beta virt. eigenvalues --    3.36968   3.39988   3.40326   3.41592   3.44406
  Beta virt. eigenvalues --    3.47116   3.47440   3.52669   3.53688   3.56276
  Beta virt. eigenvalues --    3.60701   3.61607   3.63697   3.67424   3.68308
  Beta virt. eigenvalues --    3.70651   3.72377   3.74051   3.75179   3.80092
  Beta virt. eigenvalues --    3.80481   3.82476   3.83955   3.85135   3.87872
  Beta virt. eigenvalues --    3.90328   3.92915   3.96320   3.96919   3.98386
  Beta virt. eigenvalues --    4.00476   4.03012   4.06286   4.10408   4.11383
  Beta virt. eigenvalues --    4.14086   4.15023   4.19053   4.23563   4.25640
  Beta virt. eigenvalues --    4.28170   4.28755   4.31787   4.35239   4.37775
  Beta virt. eigenvalues --    4.39620   4.41069   4.44803   4.47759   4.53981
  Beta virt. eigenvalues --    4.54616   4.57645   4.58309   4.59909   4.62097
  Beta virt. eigenvalues --    4.66643   4.69405   4.72995   4.73769   4.78758
  Beta virt. eigenvalues --    4.84360   4.86663   4.88827   4.91106   4.96650
  Beta virt. eigenvalues --    4.96846   5.02309   5.06360   5.10655   5.12621
  Beta virt. eigenvalues --    5.13915   5.16259   5.19470   5.19700   5.27162
  Beta virt. eigenvalues --    5.28017   5.31476   5.37565   5.40537   5.44934
  Beta virt. eigenvalues --    5.47116   5.50002   5.68500   5.71416   5.75129
  Beta virt. eigenvalues --    5.78332   5.86112   5.88516   5.91144   5.91894
  Beta virt. eigenvalues --    5.99335   6.27939   6.31174   6.35080   6.43420
  Beta virt. eigenvalues --    6.45192   6.50054   6.52513   6.54410   6.60929
  Beta virt. eigenvalues --    6.65404   6.70102   6.71001   6.85453   6.90490
  Beta virt. eigenvalues --    6.93828   6.95140   6.97142   7.04309   7.09842
  Beta virt. eigenvalues --    7.11885   7.17860   7.25419   7.30363   7.35761
  Beta virt. eigenvalues --    7.47048   7.49775   7.77055   8.11136  13.87804
  Beta virt. eigenvalues --   15.06739  15.47898  16.66205  18.24007
          Condensed to atoms (all electrons):
               1          2          3          4          5          6
     1  C    5.643760   0.427647   0.347971   0.370206  -0.017570   0.039721
     2  H    0.427647   0.361052  -0.006927   0.001561  -0.065860   0.005260
     3  H    0.347971  -0.006927   0.421833  -0.009654   0.013595  -0.042070
     4  H    0.370206   0.001561  -0.009654   0.340916  -0.010535   0.019071
     5  C   -0.017570  -0.065860   0.013595  -0.010535   6.117363  -0.191997
     6  C    0.039721   0.005260  -0.042070   0.019071  -0.191997   5.391995
     7  H    0.000514   0.000382  -0.004554   0.000850  -0.064203   0.441007
     8  H    0.009025   0.000377  -0.000803  -0.000437  -0.025917   0.372688
     9  O   -0.008030   0.000738   0.018458  -0.006133   0.059375  -0.070422
    10  H   -0.000648  -0.000259  -0.000074   0.001436  -0.017359   0.050595
    11  O    0.037971  -0.007509   0.025225  -0.000897  -0.231443   0.023897
               7          8          9         10         11
     1  C    0.000514   0.009025  -0.008030  -0.000648   0.037971
     2  H    0.000382   0.000377   0.000738  -0.000259  -0.007509
     3  H   -0.004554  -0.000803   0.018458  -0.000074   0.025225
     4  H    0.000850  -0.000437  -0.006133   0.001436  -0.000897
     5  C   -0.064203  -0.025917   0.059375  -0.017359  -0.231443
     6  C    0.441007   0.372688  -0.070422   0.050595   0.023897
     7  H    0.366182   0.004670  -0.043248   0.012401   0.005748
     8  H    0.004670   0.339049  -0.006675  -0.013254   0.000934
     9  O   -0.043248  -0.006675   8.384533   0.185217   0.001486
    10  H    0.012401  -0.013254   0.185217   0.647133   0.010663
    11  O    0.005748   0.000934   0.001486   0.010663   8.701762
          Atomic-Atomic Spin Densities.
               1          2          3          4          5          6
     1  C    0.140851   0.017147   0.003165  -0.009540  -0.164664   0.045301
     2  H    0.017147   0.006833  -0.006938   0.003487  -0.023698   0.004113
     3  H    0.003165  -0.006938   0.060436  -0.017741   0.009350  -0.020672
     4  H   -0.009540   0.003487  -0.017741   0.019290  -0.015389   0.018204
     5  C   -0.164664  -0.023698   0.009350  -0.015389   1.550006  -0.206399
     6  C    0.045301   0.004113  -0.020672   0.018204  -0.206399   0.249692
     7  H    0.004731   0.000337  -0.001677   0.001465  -0.032199   0.022695
     8  H    0.011509   0.001444   0.001077  -0.003235  -0.023784   0.007355
     9  O   -0.009589  -0.001011   0.002287  -0.000831   0.024636  -0.046934
    10  H   -0.002638  -0.000531  -0.000960   0.000991  -0.000709  -0.001545
    11  O    0.029517   0.003702   0.009185  -0.003907  -0.372203   0.036768
               7          8          9         10         11
     1  C    0.004731   0.011509  -0.009589  -0.002638   0.029517
     2  H    0.000337   0.001444  -0.001011  -0.000531   0.003702
     3  H   -0.001677   0.001077   0.002287  -0.000960   0.009185
     4  H    0.001465  -0.003235  -0.000831   0.000991  -0.003907
     5  C   -0.032199  -0.023784   0.024636  -0.000709  -0.372203
     6  C    0.022695   0.007355  -0.046934  -0.001545   0.036768
     7  H   -0.000040   0.004371  -0.007776   0.000045   0.004232
     8  H    0.004371   0.011100  -0.008018  -0.003140  -0.003495
     9  O   -0.007776  -0.008018   0.095745   0.007330   0.002078
    10  H    0.000045  -0.003140   0.007330  -0.002188   0.004690
    11  O    0.004232  -0.003495   0.002078   0.004690   1.284297
 Mulliken charges and spin densities:
               1          2
     1  C   -0.850568   0.065790
     2  H    0.283539   0.004885
     3  H    0.236999   0.037512
     4  H    0.293615  -0.007208
     5  C    0.434550   0.744948
     6  C   -0.039745   0.108577
     7  H    0.280251  -0.003816
     8  H    0.320344  -0.004816
     9  O   -0.515297   0.057917
    10  H    0.124149   0.001346
    11  O   -0.567837   0.994866
 Sum of Mulliken charges =   0.00000   2.00000
 Mulliken charges and spin densities with hydrogens summed into heavy atoms:
               1          2
     1  C   -0.036415   0.100979
     5  C    0.434550   0.744948
     6  C    0.560850   0.099945
     9  O   -0.391148   0.059263
    11  O   -0.567837   0.994866
 Electronic spatial extent (au):  <R**2>=            425.4295
 Charge=              0.0000 electrons
 Dipole moment (field-independent basis, Debye):
    X=              0.0969    Y=              0.4011    Z=              0.1970  Tot=              0.4573
 Quadrupole moment (field-independent basis, Debye-Ang):
   XX=            -31.1357   YY=            -31.7096   ZZ=            -29.4071
   XY=             -4.9660   XZ=              0.6055   YZ=              1.4404
 Traceless Quadrupole moment (field-independent basis, Debye-Ang):
   XX=             -0.3849   YY=             -0.9589   ZZ=              1.3437
   XY=             -4.9660   XZ=              0.6055   YZ=              1.4404
 Octapole moment (field-independent basis, Debye-Ang**2):
  XXX=             -3.6071  YYY=              0.4100  ZZZ=             -6.7107  XYY=              3.8817
  XXY=             -4.8624  XXZ=             -2.5841  XZZ=              6.3026  YZZ=             -0.9798
  YYZ=              1.1152  XYZ=              2.6190
 Hexadecapole moment (field-independent basis, Debye-Ang**3):
 XXXX=           -298.8780 YYYY=           -158.3788 ZZZZ=            -82.1482 XXXY=             -6.6390
 XXXZ=             -3.0632 YYYX=             -1.2039 YYYZ=              3.1990 ZZZX=             -3.7827
 ZZZY=              3.5766 XXYY=            -77.1518 XXZZ=            -58.8980 YYZZ=            -37.9498
 XXYZ=              5.2692 YYXZ=             -0.2712 ZZXY=             -1.3850
 N-N= 1.759219878926D+02 E-N=-9.802175120873D+02  KE= 2.667273935256D+02
                          Isotropic Fermi Contact Couplings
        Atom                 a.u.       MegaHertz       Gauss      10(-4) cm-1
     1  C(13)              0.05149      28.94026      10.32661       9.65343
     2  H(1)               0.00374       8.36186       2.98372       2.78921
     3  H(1)               0.01724      38.53242      13.74933      12.85303
     4  H(1)               0.00408       9.11762       3.25339       3.04131
     5  C(13)              0.09677      54.39334      19.40890      18.14367
     6  C(13)              0.08001      44.97184      16.04707      15.00099
     7  H(1)              -0.00039      -0.86293      -0.30792      -0.28784
     8  H(1)               0.00580      12.95824       4.62382       4.32240
     9  O(17)              0.04285     -12.98836      -4.63457      -4.33245
    10  H(1)              -0.00053      -1.18682      -0.42349      -0.39588
    11  O(17)              0.05941     -18.00849      -6.42588      -6.00698
 --------------------------------------------------------
       Center         ----  Spin Dipole Couplings  ----
                      3XX-RR        3YY-RR        3ZZ-RR
 --------------------------------------------------------
     1   Atom       -0.044722      0.114513     -0.069792
     2   Atom        0.020342     -0.000772     -0.019571
     3   Atom       -0.015316      0.010289      0.005026
     4   Atom       -0.015747      0.026323     -0.010576
     5   Atom       -0.225809     -0.418315      0.644124
     6   Atom        0.149922     -0.073623     -0.076299
     7   Atom        0.022645     -0.011143     -0.011502
     8   Atom        0.005254     -0.001427     -0.003827
     9   Atom        0.216580     -0.134515     -0.082065
    10   Atom        0.009348     -0.005494     -0.003854
    11   Atom        1.857365     -1.441180     -0.416185
 --------------------------------------------------------
                        XY            XZ            YZ
 --------------------------------------------------------
     1   Atom       -0.093248      0.029679     -0.057839
     2   Atom       -0.020997      0.008188     -0.003272
     3   Atom       -0.007106      0.000262     -0.019000
     4   Atom       -0.008387      0.002880      0.008117
     5   Atom        0.084233     -0.448149     -0.212819
     6   Atom        0.071860      0.090777      0.025932
     7   Atom       -0.010414      0.020959     -0.005750
     8   Atom        0.015942      0.011486      0.018075
     9   Atom        0.053253     -0.091252     -0.035024
    10   Atom        0.003285     -0.015156      0.009099
    11   Atom       -1.398454      0.892399     -0.934793
 --------------------------------------------------------


 ---------------------------------------------------------------------------------
              Anisotropic Spin Dipole Couplings in Principal Axis System
 ---------------------------------------------------------------------------------

       Atom             a.u.   MegaHertz   Gauss  10(-4) cm-1        Axes

              Baa    -0.0900   -12.083    -4.312    -4.030  0.7519  0.1621 -0.6390
     1 C(13)  Bbb    -0.0847   -11.368    -4.057    -3.792  0.5185  0.4532  0.7251
              Bcc     0.1748    23.451     8.368     7.823 -0.4071  0.8766 -0.2567
 
              Baa    -0.0213   -11.342    -4.047    -3.783 -0.2332 -0.0844  0.9688
     2 H(1)   Bbb    -0.0134    -7.161    -2.555    -2.389  0.4845  0.8537  0.1910
              Bcc     0.0347    18.503     6.602     6.172  0.8431 -0.5140  0.1582
 
              Baa    -0.0188   -10.005    -3.570    -3.337  0.8460  0.4210  0.3271
     3 H(1)   Bbb    -0.0088    -4.701    -1.677    -1.568 -0.5172  0.4991  0.6952
              Bcc     0.0276    14.706     5.247     4.905 -0.1294  0.7573 -0.6401
 
              Baa    -0.0197   -10.528    -3.757    -3.512  0.8459  0.2381 -0.4771
     4 H(1)   Bbb    -0.0096    -5.121    -1.827    -1.708  0.5060 -0.0760  0.8592
              Bcc     0.0293    15.649     5.584     5.220 -0.1683  0.9683  0.1848
 
              Baa    -0.4594   -61.654   -22.000   -20.565  0.0415  0.9778  0.2054
     5 C(13)  Bbb    -0.4147   -55.655   -19.859   -18.564  0.9228 -0.1163  0.3672
              Bcc     0.8742   117.309    41.859    39.130 -0.3829 -0.1743  0.9072
 
              Baa    -0.1082   -14.526    -5.183    -4.845 -0.3207 -0.0430  0.9462
     6 C(13)  Bbb    -0.0947   -12.708    -4.534    -4.239 -0.2657  0.9629 -0.0463
              Bcc     0.2029    27.233     9.718     9.084  0.9091  0.2662  0.3203
 
              Baa    -0.0215   -11.487    -4.099    -3.832 -0.4089  0.0926  0.9079
     7 H(1)   Bbb    -0.0141    -7.519    -2.683    -2.508  0.2623  0.9648  0.0197
              Bcc     0.0356    19.005     6.782     6.339  0.8741 -0.2462  0.4188
 
              Baa    -0.0211   -11.276    -4.024    -3.761 -0.1541  0.7327 -0.6629
     8 H(1)   Bbb    -0.0094    -5.032    -1.796    -1.679  0.7760 -0.3256 -0.5402
              Bcc     0.0306    16.308     5.819     5.440  0.6116  0.5976  0.5184
 
              Baa    -0.1522    11.016     3.931     3.674 -0.0280  0.9085  0.4170
     9 O(17)  Bbb    -0.0996     7.207     2.572     2.404  0.3153 -0.3879  0.8661
              Bcc     0.2518   -18.222    -6.502    -6.078  0.9486  0.1557 -0.2756
 
              Baa    -0.0200   -10.650    -3.800    -3.553  0.4318 -0.5484  0.7161
    10 H(1)   Bbb     0.0005     0.245     0.087     0.082  0.3833  0.8302  0.4048
              Bcc     0.0195    10.406     3.713     3.471  0.8165 -0.0997 -0.5687
 
              Baa    -2.1763   157.476    56.191    52.528  0.2331  0.9028  0.3613
    11 O(17)  Bbb    -0.6217    44.987    16.052    15.006 -0.4428 -0.2323  0.8660
              Bcc     2.7980  -202.463   -72.244   -67.534  0.8658 -0.3618  0.3456
 

 ---------------------------------------------------------------------------------

 1\1\GINC-C642\FOpt\UwB97XD\Aug-CC-pVTZ\C3H6O2(3)\ROOT\08-Feb-2019\0\\#
 wB97XD aug-cc-pVTZ Opt=verytight SCF=QC Integral(Grid=SuperFineGrid) F
 req MaxDisk=32GB\\Title\\0,3\C,1.008924791,0.4718914162,0.9673800063\H
 ,2.0421136615,0.2757317715,1.2468320974\H,0.3573429263,0.1756549784,1.
 7948307164\H,0.8864708625,1.5385979344,0.7885105603\C,0.6514711645,-0.
 2716665909,-0.3011349055\C,-0.6904878329,0.0630688045,-0.9551538609\H,
 -0.7560098494,-0.4474250931,-1.9175628009\H,-0.6973716218,1.1383808911
 ,-1.1239527901\O,-1.8081057175,-0.2230869642,-0.1404355095\H,-1.902867
 8345,-1.1738307044,-0.0696175317\O,0.9085194502,-1.5473164436,-0.28959
 59818\\Version=ES64L-G09RevD.01\State=3-A\HF=-268.2663917\S2=2.007454\
 S2-1=0.\S2A=2.000031\RMSD=0.000e+00\RMSF=1.549e-07\Dipole=-0.0410725,0
 .1750797,0.0052214\Quadrupole=-1.8548298,0.6991981,1.1556318,3.1343303
 ,1.8178414,-0.1198829\PG=C01 [X(C3H6O2)]\\@


 THE POLHOLDE ROLLS WITHOUT SLIPPING ON THE HERPOLHOLDE LYING IN
 THE INVARIABLE PLANE.
 H.GOLDSTEIN, "CLASSICAL MECHANICS", PG 161
 Job cpu time:       1 days 19 hours 48 minutes 32.4 seconds.
 File lengths (MBytes):  RWF=    106 Int=      0 D2E=      0 Chk=     13 Scr=      1
 Normal termination of Gaussian 09 at Fri Feb  8 11:18:19 2019.
 Link1:  Proceeding to internal job step number  2.
 ----------------------------------------------------------------------
 #N Geom=AllCheck Guess=TCheck SCRF=Check GenChk UwB97XD/Aug-CC-pVTZ Fr
 eq
 ----------------------------------------------------------------------
 1/7=1,10=4,29=7,30=1,38=1,40=1/1,3;
 2/12=2,40=1/2;
 3/5=16,6=1,7=10,11=2,14=-4,16=1,25=1,30=1,70=2,71=2,74=-58,75=-7,116=2,140=1/1,2,3;
 4/5=101/1;
 5/5=2,8=3,98=1/8;
 8/6=4,10=90,11=11/1;
 11/6=1,8=1,9=11,15=111,16=1/1,2,10;
 10/6=1/2;
 6/7=2,8=2,9=2,10=2,18=1,28=1/1;
 7/8=1,10=1,25=1/1,2,3,16;
 1/7=1,10=4,30=1/3;
 99//99;
 Structure from the checkpoint file:  "hydroxyacetone_Conf-wb97-opt.chk"
 -----
 Title
 -----
 Charge =  0 Multiplicity = 3
 Redundant internal coordinates found in file.
 C,0,1.008924791,0.4718914162,0.9673800063
 H,0,2.0421136615,0.2757317715,1.2468320974
 H,0,0.3573429263,0.1756549784,1.7948307164
 H,0,0.8864708625,1.5385979344,0.7885105603
 C,0,0.6514711645,-0.2716665909,-0.3011349055
 C,0,-0.6904878329,0.0630688045,-0.9551538609
 H,0,-0.7560098494,-0.4474250931,-1.9175628009
 H,0,-0.6973716218,1.1383808911,-1.1239527901
 O,0,-1.8081057175,-0.2230869642,-0.1404355095
 H,0,-1.9028678345,-1.1738307044,-0.0696175317
 O,0,0.9085194502,-1.5473164436,-0.2895959818
 Recover connectivity data from disk.

 GradGradGradGradGradGradGradGradGradGradGradGradGradGradGradGradGradGrad
 Berny optimization.
 Initialization pass.
                           ----------------------------
                           !    Initial Parameters    !
                           ! (Angstroms and Degrees)  !
 --------------------------                            --------------------------
 ! Name  Definition              Value          Derivative Info.                !
 --------------------------------------------------------------------------------
 ! R1    R(1,2)                  1.0881         calculate D2E/DX2 analytically  !
 ! R2    R(1,3)                  1.0941         calculate D2E/DX2 analytically  !
 ! R3    R(1,4)                  1.0885         calculate D2E/DX2 analytically  !
 ! R4    R(1,5)                  1.5132         calculate D2E/DX2 analytically  !
 ! R5    R(5,6)                  1.5299         calculate D2E/DX2 analytically  !
 ! R6    R(5,11)                 1.3013         calculate D2E/DX2 analytically  !
 ! R7    R(6,7)                  1.0914         calculate D2E/DX2 analytically  !
 ! R8    R(6,8)                  1.0885         calculate D2E/DX2 analytically  !
 ! R9    R(6,9)                  1.4123         calculate D2E/DX2 analytically  !
 ! R10   R(9,10)                 0.9581         calculate D2E/DX2 analytically  !
 ! A1    A(2,1,3)              108.8105         calculate D2E/DX2 analytically  !
 ! A2    A(2,1,4)              109.0066         calculate D2E/DX2 analytically  !
 ! A3    A(2,1,5)              110.5485         calculate D2E/DX2 analytically  !
 ! A4    A(3,1,4)              108.8217         calculate D2E/DX2 analytically  !
 ! A5    A(3,1,5)              111.1171         calculate D2E/DX2 analytically  !
 ! A6    A(4,1,5)              108.4943         calculate D2E/DX2 analytically  !
 ! A7    A(1,5,6)              117.2615         calculate D2E/DX2 analytically  !
 ! A8    A(1,5,11)             115.3145         calculate D2E/DX2 analytically  !
 ! A9    A(6,5,11)             113.0493         calculate D2E/DX2 analytically  !
 ! A10   A(5,6,7)              109.1042         calculate D2E/DX2 analytically  !
 ! A11   A(5,6,8)              106.7372         calculate D2E/DX2 analytically  !
 ! A12   A(5,6,9)              113.7768         calculate D2E/DX2 analytically  !
 ! A13   A(7,6,8)              108.9627         calculate D2E/DX2 analytically  !
 ! A14   A(7,6,9)              111.4941         calculate D2E/DX2 analytically  !
 ! A15   A(8,6,9)              106.5353         calculate D2E/DX2 analytically  !
 ! A16   A(6,9,10)             108.782          calculate D2E/DX2 analytically  !
 ! D1    D(2,1,5,6)           -170.646          calculate D2E/DX2 analytically  !
 ! D2    D(2,1,5,11)            52.3864         calculate D2E/DX2 analytically  !
 ! D3    D(3,1,5,6)             68.4294         calculate D2E/DX2 analytically  !
 ! D4    D(3,1,5,11)           -68.5381         calculate D2E/DX2 analytically  !
 ! D5    D(4,1,5,6)            -51.1655         calculate D2E/DX2 analytically  !
 ! D6    D(4,1,5,11)           171.867          calculate D2E/DX2 analytically  !
 ! D7    D(1,5,6,7)            172.7967         calculate D2E/DX2 analytically  !
 ! D8    D(1,5,6,8)             55.1988         calculate D2E/DX2 analytically  !
 ! D9    D(1,5,6,9)            -62.011          calculate D2E/DX2 analytically  !
 ! D10   D(11,5,6,7)           -49.3015         calculate D2E/DX2 analytically  !
 ! D11   D(11,5,6,8)          -166.8994         calculate D2E/DX2 analytically  !
 ! D12   D(11,5,6,9)            75.8908         calculate D2E/DX2 analytically  !
 ! D13   D(5,6,9,10)           -70.3202         calculate D2E/DX2 analytically  !
 ! D14   D(7,6,9,10)            53.5882         calculate D2E/DX2 analytically  !
 ! D15   D(8,6,9,10)           172.353          calculate D2E/DX2 analytically  !
 --------------------------------------------------------------------------------
 Trust Radius=3.00D-01 FncErr=1.00D-07 GrdErr=1.00D-07
 Number of steps in this run=      2 maximum allowed number of steps=      2.
 GradGradGradGradGradGradGradGradGradGradGradGradGradGradGradGradGradGrad

                          Input orientation:                          
 ---------------------------------------------------------------------
 Center     Atomic      Atomic             Coordinates (Angstroms)
 Number     Number       Type             X           Y           Z
 ---------------------------------------------------------------------
      1          6           0        1.008925    0.471891    0.967380
      2          1           0        2.042114    0.275732    1.246832
      3          1           0        0.357343    0.175655    1.794831
      4          1           0        0.886471    1.538598    0.788511
      5          6           0        0.651471   -0.271667   -0.301135
      6          6           0       -0.690488    0.063069   -0.955154
      7          1           0       -0.756010   -0.447425   -1.917563
      8          1           0       -0.697372    1.138381   -1.123953
      9          8           0       -1.808106   -0.223087   -0.140436
     10          1           0       -1.902868   -1.173831   -0.069618
     11          8           0        0.908519   -1.547316   -0.289596
 ---------------------------------------------------------------------
                    Distance matrix (angstroms):
                    1          2          3          4          5
     1  C    0.000000
     2  H    1.088141   0.000000
     3  H    1.094070   1.774477   0.000000
     4  H    1.088509   1.772117   1.774900   0.000000
     5  C    1.513202   2.151682   2.163257   2.125937   0.000000
     6  C    2.598322   3.515833   2.945003   2.775671   1.529916
     7  H    3.504716   4.285539   3.925513   3.736959   2.150519
     8  H    2.780167   3.724186   3.249394   2.515203   2.117697
     9  O    3.105787   4.122805   2.931453   3.350704   2.465300
    10  H    3.501757   4.404220   3.225807   3.984227   2.718851
    11  O    2.380603   2.639915   2.759939   3.268894   1.301341
                    6          7          8          9         10
     6  C    0.000000
     7  H    1.091388   0.000000
     8  H    1.088502   1.774271   0.000000
     9  O    1.412346   2.077358   2.013611   0.000000
    10  H    1.945240   2.293000   2.812680   0.958076   0.000000
    11  O    2.364980   2.575014   3.238519   3.025869   2.844606
                   11
    11  O    0.000000
 Stoichiometry    C3H6O2(3)
 Framework group  C1[X(C3H6O2)]
 Deg. of freedom    27
 Full point group                 C1      NOp   1
 Largest Abelian subgroup         C1      NOp   1
 Largest concise Abelian subgroup C1      NOp   1
                         Standard orientation:                         
 ---------------------------------------------------------------------
 Center     Atomic      Atomic             Coordinates (Angstroms)
 Number     Number       Type             X           Y           Z
 ---------------------------------------------------------------------
      1          6           0       -1.357817    0.979563   -0.115961
      2          1           0       -2.423891    0.761559   -0.119315
      3          1           0       -1.054085    1.270618   -1.125924
      4          1           0       -1.168038    1.810551    0.561013
      5          6           0       -0.571770   -0.220631    0.365126
      6          6           0        0.919365   -0.017233    0.640422
      7          1           0        1.324638   -0.921260    1.098260
      8          1           0        0.997895    0.804389    1.350075
      9          8           0        1.662039    0.363397   -0.498998
     10          1           0        1.715040   -0.383742   -1.096395
     11          8           0       -0.828317   -1.337436   -0.251656
 ---------------------------------------------------------------------
 Rotational constants (GHZ):      7.5829107      4.0837187      3.2525808
 Standard basis: Aug-CC-pVTZ (5D, 7F)
 There are   425 symmetry adapted cartesian basis functions of A   symmetry.
 There are   368 symmetry adapted basis functions of A   symmetry.
   368 basis functions,   522 primitive gaussians,   425 cartesian basis functions
    21 alpha electrons       19 beta electrons
       nuclear repulsion energy       175.9258495548 Hartrees.
 NAtoms=   11 NActive=   11 NUniq=   11 SFac= 1.00D+00 NAtFMM=   60 NAOKFM=F Big=F
 Integral buffers will be    131072 words long.
 Raffenetti 2 integral format.
 Two-electron integral symmetry is turned on.
 Nuclear repulsion after empirical dispersion term =      175.9219878926 Hartrees.
 One-electron integrals computed using PRISM.
 NBasis=   368 RedAO= T EigKep=  1.61D-05  NBF=   368
 NBsUse=   368 1.00D-06 EigRej= -1.00D+00 NBFU=   368
 Initial guess from the checkpoint file:  "hydroxyacetone_Conf-wb97-opt.chk"
 B after Tr=     0.000000    0.000000    0.000000
         Rot=    1.000000    0.000000    0.000000    0.000000 Ang=   0.00 deg.
 Initial guess <Sx>= 0.0000 <Sy>= 0.0000 <Sz>= 1.0000 <S**2>= 2.0075 S= 1.0025
 SCF Done:  E(UwB97XD) =  -268.266391713     a.u. after    1 cycles
            Convg  =    0.1475D-07                     1 Fock formations.
              S**2 =  2.0075                  -V/T =  2.0058
 <Sx>= 0.0000 <Sy>= 0.0000 <Sz>= 1.0000 <S**2>= 2.0075 S= 1.0025
 <L.S>= 0.000000000000E+00
 Annihilation of the first spin contaminant:
 S**2 before annihilation     2.0075,   after     2.0000
 DoSCS=F DFT=T ScalE2(SS,OS)=  1.000000  1.000000
 Range of M.O.s used for correlation:     1   368
 NBasis=   368 NAE=    21 NBE=    19 NFC=     0 NFV=     0
 NROrb=    368 NOA=    21 NOB=    19 NVA=   347 NVB=   349

 **** Warning!!: The largest alpha MO coefficient is  0.43316840D+02


 **** Warning!!: The largest beta MO coefficient is  0.47780868D+02

 Symmetrizing basis deriv contribution to polar:
 IMax=3 JMax=2 DiffMx= 0.00D+00
 G2DrvN: will do    12 centers at a time, making    1 passes.
 Calling FoFCou, ICntrl=  3107 FMM=F I1Cent=   0 AccDes= 0.00D+00.
 End of G2Drv F.D. properties file   721 does not exist.
 End of G2Drv F.D. properties file   722 does not exist.
 End of G2Drv F.D. properties file   788 does not exist.
          IDoAtm=11111111111
          Differentiating once with respect to electric field.
                with respect to dipole field.
          Differentiating once with respect to nuclear coordinates.
          There are    36 degrees of freedom in the 1st order CPHF.  IDoFFX=6 NUNeed=     3.
     33 vectors produced by pass  0 Test12= 3.87D-14 2.78D-09 XBig12= 4.14D+01 2.35D+00.
 AX will form    33 AO Fock derivatives at one time.
     33 vectors produced by pass  1 Test12= 3.87D-14 2.78D-09 XBig12= 4.35D+00 4.12D-01.
     33 vectors produced by pass  2 Test12= 3.87D-14 2.78D-09 XBig12= 2.41D-01 9.60D-02.
     33 vectors produced by pass  3 Test12= 3.87D-14 2.78D-09 XBig12= 5.51D-03 1.35D-02.
     33 vectors produced by pass  4 Test12= 3.87D-14 2.78D-09 XBig12= 7.55D-05 9.64D-04.
     33 vectors produced by pass  5 Test12= 3.87D-14 2.78D-09 XBig12= 9.45D-07 1.31D-04.
     33 vectors produced by pass  6 Test12= 3.87D-14 2.78D-09 XBig12= 1.12D-08 1.12D-05.
     26 vectors produced by pass  7 Test12= 3.87D-14 2.78D-09 XBig12= 1.35D-10 1.20D-06.
      4 vectors produced by pass  8 Test12= 3.87D-14 2.78D-09 XBig12= 1.45D-12 1.56D-07.
      3 vectors produced by pass  9 Test12= 3.87D-14 2.78D-09 XBig12= 1.43D-14 1.49D-08.
 InvSVY:  IOpt=1 It=  1 EMax= 6.22D-15
 Solved reduced A of dimension   264 with    36 vectors.
 Isotropic polarizability for W=    0.000000       50.22 Bohr**3.
 End of Minotr F.D. properties file   721 does not exist.
 End of Minotr F.D. properties file   722 does not exist.
 End of Minotr F.D. properties file   788 does not exist.

 **********************************************************************

            Population analysis using the SCF density.

 **********************************************************************

 Orbital symmetries:
 Alpha Orbitals:
       Occupied  (A) (A) (A) (A) (A) (A) (A) (A) (A) (A) (A) (A)
                 (A) (A) (A) (A) (A) (A) (A) (A) (A)
       Virtual   (A) (A) (A) (A) (A) (A) (A) (A) (A) (A) (A) (A)
                 (A) (A) (A) (A) (A) (A) (A) (A) (A) (A) (A) (A)
                 (A) (A) (A) (A) (A) (A) (A) (A) (A) (A) (A) (A)
                 (A) (A) (A) (A) (A) (A) (A) (A) (A) (A) (A) (A)
                 (A) (A) (A) (A) (A) (A) (A) (A) (A) (A) (A) (A)
                 (A) (A) (A) (A) (A) (A) (A) (A) (A) (A) (A) (A)
                 (A) (A) (A) (A) (A) (A) (A) (A) (A) (A) (A) (A)
                 (A) (A) (A) (A) (A) (A) (A) (A) (A) (A) (A) (A)
                 (A) (A) (A) (A) (A) (A) (A) (A) (A) (A) (A) (A)
                 (A) (A) (A) (A) (A) (A) (A) (A) (A) (A) (A) (A)
                 (A) (A) (A) (A) (A) (A) (A) (A) (A) (A) (A) (A)
                 (A) (A) (A) (A) (A) (A) (A) (A) (A) (A) (A) (A)
                 (A) (A) (A) (A) (A) (A) (A) (A) (A) (A) (A) (A)
                 (A) (A) (A) (A) (A) (A) (A) (A) (A) (A) (A) (A)
                 (A) (A) (A) (A) (A) (A) (A) (A) (A) (A) (A) (A)
                 (A) (A) (A) (A) (A) (A) (A) (A) (A) (A) (A) (A)
                 (A) (A) (A) (A) (A) (A) (A) (A) (A) (A) (A) (A)
                 (A) (A) (A) (A) (A) (A) (A) (A) (A) (A) (A) (A)
                 (A) (A) (A) (A) (A) (A) (A) (A) (A) (A) (A) (A)
                 (A) (A) (A) (A) (A) (A) (A) (A) (A) (A) (A) (A)
                 (A) (A) (A) (A) (A) (A) (A) (A) (A) (A) (A) (A)
                 (A) (A) (A) (A) (A) (A) (A) (A) (A) (A) (A) (A)
                 (A) (A) (A) (A) (A) (A) (A) (A) (A) (A) (A) (A)
                 (A) (A) (A) (A) (A) (A) (A) (A) (A) (A) (A) (A)
                 (A) (A) (A) (A) (A) (A) (A) (A) (A) (A) (A) (A)
                 (A) (A) (A) (A) (A) (A) (A) (A) (A) (A) (A) (A)
                 (A) (A) (A) (A) (A) (A) (A) (A) (A) (A) (A) (A)
                 (A) (A) (A) (A) (A) (A) (A) (A) (A) (A) (A) (A)
                 (A) (A) (A) (A) (A) (A) (A) (A) (A) (A) (A)
 Beta  Orbitals:
       Occupied  (A) (A) (A) (A) (A) (A) (A) (A) (A) (A) (A) (A)
                 (A) (A) (A) (A) (A) (A) (A)
       Virtual   (A) (A) (A) (A) (A) (A) (A) (A) (A) (A) (A) (A)
                 (A) (A) (A) (A) (A) (A) (A) (A) (A) (A) (A) (A)
                 (A) (A) (A) (A) (A) (A) (A) (A) (A) (A) (A) (A)
                 (A) (A) (A) (A) (A) (A) (A) (A) (A) (A) (A) (A)
                 (A) (A) (A) (A) (A) (A) (A) (A) (A) (A) (A) (A)
                 (A) (A) (A) (A) (A) (A) (A) (A) (A) (A) (A) (A)
                 (A) (A) (A) (A) (A) (A) (A) (A) (A) (A) (A) (A)
                 (A) (A) (A) (A) (A) (A) (A) (A) (A) (A) (A) (A)
                 (A) (A) (A) (A) (A) (A) (A) (A) (A) (A) (A) (A)
                 (A) (A) (A) (A) (A) (A) (A) (A) (A) (A) (A) (A)
                 (A) (A) (A) (A) (A) (A) (A) (A) (A) (A) (A) (A)
                 (A) (A) (A) (A) (A) (A) (A) (A) (A) (A) (A) (A)
                 (A) (A) (A) (A) (A) (A) (A) (A) (A) (A) (A) (A)
                 (A) (A) (A) (A) (A) (A) (A) (A) (A) (A) (A) (A)
                 (A) (A) (A) (A) (A) (A) (A) (A) (A) (A) (A) (A)
                 (A) (A) (A) (A) (A) (A) (A) (A) (A) (A) (A) (A)
                 (A) (A) (A) (A) (A) (A) (A) (A) (A) (A) (A) (A)
                 (A) (A) (A) (A) (A) (A) (A) (A) (A) (A) (A) (A)
                 (A) (A) (A) (A) (A) (A) (A) (A) (A) (A) (A) (A)
                 (A) (A) (A) (A) (A) (A) (A) (A) (A) (A) (A) (A)
                 (A) (A) (A) (A) (A) (A) (A) (A) (A) (A) (A) (A)
                 (A) (A) (A) (A) (A) (A) (A) (A) (A) (A) (A) (A)
                 (A) (A) (A) (A) (A) (A) (A) (A) (A) (A) (A) (A)
                 (A) (A) (A) (A) (A) (A) (A) (A) (A) (A) (A) (A)
                 (A) (A) (A) (A) (A) (A) (A) (A) (A) (A) (A) (A)
                 (A) (A) (A) (A) (A) (A) (A) (A) (A) (A) (A) (A)
                 (A) (A) (A) (A) (A) (A) (A) (A) (A) (A) (A) (A)
                 (A) (A) (A) (A) (A) (A) (A) (A) (A) (A) (A) (A)
                 (A) (A) (A) (A) (A) (A) (A) (A) (A) (A) (A) (A)
                 (A)
 The electronic state is 3-A.
 Alpha  occ. eigenvalues --  -19.32848 -19.27166 -10.35917 -10.34395 -10.30097
 Alpha  occ. eigenvalues --   -1.18417  -1.14418  -0.87142  -0.80843  -0.67380
 Alpha  occ. eigenvalues --   -0.62021  -0.58326  -0.57332  -0.54831  -0.51696
 Alpha  occ. eigenvalues --   -0.48706  -0.47633  -0.45789  -0.43040  -0.37931
 Alpha  occ. eigenvalues --   -0.25458
 Alpha virt. eigenvalues --    0.03007   0.03839   0.04151   0.04972   0.06148
 Alpha virt. eigenvalues --    0.06446   0.07825   0.10051   0.10475   0.11910
 Alpha virt. eigenvalues --    0.12253   0.12481   0.12818   0.13648   0.14406
 Alpha virt. eigenvalues --    0.14804   0.15906   0.16890   0.18074   0.19129
 Alpha virt. eigenvalues --    0.20185   0.20259   0.21798   0.23174   0.23680
 Alpha virt. eigenvalues --    0.25015   0.25626   0.25855   0.26199   0.27613
 Alpha virt. eigenvalues --    0.29394   0.29590   0.30170   0.31356   0.31986
 Alpha virt. eigenvalues --    0.32850   0.33359   0.34385   0.35340   0.36398
 Alpha virt. eigenvalues --    0.36500   0.37489   0.37727   0.38348   0.38707
 Alpha virt. eigenvalues --    0.39351   0.40240   0.41048   0.41333   0.43057
 Alpha virt. eigenvalues --    0.43521   0.44116   0.44486   0.45261   0.46406
 Alpha virt. eigenvalues --    0.46928   0.47920   0.48573   0.49640   0.50762
 Alpha virt. eigenvalues --    0.51924   0.52471   0.53652   0.53990   0.56232
 Alpha virt. eigenvalues --    0.57063   0.59693   0.60331   0.62100   0.63217
 Alpha virt. eigenvalues --    0.65870   0.66612   0.67170   0.68805   0.70463
 Alpha virt. eigenvalues --    0.70756   0.72343   0.73613   0.74556   0.75700
 Alpha virt. eigenvalues --    0.76680   0.77156   0.78009   0.78381   0.80443
 Alpha virt. eigenvalues --    0.81214   0.82283   0.83869   0.84737   0.86270
 Alpha virt. eigenvalues --    0.87270   0.88121   0.89026   0.89930   0.90461
 Alpha virt. eigenvalues --    0.91222   0.92827   0.94716   0.96100   0.96681
 Alpha virt. eigenvalues --    0.97654   0.98445   0.99822   1.00621   1.02077
 Alpha virt. eigenvalues --    1.03122   1.03522   1.05436   1.06673   1.06994
 Alpha virt. eigenvalues --    1.07676   1.08989   1.11002   1.12357   1.13688
 Alpha virt. eigenvalues --    1.14608   1.15240   1.15637   1.17123   1.17498
 Alpha virt. eigenvalues --    1.20563   1.22016   1.23209   1.23985   1.26367
 Alpha virt. eigenvalues --    1.27970   1.28601   1.31360   1.32232   1.33204
 Alpha virt. eigenvalues --    1.33566   1.34798   1.35999   1.37656   1.38894
 Alpha virt. eigenvalues --    1.41310   1.41776   1.43900   1.44585   1.46201
 Alpha virt. eigenvalues --    1.47080   1.49698   1.51115   1.52546   1.53472
 Alpha virt. eigenvalues --    1.54251   1.55417   1.55935   1.57553   1.59381
 Alpha virt. eigenvalues --    1.62063   1.63199   1.64829   1.66781   1.67731
 Alpha virt. eigenvalues --    1.68326   1.68401   1.71481   1.72025   1.72916
 Alpha virt. eigenvalues --    1.75461   1.77193   1.78230   1.80237   1.81086
 Alpha virt. eigenvalues --    1.82866   1.83531   1.87429   1.88927   1.91199
 Alpha virt. eigenvalues --    1.94783   1.96401   1.97416   1.99918   2.01249
 Alpha virt. eigenvalues --    2.04382   2.06421   2.09354   2.10739   2.11857
 Alpha virt. eigenvalues --    2.14931   2.15891   2.20527   2.22933   2.23511
 Alpha virt. eigenvalues --    2.27646   2.28776   2.29585   2.31704   2.35386
 Alpha virt. eigenvalues --    2.37796   2.38859   2.40189   2.41746   2.45169
 Alpha virt. eigenvalues --    2.47089   2.50706   2.55224   2.57153   2.62287
 Alpha virt. eigenvalues --    2.65330   2.67511   2.70794   2.73717   2.74871
 Alpha virt. eigenvalues --    2.76222   2.78097   2.83329   2.85628   2.87912
 Alpha virt. eigenvalues --    2.88819   2.93714   2.95429   3.01393   3.02380
 Alpha virt. eigenvalues --    3.10945   3.15390   3.19513   3.21443   3.22495
 Alpha virt. eigenvalues --    3.28022   3.31596   3.34397   3.36022   3.38929
 Alpha virt. eigenvalues --    3.39836   3.40647   3.43402   3.46112   3.46773
 Alpha virt. eigenvalues --    3.50962   3.53074   3.55201   3.59693   3.60226
 Alpha virt. eigenvalues --    3.62809   3.66454   3.67295   3.69721   3.71649
 Alpha virt. eigenvalues --    3.73406   3.73860   3.79207   3.79619   3.81596
 Alpha virt. eigenvalues --    3.82563   3.84522   3.87056   3.89301   3.92349
 Alpha virt. eigenvalues --    3.94690   3.95444   3.97541   3.99845   4.02271
 Alpha virt. eigenvalues --    4.05069   4.09288   4.10621   4.13288   4.14109
 Alpha virt. eigenvalues --    4.18021   4.22525   4.24728   4.27347   4.27863
 Alpha virt. eigenvalues --    4.31293   4.34428   4.37103   4.38908   4.40464
 Alpha virt. eigenvalues --    4.43998   4.46900   4.52987   4.54145   4.56817
 Alpha virt. eigenvalues --    4.57444   4.59360   4.61119   4.65320   4.68805
 Alpha virt. eigenvalues --    4.72462   4.72899   4.78080   4.83756   4.85693
 Alpha virt. eigenvalues --    4.87217   4.90235   4.95871   4.96304   5.01603
 Alpha virt. eigenvalues --    5.05713   5.09943   5.12018   5.13315   5.15517
 Alpha virt. eigenvalues --    5.18565   5.19087   5.26672   5.27569   5.30826
 Alpha virt. eigenvalues --    5.37035   5.39672   5.44263   5.46261   5.49346
 Alpha virt. eigenvalues --    5.67934   5.70833   5.74154   5.77838   5.85497
 Alpha virt. eigenvalues --    5.87941   5.90317   5.91215   5.98485   6.23611
 Alpha virt. eigenvalues --    6.26494   6.30615   6.43071   6.44158   6.48965
 Alpha virt. eigenvalues --    6.50785   6.53210   6.57000   6.62649   6.68549
 Alpha virt. eigenvalues --    6.69478   6.81133   6.83508   6.88447   6.92888
 Alpha virt. eigenvalues --    6.95693   7.03036   7.06917   7.10982   7.17193
 Alpha virt. eigenvalues --    7.22131   7.25991   7.34871   7.43087   7.46778
 Alpha virt. eigenvalues --    7.76749   8.10827  13.84201  15.05118  15.47257
 Alpha virt. eigenvalues --   16.65892  18.23533
  Beta  occ. eigenvalues --  -19.30464 -19.26985 -10.35720 -10.33419 -10.29946
  Beta  occ. eigenvalues --   -1.14605  -1.11273  -0.84766  -0.79767  -0.64435
  Beta  occ. eigenvalues --   -0.60665  -0.56034  -0.54479  -0.50658  -0.49765
  Beta  occ. eigenvalues --   -0.47846  -0.43923  -0.42757  -0.38297
  Beta virt. eigenvalues --   -0.09159   0.03127   0.03557   0.04369   0.04693
  Beta virt. eigenvalues --    0.05334   0.06682   0.06936   0.08630   0.10916
  Beta virt. eigenvalues --    0.11432   0.12369   0.12700   0.13127   0.13226
  Beta virt. eigenvalues --    0.14068   0.14962   0.15211   0.16190   0.17632
  Beta virt. eigenvalues --    0.18648   0.19579   0.20607   0.21077   0.22506
  Beta virt. eigenvalues --    0.23537   0.24319   0.25477   0.26107   0.26725
  Beta virt. eigenvalues --    0.26885   0.28085   0.29841   0.30244   0.30569
  Beta virt. eigenvalues --    0.31828   0.32449   0.33184   0.33785   0.34863
  Beta virt. eigenvalues --    0.35587   0.36797   0.36934   0.37742   0.38233
  Beta virt. eigenvalues --    0.38989   0.39180   0.39998   0.40971   0.41450
  Beta virt. eigenvalues --    0.41987   0.43569   0.43930   0.44312   0.44859
  Beta virt. eigenvalues --    0.46144   0.46828   0.47471   0.48249   0.49064
  Beta virt. eigenvalues --    0.50014   0.50866   0.52100   0.53282   0.53940
  Beta virt. eigenvalues --    0.54216   0.56779   0.57350   0.59876   0.61218
  Beta virt. eigenvalues --    0.62876   0.63714   0.66348   0.66912   0.67718
  Beta virt. eigenvalues --    0.69041   0.70822   0.71231   0.72672   0.74007
  Beta virt. eigenvalues --    0.74941   0.76136   0.76944   0.77487   0.78217
  Beta virt. eigenvalues --    0.78757   0.80795   0.81636   0.82532   0.84307
  Beta virt. eigenvalues --    0.85032   0.86512   0.87567   0.88349   0.89260
  Beta virt. eigenvalues --    0.90155   0.90720   0.91377   0.93106   0.94960
  Beta virt. eigenvalues --    0.96426   0.97027   0.97892   0.99006   1.00161
  Beta virt. eigenvalues --    1.00927   1.02537   1.03367   1.03587   1.05935
  Beta virt. eigenvalues --    1.07038   1.07249   1.07831   1.09081   1.11332
  Beta virt. eigenvalues --    1.12539   1.13886   1.15128   1.15359   1.15984
  Beta virt. eigenvalues --    1.17471   1.17644   1.20640   1.22253   1.23349
  Beta virt. eigenvalues --    1.24245   1.26655   1.28154   1.28738   1.31811
  Beta virt. eigenvalues --    1.32382   1.33397   1.33826   1.35484   1.36771
  Beta virt. eigenvalues --    1.38265   1.39308   1.41765   1.42654   1.44153
  Beta virt. eigenvalues --    1.44963   1.46555   1.47706   1.50159   1.51315
  Beta virt. eigenvalues --    1.52908   1.53869   1.54444   1.55867   1.56529
  Beta virt. eigenvalues --    1.57829   1.59564   1.62781   1.63617   1.65441
  Beta virt. eigenvalues --    1.67234   1.68351   1.68746   1.68987   1.71763
  Beta virt. eigenvalues --    1.72496   1.73325   1.76020   1.77703   1.78680
  Beta virt. eigenvalues --    1.80748   1.81370   1.83539   1.84258   1.87823
  Beta virt. eigenvalues --    1.89398   1.91751   1.95369   1.97276   1.98037
  Beta virt. eigenvalues --    2.00224   2.01946   2.04890   2.06919   2.09609
  Beta virt. eigenvalues --    2.11439   2.12132   2.15781   2.16472   2.21323
  Beta virt. eigenvalues --    2.23771   2.25105   2.28377   2.29708   2.30512
  Beta virt. eigenvalues --    2.32648   2.36633   2.38924   2.39466   2.41122
  Beta virt. eigenvalues --    2.42612   2.46665   2.48159   2.51455   2.56236
  Beta virt. eigenvalues --    2.58290   2.63080   2.66243   2.67881   2.71499
  Beta virt. eigenvalues --    2.74302   2.76336   2.77629   2.79088   2.83771
  Beta virt. eigenvalues --    2.87126   2.88721   2.89826   2.94678   2.96858
  Beta virt. eigenvalues --    3.02656   3.03958   3.11851   3.16697   3.20388
  Beta virt. eigenvalues --    3.23222   3.23595   3.28861   3.32718   3.35025
  Beta virt. eigenvalues --    3.36968   3.39988   3.40326   3.41592   3.44406
  Beta virt. eigenvalues --    3.47116   3.47440   3.52669   3.53688   3.56276
  Beta virt. eigenvalues --    3.60701   3.61607   3.63697   3.67424   3.68308
  Beta virt. eigenvalues --    3.70651   3.72377   3.74051   3.75179   3.80092
  Beta virt. eigenvalues --    3.80481   3.82476   3.83955   3.85135   3.87872
  Beta virt. eigenvalues --    3.90328   3.92915   3.96320   3.96919   3.98386
  Beta virt. eigenvalues --    4.00476   4.03012   4.06286   4.10408   4.11383
  Beta virt. eigenvalues --    4.14086   4.15023   4.19053   4.23563   4.25640
  Beta virt. eigenvalues --    4.28170   4.28755   4.31787   4.35239   4.37775
  Beta virt. eigenvalues --    4.39620   4.41069   4.44803   4.47759   4.53981
  Beta virt. eigenvalues --    4.54616   4.57645   4.58309   4.59909   4.62097
  Beta virt. eigenvalues --    4.66643   4.69405   4.72995   4.73769   4.78758
  Beta virt. eigenvalues --    4.84360   4.86663   4.88827   4.91106   4.96650
  Beta virt. eigenvalues --    4.96846   5.02309   5.06360   5.10655   5.12621
  Beta virt. eigenvalues --    5.13915   5.16259   5.19470   5.19700   5.27162
  Beta virt. eigenvalues --    5.28017   5.31476   5.37565   5.40537   5.44934
  Beta virt. eigenvalues --    5.47116   5.50002   5.68500   5.71416   5.75129
  Beta virt. eigenvalues --    5.78332   5.86112   5.88516   5.91144   5.91894
  Beta virt. eigenvalues --    5.99335   6.27939   6.31174   6.35080   6.43420
  Beta virt. eigenvalues --    6.45192   6.50054   6.52513   6.54410   6.60929
  Beta virt. eigenvalues --    6.65404   6.70102   6.71001   6.85453   6.90490
  Beta virt. eigenvalues --    6.93828   6.95140   6.97142   7.04309   7.09842
  Beta virt. eigenvalues --    7.11885   7.17860   7.25419   7.30363   7.35761
  Beta virt. eigenvalues --    7.47048   7.49775   7.77055   8.11136  13.87804
  Beta virt. eigenvalues --   15.06739  15.47898  16.66205  18.24007
          Condensed to atoms (all electrons):
               1          2          3          4          5          6
     1  C    5.643760   0.427647   0.347971   0.370206  -0.017570   0.039721
     2  H    0.427647   0.361052  -0.006927   0.001561  -0.065860   0.005260
     3  H    0.347971  -0.006927   0.421833  -0.009654   0.013595  -0.042070
     4  H    0.370206   0.001561  -0.009654   0.340916  -0.010535   0.019071
     5  C   -0.017570  -0.065860   0.013595  -0.010535   6.117363  -0.191997
     6  C    0.039721   0.005260  -0.042070   0.019071  -0.191997   5.391995
     7  H    0.000514   0.000382  -0.004554   0.000850  -0.064203   0.441007
     8  H    0.009025   0.000377  -0.000803  -0.000437  -0.025917   0.372688
     9  O   -0.008030   0.000738   0.018458  -0.006133   0.059375  -0.070422
    10  H   -0.000648  -0.000259  -0.000074   0.001436  -0.017359   0.050595
    11  O    0.037971  -0.007509   0.025225  -0.000897  -0.231443   0.023897
               7          8          9         10         11
     1  C    0.000514   0.009025  -0.008030  -0.000648   0.037971
     2  H    0.000382   0.000377   0.000738  -0.000259  -0.007509
     3  H   -0.004554  -0.000803   0.018458  -0.000074   0.025225
     4  H    0.000850  -0.000437  -0.006133   0.001436  -0.000897
     5  C   -0.064203  -0.025917   0.059375  -0.017359  -0.231443
     6  C    0.441007   0.372688  -0.070422   0.050595   0.023897
     7  H    0.366182   0.004670  -0.043248   0.012401   0.005748
     8  H    0.004670   0.339049  -0.006675  -0.013254   0.000934
     9  O   -0.043248  -0.006675   8.384533   0.185217   0.001486
    10  H    0.012401  -0.013254   0.185217   0.647133   0.010663
    11  O    0.005748   0.000934   0.001486   0.010663   8.701762
          Atomic-Atomic Spin Densities.
               1          2          3          4          5          6
     1  C    0.140851   0.017147   0.003165  -0.009540  -0.164664   0.045301
     2  H    0.017147   0.006833  -0.006938   0.003487  -0.023698   0.004113
     3  H    0.003165  -0.006938   0.060436  -0.017741   0.009350  -0.020672
     4  H   -0.009540   0.003487  -0.017741   0.019290  -0.015389   0.018204
     5  C   -0.164664  -0.023698   0.009350  -0.015389   1.550006  -0.206399
     6  C    0.045301   0.004113  -0.020672   0.018204  -0.206399   0.249692
     7  H    0.004731   0.000337  -0.001677   0.001465  -0.032199   0.022695
     8  H    0.011509   0.001444   0.001077  -0.003235  -0.023784   0.007355
     9  O   -0.009589  -0.001011   0.002287  -0.000831   0.024636  -0.046934
    10  H   -0.002638  -0.000531  -0.000960   0.000991  -0.000709  -0.001545
    11  O    0.029517   0.003702   0.009185  -0.003907  -0.372203   0.036768
               7          8          9         10         11
     1  C    0.004731   0.011509  -0.009589  -0.002638   0.029517
     2  H    0.000337   0.001444  -0.001011  -0.000531   0.003702
     3  H   -0.001677   0.001077   0.002287  -0.000960   0.009185
     4  H    0.001465  -0.003235  -0.000831   0.000991  -0.003907
     5  C   -0.032199  -0.023784   0.024636  -0.000709  -0.372203
     6  C    0.022695   0.007355  -0.046934  -0.001545   0.036768
     7  H   -0.000040   0.004371  -0.007776   0.000045   0.004232
     8  H    0.004371   0.011100  -0.008018  -0.003140  -0.003495
     9  O   -0.007776  -0.008018   0.095745   0.007330   0.002078
    10  H    0.000045  -0.003140   0.007330  -0.002188   0.004690
    11  O    0.004232  -0.003495   0.002078   0.004690   1.284297
 Mulliken charges and spin densities:
               1          2
     1  C   -0.850568   0.065790
     2  H    0.283539   0.004885
     3  H    0.236999   0.037512
     4  H    0.293615  -0.007208
     5  C    0.434550   0.744948
     6  C   -0.039745   0.108577
     7  H    0.280251  -0.003816
     8  H    0.320344  -0.004816
     9  O   -0.515297   0.057917
    10  H    0.124149   0.001346
    11  O   -0.567837   0.994866
 Sum of Mulliken charges =   0.00000   2.00000
 Mulliken charges and spin densities with hydrogens summed into heavy atoms:
               1          2
     1  C   -0.036415   0.100979
     5  C    0.434550   0.744948
     6  C    0.560850   0.099945
     9  O   -0.391148   0.059263
    11  O   -0.567837   0.994866
 APT charges:
               1
     1  C    0.186910
     2  H    0.001993
     3  H   -0.020375
     4  H    0.009646
     5  C   -0.277515
     6  C    0.712718
     7  H   -0.051731
     8  H   -0.004617
     9  O   -0.661079
    10  H    0.257544
    11  O   -0.153495
 Sum of APT charges =   0.00000
 APT charges with hydrogens summed into heavy atoms:
               1
     1  C    0.178174
     5  C   -0.277515
     6  C    0.656370
     9  O   -0.403535
    11  O   -0.153495
 Electronic spatial extent (au):  <R**2>=            425.4295
 Charge=              0.0000 electrons
 Dipole moment (field-independent basis, Debye):
    X=              0.0969    Y=              0.4011    Z=              0.1970  Tot=              0.4573
 Quadrupole moment (field-independent basis, Debye-Ang):
   XX=            -31.1357   YY=            -31.7096   ZZ=            -29.4071
   XY=             -4.9660   XZ=              0.6055   YZ=              1.4404
 Traceless Quadrupole moment (field-independent basis, Debye-Ang):
   XX=             -0.3849   YY=             -0.9589   ZZ=              1.3437
   XY=             -4.9660   XZ=              0.6055   YZ=              1.4404
 Octapole moment (field-independent basis, Debye-Ang**2):
  XXX=             -3.6071  YYY=              0.4100  ZZZ=             -6.7107  XYY=              3.8817
  XXY=             -4.8624  XXZ=             -2.5841  XZZ=              6.3026  YZZ=             -0.9798
  YYZ=              1.1152  XYZ=              2.6190
 Hexadecapole moment (field-independent basis, Debye-Ang**3):
 XXXX=           -298.8780 YYYY=           -158.3788 ZZZZ=            -82.1482 XXXY=             -6.6390
 XXXZ=             -3.0632 YYYX=             -1.2039 YYYZ=              3.1990 ZZZX=             -3.7827
 ZZZY=              3.5766 XXYY=            -77.1518 XXZZ=            -58.8980 YYZZ=            -37.9498
 XXYZ=              5.2692 YYXZ=             -0.2712 ZZXY=             -1.3850
 N-N= 1.759219878926D+02 E-N=-9.802175120873D+02  KE= 2.667273935256D+02
  Exact polarizability:  54.456   1.094  50.719   1.240   1.060  45.493
 Approx polarizability:  50.953   3.062  54.346   0.832   3.059  47.981
                          Isotropic Fermi Contact Couplings
        Atom                 a.u.       MegaHertz       Gauss      10(-4) cm-1
     1  C(13)              0.05149      28.94026      10.32661       9.65343
     2  H(1)               0.00374       8.36186       2.98372       2.78921
     3  H(1)               0.01724      38.53242      13.74933      12.85303
     4  H(1)               0.00408       9.11762       3.25339       3.04131
     5  C(13)              0.09677      54.39334      19.40890      18.14367
     6  C(13)              0.08001      44.97184      16.04707      15.00099
     7  H(1)              -0.00039      -0.86293      -0.30792      -0.28784
     8  H(1)               0.00580      12.95824       4.62382       4.32240
     9  O(17)              0.04285     -12.98836      -4.63457      -4.33245
    10  H(1)              -0.00053      -1.18682      -0.42349      -0.39588
    11  O(17)              0.05941     -18.00849      -6.42588      -6.00698
 --------------------------------------------------------
       Center         ----  Spin Dipole Couplings  ----
                      3XX-RR        3YY-RR        3ZZ-RR
 --------------------------------------------------------
     1   Atom       -0.044722      0.114513     -0.069792
     2   Atom        0.020342     -0.000772     -0.019571
     3   Atom       -0.015316      0.010289      0.005026
     4   Atom       -0.015747      0.026323     -0.010576
     5   Atom       -0.225809     -0.418315      0.644124
     6   Atom        0.149922     -0.073623     -0.076299
     7   Atom        0.022645     -0.011143     -0.011502
     8   Atom        0.005254     -0.001427     -0.003827
     9   Atom        0.216580     -0.134515     -0.082065
    10   Atom        0.009348     -0.005494     -0.003854
    11   Atom        1.857365     -1.441180     -0.416185
 --------------------------------------------------------
                        XY            XZ            YZ
 --------------------------------------------------------
     1   Atom       -0.093248      0.029679     -0.057839
     2   Atom       -0.020997      0.008188     -0.003272
     3   Atom       -0.007106      0.000262     -0.019000
     4   Atom       -0.008387      0.002880      0.008117
     5   Atom        0.084233     -0.448149     -0.212819
     6   Atom        0.071860      0.090777      0.025932
     7   Atom       -0.010414      0.020959     -0.005750
     8   Atom        0.015942      0.011486      0.018075
     9   Atom        0.053253     -0.091252     -0.035024
    10   Atom        0.003285     -0.015156      0.009099
    11   Atom       -1.398454      0.892399     -0.934793
 --------------------------------------------------------


 ---------------------------------------------------------------------------------
              Anisotropic Spin Dipole Couplings in Principal Axis System
 ---------------------------------------------------------------------------------

       Atom             a.u.   MegaHertz   Gauss  10(-4) cm-1        Axes

              Baa    -0.0900   -12.083    -4.312    -4.030  0.7519  0.1621 -0.6390
     1 C(13)  Bbb    -0.0847   -11.368    -4.057    -3.792  0.5185  0.4532  0.7251
              Bcc     0.1748    23.451     8.368     7.823 -0.4071  0.8766 -0.2567
 
              Baa    -0.0213   -11.342    -4.047    -3.783 -0.2332 -0.0844  0.9688
     2 H(1)   Bbb    -0.0134    -7.161    -2.555    -2.389  0.4845  0.8537  0.1910
              Bcc     0.0347    18.503     6.602     6.172  0.8431 -0.5140  0.1582
 
              Baa    -0.0188   -10.005    -3.570    -3.337  0.8460  0.4210  0.3271
     3 H(1)   Bbb    -0.0088    -4.701    -1.677    -1.568 -0.5172  0.4991  0.6952
              Bcc     0.0276    14.706     5.247     4.905 -0.1294  0.7573 -0.6401
 
              Baa    -0.0197   -10.528    -3.757    -3.512  0.8459  0.2381 -0.4771
     4 H(1)   Bbb    -0.0096    -5.121    -1.827    -1.708  0.5060 -0.0760  0.8592
              Bcc     0.0293    15.649     5.584     5.220 -0.1683  0.9683  0.1848
 
              Baa    -0.4594   -61.654   -22.000   -20.565  0.0415  0.9778  0.2054
     5 C(13)  Bbb    -0.4147   -55.655   -19.859   -18.564  0.9228 -0.1163  0.3672
              Bcc     0.8742   117.309    41.859    39.130 -0.3829 -0.1743  0.9072
 
              Baa    -0.1082   -14.526    -5.183    -4.845 -0.3207 -0.0430  0.9462
     6 C(13)  Bbb    -0.0947   -12.708    -4.534    -4.239 -0.2657  0.9629 -0.0463
              Bcc     0.2029    27.233     9.718     9.084  0.9091  0.2662  0.3203
 
              Baa    -0.0215   -11.487    -4.099    -3.832 -0.4089  0.0926  0.9079
     7 H(1)   Bbb    -0.0141    -7.519    -2.683    -2.508  0.2623  0.9648  0.0197
              Bcc     0.0356    19.005     6.782     6.339  0.8741 -0.2462  0.4188
 
              Baa    -0.0211   -11.276    -4.024    -3.761 -0.1541  0.7327 -0.6629
     8 H(1)   Bbb    -0.0094    -5.032    -1.796    -1.679  0.7760 -0.3256 -0.5402
              Bcc     0.0306    16.308     5.819     5.440  0.6116  0.5976  0.5184
 
              Baa    -0.1522    11.016     3.931     3.674 -0.0280  0.9085  0.4170
     9 O(17)  Bbb    -0.0996     7.207     2.572     2.404  0.3153 -0.3879  0.8661
              Bcc     0.2518   -18.222    -6.502    -6.078  0.9486  0.1557 -0.2756
 
              Baa    -0.0200   -10.650    -3.800    -3.553  0.4318 -0.5484  0.7161
    10 H(1)   Bbb     0.0005     0.245     0.087     0.082  0.3833  0.8302  0.4048
              Bcc     0.0195    10.406     3.713     3.471  0.8165 -0.0997 -0.5687
 
              Baa    -2.1763   157.476    56.191    52.528  0.2331  0.9028  0.3613
    11 O(17)  Bbb    -0.6217    44.987    16.052    15.006 -0.4428 -0.2323  0.8660
              Bcc     2.7980  -202.463   -72.244   -67.534  0.8658 -0.3618  0.3456
 

 ---------------------------------------------------------------------------------

 Calling FoFJK, ICntrl=    100127 FMM=F ISym2X=0 I1Cent= 0 IOpClX= 1 NMat=1 NMatS=1 NMatT=0.
 Full mass-weighted force constant matrix:
 Low frequencies ---   -3.2171   -0.0012   -0.0012    0.0008    1.4588    5.1905
 Low frequencies ---  114.0047  152.2195  213.8944
 Diagonal vibrational polarizability:
       44.2077639       5.2543361      14.8252171
 Harmonic frequencies (cm**-1), IR intensities (KM/Mole), Raman scattering
 activities (A**4/AMU), depolarization ratios for plane and unpolarized
 incident light, reduced masses (AMU), force constants (mDyne/A),
 and normal coordinates:
                      1                      2                      3
                      A                      A                      A
 Frequencies --    114.0041               152.2180               213.8942
 Red. masses --      2.5959                 1.2272                 3.3063
 Frc consts  --      0.0199                 0.0168                 0.0891
 IR Inten    --      6.2769                 1.3980                 1.4004
  Atom  AN      X      Y      Z        X      Y      Z        X      Y      Z
     1   6    -0.13   0.00   0.10    -0.08  -0.01   0.03    -0.14  -0.04   0.03
     2   1    -0.09  -0.19  -0.13    -0.11   0.10   0.58    -0.09  -0.29  -0.19
     3   1     0.00   0.25   0.21    -0.54  -0.29  -0.19    -0.06   0.29   0.15
     4   1    -0.41  -0.10   0.31     0.33   0.13  -0.27    -0.46  -0.15   0.27
     5   6    -0.01   0.04   0.00     0.01   0.02  -0.04     0.05   0.04  -0.12
     6   6    -0.02   0.13   0.03     0.00   0.02   0.00     0.03  -0.01  -0.10
     7   1    -0.04   0.25   0.29    -0.04   0.02   0.04    -0.03  -0.04  -0.11
     8   1    -0.06   0.32  -0.19    -0.02   0.03  -0.02     0.00  -0.06  -0.04
     9   8     0.04  -0.20  -0.04     0.07  -0.03   0.03     0.25   0.06   0.03
    10   1     0.00  -0.35   0.14     0.09  -0.04   0.05     0.51   0.04   0.08
    11   8     0.12   0.07  -0.10     0.00   0.01  -0.03    -0.20  -0.04   0.10
                      4                      5                      6
                      A                      A                      A
 Frequencies --    302.5650               354.6928               381.8300
 Red. masses --      1.3666                 3.8963                 1.8626
 Frc consts  --      0.0737                 0.2888                 0.1600
 IR Inten    --     89.8191                 1.3974                59.6681
  Atom  AN      X      Y      Z        X      Y      Z        X      Y      Z
     1   6     0.08   0.02   0.05    -0.08   0.20   0.03    -0.07  -0.06  -0.06
     2   1     0.06   0.17   0.07    -0.09   0.26   0.04    -0.04  -0.22  -0.10
     3   1     0.10   0.01   0.05    -0.12   0.37   0.06    -0.04  -0.21  -0.09
     4   1     0.23  -0.03   0.07    -0.02   0.09   0.14    -0.24   0.08  -0.18
     5   6    -0.03  -0.08  -0.01    -0.12   0.12  -0.14     0.01   0.05   0.12
     6   6    -0.03   0.06  -0.01    -0.09  -0.14  -0.09     0.07  -0.10   0.01
     7   1     0.06   0.17   0.11    -0.25  -0.32  -0.29     0.02  -0.22  -0.19
     8   1    -0.17   0.16  -0.10     0.02  -0.32   0.11     0.23  -0.23   0.15
     9   8    -0.05   0.03  -0.03    -0.04  -0.01   0.01    -0.06   0.00  -0.03
    10   1     0.73  -0.26   0.40     0.37  -0.06   0.11     0.63  -0.19   0.28
    11   8    -0.04  -0.05  -0.02     0.26  -0.12   0.13     0.02   0.14  -0.02
                      7                      8                      9
                      A                      A                      A
 Frequencies --    554.2093               768.9364               930.3635
 Red. masses --      4.8920                 4.5528                 1.4247
 Frc consts  --      0.8853                 1.5860                 0.7266
 IR Inten    --     16.7423                40.0266                31.1658
  Atom  AN      X      Y      Z        X      Y      Z        X      Y      Z
     1   6     0.05  -0.03  -0.01    -0.18   0.23  -0.10    -0.01  -0.06   0.00
     2   1     0.11  -0.37   0.23    -0.20   0.29  -0.05    -0.07   0.22  -0.04
     3   1    -0.35   0.36  -0.02    -0.21   0.32  -0.08     0.14  -0.01   0.06
     4   1    -0.09  -0.13   0.16    -0.12   0.14  -0.01     0.21  -0.17   0.07
     5   6     0.35   0.14  -0.30    -0.09  -0.13   0.01    -0.02   0.02  -0.01
     6   6     0.02  -0.03   0.18     0.37   0.01   0.17    -0.02   0.14   0.07
     7   1     0.07  -0.02   0.16     0.48   0.05   0.15    -0.25  -0.21  -0.41
     8   1     0.08  -0.03   0.18     0.30   0.07   0.11     0.42  -0.22   0.43
     9   8    -0.24  -0.02   0.01    -0.03   0.01  -0.02     0.04   0.00  -0.05
    10   1    -0.02  -0.19   0.24    -0.07  -0.07   0.08    -0.15  -0.23   0.22
    11   8    -0.06  -0.02   0.03    -0.05  -0.14  -0.06    -0.02  -0.04  -0.02
                     10                     11                     12
                      A                      A                      A
 Frequencies --    986.7889              1027.1395              1049.7455
 Red. masses --      2.0528                 3.0027                 1.4472
 Frc consts  --      1.1777                 1.8665                 0.9396
 IR Inten    --     73.2234                99.6731                 9.5781
  Atom  AN      X      Y      Z        X      Y      Z        X      Y      Z
     1   6    -0.03   0.11   0.10    -0.06   0.00  -0.13    -0.11  -0.08   0.05
     2   1     0.00  -0.05  -0.26    -0.12   0.27   0.17    -0.24   0.57  -0.29
     3   1     0.21  -0.48   0.00    -0.12   0.46   0.00     0.44  -0.25   0.15
     4   1    -0.31   0.56  -0.39     0.28  -0.40   0.29     0.33  -0.09  -0.06
     5   6     0.11   0.03   0.02     0.06  -0.04   0.09     0.04   0.05  -0.08
     6   6    -0.12  -0.03   0.09    -0.16  -0.14   0.19     0.05  -0.05   0.00
     7   1     0.00   0.01   0.07     0.08   0.04   0.32     0.06   0.05   0.19
     8   1    -0.02  -0.03   0.07    -0.15   0.03  -0.02    -0.01   0.09  -0.14
     9   8     0.05   0.03  -0.08     0.10   0.06  -0.17    -0.03  -0.01   0.02
    10   1     0.00  -0.04   0.00     0.12   0.04  -0.15     0.08   0.11  -0.11
    11   8    -0.02  -0.11  -0.05     0.02   0.05   0.01     0.00   0.03   0.02
                     13                     14                     15
                      A                      A                      A
 Frequencies --   1079.1560              1171.8964              1281.6951
 Red. masses --      6.0724                 1.2740                 2.0691
 Frc consts  --      4.1666                 1.0309                 2.0026
 IR Inten    --     12.5890                14.6090                27.0369
  Atom  AN      X      Y      Z        X      Y      Z        X      Y      Z
     1   6    -0.17   0.16  -0.12     0.03  -0.02  -0.01     0.02  -0.08  -0.02
     2   1    -0.21   0.41  -0.02     0.02  -0.01   0.06    -0.05   0.23   0.07
     3   1     0.01   0.27  -0.01    -0.06   0.09   0.00    -0.05   0.28   0.06
     4   1     0.14  -0.05   0.08    -0.01  -0.04   0.03    -0.02  -0.02  -0.05
     5   6     0.41  -0.20   0.21    -0.01   0.08   0.06     0.00   0.21   0.11
     6   6    -0.13   0.11  -0.25    -0.02   0.02   0.01    -0.03  -0.04  -0.07
     7   1    -0.15   0.00  -0.41    -0.27  -0.01   0.19     0.72   0.27  -0.10
     8   1     0.14  -0.14   0.00     0.64   0.18  -0.24    -0.08  -0.09   0.00
     9   8    -0.07  -0.07   0.16    -0.02  -0.02   0.02     0.01   0.01   0.03
    10   1     0.01   0.02   0.07     0.34   0.33  -0.37    -0.19  -0.20   0.27
    11   8     0.00  -0.01  -0.01    -0.02  -0.08  -0.04    -0.02  -0.10  -0.07
                     16                     17                     18
                      A                      A                      A
 Frequencies --   1361.5510              1383.3041              1414.2518
 Red. masses --      1.2592                 1.1990                 1.3045
 Frc consts  --      1.3753                 1.3518                 1.5372
 IR Inten    --      3.4103                20.1933                12.3440
  Atom  AN      X      Y      Z        X      Y      Z        X      Y      Z
     1   6    -0.02   0.04   0.00    -0.04   0.07  -0.03     0.04  -0.05   0.04
     2   1     0.04  -0.21   0.01     0.05  -0.35   0.15    -0.03   0.28  -0.26
     3   1     0.10  -0.21  -0.03     0.27  -0.32  -0.03    -0.33   0.21  -0.02
     4   1     0.11  -0.09   0.11     0.21  -0.22   0.24    -0.17   0.20  -0.20
     5   6    -0.03  -0.04  -0.06    -0.01   0.02   0.00    -0.01  -0.09  -0.05
     6   6    -0.08   0.03   0.04    -0.01  -0.06  -0.04    -0.05  -0.04   0.00
     7   1     0.69   0.18  -0.37    -0.07   0.02   0.18     0.12   0.00  -0.07
     8   1     0.28   0.00   0.04     0.33   0.11  -0.28     0.49   0.20  -0.35
     9   8     0.00  -0.05   0.02     0.01   0.05   0.01     0.01   0.04   0.01
    10   1     0.18   0.18  -0.23    -0.27  -0.26   0.37    -0.18  -0.18   0.26
    11   8     0.01   0.03   0.02     0.00  -0.01   0.00     0.01   0.05   0.03
                     19                     20                     21
                      A                      A                      A
 Frequencies --   1469.4042              1482.8435              1502.5418
 Red. masses --      1.0476                 1.0591                 1.1181
 Frc consts  --      1.3327                 1.3721                 1.4873
 IR Inten    --      8.5920                 3.5442                 5.5914
  Atom  AN      X      Y      Z        X      Y      Z        X      Y      Z
     1   6    -0.05  -0.01   0.03    -0.02  -0.03  -0.03     0.00  -0.02  -0.02
     2   1     0.06  -0.46  -0.24    -0.01  -0.02   0.49    -0.02   0.06   0.40
     3   1     0.05   0.43   0.16     0.44   0.21   0.18     0.31   0.14   0.13
     4   1     0.58   0.18  -0.38    -0.15   0.17  -0.21    -0.23   0.16  -0.17
     5   6    -0.01  -0.01   0.01     0.00   0.00  -0.01    -0.02  -0.05  -0.04
     6   6     0.00   0.00  -0.01     0.01   0.00   0.05    -0.02   0.01  -0.05
     7   1     0.00   0.03   0.06    -0.03  -0.22  -0.38     0.06   0.28   0.46
     8   1     0.02  -0.04   0.04    -0.11   0.30  -0.30     0.28  -0.34   0.32
     9   8     0.00   0.00   0.00     0.00   0.00   0.01     0.00   0.00   0.00
    10   1     0.00   0.00   0.00    -0.01  -0.01   0.01    -0.01   0.00   0.00
    11   8     0.00   0.00   0.00     0.00   0.00   0.00     0.01   0.03   0.02
                     22                     23                     24
                      A                      A                      A
 Frequencies --   3024.2851              3059.8518              3111.0083
 Red. masses --      1.0426                 1.0606                 1.0899
 Frc consts  --      5.6183                 5.8507                 6.2147
 IR Inten    --     25.9039                31.9141                10.2687
  Atom  AN      X      Y      Z        X      Y      Z        X      Y      Z
     1   6     0.00   0.03  -0.05     0.00   0.00   0.00    -0.05   0.02   0.07
     2   1     0.34   0.08  -0.01     0.00   0.00   0.00     0.61   0.13   0.02
     3   1    -0.25  -0.22   0.80     0.00   0.00  -0.01     0.13   0.13  -0.44
     4   1    -0.06  -0.27  -0.24     0.00   0.00   0.00    -0.12  -0.47  -0.37
     5   6     0.00   0.00   0.00     0.00   0.00   0.00     0.00   0.00   0.00
     6   6     0.00   0.00   0.00     0.03  -0.03   0.05     0.00   0.00   0.00
     7   1     0.00   0.00   0.00    -0.33   0.74  -0.35     0.00  -0.01   0.00
     8   1     0.00   0.00   0.00    -0.03  -0.36  -0.29     0.00   0.00   0.00
     9   8     0.00   0.00   0.00     0.00   0.00   0.00     0.00   0.00   0.00
    10   1     0.00   0.00   0.00     0.00   0.00   0.00     0.00   0.00   0.00
    11   8     0.00   0.00   0.00     0.00   0.00   0.00     0.00   0.00   0.00
                     25                     26                     27
                      A                      A                      A
 Frequencies --   3130.7528              3149.8283              3895.2561
 Red. masses --      1.1047                 1.1036                 1.0664
 Frc consts  --      6.3794                 6.4508                 9.5333
 IR Inten    --     11.4832                 9.1883                44.7482
  Atom  AN      X      Y      Z        X      Y      Z        X      Y      Z
     1   6     0.00   0.00   0.00    -0.07  -0.06  -0.04     0.00   0.00   0.00
     2   1    -0.02   0.00   0.00     0.69   0.14  -0.01     0.00   0.00   0.00
     3   1     0.00   0.00  -0.01    -0.02  -0.02   0.01     0.00   0.00   0.00
     4   1    -0.01  -0.02  -0.02     0.12   0.54   0.44     0.00   0.00   0.00
     5   6     0.00   0.00   0.00     0.00   0.00   0.00     0.00   0.00   0.00
     6   6     0.01  -0.09  -0.03     0.00   0.00   0.00     0.00   0.00   0.00
     7   1    -0.17   0.37  -0.18    -0.01   0.02  -0.01     0.00   0.00   0.00
     8   1     0.07   0.67   0.58     0.00   0.02   0.02     0.00  -0.01  -0.01
     9   8     0.00   0.00   0.00     0.00   0.00   0.00     0.00   0.05   0.04
    10   1    -0.01  -0.02   0.00     0.00   0.00   0.00     0.06  -0.77  -0.63
    11   8     0.00   0.00   0.00     0.00   0.00   0.00     0.00   0.00   0.00

 -------------------
 - Thermochemistry -
 -------------------
 Temperature   298.150 Kelvin.  Pressure   1.00000 Atm.
 Atom     1 has atomic number  6 and mass  12.00000
 Atom     2 has atomic number  1 and mass   1.00783
 Atom     3 has atomic number  1 and mass   1.00783
 Atom     4 has atomic number  1 and mass   1.00783
 Atom     5 has atomic number  6 and mass  12.00000
 Atom     6 has atomic number  6 and mass  12.00000
 Atom     7 has atomic number  1 and mass   1.00783
 Atom     8 has atomic number  1 and mass   1.00783
 Atom     9 has atomic number  8 and mass  15.99491
 Atom    10 has atomic number  1 and mass   1.00783
 Atom    11 has atomic number  8 and mass  15.99491
 Molecular mass:    74.03678 amu.
 Principal axes and moments of inertia in atomic units:
                           1         2         3
     Eigenvalues --   238.00111 441.93573 554.86437
           X            0.99355  -0.11169   0.01978
           Y            0.11178   0.99373  -0.00328
           Z           -0.01929   0.00547   0.99980
 This molecule is an asymmetric top.
 Rotational symmetry number  1.
 Rotational temperatures (Kelvin)      0.36392     0.19599     0.15610
 Rotational constants (GHZ):           7.58291     4.08372     3.25258
 Zero-point vibrational energy     229407.9 (Joules/Mol)
                                   54.82981 (Kcal/Mol)
 Warning -- explicit consideration of   7 degrees of freedom as
           vibrations may cause significant error
 Vibrational temperatures:    164.03   219.01   307.75   435.32   510.32
          (Kelvin)            549.37   797.38  1106.33  1338.58  1419.77
                             1477.82  1510.35  1552.66  1686.10  1844.07
                             1958.97  1990.26  2034.79  2114.14  2133.48
                             2161.82  4351.27  4402.44  4476.04  4504.45
                             4531.89  5604.40
 
 Zero-point correction=                           0.087377 (Hartree/Particle)
 Thermal correction to Energy=                    0.093719
 Thermal correction to Enthalpy=                  0.094664
 Thermal correction to Gibbs Free Energy=         0.056938
 Sum of electronic and zero-point Energies=           -268.179015
 Sum of electronic and thermal Energies=              -268.172672
 Sum of electronic and thermal Enthalpies=            -268.171728
 Sum of electronic and thermal Free Energies=         -268.209454
 
                     E (Thermal)             CV                S
                      KCal/Mol        Cal/Mol-Kelvin    Cal/Mol-Kelvin
 Total                   58.810             20.973             79.401
 Electronic               0.000              0.000              2.183
 Translational            0.889              2.981             38.822
 Rotational               0.889              2.981             25.571
 Vibrational             57.032             15.012             12.825
 Vibration     1          0.607              1.938              3.200
 Vibration     2          0.619              1.900              2.644
 Vibration     3          0.644              1.820              2.010
 Vibration     4          0.694              1.669              1.403
 Vibration     5          0.731              1.566              1.145
 Vibration     6          0.751              1.509              1.032
 Vibration     7          0.910              1.130              0.536
                       Q            Log10(Q)             Ln(Q)
 Total Bot       0.646457D-26        -26.189460        -60.303461
 Total V=0       0.100236D+15         14.001025         32.238552
 Vib (Bot)       0.995137D-39        -39.002117        -89.805693
 Vib (Bot)    1  0.179498D+01          0.254058          0.584991
 Vib (Bot)    2  0.133124D+01          0.124256          0.286109
 Vib (Bot)    3  0.927112D+00         -0.032868         -0.075681
 Vib (Bot)    4  0.627638D+00         -0.202291         -0.465791
 Vib (Bot)    5  0.518576D+00         -0.285188         -0.656669
 Vib (Bot)    6  0.472917D+00         -0.325215         -0.748835
 Vib (Bot)    7  0.282019D+00         -0.549721         -1.265779
 Vib (V=0)       0.154301D+02          1.188368          2.736319
 Vib (V=0)    1  0.236331D+01          0.373521          0.860065
 Vib (V=0)    2  0.192204D+01          0.283762          0.653386
 Vib (V=0)    3  0.155335D+01          0.191268          0.440411
 Vib (V=0)    4  0.130245D+01          0.114762          0.264249
 Vib (V=0)    5  0.122036D+01          0.086489          0.199147
 Vib (V=0)    6  0.118822D+01          0.074898          0.172459
 Vib (V=0)    7  0.107405D+01          0.031025          0.071438
 Electronic      0.300000D+01          0.477121          1.098612
 Translational   0.250395D+08          7.398626         17.035967
 Rotational      0.864786D+05          4.936909         11.367653
 ***** Axes restored to original set *****
 -------------------------------------------------------------------
 Center     Atomic                   Forces (Hartrees/Bohr)
 Number     Number              X              Y              Z
 -------------------------------------------------------------------
      1        6           0.000000018   -0.000000124   -0.000000238
      2        1           0.000000031   -0.000000122    0.000000082
      3        1          -0.000000012    0.000000156    0.000000047
      4        1           0.000000183   -0.000000037   -0.000000104
      5        6          -0.000000221   -0.000000094    0.000000104
      6        6          -0.000000087   -0.000000153    0.000000289
      7        1           0.000000010   -0.000000081   -0.000000098
      8        1           0.000000211   -0.000000043   -0.000000185
      9        8           0.000000144    0.000000295   -0.000000249
     10        1          -0.000000123    0.000000256    0.000000125
     11        8          -0.000000155   -0.000000052    0.000000227
 -------------------------------------------------------------------
 Cartesian Forces:  Max     0.000000295 RMS     0.000000155
 FormGI is forming the generalized inverse of G from B-inverse, IUseBI=4.

 GradGradGradGradGradGradGradGradGradGradGradGradGradGradGradGradGradGrad
 Berny optimization.
 Internal  Forces:  Max     0.000000267 RMS     0.000000066
 Search for a local minimum.
 Step number   1 out of a maximum of    2
 All quantities printed in internal units (Hartrees-Bohrs-Radians)
 Second derivative matrix not updated -- analytic derivatives used.
 ITU=  0
     Eigenvalues ---    0.00168   0.00337   0.00518   0.01643   0.05680
     Eigenvalues ---    0.05697   0.05909   0.06914   0.07604   0.09650
     Eigenvalues ---    0.11489   0.12748   0.13671   0.14218   0.15300
     Eigenvalues ---    0.16991   0.20919   0.25795   0.28767   0.33026
     Eigenvalues ---    0.33079   0.34041   0.34457   0.34894   0.37801
     Eigenvalues ---    0.46721   0.54596
 Angle between quadratic step and forces=  73.00 degrees.
 Linear search not attempted -- first point.
 Iteration  1 RMS(Cart)=  0.00000410 RMS(Int)=  0.00000000
 Iteration  2 RMS(Cart)=  0.00000000 RMS(Int)=  0.00000000
 Variable       Old X    -DE/DX   Delta X   Delta X   Delta X     New X
                                 (Linear)    (Quad)   (Total)
    R1        2.05629   0.00000   0.00000   0.00000   0.00000   2.05629
    R2        2.06749   0.00000   0.00000   0.00000   0.00000   2.06749
    R3        2.05698   0.00000   0.00000   0.00000   0.00000   2.05698
    R4        2.85954   0.00000   0.00000   0.00000   0.00000   2.85954
    R5        2.89112   0.00000   0.00000   0.00000   0.00000   2.89112
    R6        2.45918   0.00000   0.00000   0.00000   0.00000   2.45918
    R7        2.06242   0.00000   0.00000   0.00000   0.00000   2.06243
    R8        2.05697   0.00000   0.00000   0.00000   0.00000   2.05697
    R9        2.66895   0.00000   0.00000   0.00000   0.00000   2.66895
   R10        1.81050   0.00000   0.00000   0.00000   0.00000   1.81050
    A1        1.89910   0.00000   0.00000   0.00000   0.00000   1.89910
    A2        1.90252   0.00000   0.00000   0.00000   0.00000   1.90252
    A3        1.92944   0.00000   0.00000   0.00000   0.00000   1.92944
    A4        1.89930   0.00000   0.00000   0.00000   0.00000   1.89930
    A5        1.93936   0.00000   0.00000   0.00000   0.00000   1.93936
    A6        1.89358   0.00000   0.00000   0.00000   0.00000   1.89358
    A7        2.04660   0.00000   0.00000   0.00000   0.00000   2.04660
    A8        2.01262   0.00000   0.00000   0.00000   0.00000   2.01262
    A9        1.97308   0.00000   0.00000   0.00000   0.00000   1.97308
   A10        1.90423   0.00000   0.00000   0.00000   0.00000   1.90423
   A11        1.86291   0.00000   0.00000   0.00000   0.00000   1.86291
   A12        1.98578   0.00000   0.00000   0.00000   0.00000   1.98578
   A13        1.90176   0.00000   0.00000   0.00000   0.00000   1.90176
   A14        1.94594   0.00000   0.00000   0.00000   0.00000   1.94594
   A15        1.85939   0.00000   0.00000   0.00000   0.00000   1.85939
   A16        1.89860   0.00000   0.00000   0.00000   0.00000   1.89860
    D1       -2.97834   0.00000   0.00000   0.00001   0.00001  -2.97833
    D2        0.91432   0.00000   0.00000   0.00000   0.00000   0.91432
    D3        1.19432   0.00000   0.00000   0.00001   0.00001   1.19433
    D4       -1.19622   0.00000   0.00000   0.00000   0.00000  -1.19621
    D5       -0.89301   0.00000   0.00000   0.00001   0.00001  -0.89300
    D6        2.99964   0.00000   0.00000   0.00000   0.00000   2.99965
    D7        3.01587   0.00000   0.00000   0.00000   0.00000   3.01587
    D8        0.96340   0.00000   0.00000   0.00000   0.00000   0.96340
    D9       -1.08230   0.00000   0.00000   0.00000   0.00000  -1.08230
   D10       -0.86047   0.00000   0.00000   0.00000   0.00000  -0.86047
   D11       -2.91294   0.00000   0.00000   0.00000   0.00000  -2.91294
   D12        1.32454   0.00000   0.00000   0.00000   0.00000   1.32455
   D13       -1.22732   0.00000   0.00000   0.00001   0.00001  -1.22731
   D14        0.93529   0.00000   0.00000   0.00001   0.00001   0.93530
   D15        3.00813   0.00000   0.00000   0.00001   0.00001   3.00814
         Item               Value     Threshold  Converged?
 Maximum Force            0.000000     0.000002     YES
 RMS     Force            0.000000     0.000001     YES
 Maximum Displacement     0.000011     0.000006     NO 
 RMS     Displacement     0.000004     0.000004     NO 
 Predicted change in Energy=-1.446511D-12
 GradGradGradGradGradGradGradGradGradGradGradGradGradGradGradGradGradGrad

 1\1\GINC-C642\Freq\UwB97XD\Aug-CC-pVTZ\C3H6O2(3)\ROOT\08-Feb-2019\0\\#
 N Geom=AllCheck Guess=TCheck SCRF=Check GenChk UwB97XD/Aug-CC-pVTZ Fre
 q\\Title\\0,3\C,1.008924791,0.4718914162,0.9673800063\H,2.0421136615,0
 .2757317715,1.2468320974\H,0.3573429263,0.1756549784,1.7948307164\H,0.
 8864708625,1.5385979344,0.7885105603\C,0.6514711645,-0.2716665909,-0.3
 011349055\C,-0.6904878329,0.0630688045,-0.9551538609\H,-0.7560098494,-
 0.4474250931,-1.9175628009\H,-0.6973716218,1.1383808911,-1.1239527901\
 O,-1.8081057175,-0.2230869642,-0.1404355095\H,-1.9028678345,-1.1738307
 044,-0.0696175317\O,0.9085194502,-1.5473164436,-0.2895959818\\Version=
 ES64L-G09RevD.01\State=3-A\HF=-268.2663917\S2=2.007454\S2-1=0.\S2A=2.0
 00031\RMSD=0.000e+00\RMSF=1.549e-07\ZeroPoint=0.0873769\Thermal=0.0937
 195\Dipole=-0.0410725,0.1750797,0.0052214\DipoleDeriv=0.1660199,0.0180
 758,0.0021143,-0.0469218,0.1789044,0.0486386,-0.0356952,0.0649672,0.21
 58047,-0.0769439,0.0036418,-0.0722444,0.0470665,0.0495239,-0.007677,-0
 .0270336,-0.0426842,0.0333996,0.019252,-0.0370005,0.1044771,-0.0426276
 ,0.0230843,0.0301877,0.028736,-0.0325654,-0.103461,0.0764376,0.0252976
 ,-0.0134407,0.0030512,-0.070432,0.0021562,-0.0341554,0.0297582,0.02293
 33,-0.5475313,0.147481,0.0594954,0.3987164,-0.1271899,-0.0074297,-0.07
 25685,0.0642595,-0.1578226,1.3341382,-0.1572659,-0.0499161,0.0835113,0
 .3138844,-0.0568264,-0.1148467,-0.0904715,0.490131,-0.0491592,0.004662
 ,-0.0198282,-0.0063848,0.0134018,-0.0999331,-0.0249111,-0.0168208,-0.1
 194346,-0.0075822,0.0223014,-0.0099575,-0.0254503,-0.067293,0.0344936,
 -0.006162,0.0144811,0.0610238,-1.1524267,-0.0379842,0.0146146,-0.24061
 24,-0.2803949,0.0830399,0.2694142,0.0391795,-0.5504168,0.3301011,0.063
 4617,0.0383757,0.0700618,0.153697,-0.0121526,0.0556451,-0.0219747,0.28
 88352,-0.0923055,-0.0526706,-0.0536902,-0.2404102,-0.1871859,-0.014497
 1,-0.0384228,-0.008129,-0.1809925\Polar=52.9992858,-2.2205094,50.19580
 69,3.1821083,1.2000368,47.4734524\PG=C01 [X(C3H6O2)]\NImag=0\\0.555152
 30,-0.02171764,0.53773871,-0.00280763,-0.04911478,0.44129228,-0.293967
 64,0.04925115,-0.06381164,0.31579136,0.04845353,-0.05691638,0.01366914
 ,-0.05263750,0.05708489,-0.06399217,0.01430879,-0.05954168,0.07146816,
 -0.01174763,0.06850169,-0.14003525,-0.04338978,0.11361787,-0.01722145,
 -0.00946207,0.02316492,0.14805651,-0.04205765,-0.06603100,0.05300399,0
 .00417598,0.00152278,-0.00504427,0.04823974,0.06787491,0.11846105,0.05
 809784,-0.18467811,-0.00488330,-0.00238001,0.00727816,-0.12706411,-0.0
 5758610,0.20666592,-0.05035912,0.03068343,-0.00537135,-0.00124660,0.02
 999466,-0.00460502,0.00259500,-0.01930924,0.00289178,0.04862007,0.0304
 1004,-0.30773976,0.04768525,-0.00018211,-0.00312783,0.00048919,0.00142
 105,-0.00708102,0.00103061,-0.03302340,0.33295468,-0.00535921,0.047503
 97,-0.04931485,0.00049577,0.00750399,-0.00211617,-0.00429169,0.0232564
 7,-0.00298110,0.00746171,-0.04812954,0.05814163,-0.05616651,-0.0327322
 8,-0.04048809,-0.00284910,-0.01323809,-0.02147650,0.00716476,0.0100562
 7,0.01038995,-0.00095624,0.00161223,-0.00093696,0.21342174,-0.01365353
 ,-0.06587444,-0.02114962,-0.00143112,-0.00162502,-0.00099717,0.0027348
 7,0.00161282,0.00361079,-0.00850988,-0.01619543,-0.03077726,-0.0176822
 2,0.49088550,-0.01434922,-0.04969340,-0.12459396,-0.00338988,-0.004242
 88,-0.01031580,-0.00545949,-0.01515976,-0.03192643,0.00054115,0.000306
 14,-0.00485668,0.08905587,0.01843662,0.27669109,-0.01835948,0.01089967
 ,-0.00362752,-0.00107629,-0.00181267,-0.00311461,0.00034505,0.00021826
 ,0.00384230,0.00070388,0.00182191,0.00341332,-0.05419292,-0.03120414,-
 0.04984542,0.33242625,-0.01152129,0.00551797,-0.01434823,-0.00052071,-
 0.00098259,-0.00234730,0.00015486,-0.00000015,-0.00056841,-0.00031984,
 0.00128795,0.00098505,0.02065541,-0.05453838,0.02475297,0.00778571,0.6
 2258605,-0.02903699,0.00282854,-0.01449928,-0.00017750,-0.00201772,-0.
 00444992,-0.00000291,0.00099705,0.00071217,0.00034801,0.00108182,0.002
 00350,-0.03396563,0.00504707,-0.08319313,0.00351611,0.03859368,0.53225
 896,-0.00355437,0.00040470,-0.00334430,-0.00004468,-0.00028521,-0.0008
 6804,-0.00000858,0.00013153,-0.00017070,0.00007568,0.00024838,0.000201
 17,-0.00902507,-0.00505119,-0.02222898,-0.04417066,-0.01389165,-0.0236
 5751,0.06225357,0.00081732,0.00023976,0.00020728,-0.00000899,0.0003339
 7,0.00004182,-0.00004690,-0.00002547,-0.00019387,0.00004085,0.00051770
 ,0.00015068,0.00430542,-0.00065156,0.00743133,-0.01184698,-0.11887936,
 -0.11196771,0.01204295,0.11643166,-0.00144425,-0.00025290,-0.00083959,
 0.00006157,-0.00010863,-0.00026235,0.00008883,0.00008523,0.00021587,0.
 00013216,-0.00003917,0.00005203,-0.00892084,-0.00075480,-0.01096771,-0
 .01756851,-0.10908328,-0.24337946,0.01405569,0.11835778,0.26903429,0.0
 0172993,-0.00051755,0.00277556,0.00014066,-0.00004665,0.00033663,-0.00
 004262,-0.00016336,-0.00010810,-0.00022305,-0.00097218,-0.00100165,-0.
 01175632,0.02867311,-0.00898559,-0.03867572,0.01605185,-0.00394252,0.0
 0125728,-0.00381897,0.00016070,0.05931702,-0.00079539,0.00091438,-0.00
 028884,-0.00003334,0.00029819,-0.00027813,-0.00006889,-0.00002869,-0.0
 0004414,0.00026623,0.00021101,0.00066139,0.00134821,-0.00768988,-0.001
 05630,0.00502491,-0.31435539,0.03591929,0.00143059,-0.01186831,0.00190
 207,-0.00274388,0.33720798,0.00108107,-0.00036652,0.00094232,0.0001981
 0,-0.00007849,0.00035278,0.00002142,0.00007468,0.00006513,-0.00044103,
 -0.00068117,-0.00059222,-0.00768525,0.02022049,-0.00438214,0.00093444,
 0.02841092,-0.05476192,0.00090035,-0.02671233,0.00584334,-0.00407110,-
 0.04363236,0.05844387,0.00664522,0.00032122,0.00261638,0.00032364,0.00
 045739,0.00042188,-0.00011664,-0.00038908,-0.00263329,-0.00022528,-0.0
 0083952,-0.00061098,-0.06735481,0.00048210,0.01267795,-0.13764266,-0.0
 0731173,0.08994603,-0.00912856,-0.00208563,0.01141531,-0.00813927,-0.0
 0568558,0.00645641,0.24057628,0.00056756,-0.00094932,0.00058100,0.0000
 3801,0.00026106,0.00022395,-0.00019332,-0.00032716,-0.00017204,0.00036
 600,-0.00016172,-0.00010284,-0.00488310,0.00845157,-0.00557555,-0.0329
 0505,-0.10140288,0.03033704,0.00947990,0.00862790,-0.00503210,-0.03418
 127,-0.00667897,0.02481884,0.07783481,0.62272513,-0.00140202,0.0009431
 9,-0.00035110,-0.00044193,-0.00027496,0.00057906,0.00024244,0.00025016
 ,0.00238039,-0.00010986,0.00008395,0.00029058,0.01219446,-0.00846387,0
 .01176088,0.06662897,0.00196186,-0.12876749,0.03605163,0.01044416,-0.0
 2035468,0.01052882,0.00448861,-0.00454854,-0.14153938,-0.05639574,0.15
 810836,-0.00009880,0.00003067,-0.00075725,0.00007374,0.00009653,0.0000
 4595,-0.00014741,-0.00020946,-0.00017918,0.00013435,0.00022128,0.00016
 386,-0.00014092,-0.00299775,0.00077052,-0.00808443,-0.03828664,0.00544
 123,0.00081387,0.00081561,0.00015877,-0.00348897,-0.00039808,0.0034524
 4,-0.03207936,-0.01796792,0.02049341,0.04274623,-0.00038954,0.00012404
 ,0.00020194,0.00004780,-0.00001891,-0.00008275,-0.00008382,-0.00004235
 ,0.00000045,-0.00001681,0.00007520,0.00001274,0.00233258,-0.00139870,-
 0.00009926,0.00118066,-0.00772244,-0.00295290,0.00166077,0.00137245,-0
 .00039733,-0.00132701,0.00215622,0.00124918,-0.05929899,-0.53096843,0.
 04263132,0.05633851,0.53519787,-0.00055316,0.00033998,0.00001453,0.000
 00281,-0.00001207,-0.00015296,-0.00009497,-0.00022498,-0.00032789,0.00
 013441,0.00019763,-0.00006728,0.00156770,-0.00265371,0.00173457,0.0035
 0941,0.02836395,-0.00421418,-0.00068524,0.00091432,0.00016576,0.004485
 25,0.00087342,-0.00228140,0.02099336,0.01124027,-0.01974653,-0.0290673
 9,-0.04019843,0.02572401,-0.00098627,0.00676642,0.00119797,0.00007635,
 -0.00151992,-0.00138120,-0.00058937,-0.00069298,-0.00054639,0.00088131
 ,-0.00071766,0.00046468,-0.01814463,0.04863974,0.00121309,-0.03127303,
 0.02720404,-0.00846832,0.00153151,-0.00021466,0.00186056,-0.00011893,0
 .00165522,-0.00084685,0.00714143,0.00184437,-0.00264655,0.00027170,-0.
 00044415,-0.00029218,0.04120995,0.00988660,-0.04702396,-0.03044714,0.0
 0130084,0.00316984,0.00543350,0.00069428,0.00252532,-0.00179513,-0.000
 17199,-0.00074080,-0.00106463,0.02822557,-0.35297647,0.02490009,0.0508
 3772,-0.03151079,0.00213384,-0.00617078,0.00390127,-0.00467688,-0.0009
 5408,-0.00016654,-0.00330326,-0.00348498,0.00042282,0.00433133,0.00235
 723,0.00122504,0.00115962,-0.08252042,0.42117426,-0.00059746,-0.024594
 71,-0.00843057,0.00047784,-0.00031074,0.00012720,-0.00022230,0.0003475
 3,0.00259592,-0.00098194,-0.00202472,-0.00055943,0.00026528,0.01748146
 ,-0.01995068,-0.00768850,0.00327878,-0.00170925,-0.00025408,0.00132654
 ,0.00049252,-0.00017800,0.00145498,0.00091877,0.00025633,0.00007716,0.
 00064907,-0.00052236,-0.00036495,-0.00084863,0.00944519,0.00332866,0.0
 2671509\\-0.00000002,0.00000012,0.00000024,-0.00000003,0.00000012,-0.0
 0000008,0.00000001,-0.00000016,-0.00000005,-0.00000018,0.00000004,0.00
 000010,0.00000022,0.00000009,-0.00000010,0.00000009,0.00000015,-0.0000
 0029,-0.00000001,0.00000008,0.00000010,-0.00000021,0.00000004,0.000000
 19,-0.00000014,-0.00000030,0.00000025,0.00000012,-0.00000026,-0.000000
 12,0.00000015,0.00000005,-0.00000023\\\@


 ALL THINGS ARE POSSIBLE EXCEPT SKIING THROUGH A REVOLVING DOOR.
 Job cpu time:       0 days  8 hours 34 minutes 48.4 seconds.
 File lengths (MBytes):  RWF=    185 Int=      0 D2E=      0 Chk=     13 Scr=      1
 Normal termination of Gaussian 09 at Fri Feb  8 11:50:35 2019.
