# Supplementary material for: Computational Investigation of Substituent Effects on the Alcohol + Carbonyl Channel of Peroxy Radical Self- and Cross-Reactions
Source: J Phys Chem A. 2023 Feb 8;127(7):1686–96. doi: 10.1021/acs.jpca.2c08927 (PMC9969516; doi:10.1021/acs.jpca.2c08927)
Supplement: Supplementary file 2 — jp2c08927_si_002.zip [file jp2c08927_si_002.zip › AceO--OiPrOH/Forward-IRC-wb-TS1-opt.log]

 Entering Gaussian System, Link 0=/appl/soft/chem/gaussian/G16RevC.02/g16/g16
 Initial command:
 /appl/soft/chem/gaussian/G16RevC.02/g16/l1.exe "/scratch/kurten/scratch_galib/third-paper/aceo-o-buoh/ts-cal/aceo-iproh-set1/aceo-iproh-ts-set1/wb-ts/wb631g/augcc/irc/aceo-iproh-ts-set1-M0003-copt-TS-opt-TS-wb97-opt-IRC/aceo-iproh-ts-set1-M0003-copt-TS-opt-TS-wb97-opt-IRC/Forward-b3lyp-opt/Forward-wb-opt/14050118.GAUSS_SCRDIR/Gau-1761163.inp" -scrdir="/scratch/kurten/scratch_galib/third-paper/aceo-o-buoh/ts-cal/aceo-iproh-set1/aceo-iproh-ts-set1/wb-ts/wb631g/augcc/irc/aceo-iproh-ts-set1-M0003-copt-TS-opt-TS-wb97-opt-IRC/aceo-iproh-ts-set1-M0003-copt-TS-opt-TS-wb97-opt-IRC/Forward-b3lyp-opt/Forward-wb-opt/14050118.GAUSS_SCRDIR/"
 Entering Link 1 = /appl/soft/chem/gaussian/G16RevC.02/g16/l1.exe PID=   1761167.
  
 Copyright (c) 1988-2021, Gaussian, Inc.  All Rights Reserved.
  
 This is part of the Gaussian(R) 16 program.  It is based on
 the Gaussian(R) 09 system (copyright 2009, Gaussian, Inc.),
 the Gaussian(R) 03 system (copyright 2003, Gaussian, Inc.),
 the Gaussian(R) 98 system (copyright 1998, Gaussian, Inc.),
 the Gaussian(R) 94 system (copyright 1995, Gaussian, Inc.),
 the Gaussian 92(TM) system (copyright 1992, Gaussian, Inc.),
 the Gaussian 90(TM) system (copyright 1990, Gaussian, Inc.),
 the Gaussian 88(TM) system (copyright 1988, Gaussian, Inc.),
 the Gaussian 86(TM) system (copyright 1986, Carnegie Mellon
 University), and the Gaussian 82(TM) system (copyright 1983,
 Carnegie Mellon University). Gaussian is a federally registered
 trademark of Gaussian, Inc.
  
 This software contains proprietary and confidential information,
 including trade secrets, belonging to Gaussian, Inc.
  
 This software is provided under written license and may be
 used, copied, transmitted, or stored only in accord with that
 written license.
  
 The following legend is applicable only to US Government
 contracts under FAR:
  
                    RESTRICTED RIGHTS LEGEND
  
 Use, reproduction and disclosure by the US Government is
 subject to restrictions as set forth in subparagraphs (a)
 and (c) of the Commercial Computer Software - Restricted
 Rights clause in FAR 52.227-19.
  
 Gaussian, Inc.
 340 Quinnipiac St., Bldg. 40, Wallingford CT 06492
  
  
 ---------------------------------------------------------------
 Warning -- This program may not be used in any manner that
 competes with the business of Gaussian, Inc. or will provide
 assistance to any competitor of Gaussian, Inc.  The licensee
 of this program is prohibited from giving any competitor of
 Gaussian, Inc. access to this program.  By using this program,
 the user acknowledges that Gaussian, Inc. is engaged in the
 business of creating and licensing software in the field of
 computational chemistry and represents and warrants to the
 licensee that it is not a competitor of Gaussian, Inc. and that
 it will not use this program in any manner prohibited above.
 ---------------------------------------------------------------
  

 Cite this work as:
 Gaussian 16, Revision C.02,
 M. J. Frisch, G. W. Trucks, H. B. Schlegel, G. E. Scuseria, 
 M. A. Robb, J. R. Cheeseman, G. Scalmani, V. Barone, 
 G. A. Petersson, H. Nakatsuji, X. Li, M. Caricato, A. V. Marenich, 
 J. Bloino, B. G. Janesko, R. Gomperts, B. Mennucci, H. P. Hratchian, 
 J. V. Ortiz, A. F. Izmaylov, J. L. Sonnenberg, D. Williams-Young, 
 F. Ding, F. Lipparini, F. Egidi, J. Goings, B. Peng, A. Petrone, 
 T. Henderson, D. Ranasinghe, V. G. Zakrzewski, J. Gao, N. Rega, 
 G. Zheng, W. Liang, M. Hada, M. Ehara, K. Toyota, R. Fukuda, 
 J. Hasegawa, M. Ishida, T. Nakajima, Y. Honda, O. Kitao, H. Nakai, 
 T. Vreven, K. Throssell, J. A. Montgomery, Jr., J. E. Peralta, 
 F. Ogliaro, M. J. Bearpark, J. J. Heyd, E. N. Brothers, K. N. Kudin, 
 V. N. Staroverov, T. A. Keith, R. Kobayashi, J. Normand, 
 K. Raghavachari, A. P. Rendell, J. C. Burant, S. S. Iyengar, 
 J. Tomasi, M. Cossi, J. M. Millam, M. Klene, C. Adamo, R. Cammi, 
 J. W. Ochterski, R. L. Martin, K. Morokuma, O. Farkas, 
 J. B. Foresman, and D. J. Fox, Gaussian, Inc., Wallingford CT, 2019.
 
 ******************************************
 Gaussian 16:  ES64L-G16RevC.02  7-Dec-2021
                 7-Nov-2022 
 ******************************************
 %mem=12GB
 %NprocShared=16
 Will use up to   16 processors via shared memory.
 %chk=Forward-wb-opt
 ----------------------------------------------------------------------
 #wB97XD Aug-cc-pVTZ Opt Integral(Grid=SuperFineGrid) Freq MaxDisk=32GB
 ----------------------------------------------------------------------
 1/18=20,19=15,26=5,38=1/1,3;
 2/9=110,12=2,17=6,18=5,40=1/2;
 3/5=16,6=1,7=10,11=2,25=1,30=1,71=1,74=-58,75=-7/1,2,3;
 4//1;
 5/5=2,38=5/2;
 6/7=2,8=2,9=2,10=2,28=1/1;
 7//1,2,3,16;
 1/18=20,19=15,26=5/3(2);
 2/9=110/2;
 99//99;
 2/9=110/2;
 3/5=16,6=1,7=10,11=2,25=1,30=1,71=1,74=-58,75=-7/1,2,3;
 4/5=5,16=3,69=1/1;
 5/5=2,38=5/2;
 7//1,2,3,16;
 1/18=20,19=15,26=5/3(-5);
 2/9=110/2;
 6/7=2,8=2,9=2,10=2,19=2,28=1/1;
 99/9=1/99;
 --------------
 Forward-wb-opt
 --------------
 Symbolic Z-matrix:
 Charge =  0 Multiplicity = 3
 H                     2.87416   1.73053   1.42323 
 C                     2.59424   1.35313   0.434 
 H                     1.55828   1.00436   0.43888 
 H                     2.71569   2.16473  -0.29158 
 C                     3.50952   0.20034   0.05733 
 C                     2.90677  -1.10611  -0.26178 
 H                     3.61179  -1.90049  -0.52642 
 O                     4.74443   0.36483   0.01843 
 O                     1.67727  -1.31488  -0.23607 
 H                    -2.1783   -1.49484  -0.2134 
 C                    -2.02447  -0.58312   0.38193 
 H                    -1.92613  -0.86045   1.44228 
 C                    -3.21299   0.3552    0.19139 
 H                    -3.0446    1.24429   0.82234 
 C                    -4.53637  -0.29453   0.56952 
 H                    -4.54265  -0.58337   1.6274 
 H                    -4.7178   -1.18634  -0.04178 
 H                    -5.35946   0.40686   0.39894 
 O                    -3.29725   0.75991  -1.17578 
 O                    -0.86165   0.11883  -0.06799 
 H                    -0.11998  -0.50135  -0.17493 
 H                    -2.39358   0.99718  -1.44798 
 
 Add virtual bond connecting atoms H21        and O9         Dist= 3.73D+00.

 GradGradGradGradGradGradGradGradGradGradGradGradGradGradGradGradGradGrad
 Berny optimization.
 Initialization pass.
                           ----------------------------
                           !    Initial Parameters    !
                           ! (Angstroms and Degrees)  !
 --------------------------                            --------------------------
 ! Name  Definition              Value          Derivative Info.                !
 --------------------------------------------------------------------------------
 ! R1    R(1,2)                  1.0952         estimate D2E/DX2                !
 ! R2    R(2,3)                  1.0931         estimate D2E/DX2                !
 ! R3    R(2,4)                  1.0954         estimate D2E/DX2                !
 ! R4    R(2,5)                  1.5194         estimate D2E/DX2                !
 ! R5    R(5,6)                  1.4738         estimate D2E/DX2                !
 ! R6    R(5,8)                  1.2464         estimate D2E/DX2                !
 ! R7    R(6,7)                  1.0946         estimate D2E/DX2                !
 ! R8    R(6,9)                  1.2474         estimate D2E/DX2                !
 ! R9    R(9,21)                 1.9737         estimate D2E/DX2                !
 ! R10   R(10,11)                1.0997         estimate D2E/DX2                !
 ! R11   R(11,12)                1.1004         estimate D2E/DX2                !
 ! R12   R(11,13)                1.5262         estimate D2E/DX2                !
 ! R13   R(11,20)                1.4308         estimate D2E/DX2                !
 ! R14   R(13,14)                1.1031         estimate D2E/DX2                !
 ! R15   R(13,15)                1.522          estimate D2E/DX2                !
 ! R16   R(13,19)                1.4283         estimate D2E/DX2                !
 ! R17   R(15,16)                1.0966         estimate D2E/DX2                !
 ! R18   R(15,17)                1.0963         estimate D2E/DX2                !
 ! R19   R(15,18)                1.0948         estimate D2E/DX2                !
 ! R20   R(19,22)                0.9731         estimate D2E/DX2                !
 ! R21   R(20,21)                0.9727         estimate D2E/DX2                !
 ! A1    A(1,2,3)              110.3746         estimate D2E/DX2                !
 ! A2    A(1,2,4)              108.34           estimate D2E/DX2                !
 ! A3    A(1,2,5)              109.355          estimate D2E/DX2                !
 ! A4    A(3,2,4)              110.1471         estimate D2E/DX2                !
 ! A5    A(3,2,5)              109.2648         estimate D2E/DX2                !
 ! A6    A(4,2,5)              109.3383         estimate D2E/DX2                !
 ! A7    A(2,5,6)              118.6783         estimate D2E/DX2                !
 ! A8    A(2,5,8)              120.2945         estimate D2E/DX2                !
 ! A9    A(6,5,8)              121.027          estimate D2E/DX2                !
 ! A10   A(5,6,7)              115.6116         estimate D2E/DX2                !
 ! A11   A(5,6,9)              123.1641         estimate D2E/DX2                !
 ! A12   A(7,6,9)              121.2242         estimate D2E/DX2                !
 ! A13   A(6,9,21)             146.0157         estimate D2E/DX2                !
 ! A14   A(10,11,12)           108.9781         estimate D2E/DX2                !
 ! A15   A(10,11,13)           109.4628         estimate D2E/DX2                !
 ! A16   A(10,11,20)           110.4985         estimate D2E/DX2                !
 ! A17   A(12,11,13)           110.1717         estimate D2E/DX2                !
 ! A18   A(12,11,20)           110.7325         estimate D2E/DX2                !
 ! A19   A(13,11,20)           106.9775         estimate D2E/DX2                !
 ! A20   A(11,13,14)           107.7719         estimate D2E/DX2                !
 ! A21   A(11,13,15)           112.5595         estimate D2E/DX2                !
 ! A22   A(11,13,19)           109.8553         estimate D2E/DX2                !
 ! A23   A(14,13,15)           109.5534         estimate D2E/DX2                !
 ! A24   A(14,13,19)           109.1542         estimate D2E/DX2                !
 ! A25   A(15,13,19)           107.9072         estimate D2E/DX2                !
 ! A26   A(13,15,16)           110.9214         estimate D2E/DX2                !
 ! A27   A(13,15,17)           110.6478         estimate D2E/DX2                !
 ! A28   A(13,15,18)           109.9692         estimate D2E/DX2                !
 ! A29   A(16,15,17)           108.8255         estimate D2E/DX2                !
 ! A30   A(16,15,18)           108.3458         estimate D2E/DX2                !
 ! A31   A(17,15,18)           108.0506         estimate D2E/DX2                !
 ! A32   A(13,19,22)           106.3823         estimate D2E/DX2                !
 ! A33   A(11,20,21)           109.9647         estimate D2E/DX2                !
 ! A34   A(9,21,20)            163.8448         estimate D2E/DX2                !
 ! D1    D(1,2,5,6)            122.6494         estimate D2E/DX2                !
 ! D2    D(1,2,5,8)            -57.5001         estimate D2E/DX2                !
 ! D3    D(3,2,5,6)              1.7406         estimate D2E/DX2                !
 ! D4    D(3,2,5,8)           -178.4088         estimate D2E/DX2                !
 ! D5    D(4,2,5,6)           -118.879          estimate D2E/DX2                !
 ! D6    D(4,2,5,8)             60.9715         estimate D2E/DX2                !
 ! D7    D(2,5,6,7)            179.989          estimate D2E/DX2                !
 ! D8    D(2,5,6,9)             -0.1184         estimate D2E/DX2                !
 ! D9    D(8,5,6,7)              0.1397         estimate D2E/DX2                !
 ! D10   D(8,5,6,9)           -179.9677         estimate D2E/DX2                !
 ! D11   D(5,6,9,21)            14.3708         estimate D2E/DX2                !
 ! D12   D(7,6,9,21)          -165.7424         estimate D2E/DX2                !
 ! D13   D(6,9,21,20)          -16.2381         estimate D2E/DX2                !
 ! D14   D(10,11,13,14)        178.3307         estimate D2E/DX2                !
 ! D15   D(10,11,13,15)         57.4178         estimate D2E/DX2                !
 ! D16   D(10,11,13,19)        -62.8482         estimate D2E/DX2                !
 ! D17   D(12,11,13,14)         58.5107         estimate D2E/DX2                !
 ! D18   D(12,11,13,15)        -62.4022         estimate D2E/DX2                !
 ! D19   D(12,11,13,19)        177.3318         estimate D2E/DX2                !
 ! D20   D(20,11,13,14)        -61.919          estimate D2E/DX2                !
 ! D21   D(20,11,13,15)        177.1681         estimate D2E/DX2                !
 ! D22   D(20,11,13,19)         56.9021         estimate D2E/DX2                !
 ! D23   D(10,11,20,21)        -46.9459         estimate D2E/DX2                !
 ! D24   D(12,11,20,21)         73.9006         estimate D2E/DX2                !
 ! D25   D(13,11,20,21)       -166.0282         estimate D2E/DX2                !
 ! D26   D(11,13,15,16)         61.2499         estimate D2E/DX2                !
 ! D27   D(11,13,15,17)        -59.6297         estimate D2E/DX2                !
 ! D28   D(11,13,15,18)       -178.9199         estimate D2E/DX2                !
 ! D29   D(14,13,15,16)        -58.6374         estimate D2E/DX2                !
 ! D30   D(14,13,15,17)       -179.5169         estimate D2E/DX2                !
 ! D31   D(14,13,15,18)         61.1929         estimate D2E/DX2                !
 ! D32   D(19,13,15,16)       -177.3675         estimate D2E/DX2                !
 ! D33   D(19,13,15,17)         61.753          estimate D2E/DX2                !
 ! D34   D(19,13,15,18)        -57.5372         estimate D2E/DX2                !
 ! D35   D(11,13,19,22)        -45.3539         estimate D2E/DX2                !
 ! D36   D(14,13,19,22)         72.6134         estimate D2E/DX2                !
 ! D37   D(15,13,19,22)       -168.402          estimate D2E/DX2                !
 ! D38   D(11,20,21,9)        -147.1036         estimate D2E/DX2                !
 --------------------------------------------------------------------------------
 Trust Radius=3.00D-01 FncErr=1.00D-07 GrdErr=1.00D-07 EigMax=2.50D+02 EigMin=1.00D-04
 Number of steps in this run=    103 maximum allowed number of steps=    132.
 GradGradGradGradGradGradGradGradGradGradGradGradGradGradGradGradGradGrad

                          Input orientation:                          
 ---------------------------------------------------------------------
 Center     Atomic      Atomic             Coordinates (Angstroms)
 Number     Number       Type             X           Y           Z
 ---------------------------------------------------------------------
      1          1           0        2.874160    1.730530    1.423230
      2          6           0        2.594240    1.353130    0.434000
      3          1           0        1.558280    1.004360    0.438880
      4          1           0        2.715690    2.164730   -0.291580
      5          6           0        3.509520    0.200340    0.057330
      6          6           0        2.906770   -1.106110   -0.261780
      7          1           0        3.611790   -1.900490   -0.526420
      8          8           0        4.744430    0.364830    0.018430
      9          8           0        1.677270   -1.314880   -0.236070
     10          1           0       -2.178300   -1.494840   -0.213400
     11          6           0       -2.024470   -0.583120    0.381930
     12          1           0       -1.926130   -0.860450    1.442280
     13          6           0       -3.212990    0.355200    0.191390
     14          1           0       -3.044600    1.244290    0.822340
     15          6           0       -4.536370   -0.294530    0.569520
     16          1           0       -4.542650   -0.583370    1.627400
     17          1           0       -4.717800   -1.186340   -0.041780
     18          1           0       -5.359460    0.406860    0.398940
     19          8           0       -3.297250    0.759910   -1.175780
     20          8           0       -0.861650    0.118830   -0.067990
     21          1           0       -0.119980   -0.501350   -0.174930
     22          1           0       -2.393580    0.997180   -1.447980
 ---------------------------------------------------------------------
                    Distance matrix (angstroms):
                    1          2          3          4          5
     1  H    0.000000
     2  C    1.095154   0.000000
     3  H    1.796610   1.093105   0.000000
     4  H    1.776011   1.095404   1.794332   0.000000
     5  C    2.147288   1.519389   2.144613   2.147262   0.000000
     6  C    3.299522   2.574810   2.600660   3.276552   1.473754
     7  H    4.186829   3.541731   3.686036   4.169431   2.182822
     8  O    2.708599   2.402655   3.276786   2.729749   1.246424
     9  O    3.668834   2.899673   2.418386   3.631678   2.395645
    10  H    6.213608   5.595284   4.542411   6.111440   5.941231
    11  C    5.516689   5.008419   3.919111   5.520273   5.598591
    12  H    5.454936   5.133255   4.077431   5.805556   5.708735
    13  C    6.361003   5.897342   4.821585   6.217468   6.725630
    14  H    5.969022   5.653244   4.625053   5.938768   6.680686
    15  C    7.729531   7.319751   6.232892   7.705960   8.077350
    16  H    7.772058   7.490623   6.415202   7.994876   8.241163
    17  H    8.263912   7.755076   6.664787   8.157747   8.343950
    18  H    8.402010   8.009869   6.943611   8.293068   8.877959
    19  O    6.766333   6.136200   5.122798   6.237850   6.940158
    20  O    4.333312   3.703872   2.626241   4.127113   4.373726
    21  H    4.062053   3.343184   2.336767   3.893920   3.703996
    22  H    6.044066   5.342930   4.379211   5.367036   6.143900
                    6          7          8          9         10
     6  C    0.000000
     7  H    1.094590   0.000000
     8  O    2.370480   2.590639   0.000000
     9  O    1.247364   2.041962   3.506233   0.000000
    10  H    5.100136   5.812717   7.171911   3.859834   0.000000
    11  C    5.000501   5.859009   6.844615   3.823647   1.099689
    12  H    5.130409   5.968754   6.930009   4.000982   1.790898
    13  C    6.308110   7.223642   7.959305   5.185222   2.158028
    14  H    6.489877   7.484405   7.879639   5.474088   3.053861
    15  C    7.533263   8.376915   9.320499   6.348182   2.759384
    16  H    7.702994   8.536313   9.473000   6.534144   3.132008
    17  H    7.628165   8.374184   9.588720   6.399312   2.563920
    18  H    8.429483   9.309322  10.111140   7.272083   3.756488
    19  O    6.542728   7.431974   8.139462   5.471166   2.694832
    20  O    3.967244   4.929450   5.612140   2.920598   2.087736
    21  H    3.087797   4.000906   4.944708   1.973747   2.285866
    22  H    5.824484   6.731288   7.314466   4.835925   2.789390
                   11         12         13         14         15
    11  C    0.000000
    12  H    1.100420   0.000000
    13  C    1.526214   2.167611   0.000000
    14  H    2.138704   2.462769   1.103147   0.000000
    15  C    2.535373   2.809863   1.521994   2.158069   0.000000
    16  H    2.809346   2.637654   2.170492   2.496521   1.096621
    17  H    2.792388   3.178374   2.166833   3.074779   1.096326
    18  H    3.478866   3.805573   2.157100   2.497826   1.094771
    19  O    2.418710   3.370426   1.428301   2.071458   2.386071
    20  O    1.430843   2.091177   2.377383   2.612397   3.752446
    21  H    1.985916   2.450816   3.230260   3.548973   4.483468
    22  H    2.445846   3.467406   1.941933   2.374709   3.214089
                   16         17         18         19         20
    16  H    0.000000
    17  H    1.783371   0.000000
    18  H    1.776752   1.773203   0.000000
    19  O    3.348618   2.663045   2.618606   0.000000
    20  O    4.113052   4.071124   4.531146   2.751423   0.000000
    21  H    4.776519   4.650472   5.348488   3.561955   0.972694
    22  H    4.071192   3.485277   3.543450   0.973144   2.241134
                   21         22
    21  H    0.000000
    22  H    3.005912   0.000000
 Stoichiometry    C6H12O4(3)
 Framework group  C1[X(C6H12O4)]
 Deg. of freedom    60
 Full point group                 C1      NOp   1
 Largest Abelian subgroup         C1      NOp   1
 Largest concise Abelian subgroup C1      NOp   1
                         Standard orientation:                         
 ---------------------------------------------------------------------
 Center     Atomic      Atomic             Coordinates (Angstroms)
 Number     Number       Type             X           Y           Z
 ---------------------------------------------------------------------
      1          1           0        2.874159   -1.730529   -1.423230
      2          6           0        2.594240   -1.353129   -0.434000
      3          1           0        1.558280   -1.004359   -0.438880
      4          1           0        2.715689   -2.164729    0.291581
      5          6           0        3.509520   -0.200339   -0.057329
      6          6           0        2.906770    1.106111    0.261781
      7          1           0        3.611790    1.900491    0.526421
      8          8           0        4.744430   -0.364830   -0.018429
      9          8           0        1.677270    1.314881    0.236071
     10          1           0       -2.178300    1.494841    0.213401
     11          6           0       -2.024470    0.583121   -0.381930
     12          1           0       -1.926130    0.860451   -1.442280
     13          6           0       -3.212990   -0.355198   -0.191390
     14          1           0       -3.044600   -1.244288   -0.822340
     15          6           0       -4.536370    0.294532   -0.569520
     16          1           0       -4.542650    0.583372   -1.627400
     17          1           0       -4.717800    1.186342    0.041781
     18          1           0       -5.359460   -0.406858   -0.398940
     19          8           0       -3.297250   -0.759908    1.175781
     20          8           0       -0.861650   -0.118829    0.067991
     21          1           0       -0.119980    0.501351    0.174931
     22          1           0       -2.393580   -0.997178    1.447981
 ---------------------------------------------------------------------
 Rotational constants (GHZ):           3.4704178           0.3348226           0.3219054
 Standard basis: Aug-CC-pVTZ (5D, 7F)
 There are   850 symmetry adapted cartesian basis functions of A   symmetry.
 There are   736 symmetry adapted basis functions of A   symmetry.
   736 basis functions,  1044 primitive gaussians,   850 cartesian basis functions
    41 alpha electrons       39 beta electrons
       nuclear repulsion energy       506.6437219027 Hartrees.
 NAtoms=   22 NActive=   22 NUniq=   22 SFac= 1.00D+00 NAtFMM=   60 NAOKFM=F Big=F
 Integral buffers will be    131072 words long.
 Raffenetti 2 integral format.
 Two-electron integral symmetry is turned on.
 Nuclear repulsion after empirical dispersion term =      506.6340740866 Hartrees.
 One-electron integrals computed using PRISM.
 NBasis=   736 RedAO= T EigKep=  7.41D-06  NBF=   736
 NBsUse=   736 1.00D-06 EigRej= -1.00D+00 NBFU=   736
 ExpMin= 2.53D-02 ExpMax= 1.53D+04 ExpMxC= 5.22D+02 IAcc=3 IRadAn=         7 AccDes= 0.00D+00
 Harris functional with IExCor= 4639 and IRadAn=       7 diagonalized for initial guess.
 HarFok:  IExCor= 4639 AccDes= 0.00D+00 IRadAn=         7 IDoV= 1 UseB2=F ITyADJ=14
 ICtDFT=  3500011 ScaDFX=  1.000000  1.000000  1.000000  1.000000
 FoFCou: FMM=F IPFlag=           0 FMFlag=      100000 FMFlg1=           0
         NFxFlg=           0 DoJE=T BraDBF=F KetDBF=T FulRan=T
         wScrn=  0.000000 ICntrl=       500 IOpCl=  0 I1Cent=   200000004 NGrid=           0
         NMat0=    1 NMatS0=      1 NMatT0=    0 NMatD0=    1 NMtDS0=    0 NMtDT0=    0
 Petite list used in FoFCou.
 Initial guess <Sx>= 0.0000 <Sy>= 0.0000 <Sz>= 1.0000 <S**2>= 2.0000 S= 1.0000
 Requested convergence on RMS density matrix=1.00D-08 within 128 cycles.
 Requested convergence on MAX density matrix=1.00D-06.
 Requested convergence on             energy=1.00D-06.
 No special actions if energy rises.
 SCF Done:  E(UwB97XD) =  -536.687155995     A.U. after   20 cycles
            NFock= 20  Conv=0.89D-08     -V/T= 2.0064
 <Sx>= 0.0000 <Sy>= 0.0000 <Sz>= 1.0000 <S**2>= 2.0156 S= 1.0052
 <L.S>=  0.00000000000    
 Annihilation of the first spin contaminant:
 S**2 before annihilation     2.0156,   after     2.0001

 **********************************************************************

            Population analysis using the SCF Density.

 **********************************************************************

 Orbital symmetries:
 Alpha Orbitals:
       Occupied  (A) (A) (A) (A) (A) (A) (A) (A) (A) (A) (A) (A)
                 (A) (A) (A) (A) (A) (A) (A) (A) (A) (A) (A) (A)
                 (A) (A) (A) (A) (A) (A) (A) (A) (A) (A) (A) (A)
                 (A) (A) (A) (A) (A)
       Virtual   (A) (A) (A) (A) (A) (A) (A) (A) (A) (A) (A) (A)
                 (A) (A) (A) (A) (A) (A) (A) (A) (A) (A) (A) (A)
                 (A) (A) (A) (A) (A) (A) (A) (A) (A) (A) (A) (A)
                 (A) (A) (A) (A) (A) (A) (A) (A) (A) (A) (A) (A)
                 (A) (A) (A) (A) (A) (A) (A) (A) (A) (A) (A) (A)
                 (A) (A) (A) (A) (A) (A) (A) (A) (A) (A) (A) (A)
                 (A) (A) (A) (A) (A) (A) (A) (A) (A) (A) (A) (A)
                 (A) (A) (A) (A) (A) (A) (A) (A) (A) (A) (A) (A)
                 (A) (A) (A) (A) (A) (A) (A) (A) (A) (A) (A) (A)
                 (A) (A) (A) (A) (A) (A) (A) (A) (A) (A) (A) (A)
                 (A) (A) (A) (A) (A) (A) (A) (A) (A) (A) (A) (A)
                 (A) (A) (A) (A) (A) (A) (A) (A) (A) (A) (A) (A)
                 (A) (A) (A) (A) (A) (A) (A) (A) (A) (A) (A) (A)
                 (A) (A) (A) (A) (A) (A) (A) (A) (A) (A) (A) (A)
                 (A) (A) (A) (A) (A) (A) (A) (A) (A) (A) (A) (A)
                 (A) (A) (A) (A) (A) (A) (A) (A) (A) (A) (A) (A)
                 (A) (A) (A) (A) (A) (A) (A) (A) (A) (A) (A) (A)
                 (A) (A) (A) (A) (A) (A) (A) (A) (A) (A) (A) (A)
                 (A) (A) (A) (A) (A) (A) (A) (A) (A) (A) (A) (A)
                 (A) (A) (A) (A) (A) (A) (A) (A) (A) (A) (A) (A)
                 (A) (A) (A) (A) (A) (A) (A) (A) (A) (A) (A) (A)
                 (A) (A) (A) (A) (A) (A) (A) (A) (A) (A) (A) (A)
                 (A) (A) (A) (A) (A) (A) (A) (A) (A) (A) (A) (A)
                 (A) (A) (A) (A) (A) (A) (A) (A) (A) (A) (A) (A)
                 (A) (A) (A) (A) (A) (A) (A) (A) (A) (A) (A) (A)
                 (A) (A) (A) (A) (A) (A) (A) (A) (A) (A) (A) (A)
                 (A) (A) (A) (A) (A) (A) (A) (A) (A) (A) (A) (A)
                 (A) (A) (A) (A) (A) (A) (A) (A) (A) (A) (A) (A)
                 (A) (A) (A) (A) (A) (A) (A) (A) (A) (A) (A) (A)
                 (A) (A) (A) (A) (A) (A) (A) (A) (A) (A) (A) (A)
                 (A) (A) (A) (A) (A) (A) (A) (A) (A) (A) (A) (A)
                 (A) (A) (A) (A) (A) (A) (A) (A) (A) (A) (A) (A)
                 (A) (A) (A) (A) (A) (A) (A) (A) (A) (A) (A) (A)
                 (A) (A) (A) (A) (A) (A) (A) (A) (A) (A) (A) (A)
                 (A) (A) (A) (A) (A) (A) (A) (A) (A) (A) (A) (A)
                 (A) (A) (A) (A) (A) (A) (A) (A) (A) (A) (A) (A)
                 (A) (A) (A) (A) (A) (A) (A) (A) (A) (A) (A) (A)
                 (A) (A) (A) (A) (A) (A) (A) (A) (A) (A) (A) (A)
                 (A) (A) (A) (A) (A) (A) (A) (A) (A) (A) (A) (A)
                 (A) (A) (A) (A) (A) (A) (A) (A) (A) (A) (A) (A)
                 (A) (A) (A) (A) (A) (A) (A) (A) (A) (A) (A) (A)
                 (A) (A) (A) (A) (A) (A) (A) (A) (A) (A) (A) (A)
                 (A) (A) (A) (A) (A) (A) (A) (A) (A) (A) (A) (A)
                 (A) (A) (A) (A) (A) (A) (A) (A) (A) (A) (A) (A)
                 (A) (A) (A) (A) (A) (A) (A) (A) (A) (A) (A) (A)
                 (A) (A) (A) (A) (A) (A) (A) (A) (A) (A) (A) (A)
                 (A) (A) (A) (A) (A) (A) (A) (A) (A) (A) (A) (A)
                 (A) (A) (A) (A) (A) (A) (A) (A) (A) (A) (A) (A)
                 (A) (A) (A) (A) (A) (A) (A) (A) (A) (A) (A) (A)
                 (A) (A) (A) (A) (A) (A) (A) (A) (A) (A) (A) (A)
                 (A) (A) (A) (A) (A) (A) (A) (A) (A) (A) (A) (A)
                 (A) (A) (A) (A) (A) (A) (A) (A) (A) (A) (A) (A)
                 (A) (A) (A) (A) (A) (A) (A) (A) (A) (A) (A) (A)
                 (A) (A) (A) (A) (A) (A) (A) (A) (A) (A) (A) (A)
                 (A) (A) (A) (A) (A) (A) (A) (A) (A) (A) (A) (A)
                 (A) (A) (A) (A) (A) (A) (A) (A) (A) (A) (A) (A)
                 (A) (A) (A) (A) (A) (A) (A) (A) (A) (A) (A) (A)
                 (A) (A) (A) (A) (A) (A) (A) (A) (A) (A) (A)
 Beta  Orbitals:
       Occupied  (A) (A) (A) (A) (A) (A) (A) (A) (A) (A) (A) (A)
                 (A) (A) (A) (A) (A) (A) (A) (A) (A) (A) (A) (A)
                 (A) (A) (A) (A) (A) (A) (A) (A) (A) (A) (A) (A)
                 (A) (A) (A)
       Virtual   (A) (A) (A) (A) (A) (A) (A) (A) (A) (A) (A) (A)
                 (A) (A) (A) (A) (A) (A) (A) (A) (A) (A) (A) (A)
                 (A) (A) (A) (A) (A) (A) (A) (A) (A) (A) (A) (A)
                 (A) (A) (A) (A) (A) (A) (A) (A) (A) (A) (A) (A)
                 (A) (A) (A) (A) (A) (A) (A) (A) (A) (A) (A) (A)
                 (A) (A) (A) (A) (A) (A) (A) (A) (A) (A) (A) (A)
                 (A) (A) (A) (A) (A) (A) (A) (A) (A) (A) (A) (A)
                 (A) (A) (A) (A) (A) (A) (A) (A) (A) (A) (A) (A)
                 (A) (A) (A) (A) (A) (A) (A) (A) (A) (A) (A) (A)
                 (A) (A) (A) (A) (A) (A) (A) (A) (A) (A) (A) (A)
                 (A) (A) (A) (A) (A) (A) (A) (A) (A) (A) (A) (A)
                 (A) (A) (A) (A) (A) (A) (A) (A) (A) (A) (A) (A)
                 (A) (A) (A) (A) (A) (A) (A) (A) (A) (A) (A) (A)
                 (A) (A) (A) (A) (A) (A) (A) (A) (A) (A) (A) (A)
                 (A) (A) (A) (A) (A) (A) (A) (A) (A) (A) (A) (A)
                 (A) (A) (A) (A) (A) (A) (A) (A) (A) (A) (A) (A)
                 (A) (A) (A) (A) (A) (A) (A) (A) (A) (A) (A) (A)
                 (A) (A) (A) (A) (A) (A) (A) (A) (A) (A) (A) (A)
                 (A) (A) (A) (A) (A) (A) (A) (A) (A) (A) (A) (A)
                 (A) (A) (A) (A) (A) (A) (A) (A) (A) (A) (A) (A)
                 (A) (A) (A) (A) (A) (A) (A) (A) (A) (A) (A) (A)
                 (A) (A) (A) (A) (A) (A) (A) (A) (A) (A) (A) (A)
                 (A) (A) (A) (A) (A) (A) (A) (A) (A) (A) (A) (A)
                 (A) (A) (A) (A) (A) (A) (A) (A) (A) (A) (A) (A)
                 (A) (A) (A) (A) (A) (A) (A) (A) (A) (A) (A) (A)
                 (A) (A) (A) (A) (A) (A) (A) (A) (A) (A) (A) (A)
                 (A) (A) (A) (A) (A) (A) (A) (A) (A) (A) (A) (A)
                 (A) (A) (A) (A) (A) (A) (A) (A) (A) (A) (A) (A)
                 (A) (A) (A) (A) (A) (A) (A) (A) (A) (A) (A) (A)
                 (A) (A) (A) (A) (A) (A) (A) (A) (A) (A) (A) (A)
                 (A) (A) (A) (A) (A) (A) (A) (A) (A) (A) (A) (A)
                 (A) (A) (A) (A) (A) (A) (A) (A) (A) (A) (A) (A)
                 (A) (A) (A) (A) (A) (A) (A) (A) (A) (A) (A) (A)
                 (A) (A) (A) (A) (A) (A) (A) (A) (A) (A) (A) (A)
                 (A) (A) (A) (A) (A) (A) (A) (A) (A) (A) (A) (A)
                 (A) (A) (A) (A) (A) (A) (A) (A) (A) (A) (A) (A)
                 (A) (A) (A) (A) (A) (A) (A) (A) (A) (A) (A) (A)
                 (A) (A) (A) (A) (A) (A) (A) (A) (A) (A) (A) (A)
                 (A) (A) (A) (A) (A) (A) (A) (A) (A) (A) (A) (A)
                 (A) (A) (A) (A) (A) (A) (A) (A) (A) (A) (A) (A)
                 (A) (A) (A) (A) (A) (A) (A) (A) (A) (A) (A) (A)
                 (A) (A) (A) (A) (A) (A) (A) (A) (A) (A) (A) (A)
                 (A) (A) (A) (A) (A) (A) (A) (A) (A) (A) (A) (A)
                 (A) (A) (A) (A) (A) (A) (A) (A) (A) (A) (A) (A)
                 (A) (A) (A) (A) (A) (A) (A) (A) (A) (A) (A) (A)
                 (A) (A) (A) (A) (A) (A) (A) (A) (A) (A) (A) (A)
                 (A) (A) (A) (A) (A) (A) (A) (A) (A) (A) (A) (A)
                 (A) (A) (A) (A) (A) (A) (A) (A) (A) (A) (A) (A)
                 (A) (A) (A) (A) (A) (A) (A) (A) (A) (A) (A) (A)
                 (A) (A) (A) (A) (A) (A) (A) (A) (A) (A) (A) (A)
                 (A) (A) (A) (A) (A) (A) (A) (A) (A) (A) (A) (A)
                 (A) (A) (A) (A) (A) (A) (A) (A) (A) (A) (A) (A)
                 (A) (A) (A) (A) (A) (A) (A) (A) (A) (A) (A) (A)
                 (A) (A) (A) (A) (A) (A) (A) (A) (A) (A) (A) (A)
                 (A) (A) (A) (A) (A) (A) (A) (A) (A) (A) (A) (A)
                 (A) (A) (A) (A) (A) (A) (A) (A) (A) (A) (A) (A)
                 (A) (A) (A) (A) (A) (A) (A) (A) (A) (A) (A) (A)
                 (A) (A) (A) (A) (A) (A) (A) (A) (A) (A) (A) (A)
                 (A)
 The electronic state is 3-A.
 Alpha  occ. eigenvalues --  -19.34939 -19.29718 -19.24996 -19.23756 -10.41290
 Alpha  occ. eigenvalues --  -10.40110 -10.33206 -10.33061 -10.32752 -10.27161
 Alpha  occ. eigenvalues --   -1.22786  -1.17983  -1.12590  -1.09856  -0.89664
 Alpha  occ. eigenvalues --   -0.86191  -0.81770  -0.77337  -0.67438  -0.67284
 Alpha  occ. eigenvalues --   -0.63124  -0.61718  -0.60033  -0.59180  -0.58058
 Alpha  occ. eigenvalues --   -0.55604  -0.55330  -0.52036  -0.51581  -0.50924
 Alpha  occ. eigenvalues --   -0.50818  -0.47459  -0.46805  -0.46412  -0.44898
 Alpha  occ. eigenvalues --   -0.43095  -0.40651  -0.39717  -0.36398  -0.34729
 Alpha  occ. eigenvalues --   -0.29659
 Alpha virt. eigenvalues --    0.02516   0.03325   0.03706   0.04000   0.04823
 Alpha virt. eigenvalues --    0.04976   0.05213   0.05795   0.06611   0.07137
 Alpha virt. eigenvalues --    0.07375   0.07486   0.08077   0.09161   0.10056
 Alpha virt. eigenvalues --    0.10421   0.11140   0.11342   0.11700   0.11974
 Alpha virt. eigenvalues --    0.12526   0.12686   0.13015   0.13143   0.13543
 Alpha virt. eigenvalues --    0.14054   0.14488   0.15323   0.15368   0.16012
 Alpha virt. eigenvalues --    0.16079   0.16365   0.17155   0.17948   0.18188
 Alpha virt. eigenvalues --    0.18684   0.19248   0.20101   0.20275   0.20709
 Alpha virt. eigenvalues --    0.21420   0.22011   0.22679   0.22687   0.23002
 Alpha virt. eigenvalues --    0.23182   0.24080   0.24993   0.25108   0.25419
 Alpha virt. eigenvalues --    0.25695   0.26196   0.26282   0.27412   0.27795
 Alpha virt. eigenvalues --    0.28094   0.28300   0.28801   0.29413   0.30013
 Alpha virt. eigenvalues --    0.30390   0.30554   0.30933   0.31324   0.31499
 Alpha virt. eigenvalues --    0.32245   0.32604   0.33305   0.33835   0.33932
 Alpha virt. eigenvalues --    0.34509   0.35192   0.35397   0.35739   0.35832
 Alpha virt. eigenvalues --    0.36165   0.36529   0.36787   0.37243   0.37351
 Alpha virt. eigenvalues --    0.37607   0.37874   0.38393   0.38983   0.39277
 Alpha virt. eigenvalues --    0.39755   0.40343   0.40574   0.41062   0.41617
 Alpha virt. eigenvalues --    0.41989   0.42287   0.42972   0.43782   0.44339
 Alpha virt. eigenvalues --    0.44640   0.45101   0.45425   0.45625   0.45915
 Alpha virt. eigenvalues --    0.46461   0.46831   0.47321   0.47799   0.48398
 Alpha virt. eigenvalues --    0.49070   0.49186   0.50071   0.50589   0.50839
 Alpha virt. eigenvalues --    0.51483   0.51874   0.52279   0.52656   0.52978
 Alpha virt. eigenvalues --    0.53198   0.53433   0.54339   0.54630   0.55549
 Alpha virt. eigenvalues --    0.56281   0.57328   0.57591   0.58038   0.58183
 Alpha virt. eigenvalues --    0.59049   0.59940   0.60017   0.60594   0.61056
 Alpha virt. eigenvalues --    0.61757   0.62598   0.63112   0.63961   0.64564
 Alpha virt. eigenvalues --    0.64936   0.65615   0.65803   0.67066   0.67894
 Alpha virt. eigenvalues --    0.68420   0.69774   0.70493   0.70605   0.70928
 Alpha virt. eigenvalues --    0.71363   0.72550   0.72801   0.74069   0.74496
 Alpha virt. eigenvalues --    0.74909   0.75200   0.76078   0.76819   0.77122
 Alpha virt. eigenvalues --    0.77341   0.77716   0.78158   0.79026   0.79157
 Alpha virt. eigenvalues --    0.79439   0.80212   0.81241   0.81603   0.82361
 Alpha virt. eigenvalues --    0.82861   0.83162   0.83472   0.83993   0.84558
 Alpha virt. eigenvalues --    0.85111   0.85235   0.86121   0.86785   0.87305
 Alpha virt. eigenvalues --    0.88072   0.88872   0.89094   0.89300   0.90118
 Alpha virt. eigenvalues --    0.90521   0.91168   0.91438   0.91958   0.92188
 Alpha virt. eigenvalues --    0.93551   0.94039   0.94589   0.95677   0.96041
 Alpha virt. eigenvalues --    0.96585   0.96970   0.97243   0.97775   0.98254
 Alpha virt. eigenvalues --    0.98837   0.98889   0.99481   0.99684   0.99722
 Alpha virt. eigenvalues --    1.00884   1.01822   1.02598   1.02846   1.03583
 Alpha virt. eigenvalues --    1.04503   1.04843   1.04929   1.05713   1.06249
 Alpha virt. eigenvalues --    1.06995   1.07792   1.08603   1.08913   1.09351
 Alpha virt. eigenvalues --    1.09592   1.10718   1.10797   1.11444   1.12529
 Alpha virt. eigenvalues --    1.12768   1.13010   1.14029   1.14417   1.14956
 Alpha virt. eigenvalues --    1.15195   1.16379   1.17289   1.17745   1.17983
 Alpha virt. eigenvalues --    1.18507   1.19411   1.20043   1.20676   1.21082
 Alpha virt. eigenvalues --    1.21689   1.22987   1.23670   1.23757   1.24308
 Alpha virt. eigenvalues --    1.24981   1.25566   1.26547   1.26786   1.27899
 Alpha virt. eigenvalues --    1.29000   1.29228   1.29378   1.30833   1.31856
 Alpha virt. eigenvalues --    1.32908   1.33058   1.33778   1.34850   1.35082
 Alpha virt. eigenvalues --    1.36013   1.36259   1.37599   1.38226   1.38954
 Alpha virt. eigenvalues --    1.39341   1.40285   1.40450   1.41280   1.41877
 Alpha virt. eigenvalues --    1.43666   1.44396   1.45101   1.45618   1.46364
 Alpha virt. eigenvalues --    1.46886   1.47320   1.47627   1.48338   1.49388
 Alpha virt. eigenvalues --    1.50577   1.51015   1.52427   1.53311   1.53701
 Alpha virt. eigenvalues --    1.54332   1.54529   1.55250   1.56152   1.56318
 Alpha virt. eigenvalues --    1.57046   1.57435   1.58427   1.58955   1.59384
 Alpha virt. eigenvalues --    1.60144   1.60340   1.60899   1.61201   1.61778
 Alpha virt. eigenvalues --    1.62245   1.63490   1.63715   1.64746   1.65604
 Alpha virt. eigenvalues --    1.66574   1.66917   1.67475   1.67586   1.68756
 Alpha virt. eigenvalues --    1.70039   1.70312   1.70967   1.71818   1.72537
 Alpha virt. eigenvalues --    1.73132   1.74256   1.75481   1.76104   1.77056
 Alpha virt. eigenvalues --    1.77188   1.77829   1.78854   1.80313   1.80593
 Alpha virt. eigenvalues --    1.81440   1.82078   1.82797   1.82968   1.84057
 Alpha virt. eigenvalues --    1.85220   1.86321   1.86970   1.87610   1.88334
 Alpha virt. eigenvalues --    1.89080   1.90856   1.91285   1.92107   1.92768
 Alpha virt. eigenvalues --    1.94188   1.95518   1.95670   1.96135   1.98124
 Alpha virt. eigenvalues --    2.00308   2.00820   2.01175   2.03222   2.04540
 Alpha virt. eigenvalues --    2.05415   2.05777   2.06611   2.09030   2.09916
 Alpha virt. eigenvalues --    2.10456   2.11400   2.11581   2.12950   2.13973
 Alpha virt. eigenvalues --    2.16059   2.16460   2.16840   2.18431   2.20374
 Alpha virt. eigenvalues --    2.21443   2.21841   2.22387   2.24652   2.26179
 Alpha virt. eigenvalues --    2.26310   2.27769   2.28100   2.29414   2.29567
 Alpha virt. eigenvalues --    2.31167   2.31753   2.33486   2.35071   2.37016
 Alpha virt. eigenvalues --    2.37169   2.38739   2.40317   2.41699   2.42310
 Alpha virt. eigenvalues --    2.44222   2.46673   2.47871   2.48884   2.49934
 Alpha virt. eigenvalues --    2.50344   2.52022   2.53617   2.54438   2.55508
 Alpha virt. eigenvalues --    2.56333   2.58013   2.59003   2.59924   2.62318
 Alpha virt. eigenvalues --    2.62479   2.64705   2.64870   2.66223   2.68869
 Alpha virt. eigenvalues --    2.69736   2.71131   2.73990   2.74718   2.76537
 Alpha virt. eigenvalues --    2.77357   2.78647   2.79995   2.81473   2.82514
 Alpha virt. eigenvalues --    2.85094   2.86153   2.86977   2.88754   2.90646
 Alpha virt. eigenvalues --    2.92603   2.94184   2.95746   2.96891   2.97550
 Alpha virt. eigenvalues --    2.98155   2.99376   3.00247   3.01670   3.02829
 Alpha virt. eigenvalues --    3.06020   3.06689   3.08468   3.09675   3.14203
 Alpha virt. eigenvalues --    3.15895   3.17403   3.19514   3.19801   3.20252
 Alpha virt. eigenvalues --    3.22644   3.24190   3.25040   3.27356   3.29346
 Alpha virt. eigenvalues --    3.30215   3.30453   3.31072   3.31939   3.33479
 Alpha virt. eigenvalues --    3.35599   3.37484   3.38580   3.40811   3.41353
 Alpha virt. eigenvalues --    3.42650   3.43196   3.43743   3.45244   3.46132
 Alpha virt. eigenvalues --    3.47223   3.47809   3.49782   3.50743   3.51392
 Alpha virt. eigenvalues --    3.52278   3.53499   3.53923   3.57646   3.57733
 Alpha virt. eigenvalues --    3.59192   3.60370   3.62037   3.63630   3.64328
 Alpha virt. eigenvalues --    3.64787   3.65732   3.66306   3.67241   3.68553
 Alpha virt. eigenvalues --    3.68988   3.71008   3.72870   3.74001   3.74624
 Alpha virt. eigenvalues --    3.75594   3.76417   3.77918   3.79409   3.81745
 Alpha virt. eigenvalues --    3.83029   3.83657   3.84894   3.85749   3.87667
 Alpha virt. eigenvalues --    3.88951   3.89530   3.90361   3.92134   3.92684
 Alpha virt. eigenvalues --    3.93807   3.94839   3.96243   3.97447   3.98671
 Alpha virt. eigenvalues --    3.99536   3.99880   4.00593   4.01390   4.02280
 Alpha virt. eigenvalues --    4.03156   4.04283   4.04905   4.06949   4.07261
 Alpha virt. eigenvalues --    4.09605   4.10369   4.11178   4.12457   4.15066
 Alpha virt. eigenvalues --    4.15580   4.16326   4.17547   4.18047   4.20253
 Alpha virt. eigenvalues --    4.21854   4.22554   4.23787   4.24922   4.27772
 Alpha virt. eigenvalues --    4.28987   4.32303   4.33476   4.33979   4.36181
 Alpha virt. eigenvalues --    4.36956   4.39883   4.41104   4.42500   4.42826
 Alpha virt. eigenvalues --    4.43829   4.45139   4.45690   4.47355   4.47914
 Alpha virt. eigenvalues --    4.50071   4.50477   4.51906   4.53856   4.55839
 Alpha virt. eigenvalues --    4.57261   4.57842   4.58867   4.59708   4.60038
 Alpha virt. eigenvalues --    4.61107   4.63399   4.64558   4.66539   4.67973
 Alpha virt. eigenvalues --    4.70719   4.71003   4.72943   4.74762   4.75295
 Alpha virt. eigenvalues --    4.76561   4.77716   4.78342   4.80652   4.83777
 Alpha virt. eigenvalues --    4.85525   4.86539   4.88573   4.89872   4.91572
 Alpha virt. eigenvalues --    4.92774   4.94043   4.94620   4.97751   4.98372
 Alpha virt. eigenvalues --    4.99299   5.00312   5.03582   5.04082   5.05154
 Alpha virt. eigenvalues --    5.06978   5.07950   5.09134   5.09612   5.10230
 Alpha virt. eigenvalues --    5.12078   5.14417   5.15965   5.20245   5.23050
 Alpha virt. eigenvalues --    5.23194   5.24511   5.25734   5.26200   5.30250
 Alpha virt. eigenvalues --    5.30871   5.32277   5.35385   5.36848   5.37613
 Alpha virt. eigenvalues --    5.38856   5.39379   5.40907   5.43356   5.43796
 Alpha virt. eigenvalues --    5.50903   5.51384   5.53519   5.56041   5.59174
 Alpha virt. eigenvalues --    5.62283   5.63740   5.69078   5.73402   5.75865
 Alpha virt. eigenvalues --    5.79640   5.81118   5.81703   5.84290   5.86223
 Alpha virt. eigenvalues --    5.89127   5.90946   5.93527   5.94209   5.96079
 Alpha virt. eigenvalues --    6.01468   6.04092   6.15693   6.19325   6.20878
 Alpha virt. eigenvalues --    6.23305   6.30014   6.34188   6.38841   6.40492
 Alpha virt. eigenvalues --    6.41527   6.45409   6.47188   6.48172   6.51103
 Alpha virt. eigenvalues --    6.55133   6.56075   6.56476   6.58263   6.59785
 Alpha virt. eigenvalues --    6.62501   6.65613   6.66725   6.67449   6.67721
 Alpha virt. eigenvalues --    6.74447   6.76975   6.78632   6.80751   6.82526
 Alpha virt. eigenvalues --    6.86800   6.87616   6.93087   6.97325   7.00475
 Alpha virt. eigenvalues --    7.02163   7.05721   7.12194   7.12971   7.15116
 Alpha virt. eigenvalues --    7.17141   7.19243   7.19855   7.21287   7.24054
 Alpha virt. eigenvalues --    7.26420   7.27886   7.33279   7.37763   7.43559
 Alpha virt. eigenvalues --    7.45206   7.48884   7.51274   7.58069   7.64636
 Alpha virt. eigenvalues --    7.72560   7.88236   7.92145   8.20728   8.29707
 Alpha virt. eigenvalues --   13.89656  15.04215  15.27571  15.55745  15.86599
 Alpha virt. eigenvalues --   17.23765  17.41186  17.91189  18.29291  18.83219
  Beta  occ. eigenvalues --  -19.33008 -19.28472 -19.24997 -19.23756 -10.40925
  Beta  occ. eigenvalues --  -10.39780 -10.33061 -10.33041 -10.32752 -10.27161
  Beta  occ. eigenvalues --   -1.18374  -1.15120  -1.12582  -1.09854  -0.87494
  Beta  occ. eigenvalues --   -0.86190  -0.78513  -0.77291  -0.67324  -0.65292
  Beta  occ. eigenvalues --   -0.61346  -0.60473  -0.58793  -0.56372  -0.56174
  Beta  occ. eigenvalues --   -0.55486  -0.52956  -0.51256  -0.50504  -0.49056
  Beta  occ. eigenvalues --   -0.47196  -0.46411  -0.45612  -0.44889  -0.43080
  Beta  occ. eigenvalues --   -0.40585  -0.37384  -0.36326  -0.34721
  Beta virt. eigenvalues --   -0.14544  -0.03926   0.02825   0.03717   0.03877
  Beta virt. eigenvalues --    0.04328   0.04943   0.05223   0.05531   0.06694
  Beta virt. eigenvalues --    0.07165   0.07450   0.07638   0.08206   0.08925
  Beta virt. eigenvalues --    0.09713   0.10471   0.10904   0.11286   0.11497
  Beta virt. eigenvalues --    0.12029   0.12230   0.12657   0.12830   0.13140
  Beta virt. eigenvalues --    0.13357   0.13736   0.14125   0.14701   0.15429
  Beta virt. eigenvalues --    0.15554   0.16110   0.16248   0.16454   0.17433
  Beta virt. eigenvalues --    0.18113   0.18415   0.18872   0.19558   0.20255
  Beta virt. eigenvalues --    0.20497   0.20779   0.21581   0.22237   0.22795
  Beta virt. eigenvalues --    0.23011   0.23093   0.23467   0.24198   0.25158
  Beta virt. eigenvalues --    0.25371   0.25684   0.25845   0.26591   0.26745
  Beta virt. eigenvalues --    0.27648   0.27977   0.28381   0.28465   0.28935
  Beta virt. eigenvalues --    0.29552   0.30195   0.30579   0.30725   0.31268
  Beta virt. eigenvalues --    0.31561   0.31901   0.32444   0.32847   0.33518
  Beta virt. eigenvalues --    0.33956   0.34169   0.34739   0.35346   0.35494
  Beta virt. eigenvalues --    0.35816   0.36112   0.36436   0.36843   0.36968
  Beta virt. eigenvalues --    0.37317   0.37555   0.37899   0.37998   0.38475
  Beta virt. eigenvalues --    0.39227   0.39444   0.39958   0.40445   0.40951
  Beta virt. eigenvalues --    0.41194   0.41885   0.42099   0.42561   0.43235
  Beta virt. eigenvalues --    0.43892   0.44453   0.44825   0.45331   0.45551
  Beta virt. eigenvalues --    0.46017   0.46168   0.46562   0.46970   0.47507
  Beta virt. eigenvalues --    0.48064   0.48551   0.49208   0.49370   0.50226
  Beta virt. eigenvalues --    0.50695   0.50935   0.51539   0.52013   0.52423
  Beta virt. eigenvalues --    0.52718   0.53218   0.53366   0.53621   0.54635
  Beta virt. eigenvalues --    0.54714   0.55626   0.56461   0.57502   0.57689
  Beta virt. eigenvalues --    0.58223   0.58279   0.59159   0.60105   0.60277
  Beta virt. eigenvalues --    0.60700   0.61161   0.62033   0.62931   0.63266
  Beta virt. eigenvalues --    0.64227   0.64649   0.65075   0.65844   0.65936
  Beta virt. eigenvalues --    0.67164   0.68194   0.68655   0.69918   0.70610
  Beta virt. eigenvalues --    0.70816   0.71161   0.71672   0.72700   0.73119
  Beta virt. eigenvalues --    0.74220   0.74666   0.74961   0.75323   0.76200
  Beta virt. eigenvalues --    0.76921   0.77284   0.77425   0.77860   0.78294
  Beta virt. eigenvalues --    0.79109   0.79244   0.79711   0.80279   0.81357
  Beta virt. eigenvalues --    0.81754   0.82544   0.83074   0.83249   0.83614
  Beta virt. eigenvalues --    0.84121   0.84619   0.85262   0.85328   0.86355
  Beta virt. eigenvalues --    0.86922   0.87413   0.88206   0.89158   0.89263
  Beta virt. eigenvalues --    0.89353   0.90394   0.90613   0.91333   0.91680
  Beta virt. eigenvalues --    0.92028   0.92274   0.93741   0.94229   0.94829
  Beta virt. eigenvalues --    0.95829   0.96185   0.96766   0.97017   0.97456
  Beta virt. eigenvalues --    0.97859   0.98350   0.98984   0.99001   0.99629
  Beta virt. eigenvalues --    0.99749   0.99987   1.00962   1.02010   1.02815
  Beta virt. eigenvalues --    1.02910   1.03822   1.04540   1.04932   1.05134
  Beta virt. eigenvalues --    1.05886   1.06368   1.07139   1.07915   1.08653
  Beta virt. eigenvalues --    1.08984   1.09411   1.09745   1.10791   1.10919
  Beta virt. eigenvalues --    1.11635   1.12601   1.12885   1.13169   1.14232
  Beta virt. eigenvalues --    1.14630   1.15031   1.15851   1.16603   1.17405
  Beta virt. eigenvalues --    1.17766   1.18110   1.18667   1.19601   1.20206
  Beta virt. eigenvalues --    1.20812   1.21174   1.21784   1.23142   1.23732
  Beta virt. eigenvalues --    1.23863   1.24451   1.25076   1.25625   1.26630
  Beta virt. eigenvalues --    1.26903   1.28041   1.29085   1.29380   1.29484
  Beta virt. eigenvalues --    1.30919   1.32046   1.33154   1.33378   1.33902
  Beta virt. eigenvalues --    1.35182   1.35405   1.36296   1.36499   1.37794
  Beta virt. eigenvalues --    1.38502   1.39113   1.39586   1.40328   1.40593
  Beta virt. eigenvalues --    1.41395   1.42073   1.43837   1.44464   1.45214
  Beta virt. eigenvalues --    1.45798   1.46530   1.46991   1.47473   1.47834
  Beta virt. eigenvalues --    1.48597   1.49537   1.50736   1.51186   1.52643
  Beta virt. eigenvalues --    1.53409   1.53940   1.54581   1.54664   1.55410
  Beta virt. eigenvalues --    1.56234   1.56425   1.57299   1.57605   1.58550
  Beta virt. eigenvalues --    1.59061   1.59547   1.60276   1.60587   1.61071
  Beta virt. eigenvalues --    1.61358   1.61864   1.62395   1.63621   1.63958
  Beta virt. eigenvalues --    1.64793   1.65741   1.66863   1.67088   1.67627
  Beta virt. eigenvalues --    1.67798   1.69009   1.70371   1.70552   1.71232
  Beta virt. eigenvalues --    1.72110   1.72629   1.73378   1.74518   1.75659
  Beta virt. eigenvalues --    1.76441   1.77203   1.77275   1.78014   1.78974
  Beta virt. eigenvalues --    1.80413   1.80748   1.81814   1.82225   1.82931
  Beta virt. eigenvalues --    1.83213   1.84165   1.85352   1.86559   1.87170
  Beta virt. eigenvalues --    1.87827   1.88670   1.89410   1.91255   1.91986
  Beta virt. eigenvalues --    1.92511   1.92903   1.94788   1.95796   1.96138
  Beta virt. eigenvalues --    1.96443   1.98215   2.00521   2.01010   2.01481
  Beta virt. eigenvalues --    2.03441   2.04669   2.05771   2.05973   2.07193
  Beta virt. eigenvalues --    2.09181   2.10209   2.10719   2.11515   2.11691
  Beta virt. eigenvalues --    2.13174   2.14159   2.16489   2.16703   2.17095
  Beta virt. eigenvalues --    2.18651   2.21269   2.21827   2.22237   2.23577
  Beta virt. eigenvalues --    2.25559   2.26377   2.26705   2.28313   2.28687
  Beta virt. eigenvalues --    2.30160   2.30635   2.31363   2.32921   2.33783
  Beta virt. eigenvalues --    2.35457   2.37536   2.38097   2.39080   2.40861
  Beta virt. eigenvalues --    2.41891   2.43287   2.44507   2.46951   2.48384
  Beta virt. eigenvalues --    2.49200   2.50388   2.51036   2.52230   2.54171
  Beta virt. eigenvalues --    2.54666   2.56079   2.56584   2.58691   2.59194
  Beta virt. eigenvalues --    2.60865   2.62701   2.63492   2.65388   2.65616
  Beta virt. eigenvalues --    2.66915   2.69149   2.70102   2.71305   2.74273
  Beta virt. eigenvalues --    2.75203   2.76907   2.77796   2.79413   2.80142
  Beta virt. eigenvalues --    2.81993   2.82857   2.85276   2.86618   2.87139
  Beta virt. eigenvalues --    2.88843   2.91409   2.92804   2.94565   2.96281
  Beta virt. eigenvalues --    2.97369   2.97875   2.98450   2.99866   3.00695
  Beta virt. eigenvalues --    3.02765   3.03183   3.07056   3.07147   3.09092
  Beta virt. eigenvalues --    3.10100   3.14292   3.16599   3.18326   3.19885
  Beta virt. eigenvalues --    3.20307   3.21139   3.23441   3.24844   3.25436
  Beta virt. eigenvalues --    3.27515   3.29570   3.30735   3.31088   3.31881
  Beta virt. eigenvalues --    3.32965   3.33631   3.36471   3.37583   3.38771
  Beta virt. eigenvalues --    3.41312   3.41992   3.42841   3.43718   3.44038
  Beta virt. eigenvalues --    3.45849   3.47005   3.47479   3.47977   3.50263
  Beta virt. eigenvalues --    3.50946   3.51655   3.52349   3.53752   3.54171
  Beta virt. eigenvalues --    3.58003   3.58565   3.59333   3.60776   3.62629
  Beta virt. eigenvalues --    3.64524   3.64794   3.65174   3.65868   3.67035
  Beta virt. eigenvalues --    3.67666   3.69086   3.69878   3.71643   3.72959
  Beta virt. eigenvalues --    3.74186   3.74875   3.75957   3.77277   3.78178
  Beta virt. eigenvalues --    3.79493   3.81847   3.83682   3.83894   3.85005
  Beta virt. eigenvalues --    3.85964   3.87910   3.89441   3.90129   3.91334
  Beta virt. eigenvalues --    3.92536   3.92793   3.94241   3.95179   3.96390
  Beta virt. eigenvalues --    3.97746   3.98789   3.99906   4.00510   4.00711
  Beta virt. eigenvalues --    4.02045   4.02859   4.03220   4.04915   4.05543
  Beta virt. eigenvalues --    4.07321   4.07985   4.09816   4.10646   4.11503
  Beta virt. eigenvalues --    4.12817   4.15243   4.15864   4.16903   4.17981
  Beta virt. eigenvalues --    4.18514   4.20481   4.21904   4.22640   4.23954
  Beta virt. eigenvalues --    4.25029   4.28190   4.29449   4.32363   4.34117
  Beta virt. eigenvalues --    4.34830   4.36716   4.37642   4.39923   4.41738
  Beta virt. eigenvalues --    4.42806   4.42932   4.44280   4.45293   4.45888
  Beta virt. eigenvalues --    4.47816   4.48325   4.50266   4.50889   4.52239
  Beta virt. eigenvalues --    4.54540   4.56220   4.57310   4.58424   4.59406
  Beta virt. eigenvalues --    4.60217   4.60771   4.61135   4.63434   4.64992
  Beta virt. eigenvalues --    4.67161   4.69015   4.70830   4.71285   4.73060
  Beta virt. eigenvalues --    4.75147   4.76290   4.77565   4.78144   4.79110
  Beta virt. eigenvalues --    4.80758   4.83846   4.85999   4.87081   4.88872
  Beta virt. eigenvalues --    4.89958   4.92010   4.93046   4.94317   4.95284
  Beta virt. eigenvalues --    4.97795   4.98736   4.99746   5.00392   5.03681
  Beta virt. eigenvalues --    5.04139   5.05891   5.07339   5.08219   5.09324
  Beta virt. eigenvalues --    5.10055   5.10767   5.12223   5.14497   5.16004
  Beta virt. eigenvalues --    5.20326   5.23440   5.23578   5.24821   5.25966
  Beta virt. eigenvalues --    5.26508   5.30313   5.31071   5.32289   5.35727
  Beta virt. eigenvalues --    5.36919   5.38234   5.39188   5.39730   5.41256
  Beta virt. eigenvalues --    5.43427   5.44612   5.50964   5.51401   5.54189
  Beta virt. eigenvalues --    5.56064   5.59202   5.63063   5.63994   5.69267
  Beta virt. eigenvalues --    5.73422   5.76657   5.80315   5.81397   5.81783
  Beta virt. eigenvalues --    5.84605   5.86271   5.89767   5.91156   5.93605
  Beta virt. eigenvalues --    5.94472   5.96265   6.02626   6.04418   6.15736
  Beta virt. eigenvalues --    6.21948   6.24089   6.28506   6.31272   6.36073
  Beta virt. eigenvalues --    6.38955   6.42234   6.42308   6.46679   6.47488
  Beta virt. eigenvalues --    6.51018   6.51704   6.55184   6.57814   6.58345
  Beta virt. eigenvalues --    6.59584   6.60811   6.62558   6.65704   6.67382
  Beta virt. eigenvalues --    6.68998   6.69615   6.76115   6.77586   6.82489
  Beta virt. eigenvalues --    6.84235   6.85835   6.90415   6.92972   6.95002
  Beta virt. eigenvalues --    6.97708   7.00771   7.02592   7.06319   7.13238
  Beta virt. eigenvalues --    7.15030   7.15792   7.18975   7.20144   7.20664
  Beta virt. eigenvalues --    7.23040   7.25603   7.27563   7.30106   7.33605
  Beta virt. eigenvalues --    7.40620   7.43836   7.47551   7.50635   7.51866
  Beta virt. eigenvalues --    7.59784   7.64698   7.72697   7.88240   7.92193
  Beta virt. eigenvalues --    8.20730   8.29759  13.91603  15.06352  15.28424
  Beta virt. eigenvalues --   15.55749  15.86664  17.23769  17.41202  17.91978
  Beta virt. eigenvalues --   18.29295  18.83984
          Condensed to atoms (all electrons):
               1          2          3          4          5          6
     1  H    0.435355   0.437583  -0.093574   0.033217   0.004592  -0.035912
     2  C    0.437583   5.850918   0.172590   0.417652  -0.178273  -0.009966
     3  H   -0.093574   0.172590   0.550304  -0.068493  -0.022474   0.021567
     4  H    0.033217   0.417652  -0.068493   0.415534   0.005780  -0.034485
     5  C    0.004592  -0.178273  -0.022474   0.005780   5.637225   0.146397
     6  C   -0.035912  -0.009966   0.021567  -0.034485   0.146397   5.612540
     7  H    0.000431  -0.002999   0.005015   0.000148  -0.077530   0.203185
     8  O   -0.014978  -0.019189   0.009656  -0.011192  -0.107454  -0.107681
     9  O   -0.000454   0.012073   0.028081   0.000460  -0.121230   0.309734
    10  H    0.000102   0.000561   0.002220  -0.000039  -0.000195   0.000296
    11  C    0.001471   0.002773   0.000816   0.000908   0.003441  -0.005003
    12  H    0.000247  -0.000433  -0.002049  -0.000057   0.001188  -0.001257
    13  C    0.000147   0.001034  -0.000445  -0.000194   0.000049   0.000215
    14  H    0.000048   0.000605  -0.000591   0.000134   0.000273  -0.000199
    15  C    0.000062   0.000313  -0.000698   0.000039  -0.000020  -0.000119
    16  H   -0.000002   0.000072   0.000036   0.000005  -0.000068   0.000058
    17  H   -0.000010  -0.000004  -0.000151   0.000001   0.000010  -0.000020
    18  H    0.000004  -0.000009   0.000082  -0.000001   0.000008  -0.000004
    19  O   -0.000033  -0.000022  -0.000593   0.000044   0.000075   0.000145
    20  O   -0.000993  -0.031509   0.013037  -0.000875   0.016464  -0.002633
    21  H   -0.002597  -0.005746  -0.002601  -0.000730  -0.011114   0.012853
    22  H    0.000069  -0.000090   0.000008  -0.000121   0.000384   0.000015
               7          8          9         10         11         12
     1  H    0.000431  -0.014978  -0.000454   0.000102   0.001471   0.000247
     2  C   -0.002999  -0.019189   0.012073   0.000561   0.002773  -0.000433
     3  H    0.005015   0.009656   0.028081   0.002220   0.000816  -0.002049
     4  H    0.000148  -0.011192   0.000460  -0.000039   0.000908  -0.000057
     5  C   -0.077530  -0.107454  -0.121230  -0.000195   0.003441   0.001188
     6  C    0.203185  -0.107681   0.309734   0.000296  -0.005003  -0.001257
     7  H    0.521614  -0.036225  -0.145760  -0.000083  -0.000910   0.000093
     8  O   -0.036225   8.963767   0.013163   0.000041  -0.000405  -0.000036
     9  O   -0.145760   0.013163   8.661759   0.000904   0.014444   0.003010
    10  H   -0.000083   0.000041   0.000904   0.460394   0.358744  -0.016965
    11  C   -0.000910  -0.000405   0.014444   0.358744   5.585294   0.309091
    12  H    0.000093  -0.000036   0.003010  -0.016965   0.309091   0.352540
    13  C   -0.000053   0.000008  -0.003449   0.005261  -0.016214   0.024755
    14  H    0.000021  -0.000015  -0.000495  -0.000413  -0.035373   0.013563
    15  C   -0.000035   0.000000  -0.000934  -0.021734   0.075972  -0.007911
    16  H   -0.000008   0.000002  -0.000092  -0.002994   0.005294  -0.006227
    17  H    0.000010  -0.000001   0.000035  -0.022587  -0.022014   0.002746
    18  H   -0.000004  -0.000000  -0.000014   0.002782   0.010976  -0.002567
    19  O    0.000010  -0.000001   0.000615   0.002001   0.027536  -0.000752
    20  O   -0.000623  -0.001201  -0.033581  -0.002446   0.147747  -0.035049
    21  H    0.001832  -0.000270  -0.063657  -0.033468  -0.024841   0.005965
    22  H   -0.000003  -0.000027   0.000493   0.006541   0.014542  -0.001159
              13         14         15         16         17         18
     1  H    0.000147   0.000048   0.000062  -0.000002  -0.000010   0.000004
     2  C    0.001034   0.000605   0.000313   0.000072  -0.000004  -0.000009
     3  H   -0.000445  -0.000591  -0.000698   0.000036  -0.000151   0.000082
     4  H   -0.000194   0.000134   0.000039   0.000005   0.000001  -0.000001
     5  C    0.000049   0.000273  -0.000020  -0.000068   0.000010   0.000008
     6  C    0.000215  -0.000199  -0.000119   0.000058  -0.000020  -0.000004
     7  H   -0.000053   0.000021  -0.000035  -0.000008   0.000010  -0.000004
     8  O    0.000008  -0.000015   0.000000   0.000002  -0.000001  -0.000000
     9  O   -0.003449  -0.000495  -0.000934  -0.000092   0.000035  -0.000014
    10  H    0.005261  -0.000413  -0.021734  -0.002994  -0.022587   0.002782
    11  C   -0.016214  -0.035373   0.075972   0.005294  -0.022014   0.010976
    12  H    0.024755   0.013563  -0.007911  -0.006227   0.002746  -0.002567
    13  C    5.187227   0.463327  -0.114334  -0.024484   0.025072  -0.047574
    14  H    0.463327   0.431351  -0.094581  -0.012390  -0.000879  -0.010310
    15  C   -0.114334  -0.094581   5.980041   0.394998   0.365349   0.445657
    16  H   -0.024484  -0.012390   0.394998   0.356805   0.001628   0.008328
    17  H    0.025072  -0.000879   0.365349   0.001628   0.388011  -0.011791
    18  H   -0.047574  -0.010310   0.445657   0.008328  -0.011791   0.350963
    19  O   -0.123637  -0.015385   0.009257  -0.000825   0.012484   0.003120
    20  O   -0.028135  -0.018698   0.009697   0.003558   0.000347   0.001747
    21  H   -0.009892  -0.000591   0.006455   0.000446   0.002298  -0.000459
    22  H    0.032566   0.012693  -0.014059   0.000922  -0.003905  -0.003248
              19         20         21         22
     1  H   -0.000033  -0.000993  -0.002597   0.000069
     2  C   -0.000022  -0.031509  -0.005746  -0.000090
     3  H   -0.000593   0.013037  -0.002601   0.000008
     4  H    0.000044  -0.000875  -0.000730  -0.000121
     5  C    0.000075   0.016464  -0.011114   0.000384
     6  C    0.000145  -0.002633   0.012853   0.000015
     7  H    0.000010  -0.000623   0.001832  -0.000003
     8  O   -0.000001  -0.001201  -0.000270  -0.000027
     9  O    0.000615  -0.033581  -0.063657   0.000493
    10  H    0.002001  -0.002446  -0.033468   0.006541
    11  C    0.027536   0.147747  -0.024841   0.014542
    12  H   -0.000752  -0.035049   0.005965  -0.001159
    13  C   -0.123637  -0.028135  -0.009892   0.032566
    14  H   -0.015385  -0.018698  -0.000591   0.012693
    15  C    0.009257   0.009697   0.006455  -0.014059
    16  H   -0.000825   0.003558   0.000446   0.000922
    17  H    0.012484   0.000347   0.002298  -0.003905
    18  H    0.003120   0.001747  -0.000459  -0.003248
    19  O    8.590803  -0.017972   0.011211   0.184467
    20  O   -0.017972   8.453857   0.179947  -0.001270
    21  H    0.011211   0.179947   0.580153  -0.007043
    22  H    0.184467  -0.001270  -0.007043   0.607395
          Atomic-Atomic Spin Densities.
               1          2          3          4          5          6
     1  H    0.027720   0.024622  -0.039509   0.010406  -0.012306  -0.002847
     2  C    0.024622   0.166934  -0.085704   0.019443   0.012127  -0.013062
     3  H   -0.039509  -0.085704   0.132750  -0.036697   0.019652  -0.000568
     4  H    0.010406   0.019443  -0.036697   0.024572  -0.006808  -0.003453
     5  C   -0.012306   0.012127   0.019652  -0.006808   0.339466   0.173926
     6  C   -0.002847  -0.013062  -0.000568  -0.003453   0.173926   0.207344
     7  H   -0.002513  -0.006444   0.010890  -0.002426  -0.050102   0.032051
     8  O    0.013686   0.000340  -0.017805   0.010653  -0.223839  -0.015531
     9  O   -0.000078  -0.004199   0.008167   0.000621  -0.005521  -0.118392
    10  H    0.000099   0.000014   0.000249  -0.000110  -0.000013   0.000036
    11  C    0.000588   0.000735  -0.001084  -0.000057   0.000535   0.000011
    12  H    0.000112   0.000338   0.000136  -0.000085  -0.000132  -0.000037
    13  C    0.000232   0.000732  -0.000351   0.000044   0.000105  -0.000357
    14  H    0.000012   0.000205  -0.000276   0.000065   0.000012  -0.000049
    15  C    0.000044   0.000164  -0.000158   0.000023   0.000043  -0.000151
    16  H   -0.000008  -0.000006  -0.000025   0.000008   0.000012  -0.000013
    17  H   -0.000004   0.000010  -0.000015   0.000006  -0.000003  -0.000002
    18  H    0.000006   0.000013   0.000009  -0.000001   0.000003  -0.000007
    19  O   -0.000022  -0.000070   0.000017   0.000009  -0.000008   0.000023
    20  O   -0.000256  -0.000860   0.000431   0.000366   0.000823   0.000013
    21  H   -0.001674  -0.003333   0.001422   0.000943  -0.000477   0.001712
    22  H    0.000034   0.000017   0.000032  -0.000073   0.000053   0.000044
               7          8          9         10         11         12
     1  H   -0.002513   0.013686  -0.000078   0.000099   0.000588   0.000112
     2  C   -0.006444   0.000340  -0.004199   0.000014   0.000735   0.000338
     3  H    0.010890  -0.017805   0.008167   0.000249  -0.001084   0.000136
     4  H   -0.002426   0.010653   0.000621  -0.000110  -0.000057  -0.000085
     5  C   -0.050102  -0.223839  -0.005521  -0.000013   0.000535  -0.000132
     6  C    0.032051  -0.015531  -0.118392   0.000036   0.000011  -0.000037
     7  H    0.098346   0.031946  -0.048930   0.000020  -0.000529   0.000043
     8  O    0.031946   1.007553  -0.006068   0.000001  -0.000064   0.000008
     9  O   -0.048930  -0.006068   0.668036  -0.000028   0.000581  -0.000325
    10  H    0.000020   0.000001  -0.000028   0.003021  -0.002305   0.001225
    11  C   -0.000529  -0.000064   0.000581  -0.002305   0.006079  -0.002021
    12  H    0.000043   0.000008  -0.000325   0.001225  -0.002021   0.001778
    13  C   -0.000077  -0.000001   0.000333   0.001685  -0.001935   0.001069
    14  H   -0.000006   0.000002  -0.000082   0.000113   0.000005   0.000258
    15  C   -0.000019  -0.000000  -0.000051  -0.000018  -0.001207   0.000514
    16  H   -0.000000  -0.000000  -0.000002  -0.000243   0.000519  -0.000130
    17  H   -0.000002   0.000000   0.000005  -0.000381   0.000683  -0.000233
    18  H   -0.000002  -0.000000   0.000002   0.000012  -0.000038  -0.000028
    19  O    0.000001  -0.000000   0.000039  -0.000343   0.000550  -0.000244
    20  O   -0.000343  -0.000184   0.001590  -0.000163   0.000801  -0.000420
    21  H    0.000312   0.000127  -0.004587  -0.003321  -0.000234  -0.001805
    22  H    0.000010  -0.000007  -0.000216   0.000425  -0.000540   0.000242
              13         14         15         16         17         18
     1  H    0.000232   0.000012   0.000044  -0.000008  -0.000004   0.000006
     2  C    0.000732   0.000205   0.000164  -0.000006   0.000010   0.000013
     3  H   -0.000351  -0.000276  -0.000158  -0.000025  -0.000015   0.000009
     4  H    0.000044   0.000065   0.000023   0.000008   0.000006  -0.000001
     5  C    0.000105   0.000012   0.000043   0.000012  -0.000003   0.000003
     6  C   -0.000357  -0.000049  -0.000151  -0.000013  -0.000002  -0.000007
     7  H   -0.000077  -0.000006  -0.000019  -0.000000  -0.000002  -0.000002
     8  O   -0.000001   0.000002  -0.000000  -0.000000   0.000000  -0.000000
     9  O    0.000333  -0.000082  -0.000051  -0.000002   0.000005   0.000002
    10  H    0.001685   0.000113  -0.000018  -0.000243  -0.000381   0.000012
    11  C   -0.001935   0.000005  -0.001207   0.000519   0.000683  -0.000038
    12  H    0.001069   0.000258   0.000514  -0.000130  -0.000233  -0.000028
    13  C    0.002426  -0.000359   0.000441  -0.000634  -0.000635   0.000116
    14  H   -0.000359   0.000840  -0.000253  -0.000013  -0.000010  -0.000138
    15  C    0.000441  -0.000253   0.001534  -0.000205  -0.000462  -0.000232
    16  H   -0.000634  -0.000013  -0.000205   0.000324   0.000297  -0.000123
    17  H   -0.000635  -0.000010  -0.000462   0.000297   0.000451   0.000045
    18  H    0.000116  -0.000138  -0.000232  -0.000123   0.000045   0.000374
    19  O   -0.000509  -0.000031  -0.000028   0.000108   0.000156  -0.000016
    20  O    0.000419  -0.000854  -0.000043  -0.000048  -0.000016   0.000112
    21  H   -0.002891   0.000328   0.000027   0.000209   0.000207  -0.000087
    22  H    0.000344   0.000251   0.000054  -0.000052  -0.000097  -0.000032
              19         20         21         22
     1  H   -0.000022  -0.000256  -0.001674   0.000034
     2  C   -0.000070  -0.000860  -0.003333   0.000017
     3  H    0.000017   0.000431   0.001422   0.000032
     4  H    0.000009   0.000366   0.000943  -0.000073
     5  C   -0.000008   0.000823  -0.000477   0.000053
     6  C    0.000023   0.000013   0.001712   0.000044
     7  H    0.000001  -0.000343   0.000312   0.000010
     8  O   -0.000000  -0.000184   0.000127  -0.000007
     9  O    0.000039   0.001590  -0.004587  -0.000216
    10  H   -0.000343  -0.000163  -0.003321   0.000425
    11  C    0.000550   0.000801  -0.000234  -0.000540
    12  H   -0.000244  -0.000420  -0.001805   0.000242
    13  C   -0.000509   0.000419  -0.002891   0.000344
    14  H   -0.000031  -0.000854   0.000328   0.000251
    15  C   -0.000028  -0.000043   0.000027   0.000054
    16  H    0.000108  -0.000048   0.000209  -0.000052
    17  H    0.000156  -0.000016   0.000207  -0.000097
    18  H   -0.000016   0.000112  -0.000087  -0.000032
    19  O    0.000240   0.000031   0.000415  -0.000325
    20  O    0.000031   0.000243  -0.000516  -0.000335
    21  H    0.000415  -0.000516   0.009912  -0.000474
    22  H   -0.000325  -0.000335  -0.000474   0.000592
 Mulliken charges and spin densities:
               1          2
     1  H    0.235226   0.018344
     2  C   -0.647935   0.112016
     3  H    0.388257  -0.008435
     4  H    0.242266   0.017449
     5  C    0.702475   0.247547
     6  C   -0.109727   0.260689
     7  H    0.531873   0.062225
     8  O   -0.687961   0.800815
     9  O   -0.675105   0.490894
    10  H    0.261075  -0.000024
    11  C   -0.454287   0.001073
    12  H    0.361264   0.000265
    13  C    0.628748   0.000197
    14  H    0.267905   0.000020
    15  C   -1.033418   0.000015
    16  H    0.274938  -0.000025
    17  H    0.263370   0.000001
    18  H    0.252314  -0.000013
    19  O   -0.682547  -0.000006
    20  O   -0.651413   0.000791
    21  H    0.361851  -0.003786
    22  H    0.170831  -0.000053
 Sum of Mulliken charges =  -0.00000   2.00000
 Mulliken charges and spin densities with hydrogens summed into heavy atoms:
               1          2
     2  C    0.217814   0.139374
     5  C    0.702475   0.247547
     6  C    0.422146   0.322915
     8  O   -0.687961   0.800815
     9  O   -0.675105   0.490894
    11  C    0.168052   0.001313
    13  C    0.896654   0.000217
    15  C   -0.242796  -0.000022
    19  O   -0.511716  -0.000058
    20  O   -0.289562  -0.002995
 Electronic spatial extent (au):  <R**2>=           3297.4826
 Charge=             -0.0000 electrons
 Dipole moment (field-independent basis, Debye):
    X=              2.7614    Y=              0.1941    Z=             -1.6140  Tot=              3.2044
 Quadrupole moment (field-independent basis, Debye-Ang):
   XX=            -67.0678   YY=            -57.8685   ZZ=            -61.2103
   XY=             -2.6283   XZ=              6.1546   YZ=              1.3904
 Traceless Quadrupole moment (field-independent basis, Debye-Ang):
   XX=             -5.0189   YY=              4.1804   ZZ=              0.8386
   XY=             -2.6283   XZ=              6.1546   YZ=              1.3904
 Octapole moment (field-independent basis, Debye-Ang**2):
  XXX=              0.5734  YYY=             -3.0952  ZZZ=              1.7720  XYY=             17.0449
  XXY=             22.4221  XXZ=            -21.9094  XZZ=             11.5920  YZZ=             -1.8169
  YYZ=              2.7361  XYZ=              0.6086
 Hexadecapole moment (field-independent basis, Debye-Ang**3):
 XXXX=          -4094.7686 YYYY=           -326.1269 ZZZZ=           -171.6643 XXXY=             50.7946
 XXXZ=             88.2798 YYYX=              6.3702 YYYZ=              2.8744 ZZZX=             -5.8024
 ZZZY=             -3.0288 XXYY=           -635.3367 XXZZ=           -676.5577 YYZZ=            -81.4062
 XXYZ=             35.0526 YYXZ=              0.0426 ZZXY=             -5.1822
 N-N= 5.066340740866D+02 E-N=-2.270030517630D+03  KE= 5.332722142206D+02
                          Isotropic Fermi Contact Couplings
        Atom                 a.u.       MegaHertz       Gauss      10(-4) cm-1
     1  H(1)               0.00453      10.12037       3.61120       3.37579
     2  C(13)              0.01944      10.92650       3.89885       3.64469
     3  H(1)               0.00210       4.69081       1.67380       1.56469
     4  H(1)               0.00504      11.26214       4.01861       3.75665
     5  C(13)             -0.05320     -29.90475     -10.67076      -9.97515
     6  C(13)              0.00475       2.67232       0.95355       0.89139
     7  H(1)               0.01678      37.50283      13.38194      12.50960
     8  O(17)              0.04513     -13.67761      -4.88051      -4.56236
     9  O(17)              0.03509     -10.63450      -3.79465      -3.54729
    10  H(1)               0.00002       0.04735       0.01690       0.01580
    11  C(13)             -0.00005      -0.02999      -0.01070      -0.01000
    12  H(1)               0.00000       0.01036       0.00370       0.00346
    13  C(13)              0.00002       0.01203       0.00429       0.00401
    14  H(1)              -0.00000      -0.00512      -0.00183      -0.00171
    15  C(13)             -0.00001      -0.00656      -0.00234      -0.00219
    16  H(1)               0.00000       0.00011       0.00004       0.00004
    17  H(1)               0.00000       0.00008       0.00003       0.00003
    18  H(1)               0.00000       0.00225       0.00080       0.00075
    19  O(17)             -0.00000       0.00021       0.00008       0.00007
    20  O(17)             -0.00183       0.55564       0.19827       0.18534
    21  H(1)               0.00006       0.13631       0.04864       0.04547
    22  H(1)               0.00000       0.00156       0.00056       0.00052
 --------------------------------------------------------
       Center         ----  Spin Dipole Couplings  ----
                      3XX-RR        3YY-RR        3ZZ-RR
 --------------------------------------------------------
     1   Atom       -0.005587      0.000324      0.005264
     2   Atom        0.061870      0.020151     -0.082021
     3   Atom        0.012593      0.007008     -0.019601
     4   Atom       -0.005444      0.016305     -0.010862
     5   Atom       -0.205430     -0.047746      0.253176
     6   Atom       -0.152353      0.015430      0.136924
     7   Atom       -0.001433      0.017975     -0.016542
     8   Atom       -1.725713      1.693817      0.031897
     9   Atom       -1.127014      0.315268      0.811746
    10   Atom        0.004082     -0.001957     -0.002125
    11   Atom        0.004262     -0.002071     -0.002191
    12   Atom        0.003310     -0.001948     -0.001362
    13   Atom        0.002127     -0.000947     -0.001180
    14   Atom        0.001708     -0.000713     -0.000995
    15   Atom        0.001248     -0.000617     -0.000631
    16   Atom        0.001087     -0.000582     -0.000505
    17   Atom        0.001197     -0.000585     -0.000612
    18   Atom        0.000890     -0.000429     -0.000461
    19   Atom        0.001658     -0.000729     -0.000930
    20   Atom        0.004773     -0.001911     -0.002862
    21   Atom        0.019152     -0.007823     -0.011330
    22   Atom        0.002116     -0.000923     -0.001193
 --------------------------------------------------------
                        XY            XZ            YZ
 --------------------------------------------------------
     1   Atom        0.007952      0.002870      0.018904
     2   Atom        0.131936      0.046633      0.040602
     3   Atom        0.001696      0.003602      0.007941
     4   Atom        0.011050      0.001660     -0.010725
     5   Atom       -0.033515     -0.041671     -0.093400
     6   Atom       -0.088766     -0.042898     -0.045027
     7   Atom        0.018675      0.006404      0.011624
     8   Atom        0.305379     -0.024595      0.519198
     9   Atom       -0.008431     -0.127880     -0.142756
    10   Atom       -0.000775     -0.000053      0.000024
    11   Atom        0.000556      0.000747      0.000159
    12   Atom       -0.000060      0.001936      0.000071
    13   Atom        0.000621      0.000168      0.000045
    14   Atom        0.000810      0.000425      0.000162
    15   Atom        0.000088      0.000175      0.000018
    16   Atom        0.000006      0.000403      0.000011
    17   Atom       -0.000123      0.000022      0.000003
    18   Atom        0.000158      0.000083      0.000014
    19   Atom        0.000604     -0.000467     -0.000095
    20   Atom        0.003240      0.001565      0.001403
    21   Atom        0.008010      0.000685      0.000470
    22   Atom        0.001088     -0.000922     -0.000287
 --------------------------------------------------------


 ---------------------------------------------------------------------------------
              Anisotropic Spin Dipole Couplings in Principal Axis System
 ---------------------------------------------------------------------------------

       Atom             a.u.   MegaHertz   Gauss  10(-4) cm-1        Axes

              Baa    -0.0178    -9.502    -3.391    -3.170 -0.3517  0.7451 -0.5667
     1 H(1)   Bbb    -0.0059    -3.172    -1.132    -1.058  0.9027  0.1096 -0.4161
              Bcc     0.0238    12.674     4.522     4.227  0.2479  0.6579  0.7111
 
              Baa    -0.0962   -12.913    -4.608    -4.307 -0.0682 -0.2588  0.9635
     2 C(13)  Bbb    -0.0925   -12.410    -4.428    -4.139 -0.6681  0.7291  0.1486
              Bcc     0.1887    25.323     9.036     8.447  0.7409  0.6336  0.2227
 
              Baa    -0.0221   -11.768    -4.199    -3.925 -0.0874 -0.2578  0.9622
     3 H(1)   Bbb     0.0079     4.196     1.497     1.400 -0.4572  0.8686  0.1912
              Bcc     0.0142     7.573     2.702     2.526  0.8851  0.4232  0.1938
 
              Baa    -0.0175    -9.313    -3.323    -3.106 -0.4797  0.4044  0.7787
     4 H(1)   Bbb    -0.0060    -3.224    -1.151    -1.076  0.8129 -0.1294  0.5679
              Bcc     0.0235    12.537     4.474     4.182  0.3304  0.9054 -0.2667
 
              Baa    -0.2204   -29.574   -10.553    -9.865  0.9564  0.2588  0.1352
     5 C(13)  Bbb    -0.0614    -8.239    -2.940    -2.748 -0.2849  0.9285  0.2380
              Bcc     0.2818    37.813    13.493    12.613 -0.0640 -0.2661  0.9618
 
              Baa    -0.2004   -26.888    -9.594    -8.969  0.8988  0.4048  0.1683
     6 C(13)  Bbb     0.0479     6.426     2.293     2.144 -0.4352  0.8703  0.2305
              Bcc     0.1525    20.461     7.301     6.825 -0.0532 -0.2804  0.9584
 
              Baa    -0.0201   -10.745    -3.834    -3.584 -0.0714 -0.2588  0.9633
     7 H(1)   Bbb    -0.0127    -6.795    -2.425    -2.267  0.8639 -0.4988 -0.0699
              Bcc     0.0329    17.540     6.259     5.851  0.4986  0.8272  0.2592
 
              Baa    -1.7557   127.038    45.330    42.375  0.9947 -0.0942  0.0411
     8 O(17)  Bbb    -0.1100     7.957     2.839     2.654 -0.0649 -0.2659  0.9618
              Bcc     1.8656  -134.995   -48.170   -45.029  0.0797  0.9594  0.2706
 
              Baa    -1.1356    82.174    29.322    27.410  0.9977  0.0123  0.0664
     9 O(17)  Bbb     0.2783   -20.140    -7.186    -6.718 -0.0287  0.9673  0.2520
              Bcc     0.8573   -62.034   -22.135   -20.692 -0.0611 -0.2533  0.9654
 
              Baa    -0.0021    -1.136    -0.405    -0.379 -0.0198 -0.2256  0.9740
    10 H(1)   Bbb    -0.0021    -1.094    -0.390    -0.365  0.1241  0.9661  0.2263
              Bcc     0.0042     2.230     0.796     0.744  0.9921 -0.1253 -0.0089
 
              Baa    -0.0023    -0.312    -0.111    -0.104 -0.0663 -0.4263  0.9022
    11 C(13)  Bbb    -0.0021    -0.279    -0.099    -0.093 -0.1279  0.9003  0.4160
              Bcc     0.0044     0.590     0.211     0.197  0.9896  0.0878  0.1143
 
              Baa    -0.0021    -1.124    -0.401    -0.375 -0.3002 -0.4779  0.8255
    12 H(1)   Bbb    -0.0019    -1.014    -0.362    -0.338 -0.1576  0.8784  0.4512
              Bcc     0.0040     2.138     0.763     0.713  0.9408 -0.0054  0.3390
 
              Baa    -0.0012    -0.160    -0.057    -0.053 -0.0305 -0.1061  0.9939
    13 C(13)  Bbb    -0.0011    -0.143    -0.051    -0.048 -0.1949  0.9759  0.0981
              Bcc     0.0023     0.303     0.108     0.101  0.9803  0.1907  0.0505
 
              Baa    -0.0011    -0.572    -0.204    -0.191 -0.0600 -0.2949  0.9536
    14 H(1)   Bbb    -0.0010    -0.507    -0.181    -0.169 -0.3194  0.9108  0.2615
              Bcc     0.0020     1.079     0.385     0.360  0.9457  0.2889  0.1489
 
              Baa    -0.0007    -0.087    -0.031    -0.029 -0.0731 -0.3114  0.9475
    15 C(13)  Bbb    -0.0006    -0.083    -0.030    -0.028 -0.0738  0.9491  0.3063
              Bcc     0.0013     0.170     0.061     0.057  0.9946  0.0475  0.0924
 
              Baa    -0.0006    -0.323    -0.115    -0.108 -0.2129 -0.3819  0.8994
    16 H(1)   Bbb    -0.0006    -0.308    -0.110    -0.103 -0.0930  0.9242  0.3704
              Bcc     0.0012     0.632     0.225     0.211  0.9726  0.0048  0.2323
 
              Baa    -0.0006    -0.327    -0.117    -0.109 -0.0270 -0.2240  0.9742
    17 H(1)   Bbb    -0.0006    -0.316    -0.113    -0.106  0.0638  0.9722  0.2253
              Bcc     0.0012     0.643     0.230     0.215  0.9976 -0.0683  0.0119
 
              Baa    -0.0005    -0.249    -0.089    -0.083 -0.0333 -0.2254  0.9737
    18 H(1)   Bbb    -0.0004    -0.238    -0.085    -0.079 -0.1279  0.9672  0.2195
              Bcc     0.0009     0.488     0.174     0.163  0.9912  0.1172  0.0611
 
              Baa    -0.0010     0.073     0.026     0.024  0.1870 -0.0696  0.9799
    19 O(17)  Bbb    -0.0009     0.063     0.022     0.021 -0.2118  0.9712  0.1094
              Bcc     0.0019    -0.136    -0.049    -0.045  0.9593  0.2280 -0.1669
 
              Baa    -0.0040     0.286     0.102     0.095  0.1314 -0.6950  0.7069
    20 O(17)  Bbb    -0.0026     0.185     0.066     0.062 -0.4139  0.6095  0.6762
              Bcc     0.0065    -0.471    -0.168    -0.157  0.9008  0.3814  0.2076
 
              Baa    -0.0114    -6.084    -2.171    -2.029  0.0285 -0.1926  0.9809
    21 H(1)   Bbb    -0.0100    -5.319    -1.898    -1.774 -0.2645  0.9449  0.1932
              Bcc     0.0214    11.402     4.069     3.803  0.9640  0.2649  0.0240
 
              Baa    -0.0014    -0.764    -0.273    -0.255  0.2440  0.0257  0.9694
    22 H(1)   Bbb    -0.0013    -0.679    -0.242    -0.226 -0.2933  0.9548  0.0486
              Bcc     0.0027     1.443     0.515     0.481  0.9244  0.2962 -0.2405
 

 ---------------------------------------------------------------------------------

 Calling FoFJK, ICntrl=      2127 FMM=F ISym2X=0 I1Cent= 0 IOpClX= 1 NMat=1 NMatS=1 NMatT=0.
 ***** Axes restored to original set *****
 -------------------------------------------------------------------
 Center     Atomic                   Forces (Hartrees/Bohr)
 Number     Number              X              Y              Z
 -------------------------------------------------------------------
      1        1          -0.000566317   -0.001920070   -0.003574718
      2        6           0.000432698    0.002002532    0.000465000
      3        1           0.003651312   -0.000645701   -0.000470444
      4        1           0.000012690   -0.003443154    0.002263259
      5        6           0.007421833   -0.001612402   -0.001039309
      6        6          -0.023309724   -0.003439655    0.000635910
      7        1          -0.000138564    0.003124395    0.000904604
      8        8          -0.014917420   -0.001164507    0.000692238
      9        8           0.025733118    0.006934409    0.000011629
     10        1           0.000121852    0.002842544    0.001669810
     11        6           0.004018124    0.003722177   -0.002190677
     12        1          -0.000773567    0.000981142   -0.003347665
     13        6           0.000026536    0.000380734   -0.004543585
     14        1          -0.000600213   -0.003023718   -0.001928124
     15        6           0.000596788    0.000237792    0.000059674
     16        1           0.000482585    0.001074455   -0.003844393
     17        1           0.001210004    0.003047984    0.001963560
     18        1           0.003230899   -0.002290016    0.000583374
     19        8           0.010909295    0.000494283    0.004514510
     20        8           0.000769263   -0.009753640    0.001595653
     21        1          -0.007489310    0.005916278    0.001574074
     22        1          -0.010821882   -0.003465864    0.004005618
 -------------------------------------------------------------------
 Cartesian Forces:  Max     0.025733118 RMS     0.005810205

 GradGradGradGradGradGradGradGradGradGradGradGradGradGradGradGradGradGrad
 Berny optimization.
 FormGI is forming the generalized inverse of G from B-inverse, IUseBI=4.
 Internal  Forces:  Max     0.028206380 RMS     0.004461491
 Search for a local minimum.
 Step number   1 out of a maximum of  103
 All quantities printed in internal units (Hartrees-Bohrs-Radians)
 Mixed Optimization -- RFO/linear search
 Second derivative matrix not updated -- first step.
 ITU=  0
     Eigenvalues ---    0.00230   0.00419   0.00475   0.00509   0.00753
     Eigenvalues ---    0.01113   0.01284   0.01317   0.01390   0.02041
     Eigenvalues ---    0.03711   0.04379   0.04499   0.04936   0.05473
     Eigenvalues ---    0.05620   0.05749   0.05955   0.07372   0.07380
     Eigenvalues ---    0.07466   0.10950   0.13525   0.16000   0.16000
     Eigenvalues ---    0.16000   0.16000   0.16000   0.16000   0.16000
     Eigenvalues ---    0.16000   0.16000   0.16000   0.16765   0.19729
     Eigenvalues ---    0.22000   0.22001   0.25000   0.25000   0.25000
     Eigenvalues ---    0.29776   0.30175   0.30426   0.33336   0.33636
     Eigenvalues ---    0.33717   0.34059   0.34092   0.34195   0.34224
     Eigenvalues ---    0.34267   0.34288   0.34456   0.35295   0.40868
     Eigenvalues ---    0.41234   0.52740   0.52830   0.84219   0.84572
 RFO step:  Lambda=-3.59102715D-03 EMin= 2.30000000D-03
 Linear search not attempted -- first point.
 Iteration  1 RMS(Cart)=  0.08896313 RMS(Int)=  0.00091096
 Iteration  2 RMS(Cart)=  0.00172069 RMS(Int)=  0.00001035
 Iteration  3 RMS(Cart)=  0.00000165 RMS(Int)=  0.00001032
 Iteration  4 RMS(Cart)=  0.00000000 RMS(Int)=  0.00001032
 Variable       Old X    -DE/DX   Delta X   Delta X   Delta X     New X
                                 (Linear)    (Quad)   (Total)
    R1        2.06954  -0.00404   0.00000  -0.01167  -0.01167   2.05787
    R2        2.06567  -0.00326   0.00000  -0.00935  -0.00935   2.05631
    R3        2.07001  -0.00405   0.00000  -0.01172  -0.01172   2.05830
    R4        2.87123  -0.00549   0.00000  -0.01784  -0.01784   2.85339
    R5        2.78499  -0.00799   0.00000  -0.02242  -0.02242   2.76257
    R6        2.35540  -0.01495   0.00000  -0.01761  -0.01761   2.33779
    R7        2.06848  -0.00258   0.00000  -0.00743  -0.00743   2.06104
    R8        2.35718  -0.02821   0.00000  -0.03335  -0.03335   2.32383
    R9        3.72984  -0.00146   0.00000  -0.03005  -0.03005   3.69980
   R10        2.07811  -0.00328   0.00000  -0.00962  -0.00962   2.06849
   R11        2.07949  -0.00354   0.00000  -0.01042  -0.01042   2.06907
   R12        2.88413  -0.00620   0.00000  -0.02058  -0.02058   2.86355
   R13        2.70390  -0.00975   0.00000  -0.02365  -0.02365   2.68025
   R14        2.08465  -0.00363   0.00000  -0.01078  -0.01078   2.07387
   R15        2.87615  -0.00599   0.00000  -0.01962  -0.01962   2.85653
   R16        2.69910  -0.00900   0.00000  -0.02164  -0.02164   2.67745
   R17        2.07231  -0.00399   0.00000  -0.01161  -0.01161   2.06071
   R18        2.07175  -0.00377   0.00000  -0.01096  -0.01096   2.06080
   R19        2.06882  -0.00399   0.00000  -0.01152  -0.01152   2.05730
   R20        1.83898  -0.01201   0.00000  -0.02263  -0.02263   1.81635
   R21        1.83813  -0.01082   0.00000  -0.02034  -0.02034   1.81778
    A1        1.92640   0.00126   0.00000   0.00667   0.00663   1.93303
    A2        1.89089   0.00085   0.00000   0.00739   0.00739   1.89828
    A3        1.90860  -0.00041   0.00000  -0.00195  -0.00198   1.90663
    A4        1.92243   0.00130   0.00000   0.00690   0.00685   1.92928
    A5        1.90703  -0.00250   0.00000  -0.01633  -0.01638   1.89065
    A6        1.90831  -0.00051   0.00000  -0.00257  -0.00260   1.90571
    A7        2.07133  -0.00169   0.00000  -0.00665  -0.00665   2.06468
    A8        2.09953  -0.00015   0.00000  -0.00061  -0.00061   2.09893
    A9        2.11232   0.00184   0.00000   0.00725   0.00725   2.11957
   A10        2.01780   0.00051   0.00000  -0.00111  -0.00111   2.01669
   A11        2.14962  -0.00513   0.00000  -0.02296  -0.02296   2.12666
   A12        2.11576   0.00463   0.00000   0.02407   0.02407   2.13983
   A13        2.54845  -0.00377   0.00000  -0.02305  -0.02305   2.52541
   A14        1.90203   0.00020   0.00000   0.00101   0.00099   1.90302
   A15        1.91049  -0.00035   0.00000  -0.00299  -0.00300   1.90749
   A16        1.92856   0.00022   0.00000   0.00260   0.00260   1.93116
   A17        1.92286  -0.00040   0.00000  -0.00351  -0.00351   1.91935
   A18        1.93265   0.00021   0.00000   0.00222   0.00222   1.93486
   A19        1.86711   0.00011   0.00000   0.00056   0.00057   1.86767
   A20        1.88097   0.00030   0.00000   0.00129   0.00129   1.88226
   A21        1.96453  -0.00101   0.00000  -0.00677  -0.00678   1.95776
   A22        1.91734   0.00005   0.00000  -0.00114  -0.00115   1.91619
   A23        1.91207   0.00021   0.00000   0.00139   0.00138   1.91345
   A24        1.90510  -0.00000   0.00000   0.00417   0.00417   1.90927
   A25        1.88334   0.00047   0.00000   0.00137   0.00136   1.88469
   A26        1.93594  -0.00046   0.00000  -0.00317  -0.00317   1.93277
   A27        1.93117  -0.00067   0.00000  -0.00442  -0.00443   1.92674
   A28        1.91933  -0.00022   0.00000  -0.00066  -0.00066   1.91867
   A29        1.89936   0.00044   0.00000   0.00142   0.00141   1.90077
   A30        1.89099   0.00042   0.00000   0.00312   0.00312   1.89411
   A31        1.88584   0.00054   0.00000   0.00406   0.00406   1.88990
   A32        1.85672  -0.00151   0.00000  -0.00925  -0.00925   1.84747
   A33        1.91925  -0.00215   0.00000  -0.01312  -0.01312   1.90612
   A34        2.85963  -0.00066   0.00000  -0.00261  -0.00261   2.85702
    D1        2.14064  -0.00024   0.00000  -0.00221  -0.00220   2.13844
    D2       -1.00357  -0.00024   0.00000  -0.00236  -0.00234  -1.00591
    D3        0.03038   0.00001   0.00000   0.00091   0.00091   0.03129
    D4       -3.11382   0.00001   0.00000   0.00077   0.00077  -3.11305
    D5       -2.07483   0.00025   0.00000   0.00408   0.00406  -2.07077
    D6        1.06415   0.00025   0.00000   0.00393   0.00391   1.06807
    D7        3.14140  -0.00001   0.00000  -0.00006  -0.00006   3.14134
    D8       -0.00207   0.00003   0.00000   0.00168   0.00167  -0.00039
    D9        0.00244  -0.00001   0.00000   0.00010   0.00010   0.00254
   D10       -3.14103   0.00004   0.00000   0.00184   0.00183  -3.13920
   D11        0.25082  -0.00013   0.00000  -0.00350  -0.00351   0.24731
   D12       -2.89275  -0.00009   0.00000  -0.00170  -0.00169  -2.89444
   D13       -0.28341   0.00026   0.00000   0.04484   0.04484  -0.23857
   D14        3.11246  -0.00017   0.00000   0.00538   0.00539   3.11784
   D15        1.00213  -0.00000   0.00000   0.00699   0.00700   1.00913
   D16       -1.09691   0.00004   0.00000   0.01051   0.01051  -1.08639
   D17        1.02120   0.00005   0.00000   0.00818   0.00818   1.02939
   D18       -1.08912   0.00022   0.00000   0.00979   0.00980  -1.07933
   D19        3.09502   0.00026   0.00000   0.01332   0.01331   3.10833
   D20       -1.08069  -0.00004   0.00000   0.00716   0.00716  -1.07353
   D21        3.09217   0.00013   0.00000   0.00877   0.00878   3.10094
   D22        0.99313   0.00017   0.00000   0.01230   0.01229   1.00542
   D23       -0.81936  -0.00023   0.00000  -0.00036  -0.00036  -0.81973
   D24        1.28981   0.00031   0.00000   0.00410   0.00410   1.29391
   D25       -2.89774   0.00001   0.00000   0.00146   0.00146  -2.89628
   D26        1.06901  -0.00006   0.00000  -0.00149  -0.00149   1.06753
   D27       -1.04073   0.00013   0.00000   0.00180   0.00179  -1.03894
   D28       -3.12274   0.00002   0.00000  -0.00005  -0.00005  -3.12279
   D29       -1.02342   0.00007   0.00000   0.00033   0.00033  -1.02308
   D30       -3.13316   0.00027   0.00000   0.00361   0.00361  -3.12955
   D31        1.06802   0.00016   0.00000   0.00177   0.00177   1.06979
   D32       -3.09565  -0.00031   0.00000  -0.00626  -0.00626  -3.10190
   D33        1.07779  -0.00012   0.00000  -0.00298  -0.00298   1.07481
   D34       -1.00421  -0.00023   0.00000  -0.00482  -0.00482  -1.00903
   D35       -0.79157  -0.00022   0.00000   0.00926   0.00925  -0.78232
   D36        1.26734   0.00018   0.00000   0.01262   0.01262   1.27997
   D37       -2.93917   0.00070   0.00000   0.01742   0.01743  -2.92174
   D38       -2.56744   0.00026   0.00000   0.01499   0.01499  -2.55245
         Item               Value     Threshold  Converged?
 Maximum Force            0.028206     0.000450     NO 
 RMS     Force            0.004461     0.000300     NO 
 Maximum Displacement     0.303870     0.001800     NO 
 RMS     Displacement     0.089114     0.001200     NO 
 Predicted change in Energy=-1.819505D-03
 GradGradGradGradGradGradGradGradGradGradGradGradGradGradGradGradGradGrad

                          Input orientation:                          
 ---------------------------------------------------------------------
 Center     Atomic      Atomic             Coordinates (Angstroms)
 Number     Number       Type             X           Y           Z
 ---------------------------------------------------------------------
      1          1           0        2.713359    1.656095    1.460510
      2          6           0        2.469788    1.298984    0.461000
      3          1           0        1.459097    0.896895    0.430838
      4          1           0        2.573507    2.125159   -0.241169
      5          6           0        3.430166    0.198570    0.077977
      6          6           0        2.880049   -1.107104   -0.282170
      7          1           0        3.613205   -1.868422   -0.551258
      8          8           0        4.649093    0.409721    0.070065
      9          8           0        1.669702   -1.324481   -0.279249
     10          1           0       -2.137988   -1.473921   -0.205091
     11          6           0       -1.970937   -0.553319    0.363003
     12          1           0       -1.858005   -0.803323    1.422986
     13          6           0       -3.154409    0.373808    0.173165
     14          1           0       -2.973836    1.276366    0.770799
     15          6           0       -4.455145   -0.266658    0.600785
     16          1           0       -4.429332   -0.523019    1.660389
     17          1           0       -4.640908   -1.172395    0.022526
     18          1           0       -5.281165    0.422016    0.431558
     19          8           0       -3.270532    0.729816   -1.193301
     20          8           0       -0.826114    0.131160   -0.119203
     21          1           0       -0.102561   -0.494534   -0.220615
     22          1           0       -2.380114    0.943297   -1.485586
 ---------------------------------------------------------------------
                    Distance matrix (angstroms):
                    1          2          3          4          5
     1  H    0.000000
     2  C    1.088979   0.000000
     3  H    1.791586   1.088155   0.000000
     4  H    1.770676   1.089204   1.789451   0.000000
     5  C    2.132977   1.509948   2.120679   2.132479   0.000000
     6  C    3.271084   2.551445   2.558026   3.247025   1.461888
     7  H    4.156820   3.516323   3.640284   4.138335   2.168385
     8  O    2.689582   2.385998   3.247086   2.710655   1.237106
     9  O    3.605526   2.840893   2.341600   3.566277   2.355106
    10  H    6.008893   5.418881   4.354790   5.928985   5.820798
    11  C    5.294210   4.812553   3.724628   5.309542   5.460630
    12  H    5.191099   4.906618   3.857236   5.566302   5.547755
    13  C    6.142656   5.707048   4.650210   6.003992   6.587594
    14  H    5.741435   5.452479   4.462115   5.702415   6.530917
    15  C    7.471516   7.101089   6.030008   7.472056   7.916305
    16  H    7.470377   7.235751   6.180741   7.724540   8.049623
    17  H    8.009582   7.540688   6.454359   7.936698   8.186871
    18  H    8.154391   7.800462   6.756970   8.065303   8.721366
    19  O    6.611177   6.000995   5.003512   6.083282   6.840886
    20  O    4.165187   3.544491   2.472061   3.943137   4.261377
    21  H    3.921835   3.209094   2.190717   3.744937   3.612438
    22  H    5.927143   5.238059   4.291198   5.242492   6.062895
                    6          7          8          9         10
     6  C    0.000000
     7  H    1.090656   0.000000
     8  O    2.356766   2.578573   0.000000
     9  O    1.229716   2.036434   3.465003   0.000000
    10  H    5.032016   5.775092   7.048992   3.811343   0.000000
    11  C    4.924936   5.809304   6.696122   3.776431   1.094599
    12  H    5.044700   5.913224   6.756049   3.951447   1.782898
    13  C    6.230178   7.166100   7.804266   5.134288   2.142497
    14  H    6.407624   7.417994   7.703970   5.424892   3.035636
    15  C    7.435794   8.306090   9.144742   6.277516   2.734253
    16  H    7.585628   8.448899   9.263743   6.450020   3.103947
    17  H    7.527410   8.303257   9.423878   6.319652   2.531272
    18  H    8.333848   9.236983   9.936843   7.202086   3.725515
    19  O    6.483370   7.385723   8.026145   5.427849   2.667523
    20  O    3.910946   4.888001   5.485554   2.893718   2.074771
    21  H    3.045487   3.975401   4.845657   1.957848   2.258850
    22  H    5.772492   6.685702   7.219037   4.795735   2.746131
                   11         12         13         14         15
    11  C    0.000000
    12  H    1.094906   0.000000
    13  C    1.515325   2.151361   0.000000
    14  H    2.125994   2.448577   1.097444   0.000000
    15  C    2.511972   2.776537   1.511612   2.145718   0.000000
    16  H    2.779899   2.597432   2.154429   2.479441   1.090480
    17  H    2.761870   3.137204   2.150143   3.055401   1.090528
    18  H    3.451606   3.768607   2.142937   2.483700   1.088677
    19  O    2.399472   3.345251   1.416847   2.060203   2.369602
    20  O    1.418327   2.077596   2.359092   2.591585   3.721090
    21  H    1.958288   2.424532   3.197321   3.516135   4.435269
    22  H    2.413413   3.432647   1.917108   2.356844   3.181617
                   16         17         18         19         20
    16  H    0.000000
    17  H    1.774556   0.000000
    18  H    1.768822   1.766177   0.000000
    19  O    3.325050   2.640942   2.603373   0.000000
    20  O    4.071619   4.033857   4.498379   2.736285   0.000000
    21  H    4.718044   4.595129   5.299370   3.532873   0.961928
    22  H    4.030699   3.444088   3.516144   0.961170   2.222945
                   21         22
    21  H    0.000000
    22  H    2.975695   0.000000
 Stoichiometry    C6H12O4(3)
 Framework group  C1[X(C6H12O4)]
 Deg. of freedom    60
 Full point group                 C1      NOp   1
 Largest Abelian subgroup         C1      NOp   1
 Largest concise Abelian subgroup C1      NOp   1
                         Standard orientation:                         
 ---------------------------------------------------------------------
 Center     Atomic      Atomic             Coordinates (Angstroms)
 Number     Number       Type             X           Y           Z
 ---------------------------------------------------------------------
      1          1           0        2.716592   -1.724442   -1.385233
      2          6           0        2.471636   -1.324548   -0.402402
      3          1           0        1.462525   -0.917517   -0.392272
      4          1           0        2.569948   -2.120799    0.334270
      5          6           0        3.435432   -0.212806   -0.063183
      6          6           0        2.889663    1.109071    0.239956
      7          1           0        3.625172    1.878125    0.478942
      8          8           0        4.653453   -0.428297   -0.042688
      9          8           0        1.680234    1.330958    0.224211
     10          1           0       -2.126582    1.492325    0.132289
     11          6           0       -1.961696    0.547936   -0.395997
     12          1           0       -1.844708    0.752585   -1.465227
     13          6           0       -3.149509   -0.365637   -0.170845
     14          1           0       -2.970942   -1.293297   -0.729365
     15          6           0       -4.446372    0.261418   -0.629012
     16          1           0       -4.416477    0.472782   -1.698394
     17          1           0       -4.630061    1.191458   -0.089999
     18          1           0       -5.275697   -0.416211   -0.433418
     19          8           0       -3.270999   -0.663264    1.209052
     20          8           0       -0.821080   -0.120169    0.118088
     21          1           0       -0.095253    0.506353    0.195235
     22          1           0       -2.382306   -0.867784    1.512768
 ---------------------------------------------------------------------
 Rotational constants (GHZ):           3.4929263           0.3471200           0.3343459
 Standard basis: Aug-CC-pVTZ (5D, 7F)
 There are   850 symmetry adapted cartesian basis functions of A   symmetry.
 There are   736 symmetry adapted basis functions of A   symmetry.
   736 basis functions,  1044 primitive gaussians,   850 cartesian basis functions
    41 alpha electrons       39 beta electrons
       nuclear repulsion energy       512.9406715751 Hartrees.
 NAtoms=   22 NActive=   22 NUniq=   22 SFac= 1.00D+00 NAtFMM=   60 NAOKFM=F Big=F
 Integral buffers will be    131072 words long.
 Raffenetti 2 integral format.
 Two-electron integral symmetry is turned on.
 Nuclear repulsion after empirical dispersion term =      512.9308753590 Hartrees.
 One-electron integrals computed using PRISM.
 NBasis=   736 RedAO= T EigKep=  6.66D-06  NBF=   736
 NBsUse=   736 1.00D-06 EigRej= -1.00D+00 NBFU=   736
 Initial guess from the checkpoint file:  "Forward-wb-opt.chk"
 B after Tr=    -0.000000    0.000000   -0.000000
         Rot=    0.999819    0.018845    0.000114    0.002626 Ang=   2.18 deg.
 Initial guess <Sx>= 0.0000 <Sy>= 0.0000 <Sz>= 1.0000 <S**2>= 2.0153 S= 1.0051
 ExpMin= 2.53D-02 ExpMax= 1.53D+04 ExpMxC= 5.22D+02 IAcc=3 IRadAn=         7 AccDes= 0.00D+00
 Harris functional with IExCor= 4639 and IRadAn=       7 diagonalized for initial guess.
 HarFok:  IExCor= 4639 AccDes= 0.00D+00 IRadAn=         7 IDoV= 1 UseB2=F ITyADJ=14
 ICtDFT=  3500011 ScaDFX=  1.000000  1.000000  1.000000  1.000000
 FoFCou: FMM=F IPFlag=           0 FMFlag=      100000 FMFlg1=           0
         NFxFlg=           0 DoJE=T BraDBF=F KetDBF=T FulRan=T
         wScrn=  0.000000 ICntrl=       500 IOpCl=  0 I1Cent=   200000004 NGrid=           0
         NMat0=    1 NMatS0=      1 NMatT0=    0 NMatD0=    1 NMtDS0=    0 NMtDT0=    0
 Petite list used in FoFCou.
 Requested convergence on RMS density matrix=1.00D-08 within 128 cycles.
 Requested convergence on MAX density matrix=1.00D-06.
 Requested convergence on             energy=1.00D-06.
 No special actions if energy rises.
 SCF Done:  E(UwB97XD) =  -536.688862934     A.U. after   19 cycles
            NFock= 19  Conv=0.80D-08     -V/T= 2.0057
 <Sx>= 0.0000 <Sy>= 0.0000 <Sz>= 1.0000 <S**2>= 2.0148 S= 1.0049
 <L.S>=  0.00000000000    
 Annihilation of the first spin contaminant:
 S**2 before annihilation     2.0148,   after     2.0001
 Calling FoFJK, ICntrl=      2127 FMM=F ISym2X=0 I1Cent= 0 IOpClX= 1 NMat=1 NMatS=1 NMatT=0.
 ***** Axes restored to original set *****
 -------------------------------------------------------------------
 Center     Atomic                   Forces (Hartrees/Bohr)
 Number     Number              X              Y              Z
 -------------------------------------------------------------------
      1        1          -0.000046064    0.000091542   -0.000101831
      2        6          -0.000253664    0.001112712    0.000428870
      3        1           0.000398027    0.000646932    0.000221656
      4        1          -0.000115989   -0.000009902    0.000121190
      5        6           0.004893917    0.000825937   -0.000088206
      6        6          -0.006333105   -0.000840232   -0.000019651
      7        1           0.000881887    0.000160749    0.000071882
      8        8          -0.001496573    0.000404027    0.000234460
      9        8           0.001397561   -0.002120150   -0.000711539
     10        1          -0.000241967   -0.000272123    0.000018066
     11        6           0.001720376    0.002245707   -0.000002141
     12        1          -0.000272482   -0.000427487    0.000259624
     13        6          -0.001745898   -0.000667355   -0.001969076
     14        1           0.000048497    0.000210171    0.000319533
     15        6          -0.000458223    0.000046671    0.000886973
     16        1          -0.000195651   -0.000082332   -0.000003058
     17        1          -0.000011894   -0.000009386   -0.000005740
     18        1          -0.000158049   -0.000184081    0.000093661
     19        8           0.001606393    0.000383151    0.001397202
     20        8          -0.000324974   -0.001942493    0.000501392
     21        1           0.001246249    0.000263822   -0.000575416
     22        1          -0.000538376    0.000164122   -0.001077849
 -------------------------------------------------------------------
 Cartesian Forces:  Max     0.006333105 RMS     0.001274287

 GradGradGradGradGradGradGradGradGradGradGradGradGradGradGradGradGradGrad
 Berny optimization.
 Using GEDIIS/GDIIS optimizer.
 FormGI is forming the generalized inverse of G from B-inverse, IUseBI=4.
 Internal  Forces:  Max     0.004827149 RMS     0.000969845
 Search for a local minimum.
 Step number   2 out of a maximum of  103
 All quantities printed in internal units (Hartrees-Bohrs-Radians)
 Mixed Optimization -- En-DIIS/RFO-DIIS
 Update second derivatives using D2CorX and points    1    2
 DE= -1.71D-03 DEPred=-1.82D-03 R= 9.38D-01
 TightC=F SS=  1.41D+00  RLast= 1.16D-01 DXNew= 5.0454D-01 3.4709D-01
 Trust test= 9.38D-01 RLast= 1.16D-01 DXMaxT set to 3.47D-01
 ITU=  1  0
 Use linear search instead of GDIIS.
     Eigenvalues ---    0.00230   0.00420   0.00475   0.00509   0.00755
     Eigenvalues ---    0.01113   0.01284   0.01317   0.01387   0.02060
     Eigenvalues ---    0.03712   0.04411   0.04462   0.04968   0.05478
     Eigenvalues ---    0.05659   0.05766   0.05976   0.07317   0.07497
     Eigenvalues ---    0.07514   0.10922   0.13523   0.15534   0.16000
     Eigenvalues ---    0.16000   0.16000   0.16000   0.16000   0.16000
     Eigenvalues ---    0.16000   0.16000   0.16413   0.16671   0.19673
     Eigenvalues ---    0.21940   0.23161   0.24826   0.25000   0.25219
     Eigenvalues ---    0.29895   0.30272   0.31133   0.33350   0.33588
     Eigenvalues ---    0.33679   0.33817   0.34074   0.34135   0.34210
     Eigenvalues ---    0.34253   0.34299   0.34427   0.37859   0.40985
     Eigenvalues ---    0.41747   0.52694   0.53003   0.79768   0.84517
 RFO step:  Lambda=-3.46743770D-04 EMin= 2.29947435D-03
 Quartic linear search produced a step of -0.06333.
 Iteration  1 RMS(Cart)=  0.06934475 RMS(Int)=  0.00132971
 Iteration  2 RMS(Cart)=  0.00241556 RMS(Int)=  0.00000491
 Iteration  3 RMS(Cart)=  0.00000182 RMS(Int)=  0.00000483
 Iteration  4 RMS(Cart)=  0.00000000 RMS(Int)=  0.00000483
 Variable       Old X    -DE/DX   Delta X   Delta X   Delta X     New X
                                 (Linear)    (Quad)   (Total)
    R1        2.05787  -0.00007   0.00074  -0.00204  -0.00131   2.05657
    R2        2.05631  -0.00061   0.00059  -0.00315  -0.00255   2.05376
    R3        2.05830  -0.00010   0.00074  -0.00211  -0.00137   2.05692
    R4        2.85339   0.00152   0.00113   0.00186   0.00299   2.85637
    R5        2.76257   0.00422   0.00142   0.00763   0.00905   2.77162
    R6        2.33779  -0.00141   0.00112  -0.00430  -0.00318   2.33461
    R7        2.06104   0.00046   0.00047   0.00009   0.00056   2.06160
    R8        2.32383  -0.00162   0.00211  -0.00699  -0.00488   2.31895
    R9        3.69980  -0.00073   0.00190  -0.02055  -0.01865   3.68115
   R10        2.06849   0.00026   0.00061  -0.00081  -0.00020   2.06829
   R11        2.06907   0.00032   0.00066  -0.00075  -0.00009   2.06898
   R12        2.86355   0.00109   0.00130   0.00018   0.00148   2.86503
   R13        2.68025  -0.00051   0.00150  -0.00488  -0.00338   2.67687
   R14        2.07387   0.00035   0.00068  -0.00071  -0.00002   2.07384
   R15        2.85653   0.00108   0.00124   0.00024   0.00148   2.85802
   R16        2.67745  -0.00026   0.00137  -0.00399  -0.00262   2.67483
   R17        2.06071   0.00001   0.00073  -0.00180  -0.00107   2.05964
   R18        2.06080   0.00001   0.00069  -0.00169  -0.00100   2.05980
   R19        2.05730  -0.00001   0.00073  -0.00185  -0.00112   2.05618
   R20        1.81635  -0.00013   0.00143  -0.00378  -0.00235   1.81400
   R21        1.81778   0.00013   0.00129  -0.00296  -0.00167   1.81611
    A1        1.93303  -0.00030  -0.00042  -0.00043  -0.00085   1.93218
    A2        1.89828  -0.00016  -0.00047  -0.00045  -0.00092   1.89735
    A3        1.90663  -0.00002   0.00013  -0.00065  -0.00053   1.90610
    A4        1.92928  -0.00029  -0.00043  -0.00016  -0.00059   1.92869
    A5        1.89065   0.00072   0.00104   0.00189   0.00293   1.89358
    A6        1.90571   0.00006   0.00016  -0.00020  -0.00003   1.90568
    A7        2.06468   0.00233   0.00042   0.00767   0.00808   2.07276
    A8        2.09893  -0.00197   0.00004  -0.00747  -0.00744   2.09149
    A9        2.11957  -0.00036  -0.00046  -0.00018  -0.00064   2.11893
   A10        2.01669  -0.00320   0.00007  -0.01508  -0.01501   2.00169
   A11        2.12666   0.00483   0.00145   0.01684   0.01829   2.14495
   A12        2.13983  -0.00162  -0.00152  -0.00176  -0.00328   2.13655
   A13        2.52541  -0.00021   0.00146  -0.00495  -0.00349   2.52192
   A14        1.90302   0.00001  -0.00006  -0.00358  -0.00366   1.89936
   A15        1.90749  -0.00055   0.00019  -0.00433  -0.00415   1.90334
   A16        1.93116  -0.00037  -0.00016  -0.00050  -0.00066   1.93051
   A17        1.91935  -0.00038   0.00022  -0.00184  -0.00164   1.91771
   A18        1.93486  -0.00021  -0.00014   0.00266   0.00252   1.93738
   A19        1.86767   0.00151  -0.00004   0.00764   0.00760   1.87528
   A20        1.88226  -0.00004  -0.00008  -0.00295  -0.00304   1.87922
   A21        1.95776  -0.00023   0.00043  -0.00115  -0.00073   1.95703
   A22        1.91619   0.00013   0.00007   0.00270   0.00277   1.91896
   A23        1.91345  -0.00012  -0.00009  -0.00291  -0.00300   1.91045
   A24        1.90927  -0.00017  -0.00026  -0.00075  -0.00101   1.90826
   A25        1.88469   0.00044  -0.00009   0.00501   0.00492   1.88961
   A26        1.93277   0.00025   0.00020   0.00103   0.00123   1.93400
   A27        1.92674  -0.00011   0.00028  -0.00160  -0.00132   1.92542
   A28        1.91867   0.00034   0.00004   0.00202   0.00206   1.92073
   A29        1.90077  -0.00011  -0.00009  -0.00073  -0.00082   1.89995
   A30        1.89411  -0.00025  -0.00020  -0.00047  -0.00067   1.89344
   A31        1.88990  -0.00014  -0.00026  -0.00029  -0.00055   1.88935
   A32        1.84747   0.00219   0.00059   0.01131   0.01189   1.85937
   A33        1.90612   0.00158   0.00083   0.00712   0.00795   1.91407
   A34        2.85702  -0.00015   0.00017  -0.00098  -0.00081   2.85621
    D1        2.13844   0.00010   0.00014   0.00694   0.00708   2.14552
    D2       -1.00591   0.00015   0.00015   0.01238   0.01252  -0.99339
    D3        0.03129   0.00004  -0.00006   0.00671   0.00666   0.03795
    D4       -3.11305   0.00009  -0.00005   0.01215   0.01209  -3.10096
    D5       -2.07077  -0.00006  -0.00026   0.00589   0.00564  -2.06514
    D6        1.06807  -0.00002  -0.00025   0.01132   0.01107   1.07914
    D7        3.14134   0.00015   0.00000   0.01225   0.01226  -3.12959
    D8       -0.00039   0.00011  -0.00011   0.01125   0.01116   0.01076
    D9        0.00254   0.00010  -0.00001   0.00676   0.00674   0.00928
   D10       -3.13920   0.00007  -0.00012   0.00576   0.00564  -3.13355
   D11        0.24731   0.00014   0.00022   0.00314   0.00336   0.25067
   D12       -2.89444   0.00011   0.00011   0.00207   0.00218  -2.89226
   D13       -0.23857   0.00016  -0.00284   0.08535   0.08251  -0.15606
   D14        3.11784  -0.00029  -0.00034  -0.00189  -0.00222   3.11562
   D15        1.00913   0.00004  -0.00044   0.00441   0.00397   1.01310
   D16       -1.08639  -0.00045  -0.00067  -0.00300  -0.00366  -1.09005
   D17        1.02939   0.00027  -0.00052   0.00630   0.00579   1.03517
   D18       -1.07933   0.00060  -0.00062   0.01260   0.01197  -1.06735
   D19        3.10833   0.00011  -0.00084   0.00519   0.00435   3.11268
   D20       -1.07353  -0.00016  -0.00045  -0.00046  -0.00092  -1.07444
   D21        3.10094   0.00016  -0.00056   0.00583   0.00527   3.10622
   D22        1.00542  -0.00032  -0.00078  -0.00157  -0.00235   1.00307
   D23       -0.81973   0.00016   0.00002   0.00234   0.00237  -0.81735
   D24        1.29391  -0.00023  -0.00026  -0.00073  -0.00101   1.29290
   D25       -2.89628   0.00012  -0.00009   0.00326   0.00317  -2.89311
   D26        1.06753  -0.00024   0.00009  -0.00564  -0.00555   1.06197
   D27       -1.03894  -0.00019  -0.00011  -0.00435  -0.00446  -1.04340
   D28       -3.12279  -0.00017   0.00000  -0.00426  -0.00426  -3.12705
   D29       -1.02308   0.00005  -0.00002   0.00077   0.00074  -1.02234
   D30       -3.12955   0.00009  -0.00023   0.00206   0.00183  -3.12772
   D31        1.06979   0.00012  -0.00011   0.00215   0.00203   1.07182
   D32       -3.10190   0.00007   0.00040   0.00038   0.00078  -3.10113
   D33        1.07481   0.00011   0.00019   0.00167   0.00186   1.07668
   D34       -1.00903   0.00014   0.00031   0.00176   0.00207  -1.00697
   D35       -0.78232   0.00008  -0.00059   0.00712   0.00654  -0.77578
   D36        1.27997  -0.00000  -0.00080   0.00468   0.00388   1.28385
   D37       -2.92174   0.00001  -0.00110   0.00369   0.00258  -2.91917
   D38       -2.55245   0.00023  -0.00095   0.01893   0.01798  -2.53448
         Item               Value     Threshold  Converged?
 Maximum Force            0.004827     0.000450     NO 
 RMS     Force            0.000970     0.000300     NO 
 Maximum Displacement     0.196109     0.001800     NO 
 RMS     Displacement     0.069990     0.001200     NO 
 Predicted change in Energy=-1.781087D-04
 GradGradGradGradGradGradGradGradGradGradGradGradGradGradGradGradGradGrad

                          Input orientation:                          
 ---------------------------------------------------------------------
 Center     Atomic      Atomic             Coordinates (Angstroms)
 Number     Number       Type             X           Y           Z
 ---------------------------------------------------------------------
      1          1           0        2.732254    1.606511    1.541519
      2          6           0        2.479416    1.293224    0.530432
      3          1           0        1.463824    0.908408    0.490031
      4          1           0        2.591096    2.145468   -0.137393
      5          6           0        3.425340    0.196266    0.098430
      6          6           0        2.866076   -1.092530   -0.322733
      7          1           0        3.607905   -1.839360   -0.609287
      8          8           0        4.644363    0.396640    0.108417
      9          8           0        1.660258   -1.318492   -0.351053
     10          1           0       -2.141275   -1.485633   -0.170432
     11          6           0       -1.962387   -0.535605    0.342755
     12          1           0       -1.823352   -0.731751    1.410888
     13          6           0       -3.159745    0.371310    0.136787
     14          1           0       -2.968423    1.304546    0.681599
     15          6           0       -4.441160   -0.253368    0.641859
     16          1           0       -4.379127   -0.453278    1.711487
     17          1           0       -4.637482   -1.189552    0.119256
     18          1           0       -5.278734    0.418123    0.464381
     19          8           0       -3.318115    0.656730   -1.240525
     20          8           0       -0.832877    0.121519   -0.204028
     21          1           0       -0.107767   -0.502713   -0.294316
     22          1           0       -2.443169    0.858247   -1.580115
 ---------------------------------------------------------------------
                    Distance matrix (angstroms):
                    1          2          3          4          5
     1  H    0.000000
     2  C    1.088289   0.000000
     3  H    1.789382   1.086804   0.000000
     4  H    1.768939   1.088478   1.787379   0.000000
     5  C    2.133463   1.511528   2.123216   2.133300   0.000000
     6  C    3.283012   2.563049   2.575005   3.254935   1.466680
     7  H    4.155329   3.519308   3.654560   4.139497   2.162860
     8  O    2.678382   2.380957   3.243974   2.708271   1.235422
     9  O    3.645085   2.875604   2.388534   3.593207   2.368975
    10  H    6.020251   5.437283   4.377715   5.965009   5.821364
    11  C    5.297674   4.807229   3.720992   5.305931   5.442695
    12  H    5.122312   4.836273   3.787298   5.492078   5.489311
    13  C    6.181800   5.727567   4.668046   6.024532   6.587523
    14  H    5.773072   5.449947   4.454036   5.682090   6.515257
    15  C    7.465013   7.092160   6.020101   7.470896   7.898058
    16  H    7.405630   7.175289   6.122599   7.665236   7.995847
    17  H    8.009607   7.548740   6.462572   7.964959   8.181077
    18  H    8.169970   7.807627   6.760408   8.079609   8.714588
    19  O    6.726724   6.095307   5.091670   6.192900   6.890502
    20  O    4.238195   3.589374   2.525024   3.977990   4.269600
    21  H    3.985579   3.255628   2.253078   3.784356   3.622937
    22  H    6.090115   5.373589   4.421834   5.392793   6.139637
                    6          7          8          9         10
     6  C    0.000000
     7  H    1.090952   0.000000
     8  O    2.359200   2.566913   0.000000
     9  O    1.227134   2.032563   3.472416   0.000000
    10  H    5.025067   5.776745   7.047383   3.809490   0.000000
    11  C    4.905823   5.799509   6.676312   3.770655   1.094493
    12  H    5.012618   5.899699   6.693358   3.947688   1.780445
    13  C    6.218079   7.158545   7.804201   5.130872   2.140070
    14  H    6.387177   7.402608   7.688130   5.419538   3.032364
    15  C    7.418243   8.298685   9.124353   6.272772   2.732721
    16  H    7.552461   8.432075   9.204106   6.440251   3.100864
    17  H    7.517190   8.302977   9.416410   6.316593   2.530342
    18  H    8.321031   9.231540   9.929503   7.199331   3.724369
    19  O    6.492031   7.389091   8.080120   5.429259   2.668289
    20  O    3.894902   4.871327   5.493039   2.882876   2.072673
    21  H    3.031903   3.961319   4.853223   1.947981   2.261998
    22  H    5.794362   6.695900   7.300503   4.804883   2.751749
                   11         12         13         14         15
    11  C    0.000000
    12  H    1.094857   0.000000
    13  C    1.516108   2.150819   0.000000
    14  H    2.124401   2.447357   1.097431   0.000000
    15  C    2.512656   2.770050   1.512397   2.144209   0.000000
    16  H    2.778640   2.588415   2.155578   2.478044   1.089916
    17  H    2.762921   3.130052   2.149489   3.053279   1.089998
    18  H    3.452904   3.762679   2.144673   2.484042   1.088085
    19  O    2.401340   3.345472   1.415462   2.058278   2.373368
    20  O    1.416536   2.077754   2.364924   2.597006   3.725020
    21  H    1.961264   2.429693   3.203800   3.521639   4.440371
    22  H    2.423098   3.443597   1.923107   2.364408   3.188232
                   16         17         18         19         20
    16  H    0.000000
    17  H    1.773146   0.000000
    18  H    1.767458   1.764918   0.000000
    19  O    3.327497   2.645465   2.609150   0.000000
    20  O    4.071299   4.037132   4.505595   2.745392   0.000000
    21  H    4.719131   4.600120   5.306831   3.542026   0.961042
    22  H    4.037657   3.449108   3.523364   0.959927   2.242638
                   21         22
    21  H    0.000000
    22  H    2.993258   0.000000
 Stoichiometry    C6H12O4(3)
 Framework group  C1[X(C6H12O4)]
 Deg. of freedom    60
 Full point group                 C1      NOp   1
 Largest Abelian subgroup         C1      NOp   1
 Largest concise Abelian subgroup C1      NOp   1
                         Standard orientation:                         
 ---------------------------------------------------------------------
 Center     Atomic      Atomic             Coordinates (Angstroms)
 Number     Number       Type             X           Y           Z
 ---------------------------------------------------------------------
      1          1           0        2.751374   -1.812828   -1.299310
      2          6           0        2.491444   -1.363096   -0.342989
      3          1           0        1.476628   -0.974713   -0.364177
      4          1           0        2.595517   -2.115617    0.436539
      5          6           0        3.436951   -0.218717   -0.058158
      6          6           0        2.877935    1.116660    0.177258
      7          1           0        3.619535    1.894574    0.364487
      8          8           0        4.655459   -0.420563   -0.030536
      9          8           0        1.672557    1.346349    0.164384
     10          1           0       -2.126962    1.493313   -0.068582
     11          6           0       -1.946651    0.481460   -0.444823
     12          1           0       -1.798670    0.528667   -1.528605
     13          6           0       -3.148085   -0.386559   -0.125942
     14          1           0       -2.955046   -1.386148   -0.535714
     15          6           0       -4.423760    0.164853   -0.722552
     16          1           0       -4.352755    0.215709   -1.808963
     17          1           0       -4.621615    1.164316   -0.335224
     18          1           0       -5.264549   -0.474487   -0.461310
     19          8           0       -3.318080   -0.479655    1.276187
     20          8           0       -0.823295   -0.096106    0.196319
     21          1           0       -0.097204    0.533420    0.205868
     22          1           0       -2.446394   -0.634008    1.647399
 ---------------------------------------------------------------------
 Rotational constants (GHZ):           3.4536671           0.3456749           0.3345222
 Standard basis: Aug-CC-pVTZ (5D, 7F)
 There are   850 symmetry adapted cartesian basis functions of A   symmetry.
 There are   736 symmetry adapted basis functions of A   symmetry.
   736 basis functions,  1044 primitive gaussians,   850 cartesian basis functions
    41 alpha electrons       39 beta electrons
       nuclear repulsion energy       512.3991601810 Hartrees.
 NAtoms=   22 NActive=   22 NUniq=   22 SFac= 1.00D+00 NAtFMM=   60 NAOKFM=F Big=F
 Integral buffers will be    131072 words long.
 Raffenetti 2 integral format.
 Two-electron integral symmetry is turned on.
 Nuclear repulsion after empirical dispersion term =      512.3893574859 Hartrees.
 One-electron integrals computed using PRISM.
 NBasis=   736 RedAO= T EigKep=  6.73D-06  NBF=   736
 NBsUse=   736 1.00D-06 EigRej= -1.00D+00 NBFU=   736
 Initial guess from the checkpoint file:  "Forward-wb-opt.chk"
 B after Tr=     0.000000   -0.000000   -0.000000
         Rot=    0.998977    0.045194    0.001282   -0.000117 Ang=   5.18 deg.
 Initial guess <Sx>= 0.0000 <Sy>= 0.0000 <Sz>= 1.0000 <S**2>= 2.0148 S= 1.0049
 ExpMin= 2.53D-02 ExpMax= 1.53D+04 ExpMxC= 5.22D+02 IAcc=3 IRadAn=         7 AccDes= 0.00D+00
 Harris functional with IExCor= 4639 and IRadAn=       7 diagonalized for initial guess.
 HarFok:  IExCor= 4639 AccDes= 0.00D+00 IRadAn=         7 IDoV= 1 UseB2=F ITyADJ=14
 ICtDFT=  3500011 ScaDFX=  1.000000  1.000000  1.000000  1.000000
 FoFCou: FMM=F IPFlag=           0 FMFlag=      100000 FMFlg1=           0
         NFxFlg=           0 DoJE=T BraDBF=F KetDBF=T FulRan=T
         wScrn=  0.000000 ICntrl=       500 IOpCl=  0 I1Cent=   200000004 NGrid=           0
         NMat0=    1 NMatS0=      1 NMatT0=    0 NMatD0=    1 NMtDS0=    0 NMtDT0=    0
 Petite list used in FoFCou.
 Requested convergence on RMS density matrix=1.00D-08 within 128 cycles.
 Requested convergence on MAX density matrix=1.00D-06.
 Requested convergence on             energy=1.00D-06.
 No special actions if energy rises.
 SCF Done:  E(UwB97XD) =  -536.689029555     A.U. after   20 cycles
            NFock= 20  Conv=0.28D-08     -V/T= 2.0057
 <Sx>= 0.0000 <Sy>= 0.0000 <Sz>= 1.0000 <S**2>= 2.0147 S= 1.0049
 <L.S>=  0.00000000000    
 Annihilation of the first spin contaminant:
 S**2 before annihilation     2.0147,   after     2.0001
 Calling FoFJK, ICntrl=      2127 FMM=F ISym2X=0 I1Cent= 0 IOpClX= 1 NMat=1 NMatS=1 NMatT=0.
 ***** Axes restored to original set *****
 -------------------------------------------------------------------
 Center     Atomic                   Forces (Hartrees/Bohr)
 Number     Number              X              Y              Z
 -------------------------------------------------------------------
      1        1           0.000188564    0.000021424    0.000297342
      2        6          -0.000535346    0.000065512    0.000134715
      3        1          -0.000872350   -0.000063279   -0.000226055
      4        1          -0.000090588    0.000197127   -0.000314638
      5        6           0.001994694    0.000034215    0.000244995
      6        6          -0.001884829   -0.000309847   -0.000194291
      7        1           0.000818311   -0.000063661   -0.000143575
      8        8           0.000095375    0.000124336    0.000001888
      9        8          -0.000498103   -0.000164642    0.000220767
     10        1          -0.000186646   -0.000570904   -0.000077551
     11        6           0.001078071    0.000477061   -0.000383826
     12        1          -0.000129405   -0.000177034    0.000488894
     13        6           0.000093761    0.000384259   -0.000750540
     14        1           0.000012467    0.000470653    0.000318079
     15        6           0.000066972   -0.000081434   -0.000087685
     16        1           0.000065851   -0.000029933    0.000307731
     17        1          -0.000183988   -0.000388776   -0.000168310
     18        1          -0.000310693    0.000189717   -0.000059211
     19        8          -0.000757180   -0.000242775    0.000654437
     20        8          -0.001221303    0.000410628    0.000554457
     21        1           0.001560610   -0.000455371   -0.000491558
     22        1           0.000695755    0.000172725   -0.000326065
 -------------------------------------------------------------------
 Cartesian Forces:  Max     0.001994694 RMS     0.000555951

 GradGradGradGradGradGradGradGradGradGradGradGradGradGradGradGradGradGrad
 Berny optimization.
 Using GEDIIS/GDIIS optimizer.
 FormGI is forming the generalized inverse of G from B-inverse, IUseBI=4.
 Internal  Forces:  Max     0.001884822 RMS     0.000425314
 Search for a local minimum.
 Step number   3 out of a maximum of  103
 All quantities printed in internal units (Hartrees-Bohrs-Radians)
 Mixed Optimization -- En-DIIS/RFO-DIIS
 Swapping is turned off.
 Update second derivatives using D2CorX and points    1    2    3
 DE= -1.67D-04 DEPred=-1.78D-04 R= 9.36D-01
 TightC=F SS=  1.41D+00  RLast= 1.00D-01 DXNew= 5.8373D-01 3.0116D-01
 Trust test= 9.36D-01 RLast= 1.00D-01 DXMaxT set to 3.47D-01
 ITU=  1  1  0
     Eigenvalues ---    0.00230   0.00420   0.00475   0.00512   0.00763
     Eigenvalues ---    0.01146   0.01283   0.01313   0.01364   0.02066
     Eigenvalues ---    0.03720   0.03937   0.04484   0.04957   0.05424
     Eigenvalues ---    0.05656   0.05757   0.05913   0.07304   0.07487
     Eigenvalues ---    0.07511   0.10911   0.13177   0.13566   0.16000
     Eigenvalues ---    0.16000   0.16000   0.16000   0.16000   0.16000
     Eigenvalues ---    0.16000   0.16089   0.16523   0.16747   0.19697
     Eigenvalues ---    0.21970   0.23494   0.24790   0.25000   0.29860
     Eigenvalues ---    0.30143   0.30565   0.31557   0.33369   0.33658
     Eigenvalues ---    0.33710   0.34024   0.34108   0.34126   0.34210
     Eigenvalues ---    0.34254   0.34387   0.35577   0.37624   0.41062
     Eigenvalues ---    0.42766   0.52744   0.54310   0.79263   0.84597
 En-DIIS/RFO-DIIS/Sim-DIIS IScMMF=       -3 using points:     3    2
 RFO step:  Lambda=-8.56084120D-05.
 DidBck=F Rises=F RFO-DIIS coefs:    1.01929   -0.01929
 Iteration  1 RMS(Cart)=  0.02172958 RMS(Int)=  0.00010076
 Iteration  2 RMS(Cart)=  0.00018449 RMS(Int)=  0.00000577
 Iteration  3 RMS(Cart)=  0.00000003 RMS(Int)=  0.00000577
 Variable       Old X    -DE/DX   Delta X   Delta X   Delta X     New X
                                 (Linear)    (Quad)   (Total)
    R1        2.05657   0.00033  -0.00003   0.00037   0.00034   2.05691
    R2        2.05376   0.00085  -0.00005   0.00153   0.00148   2.05525
    R3        2.05692   0.00034  -0.00003   0.00038   0.00036   2.05728
    R4        2.85637   0.00095   0.00006   0.00330   0.00336   2.85974
    R5        2.77162   0.00067   0.00017   0.00350   0.00367   2.77530
    R6        2.33461   0.00011  -0.00006  -0.00096  -0.00102   2.33358
    R7        2.06160   0.00064   0.00001   0.00174   0.00175   2.06336
    R8        2.31895  -0.00028  -0.00009  -0.00211  -0.00221   2.31674
    R9        3.68115  -0.00065  -0.00036  -0.01845  -0.01881   3.66234
   R10        2.06829   0.00056  -0.00000   0.00134   0.00134   2.06963
   R11        2.06898   0.00049  -0.00000   0.00116   0.00116   2.07014
   R12        2.86503   0.00055   0.00003   0.00170   0.00173   2.86675
   R13        2.67687  -0.00048  -0.00007  -0.00236  -0.00243   2.67444
   R14        2.07384   0.00056  -0.00000   0.00137   0.00137   2.07522
   R15        2.85802   0.00043   0.00003   0.00133   0.00135   2.85937
   R16        2.67483  -0.00033  -0.00005  -0.00178  -0.00183   2.67300
   R17        2.05964   0.00031  -0.00002   0.00039   0.00037   2.06001
   R18        2.05980   0.00045  -0.00002   0.00079   0.00077   2.06057
   R19        2.05618   0.00037  -0.00002   0.00052   0.00050   2.05668
   R20        1.81400   0.00079  -0.00005   0.00042   0.00037   1.81437
   R21        1.81611   0.00103  -0.00003   0.00105   0.00102   1.81713
    A1        1.93218   0.00008  -0.00002   0.00112   0.00110   1.93328
    A2        1.89735   0.00011  -0.00002   0.00055   0.00053   1.89789
    A3        1.90610  -0.00018  -0.00001  -0.00088  -0.00089   1.90521
    A4        1.92869  -0.00024  -0.00001  -0.00210  -0.00211   1.92659
    A5        1.89358   0.00028   0.00006   0.00207   0.00213   1.89571
    A6        1.90568  -0.00006  -0.00000  -0.00079  -0.00079   1.90489
    A7        2.07276  -0.00153   0.00016  -0.00397  -0.00384   2.06892
    A8        2.09149   0.00065  -0.00014   0.00068   0.00051   2.09200
    A9        2.11893   0.00088  -0.00001   0.00332   0.00328   2.12221
   A10        2.00169  -0.00008  -0.00029  -0.00480  -0.00509   1.99660
   A11        2.14495  -0.00092   0.00035  -0.00008   0.00027   2.14522
   A12        2.13655   0.00101  -0.00006   0.00488   0.00482   2.14137
   A13        2.52192  -0.00188  -0.00007  -0.01237  -0.01243   2.50948
   A14        1.89936  -0.00009  -0.00007  -0.00215  -0.00222   1.89714
   A15        1.90334   0.00003  -0.00008  -0.00114  -0.00122   1.90212
   A16        1.93051   0.00013  -0.00001   0.00119   0.00117   1.93168
   A17        1.91771  -0.00009  -0.00003  -0.00149  -0.00153   1.91618
   A18        1.93738   0.00019   0.00005   0.00224   0.00229   1.93967
   A19        1.87528  -0.00018   0.00015   0.00133   0.00148   1.87675
   A20        1.87922   0.00007  -0.00006   0.00024   0.00018   1.87940
   A21        1.95703  -0.00019  -0.00001  -0.00149  -0.00150   1.95553
   A22        1.91896   0.00016   0.00005   0.00135   0.00140   1.92036
   A23        1.91045   0.00005  -0.00006  -0.00072  -0.00078   1.90967
   A24        1.90826  -0.00002  -0.00002   0.00032   0.00030   1.90856
   A25        1.88961  -0.00007   0.00009   0.00033   0.00042   1.89004
   A26        1.93400  -0.00012   0.00002  -0.00054  -0.00052   1.93348
   A27        1.92542   0.00017  -0.00003   0.00072   0.00070   1.92612
   A28        1.92073   0.00005   0.00004   0.00072   0.00076   1.92149
   A29        1.89995  -0.00002  -0.00002  -0.00025  -0.00026   1.89969
   A30        1.89344   0.00001  -0.00001  -0.00023  -0.00024   1.89320
   A31        1.88935  -0.00009  -0.00001  -0.00045  -0.00046   1.88890
   A32        1.85937   0.00010   0.00023   0.00320   0.00343   1.86279
   A33        1.91407   0.00020   0.00015   0.00279   0.00294   1.91701
   A34        2.85621  -0.00024  -0.00002  -0.00115  -0.00117   2.85504
    D1        2.14552   0.00010   0.00014   0.00641   0.00654   2.15206
    D2       -0.99339  -0.00003   0.00024  -0.00785  -0.00760  -1.00099
    D3        0.03795  -0.00006   0.00013   0.00432   0.00445   0.04240
    D4       -3.10096  -0.00019   0.00023  -0.00993  -0.00970  -3.11066
    D5       -2.06514   0.00009   0.00011   0.00609   0.00620  -2.05894
    D6        1.07914  -0.00003   0.00021  -0.00816  -0.00795   1.07119
    D7       -3.12959  -0.00022   0.00024  -0.01814  -0.01791   3.13569
    D8        0.01076  -0.00021   0.00022  -0.01782  -0.01761  -0.00685
    D9        0.00928  -0.00010   0.00013  -0.00365  -0.00352   0.00577
   D10       -3.13355  -0.00008   0.00011  -0.00334  -0.00322  -3.13677
   D11        0.25067  -0.00016   0.00006  -0.00353  -0.00346   0.24721
   D12       -2.89226  -0.00015   0.00004  -0.00319  -0.00315  -2.89541
   D13       -0.15606  -0.00005   0.00159  -0.00162  -0.00003  -0.15608
   D14        3.11562  -0.00013  -0.00004  -0.00623  -0.00627   3.10936
   D15        1.01310  -0.00012   0.00008  -0.00458  -0.00451   1.00859
   D16       -1.09005  -0.00002  -0.00007  -0.00494  -0.00501  -1.09506
   D17        1.03517   0.00001   0.00011  -0.00202  -0.00191   1.03326
   D18       -1.06735   0.00003   0.00023  -0.00038  -0.00015  -1.06751
   D19        3.11268   0.00013   0.00008  -0.00074  -0.00066   3.11203
   D20       -1.07444  -0.00006  -0.00002  -0.00468  -0.00469  -1.07914
   D21        3.10622  -0.00005   0.00010  -0.00303  -0.00293   3.10328
   D22        1.00307   0.00005  -0.00005  -0.00339  -0.00344   0.99963
   D23       -0.81735  -0.00002   0.00005   0.00139   0.00143  -0.81592
   D24        1.29290   0.00008  -0.00002   0.00097   0.00095   1.29385
   D25       -2.89311  -0.00003   0.00006   0.00129   0.00135  -2.89175
   D26        1.06197   0.00000  -0.00011  -0.00052  -0.00063   1.06135
   D27       -1.04340  -0.00001  -0.00009  -0.00033  -0.00042  -1.04382
   D28       -3.12705  -0.00003  -0.00008  -0.00069  -0.00077  -3.12782
   D29       -1.02234   0.00000   0.00001   0.00061   0.00062  -1.02172
   D30       -3.12772  -0.00000   0.00004   0.00079   0.00083  -3.12689
   D31        1.07182  -0.00003   0.00004   0.00044   0.00048   1.07230
   D32       -3.10113   0.00004   0.00001   0.00044   0.00046  -3.10067
   D33        1.07668   0.00003   0.00004   0.00063   0.00067   1.07734
   D34       -1.00697   0.00001   0.00004   0.00028   0.00032  -1.00665
   D35       -0.77578  -0.00011   0.00013   0.00053   0.00066  -0.77512
   D36        1.28385   0.00005   0.00007   0.00181   0.00188   1.28573
   D37       -2.91917   0.00006   0.00005   0.00131   0.00136  -2.91781
   D38       -2.53448   0.00011   0.00035   0.01213   0.01247  -2.52200
         Item               Value     Threshold  Converged?
 Maximum Force            0.001885     0.000450     NO 
 RMS     Force            0.000425     0.000300     NO 
 Maximum Displacement     0.101293     0.001800     NO 
 RMS     Displacement     0.021744     0.001200     NO 
 Predicted change in Energy=-4.288649D-05
 GradGradGradGradGradGradGradGradGradGradGradGradGradGradGradGradGradGrad

                          Input orientation:                          
 ---------------------------------------------------------------------
 Center     Atomic      Atomic             Coordinates (Angstroms)
 Number     Number       Type             X           Y           Z
 ---------------------------------------------------------------------
      1          1           0        2.678652    1.604499    1.537601
      2          6           0        2.445865    1.286525    0.522974
      3          1           0        1.432724    0.895437    0.464260
      4          1           0        2.563236    2.137455   -0.145859
      5          6           0        3.409681    0.194966    0.111085
      6          6           0        2.862657   -1.096840   -0.323491
      7          1           0        3.616842   -1.832375   -0.610541
      8          8           0        4.625890    0.407625    0.134335
      9          8           0        1.660109   -1.332393   -0.360711
     10          1           0       -2.136694   -1.486699   -0.170450
     11          6           0       -1.949490   -0.536743    0.341413
     12          1           0       -1.810603   -0.734916    1.409818
     13          6           0       -3.143954    0.376395    0.139453
     14          1           0       -2.948449    1.307536    0.687819
     15          6           0       -4.426662   -0.245967    0.646247
     16          1           0       -4.361940   -0.449126    1.715302
     17          1           0       -4.627970   -1.180484    0.121707
     18          1           0       -5.263219    0.428427    0.473417
     19          8           0       -3.304550    0.667052   -1.235508
     20          8           0       -0.818620    0.112753   -0.208334
     21          1           0       -0.095914   -0.514482   -0.302738
     22          1           0       -2.430671    0.866068   -1.579840
 ---------------------------------------------------------------------
                    Distance matrix (angstroms):
                    1          2          3          4          5
     1  H    0.000000
     2  C    1.088470   0.000000
     3  H    1.790857   1.087589   0.000000
     4  H    1.769577   1.088667   1.786872   0.000000
     5  C    2.134511   1.513307   2.126911   2.134422   0.000000
     6  C    3.285537   2.563328   2.575738   3.252979   1.468623
     7  H    4.160146   3.519031   3.656026   4.133469   2.161890
     8  O    2.682051   2.382439   3.247016   2.706541   1.234879
     9  O    3.642301   2.873507   2.386526   3.591886   2.369899
    10  H    5.971642   5.401060   4.337992   5.935018   5.802546
    11  C    5.237889   4.761976   3.674997   5.268156   5.413794
    12  H    5.063852   4.794813   3.751173   5.459039   5.459190
    13  C    6.112757   5.676399   4.617455   5.979528   6.556208
    14  H    5.698648   5.396873   4.406187   5.635819   6.480452
    15  C    7.396230   7.042396   5.972297   7.427436   7.866962
    16  H    7.336136   7.126032   6.078741   7.623148   7.961562
    17  H    7.946547   7.502418   6.415513   7.924251   8.154496
    18  H    8.098700   7.756852   6.712215   8.034778   8.683604
    19  O    6.660904   6.045103   5.038168   6.146570   6.864188
    20  O    4.183839   3.545336   2.476596   3.942115   4.241146
    21  H    3.946536   3.222742   2.216504   3.758784   3.600523
    22  H    6.030663   5.327213   4.370929   5.349002   6.117133
                    6          7          8          9         10
     6  C    0.000000
     7  H    1.091881   0.000000
     8  O    2.362628   2.567220   0.000000
     9  O    1.225966   2.034994   3.473988   0.000000
    10  H    5.016864   5.780688   7.029502   3.804698   0.000000
    11  C    4.890048   5.793870   6.646077   3.762345   1.095201
    12  H    4.997471   5.894356   6.660383   3.941776   1.780102
    13  C    6.201945   7.151890   7.769909   5.123392   2.140499
    14  H    6.369673   7.392417   7.647666   5.413635   3.033697
    15  C    7.402604   8.294225   9.090541   6.264429   2.729535
    16  H    7.534654   8.425193   9.165946   6.430790   3.095858
    17  H    7.504311   8.302895   9.389151   6.308386   2.526970
    18  H    8.306104   9.227224   9.894942   7.192268   3.722557
    19  O    6.479007   7.385349   8.052058   5.423180   2.671494
    20  O    3.876619   4.859898   5.463246   2.873284   2.072921
    21  H    3.015413   3.951726   4.830812   1.938029   2.264396
    22  H    5.783661   6.692798   7.276236   4.801456   2.758317
                   11         12         13         14         15
    11  C    0.000000
    12  H    1.095469   0.000000
    13  C    1.517021   2.150968   0.000000
    14  H    2.125860   2.446954   1.098157   0.000000
    15  C    2.512738   2.768732   1.513114   2.144810   0.000000
    16  H    2.777618   2.585404   2.155986   2.477809   1.090111
    17  H    2.763499   3.129747   2.150927   3.054753   1.090407
    18  H    3.453951   3.761751   2.146047   2.485348   1.088350
    19  O    2.402496   3.345914   1.414493   2.058206   2.373550
    20  O    1.415251   2.078699   2.365934   2.601302   3.725179
    21  H    1.962440   2.433433   3.206204   3.526742   4.441627
    22  H    2.427061   3.447562   1.924713   2.367543   3.189995
                   16         17         18         19         20
    16  H    0.000000
    17  H    1.773471   0.000000
    18  H    1.767677   1.765173   0.000000
    19  O    3.327342   2.647048   2.610316   0.000000
    20  O    4.070774   4.036401   4.507648   2.746303   0.000000
    21  H    4.719718   4.600353   5.309664   3.544210   0.961582
    22  H    4.039492   3.451342   3.525723   0.960123   2.246602
                   21         22
    21  H    0.000000
    22  H    2.997999   0.000000
 Stoichiometry    C6H12O4(3)
 Framework group  C1[X(C6H12O4)]
 Deg. of freedom    60
 Full point group                 C1      NOp   1
 Largest Abelian subgroup         C1      NOp   1
 Largest concise Abelian subgroup C1      NOp   1
                         Standard orientation:                         
 ---------------------------------------------------------------------
 Center     Atomic      Atomic             Coordinates (Angstroms)
 Number     Number       Type             X           Y           Z
 ---------------------------------------------------------------------
      1          1           0        2.695757   -1.817314   -1.287553
      2          6           0        2.455864   -1.359706   -0.329528
      3          1           0        1.443959   -0.961125   -0.335130
      4          1           0        2.563981   -2.108976    0.452842
      5          6           0        3.420886   -0.224211   -0.065936
      6          6           0        2.875805    1.117395    0.178673
      7          1           0        3.630718    1.883543    0.366630
      8          8           0        4.636321   -0.441782   -0.048391
      9          8           0        1.674011    1.359548    0.171876
     10          1           0       -2.120371    1.497410   -0.071817
     11          6           0       -1.932978    0.484575   -0.443993
     12          1           0       -1.784313    0.530788   -1.528343
     13          6           0       -3.133003   -0.387605   -0.126824
     14          1           0       -2.936923   -1.386946   -0.537702
     15          6           0       -4.408742    0.161630   -0.727110
     16          1           0       -4.334212    0.212917   -1.813460
     17          1           0       -4.610410    1.160996   -0.340347
     18          1           0       -5.249605   -0.479342   -0.469022
     19          8           0       -3.306335   -0.482406    1.273804
     20          8           0       -0.809545   -0.085044    0.201272
     21          1           0       -0.084965    0.546998    0.213366
     22          1           0       -2.436229   -0.633950    1.650348
 ---------------------------------------------------------------------
 Rotational constants (GHZ):           3.4353755           0.3486503           0.3371266
 Standard basis: Aug-CC-pVTZ (5D, 7F)
 There are   850 symmetry adapted cartesian basis functions of A   symmetry.
 There are   736 symmetry adapted basis functions of A   symmetry.
   736 basis functions,  1044 primitive gaussians,   850 cartesian basis functions
    41 alpha electrons       39 beta electrons
       nuclear repulsion energy       513.1192133736 Hartrees.
 NAtoms=   22 NActive=   22 NUniq=   22 SFac= 1.00D+00 NAtFMM=   60 NAOKFM=F Big=F
 Integral buffers will be    131072 words long.
 Raffenetti 2 integral format.
 Two-electron integral symmetry is turned on.
 Nuclear repulsion after empirical dispersion term =      513.1093702055 Hartrees.
 One-electron integrals computed using PRISM.
 NBasis=   736 RedAO= T EigKep=  6.66D-06  NBF=   736
 NBsUse=   736 1.00D-06 EigRej= -1.00D+00 NBFU=   736
 Initial guess from the checkpoint file:  "Forward-wb-opt.chk"
 B after Tr=    -0.000000    0.000000   -0.000000
         Rot=    1.000000    0.000280   -0.000162    0.000689 Ang=   0.09 deg.
 Initial guess <Sx>= 0.0000 <Sy>= 0.0000 <Sz>= 1.0000 <S**2>= 2.0147 S= 1.0049
 ExpMin= 2.53D-02 ExpMax= 1.53D+04 ExpMxC= 5.22D+02 IAcc=3 IRadAn=         7 AccDes= 0.00D+00
 Harris functional with IExCor= 4639 and IRadAn=       7 diagonalized for initial guess.
 HarFok:  IExCor= 4639 AccDes= 0.00D+00 IRadAn=         7 IDoV= 1 UseB2=F ITyADJ=14
 ICtDFT=  3500011 ScaDFX=  1.000000  1.000000  1.000000  1.000000
 FoFCou: FMM=F IPFlag=           0 FMFlag=      100000 FMFlg1=           0
         NFxFlg=           0 DoJE=T BraDBF=F KetDBF=T FulRan=T
         wScrn=  0.000000 ICntrl=       500 IOpCl=  0 I1Cent=   200000004 NGrid=           0
         NMat0=    1 NMatS0=      1 NMatT0=    0 NMatD0=    1 NMtDS0=    0 NMtDT0=    0
 Petite list used in FoFCou.
 Requested convergence on RMS density matrix=1.00D-08 within 128 cycles.
 Requested convergence on MAX density matrix=1.00D-06.
 Requested convergence on             energy=1.00D-06.
 No special actions if energy rises.
 SCF Done:  E(UwB97XD) =  -536.689080747     A.U. after   18 cycles
            NFock= 18  Conv=0.78D-08     -V/T= 2.0057
 <Sx>= 0.0000 <Sy>= 0.0000 <Sz>= 1.0000 <S**2>= 2.0147 S= 1.0049
 <L.S>=  0.00000000000    
 Annihilation of the first spin contaminant:
 S**2 before annihilation     2.0147,   after     2.0001
 Calling FoFJK, ICntrl=      2127 FMM=F ISym2X=0 I1Cent= 0 IOpClX= 1 NMat=1 NMatS=1 NMatT=0.
 ***** Axes restored to original set *****
 -------------------------------------------------------------------
 Center     Atomic                   Forces (Hartrees/Bohr)
 Number     Number              X              Y              Z
 -------------------------------------------------------------------
      1        1           0.000056763    0.000043927    0.000184688
      2        6          -0.000410036   -0.000242132    0.000268365
      3        1          -0.000144488    0.000043664    0.000034450
      4        1           0.000087994    0.000104708   -0.000209827
      5        6           0.000742799    0.000493103   -0.000562663
      6        6           0.000587917    0.000490230    0.000176650
      7        1           0.000111261   -0.000066130    0.000068929
      8        8          -0.000034319   -0.000188155    0.000177371
      9        8          -0.001471377   -0.000737756   -0.000055687
     10        1          -0.000012115   -0.000189543   -0.000025960
     11        6           0.000147469   -0.000252246   -0.000156684
     12        1           0.000025879    0.000015047    0.000166877
     13        6           0.000349793    0.000406238   -0.000028160
     14        1          -0.000017634    0.000122956    0.000112573
     15        6           0.000096364   -0.000080854   -0.000180831
     16        1           0.000055749   -0.000008247    0.000187120
     17        1          -0.000061169   -0.000151655   -0.000081186
     18        1          -0.000123981    0.000140091   -0.000049112
     19        8          -0.000798889   -0.000194686   -0.000000175
     20        8          -0.000701731    0.000655656    0.000309918
     21        1           0.000968530   -0.000453682   -0.000380443
     22        1           0.000545220    0.000049467    0.000043787
 -------------------------------------------------------------------
 Cartesian Forces:  Max     0.001471377 RMS     0.000366994

 GradGradGradGradGradGradGradGradGradGradGradGradGradGradGradGradGradGrad
 Berny optimization.
 Using GEDIIS/GDIIS optimizer.
 FormGI is forming the generalized inverse of G from B-inverse, IUseBI=4.
 Internal  Forces:  Max     0.001113537 RMS     0.000216345
 Search for a local minimum.
 Step number   4 out of a maximum of  103
 All quantities printed in internal units (Hartrees-Bohrs-Radians)
 Mixed Optimization -- En-DIIS/RFO-DIIS
 Swapping is turned off.
 Update second derivatives using D2CorX and points    1    2    3    4
 DE= -5.12D-05 DEPred=-4.29D-05 R= 1.19D+00
 TightC=F SS=  1.41D+00  RLast= 4.46D-02 DXNew= 5.8373D-01 1.3386D-01
 Trust test= 1.19D+00 RLast= 4.46D-02 DXMaxT set to 3.47D-01
 ITU=  1  1  1  0
     Eigenvalues ---    0.00231   0.00420   0.00475   0.00510   0.00858
     Eigenvalues ---    0.01241   0.01251   0.01288   0.01326   0.02073
     Eigenvalues ---    0.03028   0.03746   0.04498   0.04961   0.05450
     Eigenvalues ---    0.05658   0.05750   0.06031   0.07279   0.07455
     Eigenvalues ---    0.07527   0.10811   0.11561   0.13571   0.16000
     Eigenvalues ---    0.16000   0.16000   0.16000   0.16000   0.16000
     Eigenvalues ---    0.16011   0.16070   0.16695   0.17535   0.19760
     Eigenvalues ---    0.22339   0.23468   0.24960   0.25194   0.29809
     Eigenvalues ---    0.30131   0.30266   0.31455   0.33353   0.33639
     Eigenvalues ---    0.33698   0.34067   0.34104   0.34203   0.34240
     Eigenvalues ---    0.34283   0.34291   0.34705   0.37302   0.41053
     Eigenvalues ---    0.42697   0.52736   0.53010   0.81840   0.86615
 En-DIIS/RFO-DIIS/Sim-DIIS IScMMF=       -3 using points:     4    3    2
 RFO step:  Lambda=-4.43528087D-05.
 DidBck=F Rises=F RFO-DIIS coefs:    1.12406    0.11128   -0.23534
 Iteration  1 RMS(Cart)=  0.02092962 RMS(Int)=  0.00007588
 Iteration  2 RMS(Cart)=  0.00015692 RMS(Int)=  0.00001108
 Iteration  3 RMS(Cart)=  0.00000001 RMS(Int)=  0.00001108
 Variable       Old X    -DE/DX   Delta X   Delta X   Delta X     New X
                                 (Linear)    (Quad)   (Total)
    R1        2.05691   0.00020  -0.00026   0.00074   0.00047   2.05738
    R2        2.05525   0.00012  -0.00042   0.00103   0.00061   2.05586
    R3        2.05728   0.00022  -0.00028   0.00082   0.00054   2.05783
    R4        2.85974   0.00030   0.00112   0.00159   0.00271   2.86245
    R5        2.77530   0.00030   0.00259   0.00079   0.00338   2.77868
    R6        2.33358  -0.00006  -0.00088  -0.00026  -0.00114   2.33244
    R7        2.06336   0.00010   0.00035   0.00074   0.00109   2.06445
    R8        2.31674   0.00111  -0.00142   0.00085  -0.00057   2.31617
    R9        3.66234  -0.00041  -0.00672  -0.01411  -0.02083   3.64151
   R10        2.06963   0.00018   0.00012   0.00091   0.00103   2.07066
   R11        2.07014   0.00016   0.00012   0.00078   0.00090   2.07104
   R12        2.86675   0.00013   0.00056   0.00062   0.00118   2.86794
   R13        2.67444  -0.00010  -0.00110  -0.00097  -0.00207   2.67237
   R14        2.07522   0.00016   0.00016   0.00082   0.00099   2.07621
   R15        2.85937   0.00003   0.00052   0.00012   0.00064   2.86001
   R16        2.67300  -0.00004  -0.00084  -0.00068  -0.00152   2.67148
   R17        2.06001   0.00019  -0.00021   0.00069   0.00049   2.06050
   R18        2.06057   0.00018  -0.00014   0.00080   0.00066   2.06123
   R19        2.05668   0.00019  -0.00020   0.00075   0.00054   2.05723
   R20        1.81437   0.00049  -0.00051   0.00111   0.00061   1.81498
   R21        1.81713   0.00074  -0.00027   0.00177   0.00150   1.81863
    A1        1.93328  -0.00004  -0.00006   0.00054   0.00048   1.93376
    A2        1.89789   0.00007  -0.00015   0.00061   0.00046   1.89835
    A3        1.90521  -0.00003  -0.00023  -0.00041  -0.00065   1.90456
    A4        1.92659   0.00000  -0.00040  -0.00054  -0.00094   1.92565
    A5        1.89571   0.00019   0.00095   0.00154   0.00249   1.89820
    A6        1.90489  -0.00020  -0.00011  -0.00178  -0.00189   1.90300
    A7        2.06892  -0.00026   0.00143  -0.00331  -0.00195   2.06697
    A8        2.09200   0.00026  -0.00169   0.00221   0.00046   2.09246
    A9        2.12221   0.00000   0.00026   0.00132   0.00151   2.12372
   A10        1.99660  -0.00014  -0.00416  -0.00071  -0.00488   1.99172
   A11        2.14522   0.00017   0.00434  -0.00148   0.00286   2.14808
   A12        2.14137  -0.00003  -0.00017   0.00219   0.00201   2.14338
   A13        2.50948  -0.00091  -0.00236  -0.01005  -0.01242   2.49707
   A14        1.89714  -0.00004  -0.00114  -0.00012  -0.00126   1.89588
   A15        1.90212   0.00013  -0.00113   0.00115   0.00002   1.90213
   A16        1.93168   0.00011  -0.00001   0.00142   0.00142   1.93310
   A17        1.91618   0.00003  -0.00058  -0.00063  -0.00122   1.91496
   A18        1.93967   0.00007   0.00088   0.00020   0.00107   1.94074
   A19        1.87675  -0.00031   0.00197  -0.00201  -0.00004   1.87671
   A20        1.87940   0.00003  -0.00069   0.00133   0.00064   1.88004
   A21        1.95553  -0.00003  -0.00036  -0.00109  -0.00145   1.95407
   A22        1.92036   0.00003   0.00083  -0.00014   0.00068   1.92105
   A23        1.90967   0.00002  -0.00080   0.00040  -0.00041   1.90927
   A24        1.90856   0.00005  -0.00020   0.00125   0.00105   1.90961
   A25        1.89004  -0.00010   0.00121  -0.00167  -0.00046   1.88958
   A26        1.93348  -0.00007   0.00023  -0.00087  -0.00064   1.93284
   A27        1.92612   0.00006  -0.00022   0.00084   0.00061   1.92673
   A28        1.92149  -0.00005   0.00058  -0.00041   0.00017   1.92166
   A29        1.89969   0.00002  -0.00023   0.00027   0.00004   1.89974
   A30        1.89320   0.00005  -0.00019   0.00017  -0.00002   1.89319
   A31        1.88890  -0.00000  -0.00019   0.00002  -0.00017   1.88873
   A32        1.86279  -0.00045   0.00322  -0.00338  -0.00015   1.86264
   A33        1.91701  -0.00016   0.00224  -0.00119   0.00105   1.91805
   A34        2.85504  -0.00009  -0.00034  -0.00070  -0.00103   2.85401
    D1        2.15206  -0.00005   0.00248  -0.00872  -0.00624   2.14582
    D2       -1.00099   0.00014   0.00200   0.01202   0.01402  -0.98698
    D3        0.04240  -0.00010   0.00212  -0.01006  -0.00794   0.03445
    D4       -3.11066   0.00008   0.00164   0.01067   0.01232  -3.09834
    D5       -2.05894  -0.00009   0.00209  -0.00926  -0.00717  -2.06611
    D6        1.07119   0.00009   0.00162   0.01147   0.01309   1.08428
    D7        3.13569   0.00014   0.00066   0.00905   0.00971  -3.13778
    D8       -0.00685   0.00009   0.00044   0.00712   0.00756   0.00071
    D9        0.00577  -0.00005   0.00115  -0.01207  -0.01092  -0.00515
   D10       -3.13677  -0.00009   0.00093  -0.01400  -0.01307   3.13334
   D11        0.24721  -0.00004   0.00036  -0.00208  -0.00171   0.24550
   D12       -2.89541  -0.00008   0.00012  -0.00417  -0.00405  -2.89946
   D13       -0.15608  -0.00002   0.01942  -0.01916   0.00026  -0.15582
   D14        3.10936  -0.00002  -0.00130  -0.00234  -0.00363   3.10572
   D15        1.00859  -0.00004   0.00037  -0.00305  -0.00267   1.00592
   D16       -1.09506   0.00008  -0.00148  -0.00012  -0.00160  -1.09666
   D17        1.03326  -0.00007   0.00112  -0.00251  -0.00138   1.03187
   D18       -1.06751  -0.00009   0.00280  -0.00321  -0.00042  -1.06793
   D19        3.11203   0.00002   0.00094  -0.00029   0.00065   3.11268
   D20       -1.07914   0.00001  -0.00080  -0.00115  -0.00195  -1.08108
   D21        3.10328  -0.00001   0.00088  -0.00186  -0.00098   3.10230
   D22        0.99963   0.00010  -0.00098   0.00107   0.00009   0.99972
   D23       -0.81592  -0.00001   0.00074   0.00085   0.00159  -0.81433
   D24        1.29385   0.00007  -0.00012   0.00179   0.00167   1.29552
   D25       -2.89175  -0.00004   0.00092  -0.00014   0.00078  -2.89097
   D26        1.06135   0.00004  -0.00138   0.00155   0.00016   1.06151
   D27       -1.04382   0.00002  -0.00110   0.00123   0.00013  -1.04370
   D28       -3.12782   0.00002  -0.00110   0.00094  -0.00016  -3.12798
   D29       -1.02172   0.00001   0.00025   0.00030   0.00055  -1.02117
   D30       -3.12689  -0.00001   0.00053  -0.00002   0.00051  -3.12638
   D31        1.07230  -0.00002   0.00054  -0.00030   0.00023   1.07253
   D32       -3.10067  -0.00000   0.00024  -0.00045  -0.00021  -3.10088
   D33        1.07734  -0.00002   0.00052  -0.00077  -0.00025   1.07709
   D34       -1.00665  -0.00003   0.00053  -0.00106  -0.00053  -1.00718
   D35       -0.77512  -0.00004   0.00162  -0.00072   0.00090  -0.77422
   D36        1.28573   0.00004   0.00115   0.00157   0.00271   1.28844
   D37       -2.91781   0.00003   0.00077   0.00179   0.00256  -2.91525
   D38       -2.52200   0.00012   0.00578   0.01122   0.01700  -2.50500
         Item               Value     Threshold  Converged?
 Maximum Force            0.001114     0.000450     NO 
 RMS     Force            0.000216     0.000300     YES
 Maximum Displacement     0.063297     0.001800     NO 
 RMS     Displacement     0.021009     0.001200     NO 
 Predicted change in Energy=-2.194583D-05
 GradGradGradGradGradGradGradGradGradGradGradGradGradGradGradGradGradGrad

                          Input orientation:                          
 ---------------------------------------------------------------------
 Center     Atomic      Atomic             Coordinates (Angstroms)
 Number     Number       Type             X           Y           Z
 ---------------------------------------------------------------------
      1          1           0        2.645157    1.587687    1.549802
      2          6           0        2.417660    1.278620    0.530963
      3          1           0        1.406826    0.881981    0.464243
      4          1           0        2.531599    2.137072   -0.129266
      5          6           0        3.393322    0.198989    0.110342
      6          6           0        2.856078   -1.096377   -0.331822
      7          1           0        3.620633   -1.823512   -0.615008
      8          8           0        4.607515    0.416507    0.153453
      9          8           0        1.656273   -1.342796   -0.376538
     10          1           0       -2.131120   -1.489907   -0.164904
     11          6           0       -1.936679   -0.535185    0.336452
     12          1           0       -1.792363   -0.724611    1.406214
     13          6           0       -3.130207    0.380322    0.134976
     14          1           0       -2.929475    1.315330    0.675870
     15          6           0       -4.410683   -0.236279    0.655290
     16          1           0       -4.338306   -0.431299    1.725633
     17          1           0       -4.617680   -1.174738    0.139346
     18          1           0       -5.247626    0.438349    0.483431
     19          8           0       -3.300145    0.660255   -1.240259
     20          8           0       -0.808560    0.105712   -0.226074
     21          1           0       -0.087474   -0.524475   -0.321315
     22          1           0       -2.427824    0.853065   -1.592870
 ---------------------------------------------------------------------
                    Distance matrix (angstroms):
                    1          2          3          4          5
     1  H    0.000000
     2  C    1.088719   0.000000
     3  H    1.791625   1.087915   0.000000
     4  H    1.770307   1.088955   1.786790   0.000000
     5  C    2.135481   1.514742   2.130232   2.134513   0.000000
     6  C    3.284692   2.564610   2.578362   3.255996   1.470412
     7  H    4.156229   3.519037   3.658608   4.136203   2.160628
     8  O    2.678115   2.383531   3.249256   2.711033   1.234276
     9  O    3.643681   2.876646   2.391395   3.596780   2.373076
    10  H    5.935033   5.370323   4.305664   5.907385   5.783389
    11  C    5.193460   4.721016   3.633692   5.227175   5.385076
    12  H    5.005889   4.743764   3.701792   5.407733   5.424357
    13  C    6.067478   5.634054   4.576543   5.933973   6.526095
    14  H    5.649287   5.349223   4.363036   5.580934   6.445447
    15  C    7.342470   6.995473   5.927092   7.378590   7.835108
    16  H    7.271586   7.070653   6.026803   7.565234   7.923666
    17  H    7.897415   7.461121   6.374192   7.883681   8.127983
    18  H    8.046996   7.711350   6.669252   7.986076   8.652310
    19  O    6.632584   6.017715   5.010994   6.117559   6.843930
    20  O    4.156699   3.515297   2.446848   3.910557   4.216359
    21  H    3.928050   3.202066   2.197306   3.739019   3.581294
    22  H    6.012586   5.307587   4.351677   5.327916   6.100368
                    6          7          8          9         10
     6  C    0.000000
     7  H    1.092458   0.000000
     8  O    2.364708   2.565572   0.000000
     9  O    1.225665   2.036336   3.476473   0.000000
    10  H    5.005484   5.778975   7.010347   3.796153   0.000000
    11  C    4.871556   5.783492   6.615564   3.750986   1.095746
    12  H    4.976644   5.881620   6.620423   3.931088   1.780125
    13  C    6.183377   7.140952   7.737828   5.112844   2.141462
    14  H    6.348574   7.377168   7.608351   5.403913   3.035395
    15  C    7.383764   8.284624   9.055709   6.252760   2.727766
    16  H    7.512297   8.411989   9.122403   6.417548   3.092968
    17  H    7.489005   8.298178   9.361435   6.297370   2.524852
    18  H    8.287946   9.217842   9.860688   7.181633   3.721710
    19  O    6.466073   7.379512   8.033239   5.415192   2.673238
    20  O    3.858209   4.846744   5.438244   2.862904   2.073381
    21  H    2.998614   3.940027   4.811837   1.927007   2.265615
    22  H    5.771498   6.686114   7.261971   4.793863   2.759826
                   11         12         13         14         15
    11  C    0.000000
    12  H    1.095947   0.000000
    13  C    1.517647   2.150987   0.000000
    14  H    2.127264   2.446994   1.098681   0.000000
    15  C    2.512309   2.767300   1.513453   2.145202   0.000000
    16  H    2.776405   2.582612   2.156019   2.477402   1.090369
    17  H    2.763266   3.128894   2.151931   3.055868   1.090758
    18  H    3.454235   3.760698   2.146685   2.485952   1.088638
    19  O    2.402942   3.345904   1.413687   2.058657   2.372798
    20  O    1.414156   2.078862   2.365547   2.602875   3.724117
    21  H    1.962736   2.435376   3.207036   3.529338   4.441503
    22  H    2.427085   3.447807   1.924131   2.369076   3.189454
                   16         17         18         19         20
    16  H    0.000000
    17  H    1.773995   0.000000
    18  H    1.768111   1.765582   0.000000
    19  O    3.326527   2.646961   2.610179   0.000000
    20  O    4.068986   4.035155   4.507700   2.746649   0.000000
    21  H    4.718924   4.599762   5.310538   3.545320   0.962378
    22  H    4.038810   3.450800   3.526230   0.960444   2.246928
                   21         22
    21  H    0.000000
    22  H    2.998617   0.000000
 Stoichiometry    C6H12O4(3)
 Framework group  C1[X(C6H12O4)]
 Deg. of freedom    60
 Full point group                 C1      NOp   1
 Largest Abelian subgroup         C1      NOp   1
 Largest concise Abelian subgroup C1      NOp   1
                         Standard orientation:                         
 ---------------------------------------------------------------------
 Center     Atomic      Atomic             Coordinates (Angstroms)
 Number     Number       Type             X           Y           Z
 ---------------------------------------------------------------------
      1          1           0        2.663571   -1.830822   -1.264963
      2          6           0        2.428368   -1.361956   -0.310943
      3          1           0        1.418999   -0.956153   -0.318435
      4          1           0        2.531913   -2.104147    0.479155
      5          6           0        3.405632   -0.232427   -0.058829
      6          6           0        2.870975    1.118893    0.165201
      7          1           0        3.636604    1.879234    0.335953
      8          8           0        4.619046   -0.458365   -0.054681
      9          8           0        1.672081    1.373564    0.158157
     10          1           0       -2.112428    1.498420   -0.111444
     11          6           0       -1.918282    0.475109   -0.451740
     12          1           0       -1.763255    0.490465   -1.536558
     13          6           0       -3.118238   -0.392124   -0.118178
     14          1           0       -2.917340   -1.402322   -0.500592
     15          6           0       -4.390763    0.137867   -0.742943
     16          1           0       -4.307637    0.158909   -1.829935
     17          1           0       -4.597680    1.147503   -0.385770
     18          1           0       -5.232660   -0.497599   -0.473635
     19          8           0       -3.302132   -0.447868    1.282389
     20          8           0       -0.798614   -0.071571    0.217082
     21          1           0       -0.075230    0.563164    0.217393
     22          1           0       -2.434055   -0.584899    1.669841
 ---------------------------------------------------------------------
 Rotational constants (GHZ):           3.4154994           0.3512630           0.3396527
 Standard basis: Aug-CC-pVTZ (5D, 7F)
 There are   850 symmetry adapted cartesian basis functions of A   symmetry.
 There are   736 symmetry adapted basis functions of A   symmetry.
   736 basis functions,  1044 primitive gaussians,   850 cartesian basis functions
    41 alpha electrons       39 beta electrons
       nuclear repulsion energy       513.7581100149 Hartrees.
 NAtoms=   22 NActive=   22 NUniq=   22 SFac= 1.00D+00 NAtFMM=   60 NAOKFM=F Big=F
 Integral buffers will be    131072 words long.
 Raffenetti 2 integral format.
 Two-electron integral symmetry is turned on.
 Nuclear repulsion after empirical dispersion term =      513.7482278866 Hartrees.
 One-electron integrals computed using PRISM.
 NBasis=   736 RedAO= T EigKep=  6.64D-06  NBF=   736
 NBsUse=   736 1.00D-06 EigRej= -1.00D+00 NBFU=   736
 Initial guess from the checkpoint file:  "Forward-wb-opt.chk"
 B after Tr=    -0.000000   -0.000000    0.000000
         Rot=    0.999957    0.009302    0.000092    0.000524 Ang=   1.07 deg.
 Initial guess <Sx>= 0.0000 <Sy>= 0.0000 <Sz>= 1.0000 <S**2>= 2.0146 S= 1.0049
 ExpMin= 2.53D-02 ExpMax= 1.53D+04 ExpMxC= 5.22D+02 IAcc=3 IRadAn=         7 AccDes= 0.00D+00
 Harris functional with IExCor= 4639 and IRadAn=       7 diagonalized for initial guess.
 HarFok:  IExCor= 4639 AccDes= 0.00D+00 IRadAn=         7 IDoV= 1 UseB2=F ITyADJ=14
 ICtDFT=  3500011 ScaDFX=  1.000000  1.000000  1.000000  1.000000
 FoFCou: FMM=F IPFlag=           0 FMFlag=      100000 FMFlg1=           0
         NFxFlg=           0 DoJE=T BraDBF=F KetDBF=T FulRan=T
         wScrn=  0.000000 ICntrl=       500 IOpCl=  0 I1Cent=   200000004 NGrid=           0
         NMat0=    1 NMatS0=      1 NMatT0=    0 NMatD0=    1 NMtDS0=    0 NMtDT0=    0
 Petite list used in FoFCou.
 Requested convergence on RMS density matrix=1.00D-08 within 128 cycles.
 Requested convergence on MAX density matrix=1.00D-06.
 Requested convergence on             energy=1.00D-06.
 No special actions if energy rises.
 SCF Done:  E(UwB97XD) =  -536.689094797     A.U. after   18 cycles
            NFock= 18  Conv=0.43D-08     -V/T= 2.0057
 <Sx>= 0.0000 <Sy>= 0.0000 <Sz>= 1.0000 <S**2>= 2.0146 S= 1.0049
 <L.S>=  0.00000000000    
 Annihilation of the first spin contaminant:
 S**2 before annihilation     2.0146,   after     2.0001
 Calling FoFJK, ICntrl=      2127 FMM=F ISym2X=0 I1Cent= 0 IOpClX= 1 NMat=1 NMatS=1 NMatT=0.
 ***** Axes restored to original set *****
 -------------------------------------------------------------------
 Center     Atomic                   Forces (Hartrees/Bohr)
 Number     Number              X              Y              Z
 -------------------------------------------------------------------
      1        1           0.000066304   -0.000041818   -0.000012544
      2        6          -0.000136121   -0.000127089   -0.000298709
      3        1           0.000186730    0.000043821    0.000022144
      4        1           0.000030383    0.000073907   -0.000016158
      5        6          -0.000439581   -0.000120091    0.000836183
      6        6           0.001837661    0.000829245    0.000286357
      7        1          -0.000347206   -0.000021047   -0.000035971
      8        8          -0.000062815   -0.000091209   -0.000455002
      9        8          -0.001369381   -0.000607195   -0.000219176
     10        1           0.000085397    0.000146757    0.000007792
     11        6          -0.000546713   -0.000484639    0.000215078
     12        1           0.000091111    0.000084990   -0.000069287
     13        6           0.000177217    0.000009373    0.000524439
     14        1           0.000002000   -0.000132301   -0.000081313
     15        6          -0.000007186   -0.000035086   -0.000055880
     16        1          -0.000010098   -0.000000011    0.000036286
     17        1           0.000040948    0.000059961    0.000006532
     18        1           0.000020428    0.000033438   -0.000013639
     19        8          -0.000362355    0.000010985   -0.000464904
     20        8           0.000069298    0.000434686    0.000017545
     21        1           0.000425729   -0.000079402   -0.000328243
     22        1           0.000248248    0.000012726    0.000098470
 -------------------------------------------------------------------
 Cartesian Forces:  Max     0.001837661 RMS     0.000384201

 GradGradGradGradGradGradGradGradGradGradGradGradGradGradGradGradGradGrad
 Berny optimization.
 Using GEDIIS/GDIIS optimizer.
 FormGI is forming the generalized inverse of G from B-inverse, IUseBI=4.
 Internal  Forces:  Max     0.001232859 RMS     0.000191805
 Search for a local minimum.
 Step number   5 out of a maximum of  103
 All quantities printed in internal units (Hartrees-Bohrs-Radians)
 Mixed Optimization -- En-DIIS/RFO-DIIS
 Swapping is turned off.
 Update second derivatives using D2CorX and points    1    2    3    4    5
 DE= -1.41D-05 DEPred=-2.19D-05 R= 6.40D-01
 TightC=F SS=  1.41D+00  RLast= 4.66D-02 DXNew= 5.8373D-01 1.3968D-01
 Trust test= 6.40D-01 RLast= 4.66D-02 DXMaxT set to 3.47D-01
 ITU=  1  1  1  1  0
     Eigenvalues ---    0.00233   0.00418   0.00475   0.00505   0.00922
     Eigenvalues ---    0.01218   0.01286   0.01321   0.01487   0.02116
     Eigenvalues ---    0.02686   0.03755   0.04495   0.04985   0.05444
     Eigenvalues ---    0.05658   0.05749   0.06079   0.07289   0.07454
     Eigenvalues ---    0.07541   0.10694   0.11128   0.13570   0.15977
     Eigenvalues ---    0.16000   0.16000   0.16000   0.16000   0.16000
     Eigenvalues ---    0.16045   0.16285   0.16731   0.17430   0.19824
     Eigenvalues ---    0.22160   0.23642   0.24988   0.25244   0.29878
     Eigenvalues ---    0.30197   0.31036   0.31335   0.33415   0.33659
     Eigenvalues ---    0.33822   0.34020   0.34101   0.34157   0.34208
     Eigenvalues ---    0.34258   0.34370   0.37031   0.37729   0.41051
     Eigenvalues ---    0.42945   0.52252   0.52757   0.80867   0.87168
 En-DIIS/RFO-DIIS/Sim-DIIS IScMMF=       -3 using points:     5    4    3    2
 RFO step:  Lambda=-2.27795065D-05.
 DidBck=T Rises=F RFO-DIIS coefs:    0.79894    0.62801   -0.46013    0.03317
 Iteration  1 RMS(Cart)=  0.00823627 RMS(Int)=  0.00002568
 Iteration  2 RMS(Cart)=  0.00003361 RMS(Int)=  0.00000327
 Iteration  3 RMS(Cart)=  0.00000000 RMS(Int)=  0.00000327
 Variable       Old X    -DE/DX   Delta X   Delta X   Delta X     New X
                                 (Linear)    (Quad)   (Total)
    R1        2.05738  -0.00001   0.00009   0.00006   0.00015   2.05754
    R2        2.05586  -0.00019   0.00059  -0.00074  -0.00014   2.05572
    R3        2.05783   0.00007   0.00009   0.00020   0.00028   2.05811
    R4        2.86245  -0.00022   0.00079  -0.00070   0.00009   2.86254
    R5        2.77868  -0.00034   0.00059  -0.00054   0.00005   2.77872
    R6        2.33244  -0.00009  -0.00010   0.00001  -0.00009   2.33236
    R7        2.06445  -0.00022   0.00051  -0.00066  -0.00015   2.06429
    R8        2.31617   0.00123  -0.00067   0.00166   0.00100   2.31717
    R9        3.64151  -0.00019  -0.00322  -0.00169  -0.00492   3.63660
   R10        2.07066  -0.00015   0.00037  -0.00038  -0.00001   2.07065
   R11        2.07104  -0.00007   0.00032  -0.00023   0.00008   2.07112
   R12        2.86794  -0.00012   0.00045  -0.00039   0.00006   2.86799
   R13        2.67237   0.00042  -0.00051   0.00090   0.00039   2.67276
   R14        2.07621  -0.00015   0.00039  -0.00042  -0.00003   2.07618
   R15        2.86001  -0.00007   0.00040  -0.00037   0.00003   2.86004
   R16        2.67148   0.00037  -0.00039   0.00078   0.00039   2.67187
   R17        2.06050   0.00003   0.00009   0.00012   0.00022   2.06071
   R18        2.06123  -0.00006   0.00023  -0.00015   0.00008   2.06132
   R19        2.05723   0.00001   0.00014   0.00004   0.00018   2.05741
   R20        1.81498   0.00019   0.00011   0.00034   0.00045   1.81543
   R21        1.81863   0.00026   0.00019   0.00046   0.00064   1.81927
    A1        1.93376   0.00005   0.00040  -0.00030   0.00010   1.93386
    A2        1.89835   0.00002   0.00016  -0.00016   0.00001   1.89835
    A3        1.90456  -0.00013  -0.00023  -0.00028  -0.00051   1.90406
    A4        1.92565   0.00003  -0.00069   0.00082   0.00013   1.92577
    A5        1.89820  -0.00001   0.00031   0.00017   0.00048   1.89868
    A6        1.90300   0.00004   0.00004  -0.00026  -0.00022   1.90278
    A7        2.06697   0.00026  -0.00152   0.00178   0.00028   2.06725
    A8        2.09246   0.00013   0.00037   0.00005   0.00044   2.09290
    A9        2.12372  -0.00039   0.00112  -0.00182  -0.00068   2.12304
   A10        1.99172   0.00020  -0.00069   0.00084   0.00015   1.99187
   A11        2.14808   0.00016  -0.00107   0.00192   0.00085   2.14893
   A12        2.14338  -0.00036   0.00176  -0.00275  -0.00099   2.14239
   A13        2.49707  -0.00038  -0.00270  -0.00016  -0.00286   2.49421
   A14        1.89588   0.00002  -0.00057   0.00090   0.00032   1.89620
   A15        1.90213   0.00007  -0.00039   0.00086   0.00047   1.90260
   A16        1.93310   0.00000   0.00024  -0.00019   0.00005   1.93315
   A17        1.91496   0.00008  -0.00035   0.00050   0.00014   1.91510
   A18        1.94074  -0.00002   0.00068  -0.00099  -0.00032   1.94043
   A19        1.87671  -0.00015   0.00039  -0.00105  -0.00066   1.87605
   A20        1.88004  -0.00003   0.00005   0.00002   0.00007   1.88011
   A21        1.95407   0.00013  -0.00032   0.00050   0.00017   1.95425
   A22        1.92105  -0.00010   0.00037  -0.00068  -0.00031   1.92073
   A23        1.90927  -0.00002  -0.00015   0.00027   0.00011   1.90938
   A24        1.90961   0.00003  -0.00005   0.00023   0.00018   1.90979
   A25        1.88958  -0.00001   0.00011  -0.00032  -0.00021   1.88937
   A26        1.93284   0.00003  -0.00013   0.00015   0.00002   1.93286
   A27        1.92673  -0.00005   0.00022  -0.00022  -0.00001   1.92673
   A28        1.92166  -0.00006   0.00022  -0.00046  -0.00024   1.92142
   A29        1.89974   0.00002  -0.00009   0.00023   0.00013   1.89987
   A30        1.89319   0.00001  -0.00008   0.00011   0.00004   1.89322
   A31        1.88873   0.00004  -0.00014   0.00020   0.00005   1.88878
   A32        1.86264  -0.00034   0.00110  -0.00250  -0.00140   1.86124
   A33        1.91805  -0.00019   0.00078  -0.00134  -0.00056   1.91749
   A34        2.85401   0.00008  -0.00026   0.00029   0.00002   2.85403
    D1        2.14582   0.00013   0.00381   0.00248   0.00629   2.15211
    D2       -0.98698  -0.00013  -0.00648   0.00159  -0.00489  -0.99187
    D3        0.03445   0.00016   0.00327   0.00291   0.00618   0.04064
    D4       -3.09834  -0.00011  -0.00702   0.00202  -0.00500  -3.10334
    D5       -2.06611   0.00010   0.00390   0.00197   0.00587  -2.06024
    D6        1.08428  -0.00016  -0.00639   0.00108  -0.00531   1.07897
    D7       -3.13778  -0.00015  -0.01001   0.00587  -0.00414   3.14127
    D8        0.00071   0.00001  -0.00941   0.00841  -0.00100  -0.00029
    D9       -0.00515   0.00012   0.00047   0.00678   0.00725   0.00210
   D10        3.13334   0.00028   0.00107   0.00932   0.01039  -3.13946
   D11        0.24550  -0.00013  -0.00125  -0.00142  -0.00267   0.24283
   D12       -2.89946   0.00004  -0.00060   0.00134   0.00074  -2.89873
   D13       -0.15582  -0.00006  -0.00280  -0.01054  -0.01334  -0.16916
   D14        3.10572   0.00007  -0.00187   0.00160  -0.00027   3.10545
   D15        1.00592   0.00004  -0.00152   0.00095  -0.00057   1.00536
   D16       -1.09666   0.00003  -0.00170   0.00150  -0.00020  -1.09685
   D17        1.03187  -0.00004  -0.00073  -0.00030  -0.00103   1.03084
   D18       -1.06793  -0.00007  -0.00038  -0.00095  -0.00133  -1.06925
   D19        3.11268  -0.00008  -0.00056  -0.00040  -0.00096   3.11172
   D20       -1.08108   0.00003  -0.00158   0.00125  -0.00033  -1.08142
   D21        3.10230  -0.00000  -0.00123   0.00061  -0.00062   3.10168
   D22        0.99972  -0.00001  -0.00141   0.00115  -0.00025   0.99946
   D23       -0.81433  -0.00001   0.00022  -0.00012   0.00010  -0.81424
   D24        1.29552   0.00001   0.00010   0.00022   0.00033   1.29585
   D25       -2.89097  -0.00001   0.00032  -0.00042  -0.00010  -2.89107
   D26        1.06151   0.00003  -0.00012   0.00048   0.00036   1.06187
   D27       -1.04370   0.00002  -0.00006   0.00024   0.00019  -1.04351
   D28       -3.12798   0.00003  -0.00016   0.00043   0.00027  -3.12770
   D29       -1.02117   0.00000   0.00013  -0.00004   0.00009  -1.02108
   D30       -3.12638  -0.00001   0.00019  -0.00028  -0.00009  -3.12646
   D31        1.07253   0.00000   0.00009  -0.00009  -0.00000   1.07253
   D32       -3.10088  -0.00002   0.00021  -0.00027  -0.00006  -3.10094
   D33        1.07709  -0.00003   0.00027  -0.00051  -0.00024   1.07685
   D34       -1.00718  -0.00002   0.00017  -0.00033  -0.00016  -1.00734
   D35       -0.77422   0.00006  -0.00012   0.00027   0.00015  -0.77407
   D36        1.28844  -0.00002   0.00013   0.00003   0.00016   1.28860
   D37       -2.91525  -0.00004  -0.00002   0.00029   0.00027  -2.91497
   D38       -2.50500   0.00009   0.00131   0.00429   0.00560  -2.49940
         Item               Value     Threshold  Converged?
 Maximum Force            0.001233     0.000450     NO 
 RMS     Force            0.000192     0.000300     YES
 Maximum Displacement     0.024893     0.001800     NO 
 RMS     Displacement     0.008240     0.001200     NO 
 Predicted change in Energy=-1.000798D-05
 GradGradGradGradGradGradGradGradGradGradGradGradGradGradGradGradGradGrad

                          Input orientation:                          
 ---------------------------------------------------------------------
 Center     Atomic      Atomic             Coordinates (Angstroms)
 Number     Number       Type             X           Y           Z
 ---------------------------------------------------------------------
      1          1           0        2.645789    1.598680    1.541109
      2          6           0        2.415219    1.280685    0.525626
      3          1           0        1.404573    0.882726    0.465494
      4          1           0        2.526576    2.133587   -0.142438
      5          6           0        3.391037    0.198573    0.111617
      6          6           0        2.854221   -1.098799   -0.325233
      7          1           0        3.618776   -1.826117   -0.607636
      8          8           0        4.604951    0.419213    0.144059
      9          8           0        1.654166   -1.346595   -0.370082
     10          1           0       -2.130858   -1.489682   -0.170522
     11          6           0       -1.936394   -0.538328    0.337172
     12          1           0       -1.794307   -0.734258    1.406105
     13          6           0       -3.127880    0.380544    0.138725
     14          1           0       -2.926984    1.311656    0.686206
     15          6           0       -4.410914   -0.237215    0.651355
     16          1           0       -4.341985   -0.439283    1.720734
     17          1           0       -4.618097   -1.171920    0.128622
     18          1           0       -5.246113    0.440205    0.481398
     19          8           0       -3.293633    0.669481   -1.235370
     20          8           0       -0.806237    0.104936   -0.219046
     21          1           0       -0.085722   -0.526065   -0.316631
     22          1           0       -2.419262    0.862686   -1.583306
 ---------------------------------------------------------------------
                    Distance matrix (angstroms):
                    1          2          3          4          5
     1  H    0.000000
     2  C    1.088801   0.000000
     3  H    1.791690   1.087839   0.000000
     4  H    1.770499   1.089106   1.786932   0.000000
     5  C    2.135214   1.514791   2.130571   2.134506   0.000000
     6  C    3.286801   2.564883   2.579373   3.254087   1.470436
     7  H    4.158490   3.519241   3.659526   4.133832   2.160686
     8  O    2.679777   2.383832   3.249705   2.709391   1.234229
     9  O    3.648371   2.878211   2.393816   3.595078   2.374089
    10  H    5.940035   5.369019   4.304893   5.900894   5.781101
    11  C    5.197371   4.720261   3.632894   5.223721   5.382882
    12  H    5.017498   4.749247   3.705701   5.412260   5.425281
    13  C    6.065129   5.629022   4.571880   5.926641   6.521512
    14  H    5.645268   5.344706   4.358335   5.577055   6.441001
    15  C    7.345694   6.993991   5.925259   7.374250   7.832730
    16  H    7.281109   7.074346   6.028786   7.567576   7.924377
    17  H    7.901607   7.459250   6.372410   7.876941   8.125563
    18  H    8.046563   7.707423   6.665411   7.979436   8.648438
    19  O    6.621856   6.005469   5.001155   6.100240   6.835271
    20  O    4.152818   3.509231   2.441563   3.902427   4.211320
    21  H    3.927708   3.198194   2.194855   3.732049   3.577198
    22  H    5.996532   5.290985   4.338168   5.305903   6.088792
                    6          7          8          9         10
     6  C    0.000000
     7  H    1.092378   0.000000
     8  O    2.364244   2.564975   0.000000
     9  O    1.226192   2.036189   3.477003   0.000000
    10  H    5.002773   5.776032   7.008135   3.792981   0.000000
    11  C    4.868563   5.780223   6.613877   3.747750   1.095739
    12  H    4.973855   5.877821   6.623727   3.927056   1.780361
    13  C    6.179744   7.137490   7.732929   5.109780   2.141828
    14  H    6.344732   7.373373   7.603974   5.400831   3.035670
    15  C    7.380937   8.281641   9.053953   6.249740   2.728151
    16  H    7.510414   8.409419   9.125272   6.414714   3.093424
    17  H    7.486446   8.295549   9.359303   6.294482   2.525237
    18  H    8.284600   9.214579   9.856860   7.178546   3.722133
    19  O    6.461522   7.375870   8.022037   5.412393   2.673561
    20  O    3.854764   4.843626   5.432455   2.860653   2.073591
    21  H    2.995223   3.936766   4.807099   1.924405   2.265499
    22  H    5.765396   6.681280   7.247070   4.790162   2.759124
                   11         12         13         14         15
    11  C    0.000000
    12  H    1.095991   0.000000
    13  C    1.517677   2.151151   0.000000
    14  H    2.127330   2.446830   1.098665   0.000000
    15  C    2.512494   2.768272   1.513470   2.145288   0.000000
    16  H    2.776854   2.583924   2.156136   2.477552   1.090483
    17  H    2.763415   3.130064   2.151974   3.055963   1.090802
    18  H    3.454354   3.761570   2.146601   2.485906   1.088734
    19  O    2.402871   3.346020   1.413894   2.058949   2.372793
    20  O    1.414363   2.078857   2.365160   2.602542   3.724024
    21  H    1.962804   2.435247   3.206869   3.529259   4.441589
    22  H    2.425744   3.446357   1.923536   2.368552   3.189070
                   16         17         18         19         20
    16  H    0.000000
    17  H    1.774208   0.000000
    18  H    1.768305   1.765729   0.000000
    19  O    3.326703   2.646779   2.609988   0.000000
    20  O    4.069451   4.035036   4.507275   2.745681   0.000000
    21  H    4.719551   4.599761   5.310383   3.544588   0.962719
    22  H    4.038399   3.450390   3.525986   0.960683   2.244380
                   21         22
    21  H    0.000000
    22  H    2.996415   0.000000
 Stoichiometry    C6H12O4(3)
 Framework group  C1[X(C6H12O4)]
 Deg. of freedom    60
 Full point group                 C1      NOp   1
 Largest Abelian subgroup         C1      NOp   1
 Largest concise Abelian subgroup C1      NOp   1
                         Standard orientation:                         
 ---------------------------------------------------------------------
 Center     Atomic      Atomic             Coordinates (Angstroms)
 Number     Number       Type             X           Y           Z
 ---------------------------------------------------------------------
      1          1           0        2.662881   -1.825261   -1.277005
      2          6           0        2.425303   -1.359398   -0.322010
      3          1           0        1.416266   -0.953000   -0.330820
      4          1           0        2.526507   -2.104307    0.466039
      5          6           0        3.403170   -0.231680   -0.063907
      6          6           0        2.869405    1.118180    0.170947
      7          1           0        3.635296    1.876343    0.349517
      8          8           0        4.616152   -0.459403   -0.052110
      9          8           0        1.670317    1.374545    0.167525
     10          1           0       -2.112068    1.501177   -0.085918
     11          6           0       -1.918231    0.484343   -0.445251
     12          1           0       -1.766000    0.519150   -1.530060
     13          6           0       -3.116136   -0.390340   -0.123855
     14          1           0       -2.915422   -1.393077   -0.525473
     15          6           0       -4.391510    0.149608   -0.734156
     16          1           0       -4.312398    0.190703   -1.820989
     17          1           0       -4.598282    1.152255   -0.357602
     18          1           0       -5.231647   -0.491897   -0.473421
     19          8           0       -3.295123   -0.471812    1.276296
     20          8           0       -0.796230   -0.073775    0.210525
     21          1           0       -0.073299    0.561917    0.220187
     22          1           0       -2.424774   -0.614716    1.657062
 ---------------------------------------------------------------------
 Rotational constants (GHZ):           3.4140435           0.3518388           0.3399927
 Standard basis: Aug-CC-pVTZ (5D, 7F)
 There are   850 symmetry adapted cartesian basis functions of A   symmetry.
 There are   736 symmetry adapted basis functions of A   symmetry.
   736 basis functions,  1044 primitive gaussians,   850 cartesian basis functions
    41 alpha electrons       39 beta electrons
       nuclear repulsion energy       513.8640064101 Hartrees.
 NAtoms=   22 NActive=   22 NUniq=   22 SFac= 1.00D+00 NAtFMM=   60 NAOKFM=F Big=F
 Integral buffers will be    131072 words long.
 Raffenetti 2 integral format.
 Two-electron integral symmetry is turned on.
 Nuclear repulsion after empirical dispersion term =      513.8541190546 Hartrees.
 One-electron integrals computed using PRISM.
 NBasis=   736 RedAO= T EigKep=  6.65D-06  NBF=   736
 NBsUse=   736 1.00D-06 EigRej= -1.00D+00 NBFU=   736
 Initial guess from the checkpoint file:  "Forward-wb-opt.chk"
 B after Tr=    -0.000000    0.000000    0.000000
         Rot=    0.999984   -0.005632   -0.000138   -0.000025 Ang=  -0.65 deg.
 Initial guess <Sx>= 0.0000 <Sy>= 0.0000 <Sz>= 1.0000 <S**2>= 2.0146 S= 1.0049
 ExpMin= 2.53D-02 ExpMax= 1.53D+04 ExpMxC= 5.22D+02 IAcc=3 IRadAn=         7 AccDes= 0.00D+00
 Harris functional with IExCor= 4639 and IRadAn=       7 diagonalized for initial guess.
 HarFok:  IExCor= 4639 AccDes= 0.00D+00 IRadAn=         7 IDoV= 1 UseB2=F ITyADJ=14
 ICtDFT=  3500011 ScaDFX=  1.000000  1.000000  1.000000  1.000000
 FoFCou: FMM=F IPFlag=           0 FMFlag=      100000 FMFlg1=           0
         NFxFlg=           0 DoJE=T BraDBF=F KetDBF=T FulRan=T
         wScrn=  0.000000 ICntrl=       500 IOpCl=  0 I1Cent=   200000004 NGrid=           0
         NMat0=    1 NMatS0=      1 NMatT0=    0 NMatD0=    1 NMtDS0=    0 NMtDT0=    0
 Petite list used in FoFCou.
 Requested convergence on RMS density matrix=1.00D-08 within 128 cycles.
 Requested convergence on MAX density matrix=1.00D-06.
 Requested convergence on             energy=1.00D-06.
 No special actions if energy rises.
 SCF Done:  E(UwB97XD) =  -536.689105262     A.U. after   18 cycles
            NFock= 18  Conv=0.29D-08     -V/T= 2.0057
 <Sx>= 0.0000 <Sy>= 0.0000 <Sz>= 1.0000 <S**2>= 2.0146 S= 1.0049
 <L.S>=  0.00000000000    
 Annihilation of the first spin contaminant:
 S**2 before annihilation     2.0146,   after     2.0001
 Calling FoFJK, ICntrl=      2127 FMM=F ISym2X=0 I1Cent= 0 IOpClX= 1 NMat=1 NMatS=1 NMatT=0.
 ***** Axes restored to original set *****
 -------------------------------------------------------------------
 Center     Atomic                   Forces (Hartrees/Bohr)
 Number     Number              X              Y              Z
 -------------------------------------------------------------------
      1        1           0.000012880   -0.000011491   -0.000053978
      2        6           0.000007920   -0.000128927   -0.000064988
      3        1           0.000162770    0.000019186    0.000030746
      4        1           0.000027027   -0.000024115    0.000032261
      5        6          -0.000557289    0.000020039    0.000066370
      6        6           0.001198468    0.000664935    0.000050875
      7        1          -0.000286965   -0.000044246    0.000066594
      8        8          -0.000066352   -0.000161343   -0.000069673
      9        8          -0.000687101   -0.000403796    0.000040308
     10        1           0.000076217    0.000167786    0.000012880
     11        6          -0.000474966   -0.000297613    0.000236950
     12        1           0.000065668    0.000064547   -0.000109976
     13        6           0.000027344   -0.000122797    0.000438549
     14        1           0.000004001   -0.000128383   -0.000098270
     15        6          -0.000029887    0.000000286    0.000003930
     16        1          -0.000021711    0.000004785   -0.000035865
     17        1           0.000047007    0.000087466    0.000029276
     18        1           0.000053622   -0.000017075    0.000005385
     19        8          -0.000036650    0.000078018   -0.000365795
     20        8           0.000216385    0.000108260    0.000003638
     21        1           0.000241459    0.000138702   -0.000282824
     22        1           0.000020152   -0.000014224    0.000063608
 -------------------------------------------------------------------
 Cartesian Forces:  Max     0.001198468 RMS     0.000247699

 GradGradGradGradGradGradGradGradGradGradGradGradGradGradGradGradGradGrad
 Berny optimization.
 Using GEDIIS/GDIIS optimizer.
 FormGI is forming the generalized inverse of G from B-inverse, IUseBI=4.
 Internal  Forces:  Max     0.000557309 RMS     0.000124378
 Search for a local minimum.
 Step number   6 out of a maximum of  103
 All quantities printed in internal units (Hartrees-Bohrs-Radians)
 Mixed Optimization -- En-DIIS/RFO-DIIS
 Swapping is turned off.
 Update second derivatives using D2CorX and points    1    2    3    4    5
                                                      6
 DE= -1.05D-05 DEPred=-1.00D-05 R= 1.05D+00
 TightC=F SS=  1.41D+00  RLast= 2.51D-02 DXNew= 5.8373D-01 7.5376D-02
 Trust test= 1.05D+00 RLast= 2.51D-02 DXMaxT set to 3.47D-01
 ITU=  1  1  1  1  1  0
     Eigenvalues ---    0.00215   0.00416   0.00475   0.00502   0.00944
     Eigenvalues ---    0.01221   0.01284   0.01319   0.01620   0.02627
     Eigenvalues ---    0.03082   0.03755   0.04487   0.05009   0.05463
     Eigenvalues ---    0.05657   0.05751   0.05989   0.07295   0.07458
     Eigenvalues ---    0.07529   0.10920   0.11292   0.13567   0.15339
     Eigenvalues ---    0.16000   0.16000   0.16000   0.16000   0.16016
     Eigenvalues ---    0.16127   0.16203   0.16654   0.17030   0.19683
     Eigenvalues ---    0.22276   0.23816   0.24657   0.25057   0.29883
     Eigenvalues ---    0.30249   0.30967   0.31378   0.33396   0.33660
     Eigenvalues ---    0.33740   0.33963   0.34100   0.34130   0.34220
     Eigenvalues ---    0.34254   0.34388   0.37082   0.38299   0.41055
     Eigenvalues ---    0.42307   0.52719   0.53791   0.79902   0.84776
 En-DIIS/RFO-DIIS/Sim-DIIS IScMMF=       -3 using points:     6    5    4    3    2
 RFO step:  Lambda=-1.02364559D-05.
 DidBck=F Rises=F RFO-DIIS coefs:    2.10436   -0.63123   -0.47376   -0.11531    0.11594
 Iteration  1 RMS(Cart)=  0.01154007 RMS(Int)=  0.00003626
 Iteration  2 RMS(Cart)=  0.00007074 RMS(Int)=  0.00000362
 Iteration  3 RMS(Cart)=  0.00000000 RMS(Int)=  0.00000362
 Variable       Old X    -DE/DX   Delta X   Delta X   Delta X     New X
                                 (Linear)    (Quad)   (Total)
    R1        2.05754  -0.00005   0.00055  -0.00053   0.00002   2.05755
    R2        2.05572  -0.00016   0.00043  -0.00081  -0.00038   2.05534
    R3        2.05811  -0.00004   0.00073  -0.00060   0.00013   2.05824
    R4        2.86254  -0.00026   0.00104  -0.00129  -0.00026   2.86228
    R5        2.77872  -0.00042   0.00060  -0.00121  -0.00061   2.77811
    R6        2.33236  -0.00010  -0.00027  -0.00009  -0.00036   2.33200
    R7        2.06429  -0.00019   0.00028  -0.00070  -0.00041   2.06388
    R8        2.31717   0.00056   0.00140  -0.00028   0.00111   2.31828
    R9        3.63660  -0.00014  -0.01311   0.00203  -0.01108   3.62552
   R10        2.07065  -0.00017   0.00049  -0.00083  -0.00033   2.07031
   R11        2.07112  -0.00011   0.00053  -0.00064  -0.00011   2.07102
   R12        2.86799  -0.00012   0.00045  -0.00050  -0.00005   2.86794
   R13        2.67276   0.00037  -0.00015   0.00113   0.00097   2.67373
   R14        2.07618  -0.00016   0.00044  -0.00074  -0.00030   2.07587
   R15        2.86004  -0.00007   0.00017  -0.00010   0.00006   2.86011
   R16        2.67187   0.00031   0.00002   0.00088   0.00090   2.67277
   R17        2.06071  -0.00004   0.00059  -0.00050   0.00010   2.06081
   R18        2.06132  -0.00010   0.00052  -0.00065  -0.00013   2.06119
   R19        2.05741  -0.00005   0.00059  -0.00054   0.00005   2.05746
   R20        1.81543  -0.00001   0.00106  -0.00066   0.00039   1.81582
   R21        1.81927   0.00001   0.00162  -0.00091   0.00070   1.81998
    A1        1.93386   0.00002   0.00043  -0.00015   0.00028   1.93414
    A2        1.89835  -0.00000   0.00033  -0.00039  -0.00006   1.89829
    A3        1.90406  -0.00002  -0.00081   0.00017  -0.00064   1.90342
    A4        1.92577   0.00005  -0.00023   0.00046   0.00022   1.92600
    A5        1.89868  -0.00004   0.00137  -0.00075   0.00062   1.89930
    A6        1.90278  -0.00001  -0.00113   0.00068  -0.00046   1.90232
    A7        2.06725   0.00024  -0.00155   0.00232   0.00075   2.06800
    A8        2.09290   0.00007   0.00156  -0.00090   0.00065   2.09354
    A9        2.12304  -0.00031   0.00004  -0.00142  -0.00140   2.12164
   A10        1.99187   0.00023  -0.00040   0.00118   0.00077   1.99264
   A11        2.14893  -0.00000   0.00017   0.00068   0.00085   2.14978
   A12        2.14239  -0.00023   0.00023  -0.00186  -0.00163   2.14076
   A13        2.49421  -0.00030  -0.00862   0.00191  -0.00671   2.48750
   A14        1.89620   0.00003   0.00018   0.00032   0.00051   1.89671
   A15        1.90260   0.00002   0.00101  -0.00067   0.00034   1.90295
   A16        1.93315  -0.00004   0.00080  -0.00129  -0.00049   1.93266
   A17        1.91510   0.00005  -0.00023   0.00067   0.00044   1.91555
   A18        1.94043  -0.00004  -0.00013  -0.00032  -0.00045   1.93997
   A19        1.87605  -0.00002  -0.00163   0.00129  -0.00034   1.87571
   A20        1.88011  -0.00003   0.00073  -0.00112  -0.00039   1.87972
   A21        1.95425   0.00011  -0.00041   0.00115   0.00074   1.95499
   A22        1.92073  -0.00009  -0.00034  -0.00015  -0.00049   1.92024
   A23        1.90938  -0.00002   0.00028  -0.00021   0.00008   1.90946
   A24        1.90979   0.00001   0.00081  -0.00108  -0.00027   1.90951
   A25        1.88937   0.00002  -0.00102   0.00133   0.00031   1.88968
   A26        1.93286   0.00004  -0.00042   0.00073   0.00031   1.93317
   A27        1.92673  -0.00005   0.00044  -0.00070  -0.00027   1.92646
   A28        1.92142  -0.00003  -0.00042   0.00020  -0.00022   1.92120
   A29        1.89987   0.00001   0.00026  -0.00012   0.00014   1.90001
   A30        1.89322  -0.00000   0.00011  -0.00014  -0.00003   1.89320
   A31        1.88878   0.00003   0.00004   0.00003   0.00007   1.88885
   A32        1.86124  -0.00012  -0.00300   0.00197  -0.00103   1.86022
   A33        1.91749  -0.00009  -0.00105   0.00073  -0.00032   1.91717
   A34        2.85403   0.00011  -0.00037   0.00076   0.00039   2.85442
    D1        2.15211   0.00001   0.00317   0.00115   0.00432   2.15643
    D2       -0.99187   0.00001  -0.00022   0.00193   0.00171  -0.99016
    D3        0.04064   0.00002   0.00230   0.00168   0.00398   0.04462
    D4       -3.10334   0.00002  -0.00109   0.00247   0.00137  -3.10196
    D5       -2.06024  -0.00001   0.00243   0.00117   0.00361  -2.05663
    D6        1.07897  -0.00001  -0.00095   0.00195   0.00100   1.07997
    D7        3.14127   0.00004  -0.00138   0.00306   0.00168  -3.14024
    D8       -0.00029  -0.00000   0.00119  -0.00162  -0.00043  -0.00072
    D9        0.00210   0.00004   0.00206   0.00226   0.00432   0.00643
   D10       -3.13946   0.00000   0.00464  -0.00241   0.00222  -3.13723
   D11        0.24283  -0.00000  -0.00414   0.00323  -0.00092   0.24191
   D12       -2.89873  -0.00005  -0.00135  -0.00185  -0.00320  -2.90192
   D13       -0.16916  -0.00004  -0.02418  -0.00306  -0.02724  -0.19640
   D14        3.10545   0.00006  -0.00176   0.00114  -0.00062   3.10483
   D15        1.00536   0.00004  -0.00234   0.00143  -0.00091   1.00445
   D16       -1.09685   0.00001  -0.00054  -0.00091  -0.00146  -1.09831
   D17        1.03084  -0.00001  -0.00247   0.00076  -0.00171   1.02914
   D18       -1.06925  -0.00003  -0.00305   0.00105  -0.00200  -1.07125
   D19        3.11172  -0.00007  -0.00125  -0.00130  -0.00254   3.10918
   D20       -1.08142   0.00002  -0.00118  -0.00003  -0.00121  -1.08262
   D21        3.10168   0.00000  -0.00176   0.00026  -0.00150   3.10018
   D22        0.99946  -0.00003   0.00004  -0.00208  -0.00205   0.99742
   D23       -0.81424   0.00000   0.00058  -0.00042   0.00016  -0.81408
   D24        1.29585  -0.00002   0.00127  -0.00110   0.00017   1.29602
   D25       -2.89107   0.00001  -0.00011   0.00034   0.00023  -2.89084
   D26        1.06187   0.00001   0.00112  -0.00104   0.00008   1.06196
   D27       -1.04351   0.00001   0.00078  -0.00090  -0.00012  -1.04363
   D28       -3.12770   0.00002   0.00072  -0.00061   0.00010  -3.12760
   D29       -1.02108  -0.00000   0.00028  -0.00023   0.00005  -1.02103
   D30       -3.12646  -0.00001  -0.00006  -0.00009  -0.00015  -3.12662
   D31        1.07253   0.00000  -0.00013   0.00019   0.00007   1.07259
   D32       -3.10094  -0.00001  -0.00026   0.00041   0.00015  -3.10080
   D33        1.07685  -0.00002  -0.00060   0.00055  -0.00005   1.07680
   D34       -1.00734  -0.00001  -0.00066   0.00083   0.00017  -1.00717
   D35       -0.77407   0.00006  -0.00016   0.00128   0.00111  -0.77295
   D36        1.28860  -0.00002   0.00101  -0.00082   0.00019   1.28879
   D37       -2.91497  -0.00003   0.00121  -0.00091   0.00030  -2.91467
   D38       -2.49940   0.00009   0.01213   0.00310   0.01523  -2.48417
         Item               Value     Threshold  Converged?
 Maximum Force            0.000557     0.000450     NO 
 RMS     Force            0.000124     0.000300     YES
 Maximum Displacement     0.031724     0.001800     NO 
 RMS     Displacement     0.011537     0.001200     NO 
 Predicted change in Energy=-5.115892D-06
 GradGradGradGradGradGradGradGradGradGradGradGradGradGradGradGradGradGrad

                          Input orientation:                          
 ---------------------------------------------------------------------
 Center     Atomic      Atomic             Coordinates (Angstroms)
 Number     Number       Type             X           Y           Z
 ---------------------------------------------------------------------
      1          1           0        2.639382    1.610246    1.528774
      2          6           0        2.406534    1.282726    0.516835
      3          1           0        1.396674    0.882446    0.462848
      4          1           0        2.514894    2.129781   -0.159226
      5          6           0        3.383974    0.199393    0.110413
      6          6           0        2.850321   -1.101597   -0.318386
      7          1           0        3.615909   -1.830094   -0.594025
      8          8           0        4.597422    0.422029    0.139188
      9          8           0        1.650472   -1.353403   -0.362531
     10          1           0       -2.128476   -1.488840   -0.178131
     11          6           0       -1.933354   -0.542166    0.337613
     12          1           0       -1.792984   -0.746599    1.405122
     13          6           0       -3.122321    0.380982    0.144178
     14          1           0       -2.920473    1.306550    0.700318
     15          6           0       -4.408651   -0.237678    0.647474
     16          1           0       -4.343869   -0.449431    1.715290
     17          1           0       -4.616659   -1.166990    0.115672
     18          1           0       -5.241325    0.443696    0.480802
     19          8           0       -3.282771    0.682847   -1.228257
     20          8           0       -0.800559    0.103381   -0.211866
     21          1           0       -0.081124   -0.528809   -0.313319
     22          1           0       -2.406097    0.876237   -1.570827
 ---------------------------------------------------------------------
                    Distance matrix (angstroms):
                    1          2          3          4          5
     1  H    0.000000
     2  C    1.088811   0.000000
     3  H    1.791707   1.087638   0.000000
     4  H    1.770525   1.089175   1.786963   0.000000
     5  C    2.134636   1.514654   2.130759   2.134104   0.000000
     6  C    3.287946   2.565060   2.580666   3.252636   1.470112
     7  H    4.158824   3.519409   3.660581   4.133025   2.160751
     8  O    2.678943   2.383990   3.249851   2.709685   1.234039
     9  O    3.652149   2.879946   2.396807   3.594597   2.374843
    10  H    5.937199   5.360119   4.296572   5.886906   5.772391
    11  C    5.192461   4.711367   3.624126   5.212778   5.373593
    12  H    5.021541   4.747965   3.703456   5.410967   5.419600
    13  C    6.051894   5.614290   4.557887   5.910038   6.508916
    14  H    5.629436   5.330219   4.344423   5.564148   6.428050
    15  C    7.339366   6.983942   5.915283   7.361461   7.823329
    16  H    7.283053   7.071394   6.024645   7.563649   7.919354
    17  H    7.896836   7.448978   6.362460   7.861509   8.116474
    18  H    8.035212   7.693830   6.652508   7.963131   8.636704
    19  O    6.597968   5.981086   4.979647   6.070368   6.816983
    20  O    4.139283   3.493896   2.426936   3.886039   4.198023
    21  H    3.920462   3.187360   2.185856   3.719027   3.566053
    22  H    5.966838   5.261652   4.312417   5.270687   6.067092
                    6          7          8          9         10
     6  C    0.000000
     7  H    1.092159   0.000000
     8  O    2.362874   2.563791   0.000000
     9  O    1.226781   2.035624   3.476837   0.000000
    10  H    4.995803   5.769522   6.999273   3.785868   0.000000
    11  C    4.860744   5.772436   6.604550   3.740604   1.095563
    12  H    4.965559   5.867424   6.618578   3.917933   1.780496
    13  C    6.171260   7.130045   7.719854   5.103371   2.141926
    14  H    6.335533   7.364655   7.590520   5.394306   3.035315
    15  C    7.373731   8.274701   9.044497   6.243231   2.728778
    16  H    7.504500   8.402216   9.120868   6.408326   3.094088
    17  H    7.479870   8.289665   9.350124   6.288112   2.526056
    18  H    8.276555   9.207387   9.844701   7.172004   3.722730
    19  O    6.451893   7.369458   8.002211   5.406726   2.674207
    20  O    3.846068   4.836275   5.418762   2.855254   2.073564
    21  H    2.986885   3.929401   4.795587   1.918542   2.265300
    22  H    5.754160   6.674048   7.223555   4.784039   2.758671
                   11         12         13         14         15
    11  C    0.000000
    12  H    1.095934   0.000000
    13  C    1.517651   2.151409   0.000000
    14  H    2.126901   2.446100   1.098504   0.000000
    15  C    2.513130   2.770333   1.513504   2.145253   0.000000
    16  H    2.777981   2.586799   2.156423   2.477841   1.090535
    17  H    2.764017   3.132499   2.151761   3.055693   1.090734
    18  H    3.454722   3.763274   2.146492   2.485772   1.088759
    19  O    2.402818   3.346262   1.414370   2.059045   2.373466
    20  O    1.414879   2.078948   2.365250   2.602639   3.724663
    21  H    1.963325   2.435351   3.207164   3.529576   4.442451
    22  H    2.424356   3.444675   1.923408   2.368091   3.189341
                   16         17         18         19         20
    16  H    0.000000
    17  H    1.774284   0.000000
    18  H    1.768351   1.765740   0.000000
    19  O    3.327529   2.647130   2.610366   0.000000
    20  O    4.071189   4.035312   4.507328   2.744122   0.000000
    21  H    4.721499   4.600259   5.310750   3.543412   0.963091
    22  H    4.038679   3.450456   3.526301   0.960892   2.240945
                   21         22
    21  H    0.000000
    22  H    2.993490   0.000000
 Stoichiometry    C6H12O4(3)
 Framework group  C1[X(C6H12O4)]
 Deg. of freedom    60
 Full point group                 C1      NOp   1
 Largest Abelian subgroup         C1      NOp   1
 Largest concise Abelian subgroup C1      NOp   1
                         Standard orientation:                         
 ---------------------------------------------------------------------
 Center     Atomic      Atomic             Coordinates (Angstroms)
 Number     Number       Type             X           Y           Z
 ---------------------------------------------------------------------
      1          1           0        2.654711   -1.816915   -1.290024
      2          6           0        2.415737   -1.355936   -0.332998
      3          1           0        1.407747   -0.947478   -0.341671
      4          1           0        2.514003   -2.105433    0.451158
      5          6           0        3.396013   -0.232400   -0.066728
      6          6           0        2.866314    1.116650    0.179671
      7          1           0        3.633787    1.872006    0.361971
      8          8           0        4.608381   -0.462358   -0.055082
      9          8           0        1.667589    1.377511    0.179473
     10          1           0       -2.108968    1.504122   -0.053737
     11          6           0       -1.915108    0.496099   -0.436575
     12          1           0       -1.765180    0.555274   -1.520592
     13          6           0       -3.110731   -0.387504   -0.131627
     14          1           0       -2.909708   -1.380044   -0.557262
     15          6           0       -4.389557    0.164078   -0.724126
     16          1           0       -4.315171    0.230805   -1.810073
     17          1           0       -4.596526    1.157101   -0.323164
     18          1           0       -5.227335   -0.485115   -0.474978
     19          8           0       -3.283689   -0.502356    1.267421
     20          8           0       -0.790325   -0.075256    0.203970
     21          1           0       -0.068172    0.561570    0.226136
     22          1           0       -2.410843   -0.652142    1.640270
 ---------------------------------------------------------------------
 Rotational constants (GHZ):           3.4100527           0.3532094           0.3409911
 Standard basis: Aug-CC-pVTZ (5D, 7F)
 There are   850 symmetry adapted cartesian basis functions of A   symmetry.
 There are   736 symmetry adapted basis functions of A   symmetry.
   736 basis functions,  1044 primitive gaussians,   850 cartesian basis functions
    41 alpha electrons       39 beta electrons
       nuclear repulsion energy       514.1806315527 Hartrees.
 NAtoms=   22 NActive=   22 NUniq=   22 SFac= 1.00D+00 NAtFMM=   60 NAOKFM=F Big=F
 Integral buffers will be    131072 words long.
 Raffenetti 2 integral format.
 Two-electron integral symmetry is turned on.
 Nuclear repulsion after empirical dispersion term =      514.1707306451 Hartrees.
 One-electron integrals computed using PRISM.
 NBasis=   736 RedAO= T EigKep=  6.65D-06  NBF=   736
 NBsUse=   736 1.00D-06 EigRej= -1.00D+00 NBFU=   736
 Initial guess from the checkpoint file:  "Forward-wb-opt.chk"
 B after Tr=     0.000000    0.000000   -0.000000
         Rot=    0.999975   -0.007059   -0.000195    0.000066 Ang=  -0.81 deg.
 Initial guess <Sx>= 0.0000 <Sy>= 0.0000 <Sz>= 1.0000 <S**2>= 2.0146 S= 1.0049
 ExpMin= 2.53D-02 ExpMax= 1.53D+04 ExpMxC= 5.22D+02 IAcc=3 IRadAn=         7 AccDes= 0.00D+00
 Harris functional with IExCor= 4639 and IRadAn=       7 diagonalized for initial guess.
 HarFok:  IExCor= 4639 AccDes= 0.00D+00 IRadAn=         7 IDoV= 1 UseB2=F ITyADJ=14
 ICtDFT=  3500011 ScaDFX=  1.000000  1.000000  1.000000  1.000000
 FoFCou: FMM=F IPFlag=           0 FMFlag=      100000 FMFlg1=           0
         NFxFlg=           0 DoJE=T BraDBF=F KetDBF=T FulRan=T
         wScrn=  0.000000 ICntrl=       500 IOpCl=  0 I1Cent=   200000004 NGrid=           0
         NMat0=    1 NMatS0=      1 NMatT0=    0 NMatD0=    1 NMtDS0=    0 NMtDT0=    0
 Petite list used in FoFCou.
 Requested convergence on RMS density matrix=1.00D-08 within 128 cycles.
 Requested convergence on MAX density matrix=1.00D-06.
 Requested convergence on             energy=1.00D-06.
 No special actions if energy rises.
 SCF Done:  E(UwB97XD) =  -536.689112030     A.U. after   15 cycles
            NFock= 15  Conv=0.52D-08     -V/T= 2.0057
 <Sx>= 0.0000 <Sy>= 0.0000 <Sz>= 1.0000 <S**2>= 2.0146 S= 1.0049
 <L.S>=  0.00000000000    
 Annihilation of the first spin contaminant:
 S**2 before annihilation     2.0146,   after     2.0001
 Calling FoFJK, ICntrl=      2127 FMM=F ISym2X=0 I1Cent= 0 IOpClX= 1 NMat=1 NMatS=1 NMatT=0.
 ***** Axes restored to original set *****
 -------------------------------------------------------------------
 Center     Atomic                   Forces (Hartrees/Bohr)
 Number     Number              X              Y              Z
 -------------------------------------------------------------------
      1        1          -0.000030116    0.000011493   -0.000057117
      2        6           0.000203631   -0.000034902   -0.000008377
      3        1           0.000070894    0.000001542    0.000044132
      4        1          -0.000005682   -0.000043363    0.000057267
      5        6          -0.000745929   -0.000106589   -0.000183041
      6        6           0.000393304    0.000258075    0.000102026
      7        1          -0.000133050   -0.000026530    0.000002531
      8        8           0.000219089   -0.000003312    0.000061626
      9        8          -0.000035945   -0.000129828    0.000074036
     10        1           0.000047303    0.000081033    0.000000093
     11        6          -0.000241411   -0.000117775    0.000123211
     12        1           0.000030752    0.000042118   -0.000105439
     13        6           0.000033163   -0.000063341    0.000205175
     14        1          -0.000013680   -0.000035687   -0.000060170
     15        6           0.000024544    0.000032990   -0.000037148
     16        1           0.000004823    0.000012371   -0.000076308
     17        1           0.000017501    0.000044218    0.000028240
     18        1           0.000060289   -0.000034185    0.000010573
     19        8           0.000132289    0.000041512   -0.000118038
     20        8           0.000112339   -0.000164550    0.000056443
     21        1           0.000020710    0.000290965   -0.000200902
     22        1          -0.000164820   -0.000056254    0.000081187
 -------------------------------------------------------------------
 Cartesian Forces:  Max     0.000745929 RMS     0.000145840

 GradGradGradGradGradGradGradGradGradGradGradGradGradGradGradGradGradGrad
 Berny optimization.
 Using GEDIIS/GDIIS optimizer.
 FormGI is forming the generalized inverse of G from B-inverse, IUseBI=4.
 Internal  Forces:  Max     0.000285275 RMS     0.000075982
 Search for a local minimum.
 Step number   7 out of a maximum of  103
 All quantities printed in internal units (Hartrees-Bohrs-Radians)
 Mixed Optimization -- En-DIIS/RFO-DIIS
 Swapping is turned off.
 Update second derivatives using D2CorX and points    1    2    3    4    5
                                                      6    7
 DE= -6.77D-06 DEPred=-5.12D-06 R= 1.32D+00
 TightC=F SS=  1.41D+00  RLast= 3.57D-02 DXNew= 5.8373D-01 1.0715D-01
 Trust test= 1.32D+00 RLast= 3.57D-02 DXMaxT set to 3.47D-01
 ITU=  1  1  1  1  1  1  0
     Eigenvalues ---    0.00196   0.00426   0.00463   0.00475   0.00754
     Eigenvalues ---    0.01219   0.01284   0.01320   0.01699   0.02836
     Eigenvalues ---    0.03174   0.03760   0.04486   0.05022   0.05484
     Eigenvalues ---    0.05657   0.05756   0.05882   0.07315   0.07464
     Eigenvalues ---    0.07526   0.10879   0.11611   0.13555   0.14246
     Eigenvalues ---    0.16000   0.16000   0.16000   0.16004   0.16064
     Eigenvalues ---    0.16080   0.16201   0.16729   0.17239   0.19632
     Eigenvalues ---    0.22248   0.23572   0.24552   0.25640   0.29871
     Eigenvalues ---    0.30243   0.30678   0.31832   0.33356   0.33561
     Eigenvalues ---    0.33707   0.34052   0.34091   0.34126   0.34226
     Eigenvalues ---    0.34254   0.34397   0.35287   0.38276   0.41085
     Eigenvalues ---    0.42779   0.52728   0.54996   0.79017   0.88151
 En-DIIS/RFO-DIIS/Sim-DIIS IScMMF=       -3 using points:     7    6    5    4    3    2
 RFO step:  Lambda=-4.61296062D-06.
 DidBck=F Rises=F RFO-DIIS coefs:    1.18346    0.44906   -0.33045   -0.40596    0.09277
                  RFO-DIIS coefs:    0.01111
 Iteration  1 RMS(Cart)=  0.00468659 RMS(Int)=  0.00000675
 Iteration  2 RMS(Cart)=  0.00002135 RMS(Int)=  0.00000196
 Iteration  3 RMS(Cart)=  0.00000000 RMS(Int)=  0.00000196
 Variable       Old X    -DE/DX   Delta X   Delta X   Delta X     New X
                                 (Linear)    (Quad)   (Total)
    R1        2.05755  -0.00006   0.00022  -0.00031  -0.00008   2.05747
    R2        2.05534  -0.00007  -0.00010  -0.00014  -0.00024   2.05510
    R3        2.05824  -0.00007   0.00035  -0.00039  -0.00005   2.05820
    R4        2.86228  -0.00019   0.00045  -0.00085  -0.00040   2.86188
    R5        2.77811  -0.00029   0.00046  -0.00114  -0.00069   2.77742
    R6        2.33200   0.00022  -0.00032   0.00029  -0.00004   2.33196
    R7        2.06388  -0.00008  -0.00003  -0.00023  -0.00026   2.06362
    R8        2.31828  -0.00002   0.00095  -0.00053   0.00042   2.31870
    R9        3.62552  -0.00003  -0.00927   0.00266  -0.00661   3.61890
   R10        2.07031  -0.00008   0.00010  -0.00035  -0.00024   2.07007
   R11        2.07102  -0.00011   0.00019  -0.00040  -0.00021   2.07080
   R12        2.86794  -0.00011   0.00019  -0.00042  -0.00023   2.86771
   R13        2.67373   0.00010   0.00009   0.00036   0.00045   2.67418
   R14        2.07587  -0.00006   0.00008  -0.00028  -0.00020   2.07567
   R15        2.86011  -0.00014   0.00007  -0.00034  -0.00027   2.85983
   R16        2.67277   0.00004   0.00017   0.00017   0.00034   2.67311
   R17        2.06081  -0.00008   0.00028  -0.00036  -0.00009   2.06073
   R18        2.06119  -0.00005   0.00016  -0.00028  -0.00012   2.06107
   R19        2.05746  -0.00007   0.00025  -0.00033  -0.00009   2.05737
   R20        1.81582  -0.00019   0.00053  -0.00058  -0.00005   1.81577
   R21        1.81998  -0.00016   0.00090  -0.00072   0.00018   1.82016
    A1        1.93414  -0.00002   0.00015  -0.00013   0.00003   1.93416
    A2        1.89829  -0.00003   0.00009  -0.00020  -0.00012   1.89818
    A3        1.90342   0.00004  -0.00054   0.00030  -0.00024   1.90318
    A4        1.92600   0.00002   0.00006   0.00009   0.00016   1.92616
    A5        1.89930  -0.00003   0.00092  -0.00063   0.00029   1.89959
    A6        1.90232   0.00002  -0.00071   0.00058  -0.00013   1.90219
    A7        2.06800   0.00026   0.00003   0.00083   0.00086   2.06885
    A8        2.09354  -0.00011   0.00056  -0.00049   0.00006   2.09361
    A9        2.12164  -0.00016  -0.00057  -0.00034  -0.00092   2.12072
   A10        1.99264   0.00012  -0.00054   0.00117   0.00063   1.99327
   A11        2.14978  -0.00001   0.00133  -0.00097   0.00036   2.15014
   A12        2.14076  -0.00011  -0.00078  -0.00021  -0.00099   2.13977
   A13        2.48750  -0.00005  -0.00546   0.00142  -0.00404   2.48346
   A14        1.89671   0.00001   0.00019   0.00018   0.00037   1.89708
   A15        1.90295   0.00002   0.00054  -0.00021   0.00033   1.90328
   A16        1.93266  -0.00002   0.00026  -0.00052  -0.00026   1.93240
   A17        1.91555   0.00002  -0.00002   0.00027   0.00025   1.91580
   A18        1.93997  -0.00004  -0.00022  -0.00024  -0.00046   1.93951
   A19        1.87571   0.00001  -0.00073   0.00051  -0.00022   1.87548
   A20        1.87972   0.00000   0.00018  -0.00014   0.00004   1.87976
   A21        1.95499   0.00002  -0.00003   0.00033   0.00030   1.95529
   A22        1.92024  -0.00001  -0.00026  -0.00004  -0.00030   1.91994
   A23        1.90946   0.00000   0.00008   0.00008   0.00016   1.90962
   A24        1.90951   0.00000   0.00036  -0.00045  -0.00009   1.90942
   A25        1.88968  -0.00002  -0.00032   0.00020  -0.00011   1.88957
   A26        1.93317  -0.00001  -0.00008   0.00011   0.00002   1.93319
   A27        1.92646  -0.00000   0.00008  -0.00015  -0.00007   1.92639
   A28        1.92120  -0.00001  -0.00024   0.00011  -0.00013   1.92107
   A29        1.90001   0.00000   0.00016  -0.00010   0.00006   1.90007
   A30        1.89320   0.00001   0.00005  -0.00001   0.00003   1.89323
   A31        1.88885   0.00001   0.00005   0.00004   0.00009   1.88895
   A32        1.86022  -0.00003  -0.00161   0.00095  -0.00066   1.85956
   A33        1.91717  -0.00006  -0.00049   0.00012  -0.00037   1.91680
   A34        2.85442   0.00019  -0.00009   0.00076   0.00067   2.85509
    D1        2.15643  -0.00002   0.00213   0.00080   0.00293   2.15935
    D2       -0.99016   0.00003   0.00210   0.00125   0.00335  -0.98680
    D3        0.04462   0.00000   0.00171   0.00115   0.00286   0.04748
    D4       -3.10196   0.00005   0.00168   0.00161   0.00329  -3.09867
    D5       -2.05663  -0.00002   0.00150   0.00107   0.00257  -2.05406
    D6        1.07997   0.00003   0.00148   0.00152   0.00300   1.08297
    D7       -3.14024   0.00004   0.00235  -0.00046   0.00189  -3.13835
    D8       -0.00072   0.00004   0.00328  -0.00132   0.00196   0.00124
    D9        0.00643  -0.00001   0.00237  -0.00092   0.00145   0.00788
   D10       -3.13723  -0.00001   0.00330  -0.00178   0.00152  -3.13571
   D11        0.24191   0.00001  -0.00205   0.00108  -0.00097   0.24094
   D12       -2.90192   0.00001  -0.00104   0.00015  -0.00089  -2.90282
   D13       -0.19640  -0.00000  -0.01427  -0.00001  -0.01428  -0.21068
   D14        3.10483   0.00003  -0.00071   0.00171   0.00100   3.10583
   D15        1.00445   0.00001  -0.00091   0.00150   0.00060   1.00504
   D16       -1.09831   0.00003  -0.00031   0.00106   0.00074  -1.09757
   D17        1.02914  -0.00001  -0.00125   0.00145   0.00020   1.02934
   D18       -1.07125  -0.00003  -0.00145   0.00124  -0.00020  -1.07145
   D19        3.10918  -0.00001  -0.00085   0.00080  -0.00006   3.10912
   D20       -1.08262   0.00002  -0.00052   0.00127   0.00075  -1.08188
   D21        3.10018  -0.00000  -0.00072   0.00106   0.00034   3.10052
   D22        0.99742   0.00002  -0.00013   0.00062   0.00049   0.99791
   D23       -0.81408   0.00001   0.00039  -0.00026   0.00013  -0.81395
   D24        1.29602  -0.00001   0.00066  -0.00054   0.00011   1.29613
   D25       -2.89084  -0.00000   0.00004  -0.00003   0.00001  -2.89083
   D26        1.06196   0.00001   0.00042  -0.00033   0.00010   1.06205
   D27       -1.04363   0.00001   0.00023  -0.00018   0.00005  -1.04358
   D28       -3.12760   0.00001   0.00027  -0.00021   0.00006  -3.12754
   D29       -1.02103  -0.00001   0.00016  -0.00041  -0.00025  -1.02128
   D30       -3.12662  -0.00001  -0.00003  -0.00026  -0.00029  -3.12691
   D31        1.07259  -0.00001   0.00001  -0.00029  -0.00028   1.07231
   D32       -3.10080  -0.00000  -0.00013  -0.00003  -0.00016  -3.10096
   D33        1.07680  -0.00000  -0.00033   0.00012  -0.00021   1.07659
   D34       -1.00717  -0.00001  -0.00028   0.00009  -0.00020  -1.00737
   D35       -0.77295   0.00001   0.00043   0.00047   0.00090  -0.77205
   D36        1.28879   0.00001   0.00072   0.00000   0.00072   1.28951
   D37       -2.91467   0.00000   0.00083  -0.00004   0.00080  -2.91387
   D38       -2.48417   0.00010   0.00997   0.00294   0.01291  -2.47126
         Item               Value     Threshold  Converged?
 Maximum Force            0.000285     0.000450     YES
 RMS     Force            0.000076     0.000300     YES
 Maximum Displacement     0.016595     0.001800     NO 
 RMS     Displacement     0.004682     0.001200     NO 
 Predicted change in Energy=-2.084300D-06
 GradGradGradGradGradGradGradGradGradGradGradGradGradGradGradGradGradGrad

                          Input orientation:                          
 ---------------------------------------------------------------------
 Center     Atomic      Atomic             Coordinates (Angstroms)
 Number     Number       Type             X           Y           Z
 ---------------------------------------------------------------------
      1          1           0        2.634986    1.613411    1.526233
      2          6           0        2.400337    1.282371    0.515904
      3          1           0        1.391059    0.880509    0.465444
      4          1           0        2.506113    2.127460   -0.162982
      5          6           0        3.378649    0.199567    0.110958
      6          6           0        2.847513   -1.102615   -0.316098
      7          1           0        3.613915   -1.831108   -0.588923
      8          8           0        4.591897    0.423177    0.139751
      9          8           0        1.647930   -1.356401   -0.362206
     10          1           0       -2.125963   -1.488150   -0.182010
     11          6           0       -1.930362   -0.542828    0.335758
     12          1           0       -1.788893   -0.749412    1.402592
     13          6           0       -3.118768    0.381427    0.145149
     14          1           0       -2.915692    1.305866    0.702511
     15          6           0       -4.405193   -0.236912    0.648163
     16          1           0       -4.339893   -0.450666    1.715501
     17          1           0       -4.614365   -1.164974    0.114772
     18          1           0       -5.237226    0.445608    0.483285
     19          8           0       -3.279984    0.685720   -1.226846
     20          8           0       -0.797496    0.103569   -0.213189
     21          1           0       -0.078557   -0.529034   -0.316485
     22          1           0       -2.403085    0.878126   -1.569324
 ---------------------------------------------------------------------
                    Distance matrix (angstroms):
                    1          2          3          4          5
     1  H    0.000000
     2  C    1.088766   0.000000
     3  H    1.791584   1.087512   0.000000
     4  H    1.770396   1.089151   1.786939   0.000000
     5  C    2.134243   1.514443   2.130694   2.133807   0.000000
     6  C    3.288791   2.565220   2.581636   3.251674   1.469748
     7  H    4.158954   3.519541   3.661372   4.132665   2.160747
     8  O    2.677403   2.383828   3.249706   2.710484   1.234018
     9  O    3.655169   2.881026   2.398906   3.593530   2.374933
    10  H    5.933330   5.352594   4.289427   5.876149   5.764978
    11  C    5.187388   4.703058   3.615873   5.202065   5.365378
    12  H    5.016864   4.739621   3.694182   5.401342   5.410395
    13  C    6.044076   5.604434   4.548649   5.897700   6.500051
    14  H    5.619886   5.319355   4.334193   5.551581   6.418142
    15  C    7.332040   6.974307   5.905806   7.349446   7.814557
    16  H    7.276343   7.062093   6.014854   7.552696   7.910325
    17  H    7.890801   7.440192   6.353903   7.849744   8.108653
    18  H    8.026408   7.683334   6.642561   7.950194   8.627425
    19  O    6.589910   5.971534   4.971964   6.057172   6.809071
    20  O    4.133660   3.485296   2.419494   3.874595   4.189806
    21  H    3.917779   3.181034   2.181283   3.709588   3.558910
    22  H    5.958630   5.252090   4.305324   5.257267   6.059062
                    6          7          8          9         10
     6  C    0.000000
     7  H    1.092020   0.000000
     8  O    2.361930   2.563048   0.000000
     9  O    1.227002   2.035152   3.476464   0.000000
    10  H    4.990198   5.764494   6.991876   3.780488   0.000000
    11  C    4.854520   5.766603   6.596320   3.735402   1.095435
    12  H    4.957309   5.858885   6.609403   3.910844   1.780538
    13  C    6.165358   7.124830   7.710780   5.098908   2.141966
    14  H    6.328734   7.358272   7.580219   5.389613   3.035222
    15  C    7.367563   8.269095   9.035586   6.238140   2.729409
    16  H    7.497415   8.395180   9.111721   6.402440   3.094901
    17  H    7.474568   8.285138   9.342275   6.283350   2.526790
    18  H    8.270370   9.201944   9.835150   7.167110   3.723171
    19  O    6.447776   7.366628   7.993936   5.403905   2.673791
    20  O    3.840776   4.831635   5.410385   2.851986   2.073491
    21  H    2.981758   3.924789   4.788319   1.915041   2.264919
    22  H    5.750016   6.671238   7.215101   4.781314   2.756937
                   11         12         13         14         15
    11  C    0.000000
    12  H    1.095822   0.000000
    13  C    1.517528   2.151402   0.000000
    14  H    2.126746   2.446212   1.098398   0.000000
    15  C    2.513160   2.770712   1.513359   2.145165   0.000000
    16  H    2.778133   2.587424   2.156277   2.477882   1.090489
    17  H    2.764014   3.132805   2.151532   3.055484   1.090669
    18  H    3.454580   3.763536   2.146234   2.485483   1.088714
    19  O    2.402611   3.346177   1.414551   2.059055   2.373395
    20  O    1.415117   2.078748   2.365146   2.602072   3.724692
    21  H    1.963362   2.434963   3.207012   3.529099   4.442483
    22  H    2.423204   3.443603   1.923104   2.367903   3.188886
                   16         17         18         19         20
    16  H    0.000000
    17  H    1.774234   0.000000
    18  H    1.768296   1.765711   0.000000
    19  O    3.327490   2.646807   2.610173   0.000000
    20  O    4.071314   4.035499   4.507025   2.743929   0.000000
    21  H    4.721662   4.600430   5.310502   3.543094   0.963187
    22  H    4.038191   3.449667   3.525995   0.960866   2.239856
                   21         22
    21  H    0.000000
    22  H    2.992178   0.000000
 Stoichiometry    C6H12O4(3)
 Framework group  C1[X(C6H12O4)]
 Deg. of freedom    60
 Full point group                 C1      NOp   1
 Largest Abelian subgroup         C1      NOp   1
 Largest concise Abelian subgroup C1      NOp   1
                         Standard orientation:                         
 ---------------------------------------------------------------------
 Center     Atomic      Atomic             Coordinates (Angstroms)
 Number     Number       Type             X           Y           Z
 ---------------------------------------------------------------------
      1          1           0        2.650319   -1.818063   -1.289975
      2          6           0        2.409654   -1.355404   -0.334235
      3          1           0        1.402392   -0.945563   -0.345944
      4          1           0        2.505087   -2.103957    0.451138
      5          6           0        3.391096   -0.233317   -0.067345
      6          6           0        2.864282    1.116382    0.179515
      7          1           0        3.632782    1.870836    0.360386
      8          8           0        4.603196   -0.464585   -0.055933
      9          8           0        1.665887    1.379782    0.181400
     10          1           0       -2.105624    1.504679   -0.047075
     11          6           0       -1.911510    0.498343   -0.433840
     12          1           0       -1.760408    0.561582   -1.517350
     13          6           0       -3.106806   -0.386945   -0.133140
     14          1           0       -2.904782   -1.377843   -0.561844
     15          6           0       -4.385556    0.165727   -0.724418
     16          1           0       -4.310572    0.236371   -1.810029
     17          1           0       -4.593465    1.157082   -0.320006
     18          1           0       -5.222870   -0.485052   -0.478064
     19          8           0       -3.280639   -0.506651    1.265576
     20          8           0       -0.786840   -0.075340    0.205349
     21          1           0       -0.065027    0.561909    0.230427
     22          1           0       -2.407620   -0.656355    1.637986
 ---------------------------------------------------------------------
 Rotational constants (GHZ):           3.4067744           0.3540470           0.3417064
 Standard basis: Aug-CC-pVTZ (5D, 7F)
 There are   850 symmetry adapted cartesian basis functions of A   symmetry.
 There are   736 symmetry adapted basis functions of A   symmetry.
   736 basis functions,  1044 primitive gaussians,   850 cartesian basis functions
    41 alpha electrons       39 beta electrons
       nuclear repulsion energy       514.4047196894 Hartrees.
 NAtoms=   22 NActive=   22 NUniq=   22 SFac= 1.00D+00 NAtFMM=   60 NAOKFM=F Big=F
 Integral buffers will be    131072 words long.
 Raffenetti 2 integral format.
 Two-electron integral symmetry is turned on.
 Nuclear repulsion after empirical dispersion term =      514.3948082368 Hartrees.
 One-electron integrals computed using PRISM.
 NBasis=   736 RedAO= T EigKep=  6.65D-06  NBF=   736
 NBsUse=   736 1.00D-06 EigRej= -1.00D+00 NBFU=   736
 Initial guess from the checkpoint file:  "Forward-wb-opt.chk"
 B after Tr=     0.000000    0.000000   -0.000000
         Rot=    1.000000   -0.000903   -0.000008    0.000083 Ang=  -0.10 deg.
 Initial guess <Sx>= 0.0000 <Sy>= 0.0000 <Sz>= 1.0000 <S**2>= 2.0146 S= 1.0049
 Requested convergence on RMS density matrix=1.00D-08 within 128 cycles.
 Requested convergence on MAX density matrix=1.00D-06.
 Requested convergence on             energy=1.00D-06.
 No special actions if energy rises.
 SCF Done:  E(UwB97XD) =  -536.689114441     A.U. after   15 cycles
            NFock= 15  Conv=0.36D-08     -V/T= 2.0057
 <Sx>= 0.0000 <Sy>= 0.0000 <Sz>= 1.0000 <S**2>= 2.0146 S= 1.0049
 <L.S>=  0.00000000000    
 Annihilation of the first spin contaminant:
 S**2 before annihilation     2.0146,   after     2.0001
 Calling FoFJK, ICntrl=      2127 FMM=F ISym2X=0 I1Cent= 0 IOpClX= 1 NMat=1 NMatS=1 NMatT=0.
 ***** Axes restored to original set *****
 -------------------------------------------------------------------
 Center     Atomic                   Forces (Hartrees/Bohr)
 Number     Number              X              Y              Z
 -------------------------------------------------------------------
      1        1          -0.000031347    0.000026679   -0.000030361
      2        6           0.000257250    0.000012312    0.000020109
      3        1          -0.000004314   -0.000004853    0.000018538
      4        1          -0.000031973   -0.000024892    0.000036471
      5        6          -0.000742662   -0.000198039   -0.000179154
      6        6           0.000030202    0.000063916    0.000021339
      7        1          -0.000026143   -0.000026025   -0.000016250
      8        8           0.000399672    0.000103250    0.000096052
      9        8           0.000161021   -0.000035444    0.000121642
     10        1           0.000008588    0.000021343   -0.000009019
     11        6          -0.000068025    0.000028279    0.000088148
     12        1           0.000002747    0.000004314   -0.000047366
     13        6          -0.000002670   -0.000073736    0.000050179
     14        1          -0.000004866    0.000009563   -0.000024504
     15        6           0.000016368    0.000032320   -0.000010970
     16        1           0.000001273    0.000003241   -0.000045069
     17        1           0.000000367    0.000009021    0.000014135
     18        1           0.000027275   -0.000026454    0.000007995
     19        8           0.000153347    0.000029210   -0.000004468
     20        8           0.000003837   -0.000244959    0.000057140
     21        1          -0.000005803    0.000316607   -0.000181938
     22        1          -0.000144144   -0.000025652    0.000017350
 -------------------------------------------------------------------
 Cartesian Forces:  Max     0.000742662 RMS     0.000134675

 GradGradGradGradGradGradGradGradGradGradGradGradGradGradGradGradGradGrad
 Berny optimization.
 Using GEDIIS/GDIIS optimizer.
 FormGI is forming the generalized inverse of G from B-inverse, IUseBI=4.
 Internal  Forces:  Max     0.000413876 RMS     0.000070491
 Search for a local minimum.
 Step number   8 out of a maximum of  103
 All quantities printed in internal units (Hartrees-Bohrs-Radians)
 Mixed Optimization -- En-DIIS/RFO-DIIS
 Swapping is turned off.
 Update second derivatives using D2CorX and points    1    2    3    4    5
                                                      6    7    8
 DE= -2.41D-06 DEPred=-2.08D-06 R= 1.16D+00
 TightC=F SS=  1.41D+00  RLast= 2.26D-02 DXNew= 5.8373D-01 6.7802D-02
 Trust test= 1.16D+00 RLast= 2.26D-02 DXMaxT set to 3.47D-01
 ITU=  1  1  1  1  1  1  1  0
     Eigenvalues ---    0.00169   0.00408   0.00446   0.00475   0.00703
     Eigenvalues ---    0.01237   0.01284   0.01326   0.01696   0.02818
     Eigenvalues ---    0.03288   0.03761   0.04478   0.05025   0.05520
     Eigenvalues ---    0.05660   0.05759   0.05910   0.07327   0.07455
     Eigenvalues ---    0.07562   0.10850   0.11658   0.13525   0.13963
     Eigenvalues ---    0.16000   0.16000   0.16001   0.16017   0.16036
     Eigenvalues ---    0.16128   0.16200   0.16797   0.17536   0.19636
     Eigenvalues ---    0.21994   0.23013   0.24503   0.26479   0.29466
     Eigenvalues ---    0.29955   0.30387   0.31857   0.33428   0.33636
     Eigenvalues ---    0.33786   0.34075   0.34120   0.34214   0.34240
     Eigenvalues ---    0.34297   0.34389   0.34999   0.37882   0.41080
     Eigenvalues ---    0.43026   0.52739   0.52898   0.79000   0.93196
 En-DIIS/RFO-DIIS/Sim-DIIS IScMMF=       -3 using points:     8    7    6    5    4    3    2
 RFO step:  Lambda=-2.85760926D-06.
 DidBck=F Rises=F RFO-DIIS coefs:    2.24223   -1.27778   -0.11805    0.08305    0.07683
                  RFO-DIIS coefs:    0.00972   -0.01599
 Iteration  1 RMS(Cart)=  0.00444382 RMS(Int)=  0.00000935
 Iteration  2 RMS(Cart)=  0.00002653 RMS(Int)=  0.00000051
 Iteration  3 RMS(Cart)=  0.00000000 RMS(Int)=  0.00000051
 Variable       Old X    -DE/DX   Delta X   Delta X   Delta X     New X
                                 (Linear)    (Quad)   (Total)
    R1        2.05747  -0.00003  -0.00018   0.00008  -0.00010   2.05737
    R2        2.05510   0.00000  -0.00033   0.00025  -0.00009   2.05501
    R3        2.05820  -0.00005  -0.00016   0.00006  -0.00010   2.05809
    R4        2.86188  -0.00010  -0.00062  -0.00004  -0.00066   2.86122
    R5        2.77742  -0.00014  -0.00091  -0.00009  -0.00100   2.77642
    R6        2.33196   0.00041   0.00000   0.00062   0.00062   2.33258
    R7        2.06362   0.00000  -0.00034   0.00019  -0.00016   2.06346
    R8        2.31870  -0.00016   0.00027  -0.00006   0.00021   2.31891
    R9        3.61890   0.00004  -0.00601   0.00311  -0.00291   3.61600
   R10        2.07007  -0.00002  -0.00035   0.00016  -0.00019   2.06988
   R11        2.07080  -0.00005  -0.00033   0.00009  -0.00024   2.07057
   R12        2.86771  -0.00006  -0.00034  -0.00006  -0.00041   2.86730
   R13        2.67418   0.00002   0.00054  -0.00014   0.00040   2.67458
   R14        2.07567  -0.00001  -0.00029   0.00015  -0.00015   2.07552
   R15        2.85983  -0.00006  -0.00036   0.00005  -0.00032   2.85952
   R16        2.67311  -0.00001   0.00039  -0.00011   0.00028   2.67339
   R17        2.06073  -0.00004  -0.00019   0.00006  -0.00013   2.06059
   R18        2.06107  -0.00001  -0.00022   0.00012  -0.00010   2.06097
   R19        2.05737  -0.00004  -0.00019   0.00006  -0.00013   2.05724
   R20        1.81577  -0.00014  -0.00022   0.00000  -0.00022   1.81555
   R21        1.82016  -0.00014  -0.00002  -0.00005  -0.00007   1.82009
    A1        1.93416  -0.00003  -0.00003  -0.00007  -0.00010   1.93406
    A2        1.89818  -0.00003  -0.00019  -0.00003  -0.00021   1.89796
    A3        1.90318   0.00006  -0.00017   0.00036   0.00020   1.90338
    A4        1.92616  -0.00001   0.00021  -0.00033  -0.00011   1.92605
    A5        1.89959  -0.00001   0.00015  -0.00014   0.00001   1.89961
    A6        1.90219   0.00004   0.00002   0.00021   0.00022   1.90242
    A7        2.06885   0.00021   0.00124   0.00013   0.00137   2.07022
    A8        2.09361  -0.00017  -0.00016  -0.00047  -0.00063   2.09298
    A9        2.12072  -0.00004  -0.00108   0.00034  -0.00074   2.11998
   A10        1.99327   0.00004   0.00081   0.00008   0.00088   1.99416
   A11        2.15014  -0.00000   0.00038  -0.00039  -0.00002   2.15013
   A12        2.13977  -0.00004  -0.00118   0.00032  -0.00087   2.13890
   A13        2.48346   0.00008  -0.00360   0.00152  -0.00208   2.48138
   A14        1.89708   0.00001   0.00041  -0.00009   0.00032   1.89740
   A15        1.90328  -0.00001   0.00025  -0.00014   0.00011   1.90338
   A16        1.93240  -0.00002  -0.00042   0.00008  -0.00033   1.93207
   A17        1.91580   0.00000   0.00033  -0.00001   0.00032   1.91612
   A18        1.93951  -0.00002  -0.00053   0.00024  -0.00029   1.93922
   A19        1.87548   0.00004  -0.00003  -0.00009  -0.00011   1.87537
   A20        1.87976   0.00001  -0.00004   0.00019   0.00015   1.87991
   A21        1.95529  -0.00001   0.00040  -0.00022   0.00018   1.95547
   A22        1.91994   0.00002  -0.00030   0.00013  -0.00017   1.91978
   A23        1.90962   0.00001   0.00016   0.00008   0.00024   1.90985
   A24        1.90942  -0.00001  -0.00022  -0.00002  -0.00024   1.90918
   A25        1.88957  -0.00001  -0.00000  -0.00017  -0.00017   1.88940
   A26        1.93319  -0.00001   0.00008  -0.00008  -0.00000   1.93319
   A27        1.92639   0.00001  -0.00014   0.00013  -0.00001   1.92638
   A28        1.92107   0.00001  -0.00010   0.00004  -0.00005   1.92102
   A29        1.90007  -0.00001   0.00004  -0.00006  -0.00003   1.90004
   A30        1.89323   0.00000   0.00002   0.00001   0.00003   1.89326
   A31        1.88895  -0.00000   0.00011  -0.00005   0.00006   1.88901
   A32        1.85956   0.00007  -0.00034   0.00020  -0.00014   1.85942
   A33        1.91680  -0.00001  -0.00030  -0.00021  -0.00050   1.91629
   A34        2.85509   0.00024   0.00086   0.00078   0.00165   2.85674
    D1        2.15935  -0.00001   0.00311   0.00074   0.00385   2.16321
    D2       -0.98680   0.00003   0.00402   0.00089   0.00491  -0.98190
    D3        0.04748  -0.00001   0.00316   0.00069   0.00385   0.05133
    D4       -3.09867   0.00003   0.00407   0.00083   0.00490  -3.09377
    D5       -2.05406  -0.00000   0.00280   0.00104   0.00384  -2.05021
    D6        1.08297   0.00004   0.00371   0.00118   0.00490   1.08787
    D7       -3.13835   0.00002   0.00232  -0.00110   0.00122  -3.13713
    D8        0.00124   0.00002   0.00213  -0.00077   0.00136   0.00260
    D9        0.00788  -0.00002   0.00139  -0.00124   0.00015   0.00803
   D10       -3.13571  -0.00003   0.00120  -0.00091   0.00029  -3.13543
   D11        0.24094   0.00003  -0.00061   0.00044  -0.00017   0.24077
   D12       -2.90282   0.00002  -0.00081   0.00079  -0.00002  -2.90283
   D13       -0.21068   0.00000  -0.01342   0.00102  -0.01240  -0.22309
   D14        3.10583   0.00001   0.00149  -0.00038   0.00111   3.10694
   D15        1.00504   0.00000   0.00108  -0.00048   0.00061   1.00565
   D16       -1.09757   0.00001   0.00103  -0.00021   0.00082  -1.09675
   D17        1.02934   0.00001   0.00065  -0.00018   0.00047   1.02980
   D18       -1.07145  -0.00000   0.00024  -0.00027  -0.00003  -1.07148
   D19        3.10912   0.00001   0.00019  -0.00001   0.00018   3.10930
   D20       -1.08188   0.00000   0.00111  -0.00041   0.00070  -1.08118
   D21        3.10052  -0.00001   0.00071  -0.00051   0.00020   3.10072
   D22        0.99791   0.00001   0.00065  -0.00024   0.00041   0.99832
   D23       -0.81395   0.00000   0.00008  -0.00022  -0.00014  -0.81409
   D24        1.29613  -0.00001  -0.00004  -0.00011  -0.00016   1.29597
   D25       -2.89083   0.00000   0.00003  -0.00004  -0.00001  -2.89084
   D26        1.06205  -0.00000  -0.00004   0.00016   0.00012   1.06217
   D27       -1.04358   0.00000  -0.00005   0.00020   0.00016  -1.04342
   D28       -3.12754  -0.00000  -0.00003   0.00015   0.00012  -3.12742
   D29       -1.02128  -0.00001  -0.00035   0.00001  -0.00034  -1.02162
   D30       -3.12691  -0.00000  -0.00035   0.00005  -0.00030  -3.12721
   D31        1.07231  -0.00001  -0.00033  -0.00001  -0.00034   1.07198
   D32       -3.10096   0.00000  -0.00017   0.00008  -0.00009  -3.10105
   D33        1.07659   0.00001  -0.00017   0.00012  -0.00005   1.07654
   D34       -1.00737   0.00000  -0.00015   0.00007  -0.00009  -1.00745
   D35       -0.77205  -0.00001   0.00111  -0.00077   0.00033  -0.77172
   D36        1.28951   0.00001   0.00075  -0.00047   0.00028   1.28978
   D37       -2.91387   0.00001   0.00080  -0.00048   0.00032  -2.91355
   D38       -2.47126   0.00010   0.01380   0.00286   0.01667  -2.45460
         Item               Value     Threshold  Converged?
 Maximum Force            0.000414     0.000450     YES
 RMS     Force            0.000070     0.000300     YES
 Maximum Displacement     0.014047     0.001800     NO 
 RMS     Displacement     0.004457     0.001200     NO 
 Predicted change in Energy=-1.387778D-06
 GradGradGradGradGradGradGradGradGradGradGradGradGradGradGradGradGradGrad

                          Input orientation:                          
 ---------------------------------------------------------------------
 Center     Atomic      Atomic             Coordinates (Angstroms)
 Number     Number       Type             X           Y           Z
 ---------------------------------------------------------------------
      1          1           0        2.633770    1.614450    1.527258
      2          6           0        2.397829    1.281626    0.517873
      3          1           0        1.388453    0.879876    0.469501
      4          1           0        2.502620    2.125635   -0.162419
      5          6           0        3.375172    0.198231    0.113475
      6          6           0        2.845133   -1.103170   -0.315488
      7          1           0        3.611389   -1.832338   -0.586582
      8          8           0        4.588868    0.420785    0.145420
      9          8           0        1.645506   -1.356593   -0.365293
     10          1           0       -2.123332   -1.486809   -0.184123
     11          6           0       -1.927802   -0.541100    0.332749
     12          1           0       -1.783152   -0.746734    1.399211
     13          6           0       -3.117485    0.381610    0.144338
     14          1           0       -2.913910    1.306959    0.699850
     15          6           0       -4.401982   -0.237336    0.651016
     16          1           0       -4.333923   -0.449923    1.718342
     17          1           0       -4.611534   -1.166113    0.119128
     18          1           0       -5.234955    0.444237    0.487424
     19          8           0       -3.282474    0.684185   -1.227739
     20          8           0       -0.796871    0.106328   -0.219510
     21          1           0       -0.077751   -0.525830   -0.323918
     22          1           0       -2.406649    0.876734   -1.572553
 ---------------------------------------------------------------------
                    Distance matrix (angstroms):
                    1          2          3          4          5
     1  H    0.000000
     2  C    1.088714   0.000000
     3  H    1.791442   1.087467   0.000000
     4  H    1.770174   1.089096   1.786787   0.000000
     5  C    2.134042   1.514093   2.130363   2.133623   0.000000
     6  C    3.290266   2.565507   2.582750   3.250528   1.469217
     7  H    4.159857   3.519847   3.662357   4.132171   2.160808
     8  O    2.675205   2.383363   3.249377   2.711772   1.234346
     9  O    3.658622   2.882043   2.400989   3.591896   2.374540
    10  H    5.930991   5.347703   4.284980   5.869383   5.758599
    11  C    5.184707   4.697625   3.610459   5.194738   5.358752
    12  H    5.010069   4.729863   3.683653   5.390458   5.399480
    13  C    6.042292   5.600736   4.545049   5.892479   6.495319
    14  H    5.617464   5.314916   4.329640   5.545497   6.412929
    15  C    7.327941   6.968673   5.900021   7.342945   7.807867
    16  H    7.269587   7.053785   6.006127   7.543812   7.901003
    17  H    7.887255   7.435160   6.348911   7.843855   8.102403
    18  H    8.022935   7.678642   6.637743   7.944776   8.621754
    19  O    6.592218   5.972432   4.973578   6.056402   6.808763
    20  O    4.134601   3.482983   2.418419   3.868786   4.186319
    21  H    3.919184   3.178680   2.180660   3.703332   3.555032
    22  H    5.963126   5.255172   4.309616   5.258247   6.060735
                    6          7          8          9         10
     6  C    0.000000
     7  H    1.091937   0.000000
     8  O    2.361247   2.562783   0.000000
     9  O    1.227114   2.034699   3.476102   0.000000
    10  H    4.984985   5.759200   6.985781   3.775436   0.000000
    11  C    4.849437   5.761519   6.589939   3.731062   1.095333
    12  H    4.948562   5.850042   6.598313   3.903985   1.780556
    13  C    6.161885   7.121345   7.706452   5.095798   2.141779
    14  H    6.325046   7.354565   7.575247   5.386772   3.035056
    15  C    7.362369   8.263764   9.029072   6.233597   2.729632
    16  H    7.490130   8.387595   9.102111   6.396653   3.095356
    17  H    7.469588   8.279997   9.336291   6.278654   2.527046
    18  H    8.266012   9.197504   9.829802   7.163160   3.723186
    19  O    6.447822   7.366772   7.994559   5.403108   2.673193
    20  O    3.838788   4.829692   5.407240   2.850719   2.073364
    21  H    2.979370   3.922463   4.784735   1.913503   2.264381
    22  H    5.751648   6.672930   7.217796   4.781756   2.755783
                   11         12         13         14         15
    11  C    0.000000
    12  H    1.095696   0.000000
    13  C    1.517312   2.151350   0.000000
    14  H    2.126615   2.446502   1.098320   0.000000
    15  C    2.512993   2.770839   1.513192   2.145132   0.000000
    16  H    2.778058   2.587735   2.156075   2.477983   1.090417
    17  H    2.763819   3.132768   2.151340   3.055364   1.090616
    18  H    3.454283   3.763602   2.145998   2.485290   1.088645
    19  O    2.402411   3.346096   1.414697   2.058953   2.373230
    20  O    1.415329   2.078635   2.365040   2.601652   3.724614
    21  H    1.963195   2.434413   3.206664   3.528600   4.442150
    22  H    2.422751   3.443221   1.923057   2.367746   3.188536
                   16         17         18         19         20
    16  H    0.000000
    17  H    1.774115   0.000000
    18  H    1.768202   1.765650   0.000000
    19  O    3.327332   2.646517   2.609893   0.000000
    20  O    4.071293   4.035522   4.506720   2.743841   0.000000
    21  H    4.721398   4.600157   5.309996   3.542778   0.963150
    22  H    4.037870   3.449134   3.525602   0.960750   2.239561
                   21         22
    21  H    0.000000
    22  H    2.991662   0.000000
 Stoichiometry    C6H12O4(3)
 Framework group  C1[X(C6H12O4)]
 Deg. of freedom    60
 Full point group                 C1      NOp   1
 Largest Abelian subgroup         C1      NOp   1
 Largest concise Abelian subgroup C1      NOp   1
                         Standard orientation:                         
 ---------------------------------------------------------------------
 Center     Atomic      Atomic             Coordinates (Angstroms)
 Number     Number       Type             X           Y           Z
 ---------------------------------------------------------------------
      1          1           0        2.650177   -1.824236   -1.283464
      2          6           0        2.407819   -1.356680   -0.330599
      3          1           0        1.400557   -0.947093   -0.346270
      4          1           0        2.501713   -2.101344    0.458571
      5          6           0        3.388363   -0.233364   -0.067594
      6          6           0        2.862741    1.116730    0.176461
      7          1           0        3.631155    1.872085    0.353393
      8          8           0        4.600896   -0.464193   -0.058027
      9          8           0        1.664316    1.380492    0.180540
     10          1           0       -2.101998    1.503623   -0.051052
     11          6           0       -1.907945    0.495697   -0.433393
     12          1           0       -1.753089    0.554362   -1.516504
     13          6           0       -3.104808   -0.387122   -0.132752
     14          1           0       -2.902261   -1.380145   -0.556057
     15          6           0       -4.381184    0.163888   -0.730250
     16          1           0       -4.302865    0.229703   -1.815858
     17          1           0       -4.589489    1.157138   -0.330868
     18          1           0       -5.219668   -0.485141   -0.483564
     19          8           0       -3.283163   -0.500366    1.266081
     20          8           0       -0.785685   -0.076602    0.211714
     21          1           0       -0.063600    0.560307    0.236197
     22          1           0       -2.411462   -0.648797    1.641775
 ---------------------------------------------------------------------
 Rotational constants (GHZ):           3.4049086           0.3544090           0.3420899
 Standard basis: Aug-CC-pVTZ (5D, 7F)
 There are   850 symmetry adapted cartesian basis functions of A   symmetry.
 There are   736 symmetry adapted basis functions of A   symmetry.
   736 basis functions,  1044 primitive gaussians,   850 cartesian basis functions
    41 alpha electrons       39 beta electrons
       nuclear repulsion energy       514.5175241889 Hartrees.
 NAtoms=   22 NActive=   22 NUniq=   22 SFac= 1.00D+00 NAtFMM=   60 NAOKFM=F Big=F
 Integral buffers will be    131072 words long.
 Raffenetti 2 integral format.
 Two-electron integral symmetry is turned on.
 Nuclear repulsion after empirical dispersion term =      514.5076060848 Hartrees.
 One-electron integrals computed using PRISM.
 NBasis=   736 RedAO= T EigKep=  6.65D-06  NBF=   736
 NBsUse=   736 1.00D-06 EigRej= -1.00D+00 NBFU=   736
 Initial guess from the checkpoint file:  "Forward-wb-opt.chk"
 B after Tr=    -0.000000   -0.000000    0.000000
         Rot=    0.999999    0.001422    0.000114    0.000049 Ang=   0.16 deg.
 Initial guess <Sx>= 0.0000 <Sy>= 0.0000 <Sz>= 1.0000 <S**2>= 2.0146 S= 1.0049
 Requested convergence on RMS density matrix=1.00D-08 within 128 cycles.
 Requested convergence on MAX density matrix=1.00D-06.
 Requested convergence on             energy=1.00D-06.
 No special actions if energy rises.
 SCF Done:  E(UwB97XD) =  -536.689116964     A.U. after   14 cycles
            NFock= 14  Conv=0.76D-08     -V/T= 2.0057
 <Sx>= 0.0000 <Sy>= 0.0000 <Sz>= 1.0000 <S**2>= 2.0146 S= 1.0049
 <L.S>=  0.00000000000    
 Annihilation of the first spin contaminant:
 S**2 before annihilation     2.0146,   after     2.0001
 Calling FoFJK, ICntrl=      2127 FMM=F ISym2X=0 I1Cent= 0 IOpClX= 1 NMat=1 NMatS=1 NMatT=0.
 ***** Axes restored to original set *****
 -------------------------------------------------------------------
 Center     Atomic                   Forces (Hartrees/Bohr)
 Number     Number              X              Y              Z
 -------------------------------------------------------------------
      1        1          -0.000015429    0.000023372   -0.000002236
      2        6           0.000168229    0.000041097    0.000057841
      3        1          -0.000053958   -0.000012015   -0.000014936
      4        1          -0.000038454    0.000001130   -0.000010131
      5        6          -0.000420424   -0.000217275   -0.000107435
      6        6          -0.000234944   -0.000079544   -0.000048505
      7        1           0.000061822   -0.000010098   -0.000020917
      8        8           0.000353096    0.000140976    0.000080685
      9        8           0.000215571    0.000019438    0.000144249
     10        1          -0.000021773   -0.000037804   -0.000004843
     11        6           0.000116556    0.000114314   -0.000002774
     12        1          -0.000015906   -0.000023878    0.000021999
     13        6          -0.000036580   -0.000015231   -0.000103099
     14        1          -0.000000334    0.000032107    0.000019738
     15        6          -0.000004538    0.000016252    0.000016909
     16        1          -0.000002275   -0.000005832    0.000004580
     17        1          -0.000008985   -0.000017699   -0.000004218
     18        1          -0.000013170   -0.000005586    0.000002641
     19        8           0.000063110   -0.000005552    0.000088365
     20        8          -0.000135570   -0.000247895    0.000094225
     21        1           0.000060673    0.000282209   -0.000178488
     22        1          -0.000036718    0.000007514   -0.000033651
 -------------------------------------------------------------------
 Cartesian Forces:  Max     0.000420424 RMS     0.000111767

 GradGradGradGradGradGradGradGradGradGradGradGradGradGradGradGradGradGrad
 Berny optimization.
 Using GEDIIS/GDIIS optimizer.
 FormGI is forming the generalized inverse of G from B-inverse, IUseBI=4.
 Internal  Forces:  Max     0.000374677 RMS     0.000060867
 Search for a local minimum.
 Step number   9 out of a maximum of  103
 All quantities printed in internal units (Hartrees-Bohrs-Radians)
 Mixed Optimization -- En-DIIS/RFO-DIIS
 Swapping is turned off.
 Update second derivatives using D2CorX and points    1    2    3    4    5
                                                      6    7    8    9
 DE= -2.52D-06 DEPred=-1.39D-06 R= 1.82D+00
 TightC=F SS=  1.41D+00  RLast= 2.41D-02 DXNew= 5.8373D-01 7.2188D-02
 Trust test= 1.82D+00 RLast= 2.41D-02 DXMaxT set to 3.47D-01
 ITU=  1  1  1  1  1  1  1  1  0
     Eigenvalues ---    0.00117   0.00340   0.00427   0.00475   0.00646
     Eigenvalues ---    0.01263   0.01283   0.01324   0.01698   0.02754
     Eigenvalues ---    0.02897   0.03758   0.04561   0.05035   0.05520
     Eigenvalues ---    0.05658   0.05759   0.06142   0.07335   0.07470
     Eigenvalues ---    0.07615   0.10922   0.11382   0.13561   0.14987
     Eigenvalues ---    0.15979   0.16000   0.16007   0.16013   0.16041
     Eigenvalues ---    0.16161   0.16198   0.16797   0.17617   0.19628
     Eigenvalues ---    0.20561   0.22617   0.24489   0.25508   0.29935
     Eigenvalues ---    0.30275   0.31044   0.31773   0.33423   0.33701
     Eigenvalues ---    0.33829   0.34039   0.34111   0.34141   0.34230
     Eigenvalues ---    0.34259   0.34399   0.37348   0.40360   0.41177
     Eigenvalues ---    0.44030   0.52672   0.53561   0.78981   0.93325
 En-DIIS/RFO-DIIS/Sim-DIIS IScMMF=       -3 using points:     9    8    7    6    5    4    3    2
 RFO step:  Lambda=-4.17189047D-06.
 DIIS inversion failure, remove point   8.
 RFO-DIIS uses    7 points instead of    8
 DidBck=F Rises=F RFO-DIIS coefs:    2.85752   -2.00000    0.15569   -0.11766    0.03058
                  RFO-DIIS coefs:    0.14960   -0.07573    0.00000
 Iteration  1 RMS(Cart)=  0.01042262 RMS(Int)=  0.00004491
 Iteration  2 RMS(Cart)=  0.00013644 RMS(Int)=  0.00000030
 Iteration  3 RMS(Cart)=  0.00000002 RMS(Int)=  0.00000030
 Variable       Old X    -DE/DX   Delta X   Delta X   Delta X     New X
                                 (Linear)    (Quad)   (Total)
    R1        2.05737   0.00000  -0.00020   0.00007  -0.00012   2.05725
    R2        2.05501   0.00006  -0.00005   0.00006   0.00001   2.05503
    R3        2.05809   0.00000  -0.00023   0.00019  -0.00004   2.05806
    R4        2.86122   0.00001  -0.00113   0.00027  -0.00086   2.86036
    R5        2.77642  -0.00002  -0.00175   0.00019  -0.00156   2.77486
    R6        2.33258   0.00037   0.00117   0.00019   0.00135   2.33393
    R7        2.06346   0.00006  -0.00019   0.00013  -0.00007   2.06340
    R8        2.31891  -0.00020   0.00012   0.00002   0.00014   2.31905
    R9        3.61600   0.00007  -0.00398   0.00027  -0.00370   3.61229
   R10        2.06988   0.00004  -0.00030   0.00017  -0.00013   2.06975
   R11        2.07057   0.00002  -0.00040   0.00021  -0.00019   2.07038
   R12        2.86730   0.00004  -0.00069   0.00037  -0.00031   2.86699
   R13        2.67458  -0.00006   0.00062  -0.00025   0.00037   2.67495
   R14        2.07552   0.00004  -0.00022   0.00011  -0.00011   2.07542
   R15        2.85952   0.00004  -0.00049   0.00028  -0.00021   2.85931
   R16        2.67339  -0.00006   0.00041  -0.00019   0.00022   2.67362
   R17        2.06059   0.00001  -0.00027   0.00018  -0.00009   2.06050
   R18        2.06097   0.00002  -0.00017   0.00009  -0.00008   2.06088
   R19        2.05724   0.00001  -0.00025   0.00014  -0.00011   2.05713
   R20        1.81555  -0.00002  -0.00046   0.00025  -0.00021   1.81535
   R21        1.82009  -0.00004  -0.00025   0.00024  -0.00000   1.82009
    A1        1.93406  -0.00001  -0.00015   0.00016   0.00001   1.93408
    A2        1.89796  -0.00002  -0.00037   0.00020  -0.00017   1.89779
    A3        1.90338   0.00004   0.00043   0.00018   0.00060   1.90398
    A4        1.92605  -0.00003  -0.00033  -0.00030  -0.00063   1.92542
    A5        1.89961  -0.00001  -0.00008  -0.00001  -0.00010   1.89951
    A6        1.90242   0.00002   0.00053  -0.00023   0.00030   1.90272
    A7        2.07022   0.00005   0.00226  -0.00017   0.00209   2.07231
    A8        2.09298  -0.00013  -0.00121  -0.00027  -0.00147   2.09151
    A9        2.11998   0.00008  -0.00105   0.00044  -0.00061   2.11937
   A10        1.99416  -0.00001   0.00152  -0.00048   0.00104   1.99520
   A11        2.15013  -0.00004  -0.00035   0.00018  -0.00017   2.14996
   A12        2.13890   0.00006  -0.00117   0.00030  -0.00087   2.13803
   A13        2.48138   0.00010  -0.00310  -0.00021  -0.00331   2.47807
   A14        1.89740  -0.00000   0.00044  -0.00028   0.00015   1.89755
   A15        1.90338  -0.00002   0.00001   0.00004   0.00005   1.90344
   A16        1.93207  -0.00000  -0.00061   0.00037  -0.00024   1.93183
   A17        1.91612  -0.00002   0.00052  -0.00030   0.00022   1.91634
   A18        1.93922  -0.00000  -0.00035   0.00001  -0.00034   1.93888
   A19        1.87537   0.00005   0.00000   0.00016   0.00016   1.87554
   A20        1.87991   0.00001   0.00023  -0.00007   0.00016   1.88007
   A21        1.95547  -0.00002   0.00027  -0.00010   0.00017   1.95564
   A22        1.91978   0.00002  -0.00018   0.00009  -0.00009   1.91969
   A23        1.90985   0.00000   0.00037  -0.00027   0.00010   1.90995
   A24        1.90918  -0.00001  -0.00051   0.00028  -0.00023   1.90896
   A25        1.88940   0.00000  -0.00020   0.00008  -0.00013   1.88927
   A26        1.93319   0.00000   0.00000   0.00006   0.00006   1.93325
   A27        1.92638   0.00001   0.00000  -0.00007  -0.00007   1.92632
   A28        1.92102   0.00002  -0.00001   0.00006   0.00005   1.92107
   A29        1.90004  -0.00001  -0.00010   0.00001  -0.00008   1.89996
   A30        1.89326  -0.00001   0.00003  -0.00002   0.00001   1.89327
   A31        1.88901  -0.00001   0.00007  -0.00005   0.00002   1.88903
   A32        1.85942   0.00008   0.00024  -0.00022   0.00002   1.85945
   A33        1.91629   0.00003  -0.00068   0.00007  -0.00061   1.91568
   A34        2.85674   0.00025   0.00295   0.00105   0.00400   2.86074
    D1        2.16321  -0.00000   0.00710   0.00138   0.00848   2.17168
    D2       -0.98190   0.00001   0.00756   0.00147   0.00903  -0.97287
    D3        0.05133  -0.00001   0.00707   0.00108   0.00815   0.05948
    D4       -3.09377   0.00000   0.00753   0.00118   0.00871  -3.08507
    D5       -2.05021   0.00002   0.00721   0.00159   0.00880  -2.04142
    D6        1.08787   0.00003   0.00767   0.00168   0.00935   1.09722
    D7       -3.13713  -0.00000   0.00038   0.00016   0.00054  -3.13659
    D8        0.00260  -0.00001   0.00045  -0.00012   0.00033   0.00294
    D9        0.00803  -0.00001  -0.00009   0.00007  -0.00002   0.00801
   D10       -3.13543  -0.00003  -0.00001  -0.00021  -0.00023  -3.13565
   D11        0.24077   0.00002  -0.00005   0.00026   0.00021   0.24098
   D12       -2.90283   0.00001   0.00004  -0.00005  -0.00001  -2.90284
   D13       -0.22309  -0.00000  -0.01999  -0.00436  -0.02435  -0.24743
   D14        3.10694  -0.00002   0.00173  -0.00044   0.00129   3.10823
   D15        1.00565  -0.00001   0.00095   0.00001   0.00096   1.00661
   D16       -1.09675  -0.00001   0.00115  -0.00009   0.00107  -1.09569
   D17        1.02980   0.00001   0.00088   0.00006   0.00094   1.03075
   D18       -1.07148   0.00002   0.00010   0.00051   0.00061  -1.07088
   D19        3.10930   0.00002   0.00031   0.00041   0.00072   3.11002
   D20       -1.08118  -0.00001   0.00100   0.00013   0.00113  -1.08004
   D21        3.10072   0.00000   0.00022   0.00057   0.00080   3.10152
   D22        0.99832   0.00000   0.00043   0.00048   0.00091   0.99922
   D23       -0.81409   0.00000  -0.00030  -0.00008  -0.00037  -0.81446
   D24        1.29597  -0.00001  -0.00039  -0.00018  -0.00057   1.29540
   D25       -2.89084  -0.00000   0.00004  -0.00044  -0.00040  -2.89124
   D26        1.06217  -0.00001   0.00011  -0.00011  -0.00000   1.06217
   D27       -1.04342  -0.00000   0.00023  -0.00012   0.00010  -1.04332
   D28       -3.12742  -0.00001   0.00014  -0.00006   0.00008  -3.12733
   D29       -1.02162  -0.00000  -0.00060   0.00022  -0.00038  -1.02200
   D30       -3.12721   0.00000  -0.00048   0.00021  -0.00028  -3.12749
   D31        1.07198   0.00000  -0.00057   0.00027  -0.00030   1.07168
   D32       -3.10105   0.00000  -0.00009  -0.00001  -0.00009  -3.10114
   D33        1.07654   0.00001   0.00003  -0.00002   0.00001   1.07656
   D34       -1.00745   0.00001  -0.00005   0.00004  -0.00001  -1.00746
   D35       -0.77172  -0.00001   0.00047  -0.00020   0.00026  -0.77146
   D36        1.28978   0.00000   0.00034  -0.00006   0.00027   1.29005
   D37       -2.91355   0.00000   0.00038  -0.00019   0.00019  -2.91336
   D38       -2.45460   0.00009   0.02842   0.00790   0.03632  -2.41828
         Item               Value     Threshold  Converged?
 Maximum Force            0.000375     0.000450     YES
 RMS     Force            0.000061     0.000300     YES
 Maximum Displacement     0.032955     0.001800     NO 
 RMS     Displacement     0.010507     0.001200     NO 
 Predicted change in Energy=-1.973135D-06
 GradGradGradGradGradGradGradGradGradGradGradGradGradGradGradGradGradGrad

                          Input orientation:                          
 ---------------------------------------------------------------------
 Center     Atomic      Atomic             Coordinates (Angstroms)
 Number     Number       Type             X           Y           Z
 ---------------------------------------------------------------------
      1          1           0        2.629572    1.615222    1.530854
      2          6           0        2.393630    1.279518    0.522495
      3          1           0        1.383866    0.878614    0.475041
      4          1           0        2.498637    2.121619   -0.160093
      5          6           0        3.369559    0.194431    0.120934
      6          6           0        2.841036   -1.104347   -0.314967
      7          1           0        3.607332   -1.834612   -0.582834
      8          8           0        4.584149    0.414600    0.161808
      9          8           0        1.641327   -1.355835   -0.373626
     10          1           0       -2.118053   -1.483890   -0.187834
     11          6           0       -1.922513   -0.536359    0.325537
     12          1           0       -1.770727   -0.738754    1.391526
     13          6           0       -3.115938    0.382165    0.141727
     14          1           0       -2.911595    1.310042    0.692610
     15          6           0       -4.395422   -0.238632    0.658395
     16          1           0       -4.320169   -0.447582    1.725907
     17          1           0       -4.605588   -1.169713    0.130885
     18          1           0       -5.231297    0.439997    0.497774
     19          8           0       -3.290485    0.679677   -1.230397
     20          8           0       -0.796505    0.112953   -0.235006
     21          1           0       -0.076396   -0.517751   -0.341357
     22          1           0       -2.417499    0.873348   -1.581419
 ---------------------------------------------------------------------
                    Distance matrix (angstroms):
                    1          2          3          4          5
     1  H    0.000000
     2  C    1.088648   0.000000
     3  H    1.791401   1.087473   0.000000
     4  H    1.769996   1.089077   1.786385   0.000000
     5  C    2.134035   1.513639   2.129899   2.133433   0.000000
     6  C    3.293604   2.565994   2.584490   3.247781   1.468390
     7  H    4.162337   3.520317   3.663945   4.130337   2.160750
     8  O    2.671358   2.382552   3.248882   2.714203   1.235061
     9  O    3.664813   2.883414   2.404014   3.587933   2.373752
    10  H    5.924384   5.338190   4.276010   5.857841   5.746824
    11  C    5.177216   4.686714   3.599534   5.181434   5.346208
    12  H    4.992319   4.708557   3.661596   5.368122   5.376596
    13  C    6.038294   5.595138   4.539361   5.885598   6.488247
    14  H    5.612514   5.308039   4.322552   5.536820   6.405021
    15  C    7.317684   6.958050   5.889145   7.332718   7.795597
    16  H    7.252042   7.036062   5.988279   7.526880   7.881627
    17  H    7.878027   7.425708   6.339373   7.835021   8.090979
    18  H    8.015090   7.671044   6.629727   7.938043   8.612609
    19  O    6.599001   5.978427   4.979724   6.061244   6.813056
    20  O    4.136796   3.480178   2.417524   3.859834   4.182036
    21  H    3.921353   3.174499   2.179153   3.691873   3.549017
    22  H    5.975746   5.266724   4.321971   5.267518   6.070335
                    6          7          8          9         10
     6  C    0.000000
     7  H    1.091902   0.000000
     8  O    2.360711   2.562737   0.000000
     9  O    1.227188   2.034250   3.475822   0.000000
    10  H    4.975217   5.749701   6.974671   3.766146   0.000000
    11  C    4.839862   5.752373   6.577826   3.723081   1.095263
    12  H    4.930937   5.832883   6.574716   3.890844   1.780517
    13  C    6.156609   7.116281   7.700182   5.090953   2.141622
    14  H    6.319592   7.349287   7.567678   5.382644   3.034953
    15  C    7.352769   8.254203   9.016984   6.225395   2.730051
    16  H    7.475251   8.372539   9.081666   6.385327   3.096071
    17  H    7.460246   8.270643   9.325357   6.270017   2.527473
    18  H    8.258820   9.190371   9.821227   7.156627   3.723397
    19  O    6.451070   7.370269   8.001148   5.403714   2.672556
    20  O    3.836655   4.827813   5.403693   2.849487   2.073311
    21  H    2.975937   3.919475   4.779449   1.911543   2.263925
    22  H    5.759112   6.680479   7.229963   4.785612   2.754690
                   11         12         13         14         15
    11  C    0.000000
    12  H    1.095598   0.000000
    13  C    1.517147   2.151290   0.000000
    14  H    2.126551   2.446963   1.098264   0.000000
    15  C    2.512909   2.770672   1.513080   2.145065   0.000000
    16  H    2.778070   2.587711   2.155986   2.478110   1.090370
    17  H    2.763678   3.132312   2.151162   3.055214   1.090572
    18  H    3.454126   3.763481   2.145893   2.485147   1.088588
    19  O    2.402295   3.346056   1.414816   2.058852   2.373123
    20  O    1.415524   2.078490   2.365200   2.601364   3.724779
    21  H    1.962968   2.433616   3.206562   3.528210   4.442004
    22  H    2.422553   3.443194   1.923099   2.367707   3.188329
                   16         17         18         19         20
    16  H    0.000000
    17  H    1.773988   0.000000
    18  H    1.768124   1.765584   0.000000
    19  O    3.327266   2.646286   2.609746   0.000000
    20  O    4.071313   4.035866   4.506806   2.744433   0.000000
    21  H    4.721029   4.600179   5.309843   3.543246   0.963149
    22  H    4.037748   3.448741   3.525379   0.960639   2.240234
                   21         22
    21  H    0.000000
    22  H    2.992269   0.000000
 Stoichiometry    C6H12O4(3)
 Framework group  C1[X(C6H12O4)]
 Deg. of freedom    60
 Full point group                 C1      NOp   1
 Largest Abelian subgroup         C1      NOp   1
 Largest concise Abelian subgroup C1      NOp   1
                         Standard orientation:                         
 ---------------------------------------------------------------------
 Center     Atomic      Atomic             Coordinates (Angstroms)
 Number     Number       Type             X           Y           Z
 ---------------------------------------------------------------------
      1          1           0        2.648558   -1.838875   -1.266400
      2          6           0        2.405072   -1.359711   -0.319684
      3          1           0        1.397616   -0.950860   -0.341366
      4          1           0        2.497758   -2.094845    0.478485
      5          6           0        3.384325   -0.233117   -0.068781
      6          6           0        2.860335    1.117786    0.169265
      7          1           0        3.628884    1.875066    0.336925
      8          8           0        4.597747   -0.463258   -0.064528
      9          8           0        1.661831    1.381409    0.178242
     10          1           0       -2.094614    1.501007   -0.063974
     11          6           0       -1.900466    0.488208   -0.432954
     12          1           0       -1.736947    0.533597   -1.515330
     13          6           0       -3.101778   -0.387821   -0.131034
     14          1           0       -2.898329   -1.386640   -0.539876
     15          6           0       -4.371963    0.158487   -0.745518
     16          1           0       -4.284914    0.210544   -1.831160
     17          1           0       -4.580985    1.157129   -0.360327
     18          1           0       -5.213911   -0.485400   -0.497410
     19          8           0       -3.291677   -0.482957    1.267749
     20          8           0       -0.784365   -0.079167    0.227435
     21          1           0       -0.061097    0.556495    0.249179
     22          1           0       -2.423474   -0.628438    1.652310
 ---------------------------------------------------------------------
 Rotational constants (GHZ):           3.4010240           0.3548865           0.3426787
 Standard basis: Aug-CC-pVTZ (5D, 7F)
 There are   850 symmetry adapted cartesian basis functions of A   symmetry.
 There are   736 symmetry adapted basis functions of A   symmetry.
   736 basis functions,  1044 primitive gaussians,   850 cartesian basis functions
    41 alpha electrons       39 beta electrons
       nuclear repulsion energy       514.6665945200 Hartrees.
 NAtoms=   22 NActive=   22 NUniq=   22 SFac= 1.00D+00 NAtFMM=   60 NAOKFM=F Big=F
 Integral buffers will be    131072 words long.
 Raffenetti 2 integral format.
 Two-electron integral symmetry is turned on.
 Nuclear repulsion after empirical dispersion term =      514.6566644347 Hartrees.
 One-electron integrals computed using PRISM.
 NBasis=   736 RedAO= T EigKep=  6.66D-06  NBF=   736
 NBsUse=   736 1.00D-06 EigRej= -1.00D+00 NBFU=   736
 Initial guess from the checkpoint file:  "Forward-wb-opt.chk"
 B after Tr=     0.000000    0.000000   -0.000000
         Rot=    0.999992    0.003924    0.000294    0.000120 Ang=   0.45 deg.
 Initial guess <Sx>= 0.0000 <Sy>= 0.0000 <Sz>= 1.0000 <S**2>= 2.0146 S= 1.0049
 ExpMin= 2.53D-02 ExpMax= 1.53D+04 ExpMxC= 5.22D+02 IAcc=3 IRadAn=         7 AccDes= 0.00D+00
 Harris functional with IExCor= 4639 and IRadAn=       7 diagonalized for initial guess.
 HarFok:  IExCor= 4639 AccDes= 0.00D+00 IRadAn=         7 IDoV= 1 UseB2=F ITyADJ=14
 ICtDFT=  3500011 ScaDFX=  1.000000  1.000000  1.000000  1.000000
 FoFCou: FMM=F IPFlag=           0 FMFlag=      100000 FMFlg1=           0
         NFxFlg=           0 DoJE=T BraDBF=F KetDBF=T FulRan=T
         wScrn=  0.000000 ICntrl=       500 IOpCl=  0 I1Cent=   200000004 NGrid=           0
         NMat0=    1 NMatS0=      1 NMatT0=    0 NMatD0=    1 NMtDS0=    0 NMtDT0=    0
 Petite list used in FoFCou.
 Requested convergence on RMS density matrix=1.00D-08 within 128 cycles.
 Requested convergence on MAX density matrix=1.00D-06.
 Requested convergence on             energy=1.00D-06.
 No special actions if energy rises.
 SCF Done:  E(UwB97XD) =  -536.689120384     A.U. after   16 cycles
            NFock= 16  Conv=0.65D-08     -V/T= 2.0057
 <Sx>= 0.0000 <Sy>= 0.0000 <Sz>= 1.0000 <S**2>= 2.0146 S= 1.0049
 <L.S>=  0.00000000000    
 Annihilation of the first spin contaminant:
 S**2 before annihilation     2.0146,   after     2.0001
 Calling FoFJK, ICntrl=      2127 FMM=F ISym2X=0 I1Cent= 0 IOpClX= 1 NMat=1 NMatS=1 NMatT=0.
 ***** Axes restored to original set *****
 -------------------------------------------------------------------
 Center     Atomic                   Forces (Hartrees/Bohr)
 Number     Number              X              Y              Z
 -------------------------------------------------------------------
      1        1           0.000006587    0.000008740    0.000018048
      2        6          -0.000011555    0.000081808    0.000088617
      3        1          -0.000084054   -0.000018720   -0.000040781
      4        1          -0.000028710    0.000019461   -0.000048824
      5        6           0.000185950   -0.000138511   -0.000017814
      6        6          -0.000442930   -0.000233481   -0.000092392
      7        1           0.000128192    0.000012997   -0.000023598
      8        8           0.000099543    0.000112154    0.000042679
      9        8           0.000209789    0.000061554    0.000137543
     10        1          -0.000043499   -0.000077737   -0.000001493
     11        6           0.000280761    0.000159906   -0.000064533
     12        1          -0.000037049   -0.000047061    0.000084439
     13        6          -0.000047244    0.000056275   -0.000219997
     14        1           0.000011330    0.000046944    0.000054630
     15        6          -0.000012764   -0.000019174    0.000032998
     16        1           0.000001566   -0.000006417    0.000038154
     17        1          -0.000020404   -0.000042124   -0.000019874
     18        1          -0.000039459    0.000017366   -0.000005632
     19        8          -0.000026460   -0.000041214    0.000161141
     20        8          -0.000291126   -0.000223267    0.000102276
     21        1           0.000096654    0.000230986   -0.000154694
     22        1           0.000064882    0.000039516   -0.000070894
 -------------------------------------------------------------------
 Cartesian Forces:  Max     0.000442930 RMS     0.000117684

 GradGradGradGradGradGradGradGradGradGradGradGradGradGradGradGradGradGrad
 Berny optimization.
 Using GEDIIS/GDIIS optimizer.
 FormGI is forming the generalized inverse of G from B-inverse, IUseBI=4.
 Internal  Forces:  Max     0.000253553 RMS     0.000064819
 Search for a local minimum.
 Step number  10 out of a maximum of  103
 All quantities printed in internal units (Hartrees-Bohrs-Radians)
 Mixed Optimization -- En-DIIS/RFO-DIIS
 Swapping is turned off.
 Update second derivatives using D2CorX and points    1    2    3    4    5
                                                      6    7    8    9   10
 DE= -3.42D-06 DEPred=-1.97D-06 R= 1.73D+00
 TightC=F SS=  1.41D+00  RLast= 4.94D-02 DXNew= 5.8373D-01 1.4816D-01
 Trust test= 1.73D+00 RLast= 4.94D-02 DXMaxT set to 3.47D-01
 ITU=  1  1  1  1  1  1  1  1  1  0
     Eigenvalues ---    0.00076   0.00310   0.00430   0.00475   0.00626
     Eigenvalues ---    0.01256   0.01279   0.01318   0.01709   0.02457
     Eigenvalues ---    0.02905   0.03764   0.04566   0.05047   0.05520
     Eigenvalues ---    0.05657   0.05760   0.06114   0.07338   0.07469
     Eigenvalues ---    0.07565   0.10978   0.11289   0.13576   0.15730
     Eigenvalues ---    0.15878   0.16000   0.16009   0.16016   0.16050
     Eigenvalues ---    0.16153   0.16185   0.16749   0.17385   0.19641
     Eigenvalues ---    0.19807   0.22471   0.24669   0.24992   0.29929
     Eigenvalues ---    0.30376   0.31129   0.32334   0.33419   0.33716
     Eigenvalues ---    0.33820   0.34029   0.34107   0.34135   0.34236
     Eigenvalues ---    0.34260   0.34401   0.37376   0.40558   0.41446
     Eigenvalues ---    0.47122   0.52722   0.61479   0.79404   0.85091
 En-DIIS/RFO-DIIS/Sim-DIIS IScMMF=       -3 using points:    10    9    8    7    6    5    4    3    2
 RFO step:  Lambda=-3.54351696D-06.
 DIIS inversion failure, remove point   9.
 DIIS inversion failure, remove point   8.
 DIIS inversion failure, remove point   7.
 DIIS inversion failure, remove point   6.
 RFO-DIIS uses    5 points instead of    9
 DidBck=F Rises=F RFO-DIIS coefs:    1.95028   -0.18717   -1.74528    1.23666   -0.25449
                  RFO-DIIS coefs:    0.00000    0.00000    0.00000    0.00000
 Iteration  1 RMS(Cart)=  0.01146138 RMS(Int)=  0.00005398
 Iteration  2 RMS(Cart)=  0.00017681 RMS(Int)=  0.00000024
 Iteration  3 RMS(Cart)=  0.00000002 RMS(Int)=  0.00000024
 Variable       Old X    -DE/DX   Delta X   Delta X   Delta X     New X
                                 (Linear)    (Quad)   (Total)
    R1        2.05725   0.00002  -0.00011  -0.00002  -0.00013   2.05712
    R2        2.05503   0.00009   0.00008   0.00004   0.00012   2.05515
    R3        2.05806   0.00004  -0.00004   0.00007   0.00003   2.05809
    R4        2.86036   0.00015  -0.00100   0.00057  -0.00042   2.85994
    R5        2.77486   0.00013  -0.00173   0.00054  -0.00119   2.77366
    R6        2.33393   0.00012   0.00170  -0.00044   0.00126   2.33519
    R7        2.06340   0.00009  -0.00003   0.00011   0.00008   2.06347
    R8        2.31905  -0.00018   0.00017  -0.00023  -0.00007   2.31898
    R9        3.61229   0.00010  -0.00206   0.00076  -0.00130   3.61099
   R10        2.06975   0.00008  -0.00012   0.00012   0.00000   2.06975
   R11        2.07038   0.00009  -0.00018   0.00016  -0.00001   2.07037
   R12        2.86699   0.00009  -0.00039   0.00030  -0.00010   2.86690
   R13        2.67495  -0.00015   0.00046  -0.00046   0.00000   2.67496
   R14        2.07542   0.00007  -0.00010   0.00012   0.00002   2.07544
   R15        2.85931   0.00010  -0.00016   0.00013  -0.00002   2.85928
   R16        2.67362  -0.00009   0.00032  -0.00032  -0.00001   2.67361
   R17        2.06050   0.00004  -0.00008   0.00003  -0.00005   2.06045
   R18        2.06088   0.00005  -0.00007   0.00006  -0.00000   2.06088
   R19        2.05713   0.00004  -0.00010   0.00006  -0.00004   2.05709
   R20        1.81535   0.00009  -0.00022   0.00011  -0.00011   1.81524
   R21        1.82009   0.00004  -0.00006   0.00003  -0.00003   1.82006
    A1        1.93408   0.00001  -0.00002   0.00017   0.00015   1.93423
    A2        1.89779   0.00001  -0.00023   0.00021  -0.00002   1.89778
    A3        1.90398   0.00001   0.00080  -0.00011   0.00069   1.90467
    A4        1.92542  -0.00003  -0.00078  -0.00002  -0.00081   1.92461
    A5        1.89951  -0.00000  -0.00021  -0.00001  -0.00022   1.89929
    A6        1.90272   0.00000   0.00047  -0.00024   0.00023   1.90295
    A7        2.07231  -0.00015   0.00238  -0.00086   0.00152   2.07383
    A8        2.09151  -0.00004  -0.00178   0.00025  -0.00153   2.08998
    A9        2.11937   0.00019  -0.00060   0.00061   0.00001   2.11937
   A10        1.99520  -0.00007   0.00124  -0.00066   0.00058   1.99577
   A11        2.14996  -0.00006  -0.00031   0.00008  -0.00023   2.14973
   A12        2.13803   0.00013  -0.00093   0.00059  -0.00035   2.13768
   A13        2.47807   0.00013  -0.00247   0.00037  -0.00211   2.47596
   A14        1.89755  -0.00002   0.00015  -0.00026  -0.00011   1.89744
   A15        1.90344  -0.00002  -0.00010   0.00003  -0.00007   1.90337
   A16        1.93183   0.00002  -0.00035   0.00027  -0.00008   1.93175
   A17        1.91634  -0.00003   0.00031  -0.00029   0.00002   1.91636
   A18        1.93888   0.00004  -0.00021   0.00026   0.00005   1.93893
   A19        1.87554   0.00000   0.00020  -0.00002   0.00018   1.87572
   A20        1.88007   0.00000   0.00013  -0.00006   0.00008   1.88015
   A21        1.95564  -0.00004   0.00020  -0.00022  -0.00003   1.95561
   A22        1.91969   0.00003  -0.00004   0.00011   0.00006   1.91975
   A23        1.90995   0.00000   0.00014  -0.00013   0.00000   1.90996
   A24        1.90896  -0.00001  -0.00037   0.00028  -0.00010   1.90886
   A25        1.88927   0.00001  -0.00006   0.00004  -0.00002   1.88925
   A26        1.93325  -0.00000   0.00012  -0.00010   0.00002   1.93327
   A27        1.92632   0.00001  -0.00006   0.00007   0.00001   1.92633
   A28        1.92107   0.00001   0.00008  -0.00002   0.00006   1.92113
   A29        1.89996  -0.00000  -0.00013   0.00005  -0.00007   1.89989
   A30        1.89327  -0.00000  -0.00000   0.00000  -0.00000   1.89327
   A31        1.88903  -0.00001  -0.00001  -0.00001  -0.00002   1.88901
   A32        1.85945   0.00008   0.00030   0.00008   0.00038   1.85982
   A33        1.91568   0.00004  -0.00068   0.00024  -0.00044   1.91525
   A34        2.86074   0.00025   0.00450   0.00033   0.00483   2.86557
    D1        2.17168   0.00001   0.00922  -0.00039   0.00883   2.18051
    D2       -0.97287  -0.00000   0.00947  -0.00074   0.00873  -0.96414
    D3        0.05948  -0.00001   0.00889  -0.00052   0.00836   0.06785
    D4       -3.08507  -0.00003   0.00913  -0.00087   0.00826  -3.07680
    D5       -2.04142   0.00003   0.00968  -0.00034   0.00934  -2.03207
    D6        1.09722   0.00002   0.00993  -0.00069   0.00924   1.10646
    D7       -3.13659  -0.00002   0.00002  -0.00076  -0.00074  -3.13733
    D8        0.00294  -0.00003  -0.00067   0.00012  -0.00056   0.00238
    D9        0.00801  -0.00001  -0.00023  -0.00040  -0.00063   0.00738
   D10       -3.13565  -0.00001  -0.00092   0.00047  -0.00045  -3.13610
   D11        0.24098   0.00001   0.00079  -0.00045   0.00034   0.24132
   D12       -2.90284   0.00001   0.00004   0.00049   0.00053  -2.90231
   D13       -0.24743  -0.00001  -0.02551   0.00027  -0.02523  -0.27266
   D14        3.10823  -0.00003   0.00093  -0.00067   0.00026   3.10849
   D15        1.00661  -0.00001   0.00056  -0.00033   0.00022   1.00683
   D16       -1.09569  -0.00002   0.00053  -0.00031   0.00023  -1.09546
   D17        1.03075   0.00001   0.00062  -0.00020   0.00042   1.03117
   D18       -1.07088   0.00003   0.00025   0.00014   0.00038  -1.07049
   D19        3.11002   0.00002   0.00022   0.00016   0.00039   3.11040
   D20       -1.08004  -0.00002   0.00057  -0.00033   0.00024  -1.07981
   D21        3.10152  -0.00000   0.00019   0.00000   0.00020   3.10171
   D22        0.99922  -0.00001   0.00017   0.00003   0.00020   0.99942
   D23       -0.81446  -0.00001  -0.00055  -0.00013  -0.00068  -0.81514
   D24        1.29540   0.00001  -0.00073  -0.00010  -0.00083   1.29457
   D25       -2.89124  -0.00000  -0.00035  -0.00031  -0.00065  -2.89189
   D26        1.06217  -0.00001   0.00001  -0.00007  -0.00006   1.06211
   D27       -1.04332  -0.00001   0.00014  -0.00012   0.00002  -1.04330
   D28       -3.12733  -0.00001   0.00014  -0.00014  -0.00001  -3.12734
   D29       -1.02200   0.00001  -0.00037   0.00023  -0.00014  -1.02214
   D30       -3.12749   0.00001  -0.00024   0.00018  -0.00006  -3.12755
   D31        1.07168   0.00001  -0.00025   0.00016  -0.00009   1.07159
   D32       -3.10114   0.00001   0.00004  -0.00005  -0.00001  -3.10115
   D33        1.07656   0.00000   0.00017  -0.00010   0.00006   1.07662
   D34       -1.00746   0.00001   0.00016  -0.00012   0.00004  -1.00742
   D35       -0.77146  -0.00002  -0.00010  -0.00012  -0.00022  -0.77168
   D36        1.29005  -0.00001  -0.00019   0.00004  -0.00015   1.28990
   D37       -2.91336   0.00000  -0.00028   0.00006  -0.00022  -2.91358
   D38       -2.41828   0.00007   0.03843   0.00137   0.03980  -2.37847
         Item               Value     Threshold  Converged?
 Maximum Force            0.000254     0.000450     YES
 RMS     Force            0.000065     0.000300     YES
 Maximum Displacement     0.035866     0.001800     NO 
 RMS     Displacement     0.011579     0.001200     NO 
 Predicted change in Energy=-1.735142D-06
 GradGradGradGradGradGradGradGradGradGradGradGradGradGradGradGradGradGrad

                          Input orientation:                          
 ---------------------------------------------------------------------
 Center     Atomic      Atomic             Coordinates (Angstroms)
 Number     Number       Type             X           Y           Z
 ---------------------------------------------------------------------
      1          1           0        2.626256    1.615411    1.535260
      2          6           0        2.391352    1.277293    0.527537
      3          1           0        1.380893    0.878049    0.479413
      4          1           0        2.498110    2.117507   -0.157128
      5          6           0        3.365553    0.189618    0.129647
      6          6           0        2.837176   -1.105674   -0.314603
      7          1           0        3.603142   -1.837356   -0.579705
      8          8           0        4.581032    0.406457    0.180787
      9          8           0        1.637270   -1.353576   -0.382959
     10          1           0       -2.112698   -1.480562   -0.190458
     11          6           0       -1.917493   -0.530325    0.318017
     12          1           0       -1.757967   -0.728167    1.383724
     13          6           0       -3.115714    0.382720    0.138587
     14          1           0       -2.911406    1.313656    0.684321
     15          6           0       -4.389197   -0.241053    0.666336
     16          1           0       -4.305929   -0.445472    1.734105
     17          1           0       -4.599193   -1.175079    0.143991
     18          1           0       -5.228855    0.433555    0.508692
     19          8           0       -3.300723    0.674074   -1.233485
     20          8           0       -0.797654    0.121072   -0.252385
     21          1           0       -0.075899   -0.507464   -0.360289
     22          1           0       -2.431134    0.870025   -1.591445
 ---------------------------------------------------------------------
                    Distance matrix (angstroms):
                    1          2          3          4          5
     1  H    0.000000
     2  C    1.088581   0.000000
     3  H    1.791493   1.087539   0.000000
     4  H    1.769944   1.089092   1.785949   0.000000
     5  C    2.134291   1.513414   2.129590   2.133414   0.000000
     6  C    3.297087   2.566416   2.585803   3.244789   1.467760
     7  H    4.165211   3.520718   3.665179   4.128026   2.160613
     8  O    2.667830   2.381866   3.248456   2.716696   1.235727
     9  O    3.670496   2.884287   2.406150   3.583358   2.373010
    10  H    5.917841   5.329893   4.268132   5.848655   5.736132
    11  C    5.170253   4.677342   3.590113   5.170524   5.335202
    12  H    4.973603   4.687407   3.640075   5.346613   5.354017
    13  C    6.036591   5.592792   4.536627   5.883192   6.484149
    14  H    5.610780   5.305200   4.319209   5.533270   6.400886
    15  C    7.308766   6.949855   5.880584   7.326383   7.785221
    16  H    7.234775   7.019780   5.972094   7.512694   7.863159
    17  H    7.869535   7.418151   6.331609   7.829656   8.080829
    18  H    8.009581   7.666799   6.624741   7.936308   8.606221
    19  O    6.609171   5.988722   4.989303   6.071944   6.821441
    20  O    4.141483   3.480645   2.419630   3.854463   4.181261
    21  H    3.924455   3.171896   2.178758   3.682019   3.545357
    22  H    5.992418   5.283212   4.338210   5.283079   6.084957
                    6          7          8          9         10
     6  C    0.000000
     7  H    1.091943   0.000000
     8  O    2.360717   2.563067   0.000000
     9  O    1.227153   2.034061   3.475811   0.000000
    10  H    4.965603   5.740178   6.964531   3.757052   0.000000
    11  C    4.830954   5.743835   6.567131   3.715568   1.095264
    12  H    4.913468   5.816085   6.551133   3.878136   1.780444
    13  C    6.152853   7.112503   7.696898   5.087001   2.141526
    14  H    6.316424   7.346153   7.563940   5.379931   3.034934
    15  C    7.343724   8.244894   9.006666   6.217478   2.730005
    16  H    7.460364   8.357300   9.061824   6.374027   3.096065
    17  H    7.450820   8.260790   9.315533   6.261231   2.527416
    18  H    8.252751   9.183997   9.815403   7.150702   3.723316
    19  O    6.456443   7.375503   8.012106   5.405416   2.672408
    20  O    3.836766   4.828000   5.403642   2.849647   2.073260
    21  H    2.974215   3.918175   4.776507   1.910855   2.263695
    22  H    5.769646   6.690741   7.247494   4.791320   2.754892
                   11         12         13         14         15
    11  C    0.000000
    12  H    1.095592   0.000000
    13  C    1.517096   2.151259   0.000000
    14  H    2.126571   2.447167   1.098275   0.000000
    15  C    2.512832   2.770433   1.513067   2.145066   0.000000
    16  H    2.777973   2.587430   2.155968   2.478159   1.090345
    17  H    2.763605   3.131970   2.151158   3.055222   1.090572
    18  H    3.454061   3.763288   2.145909   2.485154   1.088564
    19  O    2.402303   3.346066   1.414813   2.058790   2.373090
    20  O    1.415526   2.078524   2.365316   2.601465   3.724831
    21  H    1.962674   2.433032   3.206521   3.528142   4.441787
    22  H    2.422984   3.443691   1.923311   2.367822   3.188429
                   16         17         18         19         20
    16  H    0.000000
    17  H    1.773920   0.000000
    18  H    1.768083   1.765554   0.000000
    19  O    3.327224   2.646287   2.609736   0.000000
    20  O    4.071254   4.035941   4.506930   2.744762   0.000000
    21  H    4.720539   4.600022   5.309764   3.543725   0.963136
    22  H    4.037905   3.448865   3.525382   0.960581   2.241042
                   21         22
    21  H    0.000000
    22  H    2.993385   0.000000
 Stoichiometry    C6H12O4(3)
 Framework group  C1[X(C6H12O4)]
 Deg. of freedom    60
 Full point group                 C1      NOp   1
 Largest Abelian subgroup         C1      NOp   1
 Largest concise Abelian subgroup C1      NOp   1
                         Standard orientation:                         
 ---------------------------------------------------------------------
 Center     Atomic      Atomic             Coordinates (Angstroms)
 Number     Number       Type             X           Y           Z
 ---------------------------------------------------------------------
      1          1           0        2.648195   -1.854562   -1.247054
      2          6           0        2.404406   -1.363060   -0.306840
      3          1           0        1.396427   -0.955622   -0.333582
      4          1           0        2.497240   -2.087584    0.500977
      5          6           0        3.382012   -0.232242   -0.070283
      6          6           0        2.858178    1.119140    0.161417
      7          1           0        3.626453    1.878838    0.319382
      8          8           0        4.596365   -0.461079   -0.072254
      9          8           0        1.659429    1.381244    0.175774
     10          1           0       -2.087089    1.497512   -0.080210
     11          6           0       -1.893135    0.478891   -0.432907
     12          1           0       -1.720122    0.508293   -1.514352
     13          6           0       -3.099984   -0.388700   -0.128965
     14          1           0       -2.896366   -1.394078   -0.521347
     15          6           0       -4.362802    0.152747   -0.762603
     16          1           0       -4.265969    0.188748   -1.848042
     17          1           0       -4.571821    1.157584   -0.393875
     18          1           0       -5.209122   -0.484643   -0.512705
     19          8           0       -3.302628   -0.462861    1.269296
     20          8           0       -0.784632   -0.082389    0.245254
     21          1           0       -0.059544    0.551291    0.263365
     22          1           0       -2.438605   -0.605753    1.663963
 ---------------------------------------------------------------------
 Rotational constants (GHZ):           3.3979064           0.3550991           0.3430596
 Standard basis: Aug-CC-pVTZ (5D, 7F)
 There are   850 symmetry adapted cartesian basis functions of A   symmetry.
 There are   736 symmetry adapted basis functions of A   symmetry.
   736 basis functions,  1044 primitive gaussians,   850 cartesian basis functions
    41 alpha electrons       39 beta electrons
       nuclear repulsion energy       514.7453300179 Hartrees.
 NAtoms=   22 NActive=   22 NUniq=   22 SFac= 1.00D+00 NAtFMM=   60 NAOKFM=F Big=F
 Integral buffers will be    131072 words long.
 Raffenetti 2 integral format.
 Two-electron integral symmetry is turned on.
 Nuclear repulsion after empirical dispersion term =      514.7353901978 Hartrees.
 One-electron integrals computed using PRISM.
 NBasis=   736 RedAO= T EigKep=  6.67D-06  NBF=   736
 NBsUse=   736 1.00D-06 EigRej= -1.00D+00 NBFU=   736
 Initial guess from the checkpoint file:  "Forward-wb-opt.chk"
 B after Tr=    -0.000000    0.000000    0.000000
         Rot=    0.999990    0.004462    0.000346    0.000097 Ang=   0.51 deg.
 Initial guess <Sx>= 0.0000 <Sy>= 0.0000 <Sz>= 1.0000 <S**2>= 2.0146 S= 1.0049
 ExpMin= 2.53D-02 ExpMax= 1.53D+04 ExpMxC= 5.22D+02 IAcc=3 IRadAn=         7 AccDes= 0.00D+00
 Harris functional with IExCor= 4639 and IRadAn=       7 diagonalized for initial guess.
 HarFok:  IExCor= 4639 AccDes= 0.00D+00 IRadAn=         7 IDoV= 1 UseB2=F ITyADJ=14
 ICtDFT=  3500011 ScaDFX=  1.000000  1.000000  1.000000  1.000000
 FoFCou: FMM=F IPFlag=           0 FMFlag=      100000 FMFlg1=           0
         NFxFlg=           0 DoJE=T BraDBF=F KetDBF=T FulRan=T
         wScrn=  0.000000 ICntrl=       500 IOpCl=  0 I1Cent=   200000004 NGrid=           0
         NMat0=    1 NMatS0=      1 NMatT0=    0 NMatD0=    1 NMtDS0=    0 NMtDT0=    0
 Petite list used in FoFCou.
 Requested convergence on RMS density matrix=1.00D-08 within 128 cycles.
 Requested convergence on MAX density matrix=1.00D-06.
 Requested convergence on             energy=1.00D-06.
 No special actions if energy rises.
 SCF Done:  E(UwB97XD) =  -536.689123214     A.U. after   16 cycles
            NFock= 16  Conv=0.66D-08     -V/T= 2.0057
 <Sx>= 0.0000 <Sy>= 0.0000 <Sz>= 1.0000 <S**2>= 2.0146 S= 1.0049
 <L.S>=  0.00000000000    
 Annihilation of the first spin contaminant:
 S**2 before annihilation     2.0146,   after     2.0001
 Calling FoFJK, ICntrl=      2127 FMM=F ISym2X=0 I1Cent= 0 IOpClX= 1 NMat=1 NMatS=1 NMatT=0.
 ***** Axes restored to original set *****
 -------------------------------------------------------------------
 Center     Atomic                   Forces (Hartrees/Bohr)
 Number     Number              X              Y              Z
 -------------------------------------------------------------------
      1        1           0.000024604   -0.000007164    0.000031273
      2        6          -0.000180328    0.000076328    0.000078076
      3        1          -0.000073255   -0.000021492   -0.000046740
      4        1          -0.000005432    0.000023350   -0.000064657
      5        6           0.000696889    0.000016884    0.000073887
      6        6          -0.000438387   -0.000286173   -0.000128428
      7        1           0.000133326    0.000027063   -0.000005961
      8        8          -0.000203840    0.000026587   -0.000006750
      9        8           0.000109273    0.000061401    0.000118685
     10        1          -0.000045164   -0.000082354    0.000004220
     11        6           0.000305058    0.000124174   -0.000097697
     12        1          -0.000034128   -0.000042824    0.000098472
     13        6          -0.000031060    0.000100962   -0.000235435
     14        1           0.000012909    0.000038148    0.000060620
     15        6          -0.000014084   -0.000036214    0.000023945
     16        1           0.000005480   -0.000004994    0.000055787
     17        1          -0.000018751   -0.000042110   -0.000024259
     18        1          -0.000048362    0.000029715   -0.000009528
     19        8          -0.000103045   -0.000058228    0.000159970
     20        8          -0.000328748   -0.000155979    0.000100237
     21        1           0.000113584    0.000168807   -0.000127561
     22        1           0.000123463    0.000044114   -0.000058157
 -------------------------------------------------------------------
 Cartesian Forces:  Max     0.000696889 RMS     0.000146394

 GradGradGradGradGradGradGradGradGradGradGradGradGradGradGradGradGradGrad
 Berny optimization.
 Using GEDIIS/GDIIS optimizer.
 FormGI is forming the generalized inverse of G from B-inverse, IUseBI=4.
 Internal  Forces:  Max     0.000299784 RMS     0.000075998
 Search for a local minimum.
 Step number  11 out of a maximum of  103
 All quantities printed in internal units (Hartrees-Bohrs-Radians)
 Mixed Optimization -- En-DIIS/RFO-DIIS
 Swapping is turned off.
 Update second derivatives using D2CorX and points    1    2    3    4    5
                                                      6    7    8    9   10
                                                     11
 DE= -2.83D-06 DEPred=-1.74D-06 R= 1.63D+00
 TightC=F SS=  1.41D+00  RLast= 5.22D-02 DXNew= 5.8373D-01 1.5674D-01
 Trust test= 1.63D+00 RLast= 5.22D-02 DXMaxT set to 3.47D-01
 ITU=  1  1  1  1  1  1  1  1  1  1  0
     Eigenvalues ---    0.00051   0.00300   0.00433   0.00475   0.00612
     Eigenvalues ---    0.01223   0.01273   0.01306   0.01720   0.02151
     Eigenvalues ---    0.02913   0.03766   0.04545   0.05049   0.05523
     Eigenvalues ---    0.05656   0.05759   0.05984   0.07334   0.07469
     Eigenvalues ---    0.07510   0.10984   0.11166   0.13573   0.15114
     Eigenvalues ---    0.15973   0.16001   0.16005   0.16019   0.16043
     Eigenvalues ---    0.16119   0.16198   0.16795   0.17465   0.19660
     Eigenvalues ---    0.19717   0.22383   0.24549   0.25132   0.29919
     Eigenvalues ---    0.30417   0.30965   0.32957   0.33410   0.33715
     Eigenvalues ---    0.33804   0.34047   0.34112   0.34132   0.34239
     Eigenvalues ---    0.34262   0.34409   0.37361   0.40058   0.41272
     Eigenvalues ---    0.46300   0.52731   0.60979   0.79679   0.89960
 En-DIIS/RFO-DIIS/Sim-DIIS IScMMF=       -3 using points:    11   10    9    8    7    6    5    4    3    2
 RFO step:  Lambda=-3.86975571D-06.
 DIIS inversion failure, remove point  10.
 DIIS inversion failure, remove point   9.
 DIIS inversion failure, remove point   8.
 DIIS inversion failure, remove point   7.
 DIIS inversion failure, remove point   6.
 DIIS inversion failure, remove point   5.
 RFO-DIIS uses    4 points instead of   10
 DidBck=F Rises=F RFO-DIIS coefs:    2.58297   -2.00000    0.49975   -0.08272    0.00000
                  RFO-DIIS coefs:    0.00000    0.00000    0.00000    0.00000    0.00000
 Iteration  1 RMS(Cart)=  0.01430787 RMS(Int)=  0.00008552
 Iteration  2 RMS(Cart)=  0.00030228 RMS(Int)=  0.00000014
 Iteration  3 RMS(Cart)=  0.00000006 RMS(Int)=  0.00000013
 Variable       Old X    -DE/DX   Delta X   Delta X   Delta X     New X
                                 (Linear)    (Quad)   (Total)
    R1        2.05712   0.00003  -0.00016   0.00004  -0.00012   2.05701
    R2        2.05515   0.00008   0.00019   0.00003   0.00022   2.05537
    R3        2.05809   0.00006   0.00005   0.00005   0.00010   2.05819
    R4        2.85994   0.00020  -0.00037   0.00038   0.00001   2.85995
    R5        2.77366   0.00021  -0.00132   0.00051  -0.00080   2.77286
    R6        2.33519  -0.00020   0.00148  -0.00043   0.00105   2.33623
    R7        2.06347   0.00008   0.00014   0.00005   0.00019   2.06367
    R8        2.31898  -0.00008  -0.00014  -0.00000  -0.00015   2.31884
    R9        3.61099   0.00009  -0.00075   0.00141   0.00066   3.61165
   R10        2.06975   0.00008   0.00004   0.00008   0.00012   2.06987
   R11        2.07037   0.00010   0.00004   0.00009   0.00013   2.07050
   R12        2.86690   0.00010  -0.00006   0.00018   0.00012   2.86702
   R13        2.67496  -0.00016  -0.00011  -0.00016  -0.00027   2.67468
   R14        2.07544   0.00006   0.00007   0.00005   0.00012   2.07556
   R15        2.85928   0.00010   0.00002   0.00010   0.00013   2.85941
   R16        2.67361  -0.00010  -0.00008  -0.00016  -0.00024   2.67337
   R17        2.06045   0.00006  -0.00005   0.00007   0.00002   2.06047
   R18        2.06088   0.00005   0.00002   0.00003   0.00006   2.06094
   R19        2.05709   0.00006  -0.00004   0.00007   0.00003   2.05712
   R20        1.81524   0.00014  -0.00011   0.00009  -0.00002   1.81522
   R21        1.82006   0.00009  -0.00004   0.00003  -0.00002   1.82004
    A1        1.93423   0.00003   0.00023   0.00015   0.00037   1.93460
    A2        1.89778   0.00003   0.00003   0.00015   0.00018   1.89795
    A3        1.90467  -0.00002   0.00086  -0.00014   0.00072   1.90539
    A4        1.92461  -0.00001  -0.00103   0.00007  -0.00096   1.92365
    A5        1.89929  -0.00000  -0.00031  -0.00004  -0.00035   1.89894
    A6        1.90295  -0.00003   0.00025  -0.00019   0.00006   1.90300
    A7        2.07383  -0.00030   0.00165  -0.00084   0.00081   2.07464
    A8        2.08998   0.00008  -0.00186   0.00045  -0.00141   2.08857
    A9        2.11937   0.00022   0.00021   0.00039   0.00060   2.11997
   A10        1.99577  -0.00008   0.00055  -0.00037   0.00018   1.99595
   A11        2.14973  -0.00006  -0.00029   0.00001  -0.00028   2.14945
   A12        2.13768   0.00015  -0.00026   0.00035   0.00010   2.13778
   A13        2.47596   0.00013  -0.00213   0.00085  -0.00127   2.47469
   A14        1.89744  -0.00002  -0.00021  -0.00011  -0.00032   1.89712
   A15        1.90337  -0.00000  -0.00013   0.00001  -0.00012   1.90325
   A16        1.93175   0.00003  -0.00005   0.00020   0.00015   1.93191
   A17        1.91636  -0.00003  -0.00003  -0.00015  -0.00018   1.91618
   A18        1.93893   0.00005   0.00020   0.00006   0.00026   1.93920
   A19        1.87572  -0.00003   0.00021  -0.00001   0.00020   1.87591
   A20        1.88015   0.00000   0.00007  -0.00006   0.00000   1.88015
   A21        1.95561  -0.00003  -0.00010  -0.00004  -0.00014   1.95547
   A22        1.91975   0.00002   0.00012   0.00005   0.00017   1.91992
   A23        1.90996   0.00000  -0.00001  -0.00008  -0.00009   1.90987
   A24        1.90886  -0.00000  -0.00008   0.00011   0.00003   1.90889
   A25        1.88925   0.00001   0.00000   0.00003   0.00003   1.88928
   A26        1.93327  -0.00001  -0.00000  -0.00003  -0.00003   1.93323
   A27        1.92633   0.00001   0.00004  -0.00001   0.00004   1.92636
   A28        1.92113   0.00001   0.00008   0.00002   0.00010   1.92122
   A29        1.89989   0.00000  -0.00008   0.00004  -0.00005   1.89984
   A30        1.89327  -0.00000  -0.00000  -0.00001  -0.00001   1.89326
   A31        1.88901  -0.00001  -0.00003  -0.00001  -0.00004   1.88897
   A32        1.85982   0.00002   0.00058  -0.00019   0.00039   1.86021
   A33        1.91525   0.00002  -0.00048   0.00001  -0.00047   1.91478
   A34        2.86557   0.00022   0.00612   0.00048   0.00660   2.87216
    D1        2.18051   0.00001   0.01076  -0.00053   0.01023   2.19075
    D2       -0.96414  -0.00001   0.01046  -0.00116   0.00930  -0.95484
    D3        0.06785  -0.00001   0.01016  -0.00060   0.00956   0.07740
    D4       -3.07680  -0.00004   0.00985  -0.00123   0.00862  -3.06818
    D5       -2.03207   0.00003   0.01144  -0.00054   0.01090  -2.02118
    D6        1.10646   0.00000   0.01113  -0.00117   0.00996   1.11642
    D7       -3.13733  -0.00003  -0.00129  -0.00031  -0.00160  -3.13893
    D8        0.00238  -0.00003  -0.00091  -0.00118  -0.00209   0.00029
    D9        0.00738  -0.00000  -0.00098   0.00033  -0.00064   0.00674
   D10       -3.13610  -0.00001  -0.00059  -0.00054  -0.00113  -3.13723
   D11        0.24132   0.00000   0.00043   0.00049   0.00092   0.24224
   D12       -2.90231  -0.00000   0.00085  -0.00045   0.00040  -2.90191
   D13       -0.27266  -0.00001  -0.03081  -0.00224  -0.03305  -0.30571
   D14        3.10849  -0.00003  -0.00003  -0.00047  -0.00050   3.10799
   D15        1.00683  -0.00002   0.00001  -0.00031  -0.00030   1.00653
   D16       -1.09546  -0.00002  -0.00001  -0.00035  -0.00037  -1.09583
   D17        1.03117   0.00001   0.00031  -0.00025   0.00007   1.03124
   D18       -1.07049   0.00002   0.00035  -0.00009   0.00026  -1.07023
   D19        3.11040   0.00002   0.00033  -0.00013   0.00020   3.11060
   D20       -1.07981  -0.00002  -0.00004  -0.00023  -0.00027  -1.08008
   D21        3.10171  -0.00000  -0.00000  -0.00007  -0.00007   3.10164
   D22        0.99942  -0.00001  -0.00003  -0.00011  -0.00014   0.99929
   D23       -0.81514  -0.00002  -0.00093  -0.00033  -0.00126  -0.81639
   D24        1.29457   0.00001  -0.00109  -0.00029  -0.00138   1.29319
   D25       -2.89189  -0.00001  -0.00087  -0.00045  -0.00132  -2.89321
   D26        1.06211  -0.00001  -0.00008  -0.00001  -0.00009   1.06202
   D27       -1.04330  -0.00001   0.00000  -0.00003  -0.00003  -1.04333
   D28       -3.12734  -0.00001  -0.00004  -0.00003  -0.00006  -3.12740
   D29       -1.02214   0.00001  -0.00009   0.00014   0.00005  -1.02209
   D30       -3.12755   0.00001  -0.00001   0.00012   0.00011  -3.12744
   D31        1.07159   0.00001  -0.00004   0.00013   0.00008   1.07167
   D32       -3.10115   0.00000   0.00001   0.00004   0.00005  -3.10110
   D33        1.07662   0.00000   0.00009   0.00002   0.00011   1.07673
   D34       -1.00742   0.00000   0.00006   0.00002   0.00008  -1.00734
   D35       -0.77168  -0.00002  -0.00044  -0.00007  -0.00051  -0.77219
   D36        1.28990  -0.00001  -0.00033  -0.00005  -0.00038   1.28952
   D37       -2.91358   0.00000  -0.00039  -0.00007  -0.00046  -2.91403
   D38       -2.37847   0.00006   0.04924   0.00195   0.05119  -2.32729
         Item               Value     Threshold  Converged?
 Maximum Force            0.000300     0.000450     YES
 RMS     Force            0.000076     0.000300     YES
 Maximum Displacement     0.046478     0.001800     NO 
 RMS     Displacement     0.014511     0.001200     NO 
 Predicted change in Energy=-1.877528D-06
 GradGradGradGradGradGradGradGradGradGradGradGradGradGradGradGradGradGrad

                          Input orientation:                          
 ---------------------------------------------------------------------
 Center     Atomic      Atomic             Coordinates (Angstroms)
 Number     Number       Type             X           Y           Z
 ---------------------------------------------------------------------
      1          1           0        2.622941    1.615412    1.540423
      2          6           0        2.390713    1.274871    0.532962
      3          1           0        1.379134    0.878518    0.481953
      4          1           0        2.501756    2.112718   -0.154002
      5          6           0        3.362699    0.183062    0.140997
      6          6           0        2.832752   -1.107399   -0.313905
      7          1           0        3.597747   -1.841602   -0.575229
      8          8           0        4.579041    0.394621    0.205382
      9          8           0        1.632426   -1.349299   -0.394000
     10          1           0       -2.106224   -1.476073   -0.193353
     11          6           0       -1.911996   -0.522189    0.308763
     12          1           0       -1.742993   -0.714109    1.374165
     13          6           0       -3.116820    0.383292    0.134754
     14          1           0       -2.913409    1.317954    0.674546
     15          6           0       -4.382372   -0.245254    0.675942
     16          1           0       -4.289107   -0.444138    1.743942
     17          1           0       -4.591308   -1.182978    0.159773
     18          1           0       -5.227235    0.423736    0.522105
     19          8           0       -3.314754    0.667157   -1.236951
     20          8           0       -0.800500    0.132383   -0.273830
     21          1           0       -0.076078   -0.492797   -0.383259
     22          1           0       -2.449491    0.866825   -1.603217
 ---------------------------------------------------------------------
                    Distance matrix (angstroms):
                    1          2          3          4          5
     1  H    0.000000
     2  C    1.088520   0.000000
     3  H    1.791766   1.087653   0.000000
     4  H    1.770049   1.089145   1.785488   0.000000
     5  C    2.134774   1.513419   2.129422   2.133499   0.000000
     6  C    3.300947   2.566669   2.586554   3.241031   1.467335
     7  H    4.168594   3.520997   3.665914   4.124958   2.160438
     8  O    2.664393   2.381371   3.248084   2.719582   1.236281
     9  O    3.675952   2.884532   2.407201   3.577555   2.372383
    10  H    5.910014   5.321435   4.260031   5.840758   5.724827
    11  C    5.162555   4.668297   3.580994   5.161211   5.324278
    12  H    4.951331   4.663817   3.616653   5.323921   5.328574
    13  C    6.036463   5.593425   4.536453   5.885805   6.482615
    14  H    5.611541   5.306187   4.319274   5.535536   6.400171
    15  C    7.299576   6.943047   5.873283   7.323938   7.775330
    16  H    7.215232   7.002961   5.955753   7.500369   7.843019
    17  H    7.860188   7.411404   6.324535   7.827619   8.070480
    18  H    8.005143   7.665356   6.622126   7.940219   8.601752
    19  O    6.623384   6.004520   5.003189   6.090502   6.835311
    20  O    4.148594   3.484255   2.424610   3.852400   4.184122
    21  H    3.928079   3.170043   2.178702   3.672397   3.543560
    22  H    6.014351   5.306349   4.359638   5.307289   6.106666
                    6          7          8          9         10
     6  C    0.000000
     7  H    1.092045   0.000000
     8  O    2.361197   2.563784   0.000000
     9  O    1.227075   2.034133   3.476070   0.000000
    10  H    4.954184   5.728414   6.953507   3.746176   0.000000
    11  C    4.821081   5.734070   6.556279   3.706874   1.095326
    12  H    4.893025   5.796109   6.524067   3.863071   1.780348
    13  C    6.149867   7.109124   7.696194   5.082990   2.141541
    14  H    6.314883   7.344378   7.563695   5.377792   3.035026
    15  C    7.333560   8.233836   8.996544   6.208179   2.729732
    16  H    7.442817   8.338701   9.039621   6.360398   3.095639
    17  H    7.439539   8.248311   9.305171   6.250535   2.527102
    18  H    8.246616   9.176939   9.811433   7.144077   3.723152
    19  O    6.464743   7.383388   8.029110   5.408443   2.672654
    20  O    3.839165   4.830325   5.407206   2.851131   2.073288
    21  H    2.973859   3.918306   4.775369   1.911203   2.263711
    22  H    5.784632   6.705328   7.272845   4.799526   2.755852
                   11         12         13         14         15
    11  C    0.000000
    12  H    1.095663   0.000000
    13  C    1.517161   2.151239   0.000000
    14  H    2.126677   2.447166   1.098337   0.000000
    15  C    2.512821   2.770138   1.513134   2.145105   0.000000
    16  H    2.777857   2.586952   2.156011   2.478129   1.090356
    17  H    2.763612   3.131690   2.151265   3.055323   1.090601
    18  H    3.454142   3.763063   2.146049   2.485287   1.088580
    19  O    2.402396   3.346081   1.414685   2.058746   2.373071
    20  O    1.415381   2.078636   2.365425   2.601803   3.724847
    21  H    1.962231   2.432307   3.206553   3.528203   4.441548
    22  H    2.423619   3.444313   1.923455   2.367898   3.188623
                   16         17         18         19         20
    16  H    0.000000
    17  H    1.773922   0.000000
    18  H    1.768099   1.765565   0.000000
    19  O    3.327171   2.646400   2.609811   0.000000
    20  O    4.071137   4.035890   4.507147   2.745006   0.000000
    21  H    4.719848   4.599840   5.309814   3.544475   0.963126
    22  H    4.038104   3.449233   3.525505   0.960572   2.241840
                   21         22
    21  H    0.000000
    22  H    2.994989   0.000000
 Stoichiometry    C6H12O4(3)
 Framework group  C1[X(C6H12O4)]
 Deg. of freedom    60
 Full point group                 C1      NOp   1
 Largest Abelian subgroup         C1      NOp   1
 Largest concise Abelian subgroup C1      NOp   1
                         Standard orientation:                         
 ---------------------------------------------------------------------
 Center     Atomic      Atomic             Coordinates (Angstroms)
 Number     Number       Type             X           Y           Z
 ---------------------------------------------------------------------
      1          1           0        2.648648   -1.872533   -1.223386
      2          6           0        2.405780   -1.366944   -0.290502
      3          1           0        1.396855   -0.961825   -0.321138
      4          1           0        2.500866   -2.078708    0.528392
      5          6           0        3.381268   -0.230570   -0.072522
      6          6           0        2.855776    1.120830    0.152525
      7          1           0        3.623143    1.883983    0.298497
      8          8           0        4.596607   -0.456918   -0.082998
      9          8           0        1.656488    1.379626    0.173648
     10          1           0       -2.078006    1.492578   -0.099538
     11          6           0       -1.884837    0.467043   -0.432261
     12          1           0       -1.700099    0.477078   -1.512191
     13          6           0       -3.099169   -0.389623   -0.126816
     14          1           0       -2.896160   -1.402562   -0.499760
     15          6           0       -4.352262    0.146822   -0.783748
     16          1           0       -4.243163    0.163725   -1.868500
     17          1           0       -4.560455    1.158860   -0.434683
     18          1           0       -5.204491   -0.482136   -0.532504
     19          8           0       -3.317660   -0.438906    1.270026
     20          8           0       -0.786543   -0.087248    0.267606
     21          1           0       -0.058604    0.543246    0.281474
     22          1           0       -2.459001   -0.579476    1.677019
 ---------------------------------------------------------------------
 Rotational constants (GHZ):           3.3954811           0.3550859           0.3432859
 Standard basis: Aug-CC-pVTZ (5D, 7F)
 There are   850 symmetry adapted cartesian basis functions of A   symmetry.
 There are   736 symmetry adapted basis functions of A   symmetry.
   736 basis functions,  1044 primitive gaussians,   850 cartesian basis functions
    41 alpha electrons       39 beta electrons
       nuclear repulsion energy       514.7701396563 Hartrees.
 NAtoms=   22 NActive=   22 NUniq=   22 SFac= 1.00D+00 NAtFMM=   60 NAOKFM=F Big=F
 Integral buffers will be    131072 words long.
 Raffenetti 2 integral format.
 Two-electron integral symmetry is turned on.
 Nuclear repulsion after empirical dispersion term =      514.7601909328 Hartrees.
 One-electron integrals computed using PRISM.
 NBasis=   736 RedAO= T EigKep=  6.69D-06  NBF=   736
 NBsUse=   736 1.00D-06 EigRej= -1.00D+00 NBFU=   736
 Initial guess from the checkpoint file:  "Forward-wb-opt.chk"
 B after Tr=     0.000000   -0.000000   -0.000000
         Rot=    0.999986    0.005183    0.000452    0.000078 Ang=   0.60 deg.
 Initial guess <Sx>= 0.0000 <Sy>= 0.0000 <Sz>= 1.0000 <S**2>= 2.0146 S= 1.0049
 ExpMin= 2.53D-02 ExpMax= 1.53D+04 ExpMxC= 5.22D+02 IAcc=3 IRadAn=         7 AccDes= 0.00D+00
 Harris functional with IExCor= 4639 and IRadAn=       7 diagonalized for initial guess.
 HarFok:  IExCor= 4639 AccDes= 0.00D+00 IRadAn=         7 IDoV= 1 UseB2=F ITyADJ=14
 ICtDFT=  3500011 ScaDFX=  1.000000  1.000000  1.000000  1.000000
 FoFCou: FMM=F IPFlag=           0 FMFlag=      100000 FMFlg1=           0
         NFxFlg=           0 DoJE=T BraDBF=F KetDBF=T FulRan=T
         wScrn=  0.000000 ICntrl=       500 IOpCl=  0 I1Cent=   200000004 NGrid=           0
         NMat0=    1 NMatS0=      1 NMatT0=    0 NMatD0=    1 NMtDS0=    0 NMtDT0=    0
 Petite list used in FoFCou.
 Requested convergence on RMS density matrix=1.00D-08 within 128 cycles.
 Requested convergence on MAX density matrix=1.00D-06.
 Requested convergence on             energy=1.00D-06.
 No special actions if energy rises.
 SCF Done:  E(UwB97XD) =  -536.689126415     A.U. after   16 cycles
            NFock= 16  Conv=0.77D-08     -V/T= 2.0057
 <Sx>= 0.0000 <Sy>= 0.0000 <Sz>= 1.0000 <S**2>= 2.0146 S= 1.0049
 <L.S>=  0.00000000000    
 Annihilation of the first spin contaminant:
 S**2 before annihilation     2.0146,   after     2.0001
 Calling FoFJK, ICntrl=      2127 FMM=F ISym2X=0 I1Cent= 0 IOpClX= 1 NMat=1 NMatS=1 NMatT=0.
 ***** Axes restored to original set *****
 -------------------------------------------------------------------
 Center     Atomic                   Forces (Hartrees/Bohr)
 Number     Number              X              Y              Z
 -------------------------------------------------------------------
      1        1           0.000030979   -0.000022810    0.000030273
      2        6          -0.000312439    0.000032013    0.000030974
      3        1          -0.000025646   -0.000017040   -0.000027849
      4        1           0.000026238    0.000017538   -0.000053699
      5        6           0.001071163    0.000229972    0.000147742
      6        6          -0.000300388   -0.000294246   -0.000084319
      7        1           0.000085848    0.000042702    0.000004245
      8        8          -0.000522149   -0.000097292   -0.000070316
      9        8          -0.000011656    0.000053994    0.000059290
     10        1          -0.000026684   -0.000051223    0.000006118
     11        6           0.000208669    0.000037399   -0.000072153
     12        1          -0.000018724   -0.000023305    0.000073132
     13        6          -0.000004916    0.000108812   -0.000151425
     14        1           0.000010223    0.000012577    0.000044756
     15        6          -0.000007198   -0.000041994    0.000011483
     16        1           0.000005876   -0.000001724    0.000049539
     17        1          -0.000010166   -0.000025714   -0.000019117
     18        1          -0.000034847    0.000029948   -0.000010050
     19        8          -0.000134813   -0.000053202    0.000090597
     20        8          -0.000264718   -0.000068774    0.000069818
     21        1           0.000099937    0.000096638   -0.000095582
     22        1           0.000135411    0.000035731   -0.000033456
 -------------------------------------------------------------------
 Cartesian Forces:  Max     0.001071163 RMS     0.000177489

 GradGradGradGradGradGradGradGradGradGradGradGradGradGradGradGradGradGrad
 Berny optimization.
 Using GEDIIS/GDIIS optimizer.
 FormGI is forming the generalized inverse of G from B-inverse, IUseBI=4.
 Internal  Forces:  Max     0.000534049 RMS     0.000088812
 Search for a local minimum.
 Step number  12 out of a maximum of  103
 All quantities printed in internal units (Hartrees-Bohrs-Radians)
 Mixed Optimization -- En-DIIS/RFO-DIIS
 Swapping is turned off.
 Update second derivatives using D2CorX and points    1    2    3    4    5
                                                      6    7    8    9   10
                                                     11   12
 DE= -3.20D-06 DEPred=-1.88D-06 R= 1.70D+00
 TightC=F SS=  1.41D+00  RLast= 6.60D-02 DXNew= 5.8373D-01 1.9801D-01
 Trust test= 1.70D+00 RLast= 6.60D-02 DXMaxT set to 3.47D-01
 ITU=  1  1  1  1  1  1  1  1  1  1  1  0
     Eigenvalues ---    0.00037   0.00299   0.00434   0.00475   0.00595
     Eigenvalues ---    0.01195   0.01270   0.01307   0.01709   0.01943
     Eigenvalues ---    0.02930   0.03765   0.04514   0.05046   0.05527
     Eigenvalues ---    0.05659   0.05757   0.05879   0.07334   0.07462
     Eigenvalues ---    0.07518   0.10904   0.11055   0.13555   0.14213
     Eigenvalues ---    0.15983   0.16002   0.16003   0.16025   0.16039
     Eigenvalues ---    0.16141   0.16202   0.16839   0.17659   0.19645
     Eigenvalues ---    0.19877   0.22362   0.24158   0.25740   0.29888
     Eigenvalues ---    0.30337   0.30637   0.33342   0.33509   0.33666
     Eigenvalues ---    0.33812   0.34077   0.34127   0.34152   0.34248
     Eigenvalues ---    0.34289   0.34419   0.36340   0.38502   0.41168
     Eigenvalues ---    0.44047   0.52733   0.55176   0.79608   1.05491
 En-DIIS/RFO-DIIS/Sim-DIIS IScMMF=       -3 using points:    12   11   10    9    8    7    6    5    4    3
 RFO step:  Lambda=-3.74469423D-06.
 DIIS inversion failure, remove point  10.
 DIIS inversion failure, remove point   9.
 DIIS inversion failure, remove point   8.
 DIIS inversion failure, remove point   7.
 DIIS inversion failure, remove point   6.
 RFO-DIIS uses    5 points instead of   10
 DidBck=F Rises=F RFO-DIIS coefs:    2.05384   -0.62862   -1.00234    0.78601   -0.20889
                  RFO-DIIS coefs:    0.00000    0.00000    0.00000    0.00000    0.00000
 Iteration  1 RMS(Cart)=  0.01533937 RMS(Int)=  0.00009393
 Iteration  2 RMS(Cart)=  0.00035688 RMS(Int)=  0.00000025
 Iteration  3 RMS(Cart)=  0.00000007 RMS(Int)=  0.00000024
 Variable       Old X    -DE/DX   Delta X   Delta X   Delta X     New X
                                 (Linear)    (Quad)   (Total)
    R1        2.05701   0.00003  -0.00012   0.00004  -0.00009   2.05692
    R2        2.05537   0.00003   0.00026  -0.00005   0.00021   2.05558
    R3        2.05819   0.00005   0.00012   0.00003   0.00014   2.05833
    R4        2.85995   0.00018   0.00019   0.00026   0.00045   2.86040
    R5        2.77286   0.00024  -0.00066   0.00053  -0.00013   2.77273
    R6        2.33623  -0.00053   0.00099  -0.00065   0.00034   2.33657
    R7        2.06367   0.00003   0.00024  -0.00003   0.00021   2.06388
    R8        2.31884   0.00003  -0.00022   0.00004  -0.00018   2.31866
    R9        3.61165   0.00006   0.00167   0.00039   0.00206   3.61371
   R10        2.06987   0.00005   0.00016   0.00002   0.00018   2.07004
   R11        2.07050   0.00007   0.00019   0.00003   0.00022   2.07073
   R12        2.86702   0.00007   0.00018   0.00011   0.00029   2.86731
   R13        2.67468  -0.00011  -0.00042  -0.00001  -0.00042   2.67426
   R14        2.07556   0.00003   0.00016   0.00000   0.00017   2.07572
   R15        2.85941   0.00007   0.00018   0.00005   0.00023   2.85964
   R16        2.67337  -0.00006  -0.00033   0.00001  -0.00032   2.67304
   R17        2.06047   0.00005   0.00003   0.00005   0.00008   2.06055
   R18        2.06094   0.00003   0.00008   0.00000   0.00009   2.06103
   R19        2.05712   0.00005   0.00005   0.00004   0.00008   2.05720
   R20        1.81522   0.00014   0.00001   0.00009   0.00010   1.81532
   R21        1.82004   0.00009  -0.00004   0.00004  -0.00001   1.82004
    A1        1.93460   0.00003   0.00043   0.00005   0.00048   1.93508
    A2        1.89795   0.00004   0.00023   0.00009   0.00033   1.89828
    A3        1.90539  -0.00004   0.00074  -0.00025   0.00050   1.90588
    A4        1.92365   0.00002  -0.00102   0.00027  -0.00075   1.92290
    A5        1.89894  -0.00000  -0.00041   0.00004  -0.00037   1.89857
    A6        1.90300  -0.00005   0.00003  -0.00021  -0.00018   1.90282
    A7        2.07464  -0.00036   0.00058  -0.00093  -0.00035   2.07429
    A8        2.08857   0.00021  -0.00142   0.00079  -0.00063   2.08794
    A9        2.11997   0.00016   0.00083   0.00014   0.00098   2.12094
   A10        1.99595  -0.00007   0.00002  -0.00024  -0.00022   1.99573
   A11        2.14945  -0.00005  -0.00030  -0.00002  -0.00032   2.14913
   A12        2.13778   0.00012   0.00027   0.00026   0.00054   2.13832
   A13        2.47469   0.00011  -0.00076   0.00050  -0.00026   2.47443
   A14        1.89712  -0.00001  -0.00040   0.00000  -0.00040   1.89672
   A15        1.90325   0.00001  -0.00017   0.00008  -0.00008   1.90316
   A16        1.93191   0.00003   0.00020   0.00009   0.00028   1.93219
   A17        1.91618  -0.00001  -0.00024  -0.00005  -0.00029   1.91589
   A18        1.93920   0.00004   0.00044  -0.00006   0.00038   1.93958
   A19        1.87591  -0.00006   0.00017  -0.00006   0.00011   1.87602
   A20        1.88015  -0.00000  -0.00002  -0.00005  -0.00008   1.88007
   A21        1.95547  -0.00002  -0.00022   0.00000  -0.00022   1.95525
   A22        1.91992   0.00000   0.00022  -0.00002   0.00020   1.92012
   A23        1.90987  -0.00000  -0.00010  -0.00007  -0.00017   1.90970
   A24        1.90889   0.00001   0.00007   0.00010   0.00017   1.90906
   A25        1.88928   0.00001   0.00006   0.00004   0.00010   1.88938
   A26        1.93323  -0.00000  -0.00007   0.00002  -0.00004   1.93319
   A27        1.92636   0.00000   0.00008  -0.00003   0.00005   1.92641
   A28        1.92122  -0.00001   0.00009  -0.00002   0.00006   1.92129
   A29        1.89984   0.00000  -0.00004   0.00004  -0.00000   1.89983
   A30        1.89326   0.00000  -0.00001  -0.00001  -0.00002   1.89324
   A31        1.88897  -0.00000  -0.00005   0.00000  -0.00005   1.88893
   A32        1.86021  -0.00004   0.00053  -0.00017   0.00036   1.86057
   A33        1.91478  -0.00001  -0.00043  -0.00002  -0.00046   1.91432
   A34        2.87216   0.00015   0.00704   0.00015   0.00719   2.87935
    D1        2.19075   0.00001   0.01045  -0.00128   0.00917   2.19991
    D2       -0.95484  -0.00002   0.00932  -0.00129   0.00803  -0.94681
    D3        0.07740  -0.00000   0.00972  -0.00121   0.00851   0.08591
    D4       -3.06818  -0.00003   0.00860  -0.00122   0.00737  -3.06081
    D5       -2.02118   0.00001   0.01118  -0.00144   0.00974  -2.01143
    D6        1.11642  -0.00002   0.01006  -0.00145   0.00861   1.12503
    D7       -3.13893  -0.00002  -0.00206   0.00024  -0.00182  -3.14075
    D8        0.00029  -0.00001  -0.00234   0.00073  -0.00161  -0.00132
    D9        0.00674   0.00000  -0.00091   0.00024  -0.00066   0.00608
   D10       -3.13723   0.00001  -0.00119   0.00074  -0.00045  -3.13768
   D11        0.24224  -0.00001   0.00096  -0.00039   0.00056   0.24281
   D12       -2.90191  -0.00000   0.00065   0.00015   0.00079  -2.90112
   D13       -0.30571  -0.00001  -0.03410  -0.00043  -0.03453  -0.34024
   D14        3.10799  -0.00002  -0.00093  -0.00008  -0.00101   3.10698
   D15        1.00653  -0.00001  -0.00065   0.00003  -0.00062   1.00591
   D16       -1.09583  -0.00001  -0.00073  -0.00001  -0.00074  -1.09657
   D17        1.03124  -0.00000  -0.00020  -0.00010  -0.00030   1.03094
   D18       -1.07023   0.00001   0.00008   0.00001   0.00009  -1.07014
   D19        3.11060   0.00001  -0.00000  -0.00003  -0.00003   3.11057
   D20       -1.08008  -0.00001  -0.00069   0.00004  -0.00066  -1.08074
   D21        3.10164   0.00000  -0.00041   0.00015  -0.00026   3.10138
   D22        0.99929  -0.00000  -0.00050   0.00011  -0.00039   0.99890
   D23       -0.81639  -0.00002  -0.00143  -0.00033  -0.00176  -0.81815
   D24        1.29319   0.00001  -0.00151  -0.00031  -0.00182   1.29138
   D25       -2.89321  -0.00001  -0.00144  -0.00045  -0.00188  -2.89510
   D26        1.06202  -0.00000  -0.00009  -0.00003  -0.00013   1.06189
   D27       -1.04333  -0.00001  -0.00005  -0.00007  -0.00012  -1.04346
   D28       -3.12740  -0.00000  -0.00009  -0.00004  -0.00014  -3.12754
   D29       -1.02209   0.00001   0.00015   0.00007   0.00022  -1.02186
   D30       -3.12744   0.00001   0.00019   0.00004   0.00022  -3.12721
   D31        1.07167   0.00001   0.00015   0.00007   0.00021   1.07189
   D32       -3.10110  -0.00000   0.00008  -0.00003   0.00006  -3.10105
   D33        1.07673  -0.00001   0.00013  -0.00007   0.00006   1.07679
   D34       -1.00734  -0.00000   0.00009  -0.00004   0.00005  -1.00729
   D35       -0.77219  -0.00001  -0.00071   0.00013  -0.00059  -0.77277
   D36        1.28952  -0.00001  -0.00057   0.00011  -0.00046   1.28905
   D37       -2.91403   0.00000  -0.00062   0.00011  -0.00051  -2.91454
   D38       -2.32729   0.00004   0.05339   0.00133   0.05471  -2.27257
         Item               Value     Threshold  Converged?
 Maximum Force            0.000534     0.000450     NO 
 RMS     Force            0.000089     0.000300     YES
 Maximum Displacement     0.047717     0.001800     NO 
 RMS     Displacement     0.015591     0.001200     NO 
 Predicted change in Energy=-1.843561D-06
 GradGradGradGradGradGradGradGradGradGradGradGradGradGradGradGradGradGrad

                          Input orientation:                          
 ---------------------------------------------------------------------
 Center     Atomic      Atomic             Coordinates (Angstroms)
 Number     Number       Type             X           Y           Z
 ---------------------------------------------------------------------
      1          1           0        2.619335    1.613737    1.546811
      2          6           0        2.390762    1.271975    0.538978
      3          1           0        1.378120    0.878649    0.483468
      4          1           0        2.507259    2.108055   -0.149355
      5          6           0        3.361000    0.176182    0.152926
      6          6           0        2.828388   -1.109088   -0.313194
      7          1           0        3.592064   -1.846050   -0.571052
      8          8           0        4.577775    0.381748    0.230633
      9          8           0        1.627586   -1.343642   -0.405614
     10          1           0       -2.099275   -1.471265   -0.195479
     11          6           0       -1.906514   -0.513060    0.299124
     12          1           0       -1.727466   -0.697791    1.364278
     13          6           0       -3.118668    0.383854    0.130390
     14          1           0       -2.916693    1.322711    0.663579
     15          6           0       -4.375425   -0.249954    0.686078
     16          1           0       -4.271524   -0.442332    1.754330
     17          1           0       -4.582755   -1.191894    0.176883
     18          1           0       -5.226026    0.412663    0.536014
     19          8           0       -3.330247    0.658956   -1.240887
     20          8           0       -0.804409    0.144867   -0.296833
     21          1           0       -0.076715   -0.476333   -0.407188
     22          1           0       -2.469652    0.862722   -1.615932
 ---------------------------------------------------------------------
                    Distance matrix (angstroms):
                    1          2          3          4          5
     1  H    0.000000
     2  C    1.088473   0.000000
     3  H    1.792113   1.087764   0.000000
     4  H    1.770280   1.089222   1.785178   0.000000
     5  C    2.135309   1.513658   2.129443   2.133631   0.000000
     6  C    3.304103   2.566549   2.586319   3.237279   1.467264
     7  H    4.171531   3.520991   3.665726   4.121842   2.160314
     8  O    2.661881   2.381303   3.247865   2.722419   1.236461
     9  O    3.679894   2.883773   2.406507   3.571234   2.372037
    10  H    5.900686   5.312742   4.251511   5.833851   5.714024
    11  C    5.153959   4.659448   3.572066   5.152938   5.314426
    12  H    4.926577   4.639063   3.592445   5.300638   5.303177
    13  C    6.036848   5.595491   4.537686   5.890856   6.483034
    14  H    5.613591   5.309160   4.321464   5.540477   6.401931
    15  C    7.289778   6.936800   5.866692   7.323216   7.766473
    16  H    7.194055   6.985842   5.939576   7.488685   7.823201
    17  H    7.849737   7.404843   6.317687   7.827158   8.060735
    18  H    8.000874   7.665108   6.620774   7.946558   8.598819
    19  O    6.639307   6.022762   5.019003   6.112922   6.851903
    20  O    4.156757   3.489709   2.431201   3.852662   4.189737
    21  H    3.931309   3.168636   2.178483   3.663668   3.543640
    22  H    6.038606   5.332425   4.383274   5.335855   6.131615
                    6          7          8          9         10
     6  C    0.000000
     7  H    1.092156   0.000000
     8  O    2.361926   2.564645   0.000000
     9  O    1.226981   2.034443   3.476406   0.000000
    10  H    4.942357   5.716018   6.942494   3.734961   0.000000
    11  C    4.811390   5.724371   6.546095   3.698159   1.095420
    12  H    4.872256   5.775933   6.496662   3.847858   1.780265
    13  C    6.147610   7.106224   7.697096   5.079219   2.141685
    14  H    6.314561   7.343656   7.565706   5.376159   3.035202
    15  C    7.323358   8.222456   8.987005   6.198716   2.729395
    16  H    7.424821   8.319486   9.017253   6.346433   3.095016
    17  H    7.427790   8.234986   9.294866   6.239444   2.526732
    18  H    8.240780   9.169847   9.808604   7.137455   3.723014
    19  O    6.474209   7.392032   8.048542   5.411856   2.673202
    20  O    3.843160   4.834038   5.413153   2.853434   2.073363
    21  H    2.974699   3.919556   4.775708   1.912294   2.263948
    22  H    5.801240   6.721133   7.301189   4.808354   2.757238
                   11         12         13         14         15
    11  C    0.000000
    12  H    1.095782   0.000000
    13  C    1.517315   2.151251   0.000000
    14  H    2.126816   2.446972   1.098425   0.000000
    15  C    2.512863   2.769874   1.513255   2.145153   0.000000
    16  H    2.777751   2.586433   2.156117   2.478040   1.090398
    17  H    2.763698   3.131568   2.151440   3.055466   1.090649
    18  H    3.454308   3.762852   2.146234   2.485454   1.088624
    19  O    2.402556   3.346126   1.414514   2.058784   2.373122
    20  O    1.415156   2.078797   2.365466   2.602202   3.724802
    21  H    1.961731   2.431484   3.206617   3.528254   4.441327
    22  H    2.424323   3.444952   1.923585   2.368039   3.188929
                   16         17         18         19         20
    16  H    0.000000
    17  H    1.773991   0.000000
    18  H    1.768158   1.765609   0.000000
    19  O    3.327185   2.646600   2.609984   0.000000
    20  O    4.070990   4.035745   4.507333   2.745066   0.000000
    21  H    4.719083   4.599735   5.309929   3.545336   0.963123
    22  H    4.038388   3.449759   3.525765   0.960627   2.242404
                   21         22
    21  H    0.000000
    22  H    2.996712   0.000000
 Stoichiometry    C6H12O4(3)
 Framework group  C1[X(C6H12O4)]
 Deg. of freedom    60
 Full point group                 C1      NOp   1
 Largest Abelian subgroup         C1      NOp   1
 Largest concise Abelian subgroup C1      NOp   1
                         Standard orientation:                         
 ---------------------------------------------------------------------
 Center     Atomic      Atomic             Coordinates (Angstroms)
 Number     Number       Type             X           Y           Z
 ---------------------------------------------------------------------
      1          1           0        2.649111   -1.890296   -1.198325
      2          6           0        2.408008   -1.370606   -0.272817
      3          1           0        1.398152   -0.967745   -0.306323
      4          1           0        2.506434   -2.069133    0.557110
      5          6           0        3.381823   -0.228831   -0.074842
      6          6           0        2.853466    1.122659    0.142362
      7          1           0        3.619558    1.889567    0.275629
      8          8           0        4.597786   -0.452249   -0.093655
      9          8           0        1.653502    1.377153    0.170675
     10          1           0       -2.068385    1.486716   -0.121706
     11          6           0       -1.876488    0.453756   -0.431730
     12          1           0       -1.679353    0.441803   -1.509567
     13          6           0       -3.099003   -0.390686   -0.124130
     14          1           0       -2.897125   -1.411649   -0.475439
     15          6           0       -4.341350    0.139630   -0.806243
     16          1           0       -4.219235    0.135081   -1.889771
     17          1           0       -4.548183    1.159317   -0.479176
     18          1           0       -5.200005   -0.479895   -0.553255
     19          8           0       -3.334200   -0.412074    1.270529
     20          8           0       -0.789605   -0.092085    0.291741
     21          1           0       -0.058233    0.534515    0.300264
     22          1           0       -2.481349   -0.549760    1.690637
 ---------------------------------------------------------------------
 Rotational constants (GHZ):           3.3935683           0.3549273           0.3434131
 Standard basis: Aug-CC-pVTZ (5D, 7F)
 There are   850 symmetry adapted cartesian basis functions of A   symmetry.
 There are   736 symmetry adapted basis functions of A   symmetry.
   736 basis functions,  1044 primitive gaussians,   850 cartesian basis functions
    41 alpha electrons       39 beta electrons
       nuclear repulsion energy       514.7620942256 Hartrees.
 NAtoms=   22 NActive=   22 NUniq=   22 SFac= 1.00D+00 NAtFMM=   60 NAOKFM=F Big=F
 Integral buffers will be    131072 words long.
 Raffenetti 2 integral format.
 Two-electron integral symmetry is turned on.
 Nuclear repulsion after empirical dispersion term =      514.7521377649 Hartrees.
 One-electron integrals computed using PRISM.
 NBasis=   736 RedAO= T EigKep=  6.71D-06  NBF=   736
 NBsUse=   736 1.00D-06 EigRej= -1.00D+00 NBFU=   736
 Initial guess from the checkpoint file:  "Forward-wb-opt.chk"
 B after Tr=    -0.000000   -0.000000   -0.000000
         Rot=    0.999983    0.005803    0.000492    0.000065 Ang=   0.67 deg.
 Initial guess <Sx>= 0.0000 <Sy>= 0.0000 <Sz>= 1.0000 <S**2>= 2.0146 S= 1.0049
 ExpMin= 2.53D-02 ExpMax= 1.53D+04 ExpMxC= 5.22D+02 IAcc=3 IRadAn=         7 AccDes= 0.00D+00
 Harris functional with IExCor= 4639 and IRadAn=       7 diagonalized for initial guess.
 HarFok:  IExCor= 4639 AccDes= 0.00D+00 IRadAn=         7 IDoV= 1 UseB2=F ITyADJ=14
 ICtDFT=  3500011 ScaDFX=  1.000000  1.000000  1.000000  1.000000
 FoFCou: FMM=F IPFlag=           0 FMFlag=      100000 FMFlg1=           0
         NFxFlg=           0 DoJE=T BraDBF=F KetDBF=T FulRan=T
         wScrn=  0.000000 ICntrl=       500 IOpCl=  0 I1Cent=   200000004 NGrid=           0
         NMat0=    1 NMatS0=      1 NMatT0=    0 NMatD0=    1 NMtDS0=    0 NMtDT0=    0
 Petite list used in FoFCou.
 Requested convergence on RMS density matrix=1.00D-08 within 128 cycles.
 Requested convergence on MAX density matrix=1.00D-06.
 Requested convergence on             energy=1.00D-06.
 No special actions if energy rises.
 SCF Done:  E(UwB97XD) =  -536.689129362     A.U. after   17 cycles
            NFock= 17  Conv=0.57D-08     -V/T= 2.0057
 <Sx>= 0.0000 <Sy>= 0.0000 <Sz>= 1.0000 <S**2>= 2.0146 S= 1.0049
 <L.S>=  0.00000000000    
 Annihilation of the first spin contaminant:
 S**2 before annihilation     2.0146,   after     2.0001
 Calling FoFJK, ICntrl=      2127 FMM=F ISym2X=0 I1Cent= 0 IOpClX= 1 NMat=1 NMatS=1 NMatT=0.
 ***** Axes restored to original set *****
 -------------------------------------------------------------------
 Center     Atomic                   Forces (Hartrees/Bohr)
 Number     Number              X              Y              Z
 -------------------------------------------------------------------
      1        1           0.000028739   -0.000028306    0.000019237
      2        6          -0.000341568   -0.000031596   -0.000033111
      3        1           0.000036917   -0.000001311   -0.000003487
      4        1           0.000046455    0.000004326   -0.000019440
      5        6           0.001140052    0.000409826    0.000207940
      6        6          -0.000083617   -0.000225384   -0.000066132
      7        1           0.000008204    0.000043093    0.000026265
      8        8          -0.000699553   -0.000201768   -0.000117750
      9        8          -0.000120477    0.000015775    0.000016147
     10        1          -0.000000748    0.000000303    0.000005195
     11        6           0.000040642   -0.000059494   -0.000010371
     12        1           0.000001015    0.000003063    0.000020913
     13        6           0.000033011    0.000076226   -0.000014888
     14        1           0.000004454   -0.000018327    0.000008288
     15        6           0.000001462   -0.000032033   -0.000010233
     16        1           0.000005098    0.000002881    0.000022225
     17        1           0.000001392    0.000000475   -0.000006627
     18        1          -0.000008357    0.000018311   -0.000007048
     19        8          -0.000112079   -0.000030960   -0.000004769
     20        8          -0.000122852    0.000012088    0.000029746
     21        1           0.000053407    0.000029290   -0.000073646
     22        1           0.000088406    0.000013523    0.000011544
 -------------------------------------------------------------------
 Cartesian Forces:  Max     0.001140052 RMS     0.000187559

 GradGradGradGradGradGradGradGradGradGradGradGradGradGradGradGradGradGrad
 Berny optimization.
 Using GEDIIS/GDIIS optimizer.
 FormGI is forming the generalized inverse of G from B-inverse, IUseBI=4.
 Internal  Forces:  Max     0.000729364 RMS     0.000094353
 Search for a local minimum.
 Step number  13 out of a maximum of  103
 All quantities printed in internal units (Hartrees-Bohrs-Radians)
 Mixed Optimization -- En-DIIS/RFO-DIIS
 Swapping is turned off.
 Update second derivatives using D2CorX and points    1    2    3    4    5
                                                      6    7    8    9   10
                                                     11   12   13
 DE= -2.95D-06 DEPred=-1.84D-06 R= 1.60D+00
 TightC=F SS=  1.41D+00  RLast= 6.86D-02 DXNew= 5.8373D-01 2.0594D-01
 Trust test= 1.60D+00 RLast= 6.86D-02 DXMaxT set to 3.47D-01
 ITU=  1  1  1  1  1  1  1  1  1  1  1  1  0
     Eigenvalues ---    0.00031   0.00306   0.00434   0.00475   0.00562
     Eigenvalues ---    0.01207   0.01264   0.01311   0.01700   0.01821
     Eigenvalues ---    0.02946   0.03760   0.04497   0.05039   0.05533
     Eigenvalues ---    0.05661   0.05756   0.05862   0.07336   0.07451
     Eigenvalues ---    0.07578   0.10645   0.10966   0.13269   0.13657
     Eigenvalues ---    0.15983   0.16001   0.16003   0.16025   0.16038
     Eigenvalues ---    0.16143   0.16203   0.16854   0.17862   0.19627
     Eigenvalues ---    0.20079   0.22031   0.23623   0.26599   0.28818
     Eigenvalues ---    0.29976   0.30477   0.32542   0.33464   0.33678
     Eigenvalues ---    0.33806   0.34095   0.34120   0.34201   0.34247
     Eigenvalues ---    0.34366   0.34404   0.34575   0.38106   0.41130
     Eigenvalues ---    0.43561   0.52724   0.53343   0.79473   1.11714
 En-DIIS/RFO-DIIS/Sim-DIIS IScMMF=       -3 using points:    13   12   11   10    9    8    7    6    5    4
 RFO step:  Lambda=-3.05730717D-06.
 DIIS inversion failure, remove point  10.
 DIIS inversion failure, remove point   9.
 DIIS inversion failure, remove point   8.
 DIIS inversion failure, remove point   7.
 DIIS inversion failure, remove point   6.
 DIIS inversion failure, remove point   5.
 RFO-DIIS uses    4 points instead of   10
 DidBck=F Rises=F RFO-DIIS coefs:    1.87618   -0.20049   -1.58127    0.90558    0.00000
                  RFO-DIIS coefs:    0.00000    0.00000    0.00000    0.00000    0.00000
 Iteration  1 RMS(Cart)=  0.01281971 RMS(Int)=  0.00006305
 Iteration  2 RMS(Cart)=  0.00026793 RMS(Int)=  0.00000019
 Iteration  3 RMS(Cart)=  0.00000004 RMS(Int)=  0.00000019
 Variable       Old X    -DE/DX   Delta X   Delta X   Delta X     New X
                                 (Linear)    (Quad)   (Total)
    R1        2.05692   0.00001  -0.00004  -0.00000  -0.00005   2.05687
    R2        2.05558  -0.00003   0.00022  -0.00016   0.00006   2.05563
    R3        2.05833   0.00002   0.00017  -0.00006   0.00011   2.05844
    R4        2.86040   0.00010   0.00079  -0.00011   0.00068   2.86108
    R5        2.77273   0.00023   0.00042   0.00029   0.00071   2.77344
    R6        2.33657  -0.00073  -0.00014  -0.00057  -0.00070   2.33587
    R7        2.06388  -0.00003   0.00024  -0.00016   0.00008   2.06396
    R8        2.31866   0.00013  -0.00020   0.00010  -0.00009   2.31857
    R9        3.61371   0.00002   0.00343  -0.00050   0.00293   3.61664
   R10        2.07004  -0.00000   0.00023  -0.00011   0.00012   2.07017
   R11        2.07073   0.00002   0.00030  -0.00010   0.00020   2.07092
   R12        2.86731   0.00001   0.00043  -0.00018   0.00024   2.86755
   R13        2.67426  -0.00002  -0.00056   0.00020  -0.00036   2.67390
   R14        2.07572  -0.00001   0.00020  -0.00010   0.00011   2.07583
   R15        2.85964   0.00000   0.00031  -0.00015   0.00016   2.85980
   R16        2.67304  -0.00001  -0.00044   0.00017  -0.00027   2.67277
   R17        2.06055   0.00002   0.00013  -0.00005   0.00008   2.06063
   R18        2.06103   0.00000   0.00012  -0.00005   0.00007   2.06109
   R19        2.05720   0.00002   0.00013  -0.00005   0.00008   2.05729
   R20        1.81532   0.00008   0.00018  -0.00004   0.00014   1.81546
   R21        1.82004   0.00005   0.00000  -0.00004  -0.00004   1.82000
    A1        1.93508   0.00003   0.00053  -0.00006   0.00047   1.93555
    A2        1.89828   0.00004   0.00042  -0.00009   0.00033   1.89861
    A3        1.90588  -0.00005   0.00030  -0.00024   0.00005   1.90594
    A4        1.92290   0.00004  -0.00057   0.00034  -0.00023   1.92267
    A5        1.89857  -0.00000  -0.00036   0.00009  -0.00026   1.89831
    A6        1.90282  -0.00005  -0.00033  -0.00006  -0.00038   1.90244
    A7        2.07429  -0.00030  -0.00114  -0.00036  -0.00150   2.07279
    A8        2.08794   0.00027  -0.00012   0.00075   0.00063   2.08857
    A9        2.12094   0.00003   0.00125  -0.00039   0.00086   2.12181
   A10        1.99573  -0.00005  -0.00059   0.00007  -0.00053   1.99521
   A11        2.14913   0.00001  -0.00026   0.00012  -0.00014   2.14900
   A12        2.13832   0.00004   0.00085  -0.00019   0.00066   2.13898
   A13        2.47443   0.00010   0.00082   0.00034   0.00115   2.47558
   A14        1.89672  -0.00000  -0.00047   0.00021  -0.00026   1.89646
   A15        1.90316   0.00002  -0.00009   0.00011   0.00003   1.90319
   A16        1.93219   0.00002   0.00042  -0.00016   0.00026   1.93244
   A17        1.91589   0.00001  -0.00040   0.00015  -0.00025   1.91564
   A18        1.93958   0.00002   0.00047  -0.00012   0.00035   1.93993
   A19        1.87602  -0.00007   0.00006  -0.00019  -0.00012   1.87590
   A20        1.88007  -0.00000  -0.00014   0.00004  -0.00010   1.87998
   A21        1.95525   0.00000  -0.00026   0.00007  -0.00020   1.95505
   A22        1.92012  -0.00001   0.00023  -0.00011   0.00013   1.92025
   A23        1.90970   0.00000  -0.00021   0.00012  -0.00009   1.90961
   A24        1.90906   0.00001   0.00025  -0.00004   0.00021   1.90927
   A25        1.88938   0.00000   0.00013  -0.00008   0.00006   1.88944
   A26        1.93319  -0.00000  -0.00008   0.00001  -0.00006   1.93313
   A27        1.92641  -0.00000   0.00006  -0.00000   0.00005   1.92646
   A28        1.92129  -0.00001   0.00006  -0.00009  -0.00002   1.92126
   A29        1.89983   0.00001   0.00003   0.00002   0.00005   1.89989
   A30        1.89324   0.00001  -0.00002   0.00002  -0.00000   1.89324
   A31        1.88893   0.00001  -0.00005   0.00004  -0.00002   1.88891
   A32        1.86057  -0.00008   0.00023  -0.00018   0.00006   1.86063
   A33        1.91432  -0.00004  -0.00032  -0.00023  -0.00055   1.91377
   A34        2.87935   0.00006   0.00638  -0.00017   0.00621   2.88556
    D1        2.19991   0.00000   0.00695  -0.00161   0.00534   2.20525
    D2       -0.94681  -0.00001   0.00541  -0.00109   0.00432  -0.94249
    D3        0.08591   0.00000   0.00634  -0.00145   0.00489   0.09080
    D4       -3.06081  -0.00001   0.00480  -0.00093   0.00387  -3.05694
    D5       -2.01143  -0.00001   0.00744  -0.00189   0.00555  -2.00588
    D6        1.12503  -0.00003   0.00591  -0.00137   0.00453   1.12956
    D7       -3.14075  -0.00000  -0.00201   0.00086  -0.00115   3.14128
    D8       -0.00132  -0.00000  -0.00231   0.00117  -0.00115  -0.00247
    D9        0.00608   0.00001  -0.00044   0.00033  -0.00011   0.00596
   D10       -3.13768   0.00001  -0.00075   0.00063  -0.00011  -3.13779
   D11        0.24281  -0.00001   0.00081  -0.00037   0.00044   0.24325
   D12       -2.90112  -0.00001   0.00048  -0.00004   0.00044  -2.90068
   D13       -0.34024  -0.00001  -0.02973  -0.00121  -0.03094  -0.37119
   D14        3.10698   0.00000  -0.00146   0.00039  -0.00107   3.10591
   D15        1.00591   0.00000  -0.00095   0.00018  -0.00077   1.00514
   D16       -1.09657   0.00000  -0.00111   0.00030  -0.00080  -1.09737
   D17        1.03094  -0.00001  -0.00060  -0.00002  -0.00062   1.03031
   D18       -1.07014  -0.00001  -0.00009  -0.00023  -0.00032  -1.07046
   D19        3.11057  -0.00001  -0.00024  -0.00011  -0.00035   3.11022
   D20       -1.08074  -0.00000  -0.00097   0.00015  -0.00082  -1.08156
   D21        3.10138  -0.00000  -0.00046  -0.00006  -0.00052   3.10085
   D22        0.99890   0.00000  -0.00061   0.00006  -0.00055   0.99835
   D23       -0.81815  -0.00001  -0.00178  -0.00033  -0.00211  -0.82026
   D24        1.29138   0.00001  -0.00177  -0.00026  -0.00203   1.28935
   D25       -2.89510  -0.00001  -0.00195  -0.00026  -0.00221  -2.89731
   D26        1.06189   0.00000  -0.00012   0.00006  -0.00006   1.06183
   D27       -1.04346  -0.00000  -0.00015   0.00003  -0.00012  -1.04358
   D28       -3.12754   0.00000  -0.00016   0.00004  -0.00012  -3.12766
   D29       -1.02186   0.00001   0.00035  -0.00011   0.00025  -1.02162
   D30       -3.12721   0.00000   0.00033  -0.00014   0.00019  -3.12703
   D31        1.07189   0.00000   0.00032  -0.00013   0.00019   1.07208
   D32       -3.10105  -0.00000   0.00009  -0.00008   0.00001  -3.10103
   D33        1.07679  -0.00001   0.00007  -0.00012  -0.00005   1.07674
   D34       -1.00729  -0.00001   0.00006  -0.00011  -0.00005  -1.00734
   D35       -0.77277  -0.00000  -0.00065   0.00009  -0.00056  -0.77334
   D36        1.28905  -0.00001  -0.00053   0.00005  -0.00048   1.28858
   D37       -2.91454  -0.00000  -0.00056   0.00013  -0.00044  -2.91498
   D38       -2.27257   0.00003   0.04648   0.00072   0.04721  -2.22537
         Item               Value     Threshold  Converged?
 Maximum Force            0.000729     0.000450     NO 
 RMS     Force            0.000094     0.000300     YES
 Maximum Displacement     0.037780     0.001800     NO 
 RMS     Displacement     0.013009     0.001200     NO 
 Predicted change in Energy=-1.397106D-06
 GradGradGradGradGradGradGradGradGradGradGradGradGradGradGradGradGradGrad

                          Input orientation:                          
 ---------------------------------------------------------------------
 Center     Atomic      Atomic             Coordinates (Angstroms)
 Number     Number       Type             X           Y           Z
 ---------------------------------------------------------------------
      1          1           0        2.617185    1.611571    1.552060
      2          6           0        2.392704    1.270058    0.543250
      3          1           0        1.379081    0.880013    0.482175
      4          1           0        2.515749    2.105146   -0.145243
      5          6           0        3.361420    0.170524    0.162644
      6          6           0        2.824777   -1.110393   -0.311941
      7          1           0        3.586545   -1.850563   -0.566425
      8          8           0        4.578189    0.369649    0.250626
      9          8           0        1.623383   -1.337500   -0.414110
     10          1           0       -2.093638   -1.467033   -0.197169
     11          6           0       -1.902732   -0.505235    0.291285
     12          1           0       -1.715364   -0.683874    1.356154
     13          6           0       -3.121251    0.384059    0.126963
     14          1           0       -2.921062    1.326270    0.655002
     15          6           0       -4.370432   -0.254770    0.694097
     16          1           0       -4.257928   -0.441937    1.762445
     17          1           0       -4.575810   -1.200091    0.190333
     18          1           0       -5.225960    0.402259    0.547181
     19          8           0       -3.343863    0.652055   -1.243825
     20          8           0       -0.808921    0.156105   -0.315626
     21          1           0       -0.078053   -0.461274   -0.426259
     22          1           0       -2.487098    0.859672   -1.625657
 ---------------------------------------------------------------------
                    Distance matrix (angstroms):
                    1          2          3          4          5
     1  H    0.000000
     2  C    1.088449   0.000000
     3  H    1.792410   1.087795   0.000000
     4  H    1.770521   1.089281   1.785110   0.000000
     5  C    2.135645   1.514017   2.129588   2.133710   0.000000
     6  C    3.305553   2.566045   2.585028   3.234653   1.467640
     7  H    4.173009   3.520641   3.664492   4.119664   2.160328
     8  O    2.661134   2.381745   3.247826   2.724394   1.236089
     9  O    3.681099   2.882318   2.404241   3.566570   2.372248
    10  H    5.893171   5.307274   4.246164   5.831775   5.706901
    11  C    5.147822   4.654666   3.567302   5.150496   5.308907
    12  H    4.906977   4.621134   3.575635   5.285370   5.284714
    13  C    6.038820   5.600178   4.541491   5.900170   6.486286
    14  H    5.617677   5.315238   4.326690   5.550311   6.406852
    15  C    7.283277   6.934541   5.864260   7.327563   7.761756
    16  H    7.178324   6.974831   5.929799   7.483956   7.809542
    17  H    7.842125   7.401782   6.314485   7.831182   8.054749
    18  H    7.999197   7.667929   6.622616   7.956967   8.599109
    19  O    6.653701   6.040179   5.033611   6.136237   6.868104
    20  O    4.164713   3.496993   2.438828   3.857618   4.197701
    21  H    3.933795   3.168927   2.178885   3.659684   3.546259
    22  H    6.059451   5.355842   4.403489   5.363889   6.154520
                    6          7          8          9         10
     6  C    0.000000
     7  H    1.092201   0.000000
     8  O    2.362511   2.565203   0.000000
     9  O    1.226933   2.034807   3.476652   0.000000
    10  H    4.932663   5.705078   6.934493   3.725598   0.000000
    11  C    4.804106   5.716444   6.539832   3.691034   1.095486
    12  H    4.855650   5.759141   6.476180   3.835139   1.780237
    13  C    6.146648   7.104144   7.700447   5.076227   2.141867
    14  H    6.315613   7.343916   7.570826   5.375003   3.035354
    15  C    7.315411   8.212731   8.981335   6.190819   2.729053
    16  H    7.410440   8.303230   9.001179   6.334765   3.094360
    17  H    7.418154   8.223128   9.287810   6.230106   2.526380
    18  H    8.236539   9.163819   9.808687   7.131924   3.722869
    19  O    6.482804   7.399495   8.066724   5.414821   2.673778
    20  O    3.848089   4.838361   5.420995   2.855986   2.073429
    21  H    2.976717   3.921613   4.777990   1.913845   2.264203
    22  H    5.815757   6.734723   7.326584   4.815752   2.758432
                   11         12         13         14         15
    11  C    0.000000
    12  H    1.095885   0.000000
    13  C    1.517444   2.151259   0.000000
    14  H    2.126898   2.446631   1.098482   0.000000
    15  C    2.512874   2.769808   1.513340   2.145202   0.000000
    16  H    2.777637   2.586163   2.156179   2.477942   1.090438
    17  H    2.763759   3.131736   2.151578   3.055587   1.090684
    18  H    3.454399   3.762766   2.146326   2.485554   1.088669
    19  O    2.402654   3.346134   1.414368   2.058852   2.373125
    20  O    1.414968   2.078954   2.365316   2.602411   3.724610
    21  H    1.961187   2.430501   3.206509   3.528051   4.440987
    22  H    2.424690   3.445186   1.923548   2.368005   3.189074
                   16         17         18         19         20
    16  H    0.000000
    17  H    1.774087   0.000000
    18  H    1.768225   1.765662   0.000000
    19  O    3.327160   2.646687   2.610056   0.000000
    20  O    4.070833   4.035432   4.507246   2.744713   0.000000
    21  H    4.718279   4.599549   5.309823   3.545904   0.963102
    22  H    4.038473   3.450096   3.525878   0.960701   2.242202
                   21         22
    21  H    0.000000
    22  H    2.997825   0.000000
 Stoichiometry    C6H12O4(3)
 Framework group  C1[X(C6H12O4)]
 Deg. of freedom    60
 Full point group                 C1      NOp   1
 Largest Abelian subgroup         C1      NOp   1
 Largest concise Abelian subgroup C1      NOp   1
                         Standard orientation:                         
 ---------------------------------------------------------------------
 Center     Atomic      Atomic             Coordinates (Angstroms)
 Number     Number       Type             X           Y           Z
 ---------------------------------------------------------------------
      1          1           0        2.650441   -1.902318   -1.179808
      2          6           0        2.411831   -1.373283   -0.258990
      3          1           0        1.401022   -0.972723   -0.292375
      4          1           0        2.515125   -2.062395    0.578261
      5          6           0        3.384150   -0.227118   -0.076925
      6          6           0        2.851487    1.123987    0.134627
      7          1           0        3.615689    1.894565    0.257544
      8          8           0        4.600326   -0.446609   -0.102544
      9          8           0        1.650701    1.373562    0.169124
     10          1           0       -2.060644    1.481449   -0.138055
     11          6           0       -1.870409    0.443008   -0.430528
     12          1           0       -1.663042    0.414087   -1.506227
     13          6           0       -3.099897   -0.391332   -0.122513
     14          1           0       -2.899514   -1.418153   -0.457399
     15          6           0       -4.333049    0.134987   -0.824312
     16          1           0       -4.200392    0.114218   -1.906451
     17          1           0       -4.538172    1.160260   -0.513941
     18          1           0       -5.197128   -0.476840   -0.570867
     19          8           0       -3.348614   -0.391550    1.269816
     20          8           0       -0.793495   -0.096894    0.311694
     21          1           0       -0.058863    0.525891    0.316256
     22          1           0       -2.500549   -0.527601    1.700191
 ---------------------------------------------------------------------
 Rotational constants (GHZ):           3.3937395           0.3545894           0.3433344
 Standard basis: Aug-CC-pVTZ (5D, 7F)
 There are   850 symmetry adapted cartesian basis functions of A   symmetry.
 There are   736 symmetry adapted basis functions of A   symmetry.
   736 basis functions,  1044 primitive gaussians,   850 cartesian basis functions
    41 alpha electrons       39 beta electrons
       nuclear repulsion energy       514.7121585465 Hartrees.
 NAtoms=   22 NActive=   22 NUniq=   22 SFac= 1.00D+00 NAtFMM=   60 NAOKFM=F Big=F
 Integral buffers will be    131072 words long.
 Raffenetti 2 integral format.
 Two-electron integral symmetry is turned on.
 Nuclear repulsion after empirical dispersion term =      514.7021987758 Hartrees.
 One-electron integrals computed using PRISM.
 NBasis=   736 RedAO= T EigKep=  6.74D-06  NBF=   736
 NBsUse=   736 1.00D-06 EigRej= -1.00D+00 NBFU=   736
 Initial guess from the checkpoint file:  "Forward-wb-opt.chk"
 B after Tr=    -0.000000    0.000000    0.000000
         Rot=    0.999991    0.004258    0.000418    0.000001 Ang=   0.49 deg.
 Initial guess <Sx>= 0.0000 <Sy>= 0.0000 <Sz>= 1.0000 <S**2>= 2.0146 S= 1.0049
 ExpMin= 2.53D-02 ExpMax= 1.53D+04 ExpMxC= 5.22D+02 IAcc=3 IRadAn=         7 AccDes= 0.00D+00
 Harris functional with IExCor= 4639 and IRadAn=       7 diagonalized for initial guess.
 HarFok:  IExCor= 4639 AccDes= 0.00D+00 IRadAn=         7 IDoV= 1 UseB2=F ITyADJ=14
 ICtDFT=  3500011 ScaDFX=  1.000000  1.000000  1.000000  1.000000
 FoFCou: FMM=F IPFlag=           0 FMFlag=      100000 FMFlg1=           0
         NFxFlg=           0 DoJE=T BraDBF=F KetDBF=T FulRan=T
         wScrn=  0.000000 ICntrl=       500 IOpCl=  0 I1Cent=   200000004 NGrid=           0
         NMat0=    1 NMatS0=      1 NMatT0=    0 NMatD0=    1 NMtDS0=    0 NMtDT0=    0
 Petite list used in FoFCou.
 Requested convergence on RMS density matrix=1.00D-08 within 128 cycles.
 Requested convergence on MAX density matrix=1.00D-06.
 Requested convergence on             energy=1.00D-06.
 No special actions if energy rises.
 SCF Done:  E(UwB97XD) =  -536.689132025     A.U. after   15 cycles
            NFock= 15  Conv=0.87D-08     -V/T= 2.0057
 <Sx>= 0.0000 <Sy>= 0.0000 <Sz>= 1.0000 <S**2>= 2.0146 S= 1.0049
 <L.S>=  0.00000000000    
 Annihilation of the first spin contaminant:
 S**2 before annihilation     2.0146,   after     2.0001
 Calling FoFJK, ICntrl=      2127 FMM=F ISym2X=0 I1Cent= 0 IOpClX= 1 NMat=1 NMatS=1 NMatT=0.
 ***** Axes restored to original set *****
 -------------------------------------------------------------------
 Center     Atomic                   Forces (Hartrees/Bohr)
 Number     Number              X              Y              Z
 -------------------------------------------------------------------
      1        1           0.000014223   -0.000020649    0.000007244
      2        6          -0.000241242   -0.000086070   -0.000086107
      3        1           0.000066159    0.000011832    0.000020996
      4        1           0.000047378   -0.000003302    0.000018686
      5        6           0.000811549    0.000454818    0.000196770
      6        6           0.000082857   -0.000144535   -0.000025716
      7        1          -0.000048451    0.000031056    0.000030421
      8        8          -0.000598680   -0.000222187   -0.000121901
      9        8          -0.000146845   -0.000000232   -0.000012909
     10        1           0.000017905    0.000038634    0.000000822
     11        6          -0.000109640   -0.000105250    0.000052367
     12        1           0.000018381    0.000021383   -0.000028700
     13        6           0.000041972    0.000011314    0.000099494
     14        1          -0.000002477   -0.000035025   -0.000022249
     15        6           0.000001340   -0.000006362   -0.000017001
     16        1          -0.000000841    0.000002701   -0.000003811
     17        1           0.000011178    0.000021073    0.000004752
     18        1           0.000012100    0.000001539   -0.000001046
     19        8          -0.000049830    0.000002271   -0.000082385
     20        8           0.000042872    0.000052340    0.000003158
     21        1           0.000010153   -0.000017530   -0.000068851
     22        1           0.000019938   -0.000007819    0.000035965
 -------------------------------------------------------------------
 Cartesian Forces:  Max     0.000811549 RMS     0.000152113

 GradGradGradGradGradGradGradGradGradGradGradGradGradGradGradGradGradGrad
 Berny optimization.
 Using GEDIIS/GDIIS optimizer.
 FormGI is forming the generalized inverse of G from B-inverse, IUseBI=4.
 Internal  Forces:  Max     0.000633795 RMS     0.000079432
 Search for a local minimum.
 Step number  14 out of a maximum of  103
 All quantities printed in internal units (Hartrees-Bohrs-Radians)
 Mixed Optimization -- En-DIIS/RFO-DIIS
 Swapping is turned off.
 Update second derivatives using D2CorX and points    1    2    3    4    5
                                                      6    7    8    9   10
                                                     11   12   13   14
 DE= -2.66D-06 DEPred=-1.40D-06 R= 1.91D+00
 TightC=F SS=  1.41D+00  RLast= 5.83D-02 DXNew= 5.8373D-01 1.7496D-01
 Trust test= 1.91D+00 RLast= 5.83D-02 DXMaxT set to 3.47D-01
 ITU=  1  1  1  1  1  1  1  1  1  1  1  1  1  0
     Eigenvalues ---    0.00028   0.00304   0.00434   0.00475   0.00490
     Eigenvalues ---    0.01230   0.01274   0.01320   0.01696   0.01884
     Eigenvalues ---    0.02937   0.03744   0.04506   0.05044   0.05530
     Eigenvalues ---    0.05659   0.05759   0.05948   0.07340   0.07450
     Eigenvalues ---    0.07669   0.09895   0.10973   0.12587   0.13600
     Eigenvalues ---    0.15979   0.15996   0.16002   0.16024   0.16030
     Eigenvalues ---    0.16150   0.16203   0.16866   0.17924   0.19509
     Eigenvalues ---    0.20220   0.20775   0.22960   0.25929   0.28154
     Eigenvalues ---    0.29940   0.30469   0.31696   0.33440   0.33707
     Eigenvalues ---    0.33774   0.34103   0.34109   0.34155   0.34245
     Eigenvalues ---    0.34280   0.34443   0.34978   0.38644   0.41165
     Eigenvalues ---    0.44753   0.52725   0.53121   0.78725   0.98593
 En-DIIS/RFO-DIIS/Sim-DIIS IScMMF=       -3 using points:    14   13   12   11   10    9    8    7    6    5
 RFO step:  Lambda=-2.36792499D-06.
 DIIS inversion failure, remove point  10.
 DIIS inversion failure, remove point   9.
 DIIS inversion failure, remove point   8.
 DIIS inversion failure, remove point   7.
 DIIS inversion failure, remove point   6.
 DIIS inversion failure, remove point   5.
 RFO-DIIS uses    4 points instead of   10
 DidBck=F Rises=F RFO-DIIS coefs:    2.02586   -0.60124   -1.12181    0.69719    0.00000
                  RFO-DIIS coefs:    0.00000    0.00000    0.00000    0.00000    0.00000
 Iteration  1 RMS(Cart)=  0.01073658 RMS(Int)=  0.00003770
 Iteration  2 RMS(Cart)=  0.00016521 RMS(Int)=  0.00000022
 Iteration  3 RMS(Cart)=  0.00000001 RMS(Int)=  0.00000022
 Variable       Old X    -DE/DX   Delta X   Delta X   Delta X     New X
                                 (Linear)    (Quad)   (Total)
    R1        2.05687   0.00000  -0.00000   0.00000  -0.00000   2.05687
    R2        2.05563  -0.00007  -0.00000  -0.00011  -0.00011   2.05552
    R3        2.05844  -0.00001   0.00011  -0.00007   0.00004   2.05848
    R4        2.86108  -0.00001   0.00088  -0.00035   0.00053   2.86161
    R5        2.77344   0.00017   0.00123   0.00005   0.00128   2.77471
    R6        2.33587  -0.00063  -0.00131  -0.00012  -0.00142   2.33445
    R7        2.06396  -0.00006   0.00004  -0.00012  -0.00008   2.06388
    R8        2.31857   0.00014  -0.00007   0.00009   0.00002   2.31859
    R9        3.61664  -0.00002   0.00342  -0.00171   0.00172   3.61836
   R10        2.07017  -0.00004   0.00012  -0.00011   0.00001   2.07018
   R11        2.07092  -0.00003   0.00020  -0.00014   0.00006   2.07098
   R12        2.86755  -0.00003   0.00029  -0.00018   0.00011   2.86766
   R13        2.67390   0.00007  -0.00035   0.00031  -0.00004   2.67386
   R14        2.07583  -0.00004   0.00010  -0.00011  -0.00001   2.07582
   R15        2.85980  -0.00003   0.00017  -0.00014   0.00004   2.85983
   R16        2.67277   0.00005  -0.00025   0.00017  -0.00008   2.67269
   R17        2.06063  -0.00000   0.00010  -0.00006   0.00004   2.06067
   R18        2.06109  -0.00002   0.00007  -0.00007   0.00000   2.06109
   R19        2.05729  -0.00001   0.00010  -0.00006   0.00004   2.05733
   R20        1.81546   0.00000   0.00020  -0.00011   0.00009   1.81555
   R21        1.82000   0.00000  -0.00003  -0.00002  -0.00005   1.81995
    A1        1.93555   0.00001   0.00043  -0.00013   0.00030   1.93585
    A2        1.89861   0.00001   0.00036  -0.00022   0.00014   1.89876
    A3        1.90594  -0.00004  -0.00024  -0.00011  -0.00035   1.90559
    A4        1.92267   0.00004   0.00012   0.00016   0.00028   1.92296
    A5        1.89831   0.00001  -0.00018   0.00019   0.00001   1.89831
    A6        1.90244  -0.00003  -0.00051   0.00010  -0.00041   1.90203
    A7        2.07279  -0.00014  -0.00225   0.00034  -0.00191   2.07088
    A8        2.08857   0.00024   0.00136   0.00030   0.00166   2.09023
    A9        2.12181  -0.00009   0.00088  -0.00064   0.00024   2.12205
   A10        1.99521  -0.00002  -0.00076   0.00019  -0.00057   1.99463
   A11        2.14900   0.00005  -0.00008   0.00017   0.00009   2.14909
   A12        2.13898  -0.00003   0.00084  -0.00036   0.00048   2.13946
   A13        2.47558   0.00007   0.00196  -0.00038   0.00157   2.47715
   A14        1.89646   0.00001  -0.00021   0.00019  -0.00003   1.89643
   A15        1.90319   0.00002   0.00008   0.00007   0.00014   1.90334
   A16        1.93244   0.00000   0.00028  -0.00016   0.00012   1.93256
   A17        1.91564   0.00001  -0.00026   0.00015  -0.00010   1.91553
   A18        1.93993  -0.00001   0.00033  -0.00030   0.00003   1.93996
   A19        1.87590  -0.00003  -0.00022   0.00006  -0.00016   1.87574
   A20        1.87998  -0.00001  -0.00014   0.00007  -0.00006   1.87991
   A21        1.95505   0.00002  -0.00020   0.00018  -0.00001   1.95504
   A22        1.92025  -0.00002   0.00010  -0.00010   0.00000   1.92025
   A23        1.90961  -0.00000  -0.00010   0.00010  -0.00001   1.90960
   A24        1.90927   0.00001   0.00027  -0.00015   0.00012   1.90939
   A25        1.88944  -0.00001   0.00008  -0.00011  -0.00003   1.88941
   A26        1.93313   0.00000  -0.00006   0.00004  -0.00002   1.93311
   A27        1.92646  -0.00001   0.00005  -0.00006  -0.00001   1.92645
   A28        1.92126  -0.00001  -0.00006   0.00002  -0.00005   1.92122
   A29        1.89989   0.00001   0.00009  -0.00002   0.00006   1.89995
   A30        1.89324   0.00000  -0.00000   0.00001   0.00000   1.89324
   A31        1.88891   0.00001  -0.00001   0.00002   0.00002   1.88892
   A32        1.86063  -0.00008  -0.00006  -0.00018  -0.00024   1.86039
   A33        1.91377  -0.00004  -0.00043  -0.00012  -0.00055   1.91322
   A34        2.88556  -0.00003   0.00483  -0.00048   0.00434   2.88991
    D1        2.20525  -0.00000   0.00224  -0.00105   0.00119   2.20644
    D2       -0.94249  -0.00001   0.00136  -0.00075   0.00061  -0.94188
    D3        0.09080   0.00001   0.00197  -0.00094   0.00103   0.09183
    D4       -3.05694   0.00000   0.00110  -0.00065   0.00045  -3.05649
    D5       -2.00588  -0.00003   0.00223  -0.00131   0.00092  -2.00496
    D6        1.12956  -0.00003   0.00136  -0.00102   0.00034   1.12991
    D7        3.14128   0.00001  -0.00084   0.00091   0.00007   3.14136
    D8       -0.00247   0.00001  -0.00041   0.00014  -0.00027  -0.00274
    D9        0.00596   0.00001   0.00005   0.00061   0.00066   0.00662
   D10       -3.13779   0.00001   0.00048  -0.00017   0.00031  -3.13748
   D11        0.24325  -0.00001   0.00005   0.00014   0.00019   0.24343
   D12       -2.90068  -0.00001   0.00051  -0.00069  -0.00019  -2.90087
   D13       -0.37119  -0.00000  -0.02336   0.00019  -0.02318  -0.39436
   D14        3.10591   0.00002  -0.00118   0.00087  -0.00031   3.10560
   D15        1.00514   0.00001  -0.00084   0.00059  -0.00025   1.00489
   D16       -1.09737   0.00001  -0.00088   0.00068  -0.00020  -1.09757
   D17        1.03031  -0.00001  -0.00081   0.00051  -0.00030   1.03001
   D18       -1.07046  -0.00002  -0.00048   0.00023  -0.00024  -1.07070
   D19        3.11022  -0.00001  -0.00051   0.00032  -0.00020   3.11002
   D20       -1.08156   0.00001  -0.00093   0.00075  -0.00018  -1.08174
   D21        3.10085   0.00000  -0.00060   0.00047  -0.00012   3.10073
   D22        0.99835   0.00000  -0.00063   0.00056  -0.00008   0.99827
   D23       -0.82026  -0.00000  -0.00203  -0.00005  -0.00209  -0.82234
   D24        1.28935  -0.00000  -0.00189  -0.00013  -0.00202   1.28732
   D25       -2.89731  -0.00001  -0.00215  -0.00008  -0.00223  -2.89954
   D26        1.06183   0.00001  -0.00005   0.00002  -0.00003   1.06180
   D27       -1.04358   0.00000  -0.00015   0.00007  -0.00009  -1.04367
   D28       -3.12766   0.00001  -0.00013   0.00007  -0.00007  -3.12773
   D29       -1.02162  -0.00000   0.00031  -0.00024   0.00007  -1.02155
   D30       -3.12703  -0.00000   0.00021  -0.00020   0.00001  -3.12702
   D31        1.07208  -0.00000   0.00023  -0.00020   0.00003   1.07210
   D32       -3.10103  -0.00000   0.00000  -0.00006  -0.00006  -3.10109
   D33        1.07674  -0.00001  -0.00010  -0.00001  -0.00011   1.07663
   D34       -1.00734  -0.00000  -0.00008  -0.00001  -0.00010  -1.00743
   D35       -0.77334   0.00001  -0.00047   0.00027  -0.00020  -0.77354
   D36        1.28858  -0.00000  -0.00042   0.00021  -0.00020   1.28837
   D37       -2.91498  -0.00000  -0.00034   0.00018  -0.00016  -2.91514
   D38       -2.22537   0.00003   0.03597   0.00105   0.03702  -2.18835
         Item               Value     Threshold  Converged?
 Maximum Force            0.000634     0.000450     NO 
 RMS     Force            0.000079     0.000300     YES
 Maximum Displacement     0.030136     0.001800     NO 
 RMS     Displacement     0.010858     0.001200     NO 
 Predicted change in Energy=-1.068256D-06
 GradGradGradGradGradGradGradGradGradGradGradGradGradGradGradGradGradGrad

                          Input orientation:                          
 ---------------------------------------------------------------------
 Center     Atomic      Atomic             Coordinates (Angstroms)
 Number     Number       Type             X           Y           Z
 ---------------------------------------------------------------------
      1          1           0        2.613580    1.607240    1.557975
      2          6           0        2.393977    1.268479    0.547165
      3          1           0        1.379688    0.881507    0.479066
      4          1           0        2.524072    2.104382   -0.139070
      5          6           0        3.362046    0.166695    0.170322
      6          6           0        2.821848   -1.110887   -0.311262
      7          1           0        3.581965   -1.853726   -0.562703
      8          8           0        4.578421    0.359948    0.265928
      9          8           0        1.620020   -1.331990   -0.421345
     10          1           0       -2.089234   -1.464015   -0.198390
     11          6           0       -1.899770   -0.499225    0.284707
     12          1           0       -1.705264   -0.672369    1.349237
     13          6           0       -3.123225    0.384022    0.123948
     14          1           0       -2.924071    1.329229    0.646987
     15          6           0       -4.366186   -0.257998    0.701106
     16          1           0       -4.246503   -0.440270    1.769540
     17          1           0       -4.570363   -1.206249    0.202385
     18          1           0       -5.225461    0.394698    0.556606
     19          8           0       -3.355148    0.645306   -1.246548
     20          8           0       -0.812697    0.164513   -0.331573
     21          1           0       -0.079296   -0.449846   -0.442015
     22          1           0       -2.501480    0.855267   -1.634106
 ---------------------------------------------------------------------
                    Distance matrix (angstroms):
                    1          2          3          4          5
     1  H    0.000000
     2  C    1.088448   0.000000
     3  H    1.792546   1.087735   0.000000
     4  H    1.770628   1.089301   1.785254   0.000000
     5  C    2.135639   1.514298   2.129794   2.133672   0.000000
     6  C    3.305395   2.565415   2.583424   3.233617   1.468316
     7  H    4.172928   3.520126   3.662896   4.118885   2.160507
     8  O    2.661901   2.382502   3.247976   2.725329   1.235336
     9  O    3.680210   2.880879   2.401680   3.564497   2.372926
    10  H    5.885057   5.302977   4.241915   5.832630   5.701896
    11  C    5.140888   4.650798   3.563571   5.150605   5.305020
    12  H    4.888006   4.605865   3.562114   5.273774   5.269867
    13  C    6.038512   5.603650   4.544207   5.909381   6.489077
    14  H    5.618965   5.319332   4.330242   5.558868   6.410458
    15  C    7.275333   6.932073   5.861982   7.332284   7.758071
    16  H    7.162248   6.964912   5.921692   7.480557   7.798456
    17  H    7.833415   7.398999   6.311765   7.836318   8.050411
    18  H    7.995222   7.669383   6.623518   7.966320   8.599214
    19  O    6.664562   6.054601   5.045018   6.157974   6.881662
    20  O    4.170280   3.503382   2.444948   3.864477   4.204805
    21  H    3.934863   3.169890   2.179340   3.659697   3.549354
    22  H    6.076074   5.375331   4.419236   5.389953   6.173412
                    6          7          8          9         10
     6  C    0.000000
     7  H    1.092158   0.000000
     8  O    2.362637   2.565133   0.000000
     9  O    1.226946   2.035047   3.476656   0.000000
    10  H    4.925055   5.696236   6.928208   3.718294   0.000000
    11  C    4.798227   5.709833   6.534943   3.685231   1.095491
    12  H    4.841931   5.745077   6.459406   3.824601   1.780249
    13  C    6.145572   7.102012   7.702992   5.073501   2.142027
    14  H    6.315695   7.343232   7.574437   5.373285   3.035429
    15  C    7.308909   8.204673   8.976482   6.184498   2.729117
    16  H    7.398720   8.289881   8.987796   6.325443   3.094287
    17  H    7.410649   8.213710   9.282094   6.222997   2.526472
    18  H    8.232811   9.158549   9.808252   7.127304   3.723003
    19  O    6.489550   7.405156   8.081493   5.416914   2.674024
    20  O    3.851880   4.841463   5.427648   2.857568   2.073496
    21  H    2.978374   3.923044   4.780301   1.914753   2.264452
    22  H    5.826963   6.744986   7.347140   4.820958   2.758676
                   11         12         13         14         15
    11  C    0.000000
    12  H    1.095917   0.000000
    13  C    1.517502   2.151257   0.000000
    14  H    2.126896   2.446435   1.098476   0.000000
    15  C    2.512924   2.769889   1.513358   2.145207   0.000000
    16  H    2.777654   2.586198   2.156197   2.477918   1.090458
    17  H    2.763825   3.131947   2.151586   3.055585   1.090684
    18  H    3.454454   3.762803   2.146324   2.485541   1.088690
    19  O    2.402669   3.346115   1.414326   2.058897   2.373081
    20  O    1.414947   2.078982   2.365210   2.602315   3.724543
    21  H    1.960787   2.429376   3.206423   3.527574   4.440828
    22  H    2.424571   3.444991   1.923380   2.367828   3.188997
                   16         17         18         19         20
    16  H    0.000000
    17  H    1.774144   0.000000
    18  H    1.768260   1.765689   0.000000
    19  O    3.327128   2.646584   2.610027   0.000000
    20  O    4.070806   4.035362   4.507142   2.744521   0.000000
    21  H    4.717699   4.599682   5.309757   3.546524   0.963074
    22  H    4.038357   3.450047   3.525821   0.960747   2.241811
                   21         22
    21  H    0.000000
    22  H    2.998562   0.000000
 Stoichiometry    C6H12O4(3)
 Framework group  C1[X(C6H12O4)]
 Deg. of freedom    60
 Full point group                 C1      NOp   1
 Largest Abelian subgroup         C1      NOp   1
 Largest concise Abelian subgroup C1      NOp   1
                         Standard orientation:                         
 ---------------------------------------------------------------------
 Center     Atomic      Atomic             Coordinates (Angstroms)
 Number     Number       Type             X           Y           Z
 ---------------------------------------------------------------------
      1          1           0        2.649822   -1.911110   -1.164748
      2          6           0        2.414752   -1.375631   -0.246748
      3          1           0        1.403206   -0.976918   -0.277924
      4          1           0        2.523850   -2.058038    0.595271
      5          6           0        3.386370   -0.226415   -0.078355
      6          6           0        2.849826    1.124845    0.127001
      7          1           0        3.612362    1.898505    0.240127
      8          8           0        4.602365   -0.442021   -0.108779
      9          8           0        1.648378    1.370548    0.166331
     10          1           0       -2.054609    1.477030   -0.153449
     11          6           0       -1.865630    0.433983   -0.429926
     12          1           0       -1.649639    0.389441   -1.503425
     13          6           0       -3.100455   -0.392034   -0.120551
     14          1           0       -2.900854   -1.423945   -0.439876
     15          6           0       -4.326104    0.128770   -0.839441
     16          1           0       -4.184757    0.092828   -1.920102
     17          1           0       -4.530245    1.158826   -0.544648
     18          1           0       -5.194270   -0.476754   -0.584736
     19          8           0       -3.360418   -0.372395    1.269539
     20          8           0       -0.796778   -0.099355    0.328479
     21          1           0       -0.059582    0.520366    0.328636
     22          1           0       -2.516215   -0.505550    1.708429
 ---------------------------------------------------------------------
 Rotational constants (GHZ):           3.3938754           0.3543091           0.3432799
 Standard basis: Aug-CC-pVTZ (5D, 7F)
 There are   850 symmetry adapted cartesian basis functions of A   symmetry.
 There are   736 symmetry adapted basis functions of A   symmetry.
   736 basis functions,  1044 primitive gaussians,   850 cartesian basis functions
    41 alpha electrons       39 beta electrons
       nuclear repulsion energy       514.6766968143 Hartrees.
 NAtoms=   22 NActive=   22 NUniq=   22 SFac= 1.00D+00 NAtFMM=   60 NAOKFM=F Big=F
 Integral buffers will be    131072 words long.
 Raffenetti 2 integral format.
 Two-electron integral symmetry is turned on.
 Nuclear repulsion after empirical dispersion term =      514.6667351759 Hartrees.
 One-electron integrals computed using PRISM.
 NBasis=   736 RedAO= T EigKep=  6.74D-06  NBF=   736
 NBsUse=   736 1.00D-06 EigRej= -1.00D+00 NBFU=   736
 Initial guess from the checkpoint file:  "Forward-wb-opt.chk"
 B after Tr=     0.000000    0.000000   -0.000000
         Rot=    0.999991    0.004144    0.000342   -0.000006 Ang=   0.48 deg.
 Initial guess <Sx>= 0.0000 <Sy>= 0.0000 <Sz>= 1.0000 <S**2>= 2.0146 S= 1.0049
 ExpMin= 2.53D-02 ExpMax= 1.53D+04 ExpMxC= 5.22D+02 IAcc=3 IRadAn=         7 AccDes= 0.00D+00
 Harris functional with IExCor= 4639 and IRadAn=       7 diagonalized for initial guess.
 HarFok:  IExCor= 4639 AccDes= 0.00D+00 IRadAn=         7 IDoV= 1 UseB2=F ITyADJ=14
 ICtDFT=  3500011 ScaDFX=  1.000000  1.000000  1.000000  1.000000
 FoFCou: FMM=F IPFlag=           0 FMFlag=      100000 FMFlg1=           0
         NFxFlg=           0 DoJE=T BraDBF=F KetDBF=T FulRan=T
         wScrn=  0.000000 ICntrl=       500 IOpCl=  0 I1Cent=   200000004 NGrid=           0
         NMat0=    1 NMatS0=      1 NMatT0=    0 NMatD0=    1 NMtDS0=    0 NMtDT0=    0
 Petite list used in FoFCou.
 Requested convergence on RMS density matrix=1.00D-08 within 128 cycles.
 Requested convergence on MAX density matrix=1.00D-06.
 Requested convergence on             energy=1.00D-06.
 No special actions if energy rises.
 SCF Done:  E(UwB97XD) =  -536.689133947     A.U. after   16 cycles
            NFock= 16  Conv=0.63D-08     -V/T= 2.0057
 <Sx>= 0.0000 <Sy>= 0.0000 <Sz>= 1.0000 <S**2>= 2.0146 S= 1.0049
 <L.S>=  0.00000000000    
 Annihilation of the first spin contaminant:
 S**2 before annihilation     2.0146,   after     2.0001
 Calling FoFJK, ICntrl=      2127 FMM=F ISym2X=0 I1Cent= 0 IOpClX= 1 NMat=1 NMatS=1 NMatT=0.
 ***** Axes restored to original set *****
 -------------------------------------------------------------------
 Center     Atomic                   Forces (Hartrees/Bohr)
 Number     Number              X              Y              Z
 -------------------------------------------------------------------
      1        1          -0.000003516   -0.000006212    0.000001659
      2        6          -0.000065462   -0.000097777   -0.000093069
      3        1           0.000048539    0.000017098    0.000026123
      4        1           0.000028528   -0.000002015    0.000037930
      5        6           0.000239042    0.000323857    0.000107011
      6        6           0.000133782   -0.000081193    0.000027895
      7        1          -0.000056943    0.000014559    0.000012849
      8        8          -0.000257770   -0.000143353   -0.000075042
      9        8          -0.000088466    0.000014859   -0.000017758
     10        1           0.000019134    0.000045849   -0.000005302
     11        6          -0.000148447   -0.000079706    0.000087016
     12        1           0.000017552    0.000018324   -0.000041774
     13        6           0.000030666   -0.000041813    0.000129888
     14        1          -0.000002885   -0.000027532   -0.000029209
     15        6           0.000002623    0.000009410   -0.000007493
     16        1          -0.000005935    0.000000185   -0.000016479
     17        1           0.000010747    0.000021389    0.000008899
     18        1           0.000020641   -0.000008643    0.000001842
     19        8           0.000017021    0.000023433   -0.000099874
     20        8           0.000114989    0.000056839   -0.000002002
     21        1          -0.000026255   -0.000046696   -0.000076118
     22        1          -0.000027585   -0.000010864    0.000023009
 -------------------------------------------------------------------
 Cartesian Forces:  Max     0.000323857 RMS     0.000080949

 GradGradGradGradGradGradGradGradGradGradGradGradGradGradGradGradGradGrad
 Berny optimization.
 Using GEDIIS/GDIIS optimizer.
 FormGI is forming the generalized inverse of G from B-inverse, IUseBI=4.
 Internal  Forces:  Max     0.000282050 RMS     0.000045520
 Search for a local minimum.
 Step number  15 out of a maximum of  103
 All quantities printed in internal units (Hartrees-Bohrs-Radians)
 Mixed Optimization -- En-DIIS/RFO-DIIS
 Swapping is turned off.
 Update second derivatives using D2CorX and points    1    2    3    4    5
                                                      6    7    8    9   10
                                                     11   12   13   14   15
 DE= -1.92D-06 DEPred=-1.07D-06 R= 1.80D+00
 TightC=F SS=  1.41D+00  RLast= 4.43D-02 DXNew= 5.8373D-01 1.3290D-01
 Trust test= 1.80D+00 RLast= 4.43D-02 DXMaxT set to 3.47D-01
 ITU=  1  1  1  1  1  1  1  1  1  1  1  1  1  1  0
     Eigenvalues ---    0.00027   0.00304   0.00396   0.00435   0.00475
     Eigenvalues ---    0.01242   0.01269   0.01318   0.01712   0.02017
     Eigenvalues ---    0.02940   0.03723   0.04546   0.05058   0.05536
     Eigenvalues ---    0.05658   0.05761   0.06038   0.07326   0.07376
     Eigenvalues ---    0.07470   0.09385   0.10987   0.12791   0.13588
     Eigenvalues ---    0.15906   0.15986   0.16004   0.16009   0.16032
     Eigenvalues ---    0.16152   0.16207   0.16857   0.17757   0.18367
     Eigenvalues ---    0.19764   0.21230   0.22665   0.25208   0.28974
     Eigenvalues ---    0.29944   0.30465   0.31409   0.33427   0.33677
     Eigenvalues ---    0.33750   0.34096   0.34112   0.34140   0.34246
     Eigenvalues ---    0.34289   0.34443   0.35111   0.38874   0.41163
     Eigenvalues ---    0.45930   0.52725   0.54236   0.73999   0.83626
 En-DIIS/RFO-DIIS/Sim-DIIS IScMMF=       -3 using points:    15   14   13   12   11   10    9    8    7    6
 RFO step:  Lambda=-1.03678598D-06.
 DIIS inversion failure, remove point  10.
 DIIS inversion failure, remove point   9.
 DIIS inversion failure, remove point   8.
 DIIS inversion failure, remove point   7.
 DIIS inversion failure, remove point   6.
 DIIS inversion failure, remove point   5.
 RFO-DIIS uses    4 points instead of   10
 DidBck=F Rises=F RFO-DIIS coefs:    2.15464   -1.48752    0.05948    0.27340    0.00000
                  RFO-DIIS coefs:    0.00000    0.00000    0.00000    0.00000    0.00000
 Iteration  1 RMS(Cart)=  0.00487244 RMS(Int)=  0.00000829
 Iteration  2 RMS(Cart)=  0.00001566 RMS(Int)=  0.00000008
 Iteration  3 RMS(Cart)=  0.00000000 RMS(Int)=  0.00000008
 Variable       Old X    -DE/DX   Delta X   Delta X   Delta X     New X
                                 (Linear)    (Quad)   (Total)
    R1        2.05687  -0.00000   0.00004   0.00001   0.00004   2.05691
    R2        2.05552  -0.00005  -0.00021   0.00003  -0.00018   2.05535
    R3        2.05848  -0.00002  -0.00003  -0.00002  -0.00005   2.05843
    R4        2.86161  -0.00008   0.00026  -0.00032  -0.00005   2.86155
    R5        2.77471   0.00008   0.00128  -0.00028   0.00099   2.77571
    R6        2.33445  -0.00028  -0.00150   0.00043  -0.00107   2.33338
    R7        2.06388  -0.00005  -0.00018  -0.00000  -0.00018   2.06370
    R8        2.31859   0.00007   0.00011  -0.00001   0.00009   2.31869
    R9        3.61836  -0.00004   0.00044  -0.00129  -0.00085   3.61751
   R10        2.07018  -0.00004  -0.00008  -0.00003  -0.00011   2.07006
   R11        2.07098  -0.00004  -0.00006  -0.00003  -0.00009   2.07089
   R12        2.86766  -0.00006  -0.00004  -0.00015  -0.00019   2.86748
   R13        2.67386   0.00010   0.00019   0.00010   0.00029   2.67415
   R14        2.07582  -0.00004  -0.00009  -0.00001  -0.00011   2.07571
   R15        2.85983  -0.00004  -0.00008  -0.00001  -0.00009   2.85974
   R16        2.67269   0.00008   0.00009   0.00015   0.00024   2.67293
   R17        2.06067  -0.00002  -0.00000  -0.00002  -0.00002   2.06065
   R18        2.06109  -0.00002  -0.00005  -0.00001  -0.00006   2.06104
   R19        2.05733  -0.00002  -0.00000  -0.00003  -0.00004   2.05729
   R20        1.81555  -0.00004   0.00002  -0.00003  -0.00001   1.81554
   R21        1.81995  -0.00003  -0.00005   0.00001  -0.00003   1.81991
    A1        1.93585  -0.00001   0.00006  -0.00014  -0.00008   1.93577
    A2        1.89876  -0.00001  -0.00003  -0.00015  -0.00019   1.89857
    A3        1.90559  -0.00001  -0.00055   0.00012  -0.00043   1.90516
    A4        1.92296   0.00002   0.00061  -0.00010   0.00051   1.92347
    A5        1.89831   0.00002   0.00020   0.00011   0.00031   1.89862
    A6        1.90203  -0.00000  -0.00029   0.00017  -0.00013   1.90190
    A7        2.07088   0.00001  -0.00161   0.00068  -0.00093   2.06995
    A8        2.09023   0.00013   0.00188  -0.00034   0.00155   2.09178
    A9        2.12205  -0.00014  -0.00027  -0.00034  -0.00061   2.12144
   A10        1.99463   0.00001  -0.00043   0.00022  -0.00020   1.99443
   A11        2.14909   0.00004   0.00024  -0.00007   0.00016   2.14925
   A12        2.13946  -0.00005   0.00019  -0.00015   0.00004   2.13950
   A13        2.47715   0.00004   0.00151  -0.00064   0.00087   2.47803
   A14        1.89643   0.00001   0.00016   0.00005   0.00022   1.89665
   A15        1.90334   0.00001   0.00018  -0.00009   0.00008   1.90342
   A16        1.93256  -0.00001  -0.00003  -0.00016  -0.00019   1.93238
   A17        1.91553   0.00002   0.00004   0.00014   0.00018   1.91572
   A18        1.93996  -0.00001  -0.00018   0.00007  -0.00011   1.93985
   A19        1.87574  -0.00001  -0.00017  -0.00002  -0.00019   1.87555
   A20        1.87991  -0.00000  -0.00002  -0.00000  -0.00002   1.87989
   A21        1.95504   0.00002   0.00011   0.00003   0.00013   1.95517
   A22        1.92025  -0.00002  -0.00009  -0.00003  -0.00012   1.92013
   A23        1.90960  -0.00000   0.00007   0.00003   0.00009   1.90969
   A24        1.90939   0.00000   0.00002  -0.00012  -0.00010   1.90929
   A25        1.88941  -0.00000  -0.00008   0.00009   0.00001   1.88942
   A26        1.93311   0.00001   0.00001   0.00008   0.00009   1.93320
   A27        1.92645  -0.00001  -0.00004  -0.00001  -0.00006   1.92639
   A28        1.92122  -0.00001  -0.00006  -0.00001  -0.00008   1.92114
   A29        1.89995  -0.00000   0.00006  -0.00004   0.00002   1.89997
   A30        1.89324   0.00000   0.00001  -0.00000   0.00000   1.89325
   A31        1.88892   0.00001   0.00004  -0.00001   0.00003   1.88895
   A32        1.86039  -0.00002  -0.00039   0.00027  -0.00012   1.86027
   A33        1.91322  -0.00003  -0.00033  -0.00003  -0.00036   1.91286
   A34        2.88991  -0.00010   0.00098  -0.00051   0.00047   2.89038
    D1        2.20644  -0.00001  -0.00291  -0.00065  -0.00356   2.20288
    D2       -0.94188  -0.00000  -0.00293  -0.00013  -0.00306  -0.94493
    D3        0.09183   0.00001  -0.00277  -0.00062  -0.00339   0.08845
    D4       -3.05649   0.00001  -0.00279  -0.00010  -0.00288  -3.05937
    D5       -2.00496  -0.00003  -0.00345  -0.00067  -0.00411  -2.00907
    D6        1.12991  -0.00003  -0.00346  -0.00015  -0.00361   1.12630
    D7        3.14136   0.00001   0.00097  -0.00019   0.00078  -3.14105
    D8       -0.00274   0.00002   0.00051   0.00077   0.00128  -0.00146
    D9        0.00662   0.00000   0.00098  -0.00072   0.00026   0.00687
   D10       -3.13748   0.00001   0.00052   0.00024   0.00076  -3.13672
   D11        0.24343  -0.00001  -0.00008  -0.00074  -0.00082   0.24261
   D12       -2.90087  -0.00000  -0.00058   0.00030  -0.00028  -2.90114
   D13       -0.39436   0.00000  -0.00702   0.00097  -0.00605  -0.40042
   D14        3.10560   0.00002   0.00027  -0.00012   0.00015   3.10575
   D15        1.00489   0.00001   0.00014  -0.00017  -0.00003   1.00485
   D16       -1.09757   0.00001   0.00023  -0.00028  -0.00005  -1.09762
   D17        1.03001  -0.00000  -0.00006  -0.00021  -0.00027   1.02974
   D18       -1.07070  -0.00001  -0.00020  -0.00026  -0.00046  -1.07116
   D19        3.11002  -0.00002  -0.00010  -0.00037  -0.00047   3.10955
   D20       -1.08174   0.00001   0.00024  -0.00037  -0.00013  -1.08187
   D21        3.10073  -0.00000   0.00011  -0.00042  -0.00032   3.10042
   D22        0.99827  -0.00000   0.00020  -0.00053  -0.00033   0.99794
   D23       -0.82234  -0.00000  -0.00123   0.00008  -0.00115  -0.82349
   D24        1.28732  -0.00001  -0.00116   0.00009  -0.00107   1.28625
   D25       -2.89954   0.00000  -0.00132   0.00029  -0.00103  -2.90057
   D26        1.06180   0.00000   0.00002   0.00003   0.00005   1.06185
   D27       -1.04367   0.00000  -0.00003   0.00004   0.00001  -1.04366
   D28       -3.12773   0.00001  -0.00000   0.00006   0.00006  -3.12767
   D29       -1.02155  -0.00000  -0.00007  -0.00001  -0.00007  -1.02162
   D30       -3.12702  -0.00000  -0.00011   0.00001  -0.00011  -3.12713
   D31        1.07210  -0.00000  -0.00009   0.00003  -0.00006   1.07204
   D32       -3.10109  -0.00000  -0.00008   0.00007  -0.00002  -3.10110
   D33        1.07663  -0.00000  -0.00013   0.00008  -0.00005   1.07658
   D34       -1.00743  -0.00000  -0.00011   0.00010  -0.00000  -1.00744
   D35       -0.77354   0.00001   0.00012  -0.00010   0.00001  -0.77352
   D36        1.28837  -0.00000   0.00005  -0.00019  -0.00014   1.28823
   D37       -2.91514  -0.00000   0.00010  -0.00018  -0.00008  -2.91522
   D38       -2.18835   0.00002   0.01207   0.00094   0.01302  -2.17533
         Item               Value     Threshold  Converged?
 Maximum Force            0.000282     0.000450     YES
 RMS     Force            0.000046     0.000300     YES
 Maximum Displacement     0.014204     0.001800     NO 
 RMS     Displacement     0.004878     0.001200     NO 
 Predicted change in Energy=-3.833676D-07
 GradGradGradGradGradGradGradGradGradGradGradGradGradGradGradGradGradGrad

                          Input orientation:                          
 ---------------------------------------------------------------------
 Center     Atomic      Atomic             Coordinates (Angstroms)
 Number     Number       Type             X           Y           Z
[truncated: 1,981,766 more chars]
