# Supplementary material for: Computational Investigation of Substituent Effects on the Alcohol + Carbonyl Channel of Peroxy Radical Self- and Cross-Reactions
Source: J Phys Chem A. 2023 Feb 8;127(7):1686–96. doi: 10.1021/acs.jpca.2c08927 (PMC9969516; doi:10.1021/acs.jpca.2c08927)
Supplement: Supplementary file 2 — jp2c08927_si_002.zip [file jp2c08927_si_002.zip › AceO--OiPrOH/aceo-oiproh-TS1-F12.out]

 Working directory              : /run/nvme/job_10893263/data/10893263/molpro.1wcjIYanLq/
 Global scratch directory       : /run/nvme/job_10893263/data/10893263/molpro.1wcjIYanLq/
 Wavefunction directory         : /scratch/kurten/scratch_galib/third-paper/ccsdt-calculation/aceo-iproh-ts/aceo-iproh-ts-set1-M0003-F12/
 Main file repository           : /run/nvme/job_10893263/data/10893263/

 id        : cs

 Nodes       nprocs
 r06c49.bullx    7
 Distribution of processes:   nprocs(total)=    8   nprocs(compute)=    7   nprocs(helper)=    1
 GA implementation: MPI file
 GA implementation (serial work in mppx): MPI file

 Using customized tuning parameters: mindgm=1; mindgv=20; mindgc=4; mindgr=1; noblas=0; minvec=7
 default implementation of scratch files=sf  


 Variables initialized (1009), CPU time= 0.01 sec
 ***,SCI
 memory,2800,m
 geomtyp=xyz
 NOSYM
 geometry={
 22
 aceo-iproh-ts-set1-M0003.log,Energy: -336744.2291510
 H          2.98072       -0.18387       -1.99304
 C          2.61719        0.25512       -1.06873
 H          3.43245        0.58452       -0.42689
 H          1.98268        1.12015       -1.27248
 C          1.76779       -0.72429       -0.33282
 C          1.31112       -0.26027        1.16782
 H          1.77442       -1.04706        1.78863
 O          1.37184       -1.77083       -0.71914
 O          1.66337        0.94818        1.43504
 H         -2.28866        1.76876        0.10763
 C         -1.66989        1.16985       -0.56959
 H         -2.06385        1.28300       -1.58062
 C         -1.74636       -0.29322       -0.14919
 H         -1.15713       -0.89988       -0.84975
 C         -3.18945       -0.80149       -0.17721
 H         -3.60189       -0.68770       -1.17991
 H         -3.80453       -0.23514        0.52201
 H         -3.22299       -1.85225        0.10102
 O         -1.27738       -0.48865        1.14648
 O         -0.34287        1.65607       -0.60032
 H         -0.02703        1.76499        0.30162
 H          0.13369       -0.44790        1.16361
 }
 BASIS=MINAO
 END
 {rhf;
 wf,charge=0,spin=2}
 BASIS=VDZ-F12
 END
 {rhf;
 wf,charge=0,spin=2}
 rccsd(t)-f12a,gem_beta=0.9
 
 
 Commands initialized (810), CPU time= 0.01 sec, 661 directives.
 Default parameters read. Elapsed time= 2.40 sec

 Checking input...
 Passed
1


                                         ***  PROGRAM SYSTEM MOLPRO  ***
                                       Copyright, TTI GmbH Stuttgart, 2015
                                    Version 2021.2 linked Aug  3 2021 10:50:23


 **********************************************************************************************************************************
 LABEL *   SCI                                                                           
  64 bit mpp version                                                                     DATE: 07-Mar-22          TIME: 12:47:03  
 **********************************************************************************************************************************

 SHA1:             dade016a989826d9d859d6207854b99675d53db3
 **********************************************************************************************************************************

 Memory per process:      2800 MW
 Total memory per node:  19600 MW

 GA preallocation disabled
 GA check disabled

 Variable memory set to 2800.0 MW

 SETTING GEOMTYP        =    XYZ
 ZSYMEL=NOSYM

 SETTING BASIS          =    MINAO


 Recomputing integrals since basis changed


 Using spherical harmonics

 Library entry H      S MINAO                selected for orbital group  1
 Library entry C      S MINAO                selected for orbital group  2
 Library entry C      P MINAO                selected for orbital group  2
 Library entry O      S MINAO                selected for orbital group  6
 Library entry O      P MINAO                selected for orbital group  6


 PROGRAM * SEWARD (Integral evaluation for generally contracted gaussian basis sets)     Author: Roland Lindh, 1990

 Geometry written to block  1 of record 700


 Point group  C1  


 ATOMIC COORDINATES

 NR  ATOM    CHARGE       X              Y              Z

   1  H       1.00    5.632744454   -0.347463943   -3.766299755
   2  C       6.00    4.945772316    0.482106929   -2.019607001
   3  H       1.00    6.486390436    1.104582714   -0.806705185
   4  H       1.00    3.746722193    2.116776718   -2.404638699
   5  C       6.00    3.340638946   -1.368709735   -0.628938649
   6  C       6.00    2.477657717   -0.491839018    2.206859963
   7  H       1.00    3.353167830   -1.978656636    3.380020838
   8  O       8.00    2.592401887   -3.346383713   -1.358977645
   9  O       8.00    3.143313744    1.791800517    2.711832578
  10  H       1.00   -4.324940592    3.342471980    0.203391223
  11  C       6.00   -3.155634758    2.210696107   -1.076369103
  12  H       1.00   -3.900111262    2.424518618   -2.986938907
  13  C       6.00   -3.300142115   -0.554105494   -0.281928241
  14  H       1.00   -2.186658791   -1.700526745   -1.605794774
  15  C       6.00   -6.027186988   -1.514596592   -0.334878367
  16  H       1.00   -6.806585631   -1.299564656   -2.229706752
  17  H       1.00   -7.189519733   -0.444350201    0.986455934
  18  H       1.00   -6.090568402   -3.500245214    0.190900133
  19  O       8.00   -2.413898357   -0.923414671    2.166533207
  20  O       8.00   -0.647930396    3.129518743   -1.134440387
  21  H       1.00   -0.051079297    3.335347713    0.569979194
  22  H       1.00    0.252637486   -0.846408331    2.198904216

 Bond lengths in Bohr (Angstrom)

 1-2  2.052085312  2-3  2.057209545  2-4  2.063520276  2-5  2.817078970  5-6  3.091179811
     ( 1.085916782)     ( 1.088628409)     ( 1.091967904)     ( 1.490733992)     ( 1.635781911)

  5- 8  2.236964461   6- 7  2.086492518   6- 9  2.431687648   6-22  2.253108457  10-11  2.070260673
       ( 1.183750614)       ( 1.104124291)       ( 1.286793687)       ( 1.192293649)       ( 1.095534769)

 11-12  2.061611580  11-13  2.880303205  11-20  2.671364535  13-14  2.075270921  13-15  2.891733149
       ( 1.090957866)       ( 1.524190817)       ( 1.413625234)       ( 1.098186078)       ( 1.530239282)

 13-19  2.629977325  15-16  2.060115431  15-17  2.059701212  15-18  2.055057344  20-21  1.817592613
       ( 1.391724065)       ( 1.090166138)       ( 1.089946942)       ( 1.087489514)       ( 0.961828590)

 Bond angles

  1-2-3  111.92924424   1-2-4  110.85137664   1-2-5  110.20252395   2-5-6  115.18691735

  2-5-8  127.61302541   3-2-4  107.78634164   3-2-5  109.53906038   4-2-5  106.34874922

  5- 6- 7  101.33400881   5- 6- 9  112.36360550   5- 6-22  103.16847233   6- 5- 8  117.18067586

  7- 6- 9  115.94962734   7- 6-22  107.71142748   9- 6-22  114.76206463  10-11-12  108.19269722

 10-11-13  109.02147078  10-11-20  110.83101611  11-13-14  109.11087181  11-13-15  111.16742004

 11-13-19  112.00376276  11-20-21  109.07599577  12-11-13  109.69728585  12-11-20  106.44955768

 13-11-20  112.53532229  13-15-16  109.81314018  13-15-17  110.35561165  13-15-18  110.20211558

 14-13-15  108.10887089  14-13-19  109.60410446  15-13-19  106.74973670  16-15-17  108.80283932

 16-15-18  108.93553356  17-15-18  108.69488165

 NUCLEAR CHARGE:                   80
 NUMBER OF PRIMITIVE AOS:         310
 NUMBER OF SYMMETRY AOS:          310
 NUMBER OF CONTRACTIONS:           62   (   62A   )
 NUMBER OF INNER CORE ORBITALS:     0   (    0A   )
 NUMBER OF OUTER CORE ORBITALS:    10   (   10A   )
 NUMBER OF VALENCE ORBITALS:       52   (   52A   )


 NUCLEAR REPULSION ENERGY  573.39925096

 Eigenvalues of metric

         1 0.179E+00 0.183E+00 0.189E+00 0.193E+00 0.201E+00 0.223E+00 0.241E+00 0.246E+00


 Contracted 2-electron integrals neglected if value below      1.0D-11
 AO integral compression algorithm  1   Integral accuracy      1.0D-11

     11.796 MB (compressed) written to integral file ( 71.5%)

     Node minimum: 1.573 MB, node maximum: 1.835 MB


 NUMBER OF SORTED TWO-ELECTRON INTEGRALS:     273420.     BUFFER LENGTH:  32768
 NUMBER OF SEGMENTS:   1  SEGMENT LENGTH:     273420      RECORD LENGTH: 524288

 Memory used in sort:       0.83 MW

 SORT1 READ     2079510. AND WROTE      269603. INTEGRALS IN      1 RECORDS. CPU TIME:     0.04 SEC, REAL TIME:     0.05 SEC
 SORT2 READ     1882489. AND WROTE     1908081. INTEGRALS IN     49 RECORDS. CPU TIME:     0.01 SEC, REAL TIME:     0.01 SEC

 Node minimum:      271746.  Node maximum:      273420. integrals

 OPERATOR DM      FOR CENTER  0  COORDINATES:    0.000000    0.000000    0.000000


 **********************************************************************************************************************************
 DATASETS  * FILE   NREC   LENGTH (MB)   RECORD NAMES
              1      18       29.10       500      610      700      900      950      970     1000      129      960     1100   
                                          VAR    BASINP    GEOM    SYMINP    ZMAT    AOBASIS   BASIS     P2S    ABASIS      S 
                                         1400     1410     1200     1210     1080     1600     1650     1700   
                                           T        V       H0       H01     AOSYM     SMH    MOLCAS    OPER   

 PROGRAMS   *        TOTAL       INT
 CPU TIMES  *         1.36      1.24
 REAL TIME  *         9.18 SEC
 DISK USED  *        29.73 MB (local),      243.22 MB (total)
 GA USED    *         0.00 MB       (max)       0.00 MB       (current)
 **********************************************************************************************************************************


 Program * Restricted Hartree-Fock

 Orbital guess generated from atomic densities. Full valence occupancy:   40

 Initial alpha occupancy:  41
 Initial beta  occupancy:  39

 NELEC=   80   SYM=1   MS2= 2   THRE=1.0D-08   THRD=3.2D-06   THRG=3.2D-06  HFMA2=F  DIIS_START=2   DIIS_MAX=10   DIIS_INCORE=F

 Level shifts:    0.00 (CLOSED)    0.00 (OPEN)    0.30 (GAP_MIN)

 ITER           ETOT              DE          GRAD        DDIFF     DIIS  NEXP   TIME(IT)  TIME(TOT)  DIAG
   1     -532.16655806    -532.16655806     0.00D+00     0.24D+00     0     0       0.02      0.08    start
   2     -532.39431694      -0.22775888     0.14D-01     0.38D-01     1     0       0.01      0.09    diag2
   3     -532.48504911      -0.09073217     0.85D-02     0.14D-01     2     0       0.00      0.09    diag2
   4     -532.51463145      -0.02958234     0.20D-02     0.58D-02     3     0       0.00      0.09    diag2
   5     -532.54640577      -0.03177432     0.17D-02     0.62D-02     4     0       0.01      0.10    diag2
   6     -532.58071636      -0.03431059     0.16D-02     0.10D-01     5     0       0.00      0.10    diag2
   7     -532.58247948      -0.00176311     0.82D-03     0.25D-02     6     0       0.01      0.11    diag2
   8     -532.58605055      -0.00357107     0.68D-03     0.36D-02     7     0       0.00      0.11    diag2
   9     -532.58628839      -0.00023784     0.17D-03     0.53D-03     8     0       0.00      0.11    diag2
  10     -532.58644542      -0.00015703     0.11D-03     0.55D-03     9     0       0.01      0.12    diag2/orth
  11     -532.58653662      -0.00009120     0.83D-04     0.55D-03     9     0       0.00      0.12    diag2
  12     -532.58654705      -0.00001044     0.28D-04     0.17D-03     9     0       0.01      0.13    diag2
  13     -532.58654789      -0.00000083     0.88D-05     0.53D-04     9     0       0.00      0.13    diag2
  14     -532.58654806      -0.00000017     0.43D-05     0.15D-04     9     0       0.00      0.13    diag2
  15     -532.58654820      -0.00000014     0.29D-05     0.11D-04     9     0       0.01      0.14    diag2
  16     -532.58654834      -0.00000014     0.27D-05     0.12D-04     9     0       0.00      0.14    diag2
  17     -532.58654871      -0.00000036     0.27D-05     0.30D-04     9     0       0.00      0.14    diag2
  18     -532.58655013      -0.00000143     0.25D-05     0.14D-03     9     0       0.01      0.15    diag2
  19     -532.58655159      -0.00000146     0.21D-05     0.20D-03     9     0       0.00      0.15    diag2
  20     -532.58655194      -0.00000035     0.15D-05     0.72D-04     9     0       0.01      0.16    diag2/orth
  21     -532.58655205      -0.00000011     0.14D-05     0.24D-04     9     0       0.00      0.16    diag2
  22     -532.58655214      -0.00000009     0.14D-05     0.16D-04     9     0       0.00      0.16    diag2
  23     -532.58655223      -0.00000010     0.13D-05     0.16D-04     9     0       0.01      0.17    diag2
  24     -532.58655236      -0.00000012     0.13D-05     0.20D-04     9     0       0.00      0.17    diag2
  25     -532.58655300      -0.00000065     0.13D-05     0.11D-03     9     0       0.00      0.17    diag2
  26     -532.58655497      -0.00000197     0.12D-05     0.44D-03     9     0       0.01      0.18    diag2
  27     -532.58655519      -0.00000022     0.10D-05     0.66D-04     9     0       0.00      0.18    diag2
  28     -532.58655601      -0.00000081     0.91D-06     0.35D-03     9     0       0.00      0.18    diag2
  29     -532.58655622      -0.00000022     0.84D-06     0.20D-03     9     0       0.01      0.19    diag2
  30     -532.58655627      -0.00000004     0.25D-06     0.11D-03     9     0       0.00      0.19    diag2/orth
  31     -532.58655627      -0.00000000     0.20D-06     0.14D-04     9     0       0.01      0.20    diag2
  32     -532.58655627      -0.00000000     0.82D-07     0.60D-05     9     0       0.00      0.20    diag2
  33     -532.58655627      -0.00000000     0.50D-07     0.28D-05     9     0       0.00      0.20    diag2
  34     -532.58655627      -0.00000000     0.37D-07     0.13D-06     0     0       0.01      0.21    diag

 Final alpha occupancy:  41
 Final beta  occupancy:  39

 !RHF STATE 1.1 Energy               -532.586556267240
  RHF One-electron energy           -1861.419574461397
  RHF Two-electron energy             755.433767236591
  RHF Kinetic energy                  531.554833736330
  RHF Nuclear energy                  573.399250957566
  RHF Virial quotient                  -1.001940952213

 !RHF STATE 1.1 Dipole moment          -0.48616679     0.14966829     0.08580959
 Dipole moment /Debye                  -1.23571273     0.38041884     0.21810622

 Orbital energies:

           1.1          2.1          3.1          4.1          5.1          6.1          7.1          8.1          9.1         10.1
    -20.630551   -20.617601   -20.611086   -20.543708   -11.561447   -11.481071   -11.463217   -11.462528   -11.414190   -11.409625

          11.1         12.1         13.1         14.1         15.1         16.1         17.1         18.1         19.1         20.1
     -1.498413    -1.436211    -1.423560    -1.394643    -1.114398    -1.094219    -1.003274    -0.969301    -0.867537    -0.795334

          21.1         22.1         23.1         24.1         25.1         26.1         27.1         28.1         29.1         30.1
     -0.759500    -0.749287    -0.725740    -0.702434    -0.691784    -0.687468    -0.676527    -0.653510    -0.644683    -0.618641

          31.1         32.1         33.1         34.1         35.1         36.1         37.1         38.1         39.1         40.1
     -0.616098    -0.610899    -0.605139    -0.571075    -0.556609    -0.532240    -0.517360    -0.484269    -0.465169    -0.623491

          41.1         42.1         43.1
     -0.607857     0.119281     0.312272


 HOMO     41.1    -0.607857 =     -16.5406eV
 LUMO     42.1     0.119281 =       3.2458eV
 LUMO-HOMO         0.727139 =      19.7865eV

 Orbitals saved in record  2100.2


 **********************************************************************************************************************************
 DATASETS  * FILE   NREC   LENGTH (MB)   RECORD NAMES
              1      18       29.10       500      610      700      900      950      970     1000      129      960     1100   
                                          VAR    BASINP    GEOM    SYMINP    ZMAT    AOBASIS   BASIS     P2S    ABASIS      S 
                                         1400     1410     1200     1210     1080     1600     1650     1700   
                                           T        V       H0       H01     AOSYM     SMH    MOLCAS    OPER   

              2       4        3.10       700     1000      520     2100   
                                         GEOM     BASIS   MCVARS     RHF  

 PROGRAMS   *        TOTAL   RHF-SCF       INT
 CPU TIMES  *         1.58      0.22      1.24
 REAL TIME  *        10.99 SEC
 DISK USED  *        32.79 MB (local),      264.66 MB (total)
 GA USED    *         0.00 MB       (max)       0.00 MB       (current)
 **********************************************************************************************************************************
 SETTING BASIS          =    VDZ-F12


 Recomputing integrals since basis changed


 Using spherical harmonics

 Library entry H      S cc-pVDZ-F12          selected for orbital group  1
 Library entry H      P cc-pVDZ-F12          selected for orbital group  1
 Library entry C      S cc-pVDZ-F12          selected for orbital group  2
 Library entry C      P cc-pVDZ-F12          selected for orbital group  2
 Library entry C      D cc-pVDZ-F12          selected for orbital group  2
 Library entry O      S cc-pVDZ-F12          selected for orbital group  6
 Library entry O      P cc-pVDZ-F12          selected for orbital group  6
 Library entry O      D cc-pVDZ-F12          selected for orbital group  6


 PROGRAM * SEWARD (Integral evaluation for generally contracted gaussian basis sets)     Author: Roland Lindh, 1990

 Geometry written to block  1 of record 700


 Point group  C1  


 ATOMIC COORDINATES

 NR  ATOM    CHARGE       X              Y              Z

   1  H       1.00    5.632744454   -0.347463943   -3.766299755
   2  C       6.00    4.945772316    0.482106929   -2.019607001
   3  H       1.00    6.486390436    1.104582714   -0.806705185
   4  H       1.00    3.746722193    2.116776718   -2.404638699
   5  C       6.00    3.340638946   -1.368709735   -0.628938649
   6  C       6.00    2.477657717   -0.491839018    2.206859963
   7  H       1.00    3.353167830   -1.978656636    3.380020838
   8  O       8.00    2.592401887   -3.346383713   -1.358977645
   9  O       8.00    3.143313744    1.791800517    2.711832578
  10  H       1.00   -4.324940592    3.342471980    0.203391223
  11  C       6.00   -3.155634758    2.210696107   -1.076369103
  12  H       1.00   -3.900111262    2.424518618   -2.986938907
  13  C       6.00   -3.300142115   -0.554105494   -0.281928241
  14  H       1.00   -2.186658791   -1.700526745   -1.605794774
  15  C       6.00   -6.027186988   -1.514596592   -0.334878367
  16  H       1.00   -6.806585631   -1.299564656   -2.229706752
  17  H       1.00   -7.189519733   -0.444350201    0.986455934
  18  H       1.00   -6.090568402   -3.500245214    0.190900133
  19  O       8.00   -2.413898357   -0.923414671    2.166533207
  20  O       8.00   -0.647930396    3.129518743   -1.134440387
  21  H       1.00   -0.051079297    3.335347713    0.569979194
  22  H       1.00    0.252637486   -0.846408331    2.198904216

 Bond lengths in Bohr (Angstrom)

 1-2  2.052085312  2-3  2.057209545  2-4  2.063520276  2-5  2.817078970  5-6  3.091179811
     ( 1.085916782)     ( 1.088628409)     ( 1.091967904)     ( 1.490733992)     ( 1.635781911)

  5- 8  2.236964461   6- 7  2.086492518   6- 9  2.431687648   6-22  2.253108457  10-11  2.070260673
       ( 1.183750614)       ( 1.104124291)       ( 1.286793687)       ( 1.192293649)       ( 1.095534769)

 11-12  2.061611580  11-13  2.880303205  11-20  2.671364535  13-14  2.075270921  13-15  2.891733149
       ( 1.090957866)       ( 1.524190817)       ( 1.413625234)       ( 1.098186078)       ( 1.530239282)

 13-19  2.629977325  15-16  2.060115431  15-17  2.059701212  15-18  2.055057344  20-21  1.817592613
       ( 1.391724065)       ( 1.090166138)       ( 1.089946942)       ( 1.087489514)       ( 0.961828590)

 Bond angles

  1-2-3  111.92924424   1-2-4  110.85137664   1-2-5  110.20252395   2-5-6  115.18691735

  2-5-8  127.61302541   3-2-4  107.78634164   3-2-5  109.53906038   4-2-5  106.34874922

  5- 6- 7  101.33400881   5- 6- 9  112.36360550   5- 6-22  103.16847233   6- 5- 8  117.18067586

  7- 6- 9  115.94962734   7- 6-22  107.71142748   9- 6-22  114.76206463  10-11-12  108.19269722

 10-11-13  109.02147078  10-11-20  110.83101611  11-13-14  109.11087181  11-13-15  111.16742004

 11-13-19  112.00376276  11-20-21  109.07599577  12-11-13  109.69728585  12-11-20  106.44955768

 13-11-20  112.53532229  13-15-16  109.81314018  13-15-17  110.35561165  13-15-18  110.20211558

 14-13-15  108.10887089  14-13-19  109.60410446  15-13-19  106.74973670  16-15-17  108.80283932

 16-15-18  108.93553356  17-15-18  108.69488165

 NUCLEAR CHARGE:                   80
 NUMBER OF PRIMITIVE AOS:         542
 NUMBER OF SYMMETRY AOS:          522
 NUMBER OF CONTRACTIONS:          408   (  408A   )
 NUMBER OF INNER CORE ORBITALS:     0   (    0A   )
 NUMBER OF OUTER CORE ORBITALS:    10   (   10A   )
 NUMBER OF VALENCE ORBITALS:       52   (   52A   )


 NUCLEAR REPULSION ENERGY  573.39925096


 Eigenvalues of metric

         1 0.692E-04 0.771E-04 0.129E-03 0.163E-03 0.211E-03 0.269E-03 0.361E-03 0.430E-03


 Contracted 2-electron integrals neglected if value below      1.0D-11
 AO integral compression algorithm  1   Integral accuracy      1.0D-11

     10671.096 MB (compressed) written to integral file ( 35.7%)

     Node minimum: 1491.599 MB, node maximum: 1584.660 MB


 NUMBER OF SORTED TWO-ELECTRON INTEGRALS:  497260680.     BUFFER LENGTH:  32768
 NUMBER OF SEGMENTS:  16  SEGMENT LENGTH:   31995432      RECORD LENGTH: 524288

 Memory used in sort:      32.55 MW

 SORT1 READ  3733090918. AND WROTE   395849983. INTEGRALS IN   1142 RECORDS. CPU TIME:    47.81 SEC, REAL TIME:    51.40 SEC
 SORT2 READ  2746151584. AND WROTE  3480824766. INTEGRALS IN  39830 RECORDS. CPU TIME:     4.96 SEC, REAL TIME:     7.62 SEC

 Node minimum:   497224923.  Node maximum:   497296440. integrals

 OPERATOR DM      FOR CENTER  0  COORDINATES:    0.000000    0.000000    0.000000


 **********************************************************************************************************************************
 DATASETS  * FILE   NREC   LENGTH (MB)   RECORD NAMES
              1      18       34.78       500      610      700      900      950      970     1001      129      960     1100   
                                          VAR    BASINP    GEOM    SYMINP    ZMAT    AOBASIS   BASIS     P2S    ABASIS      S 
                                         1400     1410     1200     1210     1080     1600     1650     1700   
                                           T        V       H0       H01     AOSYM     SMH    MOLCAS    OPER   

              2       5        3.19       700     1000      520     2100     1001   
                                         GEOM     BASIS   MCVARS     RHF     BASIS   

 PROGRAMS   *        TOTAL       INT   RHF-SCF       INT
 CPU TIMES  *        70.48     68.89      0.22      1.24
 REAL TIME  *        87.59 SEC
 DISK USED  *        38.06 MB (local),       40.69 GB (total)
 GA USED    *         0.00 MB       (max)       0.00 MB       (current)
 **********************************************************************************************************************************


 Program * Restricted Hartree-Fock

 Molecular orbitals read from record     2100.2  Type=RHF/CANONICAL  

 Present basis size:      408
 Previous basis size:      62
 Previous occupation:      41
 Previous closed-shells:   39
 Previous core-orbitals:   10
 Present occupation:       41
 Present closed-shells:    39
 Present core-orbitals:    10
 Wavefunction symmetry:    1   Triplet 

 Orbital overlap <old|new>:  < 1.1| 1.1> = 1.000000   < 2.1| 2.1> = 1.000000   < 3.1| 3.1> = 1.000000   < 4.1| 4.1> = 1.000000
                             < 5.1| 5.1> = 1.000000   < 6.1| 6.1> = 1.000000   < 7.1| 7.1> = 1.000000   < 8.1| 8.1> = 1.000000
                             < 9.1| 9.1> = 1.000000   <10.1|10.1> = 1.000000   <11.1|11.1> = 1.000000   <12.1|12.1> = 1.000000
                             <13.1|13.1> = 1.000000   <14.1|14.1> = 1.000000   <15.1|15.1> = 1.000000   <16.1|16.1> = 1.000000
                             <17.1|17.1> = 1.000000   <18.1|18.1> = 1.000000   <19.1|19.1> = 1.000000   <20.1|20.1> = 1.000000
                             <21.1|21.1> = 1.000000   <22.1|22.1> = 1.000000   <23.1|23.1> = 1.000000   <24.1|24.1> = 1.000000
                             <25.1|25.1> = 1.000000   <26.1|26.1> = 1.000000   <27.1|27.1> = 1.000000   <28.1|28.1> = 1.000000
                             <29.1|29.1> = 1.000000   <30.1|30.1> = 1.000000   <31.1|31.1> = 1.000000   <32.1|32.1> = 1.000000
                             <33.1|33.1> = 1.000000   <34.1|34.1> = 1.000000   <35.1|35.1> = 1.000000   <36.1|36.1> = 1.000000
                             <37.1|37.1> = 1.000000   <38.1|38.1> = 1.000000   <39.1|39.1> = 1.000000   <40.1|40.1> = 1.000000
                             <41.1|41.1> = 1.000000


 Initial alpha occupancy:  41
 Initial beta  occupancy:  39

 NELEC=   80   SYM=1   MS2= 2   THRE=1.0D-08   THRD=3.2D-06   THRG=3.2D-06  HFMA2=F  DIIS_START=2   DIIS_MAX=10   DIIS_INCORE=F

 Level shifts:    0.00 (CLOSED)    0.00 (OPEN)    0.30 (GAP_MIN)

 ITER           ETOT              DE          GRAD        DDIFF     DIIS  NEXP   TIME(IT)  TIME(TOT)  DIAG
   1     -532.58655627    -532.58655627     0.00D+00     0.37D-01     0     0       4.47      4.59    start
   2     -533.52498982      -0.93843355     0.85D-02     0.13D-01     0     0       4.52      9.11    diag
   3     -533.65410900      -0.12911918     0.24D-02     0.46D-02     1     0       4.53     13.64    diag2
   4     -533.66776747      -0.01365847     0.81D-03     0.15D-02     2     0       4.57     18.21    diag2
   5     -533.67127051      -0.00350304     0.46D-03     0.50D-03     3     0       4.57     22.78    diag2
   6     -533.67174607      -0.00047556     0.12D-03     0.23D-03     4     0       4.69     27.47    diag2
   7     -533.67184638      -0.00010031     0.49D-04     0.89D-04     5     0       4.70     32.17    diag2
   8     -533.67188319      -0.00003681     0.21D-04     0.45D-04     6     0       4.58     36.75    diag2
   9     -533.67190059      -0.00001740     0.11D-04     0.22D-04     7     0       4.62     41.37    diag2
  10     -533.67191720      -0.00001661     0.79D-05     0.22D-04     8     0       4.61     45.98    diag2/orth
  11     -533.67193151      -0.00001431     0.62D-05     0.21D-04     9     0       4.64     50.62    diag2
  12     -533.67194358      -0.00001207     0.54D-05     0.19D-04     9     0       4.67     55.29    diag2
  13     -533.67195528      -0.00001170     0.51D-05     0.18D-04     9     0       4.64     59.93    diag2
  14     -533.67197299      -0.00001772     0.49D-05     0.28D-04     9     0       4.62     64.55    diag2
  15     -533.67202462      -0.00005163     0.47D-05     0.90D-04     9     0       4.84     69.39    diag2
  16     -533.67211365      -0.00008903     0.42D-05     0.20D-03     9     0       4.63     74.02    diag2
  17     -533.67211384      -0.00000019     0.46D-05     0.90D-06     9     0       4.61     78.63    diag2
  18     -533.67215001      -0.00003617     0.48D-05     0.13D-03     9     0       4.60     83.23    diag2
  19     -533.67216085      -0.00001083     0.57D-05     0.49D-04     9     0       4.60     87.83    diag2
  20     -533.67217441      -0.00001357     0.36D-05     0.83D-04     9     0       4.62     92.45    diag2/orth
  21     -533.67217792      -0.00000351     0.22D-05     0.36D-04     9     0       4.60     97.05    diag2
  22     -533.67218033      -0.00000241     0.18D-05     0.23D-04     9     0       4.86    101.91    diag2
  23     -533.67218219      -0.00000186     0.16D-05     0.16D-04     9     0       4.89    106.80    diag2
  24     -533.67218513      -0.00000294     0.15D-05     0.27D-04     9     0       4.81    111.61    diag2
  25     -533.67218822      -0.00000309     0.11D-05     0.41D-04     9     0       4.61    116.22    diag2
  26     -533.67218895      -0.00000073     0.76D-06     0.24D-04     9     0       4.60    120.82    diag2
  27     -533.67218902      -0.00000007     0.37D-06     0.54D-05     9     0       4.64    125.46    diag2
  28     -533.67218902      -0.00000000     0.17D-06     0.36D-05     9     0       4.63    130.09    diag2
  29     -533.67218903      -0.00000000     0.16D-06     0.11D-05     9     0       4.64    134.73    diag2
  30     -533.67218903      -0.00000000     0.56D-07     0.10D-06     0     0       5.66    140.39    diag/orth

 Final alpha occupancy:  41
 Final beta  occupancy:  39

 !RHF STATE 1.1 Energy               -533.672189026736
  RHF One-electron energy           -1868.877755631687
  RHF Two-electron energy             761.806315647385
  RHF Kinetic energy                  533.385637518767
  RHF Nuclear energy                  573.399250957566
  RHF Virial quotient                  -1.000537231391

 !RHF STATE 1.1 Dipole moment          -0.44859454     0.35973846    -0.05416228
 Dipole moment /Debye                  -1.14021360     0.91436396    -0.13766679

 Orbital energies:

           1.1          2.1          3.1          4.1          5.1          6.1          7.1          8.1          9.1         10.1
    -20.621751   -20.611909   -20.565418   -20.560815   -11.352532   -11.292906   -11.289967   -11.284735   -11.236820   -11.235008

          11.1         12.1         13.1         14.1         15.1         16.1         17.1         18.1         19.1         20.1
     -1.423003    -1.398833    -1.380197    -1.353620    -1.045127    -1.026562    -0.938585    -0.915090    -0.815694    -0.745489

          21.1         22.1         23.1         24.1         25.1         26.1         27.1         28.1         29.1         30.1
     -0.723708    -0.703154    -0.677148    -0.656758    -0.645992    -0.640536    -0.625404    -0.608897    -0.597396    -0.562171

          31.1         32.1         33.1         34.1         35.1         36.1         37.1         38.1         39.1         40.1
     -0.559037    -0.552390    -0.550198    -0.526043    -0.510241    -0.499456    -0.460061    -0.436421    -0.427242    -0.598138

          41.1         42.1         43.1
     -0.554360     0.046984     0.051185


 HOMO     41.1    -0.554360 =     -15.0849eV
 LUMO     42.1     0.046984 =       1.2785eV
 LUMO-HOMO         0.601344 =      16.3634eV

 Orbitals saved in record  2101.2


 **********************************************************************************************************************************
 DATASETS  * FILE   NREC   LENGTH (MB)   RECORD NAMES
              1      18       34.78       500      610      700      900      950      970     1001      129      960     1100   
                                          VAR    BASINP    GEOM    SYMINP    ZMAT    AOBASIS   BASIS     P2S    ABASIS      S 
                                         1400     1410     1200     1210     1080     1600     1650     1700   
                                           T        V       H0       H01     AOSYM     SMH    MOLCAS    OPER   

              2       6       10.66       700     1000      520     2100     1001     2101   
                                         GEOM     BASIS   MCVARS     RHF     BASIS     RHF  

 PROGRAMS   *        TOTAL   RHF-SCF       INT   RHF-SCF       INT
 CPU TIMES  *       210.89    140.41     68.89      0.22      1.24
 REAL TIME  *       237.30 SEC
 DISK USED  *        68.45 MB (local),       40.90 GB (total)
 GA USED    *         0.00 MB       (max)       0.00 MB       (current)
 **********************************************************************************************************************************


 PROGRAM * CCSD (Restricted open-shell coupled cluster)     Authors: C. Hampel, H.-J. Werner, 1991, M. Deegan, P.J. Knowles, 1992

                   Density fitting integral evaluation by F.R. Manby, 2003,2007, G. Knizia, 2010


 Basis set VDZ-F12/JKFIT generated.      Number of basis functions:   1244 
 Basis set CC-PVDZ-F12/OPTRI generated.  Number of basis functions:   924 
 Basis set VDZ-F12/MP2FIT generated.     Number of basis functions:   996 

 Convergence thresholds:  THRVAR = 1.00D-08  THRDEN = 1.00D-06

 CCSD(T)     terms to be evaluated (factor= 1.000)


 Number of core orbitals:          10 (  10 )
 Number of closed-shell orbitals:  29 (  29 )
 Number of active  orbitals:        2 (   2 )
 Number of external orbitals:     367 ( 367 )

 Number of N-1 electron functions:              60
 Number of N-2 electron functions:            1770
 Number of singly external CSFs:             22140
 Number of doubly external CSFs:         181546155
 Total number of CSFs:                   181568295

 Molecular orbitals read from record     2101.2  Type=RHF/CANONICAL  

 Integral transformation finished. Total CPU: 251.02 sec, npass=  1  Memory used:1223.72 MW

 Geminal basis:    OPTFULL  GEM_TYPE=SLATER  BETA=0.9  NGEM=6

 Optimizing Gaussian exponents for each gem_beta

 Geminal optimization for beta= 0.9000
 Weight function:   m=0, omega= 1.3652

 Augmented Hessian optimization of geminal fit. Trust ratio= 0.40000
 Convergence reached after  14 iterations. Final gradient= 9.47D-17, Step= 1.60D-08, Delta= 1.32D-09

 Alpha:                 0.16713     0.72638     2.57315     8.59263    32.33955   179.26007
 Coeff:                 0.29008     0.30523     0.17630     0.10448     0.06448     0.03994


 WFN_F12=FIX,EG    DECOUPLE_EXPL=F   HYBRID=0    NOX=F   SEMIINT_F12=T   CORE_SINGLES=F


 AO(A)-basis ORBITAL           loaded. Number of functions:     408
 RI(R)-basis CC-PVDZ-F12/OPTRI loaded. Number of functions:     924
 DF-basis VDZ-F12/JKFIT        loaded. Number of functions:    1244

 Screening thresholds:   THRAO=  1.00D-10  THRMO=  1.00D-09  THRPROD=  1.00D-09
                         THRSW=  1.00D-05  THROV=  1.00D-12  THRAOF12= 1.00D-08

 CPU time for one-electron matrices               9.78 sec

 Construction of ABS:
 Pseudo-inverse stability          1.15E-11
 Smallest eigenvalue of S          5.57E-05  (threshold= 1.00E-08)
 Ratio eigmin/eigmax               6.01E-06  (threshold= 1.00E-09)
 Smallest eigenvalue of S kept     5.57E-05  (threshold= 5.57E-05, 0 functions deleted, 924 kept)

 Construction of CABS:
 Pseudo-inverse stability          1.14E-10
 Smallest eigenvalue of S          1.59E-06  (threshold= 1.00E-08)
 Ratio eigmin/eigmax               1.59E-06  (threshold= 1.00E-09)
 Smallest eigenvalue of S kept     1.59E-06  (threshold= 1.59E-06, 0 functions deleted, 924 kept)

 CPU time for basis constructions                 0.51 sec
 Fock operators(MO) rebuilt from dump record.
 CPU time for Fock operator transformation        0.40 sec

                                      TOTAL          ALPHA          BETA    
  Singles Contributions MO        -0.008564671   -0.004274918   -0.004289753
  Singles Contributions CABS      -0.024887206   -0.013104075   -0.011783131
  Pure DF-RHF relaxation          -0.024335159

 CPU time for RHF CABS relaxation                 0.96 sec
 CPU time for singles (tot)                       2.06 sec

 AO(A)-basis ORBITAL           loaded. Number of functions:     408
 RI(R)-basis CC-PVDZ-F12/OPTRI loaded. Number of functions:     924
 DF-basis VDZ-F12/MP2FIT       loaded. Number of functions:     996

 Screening thresholds:   THRAO=  1.00D-10  THRMO=  1.00D-09  THRPROD=  1.00D-09
                         THRSW=  1.00D-05  THROV=  1.00D-12  THRAOF12= 1.00D-08

 CPU time for transformed integrals             147.71 sec
 CPU time for F12 matrices                      148.57 sec

 Diagonal F12 ansatz with fixed amplitudes:   TS= 0.5000  TT= 0.2500  TN= 0.3750

 ITER.     SQ.NORM      CORR.ENERGY   TOTAL ENERGY  ENERGY CHANGE      VAR         CPU   MICRO    DIIS
   1      1.50664235    -2.12198814  -535.81851233    -2.1463E+00   5.02E-01      6.96  1  1  1   0  0
   2      1.50826154    -2.12234985  -535.81887404    -3.6171E-04   4.24E-04     40.13  0  0  0   1  1
   3      1.50917268    -2.12339646  -535.81992065    -1.0466E-03   5.62E-06     76.17  0  0  0   2  2
   4      1.50920886    -2.12340762  -535.81993181    -1.1157E-05   6.52E-08    116.57  0  0  0   3  3
   5      1.50921372    -2.12340774  -535.81993193    -1.2426E-07   1.07E-09    160.72  0  0  0   4  4

 - - Continuing with F12/conv. amplitude coupling turned on.

   6      1.51261498    -2.13421687  -535.83074105    -1.0809E-02   4.71E-04    198.94  1  1  1   1  1
   7      1.51261012    -2.13422001  -535.83074419    -3.1379E-06   5.20E-08    240.95  1  1  1   2  2
   8      1.51261121    -2.13421938  -535.83074356     6.2881E-07   1.81E-10    284.82  1  1  1   3  3

 CPU time for iterative RMP2-F12                284.82 sec


 DF-RMP2-F12 doubles corrections:
 - - - - - - - - - - - - - - - - 
  Approx.                             TOTAL           A-B            A-A            B-B    
  RMP2-F12/3C(FIX)                -0.373403866   -0.326723479   -0.025854910   -0.020825477
  RMP2-F12/3*C(FIX)               -0.362592233   -0.319021871   -0.024178191   -0.019392171
  RMP2-F12/3*C(DX)                -0.366889898   -0.323200081   -0.024260787   -0.019429031
  RMP2-F12/3*C(FIX,DX)            -0.402932613   -0.357779026   -0.025209926   -0.019943661

 DF-RMP2-F12 doubles energies:
 - - - - - - - - - - - - - - -
  Approx.                             TOTAL           A-B            A-A            B-B    
  RMP2                            -1.752250841   -1.310366587   -0.232745934   -0.209138320
  RMP2-F12/3C(FIX)                -2.125654707   -1.637090067   -0.258600844   -0.229963796
  RMP2-F12/3*C(FIX)               -2.114843074   -1.629388459   -0.256924125   -0.228530491
  RMP2-F12/3*C(DX)                -2.119140739   -1.633566668   -0.257006720   -0.228567350
  RMP2-F12/3*C(FIX,DX)            -2.155183454   -1.668145613   -0.257955860   -0.229081981


  Reference energy                   -533.672189026737
  CABS relaxation correction to RHF    -0.024335159155
  New reference energy               -533.696524185892

  RMP2-F12 singles (MO) energy         -0.008564670804
  RMP2-F12 pair energy                 -2.125654707032
  RMP2-F12 correlation energy          -2.134219377837

 !RMP2-F12/3C(FIX) energy            -535.830743563729

 Starting RMP2 calculation, locsing= 0

 Wavefunction is spin-projected

 ITER.      SQ.NORM     CORR.ENERGY   TOTAL ENERGY   ENERGY CHANGE        DEN1      VAR(S)    VAR(P)  DIIS     TIME
   1      1.50199826    -1.75353935  -535.42572838    -1.75353935    -0.00656539  0.61D-04  0.24D-02  1  1   914.26
   2      1.50801224    -1.76066034  -535.43284937    -0.00712099    -0.00002068  0.25D-05  0.85D-05  2  2   962.15
   3      1.50823803    -1.76079926  -535.43298829    -0.00013892    -0.00000028  0.14D-06  0.83D-07  3  3  1028.63
   4      1.50824620    -1.76080126  -535.43299028    -0.00000200    -0.00000001  0.50D-08  0.15D-08  4  4  1084.47
   5      1.50824650    -1.76080110  -535.43299013     0.00000015    -0.00000000  0.19D-09  0.23D-10  5  5  1138.88

 Norm of t1 vector:      0.05760341      S-energy:    -0.00731240      T1 diagnostic:  0.00087134
 Norm of t2 vector:      0.71058311      P-energy:    -1.75348871
                                         Alpha-Beta:  -1.31231963
                                         Alpha-Alpha: -0.23280116
                                         Beta-Beta:   -0.20836792

 Spin contamination <S**2-Sz**2-Sz>     0.00000000
  Reference energy                   -533.672189026737
  CABS singles correction              -0.024335159155
  New reference energy               -533.696524185892
  RHF-RMP2 correlation energy          -1.760801104918
 !RHF-RMP2 energy                    -535.457325290811

  F12/3C(FIX) correction               -0.373403866402
  RHF-RMP2-F12 correlation energy      -2.134204971321
 !RHF-RMP2-F12 total energy          -535.830729157213
 (NB above energy spin projected)

 Starting RCCSD calculation

 ITER.      SQ.NORM     CORR.ENERGY   TOTAL ENERGY   ENERGY CHANGE        DEN1      VAR(S)    VAR(P)  DIIS     TIME
   1      1.51041409    -1.73873372  -535.41092275    -1.73873372    -0.05128181  0.15D-01  0.84D-02  0  0  2723.49
   2      1.55632691    -1.78200523  -535.45419426    -0.04327151    -0.00633226  0.14D-02  0.18D-02  1  1  4357.98
   3      1.58803996    -1.79324228  -535.46543130    -0.01123705    -0.00191218  0.18D-02  0.17D-03  2  2  5873.01
   4      1.61082500    -1.80050656  -535.47269559    -0.00726429    -0.00073513  0.65D-03  0.95D-04  3  3  7518.68
   5      1.64001671    -1.80411619  -535.47630521    -0.00360962    -0.00030587  0.33D-03  0.27D-04  4  4  9011.16
   6      1.66392090    -1.80565712  -535.47784615    -0.00154094    -0.00009277  0.84D-04  0.13D-04  5  5 10656.82
   7      1.68440738    -1.80711364  -535.47930267    -0.00145652    -0.00002179  0.18D-04  0.30D-05  6  6 12159.58
   8      1.68929862    -1.80737511  -535.47956414    -0.00026147    -0.00000685  0.53D-05  0.10D-05  6  1 13822.54
   9      1.69226861    -1.80748351  -535.47967254    -0.00010840    -0.00000233  0.18D-05  0.33D-06  6  3 15294.84
  10      1.69318203    -1.80752642  -535.47971544    -0.00004291    -0.00000061  0.50D-06  0.79D-07  6  2 16961.82
  11      1.69327437    -1.80750925  -535.47969827     0.00001717    -0.00000029  0.28D-06  0.29D-07  6  5 18421.49
  12      1.69361235    -1.80752487  -535.47971389    -0.00001562    -0.00000017  0.18D-06  0.12D-07  6  4 20082.43
  13      1.69359053    -1.80751657  -535.47970559     0.00000830    -0.00000012  0.13D-06  0.83D-08  6  6 21545.89
  14      1.69374673    -1.80752055  -535.47970957    -0.00000398    -0.00000008  0.89D-07  0.47D-08  6  1 23204.90
  15      1.69363167    -1.80751098  -535.47970001     0.00000956    -0.00000005  0.49D-07  0.43D-08  6  2 24668.16
  16      1.69361944    -1.80750578  -535.47969480     0.00000521    -0.00000002  0.21D-07  0.23D-08  6  3 26322.06
  17      1.69357457    -1.80750236  -535.47969139     0.00000341    -0.00000001  0.89D-08  0.15D-08  6  4 27789.30
  18      1.69363737    -1.80750464  -535.47969367    -0.00000228    -0.00000000  0.34D-08  0.64D-09  6  5 29440.88
  19      1.69369508    -1.80750843  -535.47969746    -0.00000379    -0.00000000  0.10D-08  0.29D-09  6  1 30914.70
  20      1.69373458    -1.80751145  -535.47970048    -0.00000302    -0.00000000  0.42D-09  0.73D-10  6  3 32566.73
  21      1.69376469    -1.80751335  -535.47970238    -0.00000190    -0.00000000  0.18D-09  0.25D-10  6  6 34037.30
  22      1.69377146    -1.80751371  -535.47970274    -0.00000036    -0.00000000  0.13D-09  0.96D-11  6  5 35690.40

 Norm of t1 vector:      0.34333823      S-energy:    -0.00927369      T1 diagnostic:  0.03034814
                                                                       D1 diagnostic:  0.16150670
                                                                       D2 diagnostic:  0.17174550 (internal)
 Norm of t2 vector:      0.75887437      P-energy:    -1.79824003
                                         Alpha-Beta:  -1.39091330
                                         Alpha-Alpha: -0.21137124
                                         Beta-Beta:   -0.19595549

 Singles amplitudes (print threshold =  0.500E-01):

         I         SYM. A    A   T(IA) [Beta-Beta]

        27         1         1     -0.14604574
        27         1         2      0.08252667
        29         1         1      0.13784155
        29         1         2      0.12987012

 Spin contamination <S**2-Sz**2-Sz>     0.00000000

 For full I/O caching in triples, increase memory by 23.11 Mwords to 2823.16 Mwords.


 RESULTS
 =======

  Reference energy                   -533.672189026737
  CABS relaxation correction to RHF    -0.024335159155
  New reference energy               -533.696524185892

  F12 corrections for ansatz 3C(FIX) added to RCCSD energy. Coupling mode:  7

  RCCSD-F12a singles energy            -0.009273688082
  RCCSD-F12a pair energy               -2.159702207484
  RCCSD-F12a correlation energy        -2.168975895566
  Triples (T) contribution             -0.075167535707
  Total correlation energy             -2.244143431273

  RHF-RCCSD-F12a energy              -535.865500081458
  RHF-RCCSD[T]-F12a energy           -535.946497252241
  RHF-RCCSD-T-F12a energy            -535.939869020676
 !RHF-RCCSD(T)-F12a energy           -535.940667617165

 Program statistics:

 Available memory in ccsd:              2799991961
 Min. memory needed in ccsd:             496972529
 Max. memory used in ccsd:               732839993
 Max. memory used in cckext:             601192859 (22 integral passes)
 Max. memory used in cckint:            1223722100 ( 1 integral passes)


 **********************************************************************************************************************************
 DATASETS  * FILE   NREC   LENGTH (MB)   RECORD NAMES
              1      19       34.81       500      610      700      900      950      970     1001      129      960     1100   
                                          VAR    BASINP    GEOM    SYMINP    ZMAT    AOBASIS   BASIS     P2S    ABASIS      S 
                                         1400     1410     1200     1210     1080     1600     1650     1700      960(1)
                                           T        V       H0       H01     AOSYM     SMH    MOLCAS    OPER    ABASIS    

              2       7       11.93       700     1000      520     2100     1001     2101     7360   
                                         GEOM     BASIS   MCVARS     RHF     BASIS     RHF    F12ABS    

 PROGRAMS   *        TOTAL  RCCSD(T)   RHF-SCF       INT   RHF-SCF       INT
 CPU TIMES  *     64632.49  64421.58    140.41     68.89      0.22      1.24
 REAL TIME  *     67640.43 SEC
 DISK USED  *        21.60 GB (local),      191.59 GB (total)
 SF USED    *       151.00 GB
 GA USED    *         3.05 MB       (max)       0.00 MB       (current)
 **********************************************************************************************************************************

 RCCSD(T)-F12A/cc-pVDZ-F12 energy=   -535.940667617165

   RCCSD(T)-F12A         RHF-SCF         RHF-SCF
   -535.94066762   -533.67218903   -532.58655627
 **********************************************************************************************************************************
 Molpro calculation terminated
