# Supplementary material for: Computational Investigation of Substituent Effects on the Alcohol + Carbonyl Channel of Peroxy Radical Self- and Cross-Reactions
Source: J Phys Chem A. 2023 Feb 8;127(7):1686–96. doi: 10.1021/acs.jpca.2c08927 (PMC9969516; doi:10.1021/acs.jpca.2c08927)
Supplement: Supplementary file 2 — jp2c08927_si_002.zip [file jp2c08927_si_002.zip › AceO--OiPrOH/Reverse-IRC-wb-TS2-opt.log]

 Entering Gaussian System, Link 0=/appl/soft/chem/gaussian/G16RevC.02/g16/g16
 Initial command:
 /appl/soft/chem/gaussian/G16RevC.02/g16/l1.exe "/scratch/kurten/scratch_galib/third-paper/aceo-o-buoh/ts-cal/aceo-iproh-set2/aceo-iproh-ts-set2/wb-ts/irc/aceo-iproh-ts-set2-M0001-copt-TS-opt-IRC/Reverse-b3lyp-opt/Reverse-wb-opt/14050081.GAUSS_SCRDIR/Gau-1161029.inp" -scrdir="/scratch/kurten/scratch_galib/third-paper/aceo-o-buoh/ts-cal/aceo-iproh-set2/aceo-iproh-ts-set2/wb-ts/irc/aceo-iproh-ts-set2-M0001-copt-TS-opt-IRC/Reverse-b3lyp-opt/Reverse-wb-opt/14050081.GAUSS_SCRDIR/"
 Entering Link 1 = /appl/soft/chem/gaussian/G16RevC.02/g16/l1.exe PID=   1161039.
  
 Copyright (c) 1988-2021, Gaussian, Inc.  All Rights Reserved.
  
 This is part of the Gaussian(R) 16 program.  It is based on
 the Gaussian(R) 09 system (copyright 2009, Gaussian, Inc.),
 the Gaussian(R) 03 system (copyright 2003, Gaussian, Inc.),
 the Gaussian(R) 98 system (copyright 1998, Gaussian, Inc.),
 the Gaussian(R) 94 system (copyright 1995, Gaussian, Inc.),
 the Gaussian 92(TM) system (copyright 1992, Gaussian, Inc.),
 the Gaussian 90(TM) system (copyright 1990, Gaussian, Inc.),
 the Gaussian 88(TM) system (copyright 1988, Gaussian, Inc.),
 the Gaussian 86(TM) system (copyright 1986, Carnegie Mellon
 University), and the Gaussian 82(TM) system (copyright 1983,
 Carnegie Mellon University). Gaussian is a federally registered
 trademark of Gaussian, Inc.
  
 This software contains proprietary and confidential information,
 including trade secrets, belonging to Gaussian, Inc.
  
 This software is provided under written license and may be
 used, copied, transmitted, or stored only in accord with that
 written license.
  
 The following legend is applicable only to US Government
 contracts under FAR:
  
                    RESTRICTED RIGHTS LEGEND
  
 Use, reproduction and disclosure by the US Government is
 subject to restrictions as set forth in subparagraphs (a)
 and (c) of the Commercial Computer Software - Restricted
 Rights clause in FAR 52.227-19.
  
 Gaussian, Inc.
 340 Quinnipiac St., Bldg. 40, Wallingford CT 06492
  
  
 ---------------------------------------------------------------
 Warning -- This program may not be used in any manner that
 competes with the business of Gaussian, Inc. or will provide
 assistance to any competitor of Gaussian, Inc.  The licensee
 of this program is prohibited from giving any competitor of
 Gaussian, Inc. access to this program.  By using this program,
 the user acknowledges that Gaussian, Inc. is engaged in the
 business of creating and licensing software in the field of
 computational chemistry and represents and warrants to the
 licensee that it is not a competitor of Gaussian, Inc. and that
 it will not use this program in any manner prohibited above.
 ---------------------------------------------------------------
  

 Cite this work as:
 Gaussian 16, Revision C.02,
 M. J. Frisch, G. W. Trucks, H. B. Schlegel, G. E. Scuseria, 
 M. A. Robb, J. R. Cheeseman, G. Scalmani, V. Barone, 
 G. A. Petersson, H. Nakatsuji, X. Li, M. Caricato, A. V. Marenich, 
 J. Bloino, B. G. Janesko, R. Gomperts, B. Mennucci, H. P. Hratchian, 
 J. V. Ortiz, A. F. Izmaylov, J. L. Sonnenberg, D. Williams-Young, 
 F. Ding, F. Lipparini, F. Egidi, J. Goings, B. Peng, A. Petrone, 
 T. Henderson, D. Ranasinghe, V. G. Zakrzewski, J. Gao, N. Rega, 
 G. Zheng, W. Liang, M. Hada, M. Ehara, K. Toyota, R. Fukuda, 
 J. Hasegawa, M. Ishida, T. Nakajima, Y. Honda, O. Kitao, H. Nakai, 
 T. Vreven, K. Throssell, J. A. Montgomery, Jr., J. E. Peralta, 
 F. Ogliaro, M. J. Bearpark, J. J. Heyd, E. N. Brothers, K. N. Kudin, 
 V. N. Staroverov, T. A. Keith, R. Kobayashi, J. Normand, 
 K. Raghavachari, A. P. Rendell, J. C. Burant, S. S. Iyengar, 
 J. Tomasi, M. Cossi, J. M. Millam, M. Klene, C. Adamo, R. Cammi, 
 J. W. Ochterski, R. L. Martin, K. Morokuma, O. Farkas, 
 J. B. Foresman, and D. J. Fox, Gaussian, Inc., Wallingford CT, 2019.
 
 ******************************************
 Gaussian 16:  ES64L-G16RevC.02  7-Dec-2021
                 7-Nov-2022 
 ******************************************
 %mem=12GB
 %NprocShared=16
 Will use up to   16 processors via shared memory.
 %chk=Reverse-wb-opt
 ----------------------------------------------------------------------
 #wB97XD Aug-cc-pVTZ Opt Integral(Grid=SuperFineGrid) Freq MaxDisk=32GB
 ----------------------------------------------------------------------
 1/18=20,19=15,26=5,38=1/1,3;
 2/9=110,12=2,17=6,18=5,40=1/2;
 3/5=16,6=1,7=10,11=2,25=1,30=1,71=1,74=-58,75=-7/1,2,3;
 4//1;
 5/5=2,38=5/2;
 6/7=2,8=2,9=2,10=2,28=1/1;
 7//1,2,3,16;
 1/18=20,19=15,26=5/3(2);
 2/9=110/2;
 99//99;
 2/9=110/2;
 3/5=16,6=1,7=10,11=2,25=1,30=1,71=1,74=-58,75=-7/1,2,3;
 4/5=5,16=3,69=1/1;
 5/5=2,38=5/2;
 7//1,2,3,16;
 1/18=20,19=15,26=5/3(-5);
 2/9=110/2;
 6/7=2,8=2,9=2,10=2,19=2,28=1/1;
 99/9=1/99;
 --------------
 Reverse-wb-opt
 --------------
 Symbolic Z-matrix:
 Charge =  0 Multiplicity = 3
 H                    -3.18339  -1.98191  -0.98533 
 C                    -2.47193  -1.50466  -0.30767 
 H                    -2.4604   -2.011     0.66437 
 H                    -1.45815  -1.59703  -0.71894 
 C                    -2.8299   -0.04528  -0.1454 
 C                    -2.09735   0.77005   0.92937 
 H                    -1.88495   1.76484   0.51319 
 H                    -2.80474   0.91395   1.75604 
 O                    -3.68947   0.50222  -0.81572 
 O                    -0.94672   0.15811   1.48791 
 H                     2.15818  -1.36201   1.09509 
 C                     2.56486  -0.40448   0.75473 
 H                     2.55916   0.31305   1.57896 
 C                     1.61538   0.18295  -0.34118 
 C                     1.95508   1.59402  -0.82248 
 H                     2.91584   1.60165  -1.35582 
 H                     2.02517   2.25552   0.04627 
 H                     1.17582   1.96454  -1.4943 
 O                     1.32127  -0.68443  -1.26576 
 O                     3.90752  -0.52      0.32884 
 H                     3.99837  -1.29805  -0.24485 
 H                    -0.19863   0.23368   0.85897 
 
 Add virtual bond connecting atoms H22        and C14        Dist= 4.11D+00.

 GradGradGradGradGradGradGradGradGradGradGradGradGradGradGradGradGradGrad
 Berny optimization.
 Initialization pass.
                           ----------------------------
                           !    Initial Parameters    !
                           ! (Angstroms and Degrees)  !
 --------------------------                            --------------------------
 ! Name  Definition              Value          Derivative Info.                !
 --------------------------------------------------------------------------------
 ! R1    R(1,2)                  1.0923         estimate D2E/DX2                !
 ! R2    R(2,3)                  1.0961         estimate D2E/DX2                !
 ! R3    R(2,4)                  1.0979         estimate D2E/DX2                !
 ! R4    R(2,5)                  1.5114         estimate D2E/DX2                !
 ! R5    R(5,6)                  1.5351         estimate D2E/DX2                !
 ! R6    R(5,9)                  1.2198         estimate D2E/DX2                !
 ! R7    R(6,7)                  1.0991         estimate D2E/DX2                !
 ! R8    R(6,8)                  1.0975         estimate D2E/DX2                !
 ! R9    R(6,10)                 1.4179         estimate D2E/DX2                !
 ! R10   R(10,22)                0.9803         estimate D2E/DX2                !
 ! R11   R(11,12)                1.0946         estimate D2E/DX2                !
 ! R12   R(12,13)                1.0928         estimate D2E/DX2                !
 ! R13   R(12,14)                1.5645         estimate D2E/DX2                !
 ! R14   R(12,20)                1.4133         estimate D2E/DX2                !
 ! R15   R(14,15)                1.5291         estimate D2E/DX2                !
 ! R16   R(14,19)                1.3014         estimate D2E/DX2                !
 ! R17   R(14,22)                2.1757         estimate D2E/DX2                !
 ! R18   R(15,16)                1.0989         estimate D2E/DX2                !
 ! R19   R(15,17)                1.0942         estimate D2E/DX2                !
 ! R20   R(15,18)                1.0936         estimate D2E/DX2                !
 ! R21   R(20,21)                0.9709         estimate D2E/DX2                !
 ! A1    A(1,2,3)              110.8056         estimate D2E/DX2                !
 ! A2    A(1,2,4)              109.4063         estimate D2E/DX2                !
 ! A3    A(1,2,5)              109.5253         estimate D2E/DX2                !
 ! A4    A(3,2,4)              106.4766         estimate D2E/DX2                !
 ! A5    A(3,2,5)              110.6918         estimate D2E/DX2                !
 ! A6    A(4,2,5)              109.8863         estimate D2E/DX2                !
 ! A7    A(2,5,6)              118.3592         estimate D2E/DX2                !
 ! A8    A(2,5,9)              122.7721         estimate D2E/DX2                !
 ! A9    A(6,5,9)              118.8568         estimate D2E/DX2                !
 ! A10   A(5,6,7)              107.9292         estimate D2E/DX2                !
 ! A11   A(5,6,8)              106.8234         estimate D2E/DX2                !
 ! A12   A(5,6,10)             115.7107         estimate D2E/DX2                !
 ! A13   A(7,6,8)              106.9246         estimate D2E/DX2                !
 ! A14   A(7,6,10)             112.5184         estimate D2E/DX2                !
 ! A15   A(8,6,10)             106.4353         estimate D2E/DX2                !
 ! A16   A(6,10,22)            109.4688         estimate D2E/DX2                !
 ! A17   A(11,12,13)           109.75           estimate D2E/DX2                !
 ! A18   A(11,12,14)           108.7113         estimate D2E/DX2                !
 ! A19   A(11,12,20)           112.0346         estimate D2E/DX2                !
 ! A20   A(13,12,14)           106.1785         estimate D2E/DX2                !
 ! A21   A(13,12,20)           106.6128         estimate D2E/DX2                !
 ! A22   A(14,12,20)           113.3383         estimate D2E/DX2                !
 ! A23   A(12,14,15)           115.6044         estimate D2E/DX2                !
 ! A24   A(12,14,19)           112.6164         estimate D2E/DX2                !
 ! A25   A(12,14,22)            97.3748         estimate D2E/DX2                !
 ! A26   A(15,14,19)           116.2077         estimate D2E/DX2                !
 ! A27   A(15,14,22)           109.7148         estimate D2E/DX2                !
 ! A28   A(19,14,22)           102.6509         estimate D2E/DX2                !
 ! A29   A(14,15,16)           110.6956         estimate D2E/DX2                !
 ! A30   A(14,15,17)           108.797          estimate D2E/DX2                !
 ! A31   A(14,15,18)           110.3485         estimate D2E/DX2                !
 ! A32   A(16,15,17)           108.9745         estimate D2E/DX2                !
 ! A33   A(16,15,18)           108.814          estimate D2E/DX2                !
 ! A34   A(17,15,18)           109.1827         estimate D2E/DX2                !
 ! A35   A(12,20,21)           109.4168         estimate D2E/DX2                !
 ! A36   L(10,22,14,1,-1)      182.2512         estimate D2E/DX2                !
 ! A37   L(10,22,14,1,-2)      188.9149         estimate D2E/DX2                !
 ! D1    D(1,2,5,6)            170.6941         estimate D2E/DX2                !
 ! D2    D(1,2,5,9)             -8.0328         estimate D2E/DX2                !
 ! D3    D(3,2,5,6)             48.2283         estimate D2E/DX2                !
 ! D4    D(3,2,5,9)           -130.4986         estimate D2E/DX2                !
 ! D5    D(4,2,5,6)            -69.0962         estimate D2E/DX2                !
 ! D6    D(4,2,5,9)            112.1769         estimate D2E/DX2                !
 ! D7    D(2,5,6,7)            139.9962         estimate D2E/DX2                !
 ! D8    D(2,5,6,8)           -105.328          estimate D2E/DX2                !
 ! D9    D(2,5,6,10)            12.9434         estimate D2E/DX2                !
 ! D10   D(9,5,6,7)            -41.226          estimate D2E/DX2                !
 ! D11   D(9,5,6,8)             73.4498         estimate D2E/DX2                !
 ! D12   D(9,5,6,10)          -168.2788         estimate D2E/DX2                !
 ! D13   D(5,6,10,22)           77.1671         estimate D2E/DX2                !
 ! D14   D(7,6,10,22)          -47.5477         estimate D2E/DX2                !
 ! D15   D(8,6,10,22)         -164.3468         estimate D2E/DX2                !
 ! D16   D(6,10,14,12)         173.4055         estimate D2E/DX2                !
 ! D17   D(6,10,14,15)          53.3611         estimate D2E/DX2                !
 ! D18   D(6,10,14,19)         -72.0577         estimate D2E/DX2                !
 ! D19   D(11,12,14,15)        173.7421         estimate D2E/DX2                !
 ! D20   D(11,12,14,19)        -49.3586         estimate D2E/DX2                !
 ! D21   D(11,12,14,22)         57.6882         estimate D2E/DX2                !
 ! D22   D(13,12,14,15)         55.7242         estimate D2E/DX2                !
 ! D23   D(13,12,14,19)       -167.3765         estimate D2E/DX2                !
 ! D24   D(13,12,14,22)        -60.3297         estimate D2E/DX2                !
 ! D25   D(20,12,14,15)        -60.9806         estimate D2E/DX2                !
 ! D26   D(20,12,14,19)         75.9186         estimate D2E/DX2                !
 ! D27   D(20,12,14,22)       -177.0346         estimate D2E/DX2                !
 ! D28   D(11,12,20,21)         46.0061         estimate D2E/DX2                !
 ! D29   D(13,12,20,21)        166.084          estimate D2E/DX2                !
 ! D30   D(14,12,20,21)        -77.4666         estimate D2E/DX2                !
 ! D31   D(12,14,15,16)         66.1767         estimate D2E/DX2                !
 ! D32   D(12,14,15,17)        -53.5421         estimate D2E/DX2                !
 ! D33   D(12,14,15,18)       -173.3061         estimate D2E/DX2                !
 ! D34   D(19,14,15,16)        -69.1544         estimate D2E/DX2                !
 ! D35   D(19,14,15,17)        171.1269         estimate D2E/DX2                !
 ! D36   D(19,14,15,18)         51.3628         estimate D2E/DX2                !
 ! D37   D(22,14,15,16)        175.0165         estimate D2E/DX2                !
 ! D38   D(22,14,15,17)         55.2977         estimate D2E/DX2                !
 ! D39   D(22,14,15,18)        -64.4663         estimate D2E/DX2                !
 --------------------------------------------------------------------------------
 Trust Radius=3.00D-01 FncErr=1.00D-07 GrdErr=1.00D-07 EigMax=2.50D+02 EigMin=1.00D-04
 Number of steps in this run=    107 maximum allowed number of steps=    132.
 GradGradGradGradGradGradGradGradGradGradGradGradGradGradGradGradGradGrad

                          Input orientation:                          
 ---------------------------------------------------------------------
 Center     Atomic      Atomic             Coordinates (Angstroms)
 Number     Number       Type             X           Y           Z
 ---------------------------------------------------------------------
      1          1           0       -3.183390   -1.981910   -0.985330
      2          6           0       -2.471930   -1.504660   -0.307670
      3          1           0       -2.460400   -2.011000    0.664370
      4          1           0       -1.458150   -1.597030   -0.718940
      5          6           0       -2.829900   -0.045280   -0.145400
      6          6           0       -2.097350    0.770050    0.929370
      7          1           0       -1.884950    1.764840    0.513190
      8          1           0       -2.804740    0.913950    1.756040
      9          8           0       -3.689470    0.502220   -0.815720
     10          8           0       -0.946720    0.158110    1.487910
     11          1           0        2.158180   -1.362010    1.095090
     12          6           0        2.564860   -0.404480    0.754730
     13          1           0        2.559160    0.313050    1.578960
     14          6           0        1.615380    0.182950   -0.341180
     15          6           0        1.955080    1.594020   -0.822480
     16          1           0        2.915840    1.601650   -1.355820
     17          1           0        2.025170    2.255520    0.046270
     18          1           0        1.175820    1.964540   -1.494300
     19          8           0        1.321270   -0.684430   -1.265760
     20          8           0        3.907520   -0.520000    0.328840
     21          1           0        3.998370   -1.298050   -0.244850
     22          1           0       -0.198630    0.233680    0.858970
 ---------------------------------------------------------------------
                    Distance matrix (angstroms):
                    1          2          3          4          5
     1  H    0.000000
     2  C    1.092321   0.000000
     3  H    1.801408   1.096072   0.000000
     4  H    1.787610   1.097919   1.757675   0.000000
     5  C    2.140321   1.511378   2.157849   2.149087   0.000000
     6  C    3.524038   2.616273   2.817139   2.954415   1.535097
     7  H    4.239062   3.421694   3.822429   3.605894   2.145508
     8  H    4.005557   3.196770   3.140963   3.774103   2.129843
     9  O    2.540824   2.401684   3.165052   3.065127   1.219814
    10  O    3.962234   2.883605   2.770286   2.865705   2.501087
    11  H    5.765830   4.840042   4.683801   4.052627   5.305991
    12  C    6.209547   5.263872   5.276581   4.447301   5.481122
    13  H    6.694722   5.672328   5.606573   5.006748   5.669549
    14  C    5.303748   4.422132   4.736721   3.571781   4.455439
    15  C    6.262401   5.428192   5.890955   4.673720   5.103114
    16  H    7.083768   6.306809   6.785010   5.456094   6.098444
    17  H    6.793314   5.872660   6.221381   5.249877   5.376069
    18  H    5.902222   5.171994   5.804039   4.497084   4.680246
    19  O    4.696175   3.997384   4.448170   2.976076   4.346945
    20  O    7.358344   6.486300   6.548745   5.572096   6.770753
    21  H    7.252148   6.473903   6.561302   5.485231   6.942953
    22  H    4.149587   3.090432   3.192501   2.725379   2.830223
                    6          7          8          9         10
     6  C    0.000000
     7  H    1.099057   0.000000
     8  H    1.097493   1.764852   0.000000
     9  O    2.377376   2.572256   2.750676   0.000000
    10  O    1.417881   2.100461   2.023716   3.598305   0.000000
    11  H    4.762634   5.144191   5.499766   6.428185   3.479293
    12  C    4.811052   4.956319   5.619029   6.511917   3.631151
    13  H    4.723759   4.795172   5.400358   6.694450   3.510483
    14  C    3.967789   3.935052   4.946732   5.335593   3.148102
    15  C    4.491113   4.069278   5.455928   5.749175   3.977459
    16  H    5.571869   5.154359   6.548407   6.717929   5.008990
    17  H    4.470085   3.968352   5.296334   6.039387   3.912746
    18  H    4.244364   3.665816   5.245313   5.125417   4.081904
    19  O    4.315214   4.409471   5.358176   5.168964   3.665563
    20  O    6.171169   6.229542   7.010531   7.750433   5.036559
    21  H    6.543213   6.676030   7.428244   7.916423   5.438453
    22  H    1.974281   2.303842   2.838893   3.881065   0.980263
                   11         12         13         14         15
    11  H    0.000000
    12  C    1.094576   0.000000
    13  H    1.789062   1.092811   0.000000
    14  C    2.178165   1.564482   2.143498   0.000000
    15  C    3.529368   2.617905   2.787958   1.529106   0.000000
    16  H    3.919731   2.932945   3.225003   2.175638   1.098895
    17  H    3.768851   2.805135   2.531299   2.147927   1.094176
    18  H    4.328499   3.549623   3.753129   2.167247   1.093560
    19  O    2.594831   2.388989   3.258799   1.301421   2.406148
    20  O    2.087178   1.413316   2.018625   2.489372   3.099458
    21  H    2.277242   1.962799   2.827234   2.807362   3.587863
    22  H    2.855964   2.838132   2.851331   2.175676   3.052256
                   16         17         18         19         20
    16  H    0.000000
    17  H    1.785132   0.000000
    18  H    1.782845   1.783093   0.000000
    19  O    2.788714   3.295482   2.662786   0.000000
    20  O    2.884945   3.365501   4.118126   3.042774   0.000000
    21  H    3.288523   4.075062   4.491370   2.930128   0.970946
    22  H    4.059133   3.113455   3.228447   2.769025   4.208270
                   21         22
    21  H    0.000000
    22  H    4.602111   0.000000
 Stoichiometry    C6H12O4(3)
 Framework group  C1[X(C6H12O4)]
 Deg. of freedom    60
 Full point group                 C1      NOp   1
 Largest Abelian subgroup         C1      NOp   1
 Largest concise Abelian subgroup C1      NOp   1
                         Standard orientation:                         
 ---------------------------------------------------------------------
 Center     Atomic      Atomic             Coordinates (Angstroms)
 Number     Number       Type             X           Y           Z
 ---------------------------------------------------------------------
      1          1           0       -3.183390   -1.981908   -0.985330
      2          6           0       -2.471930   -1.504659   -0.307670
      3          1           0       -2.460400   -2.010999    0.664370
      4          1           0       -1.458150   -1.597030   -0.718940
      5          6           0       -2.829899   -0.045279   -0.145400
      6          6           0       -2.097349    0.770051    0.929370
      7          1           0       -1.884948    1.764841    0.513190
      8          1           0       -2.804738    0.913951    1.756040
      9          8           0       -3.689469    0.502222   -0.815720
     10          8           0       -0.946719    0.158110    1.487910
     11          1           0        2.158180   -1.362012    1.095090
     12          6           0        2.564861   -0.404482    0.754730
     13          1           0        2.559161    0.313048    1.578960
     14          6           0        1.615381    0.182949   -0.341180
     15          6           0        1.955082    1.594018   -0.822480
     16          1           0        2.915842    1.601648   -1.355820
     17          1           0        2.025172    2.255518    0.046270
     18          1           0        1.175822    1.964539   -1.494300
     19          8           0        1.321271   -0.684431   -1.265760
     20          8           0        3.907521   -0.520003    0.328840
     21          1           0        3.998370   -1.298053   -0.244850
     22          1           0       -0.198629    0.233680    0.858970
 ---------------------------------------------------------------------
 Rotational constants (GHZ):           2.2109181           0.4737379           0.4722524
 Standard basis: Aug-CC-pVTZ (5D, 7F)
 There are   850 symmetry adapted cartesian basis functions of A   symmetry.
 There are   736 symmetry adapted basis functions of A   symmetry.
   736 basis functions,  1044 primitive gaussians,   850 cartesian basis functions
    41 alpha electrons       39 beta electrons
       nuclear repulsion energy       526.1057845367 Hartrees.
 NAtoms=   22 NActive=   22 NUniq=   22 SFac= 1.00D+00 NAtFMM=   60 NAOKFM=F Big=F
 Integral buffers will be    131072 words long.
 Raffenetti 2 integral format.
 Two-electron integral symmetry is turned on.
 Nuclear repulsion after empirical dispersion term =      526.0948169482 Hartrees.
 One-electron integrals computed using PRISM.
 NBasis=   736 RedAO= T EigKep=  5.66D-06  NBF=   736
 NBsUse=   736 1.00D-06 EigRej= -1.00D+00 NBFU=   736
 ExpMin= 2.53D-02 ExpMax= 1.53D+04 ExpMxC= 5.22D+02 IAcc=3 IRadAn=         7 AccDes= 0.00D+00
 Harris functional with IExCor= 4639 and IRadAn=       7 diagonalized for initial guess.
 HarFok:  IExCor= 4639 AccDes= 0.00D+00 IRadAn=         7 IDoV= 1 UseB2=F ITyADJ=14
 ICtDFT=  3500011 ScaDFX=  1.000000  1.000000  1.000000  1.000000
 FoFCou: FMM=F IPFlag=           0 FMFlag=      100000 FMFlg1=           0
         NFxFlg=           0 DoJE=T BraDBF=F KetDBF=T FulRan=T
         wScrn=  0.000000 ICntrl=       500 IOpCl=  0 I1Cent=   200000004 NGrid=           0
         NMat0=    1 NMatS0=      1 NMatT0=    0 NMatD0=    1 NMtDS0=    0 NMtDT0=    0
 Petite list used in FoFCou.
 Initial guess <Sx>= 0.0000 <Sy>= 0.0000 <Sz>= 1.0000 <S**2>= 2.0000 S= 1.0000
 Requested convergence on RMS density matrix=1.00D-08 within 128 cycles.
 Requested convergence on MAX density matrix=1.00D-06.
 Requested convergence on             energy=1.00D-06.
 No special actions if energy rises.
 SCF Done:  E(UwB97XD) =  -536.660106052     A.U. after   20 cycles
            NFock= 20  Conv=0.33D-08     -V/T= 2.0064
 <Sx>= 0.0000 <Sy>= 0.0000 <Sz>= 1.0000 <S**2>= 2.0078 S= 1.0026
 <L.S>=  0.00000000000    
 Annihilation of the first spin contaminant:
 S**2 before annihilation     2.0078,   after     2.0000

 **********************************************************************

            Population analysis using the SCF Density.

 **********************************************************************

 Orbital symmetries:
 Alpha Orbitals:
       Occupied  (A) (A) (A) (A) (A) (A) (A) (A) (A) (A) (A) (A)
                 (A) (A) (A) (A) (A) (A) (A) (A) (A) (A) (A) (A)
                 (A) (A) (A) (A) (A) (A) (A) (A) (A) (A) (A) (A)
                 (A) (A) (A) (A) (A)
       Virtual   (A) (A) (A) (A) (A) (A) (A) (A) (A) (A) (A) (A)
                 (A) (A) (A) (A) (A) (A) (A) (A) (A) (A) (A) (A)
                 (A) (A) (A) (A) (A) (A) (A) (A) (A) (A) (A) (A)
                 (A) (A) (A) (A) (A) (A) (A) (A) (A) (A) (A) (A)
                 (A) (A) (A) (A) (A) (A) (A) (A) (A) (A) (A) (A)
                 (A) (A) (A) (A) (A) (A) (A) (A) (A) (A) (A) (A)
                 (A) (A) (A) (A) (A) (A) (A) (A) (A) (A) (A) (A)
                 (A) (A) (A) (A) (A) (A) (A) (A) (A) (A) (A) (A)
                 (A) (A) (A) (A) (A) (A) (A) (A) (A) (A) (A) (A)
                 (A) (A) (A) (A) (A) (A) (A) (A) (A) (A) (A) (A)
                 (A) (A) (A) (A) (A) (A) (A) (A) (A) (A) (A) (A)
                 (A) (A) (A) (A) (A) (A) (A) (A) (A) (A) (A) (A)
                 (A) (A) (A) (A) (A) (A) (A) (A) (A) (A) (A) (A)
                 (A) (A) (A) (A) (A) (A) (A) (A) (A) (A) (A) (A)
                 (A) (A) (A) (A) (A) (A) (A) (A) (A) (A) (A) (A)
                 (A) (A) (A) (A) (A) (A) (A) (A) (A) (A) (A) (A)
                 (A) (A) (A) (A) (A) (A) (A) (A) (A) (A) (A) (A)
                 (A) (A) (A) (A) (A) (A) (A) (A) (A) (A) (A) (A)
                 (A) (A) (A) (A) (A) (A) (A) (A) (A) (A) (A) (A)
                 (A) (A) (A) (A) (A) (A) (A) (A) (A) (A) (A) (A)
                 (A) (A) (A) (A) (A) (A) (A) (A) (A) (A) (A) (A)
                 (A) (A) (A) (A) (A) (A) (A) (A) (A) (A) (A) (A)
                 (A) (A) (A) (A) (A) (A) (A) (A) (A) (A) (A) (A)
                 (A) (A) (A) (A) (A) (A) (A) (A) (A) (A) (A) (A)
                 (A) (A) (A) (A) (A) (A) (A) (A) (A) (A) (A) (A)
                 (A) (A) (A) (A) (A) (A) (A) (A) (A) (A) (A) (A)
                 (A) (A) (A) (A) (A) (A) (A) (A) (A) (A) (A) (A)
                 (A) (A) (A) (A) (A) (A) (A) (A) (A) (A) (A) (A)
                 (A) (A) (A) (A) (A) (A) (A) (A) (A) (A) (A) (A)
                 (A) (A) (A) (A) (A) (A) (A) (A) (A) (A) (A) (A)
                 (A) (A) (A) (A) (A) (A) (A) (A) (A) (A) (A) (A)
                 (A) (A) (A) (A) (A) (A) (A) (A) (A) (A) (A) (A)
                 (A) (A) (A) (A) (A) (A) (A) (A) (A) (A) (A) (A)
                 (A) (A) (A) (A) (A) (A) (A) (A) (A) (A) (A) (A)
                 (A) (A) (A) (A) (A) (A) (A) (A) (A) (A) (A) (A)
                 (A) (A) (A) (A) (A) (A) (A) (A) (A) (A) (A) (A)
                 (A) (A) (A) (A) (A) (A) (A) (A) (A) (A) (A) (A)
                 (A) (A) (A) (A) (A) (A) (A) (A) (A) (A) (A) (A)
                 (A) (A) (A) (A) (A) (A) (A) (A) (A) (A) (A) (A)
                 (A) (A) (A) (A) (A) (A) (A) (A) (A) (A) (A) (A)
                 (A) (A) (A) (A) (A) (A) (A) (A) (A) (A) (A) (A)
                 (A) (A) (A) (A) (A) (A) (A) (A) (A) (A) (A) (A)
                 (A) (A) (A) (A) (A) (A) (A) (A) (A) (A) (A) (A)
                 (A) (A) (A) (A) (A) (A) (A) (A) (A) (A) (A) (A)
                 (A) (A) (A) (A) (A) (A) (A) (A) (A) (A) (A) (A)
                 (A) (A) (A) (A) (A) (A) (A) (A) (A) (A) (A) (A)
                 (A) (A) (A) (A) (A) (A) (A) (A) (A) (A) (A) (A)
                 (A) (A) (A) (A) (A) (A) (A) (A) (A) (A) (A) (A)
                 (A) (A) (A) (A) (A) (A) (A) (A) (A) (A) (A) (A)
                 (A) (A) (A) (A) (A) (A) (A) (A) (A) (A) (A) (A)
                 (A) (A) (A) (A) (A) (A) (A) (A) (A) (A) (A) (A)
                 (A) (A) (A) (A) (A) (A) (A) (A) (A) (A) (A) (A)
                 (A) (A) (A) (A) (A) (A) (A) (A) (A) (A) (A) (A)
                 (A) (A) (A) (A) (A) (A) (A) (A) (A) (A) (A) (A)
                 (A) (A) (A) (A) (A) (A) (A) (A) (A) (A) (A) (A)
                 (A) (A) (A) (A) (A) (A) (A) (A) (A) (A) (A) (A)
                 (A) (A) (A) (A) (A) (A) (A) (A) (A) (A) (A) (A)
                 (A) (A) (A) (A) (A) (A) (A) (A) (A) (A) (A)
 Beta  Orbitals:
       Occupied  (A) (A) (A) (A) (A) (A) (A) (A) (A) (A) (A) (A)
                 (A) (A) (A) (A) (A) (A) (A) (A) (A) (A) (A) (A)
                 (A) (A) (A) (A) (A) (A) (A) (A) (A) (A) (A) (A)
                 (A) (A) (A)
       Virtual   (A) (A) (A) (A) (A) (A) (A) (A) (A) (A) (A) (A)
                 (A) (A) (A) (A) (A) (A) (A) (A) (A) (A) (A) (A)
                 (A) (A) (A) (A) (A) (A) (A) (A) (A) (A) (A) (A)
                 (A) (A) (A) (A) (A) (A) (A) (A) (A) (A) (A) (A)
                 (A) (A) (A) (A) (A) (A) (A) (A) (A) (A) (A) (A)
                 (A) (A) (A) (A) (A) (A) (A) (A) (A) (A) (A) (A)
                 (A) (A) (A) (A) (A) (A) (A) (A) (A) (A) (A) (A)
                 (A) (A) (A) (A) (A) (A) (A) (A) (A) (A) (A) (A)
                 (A) (A) (A) (A) (A) (A) (A) (A) (A) (A) (A) (A)
                 (A) (A) (A) (A) (A) (A) (A) (A) (A) (A) (A) (A)
                 (A) (A) (A) (A) (A) (A) (A) (A) (A) (A) (A) (A)
                 (A) (A) (A) (A) (A) (A) (A) (A) (A) (A) (A) (A)
                 (A) (A) (A) (A) (A) (A) (A) (A) (A) (A) (A) (A)
                 (A) (A) (A) (A) (A) (A) (A) (A) (A) (A) (A) (A)
                 (A) (A) (A) (A) (A) (A) (A) (A) (A) (A) (A) (A)
                 (A) (A) (A) (A) (A) (A) (A) (A) (A) (A) (A) (A)
                 (A) (A) (A) (A) (A) (A) (A) (A) (A) (A) (A) (A)
                 (A) (A) (A) (A) (A) (A) (A) (A) (A) (A) (A) (A)
                 (A) (A) (A) (A) (A) (A) (A) (A) (A) (A) (A) (A)
                 (A) (A) (A) (A) (A) (A) (A) (A) (A) (A) (A) (A)
                 (A) (A) (A) (A) (A) (A) (A) (A) (A) (A) (A) (A)
                 (A) (A) (A) (A) (A) (A) (A) (A) (A) (A) (A) (A)
                 (A) (A) (A) (A) (A) (A) (A) (A) (A) (A) (A) (A)
                 (A) (A) (A) (A) (A) (A) (A) (A) (A) (A) (A) (A)
                 (A) (A) (A) (A) (A) (A) (A) (A) (A) (A) (A) (A)
                 (A) (A) (A) (A) (A) (A) (A) (A) (A) (A) (A) (A)
                 (A) (A) (A) (A) (A) (A) (A) (A) (A) (A) (A) (A)
                 (A) (A) (A) (A) (A) (A) (A) (A) (A) (A) (A) (A)
                 (A) (A) (A) (A) (A) (A) (A) (A) (A) (A) (A) (A)
                 (A) (A) (A) (A) (A) (A) (A) (A) (A) (A) (A) (A)
                 (A) (A) (A) (A) (A) (A) (A) (A) (A) (A) (A) (A)
                 (A) (A) (A) (A) (A) (A) (A) (A) (A) (A) (A) (A)
                 (A) (A) (A) (A) (A) (A) (A) (A) (A) (A) (A) (A)
                 (A) (A) (A) (A) (A) (A) (A) (A) (A) (A) (A) (A)
                 (A) (A) (A) (A) (A) (A) (A) (A) (A) (A) (A) (A)
                 (A) (A) (A) (A) (A) (A) (A) (A) (A) (A) (A) (A)
                 (A) (A) (A) (A) (A) (A) (A) (A) (A) (A) (A) (A)
                 (A) (A) (A) (A) (A) (A) (A) (A) (A) (A) (A) (A)
                 (A) (A) (A) (A) (A) (A) (A) (A) (A) (A) (A) (A)
                 (A) (A) (A) (A) (A) (A) (A) (A) (A) (A) (A) (A)
                 (A) (A) (A) (A) (A) (A) (A) (A) (A) (A) (A) (A)
                 (A) (A) (A) (A) (A) (A) (A) (A) (A) (A) (A) (A)
                 (A) (A) (A) (A) (A) (A) (A) (A) (A) (A) (A) (A)
                 (A) (A) (A) (A) (A) (A) (A) (A) (A) (A) (A) (A)
                 (A) (A) (A) (A) (A) (A) (A) (A) (A) (A) (A) (A)
                 (A) (A) (A) (A) (A) (A) (A) (A) (A) (A) (A) (A)
                 (A) (A) (A) (A) (A) (A) (A) (A) (A) (A) (A) (A)
                 (A) (A) (A) (A) (A) (A) (A) (A) (A) (A) (A) (A)
                 (A) (A) (A) (A) (A) (A) (A) (A) (A) (A) (A) (A)
                 (A) (A) (A) (A) (A) (A) (A) (A) (A) (A) (A) (A)
                 (A) (A) (A) (A) (A) (A) (A) (A) (A) (A) (A) (A)
                 (A) (A) (A) (A) (A) (A) (A) (A) (A) (A) (A) (A)
                 (A) (A) (A) (A) (A) (A) (A) (A) (A) (A) (A) (A)
                 (A) (A) (A) (A) (A) (A) (A) (A) (A) (A) (A) (A)
                 (A) (A) (A) (A) (A) (A) (A) (A) (A) (A) (A) (A)
                 (A) (A) (A) (A) (A) (A) (A) (A) (A) (A) (A) (A)
                 (A) (A) (A) (A) (A) (A) (A) (A) (A) (A) (A) (A)
                 (A) (A) (A) (A) (A) (A) (A) (A) (A) (A) (A) (A)
                 (A)
 The electronic state is 3-A.
 Alpha  occ. eigenvalues --  -19.34753 -19.29147 -19.26001 -19.24041 -10.38092
 Alpha  occ. eigenvalues --  -10.37843 -10.37137 -10.34232 -10.32026 -10.28677
 Alpha  occ. eigenvalues --   -1.20186  -1.15905  -1.14344  -1.12582  -0.88564
 Alpha  occ. eigenvalues --   -0.85146  -0.82198  -0.79899  -0.68969  -0.64309
 Alpha  occ. eigenvalues --   -0.63671  -0.60758  -0.59736  -0.58695  -0.56565
 Alpha  occ. eigenvalues --   -0.55668  -0.55066  -0.53406  -0.51414  -0.50217
 Alpha  occ. eigenvalues --   -0.50092  -0.49392  -0.47259  -0.47167  -0.45016
 Alpha  occ. eigenvalues --   -0.44959  -0.42144  -0.39485  -0.39342  -0.32628
 Alpha  occ. eigenvalues --   -0.28204
 Alpha virt. eigenvalues --    0.02284   0.03298   0.03551   0.04117   0.04665
 Alpha virt. eigenvalues --    0.05032   0.05372   0.05766   0.05962   0.06678
 Alpha virt. eigenvalues --    0.07173   0.07772   0.08304   0.08985   0.09836
 Alpha virt. eigenvalues --    0.10305   0.10936   0.11484   0.11573   0.11814
 Alpha virt. eigenvalues --    0.12403   0.12950   0.13217   0.13496   0.13980
 Alpha virt. eigenvalues --    0.14128   0.14344   0.14815   0.15129   0.15385
 Alpha virt. eigenvalues --    0.15447   0.16034   0.16886   0.17106   0.17818
 Alpha virt. eigenvalues --    0.18047   0.18665   0.19841   0.20519   0.20807
 Alpha virt. eigenvalues --    0.21533   0.21840   0.22125   0.22610   0.23560
 Alpha virt. eigenvalues --    0.23873   0.24375   0.24672   0.24934   0.25069
 Alpha virt. eigenvalues --    0.25617   0.26091   0.26829   0.27001   0.27608
 Alpha virt. eigenvalues --    0.27752   0.28344   0.28697   0.29208   0.29851
 Alpha virt. eigenvalues --    0.30257   0.30382   0.30892   0.31134   0.31727
 Alpha virt. eigenvalues --    0.31873   0.32733   0.33151   0.33488   0.33949
 Alpha virt. eigenvalues --    0.34331   0.34901   0.34955   0.35851   0.36079
 Alpha virt. eigenvalues --    0.36415   0.36865   0.37069   0.37505   0.37730
 Alpha virt. eigenvalues --    0.37904   0.38075   0.38841   0.39100   0.39497
 Alpha virt. eigenvalues --    0.40018   0.40641   0.40837   0.41205   0.41680
 Alpha virt. eigenvalues --    0.42309   0.42407   0.42520   0.42948   0.43277
 Alpha virt. eigenvalues --    0.44215   0.44540   0.45401   0.45606   0.46175
 Alpha virt. eigenvalues --    0.46444   0.46560   0.47221   0.48186   0.48299
 Alpha virt. eigenvalues --    0.48681   0.48948   0.49475   0.49950   0.50158
 Alpha virt. eigenvalues --    0.50893   0.51203   0.51866   0.53220   0.53305
 Alpha virt. eigenvalues --    0.53871   0.54029   0.54241   0.54739   0.55060
 Alpha virt. eigenvalues --    0.55865   0.56812   0.57030   0.57425   0.58309
 Alpha virt. eigenvalues --    0.58444   0.58781   0.59731   0.60724   0.61081
 Alpha virt. eigenvalues --    0.61930   0.62775   0.63180   0.63243   0.64097
 Alpha virt. eigenvalues --    0.64203   0.65271   0.66829   0.67006   0.68121
 Alpha virt. eigenvalues --    0.69262   0.69382   0.70090   0.70585   0.71426
 Alpha virt. eigenvalues --    0.71888   0.72587   0.72933   0.73380   0.74172
 Alpha virt. eigenvalues --    0.74505   0.74962   0.75351   0.75714   0.77004
 Alpha virt. eigenvalues --    0.77208   0.77687   0.78424   0.79231   0.79532
 Alpha virt. eigenvalues --    0.80112   0.81066   0.81596   0.81862   0.82710
 Alpha virt. eigenvalues --    0.83277   0.83903   0.84076   0.85051   0.85202
 Alpha virt. eigenvalues --    0.86013   0.86764   0.87021   0.87904   0.88144
 Alpha virt. eigenvalues --    0.88419   0.88896   0.89042   0.89254   0.90462
 Alpha virt. eigenvalues --    0.91477   0.91953   0.92239   0.92917   0.93393
 Alpha virt. eigenvalues --    0.94179   0.94307   0.95248   0.95622   0.95791
 Alpha virt. eigenvalues --    0.96263   0.96764   0.97145   0.97503   0.98092
 Alpha virt. eigenvalues --    0.99506   0.99860   1.00153   1.00798   1.01470
 Alpha virt. eigenvalues --    1.01971   1.02426   1.02627   1.03317   1.03750
 Alpha virt. eigenvalues --    1.04748   1.05058   1.05458   1.06257   1.06882
 Alpha virt. eigenvalues --    1.07401   1.07743   1.08526   1.09221   1.09621
 Alpha virt. eigenvalues --    1.10190   1.11236   1.11395   1.12471   1.12530
 Alpha virt. eigenvalues --    1.13349   1.14308   1.14505   1.14862   1.15325
 Alpha virt. eigenvalues --    1.16044   1.17053   1.17743   1.18101   1.18963
 Alpha virt. eigenvalues --    1.19380   1.20049   1.21085   1.21910   1.22123
 Alpha virt. eigenvalues --    1.22449   1.23579   1.24339   1.25377   1.26075
 Alpha virt. eigenvalues --    1.26751   1.27049   1.27426   1.28271   1.28801
 Alpha virt. eigenvalues --    1.28945   1.29898   1.30618   1.30995   1.31759
 Alpha virt. eigenvalues --    1.32809   1.33529   1.34784   1.35421   1.35943
 Alpha virt. eigenvalues --    1.36019   1.37668   1.38062   1.38504   1.38976
 Alpha virt. eigenvalues --    1.39635   1.40595   1.41431   1.41736   1.42928
 Alpha virt. eigenvalues --    1.43188   1.43403   1.44220   1.44966   1.45112
 Alpha virt. eigenvalues --    1.46082   1.46585   1.48032   1.48388   1.48823
 Alpha virt. eigenvalues --    1.50295   1.50869   1.51329   1.51796   1.52616
 Alpha virt. eigenvalues --    1.53058   1.53980   1.54677   1.55718   1.56042
 Alpha virt. eigenvalues --    1.56363   1.57061   1.57636   1.58131   1.58423
 Alpha virt. eigenvalues --    1.59431   1.59870   1.61402   1.61944   1.62339
 Alpha virt. eigenvalues --    1.63212   1.63725   1.64225   1.65130   1.65549
 Alpha virt. eigenvalues --    1.66107   1.67151   1.67620   1.68026   1.69906
 Alpha virt. eigenvalues --    1.70088   1.70852   1.70971   1.72362   1.73023
 Alpha virt. eigenvalues --    1.73949   1.74615   1.74941   1.75868   1.76057
 Alpha virt. eigenvalues --    1.76816   1.77477   1.78347   1.79209   1.80530
 Alpha virt. eigenvalues --    1.81464   1.81770   1.82467   1.82884   1.84079
 Alpha virt. eigenvalues --    1.84830   1.85073   1.86094   1.87367   1.88187
 Alpha virt. eigenvalues --    1.89091   1.90068   1.90531   1.91390   1.91996
 Alpha virt. eigenvalues --    1.93020   1.93123   1.93862   1.95362   1.96291
 Alpha virt. eigenvalues --    1.97414   1.99548   2.01173   2.03109   2.04036
 Alpha virt. eigenvalues --    2.04312   2.05639   2.05865   2.07511   2.08542
 Alpha virt. eigenvalues --    2.08952   2.09702   2.11057   2.12036   2.13301
 Alpha virt. eigenvalues --    2.14170   2.15236   2.15857   2.16768   2.17155
 Alpha virt. eigenvalues --    2.20890   2.21936   2.22300   2.23491   2.25580
 Alpha virt. eigenvalues --    2.26184   2.27171   2.29271   2.30126   2.30620
 Alpha virt. eigenvalues --    2.31776   2.33485   2.33889   2.35583   2.36468
 Alpha virt. eigenvalues --    2.37367   2.38698   2.41449   2.42420   2.43077
 Alpha virt. eigenvalues --    2.44408   2.46126   2.47878   2.48733   2.49444
 Alpha virt. eigenvalues --    2.50540   2.52043   2.53820   2.54861   2.55061
 Alpha virt. eigenvalues --    2.57094   2.58023   2.59093   2.60597   2.61515
 Alpha virt. eigenvalues --    2.62754   2.63732   2.64972   2.67881   2.68383
 Alpha virt. eigenvalues --    2.69935   2.71063   2.72894   2.74406   2.75305
 Alpha virt. eigenvalues --    2.76441   2.78248   2.78988   2.79429   2.82693
 Alpha virt. eigenvalues --    2.83176   2.83696   2.85562   2.87189   2.87718
 Alpha virt. eigenvalues --    2.89517   2.90922   2.93478   2.93873   2.95624
 Alpha virt. eigenvalues --    2.97763   2.99423   3.01050   3.01827   3.02589
 Alpha virt. eigenvalues --    3.06967   3.08698   3.09540   3.12475   3.13239
 Alpha virt. eigenvalues --    3.15872   3.17154   3.18278   3.20354   3.23553
 Alpha virt. eigenvalues --    3.25388   3.25585   3.27462   3.28583   3.31151
 Alpha virt. eigenvalues --    3.31906   3.33160   3.35224   3.36168   3.36793
 Alpha virt. eigenvalues --    3.37577   3.39084   3.39893   3.41489   3.42286
 Alpha virt. eigenvalues --    3.43275   3.44806   3.45394   3.47053   3.47206
 Alpha virt. eigenvalues --    3.47735   3.49058   3.49557   3.51376   3.51599
 Alpha virt. eigenvalues --    3.52097   3.54199   3.55082   3.55667   3.57006
 Alpha virt. eigenvalues --    3.58161   3.61370   3.62226   3.63356   3.64181
 Alpha virt. eigenvalues --    3.64642   3.65333   3.68337   3.68685   3.69657
 Alpha virt. eigenvalues --    3.71941   3.72580   3.73631   3.74251   3.76146
 Alpha virt. eigenvalues --    3.76954   3.78450   3.78879   3.79601   3.80661
 Alpha virt. eigenvalues --    3.81032   3.82219   3.83025   3.84942   3.85874
 Alpha virt. eigenvalues --    3.86570   3.87238   3.87833   3.88311   3.90377
 Alpha virt. eigenvalues --    3.91601   3.93348   3.94357   3.95740   3.96952
 Alpha virt. eigenvalues --    3.97369   3.99727   3.99852   4.00411   4.01454
 Alpha virt. eigenvalues --    4.03557   4.04726   4.05663   4.06692   4.09120
 Alpha virt. eigenvalues --    4.09863   4.09965   4.11856   4.13201   4.13884
 Alpha virt. eigenvalues --    4.15324   4.15762   4.18061   4.18228   4.19757
 Alpha virt. eigenvalues --    4.22478   4.23689   4.24053   4.25026   4.26658
 Alpha virt. eigenvalues --    4.27152   4.28950   4.29512   4.32594   4.33776
 Alpha virt. eigenvalues --    4.34485   4.35868   4.36902   4.38330   4.39075
 Alpha virt. eigenvalues --    4.40404   4.40898   4.42466   4.43821   4.46287
 Alpha virt. eigenvalues --    4.47958   4.50385   4.52021   4.54080   4.54705
 Alpha virt. eigenvalues --    4.55088   4.55546   4.57035   4.58878   4.59632
 Alpha virt. eigenvalues --    4.60179   4.61543   4.62329   4.63878   4.65979
 Alpha virt. eigenvalues --    4.66555   4.67361   4.68350   4.68932   4.71314
 Alpha virt. eigenvalues --    4.73516   4.75058   4.76436   4.77398   4.78908
 Alpha virt. eigenvalues --    4.82272   4.83799   4.85283   4.86658   4.87568
 Alpha virt. eigenvalues --    4.87874   4.93823   4.94593   4.95741   4.96195
 Alpha virt. eigenvalues --    4.97643   4.98527   4.99685   5.01497   5.05619
 Alpha virt. eigenvalues --    5.06632   5.08268   5.09206   5.10494   5.12298
 Alpha virt. eigenvalues --    5.12953   5.13808   5.15616   5.16435   5.17287
 Alpha virt. eigenvalues --    5.19030   5.19612   5.20955   5.23113   5.24836
 Alpha virt. eigenvalues --    5.26454   5.27177   5.30334   5.33044   5.35135
 Alpha virt. eigenvalues --    5.35562   5.36350   5.38495   5.39764   5.41984
 Alpha virt. eigenvalues --    5.43346   5.43952   5.47197   5.52351   5.52551
 Alpha virt. eigenvalues --    5.58982   5.67465   5.70522   5.71461   5.74605
 Alpha virt. eigenvalues --    5.75584   5.77706   5.80937   5.83791   5.85380
 Alpha virt. eigenvalues --    5.86583   5.88442   5.89267   5.89856   5.92043
 Alpha virt. eigenvalues --    5.92526   5.97218   5.97678   6.12582   6.27436
 Alpha virt. eigenvalues --    6.28815   6.32739   6.34077   6.38248   6.40696
 Alpha virt. eigenvalues --    6.43882   6.46187   6.48004   6.49896   6.50340
 Alpha virt. eigenvalues --    6.53561   6.54703   6.55580   6.61340   6.63094
 Alpha virt. eigenvalues --    6.64826   6.65863   6.66414   6.69738   6.71233
 Alpha virt. eigenvalues --    6.74363   6.77096   6.81321   6.85378   6.88764
 Alpha virt. eigenvalues --    6.92742   6.93969   6.95384   6.97184   6.98620
 Alpha virt. eigenvalues --    7.02864   7.04153   7.05086   7.07330   7.08580
 Alpha virt. eigenvalues --    7.12262   7.15920   7.17177   7.20621   7.23978
 Alpha virt. eigenvalues --    7.25223   7.30038   7.30629   7.32732   7.37019
 Alpha virt. eigenvalues --    7.43689   7.44276   7.47149   7.48238   7.53048
 Alpha virt. eigenvalues --    7.62571   7.78311   7.86456   8.09356   8.18975
 Alpha virt. eigenvalues --   14.50557  14.79230  15.29971  15.63399  16.18088
 Alpha virt. eigenvalues --   16.52960  16.89975  17.21740  18.34792  19.20420
  Beta  occ. eigenvalues --  -19.32381 -19.28961 -19.25907 -19.24040 -10.37865
  Beta  occ. eigenvalues --  -10.37844 -10.36245 -10.34232 -10.31855 -10.28677
  Beta  occ. eigenvalues --   -1.16057  -1.14310  -1.13230  -1.12358  -0.86203
  Beta  occ. eigenvalues --   -0.85121  -0.81078  -0.79838  -0.65946  -0.64072
  Beta  occ. eigenvalues --   -0.62490  -0.60301  -0.57497  -0.56007  -0.55664
  Beta  occ. eigenvalues --   -0.55018  -0.52246  -0.51533  -0.51336  -0.49968
  Beta  occ. eigenvalues --   -0.49247  -0.47251  -0.45794  -0.45274  -0.44146
  Beta  occ. eigenvalues --   -0.41978  -0.40006  -0.39293  -0.32609
  Beta virt. eigenvalues --   -0.11159   0.00025   0.02533   0.03545   0.03714
  Beta virt. eigenvalues --    0.04243   0.04793   0.05178   0.05504   0.05892
  Beta virt. eigenvalues --    0.06118   0.06850   0.07403   0.08004   0.08427
  Beta virt. eigenvalues --    0.09127   0.10047   0.10636   0.11147   0.11695
  Beta virt. eigenvalues --    0.11822   0.12006   0.12549   0.13105   0.13379
  Beta virt. eigenvalues --    0.13656   0.14049   0.14249   0.14517   0.14982
  Beta virt. eigenvalues --    0.15271   0.15505   0.15669   0.16274   0.17077
  Beta virt. eigenvalues --    0.17493   0.17935   0.18340   0.18834   0.20018
  Beta virt. eigenvalues --    0.20664   0.21205   0.21786   0.22123   0.22543
  Beta virt. eigenvalues --    0.22819   0.23820   0.24150   0.24503   0.24881
  Beta virt. eigenvalues --    0.25350   0.25501   0.26028   0.26459   0.26938
  Beta virt. eigenvalues --    0.27177   0.27783   0.27926   0.28485   0.29008
  Beta virt. eigenvalues --    0.29441   0.30048   0.30385   0.30579   0.31050
  Beta virt. eigenvalues --    0.31420   0.31875   0.32248   0.33130   0.33442
  Beta virt. eigenvalues --    0.33761   0.34074   0.34639   0.35113   0.35183
  Beta virt. eigenvalues --    0.35950   0.36311   0.36623   0.37162   0.37393
  Beta virt. eigenvalues --    0.37654   0.38014   0.38084   0.38541   0.39070
  Beta virt. eigenvalues --    0.39332   0.39879   0.40285   0.40755   0.41082
  Beta virt. eigenvalues --    0.41328   0.42053   0.42580   0.42637   0.42827
  Beta virt. eigenvalues --    0.43326   0.43461   0.44263   0.44862   0.45523
  Beta virt. eigenvalues --    0.45811   0.46437   0.46665   0.46787   0.47360
  Beta virt. eigenvalues --    0.48280   0.48375   0.48882   0.49017   0.49725
  Beta virt. eigenvalues --    0.50157   0.50305   0.51011   0.51278   0.52081
  Beta virt. eigenvalues --    0.53318   0.53452   0.53988   0.54191   0.54325
  Beta virt. eigenvalues --    0.54945   0.55245   0.56014   0.56885   0.57168
  Beta virt. eigenvalues --    0.57588   0.58537   0.58584   0.59139   0.59911
  Beta virt. eigenvalues --    0.60968   0.61177   0.62364   0.62835   0.63265
  Beta virt. eigenvalues --    0.63465   0.64206   0.64616   0.65481   0.67052
  Beta virt. eigenvalues --    0.67199   0.68252   0.69373   0.69663   0.70235
  Beta virt. eigenvalues --    0.70843   0.71694   0.71932   0.72780   0.73178
  Beta virt. eigenvalues --    0.73557   0.74354   0.74612   0.75124   0.75512
  Beta virt. eigenvalues --    0.75816   0.77107   0.77325   0.77847   0.78628
  Beta virt. eigenvalues --    0.79365   0.79639   0.80381   0.81141   0.81832
  Beta virt. eigenvalues --    0.82053   0.82784   0.83406   0.84018   0.84190
  Beta virt. eigenvalues --    0.85238   0.85279   0.86198   0.86863   0.87112
  Beta virt. eigenvalues --    0.87984   0.88254   0.88507   0.89005   0.89111
  Beta virt. eigenvalues --    0.89479   0.90513   0.91646   0.92077   0.92444
  Beta virt. eigenvalues --    0.93101   0.93531   0.94335   0.94416   0.95308
  Beta virt. eigenvalues --    0.95805   0.95937   0.96455   0.96909   0.97276
  Beta virt. eigenvalues --    0.97599   0.98421   0.99634   0.99886   1.00270
  Beta virt. eigenvalues --    1.00959   1.01582   1.02102   1.02529   1.02921
  Beta virt. eigenvalues --    1.03398   1.04057   1.04825   1.05184   1.05536
  Beta virt. eigenvalues --    1.06403   1.07035   1.07554   1.07825   1.08630
  Beta virt. eigenvalues --    1.09314   1.09823   1.10300   1.11390   1.11583
  Beta virt. eigenvalues --    1.12557   1.12674   1.13438   1.14417   1.14675
  Beta virt. eigenvalues --    1.15012   1.15507   1.16187   1.17230   1.17840
  Beta virt. eigenvalues --    1.18208   1.19097   1.19611   1.20205   1.21203
  Beta virt. eigenvalues --    1.21940   1.22171   1.22601   1.23712   1.24444
  Beta virt. eigenvalues --    1.25446   1.26251   1.26840   1.27395   1.27557
  Beta virt. eigenvalues --    1.28442   1.28989   1.29023   1.30097   1.30728
  Beta virt. eigenvalues --    1.31179   1.31864   1.32918   1.33738   1.35146
  Beta virt. eigenvalues --    1.35659   1.36127   1.36150   1.37883   1.38336
  Beta virt. eigenvalues --    1.38606   1.39180   1.39848   1.40921   1.41635
  Beta virt. eigenvalues --    1.41917   1.43049   1.43469   1.43563   1.44294
  Beta virt. eigenvalues --    1.45133   1.45238   1.46173   1.46719   1.48138
  Beta virt. eigenvalues --    1.48546   1.48944   1.50570   1.51089   1.51483
  Beta virt. eigenvalues --    1.51970   1.52891   1.53214   1.54096   1.54883
  Beta virt. eigenvalues --    1.55906   1.56156   1.56627   1.57287   1.57735
  Beta virt. eigenvalues --    1.58303   1.58603   1.59519   1.60020   1.61515
  Beta virt. eigenvalues --    1.62119   1.62444   1.63500   1.64203   1.64433
  Beta virt. eigenvalues --    1.65318   1.65763   1.66464   1.67402   1.68094
  Beta virt. eigenvalues --    1.68136   1.70144   1.70215   1.71054   1.71195
  Beta virt. eigenvalues --    1.72598   1.73311   1.74225   1.74704   1.75259
  Beta virt. eigenvalues --    1.76038   1.76227   1.76969   1.77792   1.78534
  Beta virt. eigenvalues --    1.79428   1.80716   1.81636   1.81865   1.82808
  Beta virt. eigenvalues --    1.83283   1.84483   1.85294   1.85388   1.86208
  Beta virt. eigenvalues --    1.87631   1.88570   1.89267   1.90306   1.90703
  Beta virt. eigenvalues --    1.91633   1.92408   1.93255   1.93347   1.94094
  Beta virt. eigenvalues --    1.95579   1.96925   1.97723   1.99964   2.01394
  Beta virt. eigenvalues --    2.03783   2.04261   2.04633   2.05808   2.06131
  Beta virt. eigenvalues --    2.07797   2.08753   2.09216   2.09938   2.11186
  Beta virt. eigenvalues --    2.12306   2.13557   2.14371   2.15661   2.15963
  Beta virt. eigenvalues --    2.16997   2.17645   2.21146   2.22046   2.22440
  Beta virt. eigenvalues --    2.23926   2.25975   2.26515   2.27652   2.29645
  Beta virt. eigenvalues --    2.30662   2.31276   2.32614   2.33871   2.34597
  Beta virt. eigenvalues --    2.36127   2.36831   2.37725   2.39141   2.41891
  Beta virt. eigenvalues --    2.43186   2.43521   2.45502   2.46767   2.48404
  Beta virt. eigenvalues --    2.48874   2.49805   2.50840   2.52399   2.54315
  Beta virt. eigenvalues --    2.55332   2.55800   2.57768   2.58786   2.59824
  Beta virt. eigenvalues --    2.60854   2.62049   2.63110   2.64181   2.65340
  Beta virt. eigenvalues --    2.68243   2.68733   2.70155   2.71506   2.73331
  Beta virt. eigenvalues --    2.74756   2.75977   2.76912   2.79305   2.79857
  Beta virt. eigenvalues --    2.80138   2.82891   2.83554   2.84179   2.86145
  Beta virt. eigenvalues --    2.87718   2.88818   2.90086   2.91060   2.93931
  Beta virt. eigenvalues --    2.94563   2.96016   2.98022   3.00251   3.01674
  Beta virt. eigenvalues --    3.02211   3.02963   3.07626   3.09093   3.09735
  Beta virt. eigenvalues --    3.12633   3.13562   3.16010   3.17751   3.19027
  Beta virt. eigenvalues --    3.20640   3.24146   3.25499   3.25834   3.27782
  Beta virt. eigenvalues --    3.29587   3.31401   3.32239   3.33582   3.35613
  Beta virt. eigenvalues --    3.36458   3.37191   3.38077   3.39533   3.40375
  Beta virt. eigenvalues --    3.41713   3.42663   3.43722   3.45262   3.45586
  Beta virt. eigenvalues --    3.47294   3.47626   3.47978   3.49575   3.49887
  Beta virt. eigenvalues --    3.51706   3.52207   3.52504   3.54587   3.55266
  Beta virt. eigenvalues --    3.56889   3.57518   3.58917   3.61705   3.62676
  Beta virt. eigenvalues --    3.63435   3.64998   3.65228   3.65502   3.68862
  Beta virt. eigenvalues --    3.69036   3.70350   3.72539   3.73371   3.74048
  Beta virt. eigenvalues --    3.74814   3.76701   3.77723   3.78894   3.79473
  Beta virt. eigenvalues --    3.80229   3.80918   3.81390   3.82742   3.83658
  Beta virt. eigenvalues --    3.85311   3.86272   3.87254   3.87555   3.88710
  Beta virt. eigenvalues --    3.88822   3.90638   3.92086   3.93713   3.94810
  Beta virt. eigenvalues --    3.95957   3.97481   3.98075   3.99813   4.00398
  Beta virt. eigenvalues --    4.00912   4.02039   4.03967   4.05006   4.06869
  Beta virt. eigenvalues --    4.07487   4.09503   4.10110   4.10291   4.12166
  Beta virt. eigenvalues --    4.13462   4.14263   4.15783   4.16385   4.18316
  Beta virt. eigenvalues --    4.18997   4.20162   4.22791   4.24175   4.24455
  Beta virt. eigenvalues --    4.25436   4.27054   4.27706   4.29295   4.30172
  Beta virt. eigenvalues --    4.33223   4.34052   4.35018   4.35970   4.37296
  Beta virt. eigenvalues --    4.38702   4.39227   4.40567   4.41359   4.43183
  Beta virt. eigenvalues --    4.44174   4.46593   4.48463   4.50538   4.52453
  Beta virt. eigenvalues --    4.54342   4.54971   4.55668   4.56234   4.57466
  Beta virt. eigenvalues --    4.59238   4.60001   4.60649   4.61852   4.62685
  Beta virt. eigenvalues --    4.64629   4.66341   4.66790   4.67439   4.68549
  Beta virt. eigenvalues --    4.69280   4.71699   4.73882   4.75571   4.76955
  Beta virt. eigenvalues --    4.78238   4.79112   4.82578   4.84655   4.85432
  Beta virt. eigenvalues --    4.87101   4.88209   4.88684   4.94221   4.94824
  Beta virt. eigenvalues --    4.95866   4.96435   4.98122   4.99515   4.99947
  Beta virt. eigenvalues --    5.01541   5.06278   5.07063   5.08656   5.09752
  Beta virt. eigenvalues --    5.10985   5.12694   5.13563   5.14034   5.15860
  Beta virt. eigenvalues --    5.17260   5.17599   5.19298   5.19957   5.21127
  Beta virt. eigenvalues --    5.23443   5.25211   5.26542   5.27458   5.30974
  Beta virt. eigenvalues --    5.33261   5.35228   5.35745   5.36453   5.38573
  Beta virt. eigenvalues --    5.40547   5.42690   5.43449   5.44403   5.47272
  Beta virt. eigenvalues --    5.52481   5.52927   5.58997   5.67879   5.70570
  Beta virt. eigenvalues --    5.71923   5.74740   5.76142   5.78610   5.81024
  Beta virt. eigenvalues --    5.84365   5.85562   5.86844   5.88680   5.89410
  Beta virt. eigenvalues --    5.90175   5.92097   5.93780   5.97682   5.98390
  Beta virt. eigenvalues --    6.12603   6.29243   6.32670   6.34538   6.38264
  Beta virt. eigenvalues --    6.39043   6.41033   6.44421   6.46304   6.48518
  Beta virt. eigenvalues --    6.50157   6.51110   6.54355   6.55038   6.56619
  Beta virt. eigenvalues --    6.62383   6.64541   6.66196   6.66955   6.68208
  Beta virt. eigenvalues --    6.70745   6.71614   6.76324   6.77588   6.85060
  Beta virt. eigenvalues --    6.85868   6.90436   6.94123   6.95291   6.97920
  Beta virt. eigenvalues --    6.99326   7.00941   7.04212   7.05508   7.06777
  Beta virt. eigenvalues --    7.07971   7.09704   7.14264   7.16534   7.18717
  Beta virt. eigenvalues --    7.21578   7.24102   7.25588   7.30249   7.33699
  Beta virt. eigenvalues --    7.34707   7.39063   7.44428   7.46668   7.48611
  Beta virt. eigenvalues --    7.50923   7.53072   7.62758   7.78611   7.86677
  Beta virt. eigenvalues --    8.09642   8.19308  14.53969  14.79395  15.30313
  Beta virt. eigenvalues --   15.63799  16.18171  16.54205  16.90303  17.21790
  Beta virt. eigenvalues --   18.35273  19.20424
          Condensed to atoms (all electrons):
               1          2          3          4          5          6
     1  H    0.439419   0.442596  -0.015769  -0.039483  -0.061562  -0.002648
     2  C    0.442596   5.804464   0.336817   0.264361  -0.075052   0.054917
     3  H   -0.015769   0.336817   0.360974   0.019714   0.031502  -0.008457
     4  H   -0.039483   0.264361   0.019714   0.358246   0.051837  -0.012117
     5  C   -0.061562  -0.075052   0.031502   0.051837   5.509925   0.034136
     6  C   -0.002648   0.054917  -0.008457  -0.012117   0.034136   5.341015
     7  H   -0.002939  -0.027903   0.001793   0.000489   0.062709   0.328550
     8  H   -0.000537   0.004172  -0.004085  -0.000933  -0.010594   0.379208
     9  O    0.006500  -0.014277  -0.011065  -0.001505  -0.200950  -0.044757
    10  O    0.000394  -0.031368   0.008812   0.005678   0.017925   0.057863
    11  H   -0.000092   0.000430   0.000508  -0.001052   0.000349   0.000936
    12  C   -0.000598   0.002718   0.000741  -0.002484  -0.002535   0.004395
    13  H   -0.000150  -0.000237   0.000113   0.000444   0.000336  -0.000711
    14  C   -0.000546  -0.004613   0.001640   0.003189  -0.001435  -0.018517
    15  C    0.000001  -0.000541   0.000045  -0.000319  -0.000251   0.008091
    16  H   -0.000028  -0.000265  -0.000053  -0.000031  -0.000160   0.000934
    17  H    0.000127   0.000591   0.000014   0.000080  -0.000261  -0.000481
    18  H   -0.000182  -0.000088   0.000176   0.000514   0.001582   0.000274
    19  O    0.001452  -0.005310  -0.000556   0.002948  -0.002113   0.002443
    20  O    0.000002  -0.000014  -0.000002   0.000051  -0.000080   0.000902
    21  H    0.000037   0.000159  -0.000041  -0.000359  -0.000044  -0.000044
    22  H    0.006389   0.013812   0.001534  -0.009842  -0.017562   0.026810
               7          8          9         10         11         12
     1  H   -0.002939  -0.000537   0.006500   0.000394  -0.000092  -0.000598
     2  C   -0.027903   0.004172  -0.014277  -0.031368   0.000430   0.002718
     3  H    0.001793  -0.004085  -0.011065   0.008812   0.000508   0.000741
     4  H    0.000489  -0.000933  -0.001505   0.005678  -0.001052  -0.002484
     5  C    0.062709  -0.010594  -0.200950   0.017925   0.000349  -0.002535
     6  C    0.328550   0.379208  -0.044757   0.057863   0.000936   0.004395
     7  H    0.443768  -0.018398   0.002244  -0.038536   0.000620   0.000750
     8  H   -0.018398   0.364564   0.008661   0.006096  -0.000268  -0.000572
     9  O    0.002244   0.008661   9.099960  -0.000621  -0.000103   0.000670
    10  O   -0.038536   0.006096  -0.000621   8.934173   0.000540  -0.003881
    11  H    0.000620  -0.000268  -0.000103   0.000540   0.365486   0.419572
    12  C    0.000750  -0.000572   0.000670  -0.003881   0.419572   5.616046
    13  H    0.000059  -0.000021   0.000097  -0.001585  -0.004137   0.348489
    14  C    0.007254  -0.000095   0.001777  -0.030004  -0.016153  -0.154925
    15  C   -0.001159  -0.000026  -0.000813  -0.010808  -0.005917  -0.064416
    16  H    0.000101   0.000126  -0.000006   0.001394  -0.004642  -0.032443
    17  H   -0.000093  -0.000125  -0.000235  -0.003634   0.001491   0.010099
    18  H   -0.000576  -0.000097  -0.000455  -0.004784  -0.000949  -0.007949
    19  O   -0.002279   0.000419  -0.000365   0.011005   0.011956   0.070280
    20  O   -0.000052   0.000104   0.000006   0.000664  -0.066715  -0.103185
    21  H   -0.000046  -0.000016   0.000005   0.000065   0.017163   0.049625
    22  H   -0.022519  -0.024805   0.009404  -0.131397  -0.013014   0.003116
              13         14         15         16         17         18
     1  H   -0.000150  -0.000546   0.000001  -0.000028   0.000127  -0.000182
     2  C   -0.000237  -0.004613  -0.000541  -0.000265   0.000591  -0.000088
     3  H    0.000113   0.001640   0.000045  -0.000053   0.000014   0.000176
     4  H    0.000444   0.003189  -0.000319  -0.000031   0.000080   0.000514
     5  C    0.000336  -0.001435  -0.000251  -0.000160  -0.000261   0.001582
     6  C   -0.000711  -0.018517   0.008091   0.000934  -0.000481   0.000274
     7  H    0.000059   0.007254  -0.001159   0.000101  -0.000093  -0.000576
     8  H   -0.000021  -0.000095  -0.000026   0.000126  -0.000125  -0.000097
     9  O    0.000097   0.001777  -0.000813  -0.000006  -0.000235  -0.000455
    10  O   -0.001585  -0.030004  -0.010808   0.001394  -0.003634  -0.004784
    11  H   -0.004137  -0.016153  -0.005917  -0.004642   0.001491  -0.000949
    12  C    0.348489  -0.154925  -0.064416  -0.032443   0.010099  -0.007949
    13  H    0.354904   0.031181  -0.010199  -0.000414  -0.005329  -0.000829
    14  C    0.031181   5.631987  -0.042387  -0.038023   0.018154  -0.020328
    15  C   -0.010199  -0.042387   5.860005   0.422404   0.363406   0.405489
    16  H   -0.000414  -0.038023   0.422404   0.389456  -0.011798  -0.006884
    17  H   -0.005329   0.018154   0.363406  -0.011798   0.364420  -0.001294
    18  H   -0.000829  -0.020328   0.405489  -0.006884  -0.001294   0.371362
    19  O   -0.004243  -0.408792   0.027266  -0.002609  -0.006606   0.002863
    20  O    0.001862   0.044790   0.012046   0.019123  -0.003535   0.003477
    21  H   -0.016023  -0.019865   0.004275  -0.001044   0.001643  -0.000020
    22  H    0.003138   0.037901  -0.020711   0.004540  -0.002453  -0.013082
              19         20         21         22
     1  H    0.001452   0.000002   0.000037   0.006389
     2  C   -0.005310  -0.000014   0.000159   0.013812
     3  H   -0.000556  -0.000002  -0.000041   0.001534
     4  H    0.002948   0.000051  -0.000359  -0.009842
     5  C   -0.002113  -0.000080  -0.000044  -0.017562
     6  C    0.002443   0.000902  -0.000044   0.026810
     7  H   -0.002279  -0.000052  -0.000046  -0.022519
     8  H    0.000419   0.000104  -0.000016  -0.024805
     9  O   -0.000365   0.000006   0.000005   0.009404
    10  O    0.011005   0.000664   0.000065  -0.131397
    11  H    0.011956  -0.066715   0.017163  -0.013014
    12  C    0.070280  -0.103185   0.049625   0.003116
    13  H   -0.004243   0.001862  -0.016023   0.003138
    14  C   -0.408792   0.044790  -0.019865   0.037901
    15  C    0.027266   0.012046   0.004275  -0.020711
    16  H   -0.002609   0.019123  -0.001044   0.004540
    17  H   -0.006606  -0.003535   0.001643  -0.002453
    18  H    0.002863   0.003477  -0.000020  -0.013082
    19  O    9.009434   0.001282   0.002643   0.042723
    20  O    0.001282   8.457604   0.194748  -0.000908
    21  H    0.002643   0.194748   0.621653   0.002042
    22  H    0.042723  -0.000908   0.002042   0.745545
          Atomic-Atomic Spin Densities.
               1          2          3          4          5          6
     1  H    0.001034  -0.001439  -0.000198  -0.000147   0.000870  -0.000016
     2  C   -0.001439  -0.000787   0.000576   0.001037   0.000760  -0.000389
     3  H   -0.000198   0.000576   0.000379  -0.000156  -0.000669  -0.000020
     4  H   -0.000147   0.001037  -0.000156   0.000403  -0.000965   0.000209
     5  C    0.000870   0.000760  -0.000669  -0.000965   0.002871  -0.002131
     6  C   -0.000016  -0.000389  -0.000020   0.000209  -0.002131   0.001855
     7  H    0.000026   0.000405   0.000020   0.000022   0.000040  -0.000234
     8  H   -0.000004  -0.000298   0.000023  -0.000089   0.000084   0.001489
     9  O   -0.000116  -0.000047   0.000011   0.000100  -0.000445  -0.000072
    10  O   -0.000057   0.000422  -0.000206   0.000497  -0.001391   0.004556
    11  H    0.000006   0.000245   0.000036   0.000047  -0.000061  -0.000228
    12  C    0.000036   0.000437  -0.000077   0.000044  -0.000356   0.000606
    13  H   -0.000025  -0.000205   0.000003   0.000171  -0.000011  -0.000355
    14  C    0.000256  -0.000544  -0.000049  -0.000973   0.000762   0.002926
    15  C   -0.000045  -0.000080   0.000006   0.000096   0.000053   0.000009
    16  H   -0.000007  -0.000094  -0.000010   0.000015   0.000035   0.000177
    17  H    0.000017   0.000228   0.000011  -0.000132  -0.000047  -0.000328
    18  H   -0.000003   0.000003   0.000010   0.000144   0.000065   0.000125
    19  O   -0.000146  -0.000146   0.000027  -0.000928  -0.000028  -0.001011
    20  O    0.000005   0.000025  -0.000005  -0.000060   0.000015   0.000095
    21  H    0.000007   0.000048  -0.000001  -0.000054   0.000004   0.000035
    22  H    0.000064  -0.001061   0.000021  -0.000913   0.000986  -0.005779
               7          8          9         10         11         12
     1  H    0.000026  -0.000004  -0.000116  -0.000057   0.000006   0.000036
     2  C    0.000405  -0.000298  -0.000047   0.000422   0.000245   0.000437
     3  H    0.000020   0.000023   0.000011  -0.000206   0.000036  -0.000077
     4  H    0.000022  -0.000089   0.000100   0.000497   0.000047   0.000044
     5  C    0.000040   0.000084  -0.000445  -0.001391  -0.000061  -0.000356
     6  C   -0.000234   0.001489  -0.000072   0.004556  -0.000228   0.000606
     7  H    0.001403   0.000008   0.000087   0.000303   0.000009   0.000254
     8  H    0.000008  -0.001234  -0.000095   0.000072  -0.000008   0.000130
     9  O    0.000087  -0.000095   0.000951   0.000174  -0.000004  -0.000037
    10  O    0.000303   0.000072   0.000174   0.037662  -0.000019   0.003085
    11  H    0.000009  -0.000008  -0.000004  -0.000019   0.008868   0.010989
    12  C    0.000254   0.000130  -0.000037   0.003085   0.010989   0.247346
    13  H   -0.000098  -0.000024  -0.000005  -0.000705   0.003295  -0.016385
    14  C    0.001110  -0.000261   0.000116  -0.007261  -0.011400  -0.117704
    15  C   -0.000594   0.000048   0.000008  -0.000662   0.000079  -0.006533
    16  H   -0.000010   0.000007   0.000001   0.000039  -0.001395  -0.009068
    17  H    0.000207  -0.000018   0.000006   0.000216   0.001169   0.014824
    18  H   -0.000192   0.000039  -0.000025  -0.000546   0.000047  -0.002496
    19  O   -0.000278  -0.000063   0.000010   0.001004   0.002852   0.024651
    20  O    0.000027   0.000006   0.000001   0.000006  -0.006029  -0.024798
    21  H    0.000013   0.000003  -0.000000   0.000069   0.000634   0.006483
    22  H   -0.001203   0.000333  -0.000072   0.002344  -0.002907   0.000548
              13         14         15         16         17         18
     1  H   -0.000025   0.000256  -0.000045  -0.000007   0.000017  -0.000003
     2  C   -0.000205  -0.000544  -0.000080  -0.000094   0.000228   0.000003
     3  H    0.000003  -0.000049   0.000006  -0.000010   0.000011   0.000010
     4  H    0.000171  -0.000973   0.000096   0.000015  -0.000132   0.000144
     5  C   -0.000011   0.000762   0.000053   0.000035  -0.000047   0.000065
     6  C   -0.000355   0.002926   0.000009   0.000177  -0.000328   0.000125
     7  H   -0.000098   0.001110  -0.000594  -0.000010   0.000207  -0.000192
     8  H   -0.000024  -0.000261   0.000048   0.000007  -0.000018   0.000039
     9  O   -0.000005   0.000116   0.000008   0.000001   0.000006  -0.000025
    10  O   -0.000705  -0.007261  -0.000662   0.000039   0.000216  -0.000546
    11  H    0.003295  -0.011400   0.000079  -0.001395   0.001169   0.000047
    12  C   -0.016385  -0.117704  -0.006533  -0.009068   0.014824  -0.002496
    13  H    0.019312   0.016475   0.006509  -0.000159  -0.003514   0.001138
    14  C    0.016475   1.104982  -0.050160  -0.017714   0.007661   0.000646
    15  C    0.006509  -0.050160   0.142184   0.029803  -0.026298   0.006468
    16  H   -0.000159  -0.017714   0.029803   0.024886  -0.011485   0.000235
    17  H   -0.003514   0.007661  -0.026298  -0.011485   0.019738   0.000212
    18  H    0.001138   0.000646   0.006468   0.000235   0.000212   0.005566
    19  O   -0.008670  -0.319247   0.022967   0.007218  -0.005297  -0.000037
    20  O   -0.007467  -0.005238  -0.000076   0.001035   0.000227  -0.000383
    21  H   -0.002825  -0.011154  -0.001530  -0.000414   0.000780  -0.000273
    22  H   -0.004518   0.012994  -0.000890   0.001035  -0.001123  -0.000460
              19         20         21         22
     1  H   -0.000146   0.000005   0.000007   0.000064
     2  C   -0.000146   0.000025   0.000048  -0.001061
     3  H    0.000027  -0.000005  -0.000001   0.000021
     4  H   -0.000928  -0.000060  -0.000054  -0.000913
     5  C   -0.000028   0.000015   0.000004   0.000986
     6  C   -0.001011   0.000095   0.000035  -0.005779
     7  H   -0.000278   0.000027   0.000013  -0.001203
     8  H   -0.000063   0.000006   0.000003   0.000333
     9  O    0.000010   0.000001  -0.000000  -0.000072
    10  O    0.001004   0.000006   0.000069   0.002344
    11  H    0.002852  -0.006029   0.000634  -0.002907
    12  C    0.024651  -0.024798   0.006483   0.000548
    13  H   -0.008670  -0.007467  -0.002825  -0.004518
    14  C   -0.319247  -0.005238  -0.011154   0.012994
    15  C    0.022967  -0.000076  -0.001530  -0.000890
    16  H    0.007218   0.001035  -0.000414   0.001035
    17  H   -0.005297   0.000227   0.000780  -0.001123
    18  H   -0.000037  -0.000383  -0.000273  -0.000460
    19  O    1.272885   0.008556   0.005383  -0.004897
    20  O    0.008556   0.090385   0.005950   0.001803
    21  H    0.005383   0.005950  -0.003201   0.000330
    22  H   -0.004897   0.001803   0.000330  -0.005897
 Mulliken charges and spin densities:
               1          2
     1  H    0.227617   0.000119
     2  C   -0.765370  -0.000904
     3  H    0.275644  -0.000265
     4  H    0.360573  -0.001633
     5  C    0.662298   0.000439
     6  C   -0.152744   0.001518
     7  H    0.266165   0.001326
     8  H    0.297221   0.000148
     9  O   -0.854172   0.000547
    10  O   -0.787988   0.039604
    11  H    0.293989   0.006224
    12  C   -0.153513   0.131981
    13  H    0.303254   0.001937
    14  C    0.977809   0.606222
    15  C   -0.945479   0.121363
    16  H    0.260321   0.024128
    17  H    0.275819  -0.002943
    18  H    0.271779   0.010284
    19  O   -0.753840   1.004804
    20  O   -0.562169   0.064079
    21  H    0.143444   0.000286
    22  H    0.359341  -0.009264
 Sum of Mulliken charges =  -0.00000   2.00000
 Mulliken charges and spin densities with hydrogens summed into heavy atoms:
               1          2
     2  C    0.098465  -0.002682
     5  C    0.662298   0.000439
     6  C    0.410642   0.002992
     9  O   -0.854172   0.000547
    10  O   -0.428647   0.030340
    12  C    0.443731   0.140142
    14  C    0.977809   0.606222
    15  C   -0.137560   0.152832
    19  O   -0.753840   1.004804
    20  O   -0.418725   0.064364
 Electronic spatial extent (au):  <R**2>=           2458.6972
 Charge=             -0.0000 electrons
 Dipole moment (field-independent basis, Debye):
    X=              3.4829    Y=             -0.6710    Z=              0.5130  Tot=              3.5839
 Quadrupole moment (field-independent basis, Debye-Ang):
   XX=            -73.1427   YY=            -55.1446   ZZ=            -64.8272
   XY=              2.0406   XZ=             -7.1991   YZ=              0.5211
 Traceless Quadrupole moment (field-independent basis, Debye-Ang):
   XX=             -8.7712   YY=              9.2269   ZZ=             -0.4557
   XY=              2.0406   XZ=             -7.1991   YZ=              0.5211
 Octapole moment (field-independent basis, Debye-Ang**2):
  XXX=             47.3043  YYY=             -5.3710  ZZZ=             -2.6547  XYY=             13.8101
  XXY=            -32.2267  XXZ=             15.0181  XZZ=              8.1217  YZZ=              1.7796
  YYZ=             -0.1176  XYZ=             -4.6963
 Hexadecapole moment (field-independent basis, Debye-Ang**3):
 XXXX=          -2727.2943 YYYY=           -379.4155 ZZZZ=           -354.9070 XXXY=            -14.1559
 XXXZ=           -173.0857 YYYX=            -24.4278 YYYZ=              2.3206 ZZZX=              0.9261
 ZZZY=             -0.3161 XXYY=           -408.5583 XXZZ=           -452.0799 YYZZ=           -118.6404
 XXYZ=             36.0905 YYXZ=             -4.8433 ZZXY=              1.8781
 N-N= 5.260948169482D+02 E-N=-2.308757610473D+03  KE= 5.332569224944D+02
                          Isotropic Fermi Contact Couplings
        Atom                 a.u.       MegaHertz       Gauss      10(-4) cm-1
     1  H(1)               0.00000       0.00969       0.00346       0.00323
     2  C(13)             -0.00022      -0.12513      -0.04465      -0.04174
     3  H(1)               0.00000       0.00356       0.00127       0.00119
     4  H(1)              -0.00001      -0.02702      -0.00964      -0.00901
     5  C(13)             -0.00021      -0.11712      -0.04179      -0.03907
     6  C(13)             -0.00054      -0.30457      -0.10868      -0.10159
     7  H(1)              -0.00001      -0.01198      -0.00427      -0.00400
     8  H(1)               0.00040       0.89403       0.31901       0.29822
     9  O(17)              0.00001      -0.00367      -0.00131      -0.00122
    10  O(17)              0.02176      -6.59455      -2.35310      -2.19970
    11  H(1)              -0.00071      -1.59792      -0.57018      -0.53301
    12  C(13)              0.08027      45.11831      16.09934      15.04985
    13  H(1)               0.00608      13.59066       4.84949       4.53336
    14  C(13)              0.08467      47.59466      16.98296      15.87587
    15  C(13)              0.05360      30.12842      10.75057      10.04976
    16  H(1)               0.01627      36.35783      12.97338      12.12767
    17  H(1)               0.00326       7.29535       2.60316       2.43347
    18  H(1)               0.00264       5.89466       2.10336       1.96625
    19  O(17)              0.05760     -17.45894      -6.22978      -5.82367
    20  O(17)              0.03506     -10.62775      -3.79224      -3.54503
    21  H(1)              -0.00066      -1.46477      -0.52267      -0.48859
    22  H(1)              -0.00313      -7.00542      -2.49971      -2.33676
 --------------------------------------------------------
       Center         ----  Spin Dipole Couplings  ----
                      3XX-RR        3YY-RR        3ZZ-RR
 --------------------------------------------------------
     1   Atom        0.003604     -0.001426     -0.002177
     2   Atom        0.005563     -0.002415     -0.003148
     3   Atom        0.003459     -0.001301     -0.002158
     4   Atom        0.011088     -0.004001     -0.007086
     5   Atom        0.006387     -0.003350     -0.003037
     6   Atom        0.008197     -0.004188     -0.004009
     7   Atom        0.004803     -0.001317     -0.003486
     8   Atom        0.003250     -0.002336     -0.000914
     9   Atom        0.003529     -0.002961     -0.000568
    10   Atom        0.040247     -0.070753      0.030505
    11   Atom       -0.015730      0.006121      0.009609
    12   Atom       -0.019539     -0.090203      0.109742
    13   Atom       -0.009423     -0.010469      0.019891
    14   Atom        0.521677     -0.397799     -0.123878
    15   Atom       -0.068536      0.146352     -0.077816
    16   Atom        0.004972      0.006307     -0.011279
    17   Atom       -0.016964      0.022235     -0.005271
    18   Atom       -0.014985      0.020820     -0.005835
    19   Atom       -0.567049      0.361085      0.205964
    20   Atom        0.131501     -0.096863     -0.034638
    21   Atom        0.008335      0.000379     -0.008714
    22   Atom        0.035863     -0.036815      0.000952
 --------------------------------------------------------
                        XY            XZ            YZ
 --------------------------------------------------------
     1   Atom        0.002183      0.000262      0.000189
     2   Atom        0.003181     -0.000834      0.000080
     3   Atom        0.003177     -0.002165     -0.000765
     4   Atom        0.008253     -0.001083      0.000227
     5   Atom       -0.000268     -0.000601      0.000162
     6   Atom       -0.004537     -0.002992      0.000601
     7   Atom       -0.005393     -0.002478      0.001080
     8   Atom       -0.001607     -0.002729      0.000565
     9   Atom       -0.000552     -0.001383     -0.000573
    10   Atom        0.027364     -0.113663     -0.025855
    11   Atom       -0.003667      0.011030     -0.024063
    12   Atom       -0.039952      0.152199     -0.063719
    13   Atom       -0.001825      0.015494      0.012643
    14   Atom       -0.128874     -0.490048      0.039873
    15   Atom        0.078109     -0.018406     -0.053074
    16   Atom        0.014466     -0.013353     -0.007763
    17   Atom        0.010018      0.000970      0.012138
    18   Atom       -0.007463      0.008760     -0.019291
    19   Atom       -0.855741      0.059274     -2.238556
    20   Atom       -0.112901      0.128484     -0.087297
    21   Atom       -0.013367      0.004883      0.008555
    22   Atom       -0.000741     -0.052358      0.001837
 --------------------------------------------------------


 ---------------------------------------------------------------------------------
              Anisotropic Spin Dipole Couplings in Principal Axis System
 ---------------------------------------------------------------------------------

       Atom             a.u.   MegaHertz   Gauss  10(-4) cm-1        Axes

              Baa    -0.0023    -1.230    -0.439    -0.410 -0.2536  0.7588 -0.6000
     1 H(1)   Bbb    -0.0021    -1.136    -0.405    -0.379 -0.2457  0.5494  0.7986
              Bcc     0.0044     2.366     0.844     0.789  0.9356  0.3500  0.0471
 
              Baa    -0.0038    -0.504    -0.180    -0.168 -0.3151  0.7819 -0.5379
     2 C(13)  Bbb    -0.0030    -0.400    -0.143    -0.134 -0.1157  0.5309  0.8395
              Bcc     0.0067     0.904     0.322     0.301  0.9420  0.3268 -0.0768
 
              Baa    -0.0031    -1.670    -0.596    -0.557  0.4949 -0.5947  0.6335
     3 H(1)   Bbb    -0.0026    -1.376    -0.491    -0.459 -0.1014  0.6846  0.7219
              Bcc     0.0057     3.046     1.087     1.016  0.8630  0.4215 -0.2785
 
              Baa    -0.0081    -4.308    -1.537    -1.437 -0.3542  0.7489 -0.5600
     4 H(1)   Bbb    -0.0067    -3.568    -1.273    -1.190 -0.1942  0.5269  0.8275
              Bcc     0.0148     7.876     2.811     2.627  0.9148  0.4019 -0.0412
 
              Baa    -0.0034    -0.459    -0.164    -0.153  0.0014  0.9216 -0.3881
     5 C(13)  Bbb    -0.0030    -0.404    -0.144    -0.135  0.0698  0.3871  0.9194
              Bcc     0.0064     0.863     0.308     0.288  0.9976 -0.0284 -0.0638
 
              Baa    -0.0058    -0.776    -0.277    -0.259  0.3511  0.8899  0.2912
     6 C(13)  Bbb    -0.0045    -0.609    -0.217    -0.203  0.0969 -0.3439  0.9340
              Bcc     0.0103     1.385     0.494     0.462  0.9313 -0.2997 -0.2070
 
              Baa    -0.0046    -2.470    -0.882    -0.824  0.5271  0.7020  0.4789
     7 H(1)   Bbb    -0.0039    -2.088    -0.745    -0.696 -0.0801 -0.5200  0.8504
              Bcc     0.0085     4.558     1.627     1.520  0.8460 -0.4866 -0.2179
 
              Baa    -0.0028    -1.495    -0.533    -0.499  0.3424  0.9130  0.2217
     8 H(1)   Bbb    -0.0022    -1.168    -0.417    -0.390  0.3394 -0.3403  0.8769
              Bcc     0.0050     2.663     0.950     0.888  0.8761 -0.2251 -0.4264
 
              Baa    -0.0032     0.232     0.083     0.077  0.1349  0.9512  0.2774
     9 O(17)  Bbb    -0.0008     0.055     0.020     0.018  0.2564 -0.3039  0.9175
              Bcc     0.0040    -0.287    -0.103    -0.096  0.9571 -0.0527 -0.2849
 
              Baa    -0.0784     5.676     2.025     1.893  0.7017 -0.1765  0.6902
    10 O(17)  Bbb    -0.0770     5.570     1.987     1.858  0.0071  0.9705  0.2410
              Bcc     0.1554   -11.245    -4.013    -3.751  0.7124  0.1642 -0.6823
 
              Baa    -0.0219   -11.696    -4.173    -3.901  0.7525 -0.3694 -0.5452
    11 H(1)   Bbb    -0.0123    -6.578    -2.347    -2.194  0.6246  0.6628  0.4130
              Bcc     0.0342    18.274     6.520     6.095  0.2088 -0.6513  0.7295
 
              Baa    -0.1205   -16.172    -5.770    -5.394  0.8082 -0.1381 -0.5725
    12 C(13)  Bbb    -0.1077   -14.452    -5.157    -4.821  0.2437  0.9634  0.1117
              Bcc     0.2282    30.624    10.927    10.215  0.5361 -0.2298  0.8123
 
              Baa    -0.0214   -11.406    -4.070    -3.805  0.6579  0.6145 -0.4353
    13 H(1)   Bbb    -0.0082    -4.385    -1.565    -1.463 -0.6696  0.7419  0.0354
              Bcc     0.0296    15.791     5.635     5.267  0.3447  0.2682  0.8996
 
              Baa    -0.4288   -57.539   -20.531   -19.193  0.3342  0.8401  0.4273
    14 C(13)  Bbb    -0.3715   -49.857   -17.790   -16.631  0.3473 -0.5312  0.7728
              Bcc     0.8003   107.396    38.322    35.824  0.8762 -0.1099 -0.4693
 
              Baa    -0.0942   -12.640    -4.510    -4.216  0.9384 -0.2527  0.2356
    15 C(13)  Bbb    -0.0896   -12.024    -4.291    -4.011 -0.1660  0.2684  0.9489
              Bcc     0.1838    24.664     8.801     8.227  0.3031  0.9296 -0.2099
 
              Baa    -0.0188   -10.026    -3.578    -3.344  0.4988 -0.0195  0.8665
    16 H(1)   Bbb    -0.0073    -3.897    -1.391    -1.300 -0.5460  0.7694  0.3316
              Bcc     0.0261    13.923     4.968     4.644  0.6731  0.6385 -0.3731
 
              Baa    -0.0197   -10.510    -3.750    -3.506  0.9469 -0.2747  0.1674
    17 H(1)   Bbb    -0.0092    -4.905    -1.750    -1.636 -0.2454 -0.2802  0.9280
              Bcc     0.0289    15.415     5.500     5.142  0.2080  0.9198  0.3327
 
              Baa    -0.0209   -11.153    -3.980    -3.720  0.7466 -0.1645 -0.6446
    18 H(1)   Bbb    -0.0124    -6.624    -2.363    -2.209  0.6287  0.4911  0.6029
              Bcc     0.0333    17.777     6.343     5.930 -0.2174  0.8554 -0.4701
 
              Baa    -2.1594   156.253    55.755    52.120  0.3448  0.6861  0.6406
    19 O(17)  Bbb    -0.5004    36.212    12.921    12.079  0.9164 -0.0982 -0.3881
              Bcc     2.6598  -192.464   -68.676   -64.199 -0.2033  0.7209 -0.6625
 
              Baa    -0.1608    11.637     4.152     3.882  0.1297  0.8723  0.4714
    20 O(17)  Bbb    -0.0968     7.006     2.500     2.337 -0.5797 -0.3190  0.7498
              Bcc     0.2577   -18.644    -6.653    -6.219  0.8045 -0.3705  0.4643
 
              Baa    -0.0190   -10.115    -3.609    -3.374 -0.4137 -0.5920  0.6916
    21 H(1)   Bbb     0.0006     0.317     0.113     0.106  0.4527  0.5254  0.7205
              Bcc     0.0184     9.798     3.496     3.268  0.7899 -0.6111 -0.0506
 
              Baa    -0.0379   -20.205    -7.210    -6.740 -0.3992  0.7163 -0.5723
    22 H(1)   Bbb    -0.0358   -19.077    -6.807    -6.364  0.4276  0.6976  0.5749
              Bcc     0.0736    39.283    14.017    13.103  0.8111 -0.0152 -0.5847
 

 ---------------------------------------------------------------------------------

 Calling FoFJK, ICntrl=      2127 FMM=F ISym2X=0 I1Cent= 0 IOpClX= 1 NMat=1 NMatS=1 NMatT=0.
 ***** Axes restored to original set *****
 -------------------------------------------------------------------
 Center     Atomic                   Forces (Hartrees/Bohr)
 Number     Number              X              Y              Z
 -------------------------------------------------------------------
      1        1           0.002403731    0.002095973    0.002447115
      2        6           0.000034803    0.000443699   -0.000189647
      3        1          -0.000045533    0.002540805   -0.003161457
      4        1          -0.003212200    0.001374949    0.001758971
      5        6          -0.011405618    0.007829503   -0.008524033
      6        6           0.004590361   -0.002471237    0.001618421
      7        1          -0.000792010   -0.003681079    0.000751298
      8        1           0.001420426   -0.000670817   -0.003280300
      9        8           0.015793292   -0.010181029    0.012235562
     10        8           0.002061326    0.003644166   -0.010470600
     11        1           0.000770808    0.002991137   -0.000729449
     12        6           0.002593503    0.000137895   -0.003858356
     13        1          -0.001132542   -0.002042528   -0.002408242
     14        6           0.002946815   -0.003371881   -0.003056210
     15        6          -0.000865845   -0.001111300   -0.000476466
     16        1          -0.003385148   -0.000716046    0.002197133
     17        1          -0.000473822   -0.003016430   -0.002713663
     18        1           0.002485123   -0.001468479    0.002450291
     19        8           0.002760304    0.007096025    0.007379060
     20        8          -0.005646134   -0.008833499   -0.005592651
     21        1          -0.002156788    0.010138158    0.007310300
     22        1          -0.008744851   -0.000727984    0.006312923
 -------------------------------------------------------------------
 Cartesian Forces:  Max     0.015793292 RMS     0.005005521

 GradGradGradGradGradGradGradGradGradGradGradGradGradGradGradGradGradGrad
 Berny optimization.
 FormGI is forming the generalized inverse of G from B-inverse, IUseBI=4.
 Internal  Forces:  Max     0.022422526 RMS     0.003945090
 Search for a local minimum.
 Step number   1 out of a maximum of  107
 All quantities printed in internal units (Hartrees-Bohrs-Radians)
 Mixed Optimization -- RFO/linear search
 Second derivative matrix not updated -- first step.
 ITU=  0
     Eigenvalues ---    0.00230   0.00230   0.00230   0.00230   0.00302
     Eigenvalues ---    0.00381   0.00466   0.00615   0.01455   0.01516
     Eigenvalues ---    0.03160   0.03263   0.04696   0.04741   0.05421
     Eigenvalues ---    0.05634   0.05816   0.06062   0.07249   0.07360
     Eigenvalues ---    0.07428   0.08720   0.11569   0.12033   0.14003
     Eigenvalues ---    0.14353   0.15999   0.16000   0.16000   0.16000
     Eigenvalues ---    0.16000   0.16000   0.16000   0.16000   0.16101
     Eigenvalues ---    0.19017   0.22133   0.22178   0.24994   0.25000
     Eigenvalues ---    0.26456   0.28958   0.29506   0.31212   0.33787
     Eigenvalues ---    0.33805   0.33913   0.33961   0.34120   0.34289
     Eigenvalues ---    0.34334   0.34404   0.34490   0.34546   0.42781
     Eigenvalues ---    0.43483   0.51333   0.53184   0.66800   0.95466
 RFO step:  Lambda=-4.06602435D-03 EMin= 2.30000000D-03
 Linear search not attempted -- first point.
 Maximum step size (   0.300) exceeded in Quadratic search.
    -- Step size scaled by   0.925
 Iteration  1 RMS(Cart)=  0.22705778 RMS(Int)=  0.01096697
 Iteration  2 RMS(Cart)=  0.06216895 RMS(Int)=  0.00046566
 Iteration  3 RMS(Cart)=  0.00096077 RMS(Int)=  0.00007966
 Iteration  4 RMS(Cart)=  0.00000036 RMS(Int)=  0.00007966
 Variable       Old X    -DE/DX   Delta X   Delta X   Delta X     New X
                                 (Linear)    (Quad)   (Total)
    R1        2.06419  -0.00400   0.00000  -0.01058  -0.01058   2.05361
    R2        2.07128  -0.00398   0.00000  -0.01066  -0.01066   2.06062
    R3        2.07477  -0.00374   0.00000  -0.01008  -0.01008   2.06468
    R4        2.85609  -0.00655   0.00000  -0.01915  -0.01915   2.83694
    R5        2.90091  -0.00708   0.00000  -0.02230  -0.02230   2.87861
    R6        2.30511  -0.02242   0.00000  -0.02163  -0.02163   2.28348
    R7        2.07692  -0.00377   0.00000  -0.01020  -0.01020   2.06672
    R8        2.07396  -0.00347   0.00000  -0.00935  -0.00935   2.06461
    R9        2.67941  -0.00972   0.00000  -0.02082  -0.02081   2.65859
   R10        1.85243  -0.01272   0.00000  -0.02273  -0.02274   1.82969
   R11        2.06845  -0.00313   0.00000  -0.00834  -0.00834   2.06011
   R12        2.06511  -0.00315   0.00000  -0.00835  -0.00835   2.05676
   R13        2.95644  -0.00798   0.00000  -0.02746  -0.02746   2.92898
   R14        2.67078  -0.00804   0.00000  -0.01694  -0.01694   2.65384
   R15        2.88959  -0.00678   0.00000  -0.02097  -0.02097   2.86862
   R16        2.45933  -0.01060   0.00000  -0.01458  -0.01458   2.44475
   R17        4.11143  -0.00203   0.00000  -0.05108  -0.05108   4.06035
   R18        2.07661  -0.00403   0.00000  -0.01090  -0.01090   2.06571
   R19        2.06769  -0.00401   0.00000  -0.01067  -0.01067   2.05702
   R20        2.06653  -0.00377   0.00000  -0.01003  -0.01003   2.05650
   R21        1.83482  -0.01265   0.00000  -0.02182  -0.02182   1.81300
    A1        1.93392   0.00071   0.00000   0.00509   0.00510   1.93902
    A2        1.90950   0.00092   0.00000   0.00608   0.00608   1.91558
    A3        1.91158  -0.00005   0.00000   0.00077   0.00077   1.91235
    A4        1.85837   0.00071   0.00000   0.00191   0.00187   1.86023
    A5        1.93194  -0.00087   0.00000  -0.00536  -0.00538   1.92656
    A6        1.91788  -0.00140   0.00000  -0.00848  -0.00850   1.90938
    A7        2.06576  -0.00215   0.00000  -0.00761  -0.00778   2.05797
    A8        2.14278   0.00092   0.00000   0.00355   0.00338   2.14615
    A9        2.07444   0.00124   0.00000   0.00472   0.00454   2.07899
   A10        1.88372  -0.00020   0.00000  -0.00631  -0.00636   1.87736
   A11        1.86442   0.00023   0.00000   0.00113   0.00116   1.86558
   A12        2.01953  -0.00293   0.00000  -0.01317  -0.01320   2.00634
   A13        1.86619   0.00022   0.00000   0.00541   0.00538   1.87157
   A14        1.96382   0.00133   0.00000   0.00369   0.00358   1.96740
   A15        1.85765   0.00155   0.00000   0.01098   0.01097   1.86862
   A16        1.91059  -0.00454   0.00000  -0.02561  -0.02560   1.88499
   A17        1.91550  -0.00025   0.00000  -0.00228  -0.00231   1.91319
   A18        1.89737   0.00024   0.00000  -0.00100  -0.00100   1.89637
   A19        1.95537   0.00081   0.00000   0.00448   0.00447   1.95984
   A20        1.85316  -0.00039   0.00000  -0.00393  -0.00392   1.84925
   A21        1.86074   0.00126   0.00000   0.00911   0.00909   1.86984
   A22        1.97813  -0.00172   0.00000  -0.00665  -0.00664   1.97148
   A23        2.01768   0.00098   0.00000   0.00413   0.00401   2.02169
   A24        1.96553  -0.00042   0.00000  -0.00177  -0.00153   1.96399
   A25        1.69951  -0.00046   0.00000  -0.00325  -0.00321   1.69630
   A26        2.02821  -0.00040   0.00000  -0.00151  -0.00163   2.02658
   A27        1.91488  -0.00024   0.00000  -0.00225  -0.00225   1.91264
   A28        1.79160   0.00047   0.00000   0.00430   0.00430   1.79590
   A29        1.93200  -0.00082   0.00000  -0.00454  -0.00455   1.92745
   A30        1.89887  -0.00098   0.00000  -0.00619  -0.00620   1.89266
   A31        1.92594  -0.00002   0.00000   0.00046   0.00046   1.92641
   A32        1.90196   0.00076   0.00000   0.00316   0.00314   1.90510
   A33        1.89916   0.00060   0.00000   0.00460   0.00461   1.90377
   A34        1.90560   0.00049   0.00000   0.00264   0.00264   1.90824
   A35        1.90968  -0.00171   0.00000  -0.00962  -0.00962   1.90007
   A36        3.18088  -0.00168   0.00000  -0.25088  -0.25087   2.93001
   A37        3.29719  -0.00089   0.00000  -0.13085  -0.13088   3.16631
    D1        2.97917   0.00025   0.00000   0.02413   0.02412   3.00330
    D2       -0.14020  -0.00008   0.00000  -0.01129  -0.01128  -0.15148
    D3        0.84174  -0.00003   0.00000   0.02075   0.02076   0.86250
    D4       -2.27763  -0.00036   0.00000  -0.01467  -0.01465  -2.29228
    D5       -1.20596   0.00048   0.00000   0.02682   0.02680  -1.17915
    D6        1.95786   0.00015   0.00000  -0.00859  -0.00860   1.94926
    D7        2.44339  -0.00071   0.00000  -0.05494  -0.05490   2.38849
    D8       -1.83832  -0.00044   0.00000  -0.05117  -0.05118  -1.88950
    D9        0.22591  -0.00008   0.00000  -0.04444  -0.04448   0.18143
   D10       -0.71953  -0.00039   0.00000  -0.02095  -0.02091  -0.74044
   D11        1.28194  -0.00012   0.00000  -0.01718  -0.01718   1.26476
   D12       -2.93702   0.00024   0.00000  -0.01045  -0.01048  -2.94750
   D13        1.34682  -0.00123   0.00000  -0.04717  -0.04716   1.29967
   D14       -0.82986   0.00034   0.00000  -0.03057  -0.03053  -0.86040
   D15       -2.86839  -0.00159   0.00000  -0.04584  -0.04590  -2.91429
   D16        3.02650   0.00042   0.00000   0.00470   0.00511   3.03160
   D17        0.93133  -0.00062   0.00000  -0.03698  -0.03694   0.89439
   D18       -1.25764   0.00004   0.00000   0.00949   0.00903  -1.24861
   D19        3.03237  -0.00016   0.00000   0.00173   0.00174   3.03411
   D20       -0.86147  -0.00016   0.00000   0.00196   0.00191  -0.85956
   D21        1.00685   0.00003   0.00000   0.00474   0.00478   1.01163
   D22        0.97257   0.00022   0.00000   0.00703   0.00704   0.97961
   D23       -2.92127   0.00021   0.00000   0.00725   0.00721  -2.91406
   D24       -1.05295   0.00041   0.00000   0.01004   0.01008  -1.04288
   D25       -1.06431  -0.00015   0.00000   0.00202   0.00203  -1.06228
   D26        1.32503  -0.00015   0.00000   0.00225   0.00220   1.32723
   D27       -3.08984   0.00004   0.00000   0.00503   0.00507  -3.08477
   D28        0.80296  -0.00026   0.00000   0.00633   0.00631   0.80927
   D29        2.89871   0.00072   0.00000   0.01197   0.01200   2.91071
   D30       -1.35205   0.00011   0.00000   0.00928   0.00927  -1.34278
   D31        1.15500  -0.00008   0.00000  -0.00264  -0.00260   1.15240
   D32       -0.93449   0.00011   0.00000   0.00012   0.00016  -0.93433
   D33       -3.02476   0.00013   0.00000   0.00046   0.00050  -3.02426
   D34       -1.20697  -0.00009   0.00000  -0.00289  -0.00294  -1.20991
   D35        2.98673   0.00009   0.00000  -0.00012  -0.00018   2.98654
   D36        0.89645   0.00011   0.00000   0.00021   0.00016   0.89661
   D37        3.05461  -0.00026   0.00000  -0.00582  -0.00580   3.04881
   D38        0.96513  -0.00008   0.00000  -0.00306  -0.00305   0.96208
   D39       -1.12515  -0.00006   0.00000  -0.00272  -0.00271  -1.12786
         Item               Value     Threshold  Converged?
 Maximum Force            0.022423     0.000450     NO 
 RMS     Force            0.003945     0.000300     NO 
 Maximum Displacement     1.010510     0.001800     NO 
 RMS     Displacement     0.283009     0.001200     NO 
 Predicted change in Energy=-2.240736D-03
 GradGradGradGradGradGradGradGradGradGradGradGradGradGradGradGradGradGrad

                          Input orientation:                          
 ---------------------------------------------------------------------
 Center     Atomic      Atomic             Coordinates (Angstroms)
 Number     Number       Type             X           Y           Z
 ---------------------------------------------------------------------
      1          1           0       -2.648651   -1.871280   -1.182564
      2          6           0       -2.103335   -1.398234   -0.370266
      3          1           0       -2.248362   -1.937563    0.566290
      4          1           0       -1.031634   -1.422665   -0.581455
      5          6           0       -2.551014    0.027561   -0.227325
      6          6           0       -2.043959    0.817322    0.972509
      7          1           0       -1.761116    1.812214    0.617143
      8          1           0       -2.891588    0.944491    1.650012
      9          8           0       -3.278529    0.571339   -1.024305
     10          8           0       -1.019788    0.190659    1.705748
     11          1           0        2.113029   -1.361352    1.177924
     12          6           0        2.477832   -0.430909    0.742442
     13          1           0        2.585418    0.320242    1.522694
     14          6           0        1.402385    0.116301   -0.230347
     15          6           0        1.680312    1.486988   -0.820542
     16          1           0        2.554504    1.450265   -1.475803
     17          1           0        1.874671    2.180403   -0.004272
     18          1           0        0.821848    1.834638   -1.391924
     19          8           0        0.977304   -0.783904   -1.056549
     20          8           0        3.736404   -0.583041    0.138238
     21          1           0        3.726507   -1.374308   -0.404203
     22          1           0       -0.201218    0.256563    1.192842
 ---------------------------------------------------------------------
                    Distance matrix (angstroms):
                    1          2          3          4          5
     1  H    0.000000
     2  C    1.086725   0.000000
     3  H    1.795303   1.090434   0.000000
     4  H    1.782507   1.092584   1.750104   0.000000
     5  C    2.127818   1.501245   2.140826   2.130042   0.000000
     6  C    3.498367   2.591381   2.792165   2.908118   1.523295
     7  H    4.194615   3.376250   3.781643   3.526079   2.126512
     8  H    4.001383   3.192369   3.145541   3.747306   2.116871
     9  O    2.527485   2.384967   3.144173   3.036562   1.208367
    10  O    3.904758   2.829927   2.708706   2.798974   2.471442
    11  H    5.339057   4.491768   4.441604   3.603898   5.065284
    12  C    5.662257   4.812580   4.963663   3.879773   5.141977
    13  H    6.286229   5.340492   5.420131   4.533016   5.434258
    14  C    4.611734   3.821448   4.263912   2.901059   3.954396
    15  C    5.490805   4.779459   5.393081   3.984708   4.515080
    16  H    6.179926   5.570603   6.222142   4.681237   5.445098
    17  H    6.185867   5.363313   5.855134   4.664960   4.926578
    18  H    5.081538   4.477939   5.243118   3.834355   3.999752
    19  O    3.787587   3.215388   3.790706   2.160917   3.714177
    20  O    6.646278   5.918249   6.151048   4.894601   6.327566
    21  H    6.441698   5.829990   6.079324   4.761688   6.434578
    22  H    4.019975   2.966430   3.065543   2.580219   2.755151
                    6          7          8          9         10
     6  C    0.000000
     7  H    1.093662   0.000000
     8  H    1.092545   1.760036   0.000000
     9  O    2.360495   2.556690   2.727807   0.000000
    10  O    1.406867   2.089036   2.018664   3.563709   0.000000
    11  H    4.697805   5.039345   5.530458   6.136286   3.535800
    12  C    4.696553   4.797498   5.616589   6.104228   3.680713
    13  H    4.688382   4.683840   5.513936   6.398135   3.612175
    14  C    3.716932   3.688103   4.760236   4.769527   3.101760
    15  C    4.187323   3.743813   5.224959   5.046785   3.918309
    16  H    5.247925   4.809991   6.299717   5.916134   4.948175
    17  H    4.262365   3.706841   5.194358   5.494090   3.906552
    18  H    3.852055   3.272393   4.882145   4.306294   3.961043
    19  O    3.976057   4.127956   5.028035   4.466524   3.545198
    20  O    6.005800   6.015757   6.967718   7.203707   5.067254
    21  H    6.324307   6.427370   7.307243   7.296616   5.424789
    22  H    1.938735   2.277008   2.814309   3.805873   0.968232
                   11         12         13         14         15
    11  H    0.000000
    12  C    1.090161   0.000000
    13  H    1.780387   1.088391   0.000000
    14  C    2.161412   1.549949   2.124691   0.000000
    15  C    3.506302   2.599478   2.769705   1.518010   0.000000
    16  H    3.891318   2.909519   3.204511   2.158240   1.093128
    17  H    3.741448   2.782145   2.509379   2.129479   1.088529
    18  H    4.299490   3.525691   3.728078   2.153826   1.088254
    19  O    2.572195   2.369084   3.233831   1.293705   2.388905
    20  O    2.078957   1.404354   2.014301   2.464260   3.071123
    21  H    2.259780   1.940100   2.808294   2.766529   3.542212
    22  H    2.823758   2.802282   2.806812   2.148647   3.017915
                   16         17         18         19         20
    16  H    0.000000
    17  H    1.777829   0.000000
    18  H    1.776760   1.775828   0.000000
    19  O    2.766739   3.271035   2.644504   0.000000
    20  O    2.852429   3.335113   4.084263   3.013386   0.000000
    21  H    3.240390   4.028052   4.439591   2.886564   0.959397
    22  H    4.017536   3.073038   3.196561   2.744311   4.161970
                   21         22
    21  H    0.000000
    22  H    4.542832   0.000000
 Stoichiometry    C6H12O4(3)
 Framework group  C1[X(C6H12O4)]
 Deg. of freedom    60
 Full point group                 C1      NOp   1
 Largest Abelian subgroup         C1      NOp   1
 Largest concise Abelian subgroup C1      NOp   1
                         Standard orientation:                         
 ---------------------------------------------------------------------
 Center     Atomic      Atomic             Coordinates (Angstroms)
 Number     Number       Type             X           Y           Z
 ---------------------------------------------------------------------
      1          1           0       -2.561012   -2.029180    1.091198
      2          6           0       -2.032798   -1.079481    1.085409
      3          1           0       -2.147780   -0.560585    2.037550
      4          1           0       -0.962358   -1.253098    0.952163
      5          6           0       -2.543521   -0.226885   -0.039748
      6          6           0       -2.065528    1.217585   -0.113621
      7          1           0       -1.829991    1.434220   -1.159416
      8          1           0       -2.914001    1.847310    0.164217
      9          8           0       -3.299552   -0.640109   -0.886988
     10          8           0       -1.009786    1.538802    0.759020
     11          1           0        2.186707    0.340900    1.680618
     12          6           0        2.506553    0.457139    0.644935
     13          1           0        2.584748    1.515466    0.403224
     14          6           0        1.401755   -0.111034   -0.281857
     15          6           0        1.614027    0.099351   -1.770156
     16          1           0        2.485086   -0.464016   -2.114832
     17          1           0        1.781725    1.160163   -1.947499
     18          1           0        0.737374   -0.224940   -2.327484
     19          8           0        1.012849   -1.291687    0.076589
     20          8           0        3.767106   -0.115301    0.409287
     21          1           0        3.789719   -0.989245    0.804448
     22          1           0       -0.198080    1.149316    0.402781
 ---------------------------------------------------------------------
 Rotational constants (GHZ):           2.1782868           0.5562595           0.5440543
 Standard basis: Aug-CC-pVTZ (5D, 7F)
 There are   850 symmetry adapted cartesian basis functions of A   symmetry.
 There are   736 symmetry adapted basis functions of A   symmetry.
   736 basis functions,  1044 primitive gaussians,   850 cartesian basis functions
    41 alpha electrons       39 beta electrons
       nuclear repulsion energy       543.4404527814 Hartrees.
 NAtoms=   22 NActive=   22 NUniq=   22 SFac= 1.00D+00 NAtFMM=   60 NAOKFM=F Big=F
 Integral buffers will be    131072 words long.
 Raffenetti 2 integral format.
 Two-electron integral symmetry is turned on.
 Nuclear repulsion after empirical dispersion term =      543.4283574432 Hartrees.
 One-electron integrals computed using PRISM.
 NBasis=   736 RedAO= T EigKep=  4.46D-06  NBF=   736
 NBsUse=   736 1.00D-06 EigRej= -1.00D+00 NBFU=   736
 Initial guess from the checkpoint file:  "Reverse-wb-opt.chk"
 B after Tr=    -0.000000    0.000000    0.000000
         Rot=    0.869245    0.494154   -0.007730   -0.012857 Ang=  59.26 deg.
 Initial guess <Sx>= 0.0000 <Sy>= 0.0000 <Sz>= 1.0000 <S**2>= 2.0083 S= 1.0028
 ExpMin= 2.53D-02 ExpMax= 1.53D+04 ExpMxC= 5.22D+02 IAcc=3 IRadAn=         7 AccDes= 0.00D+00
 Harris functional with IExCor= 4639 and IRadAn=       7 diagonalized for initial guess.
 HarFok:  IExCor= 4639 AccDes= 0.00D+00 IRadAn=         7 IDoV= 1 UseB2=F ITyADJ=14
 ICtDFT=  3500011 ScaDFX=  1.000000  1.000000  1.000000  1.000000
 FoFCou: FMM=F IPFlag=           0 FMFlag=      100000 FMFlg1=           0
         NFxFlg=           0 DoJE=T BraDBF=F KetDBF=T FulRan=T
         wScrn=  0.000000 ICntrl=       500 IOpCl=  0 I1Cent=   200000004 NGrid=           0
         NMat0=    1 NMatS0=      1 NMatT0=    0 NMatD0=    1 NMtDS0=    0 NMtDT0=    0
 Petite list used in FoFCou.
 Requested convergence on RMS density matrix=1.00D-08 within 128 cycles.
 Requested convergence on MAX density matrix=1.00D-06.
 Requested convergence on             energy=1.00D-06.
 No special actions if energy rises.
 SCF Done:  E(UwB97XD) =  -536.660340351     A.U. after   18 cycles
            NFock= 18  Conv=0.46D-08     -V/T= 2.0057
 <Sx>= 0.0000 <Sy>= 0.0000 <Sz>= 1.0000 <S**2>= 2.0077 S= 1.0026
 <L.S>=  0.00000000000    
 Annihilation of the first spin contaminant:
 S**2 before annihilation     2.0077,   after     2.0000
 Calling FoFJK, ICntrl=      2127 FMM=F ISym2X=0 I1Cent= 0 IOpClX= 1 NMat=1 NMatS=1 NMatT=0.
 ***** Axes restored to original set *****
 -------------------------------------------------------------------
 Center     Atomic                   Forces (Hartrees/Bohr)
 Number     Number              X              Y              Z
 -------------------------------------------------------------------
      1        1          -0.000088079    0.000085225    0.000339427
      2        6          -0.001364010   -0.001316672    0.000932397
      3        1          -0.000339344   -0.000039948   -0.000160854
      4        1          -0.003725193   -0.000082497    0.000390404
      5        6          -0.000060952    0.001041468   -0.004505978
      6        6           0.000724541   -0.002210766    0.002189202
      7        1          -0.000089373    0.000292380    0.000213950
      8        1           0.000112295    0.000390614   -0.000488408
      9        8           0.000427791   -0.000809540    0.001692602
     10        8           0.000760423    0.002599361    0.000061378
     11        1           0.000081938    0.000058336    0.000419846
     12        6           0.001496241    0.000265610   -0.001353207
     13        1          -0.000176630   -0.000161118    0.000356116
     14        6          -0.000227758   -0.001519219   -0.001268928
     15        6          -0.000885616    0.000227820   -0.000019032
     16        1          -0.000245020    0.000007237    0.000238167
     17        1          -0.000015564   -0.000008583   -0.000247228
     18        1           0.000235412   -0.000056883    0.000168633
     19        8           0.005277592    0.002831017    0.000570786
     20        8          -0.002123922   -0.001459034    0.000307388
     21        1           0.000576634    0.001071355    0.000350767
     22        1          -0.000351405   -0.001206163   -0.000187427
 -------------------------------------------------------------------
 Cartesian Forces:  Max     0.005277592 RMS     0.001335314

 GradGradGradGradGradGradGradGradGradGradGradGradGradGradGradGradGradGrad
 Berny optimization.
 Using GEDIIS/GDIIS optimizer.
 FormGI is forming the generalized inverse of G from B-inverse, IUseBI=4.
 Internal  Forces:  Max     0.021913995 RMS     0.003469151
 Search for a local minimum.
 Step number   2 out of a maximum of  107
 All quantities printed in internal units (Hartrees-Bohrs-Radians)
 Mixed Optimization -- RFO/linear search
 Update second derivatives using D2CorX and points    1    2
 DE= -2.34D-04 DEPred=-2.24D-03 R= 1.05D-01
 Trust test= 1.05D-01 RLast= 3.28D-01 DXMaxT set to 3.00D-01
 ITU=  0  0
 Use linear search instead of GDIIS.
     Eigenvalues ---    0.00195   0.00230   0.00230   0.00294   0.00381
     Eigenvalues ---    0.00440   0.00612   0.00813   0.01508   0.02224
     Eigenvalues ---    0.03143   0.03955   0.04624   0.04782   0.05645
     Eigenvalues ---    0.05741   0.05868   0.06095   0.07277   0.07436
     Eigenvalues ---    0.07542   0.08824   0.11465   0.11828   0.13839
     Eigenvalues ---    0.14036   0.15644   0.15958   0.16000   0.16000
     Eigenvalues ---    0.16000   0.16000   0.16000   0.16009   0.17358
     Eigenvalues ---    0.18241   0.20755   0.22363   0.24710   0.24998
     Eigenvalues ---    0.27029   0.28648   0.29865   0.30498   0.32391
     Eigenvalues ---    0.33796   0.33882   0.34005   0.34170   0.34306
     Eigenvalues ---    0.34358   0.34390   0.34504   0.34524   0.40693
     Eigenvalues ---    0.43265   0.48941   0.52452   0.65033   0.88697
 RFO step:  Lambda=-9.67525041D-03 EMin= 1.95217877D-03
 Quartic linear search produced a step of -0.38971.
 Maximum step size (   0.300) exceeded in Quadratic search.
    -- Step size scaled by   0.429
 Iteration  1 RMS(Cart)=  0.20800632 RMS(Int)=  0.01219603
 Iteration  2 RMS(Cart)=  0.04262995 RMS(Int)=  0.00056671
 Iteration  3 RMS(Cart)=  0.00112491 RMS(Int)=  0.00040125
 Iteration  4 RMS(Cart)=  0.00000048 RMS(Int)=  0.00040125
 Variable       Old X    -DE/DX   Delta X   Delta X   Delta X     New X
                                 (Linear)    (Quad)   (Total)
    R1        2.05361  -0.00024   0.00412  -0.01421  -0.01009   2.04352
    R2        2.06062  -0.00007   0.00415  -0.01420  -0.01005   2.05057
    R3        2.06468  -0.00373   0.00393  -0.01608  -0.01215   2.05254
    R4        2.83694  -0.00052   0.00746  -0.02583  -0.01838   2.81857
    R5        2.87861   0.00333   0.00869  -0.02680  -0.01811   2.86050
    R6        2.28348  -0.00174   0.00843  -0.02918  -0.02075   2.26273
    R7        2.06672   0.00017   0.00397  -0.01341  -0.00944   2.05728
    R8        2.06461  -0.00034   0.00364  -0.01266  -0.00902   2.05559
    R9        2.65859   0.00173   0.00811  -0.02664  -0.01852   2.64007
   R10        1.82969   0.00343   0.00886  -0.02853  -0.01968   1.81001
   R11        2.06011   0.00009   0.00325  -0.01101  -0.00776   2.05235
   R12        2.05676   0.00013   0.00326  -0.01100  -0.00774   2.04902
   R13        2.92898   0.00003   0.01070  -0.03643  -0.02573   2.90325
   R14        2.65384  -0.00163   0.00660  -0.02341  -0.01681   2.63704
   R15        2.86862  -0.00007   0.00817  -0.02789  -0.01972   2.84890
   R16        2.44475  -0.00407   0.00568  -0.02088  -0.01519   2.42956
   R17        4.06035   0.00322   0.01991  -0.04852  -0.02860   4.03175
   R18        2.06571  -0.00034   0.00425  -0.01471  -0.01047   2.05525
   R19        2.05702  -0.00019   0.00416  -0.01431  -0.01015   2.04687
   R20        2.05650  -0.00029   0.00391  -0.01352  -0.00961   2.04689
   R21        1.81300  -0.00109   0.00850  -0.02948  -0.02098   1.79202
    A1        1.93902  -0.00016  -0.00199   0.00609   0.00411   1.94312
    A2        1.91558  -0.00007  -0.00237   0.00794   0.00557   1.92115
    A3        1.91235  -0.00030  -0.00030   0.00034   0.00003   1.91238
    A4        1.86023   0.00018  -0.00073   0.00318   0.00243   1.86267
    A5        1.92656  -0.00005   0.00210  -0.00723  -0.00514   1.92142
    A6        1.90938   0.00042   0.00331  -0.01045  -0.00715   1.90223
    A7        2.05797   0.00406   0.00303  -0.00645  -0.00337   2.05460
    A8        2.14615  -0.00171  -0.00132   0.00276   0.00147   2.14762
    A9        2.07899  -0.00232  -0.00177   0.00371   0.00197   2.08096
   A10        1.87736   0.00059   0.00248  -0.00388  -0.00140   1.87596
   A11        1.86558  -0.00686  -0.00045  -0.00960  -0.01008   1.85550
   A12        2.00634   0.01168   0.00514  -0.00385   0.00134   2.00768
   A13        1.87157   0.00032  -0.00210   0.00385   0.00175   1.87331
   A14        1.96740  -0.00548  -0.00139   0.00024  -0.00112   1.96628
   A15        1.86862  -0.00106  -0.00428   0.01337   0.00909   1.87771
   A16        1.88499   0.00989   0.00998  -0.01928  -0.00930   1.87569
   A17        1.91319  -0.00028   0.00090  -0.00403  -0.00314   1.91005
   A18        1.89637   0.00011   0.00039  -0.00114  -0.00075   1.89562
   A19        1.95984  -0.00018  -0.00174   0.00573   0.00398   1.96382
   A20        1.84925   0.00003   0.00153  -0.00507  -0.00354   1.84571
   A21        1.86984   0.00003  -0.00354   0.01237   0.00882   1.87866
   A22        1.97148   0.00028   0.00259  -0.00835  -0.00576   1.96572
   A23        2.02169   0.00256  -0.00156   0.00646   0.00414   2.02583
   A24        1.96399  -0.00124   0.00060  -0.00413  -0.00412   1.95988
   A25        1.69630  -0.00092   0.00125  -0.00600  -0.00483   1.69148
   A26        2.02658  -0.00152   0.00064  -0.00462  -0.00278   2.02380
   A27        1.91264  -0.00195   0.00087  -0.00747  -0.00638   1.90626
   A28        1.79590   0.00323  -0.00168   0.01675   0.01498   1.81088
   A29        1.92745  -0.00006   0.00177  -0.00616  -0.00439   1.92306
   A30        1.89266   0.00022   0.00242  -0.00790  -0.00549   1.88717
   A31        1.92641   0.00002  -0.00018   0.00063   0.00045   1.92685
   A32        1.90510  -0.00009  -0.00122   0.00403   0.00279   1.90790
   A33        1.90377   0.00001  -0.00180   0.00610   0.00430   1.90807
   A34        1.90824  -0.00010  -0.00103   0.00336   0.00234   1.91057
   A35        1.90007   0.00115   0.00375  -0.01105  -0.00730   1.89277
   A36        2.93001   0.02191   0.09777   0.12848   0.22649   3.15651
   A37        3.16631  -0.00339   0.05101  -0.24385  -0.19258   2.97372
    D1        3.00330  -0.00157  -0.00940   0.00622  -0.00318   3.00012
    D2       -0.15148   0.00116   0.00440   0.00764   0.01203  -0.13945
    D3        0.86250  -0.00114  -0.00809   0.00312  -0.00496   0.85754
    D4       -2.29228   0.00158   0.00571   0.00454   0.01025  -2.28202
    D5       -1.17915  -0.00158  -0.01045   0.00971  -0.00074  -1.17989
    D6        1.94926   0.00114   0.00335   0.01113   0.01448   1.96373
    D7        2.38849   0.00495   0.02140  -0.00189   0.01949   2.40798
    D8       -1.88950   0.00224   0.01994  -0.00402   0.01594  -1.87356
    D9        0.18143   0.00313   0.01733   0.00377   0.02112   0.20255
   D10       -0.74044   0.00233   0.00815  -0.00325   0.00487  -0.73556
   D11        1.26476  -0.00039   0.00670  -0.00538   0.00133   1.26608
   D12       -2.94750   0.00051   0.00409   0.00241   0.00651  -2.94099
   D13        1.29967   0.00958   0.01838   0.01622   0.03459   1.33425
   D14       -0.86040   0.00385   0.01190   0.02447   0.03635  -0.82405
   D15       -2.91429   0.00725   0.01789   0.01114   0.02905  -2.88524
   D16        3.03160  -0.00134  -0.00199  -0.03664  -0.03855   2.99305
   D17        0.89439   0.00035   0.01440  -0.02063  -0.00873   0.88565
   D18       -1.24861  -0.00106  -0.00352  -0.01587  -0.01702  -1.26563
   D19        3.03411  -0.00042  -0.00068   0.00140   0.00056   3.03467
   D20       -0.85956  -0.00138  -0.00074  -0.00341  -0.00392  -0.86348
   D21        1.01163   0.00146  -0.00186   0.01133   0.00940   1.02102
   D22        0.97961  -0.00016  -0.00274   0.00937   0.00647   0.98608
   D23       -2.91406  -0.00112  -0.00281   0.00457   0.00199  -2.91208
   D24       -1.04288   0.00172  -0.00393   0.01930   0.01530  -1.02757
   D25       -1.06228  -0.00037  -0.00079   0.00202   0.00107  -1.06121
   D26        1.32723  -0.00132  -0.00086  -0.00278  -0.00341   1.32382
   D27       -3.08477   0.00152  -0.00197   0.01196   0.00991  -3.07486
   D28        0.80927   0.00029  -0.00246   0.00953   0.00706   0.81633
   D29        2.91071  -0.00014  -0.00467   0.01609   0.01143   2.92213
   D30       -1.34278   0.00007  -0.00361   0.01301   0.00940  -1.33338
   D31        1.15240   0.00007   0.00101  -0.00365  -0.00265   1.14976
   D32       -0.93433   0.00007  -0.00006  -0.00003  -0.00011  -0.93443
   D33       -3.02426   0.00006  -0.00019   0.00037   0.00016  -3.02410
   D34       -1.20991   0.00085   0.00114   0.00088   0.00242  -1.20748
   D35        2.98654   0.00086   0.00007   0.00450   0.00497   2.99151
   D36        0.89661   0.00084  -0.00006   0.00490   0.00523   0.90184
   D37        3.04881  -0.00092   0.00226  -0.01230  -0.01041   3.03840
   D38        0.96208  -0.00092   0.00119  -0.00867  -0.00787   0.95421
   D39       -1.12786  -0.00094   0.00106  -0.00828  -0.00761  -1.13546
         Item               Value     Threshold  Converged?
 Maximum Force            0.021914     0.000450     NO 
 RMS     Force            0.003469     0.000300     NO 
 Maximum Displacement     0.762329     0.001800     NO 
 RMS     Displacement     0.241111     0.001200     NO 
 Predicted change in Energy=-5.424927D-03
 GradGradGradGradGradGradGradGradGradGradGradGradGradGradGradGradGradGrad

                          Input orientation:                          
 ---------------------------------------------------------------------
 Center     Atomic      Atomic             Coordinates (Angstroms)
 Number     Number       Type             X           Y           Z
 ---------------------------------------------------------------------
      1          1           0       -3.052058   -1.956535   -0.956889
      2          6           0       -2.401896   -1.491843   -0.228368
      3          1           0       -2.592421   -1.871864    0.770012
      4          1           0       -1.364399   -1.718483   -0.456336
      5          6           0       -2.593657   -0.013015   -0.258890
      6          6           0       -1.912759    0.807604    0.815486
      7          1           0       -1.498528    1.693499    0.337156
      8          1           0       -2.698774    1.140845    1.489565
      9          8           0       -3.257052    0.542501   -1.086564
     10          8           0       -0.968066    0.116077    1.577812
     11          1           0        2.219733   -1.421823    1.015912
     12          6           0        2.538521   -0.430668    0.706881
     13          1           0        2.530297    0.234363    1.563245
     14          6           0        1.498285    0.136163   -0.271351
     15          6           0        1.701100    1.567799   -0.698045
     16          1           0        2.612370    1.659014   -1.284660
     17          1           0        1.786769    2.176373    0.193881
     18          1           0        0.859263    1.908760   -1.288222
     19          8           0        1.206665   -0.694359   -1.208435
     20          8           0        3.830476   -0.425023    0.179506
     21          1           0        3.905105   -1.139679   -0.439335
     22          1           0       -0.177955    0.026026    1.043928
 ---------------------------------------------------------------------
                    Distance matrix (angstroms):
                    1          2          3          4          5
     1  H    0.000000
     2  C    1.081385   0.000000
     3  H    1.789029   1.085117   0.000000
     4  H    1.776349   1.086156   1.742267   0.000000
     5  C    2.115327   1.491522   2.124608   2.111559   0.000000
     6  C    3.475598   2.572225   2.764698   2.880858   1.513711
     7  H    4.172620   3.358913   3.754435   3.505601   2.113472
     8  H    3.962791   3.157606   3.099272   3.707134   2.097507
     9  O    2.510781   2.367773   3.117334   3.015190   1.197388
    10  O    3.881167   2.811327   2.691278   2.767751   2.456152
    11  H    5.654170   4.786709   4.839403   3.886068   5.174802
    12  C    6.029177   5.138920   5.329877   4.271337   5.238930
    13  H    6.504906   5.524146   5.595324   4.802184   5.443920
    14  C    5.055193   4.226542   4.674450   3.415976   4.094679
    15  C    5.922875   5.139706   5.693926   4.500595   4.597473
    16  H    6.727956   6.015523   6.616542   5.282831   5.563327
    17  H    6.466797   5.583818   5.991449   5.051985   4.917983
    18  H    5.508967   4.829342   5.517569   4.335158   4.083552
    19  O    4.448942   3.823378   4.442277   2.867900   3.975966
    20  O    7.141863   6.336160   6.610269   5.391109   6.452242
    21  H    7.024047   6.320347   6.649545   5.301224   6.598169
    22  H    4.024213   2.978016   3.083288   2.588774   2.744900
                    6          7          8          9         10
     6  C    0.000000
     7  H    1.088668   0.000000
     8  H    1.087773   1.753300   0.000000
     9  O    2.344184   2.538539   2.702986   0.000000
    10  O    1.397067   2.075784   2.013278   3.538389   0.000000
    11  H    4.699787   4.898102   5.566266   6.186610   3.583703
    12  C    4.621580   4.576740   5.523721   6.144279   3.654257
    13  H    4.541860   4.456883   5.307572   6.372585   3.500392
    14  C    3.642426   3.431686   4.661063   4.841788   3.082643
    15  C    3.991071   3.365273   4.932222   5.077938   3.796244
    16  H    5.060860   4.419385   6.014405   5.977956   4.836726
    17  H    3.993299   3.323684   4.782386   5.454284   3.707992
    18  H    3.649964   2.871823   4.578801   4.341817   3.842784
    19  O    4.010356   3.925403   5.089168   4.633513   3.626214
    20  O    5.908349   5.736835   6.841001   7.264440   5.027330
    21  H    6.262110   6.150535   7.247941   7.385467   5.421586
    22  H    1.916402   2.241408   2.792122   3.779760   0.957818
                   11         12         13         14         15
    11  H    0.000000
    12  C    1.086055   0.000000
    13  H    1.771715   1.084293   0.000000
    14  C    2.145892   1.536335   2.107233   0.000000
    15  C    3.484891   2.582433   2.753007   1.507575   0.000000
    16  H    3.865017   2.887639   3.185424   2.141742   1.087589
    17  H    3.716209   2.761333   2.489858   2.112374   1.083160
    18  H    4.272317   3.503322   3.704972   2.141139   1.083168
    19  O    2.550143   2.347724   3.208852   1.285665   2.371143
    20  O    2.070671   1.395459   2.009972   2.440762   3.045600
    21  H    2.244511   1.919390   2.790773   2.729244   3.500715
    22  H    2.801063   2.775141   2.765451   2.133511   2.990382
                   16         17         18         19         20
    16  H    0.000000
    17  H    1.770694   0.000000
    18  H    1.770811   1.768760   0.000000
    19  O    2.742295   3.247170   2.627410   0.000000
    20  O    2.823256   3.308203   4.053255   2.980488   0.000000
    21  H    3.196626   3.985537   4.392123   2.841021   0.948296
    22  H    3.984330   3.034257   3.171661   2.740304   4.125311
                   21         22
    21  H    0.000000
    22  H    4.497812   0.000000
 Stoichiometry    C6H12O4(3)
 Framework group  C1[X(C6H12O4)]
 Deg. of freedom    60
 Full point group                 C1      NOp   1
 Largest Abelian subgroup         C1      NOp   1
 Largest concise Abelian subgroup C1      NOp   1
                         Standard orientation:                         
 ---------------------------------------------------------------------
 Center     Atomic      Atomic             Coordinates (Angstroms)
 Number     Number       Type             X           Y           Z
 ---------------------------------------------------------------------
      1          1           0       -3.085309   -1.803314   -1.191764
      2          6           0       -2.424880   -1.459428   -0.407565
      3          1           0       -2.597747   -1.997929    0.518508
      4          1           0       -1.390495   -1.639738   -0.685541
      5          6           0       -2.622111    0.003491   -0.194012
      6          6           0       -1.926490    0.642481    0.988834
      7          1           0       -1.523144    1.596855    0.654649
      8          1           0       -2.702484    0.856911    1.720342
      9          8           0       -3.300843    0.682255   -0.909790
     10          8           0       -0.967110   -0.158163    1.613617
     11          1           0        2.216240   -1.565024    0.759245
     12          6           0        2.526573   -0.534906    0.610702
     13          1           0        2.530125   -0.018098    1.563902
     14          6           0        1.468550    0.177253   -0.245885
     15          6           0        1.659512    1.660421   -0.437012
     16          1           0        2.560742    1.851311   -1.015109
     17          1           0        1.757717    2.116303    0.540619
     18          1           0        0.806977    2.087788   -0.950620
     19          8           0        1.164434   -0.491506   -1.300973
     20          8           0        3.809694   -0.435799    0.071180
     21          1           0        3.876595   -1.039808   -0.656805
     22          1           0       -0.185547   -0.155426    1.059931
 ---------------------------------------------------------------------
 Rotational constants (GHZ):           2.2226699           0.5307132           0.5276570
 Standard basis: Aug-CC-pVTZ (5D, 7F)
 There are   850 symmetry adapted cartesian basis functions of A   symmetry.
 There are   736 symmetry adapted basis functions of A   symmetry.
   736 basis functions,  1044 primitive gaussians,   850 cartesian basis functions
    41 alpha electrons       39 beta electrons
       nuclear repulsion energy       541.4981647532 Hartrees.
 NAtoms=   22 NActive=   22 NUniq=   22 SFac= 1.00D+00 NAtFMM=   60 NAOKFM=F Big=F
 Integral buffers will be    131072 words long.
 Raffenetti 2 integral format.
 Two-electron integral symmetry is turned on.
 Nuclear repulsion after empirical dispersion term =      541.4862187373 Hartrees.
 One-electron integrals computed using PRISM.
 NBasis=   736 RedAO= T EigKep=  4.78D-06  NBF=   736
 NBsUse=   736 1.00D-06 EigRej= -1.00D+00 NBFU=   736
 Initial guess from the checkpoint file:  "Reverse-wb-opt.chk"
 B after Tr=     0.000000   -0.000000   -0.000000
         Rot=    0.826050   -0.563423    0.003715    0.013484 Ang= -68.61 deg.
 Initial guess <Sx>= 0.0000 <Sy>= 0.0000 <Sz>= 1.0000 <S**2>= 2.0080 S= 1.0027
 ExpMin= 2.53D-02 ExpMax= 1.53D+04 ExpMxC= 5.22D+02 IAcc=3 IRadAn=         7 AccDes= 0.00D+00
 Harris functional with IExCor= 4639 and IRadAn=       7 diagonalized for initial guess.
 HarFok:  IExCor= 4639 AccDes= 0.00D+00 IRadAn=         7 IDoV= 1 UseB2=F ITyADJ=14
 ICtDFT=  3500011 ScaDFX=  1.000000  1.000000  1.000000  1.000000
 FoFCou: FMM=F IPFlag=           0 FMFlag=      100000 FMFlg1=           0
         NFxFlg=           0 DoJE=T BraDBF=F KetDBF=T FulRan=T
         wScrn=  0.000000 ICntrl=       500 IOpCl=  0 I1Cent=   200000004 NGrid=           0
         NMat0=    1 NMatS0=      1 NMatT0=    0 NMatD0=    1 NMtDS0=    0 NMtDT0=    0
 Petite list used in FoFCou.
 Requested convergence on RMS density matrix=1.00D-08 within 128 cycles.
 Requested convergence on MAX density matrix=1.00D-06.
 Requested convergence on             energy=1.00D-06.
 No special actions if energy rises.
 SCF Done:  E(UwB97XD) =  -536.661070330     A.U. after   18 cycles
            NFock= 18  Conv=0.61D-08     -V/T= 2.0052
 <Sx>= 0.0000 <Sy>= 0.0000 <Sz>= 1.0000 <S**2>= 2.0076 S= 1.0025
 <L.S>=  0.00000000000    
 Annihilation of the first spin contaminant:
 S**2 before annihilation     2.0076,   after     2.0000
 Calling FoFJK, ICntrl=      2127 FMM=F ISym2X=0 I1Cent= 0 IOpClX= 1 NMat=1 NMatS=1 NMatT=0.
 ***** Axes restored to original set *****
 -------------------------------------------------------------------
 Center     Atomic                   Forces (Hartrees/Bohr)
 Number     Number              X              Y              Z
 -------------------------------------------------------------------
      1        1          -0.001544495   -0.001890459   -0.002075037
      2        6          -0.000666888   -0.002155420    0.000746192
      3        1          -0.000390978   -0.002057880    0.002683960
      4        1           0.003387578   -0.001545744   -0.000935235
      5        6           0.005807447   -0.003605946    0.004432532
      6        6          -0.000650442    0.000117974    0.001840786
      7        1           0.001005026    0.003464918   -0.001110671
      8        1          -0.001830563    0.001831927    0.002134424
      9        8          -0.010228107    0.007949233   -0.011766226
     10        8          -0.003592796   -0.000449350    0.008353138
     11        1          -0.000235116   -0.002995191    0.001552219
     12        6          -0.000646504    0.001289931    0.001849992
     13        1           0.000510225    0.001305930    0.003003523
     14        6          -0.003724303    0.000175137    0.002332076
     15        6          -0.000836667    0.001197307    0.000629253
     16        1           0.002679568    0.001050395   -0.001979237
     17        1           0.000298752    0.002807740    0.002360049
     18        1          -0.002149663    0.001391406   -0.001852479
     19        8          -0.002490260   -0.005382957   -0.006011557
     20        8           0.003100968    0.005759586    0.005698727
     21        1           0.002696125   -0.007515002   -0.007407700
     22        1           0.009501091   -0.000743535   -0.004478730
 -------------------------------------------------------------------
 Cartesian Forces:  Max     0.011766226 RMS     0.003870442

 GradGradGradGradGradGradGradGradGradGradGradGradGradGradGradGradGradGrad
 Berny optimization.
 Using GEDIIS/GDIIS optimizer.
 FormGI is forming the generalized inverse of G from B-inverse, IUseBI=4.
 Internal  Forces:  Max     0.017487896 RMS     0.003310924
 Search for a local minimum.
 Step number   3 out of a maximum of  107
 All quantities printed in internal units (Hartrees-Bohrs-Radians)
 Mixed Optimization -- RFO/linear search
 Update second derivatives using D2CorX and points    1    2    3
 DE= -7.30D-04 DEPred=-5.42D-03 R= 1.35D-01
 Trust test= 1.35D-01 RLast= 3.21D-01 DXMaxT set to 3.00D-01
 ITU=  0  0  0
 Use linear search instead of GDIIS.
     Eigenvalues ---    0.00219   0.00230   0.00233   0.00298   0.00381
     Eigenvalues ---    0.00457   0.00615   0.01002   0.01511   0.03052
     Eigenvalues ---    0.03179   0.04245   0.04813   0.05390   0.05672
     Eigenvalues ---    0.05912   0.06077   0.06959   0.07298   0.07558
     Eigenvalues ---    0.07835   0.08823   0.11479   0.11832   0.13925
     Eigenvalues ---    0.14659   0.15806   0.15999   0.16000   0.16000
     Eigenvalues ---    0.16000   0.16000   0.16102   0.16216   0.17054
     Eigenvalues ---    0.19064   0.22192   0.23981   0.24997   0.25626
     Eigenvalues ---    0.27649   0.28921   0.29642   0.31315   0.32557
     Eigenvalues ---    0.33803   0.33891   0.34010   0.34208   0.34310
     Eigenvalues ---    0.34358   0.34397   0.34487   0.34537   0.40398
     Eigenvalues ---    0.43336   0.49270   0.52670   0.65601   0.89886
 RFO step:  Lambda=-3.59202809D-03 EMin= 2.18857006D-03
 Quartic linear search produced a step of -0.49202.
 Maximum step size (   0.300) exceeded in Quadratic search.
    -- Step size scaled by   0.606
 Iteration  1 RMS(Cart)=  0.13056731 RMS(Int)=  0.02112805
 Iteration  2 RMS(Cart)=  0.12293590 RMS(Int)=  0.00526631
 Iteration  3 RMS(Cart)=  0.00989208 RMS(Int)=  0.00052200
 Iteration  4 RMS(Cart)=  0.00003827 RMS(Int)=  0.00052174
 Iteration  5 RMS(Cart)=  0.00000001 RMS(Int)=  0.00052174
 Variable       Old X    -DE/DX   Delta X   Delta X   Delta X     New X
                                 (Linear)    (Quad)   (Total)
    R1        2.04352   0.00313   0.00497   0.00615   0.01111   2.05463
    R2        2.05057   0.00326   0.00494   0.00623   0.01118   2.06175
    R3        2.05254   0.00375   0.00598   0.00648   0.01246   2.06500
    R4        2.81857   0.00773   0.00904   0.01228   0.02131   2.83988
    R5        2.86050   0.00834   0.00891   0.01392   0.02283   2.88333
    R6        2.26273   0.01749   0.01021   0.01225   0.02246   2.28520
    R7        2.05728   0.00369   0.00464   0.00618   0.01082   2.06811
    R8        2.05559   0.00321   0.00444   0.00563   0.01007   2.06566
    R9        2.64007   0.00667   0.00911   0.01155   0.02067   2.66074
   R10        1.81001   0.00973   0.00968   0.01275   0.02243   1.83245
   R11        2.05235   0.00324   0.00382   0.00513   0.00894   2.06129
   R12        2.04902   0.00317   0.00381   0.00509   0.00890   2.05792
   R13        2.90325   0.00746   0.01266   0.01668   0.02934   2.93259
   R14        2.63704   0.00601   0.00827   0.00975   0.01802   2.65506
   R15        2.84890   0.00636   0.00970   0.01269   0.02239   2.87130
   R16        2.42956   0.00842   0.00747   0.00848   0.01596   2.44551
   R17        4.03175  -0.00078   0.01407   0.02700   0.04108   4.07283
   R18        2.05525   0.00340   0.00515   0.00644   0.01159   2.06684
   R19        2.04687   0.00354   0.00499   0.00635   0.01134   2.05822
   R20        2.04689   0.00312   0.00473   0.00589   0.01062   2.05751
   R21        1.79202   0.01071   0.01032   0.01272   0.02304   1.81506
    A1        1.94312  -0.00081  -0.00202  -0.00310  -0.00512   1.93801
    A2        1.92115  -0.00088  -0.00274  -0.00395  -0.00669   1.91446
    A3        1.91238   0.00048  -0.00001  -0.00003  -0.00006   1.91232
    A4        1.86267  -0.00078  -0.00120  -0.00131  -0.00254   1.86013
    A5        1.92142   0.00123   0.00253   0.00380   0.00632   1.92774
    A6        1.90223   0.00076   0.00352   0.00473   0.00823   1.91046
    A7        2.05460   0.00020   0.00166   0.00330   0.00495   2.05955
    A8        2.14762  -0.00024  -0.00072  -0.00151  -0.00228   2.14534
    A9        2.08096   0.00003  -0.00097  -0.00184  -0.00286   2.07809
   A10        1.87596  -0.00089   0.00069   0.00238   0.00304   1.87900
   A11        1.85550   0.00037   0.00496   0.00161   0.00658   1.86208
   A12        2.00768   0.00282  -0.00066   0.00652   0.00589   2.01357
   A13        1.87331  -0.00056  -0.00086  -0.00374  -0.00461   1.86870
   A14        1.96628  -0.00076   0.00055  -0.00129  -0.00078   1.96550
   A15        1.87771  -0.00112  -0.00447  -0.00607  -0.01057   1.86714
   A16        1.87569   0.00173   0.00458   0.01207   0.01664   1.89233
   A17        1.91005  -0.00040   0.00155   0.00057   0.00209   1.91214
   A18        1.89562   0.00012   0.00037   0.00111   0.00148   1.89710
   A19        1.96382  -0.00130  -0.00196  -0.00316  -0.00513   1.95869
   A20        1.84571   0.00035   0.00174   0.00265   0.00440   1.85011
   A21        1.87866  -0.00106  -0.00434  -0.00553  -0.00988   1.86878
   A22        1.96572   0.00233   0.00283   0.00460   0.00743   1.97315
   A23        2.02583   0.00014  -0.00204  -0.00081  -0.00091   2.02492
   A24        1.95988   0.00016   0.00203   0.00246   0.00326   1.96314
   A25        1.69148   0.00038   0.00237   0.00185   0.00402   1.69550
   A26        2.02380   0.00017   0.00137   0.00065   0.00155   2.02535
   A27        1.90626  -0.00110   0.00314  -0.00049   0.00240   1.90866
   A28        1.81088   0.00017  -0.00737  -0.00423  -0.01153   1.79935
   A29        1.92306   0.00084   0.00216   0.00293   0.00508   1.92815
   A30        1.88717   0.00121   0.00270   0.00417   0.00686   1.89403
   A31        1.92685   0.00028  -0.00022  -0.00015  -0.00037   1.92648
   A32        1.90790  -0.00086  -0.00137  -0.00189  -0.00329   1.90461
   A33        1.90807  -0.00073  -0.00212  -0.00317  -0.00528   1.90279
   A34        1.91057  -0.00075  -0.00115  -0.00186  -0.00301   1.90756
   A35        1.89277   0.00354   0.00359   0.00736   0.01096   1.90372
   A36        3.15651  -0.00193  -0.11144   0.06441  -0.04743   3.10908
   A37        2.97372   0.00002   0.09475   0.28739   0.38211   3.35583
    D1        3.00012  -0.00002   0.00156  -0.02082  -0.01925   2.98087
    D2       -0.13945   0.00027  -0.00592   0.00635   0.00043  -0.13902
    D3        0.85754  -0.00013   0.00244  -0.01942  -0.01696   0.84058
    D4       -2.28202   0.00016  -0.00504   0.00774   0.00271  -2.27931
    D5       -1.17989  -0.00033   0.00036  -0.02276  -0.02241  -1.20230
    D6        1.96373  -0.00004  -0.00712   0.00440  -0.00273   1.96100
    D7        2.40798   0.00040  -0.00959   0.03845   0.02888   2.43685
    D8       -1.87356  -0.00047  -0.00784   0.03605   0.02819  -1.84537
    D9        0.20255   0.00005  -0.01039   0.03344   0.02304   0.22559
   D10       -0.73556   0.00013  -0.00240   0.01237   0.00998  -0.72558
   D11        1.26608  -0.00075  -0.00065   0.00996   0.00930   1.27538
   D12       -2.94099  -0.00022  -0.00320   0.00735   0.00415  -2.93685
   D13        1.33425  -0.00088  -0.01702   0.01146  -0.00556   1.32870
   D14       -0.82405  -0.00132  -0.01789   0.00398  -0.01390  -0.83795
   D15       -2.88524   0.00052  -0.01430   0.01322  -0.00110  -2.88634
   D16        2.99305  -0.00042   0.01897   0.02362   0.03909   3.03214
   D17        0.88565  -0.00051   0.00430   0.03252   0.03946   0.92512
   D18       -1.26563  -0.00003   0.00837  -0.00314   0.00601  -1.25961
   D19        3.03467  -0.00063  -0.00028  -0.00814  -0.00833   3.02634
   D20       -0.86348  -0.00002   0.00193  -0.00519  -0.00314  -0.86662
   D21        1.02102   0.00039  -0.00462  -0.00838  -0.01322   1.00780
   D22        0.98608  -0.00040  -0.00318  -0.01074  -0.01383   0.97224
   D23       -2.91208   0.00020  -0.00098  -0.00779  -0.00864  -2.92072
   D24       -1.02757   0.00061  -0.00753  -0.01098  -0.01872  -1.04630
   D25       -1.06121  -0.00058  -0.00053  -0.00814  -0.00858  -1.06980
   D26        1.32382   0.00003   0.00168  -0.00520  -0.00339   1.32042
   D27       -3.07486   0.00044  -0.00488  -0.00839  -0.01348  -3.08833
   D28        0.81633   0.00103  -0.00347  -0.00536  -0.00886   0.80747
   D29        2.92213  -0.00098  -0.00562  -0.01031  -0.01590   2.90623
   D30       -1.33338   0.00009  -0.00462  -0.00793  -0.01256  -1.34594
   D31        1.14976   0.00035   0.00130   0.00437   0.00539   1.15514
   D32       -0.93443   0.00017   0.00005   0.00243   0.00219  -0.93225
   D33       -3.02410   0.00017  -0.00008   0.00222   0.00186  -3.02225
   D34       -1.20748  -0.00028  -0.00119   0.00056  -0.00068  -1.20816
   D35        2.99151  -0.00046  -0.00244  -0.00138  -0.00388   2.98764
   D36        0.90184  -0.00046  -0.00257  -0.00158  -0.00421   0.89763
   D37        3.03840   0.00019   0.00512   0.00592   0.01138   3.04978
   D38        0.95421   0.00001   0.00387   0.00398   0.00818   0.96239
   D39       -1.13546   0.00002   0.00374   0.00377   0.00785  -1.12761
         Item               Value     Threshold  Converged?
 Maximum Force            0.017488     0.000450     NO 
 RMS     Force            0.003311     0.000300     NO 
 Maximum Displacement     0.778220     0.001800     NO 
 RMS     Displacement     0.248335     0.001200     NO 
 Predicted change in Energy=-1.016713D-03
 GradGradGradGradGradGradGradGradGradGradGradGradGradGradGradGradGradGrad

                          Input orientation:                          
 ---------------------------------------------------------------------
 Center     Atomic      Atomic             Coordinates (Angstroms)
 Number     Number       Type             X           Y           Z
 ---------------------------------------------------------------------
      1          1           0       -2.998600   -1.936915   -1.063621
      2          6           0       -2.332935   -1.456976   -0.350394
      3          1           0       -2.324038   -1.993590    0.599510
      4          1           0       -1.308628   -1.478806   -0.730422
      5          6           0       -2.760102   -0.031031   -0.143966
      6          6           0       -2.093874    0.761298    0.976926
      7          1           0       -1.910344    1.773726    0.604091
      8          1           0       -2.828380    0.844184    1.782223
      9          8           0       -3.617831    0.501037   -0.809961
     10          8           0       -0.941650    0.171025    1.530492
     11          1           0        2.096583   -1.326239    1.147939
     12          6           0        2.512413   -0.393436    0.764820
     13          1           0        2.532789    0.350357    1.559984
     14          6           0        1.557071    0.167882   -0.321698
     15          6           0        1.896999    1.547568   -0.859816
     16          1           0        2.840725    1.521010   -1.411997
     17          1           0        1.994853    2.232527   -0.018668
     18          1           0        1.108298    1.901212   -1.521894
     19          8           0        1.233452   -0.722121   -1.203676
     20          8           0        3.832839   -0.547404    0.310084
     21          1           0        3.887012   -1.336088   -0.235427
     22          1           0       -0.205633    0.296512    0.911759
 ---------------------------------------------------------------------
                    Distance matrix (angstroms):
                    1          2          3          4          5
     1  H    0.000000
     2  C    1.087266   0.000000
     3  H    1.795621   1.091032   0.000000
     4  H    1.782384   1.092750   1.750651   0.000000
     5  C    2.129564   1.502798   2.143489   2.132314   0.000000
     6  C    3.501816   2.596086   2.790130   2.923990   1.525793
     7  H    4.211226   3.395152   3.789964   3.566784   2.130452
     8  H    3.982753   3.176297   3.115467   3.744238   2.116806
     9  O    2.528122   2.386624   3.143830   3.042782   1.209274
    10  O    3.924778   2.850226   2.731901   2.822826   2.480203
    11  H    5.587917   4.677897   4.504223   3.891912   5.189796
    12  C    6.008061   5.084507   5.096968   4.244306   5.362523
    13  H    6.535380   5.530937   5.477716   4.832006   5.573473
    14  C    5.072944   4.215819   4.536915   3.330296   4.325407
    15  C    6.012491   5.213361   5.699701   4.410411   4.969206
    16  H    6.795317   6.063180   6.563029   5.165324   5.948614
    17  H    6.588684   5.696685   6.074128   5.019320   5.267732
    18  H    5.639844   4.948931   5.608098   4.229950   4.538366
    19  O    4.405179   3.739948   4.186150   2.694199   4.189161
    20  O    7.105376   6.267401   6.331063   5.327743   6.628701
    21  H    6.961217   6.222183   6.301315   5.221117   6.774634
    22  H    4.085461   3.032023   3.135236   2.658028   2.783371
                    6          7          8          9         10
     6  C    0.000000
     7  H    1.094394   0.000000
     8  H    1.093103   1.759214   0.000000
     9  O    2.362867   2.556323   2.731373   0.000000
    10  O    1.408006   2.089315   2.018976   3.570514   0.000000
    11  H    4.684762   5.095196   5.419255   6.310851   3.408666
    12  C    4.753555   4.927800   5.575921   6.392175   3.582656
    13  H    4.681330   4.762473   5.388450   6.593138   3.479189
    14  C    3.920200   3.931767   4.910810   5.208551   3.110341
    15  C    4.463061   4.085344   5.459335   5.613471   3.958077
    16  H    5.534834   5.167315   6.542163   6.566258   4.978661
    17  H    4.457961   3.981067   5.332381   5.926755   3.908035
    18  H    4.218698   3.694356   5.247088   4.980324   4.063606
    19  O    4.245781   4.402355   5.278957   5.018572   3.606169
    20  O    6.106006   6.201470   6.962439   7.606984   4.980088
    21  H    6.452893   6.632124   7.343092   7.747759   5.357782
    22  H    1.945694   2.276590   2.817171   3.827433   0.969689
                   11         12         13         14         15
    11  H    0.000000
    12  C    1.090788   0.000000
    13  H    1.780739   1.089004   0.000000
    14  C    2.164094   1.551862   2.127451   0.000000
    15  C    3.511364   2.604932   2.773621   1.519426   0.000000
    16  H    3.900493   2.917434   3.209038   2.160434   1.093722
    17  H    3.746484   2.788799   2.514773   2.132191   1.089162
    18  H    4.303621   3.530723   3.732600   2.155528   1.088789
    19  O    2.576829   2.370391   3.236712   1.294110   2.389565
    20  O    2.079223   1.404996   2.014535   2.467772   3.083025
    21  H    2.262617   1.943864   2.810964   2.774526   3.558860
    22  H    2.826536   2.808095   2.814614   2.155247   3.020709
                   16         17         18         19         20
    16  H    0.000000
    17  H    1.778517   0.000000
    18  H    1.777059   1.776356   0.000000
    19  O    2.767374   3.273213   2.645525   0.000000
    20  O    2.868482   3.348773   4.095728   3.013106   0.000000
    21  H    3.262214   4.045030   4.456048   2.890648   0.960490
    22  H    4.022380   3.075060   3.197522   2.753842   4.169348
                   21         22
    21  H    0.000000
    22  H    4.553149   0.000000
 Stoichiometry    C6H12O4(3)
 Framework group  C1[X(C6H12O4)]
 Deg. of freedom    60
 Full point group                 C1      NOp   1
 Largest Abelian subgroup         C1      NOp   1
 Largest concise Abelian subgroup C1      NOp   1
                         Standard orientation:                         
 ---------------------------------------------------------------------
 Center     Atomic      Atomic             Coordinates (Angstroms)
 Number     Number       Type             X           Y           Z
 ---------------------------------------------------------------------
      1          1           0       -2.969946   -2.190209   -0.477215
      2          6           0       -2.310874   -1.520932    0.070361
      3          1           0       -2.297284   -1.767469    1.133086
      4          1           0       -1.285814   -1.637492   -0.289873
      5          6           0       -2.754596   -0.099657   -0.133331
      6          6           0       -2.099139    0.984360    0.717155
      7          1           0       -1.926613    1.852403    0.073389
      8          1           0       -2.835754    1.282822    1.467617
      9          8           0       -3.617336    0.213003   -0.920901
     10          8           0       -0.941089    0.587481    1.412774
     11          1           0        2.114604   -0.922230    1.462992
     12          6           0        2.520339   -0.130830    0.831421
     13          1           0        2.531030    0.807343    1.384273
     14          6           0        1.560290    0.090082   -0.367654
     15          6           0        1.885262    1.265550   -1.273923
     16          1           0        2.830059    1.094946   -1.797831
     17          1           0        1.974028    2.161146   -0.660488
     18          1           0        1.093573    1.408943   -2.007496
     19          8           0        1.248175   -1.016299   -0.961982
     20          8           0        3.843118   -0.391865    0.436288
     21          1           0        3.907108   -1.301787    0.135475
     22          1           0       -0.205622    0.541583    0.782473
 ---------------------------------------------------------------------
 Rotational constants (GHZ):           2.2288661           0.4972216           0.4922776
 Standard basis: Aug-CC-pVTZ (5D, 7F)
 There are   850 symmetry adapted cartesian basis functions of A   symmetry.
 There are   736 symmetry adapted basis functions of A   symmetry.
   736 basis functions,  1044 primitive gaussians,   850 cartesian basis functions
    41 alpha electrons       39 beta electrons
       nuclear repulsion energy       532.7337433756 Hartrees.
 NAtoms=   22 NActive=   22 NUniq=   22 SFac= 1.00D+00 NAtFMM=   60 NAOKFM=F Big=F
 Integral buffers will be    131072 words long.
 Raffenetti 2 integral format.
 Two-electron integral symmetry is turned on.
 Nuclear repulsion after empirical dispersion term =      532.7224386679 Hartrees.
 One-electron integrals computed using PRISM.
 NBasis=   736 RedAO= T EigKep=  4.96D-06  NBF=   736
 NBsUse=   736 1.00D-06 EigRej= -1.00D+00 NBFU=   736
 Initial guess from the checkpoint file:  "Reverse-wb-opt.chk"
 B after Tr=    -0.000000   -0.000000   -0.000000
         Rot=    0.974612    0.223859    0.002838   -0.003175 Ang=  25.88 deg.
 Initial guess <Sx>= 0.0000 <Sy>= 0.0000 <Sz>= 1.0000 <S**2>= 2.0078 S= 1.0026
 ExpMin= 2.53D-02 ExpMax= 1.53D+04 ExpMxC= 5.22D+02 IAcc=3 IRadAn=         7 AccDes= 0.00D+00
 Harris functional with IExCor= 4639 and IRadAn=       7 diagonalized for initial guess.
 HarFok:  IExCor= 4639 AccDes= 0.00D+00 IRadAn=         7 IDoV= 1 UseB2=F ITyADJ=14
 ICtDFT=  3500011 ScaDFX=  1.000000  1.000000  1.000000  1.000000
 FoFCou: FMM=F IPFlag=           0 FMFlag=      100000 FMFlg1=           0
         NFxFlg=           0 DoJE=T BraDBF=F KetDBF=T FulRan=T
         wScrn=  0.000000 ICntrl=       500 IOpCl=  0 I1Cent=   200000004 NGrid=           0
         NMat0=    1 NMatS0=      1 NMatT0=    0 NMatD0=    1 NMtDS0=    0 NMtDT0=    0
 Petite list used in FoFCou.
 Requested convergence on RMS density matrix=1.00D-08 within 128 cycles.
 Requested convergence on MAX density matrix=1.00D-06.
 Requested convergence on             energy=1.00D-06.
 No special actions if energy rises.
 SCF Done:  E(UwB97XD) =  -536.661700575     A.U. after   19 cycles
            NFock= 19  Conv=0.76D-08     -V/T= 2.0058
 <Sx>= 0.0000 <Sy>= 0.0000 <Sz>= 1.0000 <S**2>= 2.0077 S= 1.0026
 <L.S>=  0.00000000000    
 Annihilation of the first spin contaminant:
 S**2 before annihilation     2.0077,   after     2.0000
 Calling FoFJK, ICntrl=      2127 FMM=F ISym2X=0 I1Cent= 0 IOpClX= 1 NMat=1 NMatS=1 NMatT=0.
 ***** Axes restored to original set *****
 -------------------------------------------------------------------
 Center     Atomic                   Forces (Hartrees/Bohr)
 Number     Number              X              Y              Z
 -------------------------------------------------------------------
      1        1           0.000443502    0.000343719    0.000464669
      2        6           0.000231223   -0.000250355   -0.000233884
      3        1           0.000055367    0.000459389   -0.000559407
      4        1          -0.000394421    0.000072940    0.000387039
      5        6          -0.004006867    0.001871800   -0.002091643
      6        6           0.001909505   -0.001059249    0.001211524
      7        1          -0.000253464   -0.000365769    0.000184481
      8        1          -0.000067659    0.000079067   -0.000786474
      9        8           0.003289565   -0.001932187    0.002292332
     10        8           0.000078504    0.002347943   -0.002403863
     11        1          -0.000029358    0.000586358    0.000184375
     12        6           0.001018510    0.000417518   -0.001316979
     13        1          -0.000470294   -0.000469073   -0.000057129
     14        6          -0.000204007   -0.001226009   -0.000894107
     15        6          -0.000500435   -0.000270930    0.000071819
     16        1          -0.000488715    0.000022578    0.000379508
     17        1          -0.000044303   -0.000382700   -0.000497275
     18        1           0.000505042   -0.000174645    0.000432561
     19        8           0.000746104    0.001652169    0.001442955
     20        8          -0.001807942   -0.002013643   -0.000758547
     21        1           0.000001797    0.002078941    0.001157931
     22        1          -0.000011652   -0.001787862    0.001390114
 -------------------------------------------------------------------
 Cartesian Forces:  Max     0.004006867 RMS     0.001202463

 GradGradGradGradGradGradGradGradGradGradGradGradGradGradGradGradGradGrad
 Berny optimization.
 Using GEDIIS/GDIIS optimizer.
 FormGI is forming the generalized inverse of G from B-inverse, IUseBI=4.
 Internal  Forces:  Max     0.004445884 RMS     0.000762591
 Search for a local minimum.
 Step number   4 out of a maximum of  107
 All quantities printed in internal units (Hartrees-Bohrs-Radians)
 Mixed Optimization -- En-DIIS/RFO-DIIS
 Update second derivatives using D2CorX and points    1    2    3    4
 DE= -6.30D-04 DEPred=-1.02D-03 R= 6.20D-01
 TightC=F SS=  1.41D+00  RLast= 4.08D-01 DXNew= 5.0454D-01 1.2229D+00
 Trust test= 6.20D-01 RLast= 4.08D-01 DXMaxT set to 5.05D-01
 ITU=  1  0  0  0
 Use linear search instead of GDIIS.
     Eigenvalues ---    0.00204   0.00230   0.00275   0.00302   0.00381
     Eigenvalues ---    0.00511   0.00615   0.01031   0.01511   0.03027
     Eigenvalues ---    0.03164   0.04486   0.04767   0.05321   0.05651
     Eigenvalues ---    0.05855   0.06063   0.07182   0.07293   0.07483
     Eigenvalues ---    0.08369   0.09149   0.11565   0.11984   0.13973
     Eigenvalues ---    0.14621   0.15950   0.15998   0.15999   0.16000
     Eigenvalues ---    0.16000   0.16000   0.16095   0.16174   0.17793
     Eigenvalues ---    0.19140   0.22222   0.23890   0.24994   0.26354
     Eigenvalues ---    0.27691   0.29255   0.30719   0.32053   0.33761
     Eigenvalues ---    0.33872   0.33904   0.34013   0.34189   0.34310
     Eigenvalues ---    0.34377   0.34455   0.34527   0.36009   0.43282
     Eigenvalues ---    0.43730   0.52480   0.55182   0.66407   0.96046
 RFO step:  Lambda=-7.50341286D-04 EMin= 2.04374442D-03
 Quartic linear search produced a step of -0.33660.
 Iteration  1 RMS(Cart)=  0.12744552 RMS(Int)=  0.03383184
 Iteration  2 RMS(Cart)=  0.12740649 RMS(Int)=  0.01434090
 Iteration  3 RMS(Cart)=  0.08641066 RMS(Int)=  0.00250351
 Iteration  4 RMS(Cart)=  0.00402216 RMS(Int)=  0.00095795
 Iteration  5 RMS(Cart)=  0.00000507 RMS(Int)=  0.00095795
 Iteration  6 RMS(Cart)=  0.00000000 RMS(Int)=  0.00095795
 Variable       Old X    -DE/DX   Delta X   Delta X   Delta X     New X
                                 (Linear)    (Quad)   (Total)
    R1        2.05463  -0.00073  -0.00374   0.00152  -0.00223   2.05241
    R2        2.06175  -0.00071  -0.00376   0.00171  -0.00205   2.05970
    R3        2.06500  -0.00051  -0.00419   0.00206  -0.00214   2.06286
    R4        2.83988  -0.00052  -0.00717   0.00656  -0.00059   2.83929
    R5        2.88333  -0.00032  -0.00769   0.00856   0.00088   2.88421
    R6        2.28520  -0.00445  -0.00756   0.00296  -0.00460   2.28059
    R7        2.06811  -0.00044  -0.00364   0.00259  -0.00106   2.06705
    R8        2.06566  -0.00053  -0.00339   0.00195  -0.00144   2.06423
    R9        2.66074  -0.00165  -0.00696   0.00261  -0.00437   2.65638
   R10        1.83245  -0.00215  -0.00755   0.00365  -0.00390   1.82855
   R11        2.06129  -0.00043  -0.00301   0.00222  -0.00079   2.06050
   R12        2.05792  -0.00037  -0.00300   0.00220  -0.00079   2.05712
   R13        2.93259  -0.00156  -0.00988   0.00536  -0.00451   2.92808
   R14        2.65506  -0.00183  -0.00607   0.00172  -0.00435   2.65071
   R15        2.87130  -0.00099  -0.00754   0.00464  -0.00290   2.86840
   R16        2.44551  -0.00231  -0.00537   0.00171  -0.00366   2.44185
   R17        4.07283  -0.00114  -0.01383  -0.02541  -0.03924   4.03359
   R18        2.06684  -0.00061  -0.00390   0.00196  -0.00194   2.06489
   R19        2.05822  -0.00063  -0.00382   0.00207  -0.00174   2.05647
   R20        2.05751  -0.00069  -0.00358   0.00159  -0.00198   2.05553
   R21        1.81506  -0.00236  -0.00776   0.00361  -0.00415   1.81092
    A1        1.93801   0.00010   0.00172  -0.00092   0.00078   1.93879
    A2        1.91446   0.00013   0.00225  -0.00133   0.00091   1.91537
    A3        1.91232   0.00006   0.00002   0.00118   0.00124   1.91356
    A4        1.86013  -0.00003   0.00085  -0.00165  -0.00079   1.85935
    A5        1.92774  -0.00017  -0.00213   0.00188  -0.00025   1.92749
    A6        1.91046  -0.00009  -0.00277   0.00078  -0.00199   1.90847
    A7        2.05955  -0.00085  -0.00167  -0.00105  -0.00276   2.05679
    A8        2.14534   0.00037   0.00077   0.00020   0.00102   2.14636
    A9        2.07809   0.00048   0.00096   0.00073   0.00174   2.07983
   A10        1.87900  -0.00015  -0.00102  -0.00194  -0.00291   1.87609
   A11        1.86208  -0.00033  -0.00221  -0.00095  -0.00317   1.85891
   A12        2.01357  -0.00004  -0.00198   0.00677   0.00467   2.01823
   A13        1.86870  -0.00009   0.00155  -0.00465  -0.00310   1.86560
   A14        1.96550   0.00012   0.00026  -0.00133  -0.00101   1.96448
   A15        1.86714   0.00046   0.00356   0.00131   0.00490   1.87204
   A16        1.89233   0.00025  -0.00560   0.00544  -0.00015   1.89218
   A17        1.91214  -0.00028  -0.00070  -0.00495  -0.00564   1.90649
   A18        1.89710  -0.00002  -0.00050   0.00071   0.00021   1.89731
   A19        1.95869   0.00021   0.00173  -0.00144   0.00029   1.95898
   A20        1.85011  -0.00002  -0.00148   0.00138  -0.00011   1.85000
   A21        1.86878   0.00030   0.00333   0.00041   0.00374   1.87252
   A22        1.97315  -0.00020  -0.00250   0.00373   0.00122   1.97438
   A23        2.02492   0.00043   0.00031   0.00165   0.00560   2.03052
   A24        1.96314  -0.00006  -0.00110   0.00248  -0.00039   1.96275
   A25        1.69550  -0.00048  -0.00135  -0.00409  -0.00605   1.68945
   A26        2.02535  -0.00019  -0.00052   0.00183  -0.00007   2.02528
   A27        1.90866  -0.00013  -0.00081  -0.00842  -0.00947   1.89919
   A28        1.79935   0.00037   0.00388   0.00483   0.00885   1.80819
   A29        1.92815  -0.00003  -0.00171   0.00139  -0.00032   1.92783
   A30        1.89403   0.00001  -0.00231   0.00238   0.00007   1.89410
   A31        1.92648   0.00008   0.00013   0.00072   0.00085   1.92733
   A32        1.90461  -0.00003   0.00111  -0.00150  -0.00038   1.90423
   A33        1.90279   0.00001   0.00178  -0.00147   0.00031   1.90310
   A34        1.90756  -0.00004   0.00101  -0.00157  -0.00055   1.90701
   A35        1.90372   0.00033  -0.00369   0.00820   0.00451   1.90824
   A36        3.10908   0.00011   0.01596  -0.04530  -0.03002   3.07906
   A37        3.35583  -0.00165  -0.12862  -0.39535  -0.52384   2.83199
    D1        2.98087   0.00014   0.00648   0.00116   0.00764   2.98851
    D2       -0.13902  -0.00011  -0.00014   0.00778   0.00764  -0.13138
    D3        0.84058   0.00008   0.00571   0.00029   0.00599   0.84657
    D4       -2.27931  -0.00016  -0.00091   0.00691   0.00599  -2.27332
    D5       -1.20230   0.00027   0.00754   0.00073   0.00829  -1.19401
    D6        1.96100   0.00003   0.00092   0.00735   0.00828   1.96928
    D7        2.43685  -0.00007  -0.00972  -0.00834  -0.01807   2.41878
    D8       -1.84537  -0.00041  -0.00949  -0.01508  -0.02455  -1.86991
    D9        0.22559  -0.00008  -0.00776  -0.01004  -0.01780   0.20779
   D10       -0.72558   0.00017  -0.00336  -0.01470  -0.01808  -0.74366
   D11        1.27538  -0.00017  -0.00313  -0.02144  -0.02455   1.25083
   D12       -2.93685   0.00016  -0.00140  -0.01640  -0.01780  -2.95465
   D13        1.32870  -0.00029   0.00187  -0.00869  -0.00681   1.32189
   D14       -0.83795  -0.00015   0.00468  -0.01046  -0.00576  -0.84371
   D15       -2.88634  -0.00040   0.00037  -0.00487  -0.00448  -2.89083
   D16        3.03214   0.00007  -0.01316  -0.05726  -0.07622   2.95592
   D17        0.92512  -0.00015  -0.01328  -0.07766  -0.08517   0.83995
   D18       -1.25961   0.00008  -0.00202  -0.02585  -0.02762  -1.28723
   D19        3.02634  -0.00026   0.00280  -0.00155   0.00151   3.02785
   D20       -0.86662  -0.00015   0.00106   0.00608   0.00731  -0.85931
   D21        1.00780   0.00002   0.00445   0.01018   0.01420   1.02200
   D22        0.97224   0.00009   0.00466   0.00314   0.00806   0.98030
   D23       -2.92072   0.00020   0.00291   0.01078   0.01386  -2.90686
   D24       -1.04630   0.00037   0.00630   0.01487   0.02075  -1.02555
   D25       -1.06980  -0.00015   0.00289  -0.00022   0.00292  -1.06687
   D26        1.32042  -0.00004   0.00114   0.00741   0.00873   1.32915
   D27       -3.08833   0.00013   0.00454   0.01151   0.01561  -3.07272
   D28        0.80747   0.00011   0.00298   0.00939   0.01239   0.81986
   D29        2.90623   0.00009   0.00535   0.00270   0.00804   2.91427
   D30       -1.34594   0.00014   0.00423   0.00671   0.01094  -1.33500
   D31        1.15514   0.00017  -0.00181   0.00187  -0.00034   1.15480
   D32       -0.93225   0.00022  -0.00074   0.00139   0.00027  -0.93198
   D33       -3.02225   0.00021  -0.00062   0.00141   0.00039  -3.02186
   D34       -1.20816  -0.00001   0.00023  -0.00633  -0.00634  -1.21450
   D35        2.98764   0.00003   0.00130  -0.00680  -0.00573   2.98191
   D36        0.89763   0.00003   0.00142  -0.00679  -0.00561   0.89202
   D37        3.04978  -0.00028  -0.00383  -0.00763  -0.01083   3.03895
   D38        0.96239  -0.00023  -0.00275  -0.00810  -0.01022   0.95217
   D39       -1.12761  -0.00023  -0.00264  -0.00809  -0.01010  -1.13771
         Item               Value     Threshold  Converged?
 Maximum Force            0.004446     0.000450     NO 
 RMS     Force            0.000763     0.000300     NO 
 Maximum Displacement     1.041949     0.001800     NO 
 RMS     Displacement     0.327378     0.001200     NO 
 Predicted change in Energy=-5.651401D-04
 GradGradGradGradGradGradGradGradGradGradGradGradGradGradGradGradGradGrad

                          Input orientation:                          
 ---------------------------------------------------------------------
 Center     Atomic      Atomic             Coordinates (Angstroms)
 Number     Number       Type             X           Y           Z
 ---------------------------------------------------------------------
      1          1           0       -3.024491   -1.925709   -1.020573
      2          6           0       -2.391366   -1.482421   -0.257530
      3          1           0       -2.662533   -1.842585    0.734806
      4          1           0       -1.353454   -1.777763   -0.422291
      5          6           0       -2.498667    0.014943   -0.319621
      6          6           0       -1.846741    0.823374    0.798811
      7          1           0       -1.358969    1.687498    0.338544
      8          1           0       -2.660101    1.210016    1.417005
      9          8           0       -3.091401    0.595260   -1.196180
     10          8           0       -0.984590    0.105090    1.645416
     11          1           0        2.293948   -1.428490    1.050001
     12          6           0        2.564556   -0.426594    0.715521
     13          1           0        2.578199    0.245773    1.571529
     14          6           0        1.451427    0.101165   -0.224310
     15          6           0        1.576694    1.546251   -0.671551
     16          1           0        2.455304    1.674094   -1.308480
     17          1           0        1.682554    2.173501    0.211408
     18          1           0        0.690585    1.850864   -1.224000
     19          8           0        1.135255   -0.751407   -1.142388
     20          8           0        3.840592   -0.387453    0.134357
     21          1           0        3.927525   -1.109926   -0.489185
     22          1           0       -0.153307   -0.049750    1.175000
 ---------------------------------------------------------------------
                    Distance matrix (angstroms):
                    1          2          3          4          5
     1  H    0.000000
     2  C    1.086088   0.000000
     3  H    1.794235   1.089945   0.000000
     4  H    1.781066   1.091620   1.748360   0.000000
     5  C    2.129309   1.502488   2.142214   2.129753   0.000000
     6  C    3.500673   2.594064   2.788720   2.915534   1.526257
     7  H    4.204334   3.386670   3.783886   3.547807   2.128270
     8  H    3.988401   3.182060   3.127903   3.743950   2.114269
     9  O    2.527964   2.384926   3.139383   3.041480   1.206837
    10  O    3.923371   2.849634   2.727296   2.820746   2.482323
    11  H    5.728900   4.864639   4.983727   3.948820   5.189270
    12  C    6.041425   5.159725   5.415521   4.297799   5.186781
    13  H    6.544040   5.570340   5.703212   4.850558   5.422573
    14  C    4.977559   4.156430   4.650026   3.381852   3.952184
    15  C    5.774706   5.008969   5.606523   4.438127   4.367760
    16  H    6.562745   5.878631   6.537149   5.216060   5.317184
    17  H    6.362198   5.493860   5.939922   5.023087   4.735395
    18  H    5.301479   4.641474   5.359281   4.241199   3.789437
    19  O    4.324038   3.708694   4.374668   2.786686   3.803896
    20  O    7.129479   6.339546   6.690934   5.405639   6.368220
    21  H    7.019857   6.334098   6.742685   5.323459   6.526103
    22  H    4.072280   3.018874   3.115164   2.641537   2.781868
                    6          7          8          9         10
     6  C    0.000000
     7  H    1.093836   0.000000
     8  H    1.092342   1.756136   0.000000
     9  O    2.362457   2.559235   2.718948   0.000000
    10  O    1.405694   2.086166   2.019993   3.571216   0.000000
    11  H    4.720095   4.853798   5.624857   6.175992   3.668133
    12  C    4.585728   4.472756   5.519748   6.057115   3.707267
    13  H    4.528886   4.370368   5.328549   6.318759   3.566331
    14  C    3.527928   3.275910   4.563785   4.671825   3.070842
    15  C    3.795316   3.107790   4.735563   4.792779   3.742387
    16  H    4.865387   4.154702   5.814724   5.651764   4.797932
    17  H    3.824108   3.082730   4.608733   5.221379   3.667201
    18  H    3.403752   2.582422   4.314243   3.985064   3.753330
    19  O    3.891078   3.789798   4.980201   4.436330   3.605438
    20  O    5.852637   5.602013   6.815872   7.126611   5.080185
    21  H    6.224044   6.038024   7.239648   7.257604   5.491963
    22  H    1.942057   2.274051   2.815954   3.830265   0.967625
                   11         12         13         14         15
    11  H    0.000000
    12  C    1.090367   0.000000
    13  H    1.776498   1.088583   0.000000
    14  C    2.161840   1.549473   2.124985   0.000000
    15  C    3.511022   2.606139   2.779508   1.517891   0.000000
    16  H    3.900576   2.919145   3.217088   2.158078   1.092693
    17  H    3.748517   2.791514   2.523538   2.130222   1.088239
    18  H    4.300699   3.529919   3.735557   2.153998   1.087740
    19  O    2.570522   2.366481   3.231378   1.292173   2.386585
    20  O    2.077082   1.402694   2.014962   2.464853   3.084467
    21  H    2.266969   1.943178   2.811608   2.769108   3.551752
    22  H    2.811691   2.782070   2.775913   2.134483   2.991634
                   16         17         18         19         20
    16  H    0.000000
    17  H    1.776685   0.000000
    18  H    1.775561   1.774399   0.000000
    19  O    2.766436   3.269157   2.641251   0.000000
    20  O    2.872417   3.349858   4.096064   3.013535   0.000000
    21  H    3.254143   4.038764   4.447922   2.889980   0.958295
    22  H    3.993014   3.040023   3.174853   2.742809   4.141040
                   21         22
    21  H    0.000000
    22  H    4.532844   0.000000
 Stoichiometry    C6H12O4(3)
 Framework group  C1[X(C6H12O4)]
 Deg. of freedom    60
 Full point group                 C1      NOp   1
 Largest Abelian subgroup         C1      NOp   1
 Largest concise Abelian subgroup C1      NOp   1
                         Standard orientation:                         
 ---------------------------------------------------------------------
 Center     Atomic      Atomic             Coordinates (Angstroms)
 Number     Number       Type             X           Y           Z
 ---------------------------------------------------------------------
      1          1           0       -3.066761   -1.769047   -1.244483
      2          6           0       -2.415938   -1.461728   -0.431112
      3          1           0       -2.653863   -2.000084    0.486245
      4          1           0       -1.380360   -1.706109   -0.675020
      5          6           0       -2.540513    0.020209   -0.217068
      6          6           0       -1.864152    0.622401    1.011492
      7          1           0       -1.399188    1.563154    0.702839
      8          1           0       -2.662807    0.877803    1.711586
      9          8           0       -3.164914    0.740606   -0.957073
     10          8           0       -0.969928   -0.224036    1.689639
     11          1           0        2.305230   -1.573009    0.736321
     12          6           0        2.555437   -0.522979    0.582269
     13          1           0        2.587466   -0.016902    1.545531
     14          6           0        1.409568    0.149124   -0.215309
     15          6           0        1.506582    1.653133   -0.395690
     16          1           0        2.364578    1.908030   -1.022467
     17          1           0        1.632047    2.111390    0.583352
     18          1           0        0.601400    2.039082   -0.859226
     19          8           0        1.075185   -0.527591   -1.264097
     20          8           0        3.813232   -0.359235   -0.016640
     21          1           0        3.889131   -0.955182   -0.763243
     22          1           0       -0.151381   -0.278036    1.176449
 ---------------------------------------------------------------------
 Rotational constants (GHZ):           2.1785719           0.5491970           0.5438328
 Standard basis: Aug-CC-pVTZ (5D, 7F)
 There are   850 symmetry adapted cartesian basis functions of A   symmetry.
 There are   736 symmetry adapted basis functions of A   symmetry.
   736 basis functions,  1044 primitive gaussians,   850 cartesian basis functions
    41 alpha electrons       39 beta electrons
       nuclear repulsion energy       542.3255727542 Hartrees.
 NAtoms=   22 NActive=   22 NUniq=   22 SFac= 1.00D+00 NAtFMM=   60 NAOKFM=F Big=F
 Integral buffers will be    131072 words long.
 Raffenetti 2 integral format.
 Two-electron integral symmetry is turned on.
 Nuclear repulsion after empirical dispersion term =      542.3131776969 Hartrees.
 One-electron integrals computed using PRISM.
 NBasis=   736 RedAO= T EigKep=  4.83D-06  NBF=   736
 NBsUse=   736 1.00D-06 EigRej= -1.00D+00 NBFU=   736
 Initial guess from the checkpoint file:  "Reverse-wb-opt.chk"
 B after Tr=     0.000000    0.000000    0.000000
         Rot=    0.972690   -0.232022   -0.006167    0.001431 Ang= -26.84 deg.
 Initial guess <Sx>= 0.0000 <Sy>= 0.0000 <Sz>= 1.0000 <S**2>= 2.0084 S= 1.0028
 ExpMin= 2.53D-02 ExpMax= 1.53D+04 ExpMxC= 5.22D+02 IAcc=3 IRadAn=         7 AccDes= 0.00D+00
 Harris functional with IExCor= 4639 and IRadAn=       7 diagonalized for initial guess.
 HarFok:  IExCor= 4639 AccDes= 0.00D+00 IRadAn=         7 IDoV= 1 UseB2=F ITyADJ=14
 ICtDFT=  3500011 ScaDFX=  1.000000  1.000000  1.000000  1.000000
 FoFCou: FMM=F IPFlag=           0 FMFlag=      100000 FMFlg1=           0
         NFxFlg=           0 DoJE=T BraDBF=F KetDBF=T FulRan=T
         wScrn=  0.000000 ICntrl=       500 IOpCl=  0 I1Cent=   200000004 NGrid=           0
         NMat0=    1 NMatS0=      1 NMatT0=    0 NMatD0=    1 NMtDS0=    0 NMtDT0=    0
 Petite list used in FoFCou.
 Requested convergence on RMS density matrix=1.00D-08 within 128 cycles.
 Requested convergence on MAX density matrix=1.00D-06.
 Requested convergence on             energy=1.00D-06.
 No special actions if energy rises.
 SCF Done:  E(UwB97XD) =  -536.662229594     A.U. after   20 cycles
            NFock= 20  Conv=0.83D-08     -V/T= 2.0057
 <Sx>= 0.0000 <Sy>= 0.0000 <Sz>= 1.0000 <S**2>= 2.0077 S= 1.0026
 <L.S>=  0.00000000000    
 Annihilation of the first spin contaminant:
 S**2 before annihilation     2.0077,   after     2.0000
 Calling FoFJK, ICntrl=      2127 FMM=F ISym2X=0 I1Cent= 0 IOpClX= 1 NMat=1 NMatS=1 NMatT=0.
 ***** Axes restored to original set *****
 -------------------------------------------------------------------
 Center     Atomic                   Forces (Hartrees/Bohr)
 Number     Number              X              Y              Z
 -------------------------------------------------------------------
      1        1           0.000060575   -0.000018976   -0.000060537
      2        6           0.000244028   -0.000095408    0.000110123
      3        1          -0.000111406    0.000136640    0.000033667
      4        1           0.000066358    0.000195831   -0.000184788
      5        6          -0.000725996    0.000105281   -0.000204240
      6        6           0.001534535   -0.001022433    0.000605034
      7        1           0.000022979    0.000205013   -0.000032434
      8        1           0.000091455   -0.000107492    0.000006143
      9        8           0.000688040   -0.000070143    0.000367058
     10        8          -0.001347556   -0.000113152    0.000810397
     11        1           0.000089961   -0.000296972    0.000073197
     12        6           0.000167154    0.000833510   -0.001253439
     13        1           0.000160716    0.000149702    0.000029300
     14        6           0.000349072   -0.001074594    0.000756957
     15        6          -0.000252533   -0.000304998    0.000596073
     16        1          -0.000015614    0.000003857   -0.000000915
     17        1          -0.000089293   -0.000017781    0.000119464
     18        1          -0.000086691   -0.000119235   -0.000197459
     19        8          -0.000016903   -0.000295570   -0.000588512
     20        8          -0.000179410   -0.000188629    0.000586790
     21        1          -0.000184437    0.000184872   -0.000003514
     22        1          -0.000465034    0.001910679   -0.001568365
 -------------------------------------------------------------------
 Cartesian Forces:  Max     0.001910679 RMS     0.000548228

 GradGradGradGradGradGradGradGradGradGradGradGradGradGradGradGradGradGrad
 Berny optimization.
 Using GEDIIS/GDIIS optimizer.
 FormGI is forming the generalized inverse of G from B-inverse, IUseBI=4.
 Internal  Forces:  Max     0.002476022 RMS     0.000459644
 Search for a local minimum.
 Step number   5 out of a maximum of  107
 All quantities printed in internal units (Hartrees-Bohrs-Radians)
 Mixed Optimization -- En-DIIS/RFO-DIIS
 Swapping is turned off.
 Update second derivatives using D2CorX and points    1    2    3    4    5
 DE= -5.29D-04 DEPred=-5.65D-04 R= 9.36D-01
 TightC=F SS=  1.41D+00  RLast= 5.44D-01 DXNew= 8.4853D-01 1.6327D+00
 Trust test= 9.36D-01 RLast= 5.44D-01 DXMaxT set to 8.49D-01
 ITU=  1  1  0  0  0
     Eigenvalues ---    0.00166   0.00230   0.00296   0.00378   0.00494
     Eigenvalues ---    0.00612   0.00637   0.01001   0.01507   0.02916
     Eigenvalues ---    0.03147   0.04376   0.04750   0.05299   0.05647
     Eigenvalues ---    0.05855   0.06032   0.07030   0.07258   0.07497
     Eigenvalues ---    0.08220   0.09102   0.11537   0.12007   0.13986
     Eigenvalues ---    0.14677   0.15824   0.15973   0.15999   0.16000
     Eigenvalues ---    0.16000   0.16003   0.16058   0.16173   0.17908
     Eigenvalues ---    0.18852   0.22184   0.23797   0.25004   0.26308
     Eigenvalues ---    0.27325   0.29225   0.30616   0.31837   0.33768
     Eigenvalues ---    0.33789   0.33900   0.34013   0.34186   0.34299
     Eigenvalues ---    0.34371   0.34450   0.34509   0.35111   0.43324
     Eigenvalues ---    0.44400   0.52346   0.54168   0.66277   0.95586
 En-DIIS/RFO-DIIS/Sim-DIIS IScMMF=       -3 using points:     5    4
 RFO step:  Lambda=-3.90917003D-04.
 DidBck=F Rises=F RFO-DIIS coefs:    0.82129    0.17871
 Iteration  1 RMS(Cart)=  0.11550371 RMS(Int)=  0.00331981
 Iteration  2 RMS(Cart)=  0.00638984 RMS(Int)=  0.00027410
 Iteration  3 RMS(Cart)=  0.00002215 RMS(Int)=  0.00027401
 Iteration  4 RMS(Cart)=  0.00000000 RMS(Int)=  0.00027401
 Variable       Old X    -DE/DX   Delta X   Delta X   Delta X     New X
                                 (Linear)    (Quad)   (Total)
    R1        2.05241   0.00001   0.00040  -0.00031   0.00009   2.05250
    R2        2.05970   0.00001   0.00037  -0.00022   0.00014   2.05984
    R3        2.06286   0.00004   0.00038  -0.00008   0.00030   2.06317
    R4        2.83929  -0.00016   0.00010   0.00095   0.00105   2.84034
    R5        2.88421  -0.00027  -0.00016   0.00169   0.00154   2.88575
    R6        2.28059  -0.00064   0.00082  -0.00133  -0.00050   2.28009
    R7        2.06705   0.00019   0.00019   0.00063   0.00082   2.06787
    R8        2.06423  -0.00010   0.00026  -0.00020   0.00006   2.06429
    R9        2.65638  -0.00192   0.00078  -0.00339  -0.00261   2.65377
   R10        1.82855   0.00013   0.00070  -0.00018   0.00052   1.82907
   R11        2.06050   0.00027   0.00014   0.00071   0.00085   2.06134
   R12        2.05712   0.00012   0.00014   0.00047   0.00061   2.05774
   R13        2.92808  -0.00054   0.00081  -0.00174  -0.00094   2.92714
   R14        2.65071  -0.00057   0.00078  -0.00191  -0.00113   2.64958
   R15        2.86840  -0.00061   0.00052  -0.00113  -0.00061   2.86779
   R16        2.44185   0.00062   0.00065  -0.00030   0.00036   2.44221
   R17        4.03359  -0.00020   0.00701  -0.01873  -0.01171   4.02187
   R18        2.06489  -0.00001   0.00035  -0.00012   0.00023   2.06512
   R19        2.05647   0.00008   0.00031   0.00008   0.00039   2.05687
   R20        2.05553   0.00014   0.00035  -0.00001   0.00035   2.05588
   R21        1.81092  -0.00015   0.00074  -0.00079  -0.00005   1.81086
    A1        1.93879   0.00005  -0.00014   0.00029   0.00015   1.93894
    A2        1.91537   0.00001  -0.00016  -0.00022  -0.00038   1.91499
    A3        1.91356   0.00016  -0.00022   0.00113   0.00090   1.91446
    A4        1.85935   0.00027   0.00014   0.00043   0.00057   1.85992
    A5        1.92749  -0.00017   0.00005  -0.00041  -0.00036   1.92713
    A6        1.90847  -0.00032   0.00036  -0.00128  -0.00093   1.90754
    A7        2.05679  -0.00022   0.00049  -0.00151  -0.00115   2.05564
    A8        2.14636   0.00040  -0.00018   0.00164   0.00131   2.14768
    A9        2.07983  -0.00017  -0.00031   0.00045  -0.00001   2.07983
   A10        1.87609  -0.00022   0.00052  -0.00216  -0.00164   1.87445
   A11        1.85891   0.00032   0.00057   0.00000   0.00057   1.85948
   A12        2.01823  -0.00007  -0.00083   0.00285   0.00203   2.02027
   A13        1.86560  -0.00001   0.00055  -0.00220  -0.00164   1.86396
   A14        1.96448   0.00008   0.00018  -0.00071  -0.00054   1.96395
   A15        1.87204  -0.00008  -0.00088   0.00191   0.00103   1.87307
   A16        1.89218  -0.00248   0.00003  -0.00643  -0.00641   1.88577
   A17        1.90649   0.00007   0.00101  -0.00259  -0.00159   1.90491
   A18        1.89731  -0.00003  -0.00004   0.00036   0.00032   1.89763
   A19        1.95898  -0.00022  -0.00005  -0.00052  -0.00057   1.95841
   A20        1.85000  -0.00000   0.00002   0.00047   0.00049   1.85049
   A21        1.87252  -0.00027  -0.00067  -0.00018  -0.00085   1.87166
   A22        1.97438   0.00045  -0.00022   0.00232   0.00210   1.97648
   A23        2.03052  -0.00026  -0.00100   0.00120  -0.00084   2.02968
   A24        1.96275   0.00015   0.00007   0.00206   0.00275   1.96550
   A25        1.68945   0.00076   0.00108   0.00014   0.00138   1.69084
   A26        2.02528   0.00009   0.00001   0.00007   0.00035   2.02563
   A27        1.89919  -0.00097   0.00169  -0.01147  -0.00971   1.88947
   A28        1.80819   0.00032  -0.00158   0.00757   0.00595   1.81415
   A29        1.92783   0.00005   0.00006   0.00055   0.00061   1.92844
   A30        1.89410  -0.00008  -0.00001   0.00054   0.00053   1.89463
   A31        1.92733  -0.00017  -0.00015  -0.00042  -0.00057   1.92676
   A32        1.90423   0.00007   0.00007  -0.00003   0.00004   1.90427
   A33        1.90310   0.00001  -0.00006  -0.00060  -0.00065   1.90244
   A34        1.90701   0.00013   0.00010  -0.00004   0.00006   1.90707
   A35        1.90824  -0.00021  -0.00081   0.00243   0.00162   1.90986
   A36        3.07906  -0.00096   0.00536   0.01569   0.02123   3.10029
   A37        2.83199   0.00135   0.09362   0.03045   0.12400   2.95599
    D1        2.98851   0.00018  -0.00136   0.01770   0.01634   3.00485
    D2       -0.13138  -0.00009  -0.00136  -0.01375  -0.01512  -0.14651
    D3        0.84657   0.00012  -0.00107   0.01685   0.01578   0.86235
    D4       -2.27332  -0.00014  -0.00107  -0.01461  -0.01568  -2.28900
    D5       -1.19401   0.00009  -0.00148   0.01733   0.01585  -1.17816
    D6        1.96928  -0.00018  -0.00148  -0.01412  -0.01561   1.95367
    D7        2.41878  -0.00021   0.00323  -0.00764  -0.00440   2.41438
    D8       -1.86991  -0.00017   0.00439  -0.01117  -0.00678  -1.87669
    D9        0.20779  -0.00008   0.00318  -0.00703  -0.00384   0.20395
   D10       -0.74366   0.00005   0.00323   0.02259   0.02582  -0.71784
   D11        1.25083   0.00009   0.00439   0.01906   0.02344   1.27427
   D12       -2.95465   0.00018   0.00318   0.02320   0.02638  -2.92827
   D13        1.32189  -0.00070   0.00122  -0.01972  -0.01850   1.30338
   D14       -0.84371  -0.00041   0.00103  -0.01848  -0.01745  -0.86116
   D15       -2.89083  -0.00039   0.00080  -0.01659  -0.01579  -2.90661
   D16        2.95592  -0.00064   0.01362  -0.12070  -0.10529   2.85063
   D17        0.83995  -0.00042   0.01522  -0.11164  -0.09785   0.74209
   D18       -1.28723  -0.00025   0.00494  -0.11657  -0.11202  -1.39925
   D19        3.02785  -0.00023  -0.00027   0.00009  -0.00023   3.02762
   D20       -0.85931  -0.00021  -0.00131   0.00401   0.00262  -0.85669
   D21        1.02200   0.00054  -0.00254   0.01303   0.01063   1.03263
   D22        0.98030  -0.00029  -0.00144   0.00269   0.00120   0.98150
   D23       -2.90686  -0.00027  -0.00248   0.00661   0.00405  -2.90281
   D24       -1.02555   0.00048  -0.00371   0.01563   0.01206  -1.01349
   D25       -1.06687  -0.00021  -0.00052   0.00136   0.00079  -1.06609
   D26        1.32915  -0.00019  -0.00156   0.00528   0.00363   1.33279
   D27       -3.07272   0.00056  -0.00279   0.01430   0.01164  -3.06108
   D28        0.81986   0.00022  -0.00221   0.00918   0.00697   0.82683
   D29        2.91427  -0.00000  -0.00144   0.00556   0.00412   2.91839
   D30       -1.33500   0.00008  -0.00196   0.00732   0.00537  -1.32964
   D31        1.15480  -0.00006   0.00006  -0.00525  -0.00507   1.14974
   D32       -0.93198  -0.00013  -0.00005  -0.00588  -0.00581  -0.93778
   D33       -3.02186  -0.00013  -0.00007  -0.00591  -0.00586  -3.02772
   D34       -1.21450  -0.00010   0.00113  -0.01017  -0.00901  -1.22351
   D35        2.98191  -0.00016   0.00102  -0.01080  -0.00975   2.97215
   D36        0.89202  -0.00016   0.00100  -0.01083  -0.00980   0.88222
   D37        3.03895   0.00013   0.00194  -0.01168  -0.00989   3.02906
   D38        0.95217   0.00006   0.00183  -0.01231  -0.01063   0.94154
   D39       -1.13771   0.00007   0.00180  -0.01235  -0.01068  -1.14840
         Item               Value     Threshold  Converged?
 Maximum Force            0.002476     0.000450     NO 
 RMS     Force            0.000460     0.000300     NO 
 Maximum Displacement     0.305689     0.001800     NO 
 RMS     Displacement     0.118628     0.001200     NO 
 Predicted change in Energy=-2.057252D-04
 GradGradGradGradGradGradGradGradGradGradGradGradGradGradGradGradGradGrad

                          Input orientation:                          
 ---------------------------------------------------------------------
 Center     Atomic      Atomic             Coordinates (Angstroms)
 Number     Number       Type             X           Y           Z
 ---------------------------------------------------------------------
      1          1           0       -3.024735   -1.822665   -1.118286
      2          6           0       -2.387622   -1.423169   -0.334589
      3          1           0       -2.617183   -1.879504    0.628325
      4          1           0       -1.344269   -1.661049   -0.550950
      5          6           0       -2.551634    0.069041   -0.260046
      6          6           0       -1.879708    0.801886    0.899005
      7          1           0       -1.440203    1.719123    0.495348
      8          1           0       -2.678460    1.107167    1.578769
      9          8           0       -3.176358    0.703892   -1.073984
     10          8           0       -0.960071    0.048256    1.646274
     11          1           0        2.331551   -1.373613    1.145016
     12          6           0        2.580476   -0.385498    0.755727
     13          1           0        2.549432    0.337188    1.569656
     14          6           0        1.478499    0.047634   -0.242957
     15          6           0        1.572862    1.465905   -0.774576
     16          1           0        2.467330    1.584646   -1.391072
     17          1           0        1.629301    2.149523    0.070526
     18          1           0        0.696173    1.705808   -1.372437
     19          8           0        1.209206   -0.868413   -1.113900
     20          8           0        3.870971   -0.340799    0.209372
     21          1           0        3.998100   -1.093529   -0.369863
     22          1           0       -0.152638   -0.046100    1.120933
 ---------------------------------------------------------------------
                    Distance matrix (angstroms):
                    1          2          3          4          5
     1  H    0.000000
     2  C    1.086136   0.000000
     3  H    1.794431   1.090020   0.000000
     4  H    1.780999   1.091781   1.748920   0.000000
     5  C    2.130481   1.503045   2.142505   2.129687   0.000000
     6  C    3.502687   2.594340   2.794099   2.907768   1.527071
     7  H    4.202239   3.385321   3.788546   3.539704   2.128067
     8  H    3.997240   3.185613   3.134853   3.738822   2.115427
     9  O    2.531490   2.386042   3.143958   3.036950   1.206570
    10  O    3.925045   2.850757   2.738339   2.810183   2.483457
    11  H    5.832151   4.945936   5.001286   4.058396   5.282134
    12  C    6.082415   5.191103   5.409616   4.328748   5.251376
    13  H    6.554490   5.576694   5.700328   4.863212   5.425918
    14  C    4.954123   4.137457   4.609512   3.313982   4.030225
    15  C    5.663102   4.921968   5.542235   4.282231   4.384910
    16  H    6.468922   5.808069   6.475382   5.076281   5.363420
    17  H    6.233105   5.391096   5.880206   4.873275   4.681655
    18  H    5.134186   4.514135   5.275968   4.021688   3.803244
    19  O    4.340147   3.721862   4.324223   2.732292   3.968854
    20  O    7.177002   6.374747   6.681263   5.433220   6.452764
    21  H    7.100140   6.394322   6.736179   5.375480   6.653017
    22  H    4.052064   3.001669   3.110950   2.612133   2.770476
                    6          7          8          9         10
     6  C    0.000000
     7  H    1.094270   0.000000
     8  H    1.092373   1.755440   0.000000
     9  O    2.362961   2.551025   2.729034   0.000000
    10  O    1.404315   2.084935   2.019582   3.569536   0.000000
    11  H    4.746369   4.920692   5.607372   6.291030   3.620462
    12  C    4.617755   4.545667   5.528278   6.138058   3.676505
    13  H    4.503666   4.356727   5.284298   6.317276   3.522210
    14  C    3.626366   3.443514   4.660644   4.773780   3.084772
    15  C    3.893846   3.279541   4.872439   4.819274   3.779682
    16  H    4.975330   4.341138   5.960461   5.720794   4.830429
    17  H    3.849110   3.128510   4.681677   5.147243   3.688245
    18  H    3.551294   2.837763   4.522846   4.011160   3.821418
    19  O    4.047601   4.037869   5.125166   4.659068   3.628306
    20  O    5.903527   5.703825   6.845940   7.239007   5.055197
    21  H    6.304860   6.183425   7.294977   7.429627   5.472837
    22  H    1.936777   2.272706   2.814145   3.810910   0.967902
                   11         12         13         14         15
    11  H    0.000000
    12  C    1.090816   0.000000
    13  H    1.776128   1.088908   0.000000
    14  C    2.161969   1.548977   2.125161   0.000000
    15  C    3.510456   2.604767   2.779049   1.517569   0.000000
    16  H    3.898907   2.915994   3.213846   2.158324   1.092812
    17  H    3.749689   2.792950   2.525587   2.130481   1.088447
    18  H    4.300566   3.528916   3.736791   2.153439   1.087923
    19  O    2.572467   2.368353   3.232824   1.292363   2.386718
    20  O    2.076523   1.402097   2.014076   2.465645   3.084418
    21  H    2.269514   1.943687   2.811997   2.768890   3.549123
    22  H    2.816748   2.778216   2.765763   2.128284   2.975982
                   16         17         18         19         20
    16  H    0.000000
    17  H    1.776977   0.000000
    18  H    1.775394   1.774755   0.000000
    19  O    2.770776   3.269141   2.637548   0.000000
    20  O    2.870360   3.353515   4.095127   3.019009   0.000000
    21  H    3.249423   4.040116   4.443441   2.895203   0.958268
    22  H    3.979163   3.016525   3.163315   2.743227   4.136087
                   21         22
    21  H    0.000000
    22  H    4.533013   0.000000
 Stoichiometry    C6H12O4(3)
 Framework group  C1[X(C6H12O4)]
 Deg. of freedom    60
 Full point group                 C1      NOp   1
 Largest Abelian subgroup         C1      NOp   1
 Largest concise Abelian subgroup C1      NOp   1
                         Standard orientation:                         
 ---------------------------------------------------------------------
 Center     Atomic      Atomic             Coordinates (Angstroms)
 Number     Number       Type             X           Y           Z
 ---------------------------------------------------------------------
      1          1           0       -3.040210    0.007733   -2.168467
      2          6           0       -2.393818   -0.471338   -1.438838
      3          1           0       -2.587463   -1.542757   -1.386813
      4          1           0       -1.350586   -0.357838   -1.740119
      5          6           0       -2.593451    0.163603   -0.091195
      6          6           0       -1.911208   -0.486943    1.110170
      7          1           0       -1.505270    0.317453    1.731129
      8          1           0       -2.700012   -0.968120    1.692867
      9          8           0       -3.254292    1.159201    0.075800
     10          8           0       -0.954328   -1.469996    0.810021
     11          1           0        2.358401   -1.589265   -0.645778
     12          6           0        2.572455   -0.770481    0.042447
     13          1           0        2.543733   -1.146027    1.064142
     14          6           0        1.435091    0.275995   -0.060614
     15          6           0        1.480254    1.418356    0.937377
     16          1           0        2.355623    2.047767    0.759022
     17          1           0        1.540730    0.999866    1.940336
     18          1           0        0.583008    2.028244    0.856379
     19          8           0        1.167103    0.599973   -1.282671
     20          8           0        3.847232   -0.224334   -0.163813
     21          1           0        3.978651   -0.066321   -1.099783
     22          1           0       -0.158272   -1.024642    0.486313
 ---------------------------------------------------------------------
 Rotational constants (GHZ):           2.1993419           0.5387860           0.5306395
 Standard basis: Aug-CC-pVTZ (5D, 7F)
 There are   850 symmetry adapted cartesian basis functions of A   symmetry.
 There are   736 symmetry adapted basis functions of A   symmetry.
   736 basis functions,  1044 primitive gaussians,   850 cartesian basis functions
    41 alpha electrons       39 beta electrons
       nuclear repulsion energy       540.2833666621 Hartrees.
 NAtoms=   22 NActive=   22 NUniq=   22 SFac= 1.00D+00 NAtFMM=   60 NAOKFM=F Big=F
 Integral buffers will be    131072 words long.
 Raffenetti 2 integral format.
 Two-electron integral symmetry is turned on.
 Nuclear repulsion after empirical dispersion term =      540.2711931663 Hartrees.
 One-electron integrals computed using PRISM.
 NBasis=   736 RedAO= T EigKep=  4.79D-06  NBF=   736
 NBsUse=   736 1.00D-06 EigRej= -1.00D+00 NBFU=   736
 Initial guess from the checkpoint file:  "Reverse-wb-opt.chk"
 B after Tr=     0.000000   -0.000000    0.000000
         Rot=    0.900732   -0.434345    0.003175   -0.004081 Ang= -51.49 deg.
 Initial guess <Sx>= 0.0000 <Sy>= 0.0000 <Sz>= 1.0000 <S**2>= 2.0078 S= 1.0026
 ExpMin= 2.53D-02 ExpMax= 1.53D+04 ExpMxC= 5.22D+02 IAcc=3 IRadAn=         7 AccDes= 0.00D+00
 Harris functional with IExCor= 4639 and IRadAn=       7 diagonalized for initial guess.
 HarFok:  IExCor= 4639 AccDes= 0.00D+00 IRadAn=         7 IDoV= 1 UseB2=F ITyADJ=14
 ICtDFT=  3500011 ScaDFX=  1.000000  1.000000  1.000000  1.000000
 FoFCou: FMM=F IPFlag=           0 FMFlag=      100000 FMFlg1=           0
         NFxFlg=           0 DoJE=T BraDBF=F KetDBF=T FulRan=T
         wScrn=  0.000000 ICntrl=       500 IOpCl=  0 I1Cent=   200000004 NGrid=           0
         NMat0=    1 NMatS0=      1 NMatT0=    0 NMatD0=    1 NMtDS0=    0 NMtDT0=    0
 Petite list used in FoFCou.
 Requested convergence on RMS density matrix=1.00D-08 within 128 cycles.
 Requested convergence on MAX density matrix=1.00D-06.
 Requested convergence on             energy=1.00D-06.
 No special actions if energy rises.
 SCF Done:  E(UwB97XD) =  -536.662440377     A.U. after   17 cycles
            NFock= 17  Conv=0.91D-08     -V/T= 2.0057
 <Sx>= 0.0000 <Sy>= 0.0000 <Sz>= 1.0000 <S**2>= 2.0077 S= 1.0026
 <L.S>=  0.00000000000    
 Annihilation of the first spin contaminant:
 S**2 before annihilation     2.0077,   after     2.0000
 Calling FoFJK, ICntrl=      2127 FMM=F ISym2X=0 I1Cent= 0 IOpClX= 1 NMat=1 NMatS=1 NMatT=0.
 ***** Axes restored to original set *****
 -------------------------------------------------------------------
 Center     Atomic                   Forces (Hartrees/Bohr)
 Number     Number              X              Y              Z
 -------------------------------------------------------------------
      1        1          -0.000017631    0.000005224    0.000004666
      2        6          -0.000772995    0.000169181    0.000607638
      3        1           0.000011245   -0.000077454   -0.000038608
      4        1           0.000027360    0.000216192   -0.000050882
      5        6           0.002772708    0.000126898   -0.001532499
      6        6          -0.000322015    0.000037313    0.000632286
      7        1          -0.000056991    0.000016242   -0.000193049
      8        1           0.000046853   -0.000057997    0.000126454
      9        8          -0.000676505   -0.000200921    0.000681728
     10        8          -0.000754596   -0.000138422    0.000177612
     11        1           0.000001896    0.000006013   -0.000081532
     12        6           0.000018236    0.000088385   -0.000313370
     13        1           0.000038340    0.000065758   -0.000192535
     14        6          -0.000195039   -0.000941939    0.000694671
     15        6          -0.000535242   -0.000000493    0.000209563
     16        1          -0.000004237   -0.000016367    0.000083966
     17        1          -0.000013067   -0.000106116    0.000016322
     18        1          -0.000083316   -0.000022839    0.000031334
     19        8           0.000360585   -0.000046400   -0.000334845
     20        8           0.000044015    0.000128805    0.000133762
     21        1          -0.000280601    0.000076196    0.000055164
     22        1           0.000390997    0.000672742   -0.000717846
 -------------------------------------------------------------------
 Cartesian Forces:  Max     0.002772708 RMS     0.000502521

 GradGradGradGradGradGradGradGradGradGradGradGradGradGradGradGradGradGrad
 Berny optimization.
 Using GEDIIS/GDIIS optimizer.
 FormGI is forming the generalized inverse of G from B-inverse, IUseBI=4.
 Internal  Forces:  Max     0.001698917 RMS     0.000368940
 Search for a local minimum.
 Step number   6 out of a maximum of  107
 All quantities printed in internal units (Hartrees-Bohrs-Radians)
 Mixed Optimization -- En-DIIS/RFO-DIIS
 Swapping is turned off.
 Update second derivatives using D2CorX and points    1    2    3    4    5
                                                      6
 DE= -2.11D-04 DEPred=-2.06D-04 R= 1.02D+00
 TightC=F SS=  1.41D+00  RLast= 2.34D-01 DXNew= 1.4270D+00 7.0350D-01
 Trust test= 1.02D+00 RLast= 2.34D-01 DXMaxT set to 8.49D-01
 ITU=  1  1  1  0  0  0
     Eigenvalues ---    0.00014   0.00230   0.00296   0.00378   0.00611
     Eigenvalues ---    0.00693   0.00996   0.01474   0.01847   0.02873
     Eigenvalues ---    0.03171   0.03995   0.04734   0.05285   0.05660
     Eigenvalues ---    0.05850   0.06114   0.06957   0.07244   0.07512
     Eigenvalues ---    0.08119   0.08863   0.11608   0.12045   0.14002
     Eigenvalues ---    0.14704   0.15873   0.15975   0.16000   0.16000
     Eigenvalues ---    0.16001   0.16040   0.16076   0.16385   0.17595
     Eigenvalues ---    0.18244   0.22193   0.24696   0.25032   0.26468
     Eigenvalues ---    0.27261   0.29454   0.30697   0.32723   0.33782
     Eigenvalues ---    0.33852   0.33929   0.34018   0.34186   0.34311
     Eigenvalues ---    0.34386   0.34456   0.34547   0.36331   0.43305
     Eigenvalues ---    0.44020   0.52473   0.55797   0.66721   0.97835
 En-DIIS/RFO-DIIS/Sim-DIIS IScMMF=       -3 using points:     6    5    4
 RFO step:  Lambda=-9.80325555D-04.
 DidBck=T Rises=F RFO-DIIS coefs:   -2.00000    1.26887    1.73113
 Iteration  1 RMS(Cart)=  0.20523684 RMS(Int)=  0.02763286
 Iteration  2 RMS(Cart)=  0.13049720 RMS(Int)=  0.00577114
 Iteration  3 RMS(Cart)=  0.01456561 RMS(Int)=  0.00030666
 Iteration  4 RMS(Cart)=  0.00011577 RMS(Int)=  0.00030179
 Iteration  5 RMS(Cart)=  0.00000002 RMS(Int)=  0.00030179
 Variable       Old X    -DE/DX   Delta X   Delta X   Delta X     New X
                                 (Linear)    (Quad)   (Total)
    R1        2.05250   0.00000   0.00358  -0.00256   0.00102   2.05351
    R2        2.05984  -0.00000   0.00313  -0.00231   0.00082   2.06066
    R3        2.06317  -0.00001   0.00279  -0.00175   0.00104   2.06421
    R4        2.84034  -0.00040  -0.00215   0.00111  -0.00103   2.83931
    R5        2.88575  -0.00046  -0.00613   0.00333  -0.00281   2.88294
    R6        2.28009  -0.00022   0.00948  -0.00681   0.00268   2.28277
    R7        2.06787   0.00006  -0.00064   0.00007  -0.00056   2.06731
    R8        2.06429   0.00003   0.00231  -0.00183   0.00048   2.06476
    R9        2.65377  -0.00068   0.01538  -0.01033   0.00504   2.65881
   R10        1.82907   0.00001   0.00519  -0.00412   0.00106   1.83013
   R11        2.06134  -0.00003  -0.00117   0.00056  -0.00061   2.06073
   R12        2.05774  -0.00010  -0.00047   0.00017  -0.00029   2.05744
   R13        2.92714  -0.00049   0.01063  -0.00749   0.00314   2.93028
   R14        2.64958  -0.00028   0.01091  -0.00739   0.00352   2.65310
   R15        2.86779  -0.00030   0.00685  -0.00493   0.00192   2.86971
   R16        2.44221   0.00018   0.00526  -0.00374   0.00152   2.44374
   R17        4.02187  -0.00072   0.10307  -0.05682   0.04625   4.06812
   R18        2.06512  -0.00005   0.00269  -0.00192   0.00077   2.06589
   R19        2.05687  -0.00005   0.00184  -0.00140   0.00044   2.05731
   R20        2.05588   0.00004   0.00240  -0.00182   0.00058   2.05645
   R21        1.81086  -0.00013   0.00733  -0.00539   0.00195   1.81281
    A1        1.93894  -0.00005  -0.00181   0.00133  -0.00048   1.93846
    A2        1.91499   0.00009  -0.00043   0.00045   0.00001   1.91500
    A3        1.91446   0.00004  -0.00484   0.00304  -0.00179   1.91267
    A4        1.85992   0.00009  -0.00034   0.00017  -0.00017   1.85975
    A5        1.92713   0.00019   0.00151  -0.00208  -0.00057   1.92656
    A6        1.90754  -0.00036   0.00623  -0.00309   0.00314   1.91068
    A7        2.05564  -0.00008   0.00823  -0.00632   0.00223   2.05787
    A8        2.14768   0.00007  -0.00571   0.00364  -0.00174   2.14594
    A9        2.07983   0.00001  -0.00300   0.00168  -0.00098   2.07884
   A10        1.87445  -0.00025   0.00997  -0.00535   0.00463   1.87908
   A11        1.85948   0.00057   0.00378  -0.00319   0.00062   1.86010
   A12        2.02027  -0.00072  -0.01417   0.00849  -0.00569   2.01457
   A13        1.86396   0.00002   0.01030  -0.00660   0.00372   1.86767
   A14        1.96395   0.00041   0.00336  -0.00177   0.00159   1.96553
   A15        1.87307   0.00005  -0.01156   0.00724  -0.00431   1.86876
   A16        1.88577  -0.00170   0.01948  -0.01067   0.00881   1.89458
   A17        1.90491   0.00009   0.01453  -0.00947   0.00506   1.90997
   A18        1.89763  -0.00002  -0.00131   0.00059  -0.00072   1.89691
   A19        1.95841   0.00006   0.00120  -0.00053   0.00068   1.95909
   A20        1.85049  -0.00004  -0.00128   0.00092  -0.00035   1.85014
   A21        1.87166  -0.00002  -0.00392   0.00258  -0.00133   1.87033
   A22        1.97648  -0.00008  -0.00842   0.00535  -0.00306   1.97342
   A23        2.02968   0.00007  -0.00718   0.00466  -0.00342   2.02626
   A24        1.96550  -0.00011  -0.00758   0.00462  -0.00201   1.96349
   A25        1.69084   0.00062   0.00632  -0.00541   0.00108   1.69191
   A26        2.02563   0.00006  -0.00094   0.00044  -0.00057   2.02506
   A27        1.88947  -0.00106   0.04554  -0.02383   0.02178   1.91125
   A28        1.81415   0.00047  -0.03318   0.01729  -0.01593   1.79822
   A29        1.92844   0.00000  -0.00128   0.00076  -0.00051   1.92792
   A30        1.89463  -0.00014  -0.00171   0.00136  -0.00035   1.89428
   A31        1.92676  -0.00005   0.00025  -0.00030  -0.00004   1.92671
   A32        1.90427   0.00005   0.00054  -0.00026   0.00028   1.90455
   A33        1.90244   0.00008   0.00142  -0.00127   0.00016   1.90260
   A34        1.90707   0.00006   0.00078  -0.00030   0.00048   1.90755
   A35        1.90986  -0.00045  -0.01268   0.00829  -0.00439   1.90547
   A36        3.10029  -0.00105  -0.01172   0.05412   0.04253   3.14282
   A37        2.95599  -0.00052   0.53483  -0.12753   0.40725   3.36324
    D1        3.00485  -0.00026  -0.06224   0.06868   0.00642   3.01127
    D2       -0.14651   0.00035   0.03215  -0.05149  -0.01932  -0.16583
    D3        0.86235  -0.00036  -0.05772   0.06634   0.00860   0.87096
    D4       -2.28900   0.00026   0.03668  -0.05383  -0.01714  -2.30614
    D5       -1.17816  -0.00036  -0.06190   0.06919   0.00727  -1.17089
    D6        1.95367   0.00026   0.03249  -0.05098  -0.01847   1.93520
    D7        2.41438   0.00013   0.04449  -0.05565  -0.01117   2.40321
    D8       -1.87669   0.00030   0.06284  -0.06723  -0.00443  -1.88112
    D9        0.20395   0.00033   0.04233  -0.05518  -0.01287   0.19108
   D10       -0.71784  -0.00046  -0.04615   0.05968   0.01356  -0.70428
   D11        1.27427  -0.00029  -0.02781   0.04810   0.02030   1.29457
   D12       -2.92827  -0.00026  -0.04832   0.06016   0.01186  -2.91641
   D13        1.30338  -0.00072   0.06730  -0.04208   0.02524   1.32863
   D14       -0.86116  -0.00014   0.06233  -0.04016   0.02218  -0.83898
   D15       -2.90661  -0.00042   0.05513  -0.03565   0.01946  -2.88716
   D16        2.85063  -0.00045   0.44781  -0.17134   0.27854   3.12917
   D17        0.74209  -0.00052   0.44101  -0.15277   0.28744   1.02953
   D18       -1.39925  -0.00014   0.38386  -0.14694   0.23569  -1.16356
   D19        3.02762  -0.00027  -0.00192  -0.00339  -0.00530   3.02232
   D20       -0.85669  -0.00022  -0.02052   0.00817  -0.01249  -0.86918
   D21        1.03263   0.00058  -0.05646   0.02608  -0.03024   1.00239
   D22        0.98150  -0.00035  -0.01755   0.00688  -0.01067   0.97083
   D23       -2.90281  -0.00030  -0.03615   0.01844  -0.01785  -2.92066
   D24       -1.01349   0.00050  -0.07209   0.03635  -0.03560  -1.04910
   D25       -1.06609  -0.00027  -0.00742   0.00024  -0.00717  -1.07326
   D26        1.33279  -0.00021  -0.02601   0.01180  -0.01436   1.31843
   D27       -3.06108   0.00058  -0.06195   0.02971  -0.03211  -3.09319
   D28        0.82683  -0.00000  -0.04235   0.02420  -0.01816   0.80867
   D29        2.91839   0.00013  -0.02629   0.01389  -0.01239   2.90600
   D30       -1.32964   0.00003  -0.03504   0.01967  -0.01537  -1.34501
   D31        1.14974  -0.00008   0.01579  -0.00714   0.00882   1.15856
   D32       -0.93778  -0.00006   0.01696  -0.00813   0.00900  -0.92878
   D33       -3.02772  -0.00002   0.01691  -0.00843   0.00865  -3.01906
   D34       -1.22351  -0.00007   0.03801  -0.02096   0.01694  -1.20657
   D35        2.97215  -0.00004   0.03917  -0.02195   0.01711   2.98927
   D36        0.88222   0.00000   0.03912  -0.02225   0.01677   0.89899
   D37        3.02906   0.00005   0.04842  -0.02628   0.02207   3.05113
   D38        0.94154   0.00007   0.04958  -0.02727   0.02225   0.96378
   D39       -1.14840   0.00011   0.04954  -0.02757   0.02190  -1.12650
         Item               Value     Threshold  Converged?
 Maximum Force            0.001699     0.000450     NO 
 RMS     Force            0.000369     0.000300     NO 
 Maximum Displacement     0.978806     0.001800     NO 
 RMS     Displacement     0.322362     0.001200     NO 
 Predicted change in Energy=-1.666261D-03
 GradGradGradGradGradGradGradGradGradGradGradGradGradGradGradGradGradGrad

                          Input orientation:                          
 ---------------------------------------------------------------------
 Center     Atomic      Atomic             Coordinates (Angstroms)
 Number     Number       Type             X           Y           Z
 ---------------------------------------------------------------------
      1          1           0       -2.960491   -2.021978   -0.984703
      2          6           0       -2.307630   -1.495452   -0.293760
      3          1           0       -2.267622   -2.002146    0.670995
      4          1           0       -1.287368   -1.487833   -0.683878
      5          6           0       -2.789250   -0.082491   -0.123211
      6          6           0       -2.114201    0.778566    0.939946
      7          1           0       -1.958165    1.773078    0.511724
      8          1           0       -2.834439    0.890460    1.753929
      9          8           0       -3.655009    0.404139   -0.810879
     10          8           0       -0.940516    0.239564    1.498107
     11          1           0        2.013590   -1.355713    1.074728
     12          6           0        2.470704   -0.425423    0.735940
     13          1           0        2.499789    0.285128    1.560350
     14          6           0        1.559275    0.211047   -0.345118
     15          6           0        1.954960    1.598044   -0.820273
     16          1           0        2.906688    1.561123   -1.356912
     17          1           0        2.060626    2.244651    0.049187
     18          1           0        1.191390    2.004929   -1.480308
     19          8           0        1.223969   -0.630674   -1.267810
     20          8           0        3.792895   -0.610242    0.301475
     21          1           0        3.831401   -1.377367   -0.273234
     22          1           0       -0.219574    0.344321    0.859995
 ---------------------------------------------------------------------
                    Distance matrix (angstroms):
                    1          2          3          4          5
     1  H    0.000000
     2  C    1.086673   0.000000
     3  H    1.794936   1.090455   0.000000
     4  H    1.781894   1.092330   1.749599   0.000000
     5  C    2.129109   1.502499   2.141946   2.131897   0.000000
     6  C    3.501932   2.594340   2.797898   2.908096   1.525586
     7  H    4.200762   3.384408   3.791233   3.537369   2.130019
     8  H    3.999786   3.187967   3.140255   3.740670   2.114788
     9  O    2.529548   2.385641   3.148174   3.033383   1.207988
    10  O    3.919083   2.844304   2.733237   2.804508   2.479961
    11  H    5.424632   4.534890   4.348522   3.742522   5.111108
    12  C    5.916712   5.003771   4.994197   4.155443   5.340680
    13  H    6.450945   5.451557   5.361976   4.745789   5.562684
    14  C    5.081708   4.227024   4.536061   3.332316   4.364067
    15  C    6.106820   5.293071   5.745906   4.478161   5.081104
    16  H    6.884834   6.136942   6.601725   5.228692   6.055345
    17  H    6.669683   5.760872   6.095545   5.067336   5.382064
    18  H    5.805146   5.089568   5.713976   4.356367   4.695161
    19  O    4.418775   3.764147   4.222689   2.717078   4.209102
    20  O    7.018224   6.193086   6.229270   5.248825   6.616911
    21  H    6.859410   6.140201   6.203225   5.136402   6.747758
    22  H    4.063853   3.012622   3.120277   2.623074   2.784258
                    6          7          8          9         10
     6  C    0.000000
     7  H    1.093973   0.000000
     8  H    1.092626   1.757824   0.000000
     9  O    2.362133   2.550011   2.736436   0.000000
    10  O    1.406984   2.088116   2.018925   3.567488   0.000000
    11  H    4.648868   5.087351   5.386093   6.227809   3.383918
    12  C    4.744741   4.949602   5.559892   6.372220   3.558023
    13  H    4.681590   4.815285   5.371954   6.596850   3.441170
    14  C    3.932925   3.942906   4.916536   5.238605   3.106002
    15  C    4.508657   4.137318   5.483205   5.735612   3.950207
    16  H    5.576494   5.215700   6.564120   6.685255   4.969772
    17  H    4.513540   4.072714   5.357392   6.065945   3.889293
    18  H    4.276509   3.733851   5.282957   5.147645   4.066017
    19  O    4.243056   4.367006   5.283506   5.008398   3.618371
    20  O    6.101657   6.228893   6.948618   7.598525   4.955732
    21  H    6.439724   6.637811   7.327064   7.714218   5.340722
    22  H    1.945397   2.277133   2.816896   3.820682   0.968462
                   11         12         13         14         15
    11  H    0.000000
    12  C    1.090491   0.000000
    13  H    1.778926   1.088752   0.000000
    14  C    2.162661   1.550640   2.126232   0.000000
    15  C    3.509864   2.604268   2.772717   1.518585   0.000000
    16  H    3.901081   2.918301   3.210008   2.159156   1.093221
    17  H    3.743871   2.787309   2.513207   2.131285   1.088682
    18  H    4.300947   3.529167   3.730313   2.154533   1.088228
    19  O    2.576173   2.368859   3.234950   1.293169   2.387849
    20  O    2.078359   1.403961   2.014591   2.466101   3.084291
    21  H    2.263163   1.943225   2.810536   2.773226   3.559965
    22  H    2.814827   2.800981   2.808726   2.152757   3.020549
                   16         17         18         19         20
    16  H    0.000000
    17  H    1.777681   0.000000
    18  H    1.776074   1.775499   0.000000
    19  O    2.764681   3.271388   2.644357   0.000000
    20  O    2.872357   3.348853   4.096547   3.010391   0.000000
    21  H    3.265605   4.044579   4.457198   2.888847   0.959299
    22  H    4.021045   3.077008   3.197727   2.749907   4.162096
                   21         22
    21  H    0.000000
    22  H    4.545198   0.000000
 Stoichiometry    C6H12O4(3)
 Framework group  C1[X(C6H12O4)]
 Deg. of freedom    60
 Full point group                 C1      NOp   1
 Largest Abelian subgroup         C1      NOp   1
 Largest concise Abelian subgroup C1      NOp   1
                         Standard orientation:                         
 ---------------------------------------------------------------------
 Center     Atomic      Atomic             Coordinates (Angstroms)
 Number     Number       Type             X           Y           Z
 ---------------------------------------------------------------------
      1          1           0       -2.935483   -2.133740   -0.746921
      2          6           0       -2.288972   -1.523202   -0.122322
      3          1           0       -2.254596   -1.905975    0.898166
      4          1           0       -1.265952   -1.560583   -0.503399
      5          6           0       -2.775451   -0.101672   -0.131948
      6          6           0       -2.110293    0.887121    0.820557
      7          1           0       -1.953747    1.821263    0.273155
      8          1           0       -2.836654    1.096783    1.609399
      9          8           0       -3.637495    0.292763   -0.880638
     10          8           0       -0.939266    0.425695    1.449354
     11          1           0        2.021917   -1.199606    1.247624
     12          6           0        2.479054   -0.317038    0.798993
     13          1           0        2.500374    0.490524    1.528905
     14          6           0        1.573786    0.177046   -0.358959
     15          6           0        1.969296    1.495626   -1.000064
     16          1           0        2.924953    1.395612   -1.521456
     17          1           0        2.067036    2.245602   -0.216985
     18          1           0        1.209447    1.814721   -1.710731
     19          8           0        1.247299   -0.773937   -1.172177
     20          8           0        3.804809   -0.549830    0.399883
     21          1           0        3.849428   -1.382273   -0.074777
     22          1           0       -0.214025    0.452856    0.808100
 ---------------------------------------------------------------------
 Rotational constants (GHZ):           2.2143380           0.4958416           0.4928427
 Standard basis: Aug-CC-pVTZ (5D, 7F)
 There are   850 symmetry adapted cartesian basis functions of A   symmetry.
 There are   736 symmetry adapted basis functions of A   symmetry.
   736 basis functions,  1044 primitive gaussians,   850 cartesian basis functions
    41 alpha electrons       39 beta electrons
       nuclear repulsion energy       532.7202307205 Hartrees.
 NAtoms=   22 NActive=   22 NUniq=   22 SFac= 1.00D+00 NAtFMM=   60 NAOKFM=F Big=F
 Integral buffers will be    131072 words long.
 Raffenetti 2 integral format.
 Two-electron integral symmetry is turned on.
 Nuclear repulsion after empirical dispersion term =      532.7089366408 Hartrees.
 One-electron integrals computed using PRISM.
 NBasis=   736 RedAO= T EigKep=  4.96D-06  NBF=   736
 NBsUse=   736 1.00D-06 EigRej= -1.00D+00 NBFU=   736
 Initial guess from the checkpoint file:  "Reverse-wb-opt.chk"
 B after Tr=    -0.000000   -0.000000    0.000000
         Rot=    0.824879    0.565215    0.004850    0.009161 Ang=  68.85 deg.
 Initial guess <Sx>= 0.0000 <Sy>= 0.0000 <Sz>= 1.0000 <S**2>= 2.0079 S= 1.0026
 ExpMin= 2.53D-02 ExpMax= 1.53D+04 ExpMxC= 5.22D+02 IAcc=3 IRadAn=         7 AccDes= 0.00D+00
 Harris functional with IExCor= 4639 and IRadAn=       7 diagonalized for initial guess.
 HarFok:  IExCor= 4639 AccDes= 0.00D+00 IRadAn=         7 IDoV= 1 UseB2=F ITyADJ=14
 ICtDFT=  3500011 ScaDFX=  1.000000  1.000000  1.000000  1.000000
 FoFCou: FMM=F IPFlag=           0 FMFlag=      100000 FMFlg1=           0
         NFxFlg=           0 DoJE=T BraDBF=F KetDBF=T FulRan=T
         wScrn=  0.000000 ICntrl=       500 IOpCl=  0 I1Cent=   200000004 NGrid=           0
         NMat0=    1 NMatS0=      1 NMatT0=    0 NMatD0=    1 NMtDS0=    0 NMtDT0=    0
 Petite list used in FoFCou.
 Requested convergence on RMS density matrix=1.00D-08 within 128 cycles.
 Requested convergence on MAX density matrix=1.00D-06.
 Requested convergence on             energy=1.00D-06.
 No special actions if energy rises.
 SCF Done:  E(UwB97XD) =  -536.661628860     A.U. after   19 cycles
            NFock= 19  Conv=0.42D-08     -V/T= 2.0058
 <Sx>= 0.0000 <Sy>= 0.0000 <Sz>= 1.0000 <S**2>= 2.0077 S= 1.0026
 <L.S>=  0.00000000000    
 Annihilation of the first spin contaminant:
 S**2 before annihilation     2.0077,   after     2.0000
 Calling FoFJK, ICntrl=      2127 FMM=F ISym2X=0 I1Cent= 0 IOpClX= 1 NMat=1 NMatS=1 NMatT=0.
 ***** Axes restored to original set *****
 -------------------------------------------------------------------
 Center     Atomic                   Forces (Hartrees/Bohr)
 Number     Number              X              Y              Z
 -------------------------------------------------------------------
      1        1           0.000245274    0.000080744    0.000224835
      2        6          -0.001354066   -0.000986257    0.001461779
      3        1           0.000089147   -0.000183770   -0.000336547
      4        1          -0.000316300    0.000544380    0.000108923
      5        6           0.002455409    0.003361129   -0.006211297
      6        6           0.000052683   -0.001363431    0.002601923
      7        1          -0.000255247   -0.000349394   -0.000159358
      8        1           0.000007062    0.000370637   -0.000083113
      9        8           0.000096571   -0.001903066    0.002963409
     10        8          -0.000655386    0.001587615   -0.001499209
     11        1          -0.000092837    0.000297261    0.000208220
     12        6           0.000782147    0.000284709   -0.000922462
     13        1          -0.000370494   -0.000254805   -0.000016801
     14        6          -0.000589773   -0.000684116   -0.000568980
     15        6          -0.000347688   -0.000157725    0.000155648
     16        1          -0.000183731    0.000031603    0.000191443
     17        1          -0.000050202   -0.000186376   -0.000261810
     18        1           0.000232422   -0.000090912    0.000213712
     19        8           0.000435742    0.000691382    0.000748091
     20        8          -0.001164699   -0.000932534   -0.000249390
     21        1          -0.000008827    0.001077922    0.000558880
     22        1           0.000992791   -0.001234997    0.000872107
 -------------------------------------------------------------------
 Cartesian Forces:  Max     0.006211297 RMS     0.001230127

 GradGradGradGradGradGradGradGradGradGradGradGradGradGradGradGradGradGrad
 Berny optimization.
 Using GEDIIS/GDIIS optimizer.
 FormGI is forming the generalized inverse of G from B-inverse, IUseBI=4.
 Internal  Forces:  Max     0.002522819 RMS     0.000548936
 Search for a local minimum.
 Step number   7 out of a maximum of  107
 All quantities printed in internal units (Hartrees-Bohrs-Radians)
 Mixed Optimization -- En-DIIS/RFO-DIIS
 Swapping is turned off.
 Update second derivatives using D2CorX and points    1    2    3    4    6
                                                      7
 DE=  8.12D-04 DEPred=-1.67D-03 R=-4.87D-01
 Trust test=-4.87D-01 RLast= 6.31D-01 DXMaxT set to 4.24D-01
 ITU= -1  1  1  1  0  0  0
     Eigenvalues ---    0.00001   0.00224   0.00256   0.00365   0.00506
     Eigenvalues ---    0.00621   0.00945   0.01473   0.02467   0.03142
     Eigenvalues ---    0.03604   0.03924   0.04764   0.05418   0.05647
     Eigenvalues ---    0.05853   0.06037   0.06919   0.07294   0.07526
     Eigenvalues ---    0.08483   0.10260   0.11519   0.12027   0.13993
     Eigenvalues ---    0.14892   0.15746   0.15995   0.15999   0.16000
     Eigenvalues ---    0.16002   0.16041   0.16189   0.17344   0.18027
     Eigenvalues ---    0.19720   0.22097   0.24750   0.25424   0.27143
     Eigenvalues ---    0.27560   0.29729   0.30991   0.33579   0.33781
     Eigenvalues ---    0.33876   0.34039   0.34147   0.34271   0.34359
     Eigenvalues ---    0.34450   0.34492   0.35008   0.36954   0.43787
     Eigenvalues ---    0.44330   0.52488   0.57604   0.68171   1.02270
 Eigenvalue     1 is   8.57D-06 Eigenvector:
                          A37       D17       D16       D18       R17
   1                   -0.55273  -0.51071  -0.46750  -0.41849  -0.07224
                          D24       A36       D27       D21       D13
   1                    0.05791  -0.05693   0.05328   0.05025  -0.04514
 En-DIIS/RFO-DIIS/Sim-DIIS IScMMF=       -3 using points:     7    6    5    4
 RFO step:  Lambda=-1.28249050D-03.
 EnCoef did   100 forward-backward iterations
 DidBck=T Rises=T En-DIIS coefs:    0.30123    0.00000    0.69877    0.00000
 Iteration  1 RMS(Cart)=  0.20679884 RMS(Int)=  0.03361295
 Iteration  2 RMS(Cart)=  0.15108975 RMS(Int)=  0.00755216
 Iteration  3 RMS(Cart)=  0.02895276 RMS(Int)=  0.00061927
 Iteration  4 RMS(Cart)=  0.00039218 RMS(Int)=  0.00058253
 Iteration  5 RMS(Cart)=  0.00000025 RMS(Int)=  0.00058253
 Variable       Old X    -DE/DX   Delta X   Delta X   Delta X     New X
                                 (Linear)    (Quad)   (Total)
    R1        2.05351  -0.00033  -0.00077  -0.00158  -0.00235   2.05116
    R2        2.06066  -0.00021  -0.00067  -0.00113  -0.00180   2.05886
    R3        2.06421  -0.00033  -0.00094  -0.00105  -0.00199   2.06222
    R4        2.83931  -0.00010  -0.00001   0.00295   0.00295   2.84226
    R5        2.88294   0.00019   0.00089   0.00603   0.00691   2.88985
    R6        2.28277  -0.00252  -0.00152  -0.00562  -0.00714   2.27562
    R7        2.06731  -0.00029  -0.00018   0.00129   0.00111   2.06842
    R8        2.06476  -0.00003  -0.00037  -0.00078  -0.00116   2.06360
    R9        2.65881  -0.00123  -0.00170  -0.01134  -0.01305   2.64576
   R10        1.83013  -0.00100  -0.00110  -0.00173  -0.00284   1.82729
   R11        2.06073  -0.00015  -0.00016   0.00184   0.00168   2.06241
   R12        2.05744  -0.00019  -0.00022   0.00115   0.00093   2.05837
   R13        2.93028  -0.00099  -0.00154  -0.00690  -0.00844   2.92184
   R14        2.65310  -0.00122  -0.00167  -0.00728  -0.00896   2.64415
   R15        2.86971  -0.00055  -0.00092  -0.00425  -0.00517   2.86454
   R16        2.44374  -0.00110  -0.00131  -0.00216  -0.00348   2.44026
   R17        4.06812  -0.00116  -0.02413  -0.06551  -0.08964   3.97849
   R18        2.06589  -0.00026  -0.00070  -0.00086  -0.00155   2.06433
   R19        2.05731  -0.00032  -0.00059  -0.00033  -0.00092   2.05639
   R20        2.05645  -0.00033  -0.00065  -0.00071  -0.00136   2.05510
   R21        1.81281  -0.00120  -0.00133  -0.00379  -0.00511   1.80770
    A1        1.93846  -0.00020   0.00023   0.00084   0.00105   1.93951
    A2        1.91500   0.00023   0.00026  -0.00041  -0.00015   1.91485
    A3        1.91267   0.00016   0.00063   0.00389   0.00453   1.91719
    A4        1.85975   0.00011  -0.00028   0.00134   0.00106   1.86081
    A5        1.92656   0.00064   0.00065   0.00062   0.00126   1.92782
    A6        1.91068  -0.00096  -0.00154  -0.00655  -0.00809   1.90259
    A7        2.05787  -0.00041  -0.00075  -0.00560  -0.00652   2.05135
    A8        2.14594   0.00002   0.00030   0.00438   0.00455   2.15049
    A9        2.07884   0.00043   0.00069   0.00174   0.00230   2.08115
   A10        1.87908  -0.00063  -0.00209  -0.00831  -0.01038   1.86869
   A11        1.86010   0.00052  -0.00083   0.00021  -0.00072   1.85939
   A12        2.01457  -0.00017   0.00256   0.01033   0.01281   2.02738
   A13        1.86767  -0.00011  -0.00145  -0.00785  -0.00933   1.85835
   A14        1.96553   0.00040  -0.00073  -0.00208  -0.00276   1.96277
   A15        1.86876   0.00002   0.00229   0.00670   0.00893   1.87769
   A16        1.89458   0.00020  -0.00168  -0.01414  -0.01582   1.87877
   A17        1.90997  -0.00019  -0.00243  -0.01001  -0.01244   1.89753
   A18        1.89691  -0.00005   0.00028   0.00070   0.00097   1.89788
   A19        1.95909   0.00017  -0.00008  -0.00068  -0.00078   1.95831
   A20        1.85014  -0.00006  -0.00010   0.00117   0.00104   1.85118
   A21        1.87033   0.00019   0.00153   0.00100   0.00250   1.87283
   A22        1.97342  -0.00008   0.00067   0.00727   0.00792   1.98133
   A23        2.02626   0.00026   0.00298   0.00315   0.00828   2.03454
   A24        1.96349  -0.00006  -0.00052   0.00677   0.00519   1.96868
   A25        1.69191  -0.00044  -0.00172  -0.00470  -0.00688   1.68504
   A26        2.02506  -0.00005   0.00015   0.00124   0.00041   2.02547
   A27        1.91125  -0.00011  -0.00843  -0.03174  -0.04039   1.87086
   A28        1.79822   0.00033   0.00697   0.02337   0.03047   1.82869
   A29        1.92792   0.00002  -0.00007   0.00164   0.00157   1.92949
   A30        1.89428  -0.00002  -0.00012   0.00179   0.00167   1.89595
   A31        1.92671   0.00004   0.00043  -0.00095  -0.00051   1.92620
   A32        1.90455  -0.00002  -0.00023  -0.00033  -0.00056   1.90399
   A33        1.90260   0.00001   0.00035  -0.00183  -0.00149   1.90111
   A34        1.90755  -0.00003  -0.00038  -0.00032  -0.00069   1.90686
   A35        1.90547   0.00013   0.00193   0.00882   0.01075   1.91622
   A36        3.14282  -0.00050  -0.04455   0.03329  -0.01163   3.13119
   A37        3.36324  -0.00128  -0.37122  -0.05998  -0.43112   2.93212
    D1        3.01127  -0.00056  -0.01591  -0.00176  -0.01769   2.99358
    D2       -0.16583   0.00088   0.02407   0.01558   0.03968  -0.12615
    D3        0.87096  -0.00084  -0.01704  -0.00583  -0.02290   0.84806
    D4       -2.30614   0.00061   0.02293   0.01151   0.03447  -2.27167
    D5       -1.17089  -0.00077  -0.01616  -0.00392  -0.02010  -1.19099
    D6        1.93520   0.00067   0.02381   0.01342   0.03726   1.97246
    D7        2.40321   0.00052   0.01088   0.00499   0.01581   2.41902
    D8       -1.88112   0.00035   0.00783  -0.00787  -0.00005  -1.88118
    D9        0.19108   0.00063   0.01168   0.00691   0.01859   0.20967
   D10       -0.70428  -0.00086  -0.02751  -0.01173  -0.03925  -0.74353
   D11        1.29457  -0.00103  -0.03056  -0.02458  -0.05511   1.23946
   D12       -2.91641  -0.00074  -0.02672  -0.00980  -0.03647  -2.95288
   D13        1.32863  -0.00079  -0.00471  -0.05726  -0.06201   1.26661
   D14       -0.83898  -0.00013  -0.00331  -0.05253  -0.05584  -0.89482
   D15       -2.88716  -0.00023  -0.00256  -0.04599  -0.04849  -2.93565
   D16        3.12917   0.00002  -0.12106  -0.20783  -0.33232   2.79685
   D17        1.02953  -0.00014  -0.13247  -0.20359  -0.33248   0.69704
   D18       -1.16356  -0.00001  -0.08641  -0.19393  -0.28042  -1.44398
   D19        3.02232  -0.00025   0.00387  -0.00437  -0.00040   3.02192
   D20       -0.86918  -0.00010   0.00690   0.00904   0.01602  -0.85316
   D21        1.00239   0.00005   0.01370   0.03455   0.04806   1.05044
   D22        0.97083   0.00002   0.00662   0.00636   0.01308   0.98392
   D23       -2.92066   0.00018   0.00964   0.01977   0.02950  -2.89116
   D24       -1.04910   0.00032   0.01645   0.04528   0.06154  -0.98756
   D25       -1.07326  -0.00013   0.00446   0.00049   0.00506  -1.06820
   D26        1.31843   0.00003   0.00749   0.01390   0.02147   1.33991
   D27       -3.09319   0.00017   0.01430   0.03941   0.05351  -3.03968
   D28        0.80867   0.00012   0.00782   0.02922   0.03704   0.84571
   D29        2.90600   0.00010   0.00578   0.01712   0.02289   2.92889
   D30       -1.34501   0.00011   0.00699   0.02322   0.03021  -1.31479
   D31        1.15856   0.00017  -0.00262  -0.00862  -0.01148   1.14708
   D32       -0.92878   0.00020  -0.00223  -0.01030  -0.01278  -0.94156
   D33       -3.01906   0.00022  -0.00195  -0.01046  -0.01266  -3.03172
   D34       -1.20657   0.00001  -0.00554  -0.02492  -0.03065  -1.23722
   D35        2.98927   0.00004  -0.00515  -0.02660  -0.03194   2.95733
   D36        0.89899   0.00006  -0.00487  -0.02676  -0.03182   0.86717
   D37        3.05113  -0.00031  -0.00851  -0.03287  -0.04095   3.01018
   D38        0.96378  -0.00028  -0.00812  -0.03456  -0.04224   0.92154
   D39       -1.12650  -0.00026  -0.00784  -0.03472  -0.04212  -1.16862
         Item               Value     Threshold  Converged?
 Maximum Force            0.002523     0.000450     NO 
 RMS     Force            0.000549     0.000300     NO 
 Maximum Displacement     1.096476     0.001800     NO 
 RMS     Displacement     0.364714     0.001200     NO 
 Predicted change in Energy=-8.526086D-04
 GradGradGradGradGradGradGradGradGradGradGradGradGradGradGradGradGradGrad

                          Input orientation:                          
 ---------------------------------------------------------------------
 Center     Atomic      Atomic             Coordinates (Angstroms)
 Number     Number       Type             X           Y           Z
 ---------------------------------------------------------------------
      1          1           0       -3.027958   -1.771870   -1.158106
      2          6           0       -2.382402   -1.394748   -0.371218
      3          1           0       -2.615826   -1.861017    0.585401
      4          1           0       -1.344126   -1.645074   -0.595295
      5          6           0       -2.515887    0.100204   -0.273794
      6          6           0       -1.836017    0.795215    0.906597
      7          1           0       -1.377935    1.710960    0.519778
      8          1           0       -2.633314    1.109712    1.583280
      9          8           0       -3.144347    0.759085   -1.061850
     10          8           0       -0.936083    0.017932    1.645629
     11          1           0        2.357311   -1.371183    1.167047
     12          6           0        2.574242   -0.376112    0.774762
     13          1           0        2.500252    0.344228    1.588449
     14          6           0        1.472443    0.009159   -0.239269
     15          6           0        1.510331    1.426357   -0.775847
     16          1           0        2.407521    1.584303   -1.378704
     17          1           0        1.520814    2.116448    0.065482
     18          1           0        0.634081    1.622223   -1.389443
     19          8           0        1.243788   -0.919737   -1.106677
     20          8           0        3.869589   -0.283960    0.253798
     21          1           0        4.037067   -1.022703   -0.330393
     22          1           0       -0.142524   -0.103693    1.106664
 ---------------------------------------------------------------------
                    Distance matrix (angstroms):
                    1          2          3          4          5
     1  H    0.000000
     2  C    1.085429   0.000000
     3  H    1.793772   1.089502   0.000000
     4  H    1.779922   1.091279   1.748683   0.000000
     5  C    2.132812   1.504058   2.143499   2.126588   0.000000
     6  C    3.503377   2.593701   2.786905   2.907343   1.529244
     7  H    4.203329   3.383527   3.780966   3.536593   2.125848
     8  H    3.996806   3.186744   3.133895   3.741261   2.116983
     9  O    2.535458   2.386740   3.139698   3.039481   1.204209
    10  O    3.929410   2.855727   2.734240   2.820253   2.487314
    11  H    5.879456   4.983141   5.030938   4.108710   5.290468
    12  C    6.088412   5.188372   5.401629   4.340613   5.218789
    13  H    6.525530   5.541177   5.660694   4.848226   5.356225
    14  C    4.926453   4.104656   4.570731   3.285773   3.989519
    15  C    5.565146   4.824493   5.448394   4.196929   4.268627
    16  H    6.391948   5.730021   6.400152   5.011733   5.259594
    17  H    6.107988   5.268235   5.762147   4.774260   4.524965
    18  H    4.998391   4.386122   5.157021   3.901180   3.671991
    19  O    4.356213   3.730387   4.318073   2.735859   3.983608
    20  O    7.196076   6.380587   6.682640   5.454945   6.418742
    21  H    7.152687   6.430370   6.767749   5.423537   6.648709
    22  H    4.029607   2.977921   3.078494   2.591596   2.753197
                    6          7          8          9         10
     6  C    0.000000
     7  H    1.094558   0.000000
     8  H    1.092012   1.751717   0.000000
     9  O    2.363856   2.554960   2.716763   0.000000
    10  O    1.400078   2.080653   2.019026   3.571579   0.000000
    11  H    4.727061   4.885757   5.588777   6.306683   3.606262
    12  C    4.565059   4.476671   5.475401   6.112615   3.638139
    13  H    4.412656   4.248570   5.190327   6.249614   3.452265
    14  C    3.588426   3.405427   4.624948   4.749082   3.058417
    15  C    3.798289   3.178321   4.778655   4.710953   3.719159
    16  H    4.883941   4.236738   5.865885   5.621799   4.772818
    17  H    3.704247   2.962018   4.535858   4.987689   3.596801
    18  H    3.472337   2.775104   4.446979   3.889581   3.775026
    19  O    4.059499   4.054547   5.136775   4.698530   3.634041
    20  O    5.843347   5.620228   6.782153   7.212085   5.012267
    21  H    6.271210   6.125189   7.259705   7.435220   5.451587
    22  H    1.927688   2.272365   2.811326   3.802339   0.966960
                   11         12         13         14         15
    11  H    0.000000
    12  C    1.091381   0.000000
    13  H    1.772187   1.089243   0.000000
    14  C    2.160106   1.546173   2.123491   0.000000
    15  C    3.509763   2.604839   2.782236   1.515850   0.000000
    16  H    3.901059   2.916922   3.217200   2.157257   1.092398
    17  H    3.751898   2.797435   2.533671   2.129760   1.088196
    18  H    4.297166   3.527230   3.739479   2.151215   1.087510
    19  O    2.571684   2.367583   3.231101   1.291328   2.384251
    20  O    2.074383   1.399222   2.012709   2.464821   3.090542
    21  H    2.277135   1.944043   2.812873   2.765924   3.546930
    22  H    2.803453   2.750488   2.723419   2.105324   2.935443
                   16         17         18         19         20
    16  H    0.000000
    17  H    1.776260   0.000000
    18  H    1.773878   1.774081   0.000000
    19  O    2.774615   3.266362   2.629308   0.000000
    20  O    2.879776   3.363653   4.099059   3.024887   0.000000
    21  H    3.248207   4.042587   4.438190   2.900970   0.956592
    22  H    3.940699   2.963069   3.132483   2.736178   4.105719
                   21         22
    21  H    0.000000
    22  H    4.514276   0.000000
 Stoichiometry    C6H12O4(3)
 Framework group  C1[X(C6H12O4)]
 Deg. of freedom    60
 Full point group                 C1      NOp   1
 Largest Abelian subgroup         C1      NOp   1
 Largest concise Abelian subgroup C1      NOp   1
                         Standard orientation:                         
 ---------------------------------------------------------------------
 Center     Atomic      Atomic             Coordinates (Angstroms)
 Number     Number       Type             X           Y           Z
 ---------------------------------------------------------------------
      1          1           0       -3.052393   -1.123357    1.833025
      2          6           0       -2.392706   -0.343670    1.465522
      3          1           0       -2.579223    0.601032    1.975191
      4          1           0       -1.355305   -0.610947    1.673491
      5          6           0       -2.569104   -0.183515   -0.019545
      6          6           0       -1.871742    1.000496   -0.690655
      7          1           0       -1.455546    0.635163   -1.634780
      8          1           0       -2.655166    1.714487   -0.953247
      9          8           0       -3.243862   -0.924365   -0.687350
     10          8           0       -0.923776    1.678941    0.084774
     11          1           0        2.393106    1.039731    1.347639
     12          6           0        2.565760    0.679870    0.331862
     13          1           0        2.496920    1.523105   -0.354189
     14          6           0        1.419032   -0.282015   -0.056008
     15          6           0        1.394889   -0.763647   -1.493105
     16          1           0        2.265945   -1.388653   -1.702778
     17          1           0        1.412301    0.103270   -2.150618
     18          1           0        0.492825   -1.340349   -1.683828
     19          8           0        1.190198   -1.177246    0.846059
     20          8           0        3.839353    0.121156    0.178173
     21          1           0        4.009881   -0.496635    0.888330
     22          1           0       -0.145426    1.110162    0.160103
 ---------------------------------------------------------------------
 Rotational constants (GHZ):           2.2107702           0.5458102           0.5362681
 Standard basis: Aug-CC-pVTZ (5D, 7F)
 There are   850 symmetry adapted cartesian basis functions of A   symmetry.
 There are   736 symmetry adapted basis functions of A   symmetry.
   736 basis functions,  1044 primitive gaussians,   850 cartesian basis functions
    41 alpha electrons       39 beta electrons
       nuclear repulsion energy       541.9848000088 Hartrees.
 NAtoms=   22 NActive=   22 NUniq=   22 SFac= 1.00D+00 NAtFMM=   60 NAOKFM=F Big=F
 Integral buffers will be    131072 words long.
 Raffenetti 2 integral format.
 Two-electron integral symmetry is turned on.
 Nuclear repulsion after empirical dispersion term =      541.9723779370 Hartrees.
 One-electron integrals computed using PRISM.
 NBasis=   736 RedAO= T EigKep=  4.60D-06  NBF=   736
 NBsUse=   736 1.00D-06 EigRej= -1.00D+00 NBFU=   736
 Initial guess from the checkpoint file:  "Reverse-wb-opt.chk"
 B after Tr=    -0.000000   -0.000000   -0.000000
         Rot=    0.762513    0.646835   -0.013135    0.002580 Ang=  80.63 deg.
 Initial guess <Sx>= 0.0000 <Sy>= 0.0000 <Sz>= 1.0000 <S**2>= 2.0087 S= 1.0029
 ExpMin= 2.53D-02 ExpMax= 1.53D+04 ExpMxC= 5.22D+02 IAcc=3 IRadAn=         7 AccDes= 0.00D+00
 Harris functional with IExCor= 4639 and IRadAn=       7 diagonalized for initial guess.
 HarFok:  IExCor= 4639 AccDes= 0.00D+00 IRadAn=         7 IDoV= 1 UseB2=F ITyADJ=14
 ICtDFT=  3500011 ScaDFX=  1.000000  1.000000  1.000000  1.000000
 FoFCou: FMM=F IPFlag=           0 FMFlag=      100000 FMFlg1=           0
         NFxFlg=           0 DoJE=T BraDBF=F KetDBF=T FulRan=T
         wScrn=  0.000000 ICntrl=       500 IOpCl=  0 I1Cent=   200000004 NGrid=           0
         NMat0=    1 NMatS0=      1 NMatT0=    0 NMatD0=    1 NMtDS0=    0 NMtDT0=    0
 Petite list used in FoFCou.
 Requested convergence on RMS density matrix=1.00D-08 within 128 cycles.
 Requested convergence on MAX density matrix=1.00D-06.
 Requested convergence on             energy=1.00D-06.
 No special actions if energy rises.
 Restarting incremental Fock formation.
 SCF Done:  E(UwB97XD) =  -536.662538086     A.U. after   21 cycles
            NFock= 21  Conv=0.30D-08     -V/T= 2.0057
 <Sx>= 0.0000 <Sy>= 0.0000 <Sz>= 1.0000 <S**2>= 2.0077 S= 1.0026
 <L.S>=  0.00000000000    
 Annihilation of the first spin contaminant:
 S**2 before annihilation     2.0077,   after     2.0000
 Calling FoFJK, ICntrl=      2127 FMM=F ISym2X=0 I1Cent= 0 IOpClX= 1 NMat=1 NMatS=1 NMatT=0.
 ***** Axes restored to original set *****
 -------------------------------------------------------------------
 Center     Atomic                   Forces (Hartrees/Bohr)
 Number     Number              X              Y              Z
 -------------------------------------------------------------------
      1        1          -0.000311277   -0.000026653   -0.000349252
      2        6           0.000544698    0.001202730   -0.000365786
      3        1          -0.000049591    0.000075810    0.000261787
      4        1           0.000424188   -0.000546835   -0.000101478
      5        6           0.001070439   -0.002966323    0.004338333
      6        6          -0.001284062    0.002769594   -0.001986915
      7        1           0.000139922    0.000340015   -0.000169125
      8        1          -0.000270778   -0.000568783    0.000225928
      9        8          -0.001001189    0.001835584   -0.002363362
     10        8          -0.000941305   -0.001579097    0.001259930
     11        1          -0.000047674   -0.000014997   -0.000510396
     12        6          -0.000955155   -0.000938165    0.001721535
     13        1           0.000180350    0.000356023   -0.000536226
     14        6          -0.000627038   -0.000399811    0.001312612
     15        6          -0.000351288    0.000430977   -0.000088236
     16        1           0.000310423    0.000041184   -0.000064948
     17        1           0.000017063   -0.000038772    0.000237064
     18        1          -0.000375702    0.000137351   -0.000099825
     19        8           0.000352521   -0.001172530   -0.001473452
     20        8           0.001555575    0.002231329    0.000250436
     21        1          -0.000379488   -0.001457283   -0.000780672
     22        1           0.001999368    0.000288652   -0.000717953
 -------------------------------------------------------------------
 Cartesian Forces:  Max     0.004338333 RMS     0.001149611

 GradGradGradGradGradGradGradGradGradGradGradGradGradGradGradGradGradGrad
 Berny optimization.
 Using GEDIIS/GDIIS optimizer.
 FormGI is forming the generalized inverse of G from B-inverse, IUseBI=4.
 Internal  Forces:  Max     0.003073571 RMS     0.000661235
 Search for a local minimum.
 Step number   8 out of a maximum of  107
 All quantities printed in internal units (Hartrees-Bohrs-Radians)
 Mixed Optimization -- En-DIIS/RFO-DIIS
 Swapping is turned off.
 Update second derivatives using D2CorX and points    1    2    3    5    6
                                                      7    8
 DE= -9.09D-04 DEPred=-8.53D-04 R= 1.07D+00
 TightC=F SS=  1.41D+00  RLast= 7.36D-01 DXNew= 7.1352D-01 2.2076D+00
 Trust test= 1.07D+00 RLast= 7.36D-01 DXMaxT set to 7.14D-01
 ITU=  1 -1  1  1  1  0  0  0
     Eigenvalues ---    0.00000   0.00231   0.00312   0.00377   0.00527
     Eigenvalues ---    0.00617   0.00840   0.01451   0.02289   0.02413
     Eigenvalues ---    0.03106   0.03748   0.04691   0.05353   0.05660
     Eigenvalues ---    0.05840   0.06181   0.06956   0.07314   0.07549
     Eigenvalues ---    0.08223   0.09225   0.11727   0.12082   0.14037
     Eigenvalues ---    0.14861   0.15948   0.15991   0.15999   0.16000
     Eigenvalues ---    0.16024   0.16264   0.16443   0.16884   0.17546
     Eigenvalues ---    0.19028   0.22235   0.24757   0.25006   0.26254
     Eigenvalues ---    0.27172   0.29639   0.30696   0.33326   0.33776
     Eigenvalues ---    0.33873   0.33944   0.34032   0.34188   0.34322
     Eigenvalues ---    0.34402   0.34454   0.34601   0.38754   0.43278
     Eigenvalues ---    0.44692   0.52528   0.57561   0.67062   0.99147
 Eigenvalue     1 is   4.65D-06 Eigenvector:
                          D16       D17       D18       A37       R17
   1                    0.54310   0.51561   0.47733   0.41590   0.06486
                          D24       D27       D21       A36       D13
   1                   -0.05788  -0.05465  -0.05188   0.04900   0.04862
 En-DIIS/RFO-DIIS/Sim-DIIS IScMMF=       -3 using points:     8    7    6    5    4
 RFO step:  Lambda=-8.73001659D-04.
 DidBck=F Rises=F RFO-DIIS coefs:    1.59177    1.25816   -2.00000    0.36730   -0.21723
 Iteration  1 RMS(Cart)=  0.19907640 RMS(Int)=  0.01552596
 Iteration  2 RMS(Cart)=  0.07062431 RMS(Int)=  0.00188748
 Iteration  3 RMS(Cart)=  0.00345402 RMS(Int)=  0.00094643
 Iteration  4 RMS(Cart)=  0.00000518 RMS(Int)=  0.00094643
 Iteration  5 RMS(Cart)=  0.00000001 RMS(Int)=  0.00094643
 Variable       Old X    -DE/DX   Delta X   Delta X   Delta X     New X
                                 (Linear)    (Quad)   (Total)
    R1        2.05116   0.00044  -0.00001   0.00108   0.00107   2.05224
    R2        2.05886   0.00021  -0.00002   0.00075   0.00073   2.05959
    R3        2.06222   0.00055   0.00024   0.00114   0.00137   2.06359
    R4        2.84226  -0.00058  -0.00045   0.00048   0.00003   2.84229
    R5        2.88985  -0.00120  -0.00114  -0.00021  -0.00135   2.88851
    R6        2.27562   0.00307  -0.00020   0.00220   0.00201   2.27763
    R7        2.06842   0.00040  -0.00074   0.00119   0.00045   2.06886
    R8        2.06360   0.00017  -0.00012   0.00075   0.00062   2.06423
    R9        2.64576   0.00189   0.00105   0.00317   0.00421   2.64997
   R10        1.82729   0.00186  -0.00065   0.00379   0.00316   1.83045
   R11        2.06241  -0.00016  -0.00044   0.00023  -0.00021   2.06220
   R12        2.05837  -0.00018  -0.00026   0.00007  -0.00019   2.05818
   R13        2.92184   0.00030  -0.00002   0.00103   0.00100   2.92285
   R14        2.64415   0.00134   0.00044   0.00177   0.00221   2.64635
   R15        2.86454   0.00053  -0.00005   0.00178   0.00174   2.86628
   R16        2.44026   0.00177  -0.00009   0.00211   0.00202   2.44228
   R17        3.97849  -0.00027   0.02575  -0.01078   0.01496   3.99345
   R18        2.06433   0.00030   0.00005   0.00104   0.00109   2.06542
   R19        2.05639   0.00016  -0.00016   0.00058   0.00042   2.05681
   R20        2.05510   0.00038  -0.00022   0.00092   0.00070   2.05580
   R21        1.80770   0.00154  -0.00032   0.00249   0.00218   1.80987
    A1        1.93951   0.00014  -0.00012  -0.00030  -0.00042   1.93910
    A2        1.91485  -0.00015   0.00018  -0.00078  -0.00060   1.91425
    A3        1.91719  -0.00021  -0.00050  -0.00044  -0.00093   1.91626
    A4        1.86081  -0.00014   0.00006   0.00010   0.00016   1.86097
    A5        1.92782  -0.00036  -0.00030  -0.00051  -0.00081   1.92700
    A6        1.90259   0.00075   0.00072   0.00199   0.00271   1.90530
    A7        2.05135   0.00047  -0.00016   0.00137   0.00149   2.05284
    A8        2.15049  -0.00013  -0.00050  -0.00058  -0.00078   2.14971
    A9        2.08115  -0.00033  -0.00008  -0.00083  -0.00060   2.08055
   A10        1.86869   0.00042   0.00203   0.00075   0.00280   1.87149
   A11        1.85939   0.00035  -0.00005  -0.00132  -0.00131   1.85807
   A12        2.02738  -0.00177  -0.00225  -0.00231  -0.00457   2.02281
   A13        1.85835   0.00017   0.00093   0.00100   0.00194   1.86029
   A14        1.96277   0.00069   0.00116   0.00282   0.00396   1.96673
   A15        1.87769   0.00026  -0.00178  -0.00089  -0.00263   1.87506
   A16        1.87877  -0.00021   0.00786   0.00926   0.01712   1.89589
   A17        1.89753   0.00037   0.00101   0.00168   0.00269   1.90022
   A18        1.89788  -0.00005  -0.00076  -0.00054  -0.00129   1.89659
   A19        1.95831   0.00030   0.00094   0.00160   0.00255   1.96086
   A20        1.85118  -0.00007  -0.00012  -0.00108  -0.00120   1.84998
   A21        1.87283   0.00005  -0.00004  -0.00042  -0.00045   1.87238
   A22        1.98133  -0.00058  -0.00103  -0.00125  -0.00227   1.97907
   A23        2.03454  -0.00022  -0.00009  -0.00269  -0.00638   2.02816
   A24        1.96868  -0.00009  -0.00115   0.00048   0.00123   1.96991
   A25        1.68504   0.00071  -0.00360  -0.00343  -0.00654   1.67850
   A26        2.02547   0.00018  -0.00087   0.00117   0.00159   2.02707
   A27        1.87086  -0.00098   0.01580  -0.00524   0.01099   1.88185
   A28        1.82869   0.00050  -0.01041   0.01010  -0.00049   1.82820
   A29        1.92949  -0.00000  -0.00018   0.00061   0.00043   1.92992
   A30        1.89595  -0.00031   0.00028  -0.00121  -0.00093   1.89502
   A31        1.92620   0.00011  -0.00011   0.00108   0.00097   1.92717
   A32        1.90399   0.00008   0.00010  -0.00042  -0.00031   1.90368
   A33        1.90111   0.00007  -0.00043   0.00032  -0.00011   1.90101
   A34        1.90686   0.00005   0.00035  -0.00042  -0.00007   1.90679
   A35        1.91622  -0.00130  -0.00101  -0.00361  -0.00462   1.91160
   A36        3.13119  -0.00133   0.06209  -0.02181   0.04094   3.17213
   A37        2.93212  -0.00031   0.36586  -0.07570   0.29028   3.22240
    D1        2.99358   0.00009   0.00062   0.00096   0.00159   2.99517
    D2       -0.12615  -0.00034  -0.00833   0.00304  -0.00530  -0.13145
    D3        0.84806   0.00030   0.00130   0.00198   0.00329   0.85135
    D4       -2.27167  -0.00013  -0.00765   0.00406  -0.00360  -2.27527
    D5       -1.19099   0.00023   0.00098   0.00097   0.00196  -1.18903
    D6        1.97246  -0.00020  -0.00798   0.00305  -0.00493   1.96753
    D7        2.41902  -0.00038  -0.01457  -0.00319  -0.01773   2.40129
    D8       -1.88118   0.00017  -0.01254  -0.00232  -0.01484  -1.89602
    D9        0.20967  -0.00034  -0.01610  -0.00587  -0.02197   0.18770
   D10       -0.74353   0.00004  -0.00594  -0.00519  -0.01113  -0.75466
   D11        1.23946   0.00059  -0.00391  -0.00432  -0.00824   1.23122
   D12       -2.95288   0.00008  -0.00747  -0.00787  -0.01537  -2.96825
   D13        1.26661  -0.00030   0.01130  -0.00933   0.00200   1.26861
   D14       -0.89482  -0.00002   0.00936  -0.01091  -0.00154  -0.89636
   D15       -2.93565  -0.00079   0.00869  -0.01316  -0.00450  -2.94015
   D16        2.79685  -0.00055   0.31786  -0.09369   0.23008   3.02693
   D17        0.69704  -0.00039   0.33117  -0.08609   0.23962   0.93666
   D18       -1.44398  -0.00014   0.28087  -0.08205   0.19841  -1.24557
   D19        3.02192  -0.00010  -0.00968   0.00771  -0.00212   3.01980
   D20       -0.85316  -0.00019  -0.01242   0.00701  -0.00556  -0.85872
   D21        1.05044   0.00069  -0.02601   0.01676  -0.00895   1.04149
   D22        0.98392  -0.00047  -0.01042   0.00658  -0.00399   0.97993
   D23       -2.89116  -0.00056  -0.01316   0.00589  -0.00743  -2.89859
   D24       -0.98756   0.00032  -0.02675   0.01563  -0.01082  -0.99838
   D25       -1.06820  -0.00017  -0.00976   0.00848  -0.00142  -1.06962
   D26        1.33991  -0.00025  -0.01250   0.00779  -0.00487   1.33504
   D27       -3.03968   0.00063  -0.02608   0.01753  -0.00825  -3.04793
   D28        0.84571  -0.00034  -0.01003   0.00338  -0.00665   0.83905
   D29        2.92889   0.00033  -0.00825   0.00612  -0.00213   2.92676
   D30       -1.31479  -0.00006  -0.00898   0.00380  -0.00518  -1.31997
   D31        1.14708  -0.00019   0.01021  -0.00713   0.00352   1.15059
   D32       -0.94156  -0.00010   0.01002  -0.00623   0.00422  -0.93734
   D33       -3.03172  -0.00003   0.00949  -0.00562   0.00430  -3.02742
   D34       -1.23722   0.00001   0.01317  -0.00604   0.00738  -1.22984
   D35        2.95733   0.00011   0.01298  -0.00515   0.00808   2.96541
   D36        0.86717   0.00017   0.01244  -0.00453   0.00816   0.87533
   D37        3.01018  -0.00004   0.01573  -0.01579  -0.00075   3.00943
   D38        0.92154   0.00006   0.01553  -0.01489  -0.00004   0.92150
   D39       -1.16862   0.00012   0.01500  -0.01428   0.00004  -1.16858
         Item               Value     Threshold  Converged?
 Maximum Force            0.003074     0.000450     NO 
 RMS     Force            0.000661     0.000300     NO 
 Maximum Displacement     0.783194     0.001800     NO 
 RMS     Displacement     0.256241     0.001200     NO 
 Predicted change in Energy=-4.088857D-04
 GradGradGradGradGradGradGradGradGradGradGradGradGradGradGradGradGradGrad

                          Input orientation:                          
 ---------------------------------------------------------------------
 Center     Atomic      Atomic             Coordinates (Angstroms)
 Number     Number       Type             X           Y           Z
 ---------------------------------------------------------------------
      1          1           0       -2.967051   -1.942145   -1.042479
      2          6           0       -2.307770   -1.452905   -0.331576
      3          1           0       -2.322903   -1.961787    0.632098
      4          1           0       -1.278324   -1.498748   -0.692981
      5          6           0       -2.710941   -0.012836   -0.170661
      6          6           0       -2.028658    0.794942    0.933148
      7          1           0       -1.792383    1.779139    0.515888
      8          1           0       -2.781193    0.957282    1.708097
      9          8           0       -3.548186    0.518083   -0.856098
     10          8           0       -0.922249    0.186230    1.542896
     11          1           0        2.112354   -1.383903    1.107322
     12          6           0        2.493072   -0.423725    0.755222
     13          1           0        2.463924    0.289824    1.577554
     14          6           0        1.528317    0.126727   -0.321136
     15          6           0        1.805798    1.534699   -0.812261
     16          1           0        2.756500    1.573550   -1.350080
     17          1           0        1.856882    2.198514    0.048782
     18          1           0        1.011163    1.868655   -1.475971
     19          8           0        1.237918   -0.746130   -1.228927
     20          8           0        3.822163   -0.504551    0.321545
     21          1           0        3.922439   -1.255025   -0.264975
     22          1           0       -0.179850    0.199841    0.920881
 ---------------------------------------------------------------------
                    Distance matrix (angstroms):
                    1          2          3          4          5
     1  H    0.000000
     2  C    1.085997   0.000000
     3  H    1.794303   1.089889   0.000000
     4  H    1.780604   1.092005   1.749681   0.000000
     5  C    2.132579   1.504075   2.143223   2.129119   0.000000
     6  C    3.503616   2.594272   2.788685   2.910036   1.528531
     7  H    4.201941   3.380818   3.780144   3.531313   2.127504
     8  H    4.000861   3.192710   3.144641   3.749117   2.115607
     9  O    2.534793   2.387163   3.140987   3.040804   1.205271
    10  O    3.923692   2.849576   2.721280   2.822249   2.485020
    11  H    5.543793   4.648945   4.497921   3.840700   5.174673
    12  C    5.945610   5.028761   5.057115   4.180478   5.301683
    13  H    6.429755   5.426873   5.373765   4.728502   5.470565
    14  C    5.000890   4.148604   4.483575   3.264609   4.244223
    15  C    5.909445   5.106690   5.599800   4.327567   4.817411
    16  H    6.724118   5.986953   6.498305   5.113765   5.813825
    17  H    6.450290   5.551744   5.926125   4.904026   5.079688
    18  H    5.525966   4.832983   5.498385   4.146593   4.370115
    19  O    4.375726   3.725141   4.197700   2.680512   4.153449
    20  O    7.072529   6.237149   6.323118   5.294587   6.570046
    21  H    6.967189   6.233707   6.348902   5.224033   6.749345
    22  H    4.026336   2.971240   3.057566   2.587740   2.764619
                    6          7          8          9         10
     6  C    0.000000
     7  H    1.094795   0.000000
     8  H    1.092341   1.753442   0.000000
     9  O    2.363687   2.560361   2.712244   0.000000
    10  O    1.402306   2.085482   2.019278   3.572232   0.000000
    11  H    4.682487   5.059803   5.457919   6.286039   3.444396
    12  C    4.686454   4.824419   5.534711   6.322986   3.557654
    13  H    4.566585   4.632639   5.289026   6.490009   3.387935
    14  C    3.830380   3.802385   4.835234   5.119592   3.079518
    15  C    4.277470   3.843259   5.265559   5.449823   3.848035
    16  H    5.358833   4.921020   6.355964   6.411481   4.881307
    17  H    4.224871   3.702863   5.079933   5.732138   3.742356
    18  H    4.024578   3.440260   5.034964   4.795409   3.960075
    19  O    4.209512   4.313246   5.261272   4.964275   3.635743
    20  O    6.024521   6.064334   6.903897   7.533569   4.947558
    21  H    6.407294   6.517292   7.329803   7.700881   5.368112
    22  H    1.942264   2.293135   2.821421   3.821599   0.968630
                   11         12         13         14         15
    11  H    0.000000
    12  C    1.091267   0.000000
    13  H    1.773720   1.089142   0.000000
    14  C    2.159535   1.546705   2.122965   0.000000
    15  C    3.506710   2.600918   2.773816   1.516768   0.000000
    16  H    3.898753   2.913897   3.210077   2.158809   1.092974
    17  H    3.744260   2.789253   2.519671   2.130046   1.088418
    18  H    4.297111   3.525519   3.731921   2.153000   1.087880
    19  O    2.574773   2.369854   3.233053   1.292400   2.387108
    20  O    2.077053   1.400389   2.013306   2.464403   3.083795
    21  H    2.275130   1.942924   2.812248   2.764817   3.544327
    22  H    2.792348   2.749689   2.725593   2.113241   2.954391
                   16         17         18         19         20
    16  H    0.000000
    17  H    1.776713   0.000000
    18  H    1.774580   1.774519   0.000000
    19  O    2.775191   3.269035   2.636201   0.000000
    20  O    2.872016   3.353102   4.094496   3.023351   0.000000
    21  H    3.246183   4.036323   4.438403   2.897384   0.957744
    22  H    3.958091   2.983878   3.154101   2.743466   4.107491
                   21         22
    21  H    0.000000
    22  H    4.511282   0.000000
 Stoichiometry    C6H12O4(3)
 Framework group  C1[X(C6H12O4)]
 Deg. of freedom    60
 Full point group                 C1      NOp   1
 Largest Abelian subgroup         C1      NOp   1
 Largest concise Abelian subgroup C1      NOp   1
                         Standard orientation:                         
 ---------------------------------------------------------------------
 Center     Atomic      Atomic             Coordinates (Angstroms)
 Number     Number       Type             X           Y           Z
 ---------------------------------------------------------------------
      1          1           0       -2.941428   -2.232582   -0.198682
      2          6           0       -2.286093   -1.502440    0.266954
      3          1           0       -2.285364   -1.611058    1.351417
      4          1           0       -1.258536   -1.666601   -0.064183
      5          6           0       -2.713921   -0.113605   -0.120785
      6          6           0       -2.038566    1.059888    0.588593
      7          1           0       -1.822916    1.817665   -0.171569
      8          1           0       -2.788470    1.491588    1.255294
      9          8           0       -3.565325    0.108281   -0.944530
     10          8           0       -0.917180    0.741210    1.367951
     11          1           0        2.142011   -0.834691    1.515430
     12          6           0        2.502964   -0.072598    0.822760
     13          1           0        2.466747    0.897639    1.316277
     14          6           0        1.520995    0.018361   -0.368777
     15          6           0        1.769720    1.141420   -1.357443
     16          1           0        2.715795    0.988161   -1.882843
     17          1           0        1.814883    2.081294   -0.810404
     18          1           0        0.964606    1.189647   -2.087476
     19          8           0        1.239987   -1.136098   -0.877259
     20          8           0        3.830233   -0.292187    0.433881
     21          1           0        3.939872   -1.206816    0.171765
     22          1           0       -0.179502    0.529944    0.776814
 ---------------------------------------------------------------------
 Rotational constants (GHZ):           2.2293405           0.5105532           0.5044562
 Standard basis: Aug-CC-pVTZ (5D, 7F)
 There are   850 symmetry adapted cartesian basis functions of A   symmetry.
 There are   736 symmetry adapted basis functions of A   symmetry.
   736 basis functions,  1044 primitive gaussians,   850 cartesian basis functions
    41 alpha electrons       39 beta electrons
       nuclear repulsion energy       535.6996975506 Hartrees.
 NAtoms=   22 NActive=   22 NUniq=   22 SFac= 1.00D+00 NAtFMM=   60 NAOKFM=F Big=F
 Integral buffers will be    131072 words long.
 Raffenetti 2 integral format.
 Two-electron integral symmetry is turned on.
 Nuclear repulsion after empirical dispersion term =      535.6880820131 Hartrees.
 One-electron integrals computed using PRISM.
 NBasis=   736 RedAO= T EigKep=  4.87D-06  NBF=   736
 NBsUse=   736 1.00D-06 EigRej= -1.00D+00 NBFU=   736
 Initial guess from the checkpoint file:  "Reverse-wb-opt.chk"
 B after Tr=     0.000000    0.000000    0.000000
         Rot=    0.840520   -0.541734    0.005941   -0.003963 Ang= -65.61 deg.
 Initial guess <Sx>= 0.0000 <Sy>= 0.0000 <Sz>= 1.0000 <S**2>= 2.0078 S= 1.0026
 ExpMin= 2.53D-02 ExpMax= 1.53D+04 ExpMxC= 5.22D+02 IAcc=3 IRadAn=         7 AccDes= 0.00D+00
 Harris functional with IExCor= 4639 and IRadAn=       7 diagonalized for initial guess.
 HarFok:  IExCor= 4639 AccDes= 0.00D+00 IRadAn=         7 IDoV= 1 UseB2=F ITyADJ=14
 ICtDFT=  3500011 ScaDFX=  1.000000  1.000000  1.000000  1.000000
 FoFCou: FMM=F IPFlag=           0 FMFlag=      100000 FMFlg1=           0
         NFxFlg=           0 DoJE=T BraDBF=F KetDBF=T FulRan=T
         wScrn=  0.000000 ICntrl=       500 IOpCl=  0 I1Cent=   200000004 NGrid=           0
         NMat0=    1 NMatS0=      1 NMatT0=    0 NMatD0=    1 NMtDS0=    0 NMtDT0=    0
 Petite list used in FoFCou.
 Requested convergence on RMS density matrix=1.00D-08 within 128 cycles.
 Requested convergence on MAX density matrix=1.00D-06.
 Requested convergence on             energy=1.00D-06.
 No special actions if energy rises.
 SCF Done:  E(UwB97XD) =  -536.662106738     A.U. after   19 cycles
            NFock= 19  Conv=0.35D-08     -V/T= 2.0057
 <Sx>= 0.0000 <Sy>= 0.0000 <Sz>= 1.0000 <S**2>= 2.0077 S= 1.0026
 <L.S>=  0.00000000000    
 Annihilation of the first spin contaminant:
 S**2 before annihilation     2.0077,   after     2.0000
 Calling FoFJK, ICntrl=      2127 FMM=F ISym2X=0 I1Cent= 0 IOpClX= 1 NMat=1 NMatS=1 NMatT=0.
 ***** Axes restored to original set *****
 -------------------------------------------------------------------
 Center     Atomic                   Forces (Hartrees/Bohr)
 Number     Number              X              Y              Z
 -------------------------------------------------------------------
      1        1          -0.000122949    0.000069768   -0.000063301
      2        6           0.000076813    0.000811422   -0.000317129
      3        1          -0.000010467    0.000081249    0.000020118
      4        1           0.000080080   -0.000278855    0.000023281
      5        6           0.001191232   -0.001300591    0.001966725
      6        6          -0.001089205    0.001284410   -0.001291733
      7        1           0.000218097   -0.000082795   -0.000023249
      8        1           0.000143667   -0.000383983    0.000107419
      9        8          -0.000694103    0.000492973   -0.000781788
     10        8           0.000042734   -0.000315147    0.000240213
     11        1           0.000172535    0.000132763   -0.000348659
     12        6          -0.000888200   -0.000811130    0.001445051
     13        1           0.000101052    0.000076351   -0.000364409
     14        6          -0.001178145   -0.000080275   -0.000026224
     15        6          -0.000312073    0.000490981   -0.000374227
     16        1           0.000014627   -0.000097359    0.000123452
     17        1          -0.000010834   -0.000152751    0.000004794
     18        1          -0.000028172    0.000019195    0.000107560
     19        8           0.000720813    0.000001999   -0.000208450
     20        8           0.000884336    0.000660530   -0.000162859
     21        1          -0.000282402   -0.000417481   -0.000177738
     22        1           0.000970566   -0.000201277    0.000101154
 -------------------------------------------------------------------
 Cartesian Forces:  Max     0.001966725 RMS     0.000589905

 GradGradGradGradGradGradGradGradGradGradGradGradGradGradGradGradGradGrad
 Berny optimization.
 Using GEDIIS/GDIIS optimizer.
 FormGI is forming the generalized inverse of G from B-inverse, IUseBI=4.
 Internal  Forces:  Max     0.001170629 RMS     0.000317491
 Search for a local minimum.
 Step number   9 out of a maximum of  107
 All quantities printed in internal units (Hartrees-Bohrs-Radians)
 Mixed Optimization -- En-DIIS/RFO-DIIS
 Swapping is turned off.
 Update second derivatives using D2CorX and points    1    2    3    4    5
                                                      6    7    8    9
 DE=  4.31D-04 DEPred=-4.09D-04 R=-1.05D+00
 Trust test=-1.05D+00 RLast= 4.89D-01 DXMaxT set to 3.57D-01
 ITU= -1  1 -1  1  1  1  0  0  0
     Eigenvalues ---    0.00000   0.00200   0.00245   0.00354   0.00604
     Eigenvalues ---    0.00691   0.00951   0.01426   0.02030   0.02486
     Eigenvalues ---    0.03022   0.03788   0.04726   0.05142   0.05629
     Eigenvalues ---    0.05838   0.05909   0.06901   0.07235   0.07542
     Eigenvalues ---    0.08611   0.09286   0.11636   0.12162   0.14029
     Eigenvalues ---    0.14502   0.15327   0.15969   0.15998   0.16001
     Eigenvalues ---    0.16004   0.16033   0.16431   0.16969   0.17423
     Eigenvalues ---    0.19051   0.22134   0.24450   0.25169   0.26494
     Eigenvalues ---    0.28605   0.29442   0.31569   0.33757   0.33768
     Eigenvalues ---    0.33866   0.34035   0.34136   0.34302   0.34368
     Eigenvalues ---    0.34448   0.34525   0.35242   0.39060   0.43348
     Eigenvalues ---    0.44098   0.52713   0.56077   0.70328   0.96574
 Eigenvalue     1 is   6.31D-07 Eigenvector:
                          A37       D17       D16       D18       A36
   1                    0.56140   0.50956   0.47715   0.42115   0.09561
                          D21       D12       D24       D27       D9
   1                   -0.02946  -0.02912  -0.02878  -0.02807  -0.02782
 En-DIIS/RFO-DIIS/Sim-DIIS IScMMF=       -3 using points:     9    8    7    6    5    4
 RFO step:  Lambda=-9.11217129D-04.
 EnCoef did   100 forward-backward iterations
 EnCoef did    17 forward-backward iterations
 DidBck=T Rises=T En-DIIS coefs:    0.28369    0.00000    0.00000    0.00000    0.57487
                  En-DIIS coefs:    0.14144
 Iteration  1 RMS(Cart)=  0.19558599 RMS(Int)=  0.02679609
 Iteration  2 RMS(Cart)=  0.13876223 RMS(Int)=  0.00606713
 Iteration  3 RMS(Cart)=  0.01677352 RMS(Int)=  0.00093463
 Iteration  4 RMS(Cart)=  0.00012287 RMS(Int)=  0.00093305
 Iteration  5 RMS(Cart)=  0.00000015 RMS(Int)=  0.00093305
 Variable       Old X    -DE/DX   Delta X   Delta X   Delta X     New X
                                 (Linear)    (Quad)   (Total)
    R1        2.05224   0.00008   0.00044  -0.00041   0.00003   2.05227
    R2        2.05959  -0.00002   0.00037  -0.00036   0.00001   2.05960
    R3        2.06359   0.00008  -0.00022  -0.00022  -0.00044   2.06315
    R4        2.84229  -0.00061  -0.00207   0.00129  -0.00076   2.84153
    R5        2.88851  -0.00078  -0.00320   0.00298  -0.00022   2.88828
    R6        2.27763   0.00114   0.00277  -0.00210   0.00067   2.27830
    R7        2.06886  -0.00002  -0.00115   0.00161   0.00046   2.06932
    R8        2.06423  -0.00008   0.00020  -0.00043  -0.00023   2.06400
    R9        2.64997   0.00062   0.00520  -0.00719  -0.00200   2.64797
   R10        1.83045   0.00005  -0.00081   0.00062  -0.00022   1.83023
   R11        2.06220  -0.00029  -0.00111   0.00128   0.00017   2.06237
   R12        2.05818  -0.00023  -0.00064   0.00070   0.00006   2.05824
   R13        2.92285   0.00039   0.00439  -0.00290   0.00148   2.92433
   R14        2.64635   0.00066   0.00374  -0.00351   0.00023   2.64658
   R15        2.86628   0.00022   0.00193  -0.00198  -0.00005   2.86623
   R16        2.44228  -0.00002   0.00021  -0.00043  -0.00022   2.44206
   R17        3.99345  -0.00066   0.03430  -0.06680  -0.03249   3.96096
   R18        2.06542  -0.00005  -0.00011  -0.00023  -0.00034   2.06508
   R19        2.05681  -0.00009   0.00000   0.00005   0.00005   2.05686
   R20        2.05580  -0.00004   0.00009  -0.00003   0.00006   2.05585
   R21        1.80987   0.00041   0.00133  -0.00086   0.00048   1.81035
    A1        1.93910   0.00010  -0.00033   0.00050   0.00016   1.93926
    A2        1.91425  -0.00005   0.00067  -0.00082  -0.00016   1.91409
    A3        1.91626  -0.00023  -0.00211   0.00171  -0.00036   1.91590
    A4        1.86097  -0.00012  -0.00105   0.00139   0.00034   1.86131
    A5        1.92700  -0.00017   0.00038  -0.00065  -0.00027   1.92673
    A6        1.90530   0.00049   0.00256  -0.00223   0.00032   1.90562
    A7        2.05284   0.00049   0.00322  -0.00177   0.00140   2.05424
    A8        2.14971  -0.00032  -0.00254   0.00202  -0.00050   2.14921
    A9        2.08055  -0.00017  -0.00076  -0.00010  -0.00084   2.07971
   A10        1.87149   0.00029   0.00371  -0.00425  -0.00051   1.87099
   A11        1.85807   0.00011   0.00105  -0.00037   0.00071   1.85878
   A12        2.02281  -0.00058  -0.00394   0.00636   0.00233   2.02515
   A13        1.86029   0.00019   0.00424  -0.00316   0.00109   1.86138
   A14        1.96673   0.00011  -0.00147  -0.00116  -0.00260   1.96413
   A15        1.87506  -0.00008  -0.00285   0.00195  -0.00088   1.87417
   A16        1.89589  -0.00050  -0.00263  -0.01307  -0.01569   1.88020
   A17        1.90022   0.00018   0.00529  -0.00421   0.00108   1.90130
   A18        1.89659   0.00012   0.00049   0.00117   0.00166   1.89825
   A19        1.96086   0.00011  -0.00139  -0.00120  -0.00259   1.95828
   A20        1.84998  -0.00002   0.00003   0.00041   0.00044   1.85042
   A21        1.87238   0.00014  -0.00043  -0.00012  -0.00055   1.87183
   A22        1.97907  -0.00050  -0.00353   0.00367   0.00014   1.97921
   A23        2.02816   0.00042   0.00090   0.00089   0.00552   2.03367
   A24        1.96991  -0.00032  -0.00508   0.00400  -0.00295   1.96696
   A25        1.67850  -0.00004   0.00870  -0.00455   0.00362   1.68212
   A26        2.02707  -0.00011  -0.00127   0.00076  -0.00175   2.02532
   A27        1.88185  -0.00049   0.01376  -0.03147  -0.01787   1.86399
   A28        1.82820   0.00056  -0.01558   0.02962   0.01415   1.84234
   A29        1.92992  -0.00013  -0.00146   0.00081  -0.00064   1.92928
   A30        1.89502  -0.00018  -0.00067  -0.00013  -0.00079   1.89423
   A31        1.92717   0.00006  -0.00001  -0.00020  -0.00020   1.92696
   A32        1.90368   0.00009   0.00045  -0.00002   0.00043   1.90411
   A33        1.90101   0.00012   0.00145  -0.00039   0.00106   1.90206
   A34        1.90679   0.00004   0.00024  -0.00008   0.00016   1.90695
   A35        1.91160  -0.00062  -0.00305   0.00274  -0.00030   1.91130
   A36        3.17213  -0.00014  -0.06242   0.00986  -0.05305   3.11908
   A37        3.22240  -0.00117  -0.20557  -0.19664  -0.40194   2.82047
    D1        2.99517  -0.00001  -0.00585   0.01279   0.00693   3.00210
    D2       -0.13145  -0.00014  -0.00103   0.00092  -0.00011  -0.13157
    D3        0.85135   0.00014  -0.00427   0.01143   0.00716   0.85850
    D4       -2.27527   0.00001   0.00055  -0.00044   0.00011  -2.27516
    D5       -1.18903   0.00009  -0.00474   0.01145   0.00671  -1.18232
    D6        1.96753  -0.00004   0.00008  -0.00042  -0.00033   1.96720
    D7        2.40129  -0.00022   0.01508  -0.01360   0.00149   2.40278
    D8       -1.89602   0.00018   0.02217  -0.01934   0.00283  -1.89318
    D9        0.18770  -0.00019   0.01691  -0.01325   0.00366   0.19135
   D10       -0.75466  -0.00010   0.01044  -0.00219   0.00824  -0.74641
   D11        1.23122   0.00030   0.01752  -0.00794   0.00959   1.24081
   D12       -2.96825  -0.00007   0.01226  -0.00185   0.01041  -2.95784
   D13        1.26861   0.00009   0.03912  -0.04222  -0.00307   1.26554
   D14       -0.89636   0.00006   0.03852  -0.04060  -0.00205  -0.89840
   D15       -2.94015  -0.00019   0.03597  -0.03730  -0.00135  -2.94150
   D16        3.02693   0.00005  -0.04008  -0.22315  -0.26904   2.75788
   D17        0.93666  -0.00030  -0.05723  -0.21927  -0.27111   0.66555
   D18       -1.24557  -0.00007  -0.02594  -0.19616  -0.22151  -1.46708
   D19        3.01980  -0.00001   0.00555  -0.00100   0.00473   3.02453
   D20       -0.85872  -0.00008  -0.00146   0.00606   0.00482  -0.85390
   D21        1.04149   0.00044  -0.01597   0.03794   0.02159   1.06308
   D22        0.97993  -0.00026  -0.00087   0.00312   0.00242   0.98235
   D23       -2.89859  -0.00033  -0.00788   0.01018   0.00251  -2.89608
   D24       -0.99838   0.00019  -0.02240   0.04206   0.01928  -0.97910
   D25       -1.06962  -0.00013   0.00156   0.00100   0.00273  -1.06689
   D26        1.33504  -0.00020  -0.00545   0.00806   0.00282   1.33786
   D27       -3.04793   0.00032  -0.01996   0.03994   0.01959  -3.02834
   D28        0.83905  -0.00020  -0.01550   0.02276   0.00725   0.84630
   D29        2.92676   0.00018  -0.01008   0.01678   0.00670   2.93346
   D30       -1.31997  -0.00005  -0.01231   0.01928   0.00696  -1.31301
   D31        1.15059  -0.00006   0.00306  -0.01165  -0.00887   1.14172
   D32       -0.93734   0.00002   0.00380  -0.01204  -0.00852  -0.94586
   D33       -3.02742   0.00005   0.00393  -0.01174  -0.00810  -3.03552
   D34       -1.22984   0.00010   0.01189  -0.02032  -0.00861  -1.23845
   D35        2.96541   0.00017   0.01262  -0.02070  -0.00825   2.95716
   D36        0.87533   0.00020   0.01275  -0.02041  -0.00784   0.86750
   D37        3.00943  -0.00020   0.02267  -0.03590  -0.01276   2.99667
   D38        0.92150  -0.00012   0.02341  -0.03629  -0.01241   0.90909
   D39       -1.16858  -0.00010   0.02354  -0.03599  -0.01199  -1.18057
         Item               Value     Threshold  Converged?
 Maximum Force            0.001171     0.000450     NO 
 RMS     Force            0.000317     0.000300     NO 
 Maximum Displacement     1.043526     0.001800     NO 
 RMS     Displacement     0.328180     0.001200     NO 
 Predicted change in Energy=-5.355543D-04
 GradGradGradGradGradGradGradGradGradGradGradGradGradGradGradGradGradGrad

                          Input orientation:                          
 ---------------------------------------------------------------------
 Center     Atomic      Atomic             Coordinates (Angstroms)
 Number     Number       Type             X           Y           Z
 ---------------------------------------------------------------------
      1          1           0       -3.022040   -1.747162   -1.170975
      2          6           0       -2.383391   -1.385652   -0.370438
      3          1           0       -2.671244   -1.818815    0.587362
      4          1           0       -1.352338   -1.693268   -0.555549
      5          6           0       -2.447405    0.115324   -0.307108
      6          6           0       -1.764009    0.806432    0.872464
      7          1           0       -1.240173    1.682243    0.475403
      8          1           0       -2.562031    1.184024    1.515526
      9          8           0       -3.014605    0.786264   -1.132734
     10          8           0       -0.936235   -0.001667    1.663198
     11          1           0        2.401839   -1.383570    1.156455
     12          6           0        2.573387   -0.375249    0.775772
     13          1           0        2.485160    0.332959    1.598545
     14          6           0        1.441565   -0.019020   -0.217608
     15          6           0        1.418994    1.406273   -0.735814
     16          1           0        2.303685    1.606741   -1.345187
     17          1           0        1.412208    2.083957    0.115896
     18          1           0        0.528819    1.577116   -1.337438
     19          8           0        1.238914   -0.945243   -1.095697
     20          8           0        3.856279   -0.225127    0.234400
     21          1           0        4.037939   -0.950840   -0.364010
     22          1           0       -0.134300   -0.189992    1.153828
 ---------------------------------------------------------------------
                    Distance matrix (angstroms):
                    1          2          3          4          5
     1  H    0.000000
     2  C    1.086012   0.000000
     3  H    1.794419   1.089895   0.000000
     4  H    1.780326   1.091771   1.749720   0.000000
     5  C    2.131978   1.503675   2.142680   2.128826   0.000000
     6  C    3.504159   2.594932   2.792183   2.908125   1.528414
     7  H    4.200765   3.381474   3.783901   3.531220   2.127196
     8  H    4.002592   3.192492   3.144910   3.745866   2.115952
     9  O    2.533726   2.386785   3.140552   3.040453   1.205626
    10  O    3.928088   2.854006   2.733077   2.820903   2.485845
    11  H    5.913340   5.022930   5.123424   4.137718   5.282411
    12  C    6.081182   5.186941   5.442935   4.349817   5.159616
    13  H    6.505875   5.525695   5.678128   4.844802   5.292360
    14  C    4.880488   4.064644   4.560969   3.274630   3.892319
    15  C    5.464092   4.731434   5.374201   4.161722   4.098704
    16  H    6.296219   5.645638   6.341853   4.987994   5.086727
    17  H    5.999673   5.165392   5.668201   4.728740   4.353281
    18  H    4.866944   4.265448   5.047535   3.852987   3.472222
    19  O    4.336412   3.720356   4.345705   2.750615   3.916072
    20  O    7.183519   6.375431   6.728520   5.468925   6.336052
    21  H    7.150429   6.436038   6.831664   5.444536   6.572642
    22  H    4.021012   2.968400   3.067578   2.581749   2.752818
                    6          7          8          9         10
     6  C    0.000000
     7  H    1.095037   0.000000
     8  H    1.092220   1.754249   0.000000
     9  O    2.363306   2.556852   2.715938   0.000000
    10  O    1.401247   2.082975   2.017642   3.571791   0.000000
    11  H    4.714982   4.809084   5.600132   6.267889   3.648176
    12  C    4.496524   4.343585   5.417665   6.018070   3.639305
    13  H    4.336682   4.118267   5.119116   6.157336   3.438329
    14  C    3.485015   3.250581   4.525467   4.619891   3.031776
    15  C    3.616334   2.935025   4.578918   4.494302   3.644812
    16  H    4.701553   3.984869   5.660174   5.385400   4.704725
    17  H    3.506112   2.706611   4.308529   4.779096   3.501308
    18  H    3.276382   2.535109   4.224605   3.636373   3.693610
    19  O    3.994943   3.939278   5.079316   4.592593   3.637735
    20  O    5.749684   5.447014   6.694900   7.078206   5.005955
    21  H    6.187041   5.957869   7.186787   7.303893   5.454623
    22  H    1.930797   2.277823   2.812939   3.804944   0.968517
                   11         12         13         14         15
    11  H    0.000000
    12  C    1.091357   0.000000
    13  H    1.774503   1.089173   0.000000
    14  C    2.161520   1.547489   2.124003   0.000000
    15  C    3.511395   2.606020   2.781716   1.516743   0.000000
    16  H    3.899975   2.915388   3.212632   2.158190   1.092795
    17  H    3.753116   2.798476   2.532877   2.129460   1.088445
    18  H    4.300391   3.529538   3.741015   2.152853   1.087910
    19  O    2.572297   2.368145   3.232007   1.292284   2.385702
    20  O    2.075469   1.400511   2.013036   2.465285   3.089197
    21  H    2.275059   1.943018   2.812629   2.762405   3.543035
    22  H    2.802969   2.740222   2.707918   2.096048   2.920879
                   16         17         18         19         20
    16  H    0.000000
    17  H    1.776860   0.000000
    18  H    1.775130   1.774668   0.000000
    19  O    2.776438   3.267116   2.631534   0.000000
    20  O    2.874261   3.364430   4.097650   3.022966   0.000000
    21  H    3.242154   4.041629   4.433063   2.893085   0.957995
    22  H    3.926461   2.939359   3.125509   2.741621   4.095278
                   21         22
    21  H    0.000000
    22  H    4.504476   0.000000
 Stoichiometry    C6H12O4(3)
 Framework group  C1[X(C6H12O4)]
 Deg. of freedom    60
 Full point group                 C1      NOp   1
 Largest Abelian subgroup         C1      NOp   1
 Largest concise Abelian subgroup C1      NOp   1
                         Standard orientation:                         
 ---------------------------------------------------------------------
 Center     Atomic      Atomic             Coordinates (Angstroms)
 Number     Number       Type             X           Y           Z
 ---------------------------------------------------------------------
      1          1           0       -3.067566   -0.951197    1.895643
      2          6           0       -2.406631   -0.195311    1.481850
      3          1           0       -2.639315    0.791319    1.882212
      4          1           0       -1.375407   -0.413130    1.766624
      5          6           0       -2.514673   -0.191022   -0.017932
      6          6           0       -1.803021    0.927659   -0.778297
      7          1           0       -1.324358    0.472066   -1.651465
      8          1           0       -2.584008    1.589382   -1.159251
      9          8           0       -3.137562   -1.017601   -0.636244
     10          8           0       -0.917149    1.713503   -0.029182
     11          1           0        2.437511    1.116579    1.274325
     12          6           0        2.560954    0.687498    0.278478
     13          1           0        2.486178    1.483534   -0.461139
     14          6           0        1.376841   -0.268549   -0.001830
     15          6           0        1.287503   -0.843454   -1.402548
     16          1           0        2.138447   -1.499177   -1.602859
     17          1           0        1.296252   -0.020888   -2.115303
     18          1           0        0.367351   -1.411547   -1.521456
     19          8           0        1.165572   -1.097936    0.966407
     20          8           0        3.814033    0.084071    0.113857
     21          1           0        3.992318   -0.491434    0.858681
     22          1           0       -0.132404    1.177267    0.156965
 ---------------------------------------------------------------------
 Rotational constants (GHZ):           2.2048522           0.5622482           0.5517235
 Standard basis: Aug-CC-pVTZ (5D, 7F)
 There are   850 symmetry adapted cartesian basis functions of A   symmetry.
 There are   736 symmetry adapted basis functions of A   symmetry.
   736 basis functions,  1044 primitive gaussians,   850 cartesian basis functions
    41 alpha electrons       39 beta electrons
       nuclear repulsion energy       545.0370926635 Hartrees.
 NAtoms=   22 NActive=   22 NUniq=   22 SFac= 1.00D+00 NAtFMM=   60 NAOKFM=F Big=F
 Integral buffers will be    131072 words long.
 Raffenetti 2 integral format.
 Two-electron integral symmetry is turned on.
 Nuclear repulsion after empirical dispersion term =      545.0241960721 Hartrees.
 One-electron integrals computed using PRISM.
 NBasis=   736 RedAO= T EigKep=  4.38D-06  NBF=   736
 NBsUse=   736 1.00D-06 EigRej= -1.00D+00 NBFU=   736
 Initial guess from the checkpoint file:  "Reverse-wb-opt.chk"
 B after Tr=    -0.000000    0.000000    0.000000
         Rot=    0.817912    0.575275   -0.006769    0.005649 Ang=  70.25 deg.
 Initial guess <Sx>= 0.0000 <Sy>= 0.0000 <Sz>= 1.0000 <S**2>= 2.0085 S= 1.0028
 ExpMin= 2.53D-02 ExpMax= 1.53D+04 ExpMxC= 5.22D+02 IAcc=3 IRadAn=         7 AccDes= 0.00D+00
 Harris functional with IExCor= 4639 and IRadAn=       7 diagonalized for initial guess.
 HarFok:  IExCor= 4639 AccDes= 0.00D+00 IRadAn=         7 IDoV= 1 UseB2=F ITyADJ=14
 ICtDFT=  3500011 ScaDFX=  1.000000  1.000000  1.000000  1.000000
 FoFCou: FMM=F IPFlag=           0 FMFlag=      100000 FMFlg1=           0
         NFxFlg=           0 DoJE=T BraDBF=F KetDBF=T FulRan=T
         wScrn=  0.000000 ICntrl=       500 IOpCl=  0 I1Cent=   200000004 NGrid=           0
         NMat0=    1 NMatS0=      1 NMatT0=    0 NMatD0=    1 NMtDS0=    0 NMtDT0=    0
 Petite list used in FoFCou.
 Requested convergence on RMS density matrix=1.00D-08 within 128 cycles.
 Requested convergence on MAX density matrix=1.00D-06.
 Requested convergence on             energy=1.00D-06.
 No special actions if energy rises.
 SCF Done:  E(UwB97XD) =  -536.662595777     A.U. after   19 cycles
            NFock= 19  Conv=0.82D-08     -V/T= 2.0057
 <Sx>= 0.0000 <Sy>= 0.0000 <Sz>= 1.0000 <S**2>= 2.0077 S= 1.0026
 <L.S>=  0.00000000000    
 Annihilation of the first spin contaminant:
 S**2 before annihilation     2.0077,   after     2.0000
 Calling FoFJK, ICntrl=      2127 FMM=F ISym2X=0 I1Cent= 0 IOpClX= 1 NMat=1 NMatS=1 NMatT=0.
 ***** Axes restored to original set *****
 -------------------------------------------------------------------
 Center     Atomic                   Forces (Hartrees/Bohr)
 Number     Number              X              Y              Z
 -------------------------------------------------------------------
      1        1          -0.000083325    0.000064447   -0.000047346
      2        6          -0.000070784    0.000702971   -0.000016114
      3        1           0.000043236    0.000015634    0.000018396
      4        1           0.000097952   -0.000134118   -0.000002257
      5        6           0.001502121   -0.001307670    0.001572439
      6        6          -0.001206145    0.001659344   -0.000730937
      7        1          -0.000362632   -0.000146269    0.000135574
      8        1          -0.000102180   -0.000244332    0.000061509
      9        8          -0.000361095    0.000695716   -0.000852262
     10        8          -0.000349102   -0.001491124    0.000808183
     11        1           0.000001698    0.000084120   -0.000373551
     12        6          -0.000571746   -0.000145892    0.000741532
     13        1           0.000088968    0.000171059   -0.000342477
     14        6           0.000216541   -0.001135338    0.000627435
     15        6          -0.000051501    0.000129200   -0.000092222
     16        1           0.000035100   -0.000036467    0.000099891
     17        1           0.000021408   -0.000033808    0.000109139
     18        1          -0.000117136    0.000025264   -0.000067937
     19        8           0.000389126   -0.000529336   -0.000934366
     20        8           0.000878051    0.000630957   -0.000272229
     21        1          -0.000246451   -0.000257661   -0.000038938
     22        1           0.000247895    0.001283303   -0.000403461
 -------------------------------------------------------------------
 Cartesian Forces:  Max     0.001659344 RMS     0.000601234

 GradGradGradGradGradGradGradGradGradGradGradGradGradGradGradGradGradGrad
 Berny optimization.
 Using GEDIIS/GDIIS optimizer.
 FormGI is forming the generalized inverse of G from B-inverse, IUseBI=4.
 Internal  Forces:  Max     0.002275049 RMS     0.000463751
 Search for a local minimum.
 Step number  10 out of a maximum of  107
 All quantities printed in internal units (Hartrees-Bohrs-Radians)
 Mixed Optimization -- En-DIIS/RFO-DIIS
 Swapping is turned off.
 Update second derivatives using D2CorX and points    3    5    6    8    9
                                                     10
 DE= -4.89D-04 DEPred=-5.36D-04 R= 9.13D-01
 TightC=F SS=  1.41D+00  RLast= 6.03D-01 DXNew= 6.0000D-01 1.8100D+00
 Trust test= 9.13D-01 RLast= 6.03D-01 DXMaxT set to 6.00D-01
 ITU=  1 -1  1 -1  1  1  1  0  0  0
     Eigenvalues ---    0.00000   0.00099   0.00234   0.00330   0.00467
     Eigenvalues ---    0.00615   0.01124   0.01356   0.01833   0.02455
     Eigenvalues ---    0.03093   0.03653   0.04722   0.05223   0.05641
     Eigenvalues ---    0.05850   0.06000   0.06609   0.07231   0.07518
     Eigenvalues ---    0.07929   0.08662   0.11520   0.12069   0.13658
     Eigenvalues ---    0.14077   0.14812   0.15972   0.15989   0.16000
     Eigenvalues ---    0.16004   0.16037   0.16403   0.16524   0.16847
     Eigenvalues ---    0.18727   0.22143   0.23563   0.25055   0.25981
     Eigenvalues ---    0.27707   0.29239   0.30788   0.32801   0.33530
     Eigenvalues ---    0.33800   0.33905   0.34025   0.34193   0.34297
     Eigenvalues ---    0.34387   0.34450   0.34519   0.35074   0.43133
     Eigenvalues ---    0.44514   0.52574   0.54401   0.65952   0.94176
 Eigenvalue     1 is   3.50D-06 Eigenvector:
                          R17       D16       D18       D14       D13
   1                   -0.33623  -0.31793  -0.26853  -0.25204  -0.24679
                          D17       D15       A36       D38       D39
   1                   -0.23842  -0.23299   0.20201  -0.20036  -0.19912
 En-DIIS/RFO-DIIS/Sim-DIIS IScMMF=       -3 using points:    10    9    8    7    6    5    4
 RFO step:  Lambda=-7.40800556D-04.
 DidBck=F Rises=F RFO-DIIS coefs:    0.82762    1.58364   -1.01269   -0.16723    0.11206
                  RFO-DIIS coefs:   -0.40071    0.05731
 Iteration  1 RMS(Cart)=  0.21285643 RMS(Int)=  0.03393186
 Iteration  2 RMS(Cart)=  0.13877028 RMS(Int)=  0.01035115
 Iteration  3 RMS(Cart)=  0.05126432 RMS(Int)=  0.00093693
 Iteration  4 RMS(Cart)=  0.00167414 RMS(Int)=  0.00031259
 Iteration  5 RMS(Cart)=  0.00000115 RMS(Int)=  0.00031259
 Iteration  6 RMS(Cart)=  0.00000000 RMS(Int)=  0.00031259
 Variable       Old X    -DE/DX   Delta X   Delta X   Delta X     New X
                                 (Linear)    (Quad)   (Total)
    R1        2.05227   0.00005   0.00097  -0.00094   0.00003   2.05229
    R2        2.05960  -0.00000   0.00067  -0.00097  -0.00030   2.05930
    R3        2.06315   0.00013   0.00169  -0.00091   0.00078   2.06393
    R4        2.84153  -0.00060   0.00151  -0.00304  -0.00153   2.84000
    R5        2.88828  -0.00104   0.00072  -0.00367  -0.00295   2.88533
    R6        2.27830   0.00114   0.00058  -0.00028   0.00030   2.27860
    R7        2.06932  -0.00034   0.00121  -0.00241  -0.00120   2.06812
    R8        2.06400   0.00003   0.00067  -0.00092  -0.00025   2.06375
    R9        2.64797   0.00095   0.00161   0.00159   0.00320   2.65117
   R10        1.83023   0.00121   0.00401  -0.00197   0.00202   1.83226
   R11        2.06237  -0.00021   0.00053  -0.00189  -0.00135   2.06101
   R12        2.05824  -0.00015   0.00028  -0.00125  -0.00097   2.05727
   R13        2.92433  -0.00018  -0.00154   0.00103  -0.00051   2.92382
   R14        2.64658   0.00074   0.00018   0.00124   0.00142   2.64800
   R15        2.86623   0.00006   0.00080   0.00013   0.00093   2.86716
   R16        2.44206   0.00095   0.00219  -0.00188   0.00031   2.44237
   R17        3.96096   0.00075  -0.00009  -0.00029  -0.00037   3.96058
   R18        2.06508  -0.00003   0.00134  -0.00135  -0.00000   2.06508
   R19        2.05686   0.00006   0.00056  -0.00101  -0.00045   2.05641
   R20        2.05585   0.00014   0.00080  -0.00125  -0.00045   2.05541
   R21        1.81035   0.00017   0.00162  -0.00150   0.00012   1.81047
    A1        1.93926   0.00002  -0.00030  -0.00010  -0.00041   1.93885
    A2        1.91409  -0.00000  -0.00106   0.00100  -0.00006   1.91403
    A3        1.91590  -0.00007   0.00037  -0.00178  -0.00141   1.91449
    A4        1.86131  -0.00006   0.00079  -0.00146  -0.00067   1.86064
    A5        1.92673  -0.00005  -0.00084  -0.00043  -0.00127   1.92546
    A6        1.90562   0.00017   0.00106   0.00288   0.00394   1.90956
    A7        2.05424   0.00016  -0.00047   0.00175   0.00121   2.05545
    A8        2.14921  -0.00001   0.00079  -0.00186  -0.00113   2.14807
    A9        2.07971  -0.00015  -0.00011   0.00011  -0.00007   2.07964
   A10        1.87099   0.00005   0.00057   0.00161   0.00219   1.87317
   A11        1.85878   0.00051  -0.00174   0.00064  -0.00114   1.85764
   A12        2.02515  -0.00127  -0.00263  -0.00261  -0.00525   2.01990
   A13        1.86138  -0.00003  -0.00069   0.00247   0.00177   1.86315
   A14        1.96413   0.00054   0.00518  -0.00069   0.00450   1.96863
   A15        1.87417   0.00029  -0.00093  -0.00094  -0.00189   1.87228
   A16        1.88020   0.00042   0.02041   0.00389   0.02431   1.90451
   A17        1.90130   0.00023  -0.00040   0.00258   0.00218   1.90348
   A18        1.89825  -0.00006  -0.00179   0.00034  -0.00145   1.89680
   A19        1.95828   0.00014   0.00368  -0.00088   0.00279   1.96107
   A20        1.85042  -0.00004  -0.00126  -0.00007  -0.00133   1.84909
   A21        1.87183   0.00002  -0.00036   0.00194   0.00157   1.87340
   A22        1.97921  -0.00027  -0.00013  -0.00358  -0.00371   1.97549
   A23        2.03367  -0.00044  -0.00806  -0.00082  -0.00915   2.02452
   A24        1.96696   0.00016   0.00482  -0.00283   0.00293   1.96989
   A25        1.68212   0.00057  -0.01152  -0.00375  -0.01518   1.66694
   A26        2.02532   0.00005   0.00271  -0.00140   0.00054   2.02586
   A27        1.86399  -0.00056   0.00473   0.00353   0.00800   1.87199
   A28        1.84234   0.00035   0.00686   0.00678   0.01365   1.85599
   A29        1.92928  -0.00007   0.00145  -0.00198  -0.00053   1.92875
   A30        1.89423  -0.00014  -0.00041  -0.00093  -0.00135   1.89288
   A31        1.92696   0.00006   0.00095   0.00116   0.00210   1.92907
   A32        1.90411   0.00005  -0.00064  -0.00015  -0.00078   1.90332
   A33        1.90206   0.00006  -0.00113   0.00155   0.00042   1.90249
   A34        1.90695   0.00005  -0.00024   0.00034   0.00010   1.90705
   A35        1.91130  -0.00057  -0.00290  -0.00114  -0.00404   1.90726
   A36        3.11908  -0.00118   0.08113   0.00593   0.08695   3.20604
   A37        2.82047   0.00228   0.47393  -0.00139   0.47229   3.29276
    D1        3.00210  -0.00005   0.00065  -0.00115  -0.00050   3.00160
    D2       -0.13157  -0.00008  -0.00175   0.00010  -0.00165  -0.13322
    D3        0.85850   0.00000   0.00135   0.00046   0.00180   0.86030
    D4       -2.27516  -0.00002  -0.00105   0.00171   0.00065  -2.27451
    D5       -1.18232   0.00000   0.00024   0.00077   0.00101  -1.18131
    D6        1.96720  -0.00002  -0.00216   0.00202  -0.00014   1.96706
    D7        2.40278  -0.00008  -0.02204  -0.00219  -0.02424   2.37854
    D8       -1.89318   0.00015  -0.02340   0.00167  -0.02173  -1.91492
    D9        0.19135   0.00012  -0.02751  -0.00066  -0.02816   0.16319
   D10       -0.74641  -0.00005  -0.01973  -0.00340  -0.02314  -0.76955
   D11        1.24081   0.00017  -0.02109   0.00046  -0.02063   1.22017
   D12       -2.95784   0.00014  -0.02520  -0.00187  -0.02706  -2.98490
   D13        1.26554  -0.00078  -0.02149  -0.00169  -0.02320   1.24234
   D14       -0.89840  -0.00026  -0.02460  -0.00117  -0.02577  -0.92417
   D15       -2.94150  -0.00071  -0.02611  -0.00320  -0.02929  -2.97079
   D16        2.75788  -0.00058   0.27128  -0.00016   0.27242   3.03030
   D17        0.66555  -0.00031   0.29016   0.00141   0.29242   0.95798
   D18       -1.46708  -0.00030   0.22407  -0.00233   0.21958  -1.24750
   D19        3.02453   0.00002  -0.00535   0.00195  -0.00330   3.02122
   D20       -0.85390  -0.00023  -0.00470  -0.00468  -0.00959  -0.86349
   D21        1.06308   0.00048  -0.00136   0.00030  -0.00095   1.06213
   D22        0.98235  -0.00019  -0.00335  -0.00119  -0.00443   0.97792
   D23       -2.89608  -0.00044  -0.00270  -0.00782  -0.01072  -2.90680
   D24       -0.97910   0.00027   0.00065  -0.00283  -0.00208  -0.98118
   D25       -1.06689  -0.00005  -0.00202  -0.00155  -0.00347  -1.07036
   D26        1.33786  -0.00029  -0.00137  -0.00818  -0.00976   1.32811
   D27       -3.02834   0.00042   0.00198  -0.00320  -0.00111  -3.02946
   D28        0.84630  -0.00020   0.00161  -0.00650  -0.00490   0.84140
   D29        2.93346   0.00018   0.00305  -0.00259   0.00046   2.93392
   D30       -1.31301  -0.00001   0.00119  -0.00346  -0.00227  -1.31528
   D31        1.14172  -0.00018   0.00224  -0.00114   0.00118   1.14290
   D32       -0.94586  -0.00011   0.00241   0.00080   0.00329  -0.94257
   D33       -3.03552  -0.00012   0.00239   0.00027   0.00274  -3.03278
   D34       -1.23845   0.00004   0.00087   0.00630   0.00686  -1.23159
   D35        2.95716   0.00011   0.00104   0.00824   0.00897   2.96612
   D36        0.86750   0.00011   0.00102   0.00771   0.00842   0.87592
   D37        2.99667  -0.00003  -0.01284  -0.00390  -0.01651   2.98015
   D38        0.90909   0.00004  -0.01267  -0.00196  -0.01440   0.89469
   D39       -1.18057   0.00003  -0.01269  -0.00249  -0.01495  -1.19552
         Item               Value     Threshold  Converged?
 Maximum Force            0.002275     0.000450     NO 
 RMS     Force            0.000464     0.000300     NO 
 Maximum Displacement     1.183061     0.001800     NO 
 RMS     Displacement     0.372316     0.001200     NO 
 Predicted change in Energy=-1.044078D-04
 GradGradGradGradGradGradGradGradGradGradGradGradGradGradGradGradGradGrad

                          Input orientation:                          
 ---------------------------------------------------------------------
 Center     Atomic      Atomic             Coordinates (Angstroms)
 Number     Number       Type             X           Y           Z
 ---------------------------------------------------------------------
      1          1           0       -2.948132   -1.926038   -1.059836
      2          6           0       -2.278592   -1.429129   -0.363952
      3          1           0       -2.222795   -1.969956    0.580462
      4          1           0       -1.266816   -1.413496   -0.774961
      5          6           0       -2.745020   -0.019533   -0.131394
      6          6           0       -2.047373    0.789814    0.959261
      7          1           0       -1.865175    1.790819    0.556138
      8          1           0       -2.770384    0.903709    1.769779
      9          8           0       -3.640654    0.489126   -0.758305
     10          8           0       -0.895208    0.206715    1.507666
     11          1           0        2.067033   -1.373601    1.127563
     12          6           0        2.459334   -0.418537    0.776208
     13          1           0        2.400372    0.308879    1.584026
     14          6           0        1.535152    0.114724   -0.344244
     15          6           0        1.834933    1.515950   -0.842949
     16          1           0        2.809308    1.546304   -1.336779
     17          1           0        1.848441    2.190048    0.011218
     18          1           0        1.071436    1.842206   -1.545562
     19          8           0        1.284948   -0.770086   -1.252502
     20          8           0        3.803236   -0.504313    0.388778
     21          1           0        3.919059   -1.262266   -0.185649
     22          1           0       -0.182083    0.234389    0.851322
 ---------------------------------------------------------------------
                    Distance matrix (angstroms):
                    1          2          3          4          5
     1  H    0.000000
     2  C    1.086028   0.000000
     3  H    1.794051   1.089737   0.000000
     4  H    1.780639   1.092182   1.749490   0.000000
     5  C    2.130263   1.502864   2.140936   2.131290   0.000000
     6  C    3.501995   2.593851   2.791164   2.910562   1.526853
     7  H    4.195139   3.374247   3.777819   3.521007   2.127017
     8  H    4.005719   3.199500   3.157892   3.755776   2.113641
     9  O    2.530519   2.385462   3.138425   3.042261   1.205783
    10  O    3.918571   2.844766   2.712949   2.823749   2.481836
    11  H    5.499252   4.594797   4.365499   3.838716   5.155029
    12  C    5.906293   4.976866   4.936349   4.156953   5.297946
    13  H    6.371134   5.357984   5.251086   4.688247   5.433744
    14  C    4.977612   4.114428   4.395810   3.220559   4.287564
    15  C    5.896781   5.081733   5.535594   4.266980   4.882620
    16  H    6.729188   5.973802   6.431326   5.068613   5.895367
    17  H    6.410650   5.501963   5.848473   4.827881   5.099261
    18  H    5.531050   4.829133   5.468502   4.081770   4.475632
    19  O    4.392301   3.731310   4.135663   2.674607   4.249806
    20  O    7.049875   6.197621   6.204667   5.280751   6.586747
    21  H    6.954359   6.202460   6.229777   5.221443   6.779180
    22  H    3.996373   2.939308   3.016125   2.556749   2.756602
                    6          7          8          9         10
     6  C    0.000000
     7  H    1.094402   0.000000
     8  H    1.092089   1.754792   0.000000
     9  O    2.361988   2.564076   2.705634   0.000000
    10  O    1.402939   2.087014   2.017620   3.570974   0.000000
    11  H    4.651562   5.079600   5.385089   6.293166   3.378867
    12  C    4.669478   4.861179   5.485022   6.355189   3.489831
    13  H    4.517086   4.631154   5.208171   6.481743   3.298047
    14  C    3.871609   3.896435   4.860991   5.205823   3.056907
    15  C    4.341374   3.965324   5.330116   5.571676   3.833165
    16  H    5.425074   5.049130   6.418458   6.561575   4.858889
    17  H    4.246976   3.774555   5.106932   5.797884   3.701428
    18  H    4.136259   3.611574   5.160606   4.965319   3.983054
    19  O    4.292965   4.444399   5.327428   5.107974   3.650444
    20  O    6.019123   6.117722   6.863102   7.596987   4.881889
    21  H    6.412501   6.582473   7.298206   7.781039   5.310592
    22  H    1.949220   2.311365   2.826811   3.823284   0.969588
                   11         12         13         14         15
    11  H    0.000000
    12  C    1.090641   0.000000
    13  H    1.774883   1.088660   0.000000
    14  C    2.159681   1.547220   2.122386   0.000000
    15  C    3.505181   2.598805   2.768925   1.517237   0.000000
    16  H    3.892274   2.906509   3.198367   2.158244   1.092793
    17  H    3.740802   2.786237   2.513393   2.128725   1.088206
    18  H    4.298630   3.525313   3.729809   2.154621   1.087674
    19  O    2.576936   2.370323   3.233299   1.292449   2.386667
    20  O    2.077466   1.401261   2.014430   2.462667   3.077796
    21  H    2.273087   1.941094   2.811878   2.757584   3.534701
    22  H    2.778571   2.721954   2.685419   2.095851   2.929386
                   16         17         18         19         20
    16  H    0.000000
    17  H    1.776167   0.000000
    18  H    1.775203   1.774343   0.000000
    19  O    2.774245   3.267553   2.637336   0.000000
    20  O    2.858403   3.350127   4.087853   3.017649   0.000000
    21  H    3.231828   4.030470   4.426744   2.884261   0.958058
    22  H    3.931580   2.941667   3.146655   2.754491   4.079508
                   21         22
    21  H    0.000000
    22  H    4.487165   0.000000
 Stoichiometry    C6H12O4(3)
 Framework group  C1[X(C6H12O4)]
 Deg. of freedom    60
 Full point group                 C1      NOp   1
 Largest Abelian subgroup         C1      NOp   1
 Largest concise Abelian subgroup C1      NOp   1
                         Standard orientation:                         
 ---------------------------------------------------------------------
 Center     Atomic      Atomic             Coordinates (Angstroms)
 Number     Number       Type             X           Y           Z
 ---------------------------------------------------------------------
      1          1           0       -2.911476   -2.228782    0.269647
      2          6           0       -2.249543   -1.412439    0.543300
      3          1           0       -2.180302   -1.309903    1.625990
      4          1           0       -1.239551   -1.622093    0.184379
      5          6           0       -2.742533   -0.132836   -0.071661
      6          6           0       -2.057334    1.166628    0.344481
      7          1           0       -1.895873    1.755311   -0.563869
      8          1           0       -2.779885    1.716286    0.951485
      9          8           0       -3.649832   -0.090659   -0.864720
     10          8           0       -0.892352    1.022006    1.112687
     11          1           0        2.098822   -0.446969    1.671017
     12          6           0        2.471399    0.136928    0.828552
     13          1           0        2.400843    1.195895    1.071023
     14          6           0        1.533538   -0.085391   -0.381772
     15          6           0        1.804486    0.777060   -1.600284
     16          1           0        2.776541    0.531219   -2.034876
     17          1           0        1.807568    1.820153   -1.290221
     18          1           0        1.032606    0.628402   -2.352039
     19          8           0        1.297731   -1.335209   -0.611499
     20          8           0        3.815496   -0.137366    0.542726
     21          1           0        3.944225   -1.086096    0.507862
     22          1           0       -0.181953    0.676713    0.550364
 ---------------------------------------------------------------------
 Rotational constants (GHZ):           2.2513184           0.5071086           0.4990067
 Standard basis: Aug-CC-pVTZ (5D, 7F)
 There are   850 symmetry adapted cartesian basis functions of A   symmetry.
 There are   736 symmetry adapted basis functions of A   symmetry.
   736 basis functions,  1044 primitive gaussians,   850 cartesian basis functions
    41 alpha electrons       39 beta electrons
       nuclear repulsion energy       535.3860737763 Hartrees.
 NAtoms=   22 NActive=   22 NUniq=   22 SFac= 1.00D+00 NAtFMM=   60 NAOKFM=F Big=F
 Integral buffers will be    131072 words long.
 Raffenetti 2 integral format.
 Two-electron integral symmetry is turned on.
 Nuclear repulsion after empirical dispersion term =      535.3744582905 Hartrees.
 One-electron integrals computed using PRISM.
 NBasis=   736 RedAO= T EigKep=  4.73D-06  NBF=   736
 NBsUse=   736 1.00D-06 EigRej= -1.00D+00 NBFU=   736
 Initial guess from the checkpoint file:  "Reverse-wb-opt.chk"
 B after Tr=     0.000000   -0.000000   -0.000000
         Rot=    0.877675   -0.479152    0.005240   -0.008466 Ang= -57.27 deg.
 Initial guess <Sx>= 0.0000 <Sy>= 0.0000 <Sz>= 1.0000 <S**2>= 2.0082 S= 1.0027
 ExpMin= 2.53D-02 ExpMax= 1.53D+04 ExpMxC= 5.22D+02 IAcc=3 IRadAn=         7 AccDes= 0.00D+00
 Harris functional with IExCor= 4639 and IRadAn=       7 diagonalized for initial guess.
 HarFok:  IExCor= 4639 AccDes= 0.00D+00 IRadAn=         7 IDoV= 1 UseB2=F ITyADJ=14
 ICtDFT=  3500011 ScaDFX=  1.000000  1.000000  1.000000  1.000000
 FoFCou: FMM=F IPFlag=           0 FMFlag=      100000 FMFlg1=           0
         NFxFlg=           0 DoJE=T BraDBF=F KetDBF=T FulRan=T
         wScrn=  0.000000 ICntrl=       500 IOpCl=  0 I1Cent=   200000004 NGrid=           0
         NMat0=    1 NMatS0=      1 NMatT0=    0 NMatD0=    1 NMtDS0=    0 NMtDT0=    0
 Petite list used in FoFCou.
 Requested convergence on RMS density matrix=1.00D-08 within 128 cycles.
 Requested convergence on MAX density matrix=1.00D-06.
 Requested convergence on             energy=1.00D-06.
 No special actions if energy rises.
 SCF Done:  E(UwB97XD) =  -536.662077161     A.U. after   19 cycles
            NFock= 19  Conv=0.62D-08     -V/T= 2.0057
 <Sx>= 0.0000 <Sy>= 0.0000 <Sz>= 1.0000 <S**2>= 2.0077 S= 1.0026
 <L.S>=  0.00000000000    
 Annihilation of the first spin contaminant:
 S**2 before annihilation     2.0077,   after     2.0000
 Calling FoFJK, ICntrl=      2127 FMM=F ISym2X=0 I1Cent= 0 IOpClX= 1 NMat=1 NMatS=1 NMatT=0.
 ***** Axes restored to original set *****
 -------------------------------------------------------------------
 Center     Atomic                   Forces (Hartrees/Bohr)
 Number     Number              X              Y              Z
 -------------------------------------------------------------------
      1        1          -0.000051153   -0.000014057   -0.000039904
      2        6          -0.000144995    0.000161968   -0.000137170
      3        1           0.000060897   -0.000138696    0.000066825
      4        1           0.000027459   -0.000153813    0.000092277
      5        6           0.000839108   -0.000106262    0.000173652
      6        6          -0.000469675    0.000082660   -0.000433661
      7        1           0.000281302    0.000096470   -0.000074774
      8        1           0.000131085   -0.000010257    0.000123649
      9        8          -0.000626896    0.000159881   -0.000266027
     10        8           0.000174956    0.000084074    0.000412605
     11        1           0.000035598   -0.000024401   -0.000076366
     12        6          -0.000339410   -0.000454233    0.000680957
     13        1           0.000095809    0.000006650    0.000000159
     14        6          -0.001015623   -0.000136591   -0.000800104
     15        6          -0.000162881    0.000407331   -0.000162332
     16        1           0.000031151   -0.000045402   -0.000004423
     17        1          -0.000016871    0.000079910    0.000067683
     18        1          -0.000090456   -0.000050821    0.000033166
     19        8           0.000615073    0.000203823    0.000151874
     20        8           0.000228245    0.000174502   -0.000090018
     21        1           0.000042695   -0.000163421   -0.000023410
     22        1           0.000354583   -0.000159314    0.000305343
 -------------------------------------------------------------------
 Cartesian Forces:  Max     0.001015623 RMS     0.000292847

 GradGradGradGradGradGradGradGradGradGradGradGradGradGradGradGradGradGrad
 Berny optimization.
 Using GEDIIS/GDIIS optimizer.
 FormGI is forming the generalized inverse of G from B-inverse, IUseBI=4.
 Internal  Forces:  Max     0.001441978 RMS     0.000271521
 Search for a local minimum.
 Step number  11 out of a maximum of  107
 All quantities printed in internal units (Hartrees-Bohrs-Radians)
 Mixed Optimization -- En-DIIS/RFO-DIIS
 Swapping is turned off.
 Update second derivatives using D2CorX and points    1    2    3    4    5
                                                      6    7    8    9   10
                                                     11
 DE=  5.19D-04 DEPred=-1.04D-04 R=-4.97D+00
 Trust test=-4.97D+00 RLast= 6.68D-01 DXMaxT set to 3.00D-01
 ITU= -1  1 -1  1 -1  1  1  1  0  0  0
     Eigenvalues ---    0.00001   0.00147   0.00234   0.00336   0.00496
     Eigenvalues ---    0.00613   0.00923   0.01320   0.01811   0.02348
     Eigenvalues ---    0.02640   0.03246   0.04631   0.05054   0.05561
     Eigenvalues ---    0.05641   0.05867   0.06073   0.07008   0.07301
     Eigenvalues ---    0.07537   0.08213   0.11505   0.11968   0.13082
     Eigenvalues ---    0.14048   0.14782   0.15301   0.15894   0.16000
     Eigenvalues ---    0.16001   0.16010   0.16034   0.16421   0.16688
     Eigenvalues ---    0.18952   0.21991   0.23355   0.24970   0.26561
     Eigenvalues ---    0.27765   0.29075   0.30997   0.32206   0.33361
     Eigenvalues ---    0.33817   0.33994   0.34056   0.34217   0.34242
     Eigenvalues ---    0.34372   0.34424   0.34512   0.34788   0.42863
     Eigenvalues ---    0.43976   0.52645   0.53055   0.65015   0.93841
 Eigenvalue     1 is   1.02D-05 Eigenvector:
                          D16       D18       D17       R17       D27
   1                    0.51108   0.48959   0.48951   0.20771  -0.13104
                          D38       D21       D37       D39       A28
   1                    0.12836  -0.12789   0.12764   0.12483  -0.12116
 En-DIIS/RFO-DIIS/Sim-DIIS IScMMF=       -3 using points:    11   10    9    8    7    6    5    4
 RFO step:  Lambda=-5.94559850D-04.
 EnCoef did   100 forward-backward iterations
 EnCoef did   100 forward-backward iterations
 DidBck=T Rises=T En-DIIS coefs:    0.32264    0.67736    0.00000    0.00000    0.00000
                  En-DIIS coefs:    0.00000    0.00000    0.00000
 Iteration  1 RMS(Cart)=  0.24862209 RMS(Int)=  0.05839236
 Iteration  2 RMS(Cart)=  0.16454045 RMS(Int)=  0.02176703
 Iteration  3 RMS(Cart)=  0.09432836 RMS(Int)=  0.00183725
 Iteration  4 RMS(Cart)=  0.00327254 RMS(Int)=  0.00062113
 Iteration  5 RMS(Cart)=  0.00000212 RMS(Int)=  0.00062113
 Iteration  6 RMS(Cart)=  0.00000000 RMS(Int)=  0.00062113
 Variable       Old X    -DE/DX   Delta X   Delta X   Delta X     New X
                                 (Linear)    (Quad)   (Total)
    R1        2.05229   0.00006  -0.00002   0.00556   0.00554   2.05783
    R2        2.05930   0.00013   0.00020   0.00428   0.00448   2.06378
    R3        2.06393  -0.00001  -0.00053   0.00424   0.00371   2.06764
    R4        2.84000   0.00011   0.00104  -0.00024   0.00079   2.84079
    R5        2.88533   0.00008   0.00200  -0.00063   0.00137   2.88670
    R6        2.27860   0.00067  -0.00020   0.00739   0.00719   2.28579
    R7        2.06812   0.00016   0.00081   0.00989   0.01070   2.07882
    R8        2.06375   0.00000   0.00017   0.00142   0.00159   2.06534
    R9        2.65117   0.00018  -0.00217  -0.01200  -0.01415   2.63702
   R10        1.83226  -0.00021  -0.00137   0.01718   0.01581   1.84807
   R11        2.06101  -0.00002   0.00092   0.00483   0.00575   2.06676
   R12        2.05727  -0.00000   0.00066   0.00209   0.00275   2.06002
   R13        2.92382   0.00055   0.00034   0.00140   0.00174   2.92556
   R14        2.64800   0.00029  -0.00096   0.00132   0.00036   2.64835
   R15        2.86716   0.00034  -0.00063   0.00037  -0.00026   2.86690
   R16        2.44237  -0.00037  -0.00021   0.01025   0.01004   2.45242
   R17        3.96058  -0.00035   0.00025  -0.18868  -0.18842   3.77216
   R18        2.06508   0.00003   0.00000   0.00443   0.00444   2.06952
   R19        2.05641   0.00010   0.00031   0.00359   0.00390   2.06031
   R20        2.05541   0.00003   0.00030   0.00524   0.00554   2.06094
   R21        1.81047   0.00015  -0.00008   0.01109   0.01101   1.82148
    A1        1.93885  -0.00005   0.00028  -0.00023   0.00006   1.93891
    A2        1.91403  -0.00003   0.00004  -0.00665  -0.00661   1.90743
    A3        1.91449  -0.00006   0.00095  -0.00046   0.00047   1.91496
    A4        1.86064  -0.00017   0.00045   0.01017   0.01062   1.87127
    A5        1.92546   0.00010   0.00086  -0.00505  -0.00418   1.92128
    A6        1.90956   0.00021  -0.00267   0.00245  -0.00022   1.90934
    A7        2.05545   0.00025  -0.00082   0.00892   0.00804   2.06350
    A8        2.14807  -0.00021   0.00077   0.00041   0.00107   2.14915
    A9        2.07964  -0.00004   0.00005  -0.00948  -0.00953   2.07011
   A10        1.87317   0.00010  -0.00148  -0.00043  -0.00194   1.87123
   A11        1.85764   0.00009   0.00077   0.00147   0.00225   1.85989
   A12        2.01990   0.00014   0.00356   0.00400   0.00763   2.02752
   A13        1.86315   0.00007  -0.00120   0.00697   0.00577   1.86892
   A14        1.96863  -0.00026  -0.00305   0.00331   0.00023   1.96885
   A15        1.87228  -0.00012   0.00128  -0.01506  -0.01377   1.85851
   A16        1.90451  -0.00132  -0.01647  -0.04085  -0.05730   1.84720
   A17        1.90348   0.00003  -0.00148   0.01044   0.00894   1.91243
   A18        1.89680   0.00002   0.00099   0.00359   0.00457   1.90137
   A19        1.96107   0.00000  -0.00189  -0.00177  -0.00368   1.95739
   A20        1.84909   0.00007   0.00090  -0.00241  -0.00151   1.84757
   A21        1.87340  -0.00004  -0.00106  -0.01165  -0.01271   1.86069
   A22        1.97549  -0.00007   0.00252   0.00203   0.00454   1.98004
   A23        2.02452   0.00057   0.00620   0.00876   0.01367   2.03819
   A24        1.96989  -0.00038  -0.00198  -0.00428  -0.00734   1.96255
   A25        1.66694  -0.00023   0.01028  -0.01706  -0.00774   1.65920
   A26        2.02586  -0.00011  -0.00036  -0.00350  -0.00177   2.02409
   A27        1.87199  -0.00036  -0.00542  -0.10586  -0.11060   1.76139
   A28        1.85599   0.00048  -0.00924   0.12459   0.11533   1.97132
   A29        1.92875  -0.00004   0.00036   0.00287   0.00323   1.93198
   A30        1.89288   0.00005   0.00091  -0.00772  -0.00681   1.88607
   A31        1.92907  -0.00013  -0.00142  -0.00115  -0.00258   1.92649
   A32        1.90332   0.00002   0.00053   0.00247   0.00301   1.90633
   A33        1.90249   0.00009  -0.00029   0.00165   0.00136   1.90385
   A34        1.90705   0.00002  -0.00007   0.00191   0.00183   1.90887
   A35        1.90726   0.00002   0.00274  -0.02170  -0.01896   1.88830
   A36        3.20604   0.00003  -0.05890   0.08783   0.02948   3.23551
   A37        3.29276  -0.00144  -0.31991   0.04524  -0.27426   3.01849
    D1        3.00160  -0.00007   0.00034  -0.00206  -0.00175   2.99985
    D2       -0.13322   0.00005   0.00112   0.02221   0.02336  -0.10986
    D3        0.86030  -0.00003  -0.00122   0.00189   0.00063   0.86094
    D4       -2.27451   0.00009  -0.00044   0.02615   0.02574  -2.24877
    D5       -1.18131  -0.00002  -0.00068  -0.00899  -0.00971  -1.19102
    D6        1.96706   0.00010   0.00010   0.01527   0.01541   1.98246
    D7        2.37854  -0.00003   0.01642  -0.00610   0.01028   2.38883
    D8       -1.91492   0.00014   0.01472   0.00238   0.01705  -1.89786
    D9        0.16319   0.00013   0.01908  -0.01319   0.00585   0.16904
   D10       -0.76955  -0.00015   0.01567  -0.02934  -0.01363  -0.78318
   D11        1.22017   0.00002   0.01398  -0.02087  -0.00686   1.21332
   D12       -2.98490   0.00002   0.01833  -0.03643  -0.01807  -3.00297
   D13        1.24234   0.00010   0.01571  -0.09541  -0.07969   1.16265
   D14       -0.92417   0.00008   0.01745  -0.10102  -0.08358  -1.00776
   D15       -2.97079   0.00021   0.01984  -0.10190  -0.08208  -3.05287
   D16        3.03030   0.00023  -0.18452  -0.34831  -0.53291   2.49739
   D17        0.95798  -0.00026  -0.19808  -0.31772  -0.51945   0.43852
   D18       -1.24750  -0.00002  -0.14873  -0.34275  -0.48786  -1.73536
   D19        3.02122  -0.00010   0.00224  -0.01386  -0.01184   3.00938
   D20       -0.86349  -0.00006   0.00650  -0.01441  -0.00757  -0.87107
   D21        1.06213   0.00027   0.00064   0.11522   0.11575   1.17788
   D22        0.97792  -0.00018   0.00300  -0.02653  -0.02376   0.95416
   D23       -2.90680  -0.00014   0.00726  -0.02708  -0.01949  -2.92629
   D24       -0.98118   0.00019   0.00141   0.10255   0.10383  -0.87735
   D25       -1.07036  -0.00013   0.00235  -0.01194  -0.00981  -1.08017
   D26        1.32811  -0.00009   0.00661  -0.01249  -0.00554   1.32257
   D27       -3.02946   0.00024   0.00075   0.11714   0.11778  -2.91168
   D28        0.84140  -0.00006   0.00332   0.04755   0.05086   0.89226
   D29        2.93392  -0.00005  -0.00031   0.05177   0.05146   2.98538
   D30       -1.31528  -0.00003   0.00154   0.04256   0.04410  -1.27118
   D31        1.14290   0.00007  -0.00080  -0.03741  -0.03847   1.10443
   D32       -0.94257   0.00004  -0.00223  -0.03736  -0.03984  -0.98241
   D33       -3.03278   0.00007  -0.00186  -0.03422  -0.03634  -3.06911
   D34       -1.23159   0.00013  -0.00464  -0.03674  -0.04084  -1.27244
   D35        2.96612   0.00010  -0.00607  -0.03669  -0.04221   2.92391
   D36        0.87592   0.00013  -0.00570  -0.03355  -0.03871   0.83721
   D37        2.98015  -0.00015   0.01119  -0.11641  -0.10552   2.87463
   D38        0.89469  -0.00019   0.00976  -0.11636  -0.10689   0.78780
   D39       -1.19552  -0.00016   0.01013  -0.11322  -0.10339  -1.29891
         Item               Value     Threshold  Converged?
 Maximum Force            0.001442     0.000450     NO 
 RMS     Force            0.000272     0.000300     YES
 Maximum Displacement     1.500606     0.001800     NO 
 RMS     Displacement     0.473749     0.001200     NO 
 Predicted change in Energy=-6.185505D-04
 GradGradGradGradGradGradGradGradGradGradGradGradGradGradGradGradGradGrad

                          Input orientation:                          
 ---------------------------------------------------------------------
 Center     Atomic      Atomic             Coordinates (Angstroms)
 Number     Number       Type             X           Y           Z
 ---------------------------------------------------------------------
      1          1           0       -2.998353   -1.441211   -1.363820
      2          6           0       -2.318446   -1.198769   -0.548482
      3          1           0       -2.526031   -1.811179    0.331608
      4          1           0       -1.291415   -1.414380   -0.858119
      5          6           0       -2.440119    0.259233   -0.203120
      6          6           0       -1.712570    0.770754    1.038861
      7          1           0       -1.243823    1.728955    0.770031
      8          1           0       -2.482405    0.987768    1.783677
      9          8           0       -3.110956    1.036479   -0.842623
     10          8           0       -0.820198   -0.118356    1.639226
     11          1           0        2.467560   -1.289480    1.337444
     12          6           0        2.534769   -0.303633    0.868686
     13          1           0        2.276747    0.465401    1.596945
     14          6           0        1.466938   -0.204256   -0.247829
     15          6           0        1.282947    1.153675   -0.898793
     16          1           0        2.197171    1.461342   -1.417319
     17          1           0        1.054355    1.876163   -0.114929
     18          1           0        0.460247    1.123600   -1.614110
     19          8           0        1.496117   -1.221375   -1.053315
     20          8           0        3.833035   -0.016519    0.425822
     21          1           0        4.138751   -0.756950   -0.110248
     22          1           0       -0.093302   -0.241533    0.996695
 ---------------------------------------------------------------------
                    Distance matrix (angstroms):
                    1          2          3          4          5
     1  H    0.000000
     2  C    1.088958   0.000000
     3  H    1.798455   1.092106   0.000000
     4  H    1.780475   1.094146   1.759880   0.000000
     5  C    2.133158   1.503279   2.140075   2.132962   0.000000
     6  C    3.509829   2.601107   2.797910   2.924160   1.527578
     7  H    4.204956   3.385979   3.790623   3.540296   2.130312
     8  H    4.009100   3.201061   3.153492   3.764022   2.116581
     9  O    2.534418   2.389754   3.135301   3.052488   1.209586
    10  O    3.938603   2.863233   2.735942   2.852798   2.482127
    11  H    6.098857   5.144978   5.120530   4.354996   5.371886
    12  C    6.074011   5.134523   5.307809   4.342269   5.120068
    13  H    6.342554   5.337426   5.463568   4.721514   5.052877
    14  C    4.765955   3.925376   4.343012   3.073332   3.934707
    15  C    5.027845   4.315871   4.981221   3.636469   3.891684
    16  H    5.951567   5.312425   6.006395   4.555515   4.942045
    17  H    5.384157   4.584643   5.158977   4.108849   3.851439
    18  H    4.313099   3.774930   4.616991   3.175089   3.339183
    19  O    4.510544   3.847889   4.294595   2.801015   4.290569
    20  O    7.204196   6.339377   6.608131   5.464660   6.310631
    21  H    7.278593   6.487114   6.762097   5.520709   6.657536
    22  H    3.930723   2.873175   2.970572   2.500276   2.682885
                    6          7          8          9         10
     6  C    0.000000
     7  H    1.100065   0.000000
     8  H    1.092928   1.763781   0.000000
     9  O    2.359252   2.562491   2.700907   0.000000
    10  O    1.395451   2.085070   2.001826   3.569424   0.000000
    11  H    4.669819   4.817393   5.466913   6.425156   3.503136
    12  C    4.384422   4.291725   5.260889   6.049685   3.447298
    13  H    4.039722   3.830766   4.791374   5.941799   3.151767
    14  C    3.565879   3.481605   4.598397   4.780201   2.966370
    15  C    3.588071   3.082286   4.626126   4.395825   3.533104
    16  H    4.668598   4.086142   5.689383   5.356025   4.576290
    17  H    3.195158   2.467072   4.111279   4.310966   3.251017
    18  H    3.447301   2.992396   4.496955   3.654624   3.710282
    19  O    4.317574   4.419989   5.362599   5.134922   3.719105
    20  O    5.634657   5.379558   6.537365   7.137001   4.809917
    21  H    6.155672   5.993890   7.104273   7.504067   5.297135
    22  H    1.910113   2.293010   2.799702   3.758010   0.977955
                   11         12         13         14         15
    11  H    0.000000
    12  C    1.093684   0.000000
    13  H    1.784197   1.090114   0.000000
    14  C    2.166113   1.548142   2.123069   0.000000
    15  C    3.517537   2.610514   2.773096   1.517097   0.000000
    16  H    3.902416   2.907736   3.175534   2.162213   1.095141
    17  H    3.758701   2.812585   2.532786   2.125096   1.090269
    18  H    4.308588   3.536228   3.747502   2.154844   1.090605
    19  O    2.581486   2.369628   3.237047   1.297763   2.389599
    20  O    2.077500   1.401449   2.006441   2.467279   3.102726
    21  H    2.274265   1.933021   2.806369   2.731846   3.525324
    22  H    2.787888   2.631920   2.545033   1.996142   2.726452
                   16         17         18         19         20
    16  H    0.000000
    17  H    1.781665   0.000000
    18  H    1.780366   1.779567   0.000000
    19  O    2.796596   3.266568   2.624200   0.000000
    20  O    2.873551   3.405250   4.103279   3.016738   0.000000
    21  H    3.224746   4.055467   4.396528   2.844043   0.963883
    22  H    3.738117   2.652821   2.997717   2.772884   3.973997
                   21         22
    21  H    0.000000
    22  H    4.404686   0.000000
 Stoichiometry    C6H12O4(3)
 Framework group  C1[X(C6H12O4)]
 Deg. of freedom    60
 Full point group                 C1      NOp   1
 Largest Abelian subgroup         C1      NOp   1
 Largest concise Abelian subgroup C1      NOp   1
                         Standard orientation:                         
 ---------------------------------------------------------------------
 Center     Atomic      Atomic             Coordinates (Angstroms)
 Number     Number       Type             X           Y           Z
 ---------------------------------------------------------------------
      1          1           0       -3.020629   -1.742919    1.163296
      2          6           0       -2.324519   -0.905687    1.145866
      3          1           0       -2.448897   -0.272769    2.027139
      4          1           0       -1.299351   -1.287621    1.163544
      5          6           0       -2.534639   -0.097282   -0.104005
      6          6           0       -1.791478    1.230470   -0.239218
      7          1           0       -1.404626    1.283752   -1.267639
      8          1           0       -2.541292    2.019031   -0.137030
      9          8           0       -3.286762   -0.432867   -0.989890
     10          8           0       -0.812340    1.488253    0.721052
     11          1           0        2.534148    0.758075    1.455778
     12          6           0        2.510098    0.639001    0.368861
     13          1           0        2.230156    1.584450   -0.096012
     14          6           0        1.389768   -0.362951   -0.002214
     15          6           0        1.080818   -0.526944   -1.478438
     16          1           0        1.947022   -0.931701   -2.012476
     17          1           0        0.835973    0.455137   -1.883722
     18          1           0        0.231663   -1.197224   -1.616566
     19          8           0        1.455983   -1.458860    0.689733
     20          8           0        3.763790    0.291941   -0.152545
     21          1           0        4.097680   -0.463519    0.344314
     22          1           0       -0.107508    0.827935    0.567467
 ---------------------------------------------------------------------
 Rotational constants (GHZ):           2.2307085           0.5657971           0.5465861
 Standard basis: Aug-CC-pVTZ (5D, 7F)
 There are   850 symmetry adapted cartesian basis functions of A   symmetry.
 There are   736 symmetry adapted basis functions of A   symmetry.
   736 basis functions,  1044 primitive gaussians,   850 cartesian basis functions
    41 alpha electrons       39 beta electrons
       nuclear repulsion energy       545.7994731829 Hartrees.
 NAtoms=   22 NActive=   22 NUniq=   22 SFac= 1.00D+00 NAtFMM=   60 NAOKFM=F Big=F
 Integral buffers will be    131072 words long.
 Raffenetti 2 integral format.
 Two-electron integral symmetry is turned on.
 Nuclear repulsion after empirical dispersion term =      545.7861801095 Hartrees.
 One-electron integrals computed using PRISM.
 NBasis=   736 RedAO= T EigKep=  4.25D-06  NBF=   736
 NBsUse=   736 1.00D-06 EigRej= -1.00D+00 NBFU=   736
 Initial guess from the checkpoint file:  "Reverse-wb-opt.chk"
 B after Tr=     0.000000    0.000000   -0.000000
         Rot=    0.950389    0.310436   -0.019607    0.002296 Ang=  36.25 deg.
 Initial guess <Sx>= 0.0000 <Sy>= 0.0000 <Sz>= 1.0000 <S**2>= 2.0091 S= 1.0030
 ExpMin= 2.53D-02 ExpMax= 1.53D+04 ExpMxC= 5.22D+02 IAcc=3 IRadAn=         7 AccDes= 0.00D+00
 Harris functional with IExCor= 4639 and IRadAn=       7 diagonalized for initial guess.
 HarFok:  IExCor= 4639 AccDes= 0.00D+00 IRadAn=         7 IDoV= 1 UseB2=F ITyADJ=14
 ICtDFT=  3500011 ScaDFX=  1.000000  1.000000  1.000000  1.000000
 FoFCou: FMM=F IPFlag=           0 FMFlag=      100000 FMFlg1=           0
         NFxFlg=           0 DoJE=T BraDBF=F KetDBF=T FulRan=T
         wScrn=  0.000000 ICntrl=       500 IOpCl=  0 I1Cent=   200000004 NGrid=           0
         NMat0=    1 NMatS0=      1 NMatT0=    0 NMatD0=    1 NMtDS0=    0 NMtDT0=    0
 Petite list used in FoFCou.
 Requested convergence on RMS density matrix=1.00D-08 within 128 cycles.
 Requested convergence on MAX density matrix=1.00D-06.
 Requested convergence on             energy=1.00D-06.
 No special actions if energy rises.
 Restarting incremental Fock formation.
 SCF Done:  E(UwB97XD) =  -536.662138052     A.U. after   21 cycles
            NFock= 21  Conv=0.39D-08     -V/T= 2.0058
 <Sx>= 0.0000 <Sy>= 0.0000 <Sz>= 1.0000 <S**2>= 2.0078 S= 1.0026
 <L.S>=  0.00000000000    
 Annihilation of the first spin contaminant:
 S**2 before annihilation     2.0078,   after     2.0000
 Calling FoFJK, ICntrl=      2127 FMM=F ISym2X=0 I1Cent= 0 IOpClX= 1 NMat=1 NMatS=1 NMatT=0.
 ***** Axes restored to original set *****
 -------------------------------------------------------------------
 Center     Atomic                   Forces (Hartrees/Bohr)
 Number     Number              X              Y              Z
 -------------------------------------------------------------------
      1        1           0.000847664    0.000589938    0.001606654
      2        6           0.000066827    0.000337240   -0.001557227
      3        1           0.001169102    0.000452937   -0.001411929
      4        1          -0.000886408   -0.000833716    0.001353064
      5        6          -0.005089638    0.004185057   -0.000063930
      6        6          -0.004785646    0.004574212    0.001285293
      7        1          -0.001823106   -0.002223677    0.000822596
      8        1          -0.000823939    0.001532324   -0.001797720
      9        8           0.003524691   -0.003631929    0.000921151
     10        8           0.007598394   -0.002354480   -0.006369707
     11        1          -0.000503643    0.001929465   -0.000774523
     12        6          -0.000632606    0.001963738    0.002528033
     13        1          -0.000790901   -0.001555215    0.000290555
     14        6           0.001925279   -0.004988202   -0.003788839
     15        6           0.000086109    0.000387645   -0.000639407
     16        1          -0.001349196   -0.000409458    0.000835864
     17        1           0.000545605    0.000023865   -0.001371480
     18        1           0.001058058    0.000549629    0.001385321
     19        8          -0.000283081    0.003758663    0.002570366
     20        8           0.001061589   -0.006123365   -0.005168974
     21        1           0.000127042    0.004783550    0.002854980
     22        1          -0.001042198   -0.002948221    0.006489857
 -------------------------------------------------------------------
 Cartesian Forces:  Max     0.007598394 RMS     0.002715441

 GradGradGradGradGradGradGradGradGradGradGradGradGradGradGradGradGradGrad
 Berny optimization.
 Using GEDIIS/GDIIS optimizer.
 FormGI is forming the generalized inverse of G from B-inverse, IUseBI=4.
 Internal  Forces:  Max     0.007842540 RMS     0.001749538
 Search for a local minimum.
 Step number  12 out of a maximum of  107
 All quantities printed in internal units (Hartrees-Bohrs-Radians)
 Mixed Optimization -- RFO/linear search
 Update second derivatives using D2CorX and points    3    5    6    8   12
                                                     10
 DE=  4.58D-04 DEPred=-6.19D-04 R=-7.40D-01
 Trust test=-7.40D-01 RLast= 6.70D-01 DXMaxT set to 1.50D-01
 ITU= -1 -1  1 -1  1 -1  1  1  1  0  0  0
 Use linear search instead of GDIIS.
     Eigenvalues ---    0.00004   0.00111   0.00241   0.00324   0.00407
     Eigenvalues ---    0.00610   0.01098   0.01344   0.01526   0.02172
     Eigenvalues ---    0.02809   0.03416   0.03827   0.04724   0.05519
     Eigenvalues ---    0.05632   0.05894   0.06260   0.06605   0.07320
     Eigenvalues ---    0.07538   0.07842   0.11355   0.12158   0.13288
     Eigenvalues ---    0.14049   0.14380   0.15081   0.15801   0.16000
     Eigenvalues ---    0.16004   0.16016   0.16049   0.16383   0.16613
     Eigenvalues ---    0.20016   0.21536   0.23119   0.24887   0.25075
     Eigenvalues ---    0.26774   0.28985   0.30581   0.32083   0.33455
     Eigenvalues ---    0.33765   0.33857   0.34023   0.34173   0.34237
     Eigenvalues ---    0.34374   0.34449   0.34474   0.34771   0.43141
     Eigenvalues ---    0.45969   0.52808   0.53410   0.65412   0.93682
 RFO step:  Lambda=-9.31479554D-04 EMin= 3.82505118D-05
 Quartic linear search produced a step of -0.65320.
 Maximum step size (   0.150) exceeded in Quadratic search.
    -- Step size scaled by   0.839
 Iteration  1 RMS(Cart)=  0.14933819 RMS(Int)=  0.00584513
 Iteration  2 RMS(Cart)=  0.01188401 RMS(Int)=  0.00064159
 Iteration  3 RMS(Cart)=  0.00005854 RMS(Int)=  0.00064079
 Iteration  4 RMS(Cart)=  0.00000005 RMS(Int)=  0.00064079
 Variable       Old X    -DE/DX   Delta X   Delta X   Delta X     New X
                                 (Linear)    (Quad)   (Total)
    R1        2.05783  -0.00187  -0.00364  -0.00350  -0.00714   2.05069
    R2        2.06378  -0.00161  -0.00273  -0.00185  -0.00458   2.05920
    R3        2.06764  -0.00105  -0.00293   0.00116  -0.00177   2.06586
    R4        2.84079  -0.00040   0.00049   0.01551   0.01599   2.85678
    R5        2.88670  -0.00088   0.00103   0.02244   0.02347   2.91018
    R6        2.28579  -0.00478  -0.00489  -0.00625  -0.01113   2.27465
    R7        2.07882  -0.00291  -0.00621  -0.00199  -0.00820   2.07062
    R8        2.06534  -0.00034  -0.00087   0.00135   0.00047   2.06581
    R9        2.63702   0.00763   0.00716   0.00101   0.00817   2.64519
   R10        1.84807  -0.00295  -0.01165  -0.00078  -0.01246   1.83561
   R11        2.06676  -0.00204  -0.00287   0.00184  -0.00103   2.06573
   R12        2.06002  -0.00072  -0.00116   0.00400   0.00284   2.06286
   R13        2.92556  -0.00077  -0.00081  -0.00046  -0.00126   2.92430
   R14        2.64835   0.00156  -0.00116  -0.00472  -0.00588   2.64248
   R15        2.86690   0.00036  -0.00044   0.00543   0.00499   2.87189
   R16        2.45242  -0.00455  -0.00676  -0.00647  -0.01324   2.43918
   R17        3.77216   0.00178   0.12332  -0.05487   0.06847   3.84063
   R18        2.06952  -0.00164  -0.00290  -0.00112  -0.00402   2.06550
   R19        2.06031  -0.00108  -0.00225   0.00154  -0.00071   2.05960
   R20        2.06094  -0.00172  -0.00333  -0.00186  -0.00519   2.05576
   R21        1.82148  -0.00522  -0.00727  -0.00674  -0.01401   1.80747
    A1        1.93891  -0.00005   0.00023  -0.00174  -0.00157   1.93734
    A2        1.90743   0.00023   0.00435   0.00150   0.00584   1.91326
    A3        1.91496  -0.00037   0.00061   0.00655   0.00712   1.92208
    A4        1.87127  -0.00140  -0.00651  -0.01251  -0.01901   1.85226
    A5        1.92128   0.00047   0.00356   0.00513   0.00867   1.92995
    A6        1.90934   0.00113  -0.00243   0.00067  -0.00177   1.90757
    A7        2.06350  -0.00172  -0.00605  -0.01517  -0.02196   2.04154
    A8        2.14915  -0.00051   0.00004   0.00595   0.00525   2.15440
    A9        2.07011   0.00225   0.00627   0.01081   0.01633   2.08644
   A10        1.87123   0.00022  -0.00016  -0.01805  -0.01823   1.85300
   A11        1.85989  -0.00072  -0.00073  -0.00018  -0.00157   1.85833
   A12        2.02752  -0.00216  -0.00155   0.01906   0.01724   2.04476
   A13        1.86892  -0.00076  -0.00493  -0.02609  -0.03112   1.83780
   A14        1.96885   0.00049  -0.00309  -0.00556  -0.00850   1.96036
   A15        1.85851   0.00293   0.01023   0.02793   0.03779   1.89629
   A16        1.84720   0.00784   0.02155   0.04127   0.06282   1.91003
   A17        1.91243  -0.00060  -0.00727  -0.02859  -0.03583   1.87660
   A18        1.90137  -0.00009  -0.00204  -0.00161  -0.00365   1.89772
   A19        1.95739   0.00076   0.00058  -0.00189  -0.00127   1.95612
   A20        1.84757   0.00025   0.00186   0.00635   0.00796   1.85554
   A21        1.86069   0.00130   0.00728   0.01283   0.01988   1.88057
   A22        1.98004  -0.00162  -0.00054   0.01184   0.01115   1.99119
   A23        2.03819  -0.00108  -0.00295  -0.00823  -0.00877   2.02942
   A24        1.96255   0.00065   0.00288   0.02187   0.02300   1.98555
   A25        1.65920   0.00024   0.01497  -0.02387  -0.00830   1.65090
   A26        2.02409   0.00011   0.00080   0.00167   0.00212   2.02621
   A27        1.76139   0.00044   0.06702  -0.03063   0.03666   1.79805
   A28        1.97132  -0.00037  -0.08425   0.03183  -0.05244   1.91889
   A29        1.93198  -0.00029  -0.00176   0.00181   0.00004   1.93202
   A30        1.88607   0.00123   0.00533   0.01217   0.01745   1.90352
   A31        1.92649   0.00044   0.00031   0.00408   0.00436   1.93085
   A32        1.90633  -0.00062  -0.00145  -0.00775  -0.00922   1.89712
   A33        1.90385  -0.00006  -0.00117  -0.00539  -0.00655   1.89730
   A34        1.90887  -0.00071  -0.00126  -0.00502  -0.00635   1.90252
   A35        1.88830   0.00350   0.01502   0.04440   0.05942   1.94772
   A36        3.23551  -0.00187  -0.07605  -0.03548  -0.11148   3.12403
   A37        3.01849  -0.00041  -0.12935   0.05581  -0.07321   2.94529
    D1        2.99985   0.00021   0.00147   0.03924   0.04064   3.04049
    D2       -0.10986  -0.00064  -0.01418  -0.02057  -0.03465  -0.14451
    D3        0.86094   0.00021  -0.00159   0.03370   0.03200   0.89294
    D4       -2.24877  -0.00064  -0.01724  -0.02611  -0.04329  -2.29206
    D5       -1.19102   0.00096   0.00568   0.04550   0.05111  -1.13991
    D6        1.98246   0.00011  -0.00997  -0.01431  -0.02418   1.95828
    D7        2.38883  -0.00008   0.00911   0.02129   0.03020   2.41902
    D8       -1.89786  -0.00119   0.00306  -0.01713  -0.01411  -1.91198
    D9        0.16904   0.00071   0.01458   0.02965   0.04424   0.21327
   D10       -0.78318   0.00068   0.02402   0.07828   0.10224  -0.68094
   D11        1.21332  -0.00042   0.01796   0.03985   0.05793   1.27125
   D12       -3.00297   0.00148   0.02948   0.08664   0.11628  -2.88669
   D13        1.16265  -0.00061   0.06720  -0.15025  -0.08342   1.07923
   D14       -1.00776   0.00047   0.07143  -0.13621  -0.06487  -1.07263
   D15       -3.05287  -0.00071   0.07275  -0.11889  -0.04568  -3.09855
   D16        2.49739  -0.00047   0.17015  -0.27886  -0.11284   2.38455
   D17        0.43852   0.00040   0.14830  -0.26196  -0.11149   0.32703
   D18       -1.73536   0.00052   0.17524  -0.26937  -0.09217  -1.82753
   D19        3.00938   0.00014   0.00989  -0.01156  -0.00171   3.00767
   D20       -0.87107  -0.00016   0.01121   0.00783   0.01950  -0.85156
   D21        1.17788  -0.00025  -0.07499   0.03835  -0.03702   1.14086
   D22        0.95416   0.00076   0.01841   0.01929   0.03769   0.99184
   D23       -2.92629   0.00046   0.01973   0.03868   0.05889  -2.86739
   D24       -0.87735   0.00036  -0.06647   0.06919   0.00238  -0.87497
   D25       -1.08017  -0.00012   0.00867  -0.00660   0.00197  -1.07821
   D26        1.32257  -0.00042   0.00999   0.01279   0.02318   1.34574
   D27       -2.91168  -0.00051  -0.07621   0.04331  -0.03334  -2.94502
   D28        0.89226  -0.00061  -0.03002   0.03470   0.00473   0.89698
   D29        2.98538  -0.00007  -0.03392   0.00682  -0.02725   2.95814
   D30       -1.27118   0.00017  -0.02732   0.02909   0.00188  -1.26930
   D31        1.10443  -0.00000   0.02436   0.01006   0.03451   1.13893
   D32       -0.98241   0.00017   0.02388   0.01091   0.03488  -0.94753
   D33       -3.06911   0.00002   0.02194   0.00719   0.02919  -3.03993
   D34       -1.27244   0.00011   0.02220  -0.01825   0.00420  -1.26823
   D35        2.92391   0.00028   0.02172  -0.01740   0.00458   2.92849
   D36        0.83721   0.00013   0.01978  -0.02112  -0.00111   0.83609
   D37        2.87463   0.00020   0.07971  -0.03704   0.04235   2.91698
   D38        0.78780   0.00037   0.07923  -0.03619   0.04273   0.83052
   D39       -1.29891   0.00022   0.07730  -0.03992   0.03703  -1.26187
         Item               Value     Threshold  Converged?
 Maximum Force            0.007843     0.000450     NO 
 RMS     Force            0.001750     0.000300     NO 
 Maximum Displacement     0.395914     0.001800     NO 
 RMS     Displacement     0.152847     0.001200     NO 
 Predicted change in Energy=-7.652317D-04
 GradGradGradGradGradGradGradGradGradGradGradGradGradGradGradGradGradGrad

                          Input orientation:                          
 ---------------------------------------------------------------------
 Center     Atomic      Atomic             Coordinates (Angstroms)
 Number     Number       Type             X           Y           Z
 ---------------------------------------------------------------------
      1          1           0       -2.801350   -1.280037   -1.533454
      2          6           0       -2.227614   -1.102119   -0.629691
      3          1           0       -2.543214   -1.770315    0.171131
      4          1           0       -1.173519   -1.325736   -0.814037
      5          6           0       -2.364696    0.341437   -0.202232
      6          6           0       -1.724256    0.735780    1.141617
      7          1           0       -1.250593    1.710455    0.979539
      8          1           0       -2.548628    0.927220    1.833572
      9          8           0       -2.902207    1.183748   -0.873407
     10          8           0       -0.852042   -0.188018    1.729161
     11          1           0        2.527819   -1.190494    1.408437
     12          6           0        2.540573   -0.243958    0.861755
     13          1           0        2.269631    0.545548    1.565246
     14          6           0        1.424154   -0.273667   -0.209414
     15          6           0        1.168775    1.027850   -0.951334
     16          1           0        2.036326    1.304520   -1.555894
     17          1           0        0.981118    1.819867   -0.226517
     18          1           0        0.304079    0.933311   -1.604636
     19          8           0        1.420404   -1.346458   -0.927162
     20          8           0        3.809603    0.053424    0.355316
     21          1           0        4.170938   -0.679558   -0.141689
     22          1           0       -0.094282   -0.337070    1.139982
 ---------------------------------------------------------------------
                    Distance matrix (angstroms):
                    1          2          3          4          5
     1  H    0.000000
     2  C    1.085180   0.000000
     3  H    1.792377   1.089681   0.000000
     4  H    1.780304   1.093208   1.744784   0.000000
     5  C    2.142894   1.511743   2.151921   2.138381   0.000000
     6  C    3.518473   2.601686   2.809456   2.894433   1.540000
     7  H    4.202740   3.384489   3.800020   3.527225   2.124151
     8  H    4.033945   3.207636   3.168664   3.738525   2.126375
     9  O    2.552659   2.395759   3.153795   3.047851   1.203695
    10  O    3.954359   2.879576   2.791268   2.804569   2.509726
    11  H    6.087921   5.174545   5.251903   4.319443   5.373804
    12  C    5.945303   5.069167   5.352720   4.215804   5.053357
    13  H    6.216876   5.268564   5.519987   4.584537   4.964134
    14  C    4.541007   3.768073   4.257320   2.867111   3.838461
    15  C    4.628942   4.021900   4.782104   3.323336   3.676647
    16  H    5.484847   4.983066   5.780087   4.215650   4.704139
    17  H    5.062069   4.358498   5.046627   3.857779   3.657979
    18  H    3.814140   3.391602   4.309295   2.812763   3.072363
    19  O    4.265585   3.668273   4.134751   2.596472   4.207314
    20  O    7.003590   6.225231   6.611976   5.301036   6.206108
    21  H    7.135151   6.431031   6.809364   5.425202   6.615179
    22  H    3.919778   2.875438   2.998354   2.441394   2.723360
                    6          7          8          9         10
     6  C    0.000000
     7  H    1.095727   0.000000
     8  H    1.093179   1.740036   0.000000
     9  O    2.376671   2.537451   2.741998   0.000000
    10  O    1.399774   2.079658   2.032993   3.585844   0.000000
    11  H    4.675667   4.782871   5.516862   6.350513   3.539955
    12  C    4.384858   4.266913   5.311879   5.888377   3.502194
    13  H    4.020794   3.753936   4.840795   5.753454   3.210893
    14  C    3.571659   3.536187   4.625896   4.613278   2.991066
    15  C    3.582650   3.169789   4.645957   4.074711   3.570308
    16  H    4.662833   4.170976   5.714249   4.986931   4.621897
    17  H    3.219640   2.539109   4.183287   3.987897   3.349143
    18  H    3.419805   3.114309   4.467577   3.298133   3.702459
    19  O    4.301679   4.484913   5.342703   5.008971   3.682668
    20  O    5.630939   5.361062   6.586036   6.916342   4.865870
    21  H    6.197044   6.030116   7.185816   7.350965   5.382566
    22  H    1.951364   2.356937   2.846631   3.775058   0.971364
                   11         12         13         14         15
    11  H    0.000000
    12  C    1.093140   0.000000
    13  H    1.762127   1.091617   0.000000
    14  C    2.162427   1.547474   2.129638   0.000000
    15  C    3.512346   2.605114   2.788848   1.519740   0.000000
    16  H    3.905626   2.914974   3.220556   2.162970   1.093016
    17  H    3.758674   2.806352   2.548445   2.139966   1.089892
    18  H    4.305134   3.531424   3.749921   2.158242   1.087861
    19  O    2.589539   2.381283   3.242371   1.290759   2.387727
    20  O    2.073492   1.398340   2.019314   2.473111   3.103355
    21  H    2.315985   1.963348   2.833633   2.777437   3.547357
    22  H    2.770526   2.651140   2.558896   2.032373   2.798558
                   16         17         18         19         20
    16  H    0.000000
    17  H    1.773779   0.000000
    18  H    1.772245   1.773013   0.000000
    19  O    2.793268   3.272535   2.627261   0.000000
    20  O    2.891794   3.385141   4.111486   3.051670   0.000000
    21  H    3.239306   4.053303   4.437810   2.937202   0.956472
    22  H    3.808157   2.770593   3.050491   2.754310   4.001064
                   21         22
    21  H    0.000000
    22  H    4.466775   0.000000
 Stoichiometry    C6H12O4(3)
 Framework group  C1[X(C6H12O4)]
 Deg. of freedom    60
 Full point group                 C1      NOp   1
 Largest Abelian subgroup         C1      NOp   1
 Largest concise Abelian subgroup C1      NOp   1
                         Standard orientation:                         
 ---------------------------------------------------------------------
 Center     Atomic      Atomic             Coordinates (Angstroms)
 Number     Number       Type             X           Y           Z
 ---------------------------------------------------------------------
      1          1           0       -2.818621   -1.752095    1.211521
      2          6           0       -2.225931   -0.843975    1.170876
      3          1           0       -2.446133   -0.195642    2.018567
      4          1           0       -1.164609   -1.094520    1.247863
      5          6           0       -2.474680   -0.118309   -0.131775
      6          6           0       -1.816713    1.264110   -0.297895
      7          1           0       -1.440131    1.301218   -1.326208
      8          1           0       -2.625287    1.998836   -0.260160
      9          8           0       -3.113637   -0.584422   -1.039162
     10          8           0       -0.840863    1.623932    0.638915
     11          1           0        2.599253    1.024477    1.219895
     12          6           0        2.503642    0.689940    0.183604
     13          1           0        2.192272    1.550116   -0.412025
     14          6           0        1.350576   -0.338532    0.097797
     15          6           0        0.947955   -0.782972   -1.298620
     16          1           0        1.760918   -1.334359   -1.777939
     17          1           0        0.720123    0.096744   -1.900332
     18          1           0        0.068715   -1.422337   -1.258746
     19          8           0        1.413580   -1.266447    0.992817
     20          8           0        3.718333    0.229987   -0.334394
     21          1           0        4.123195   -0.418460    0.240446
     22          1           0       -0.098090    1.000055    0.587787
 ---------------------------------------------------------------------
 Rotational constants (GHZ):           2.1572246           0.5903193           0.5665652
 Standard basis: Aug-CC-pVTZ (5D, 7F)
 There are   850 symmetry adapted cartesian basis functions of A   symmetry.
 There are   736 symmetry adapted basis functions of A   symmetry.
   736 basis functions,  1044 primitive gaussians,   850 cartesian basis functions
    41 alpha electrons       39 beta electrons
       nuclear repulsion energy       548.6496076456 Hartrees.
 NAtoms=   22 NActive=   22 NUniq=   22 SFac= 1.00D+00 NAtFMM=   60 NAOKFM=F Big=F
 Integral buffers will be    131072 words long.
 Raffenetti 2 integral format.
 Two-electron integral symmetry is turned on.
 Nuclear repulsion after empirical dispersion term =      548.6358695896 Hartrees.
 One-electron integrals computed using PRISM.
 NBasis=   736 RedAO= T EigKep=  4.37D-06  NBF=   736
 NBsUse=   736 1.00D-06 EigRej= -1.00D+00 NBFU=   736
 Lowest energy guess from the checkpoint file:  "Reverse-wb-opt.chk"
 B after Tr=     0.000000   -0.000000   -0.000000
         Rot=    0.990310   -0.137222   -0.021318   -0.001660 Ang= -15.97 deg.
 B after Tr=     0.000000   -0.000000   -0.000000
         Rot=    0.997907    0.064555   -0.002945   -0.002418 Ang=   7.42 deg.
 Initial guess <Sx>= 0.0000 <Sy>= 0.0000 <Sz>= 1.0000 <S**2>= 2.0081 S= 1.0027
 Requested convergence on RMS density matrix=1.00D-08 within 128 cycles.
 Requested convergence on MAX density matrix=1.00D-06.
 Requested convergence on             energy=1.00D-06.
 No special actions if energy rises.
 SCF Done:  E(UwB97XD) =  -536.662085984     A.U. after   19 cycles
            NFock= 19  Conv=0.48D-08     -V/T= 2.0058
 <Sx>= 0.0000 <Sy>= 0.0000 <Sz>= 1.0000 <S**2>= 2.0077 S= 1.0026
 <L.S>=  0.00000000000    
 Annihilation of the first spin contaminant:
 S**2 before annihilation     2.0077,   after     2.0000
 Calling FoFJK, ICntrl=      2127 FMM=F ISym2X=0 I1Cent= 0 IOpClX= 1 NMat=1 NMatS=1 NMatT=0.
 ***** Axes restored to original set *****
 -------------------------------------------------------------------
 Center     Atomic                   Forces (Hartrees/Bohr)
 Number     Number              X              Y              Z
 -------------------------------------------------------------------
      1        1          -0.000596246    0.000228112   -0.000460836
      2        6          -0.000867132    0.003331961    0.001205013
      3        1          -0.000276904    0.000173444    0.000348580
      4        1          -0.001031572    0.000158732   -0.000081714
      5        6           0.010098567   -0.006641196    0.004050415
      6        6          -0.002177537    0.006168296   -0.005269736
      7        1           0.000643951   -0.000104513   -0.000760059
      8        1           0.000963265   -0.003203895    0.001184878
      9        8          -0.002429103    0.000747220   -0.000064036
     10        8          -0.004419364   -0.002977928    0.001798491
     11        1          -0.000141947   -0.000161628   -0.002022048
     12        6          -0.000499728   -0.005047986    0.003514146
     13        1           0.001176860    0.000648688   -0.002956404
     14        6           0.000509883    0.002808021    0.001468917
     15        6           0.000382349    0.000619431   -0.000858488
     16        1           0.000150965   -0.000467414    0.000145572
     17        1           0.000319033   -0.001391233    0.000090710
     18        1          -0.000523708   -0.000087508    0.000232550
     19        8           0.001625210   -0.000344275   -0.000757613
     20        8           0.001297083    0.006608097   -0.000052786
     21        1          -0.002542973   -0.003145732    0.000456015
     22        1          -0.001660952    0.002081306   -0.001211568
 -------------------------------------------------------------------
 Cartesian Forces:  Max     0.010098567 RMS     0.002584303

 GradGradGradGradGradGradGradGradGradGradGradGradGradGradGradGradGradGrad
 Berny optimization.
 Using GEDIIS/GDIIS optimizer.
 FormGI is forming the generalized inverse of G from B-inverse, IUseBI=4.
 Internal  Forces:  Max     0.006976209 RMS     0.001544822
 Search for a local minimum.
 Step number  13 out of a maximum of  107
 All quantities printed in internal units (Hartrees-Bohrs-Radians)
 Mixed Optimization -- RFO/linear search
 Iteration  1 RMS(Cart)=  0.15143572 RMS(Int)=  0.00570006
 Iteration  2 RMS(Cart)=  0.01122720 RMS(Int)=  0.00003166
 Iteration  3 RMS(Cart)=  0.00004863 RMS(Int)=  0.00000000
 Iteration  4 RMS(Cart)=  0.00000000 RMS(Int)=  0.00000000
 Update second derivatives using D2CorX and points    3    5    6    8   12
                                                     10
 DE=  4.58D-04 DEPred=-7.65D-04 R=-5.98D-01
 Trust test=-5.98D-01 RLast= 6.70D-01 DXMaxT set to 7.50D-02
 ITU= -1 -1 -1  1 -1  1 -1  1  1  1  0  0  0
 Use linear search instead of GDIIS.
 Energy rises -- skip Quadratic/GDIIS search.
 Quartic linear search produced a step of -0.65320.
 Iteration  1 RMS(Cart)=  0.18559547 RMS(Int)=  0.00730877
 Iteration  2 RMS(Cart)=  0.01425647 RMS(Int)=  0.00019617
 Iteration  3 RMS(Cart)=  0.00007417 RMS(Int)=  0.00019210
 Iteration  4 RMS(Cart)=  0.00000003 RMS(Int)=  0.00019210
 Variable       Old X    -DE/DX   Delta X   Delta X   Delta X     New X
                                 (Linear)    (Quad)   (Total)
    R1        2.05783  -0.00187  -0.00364   0.00000  -0.01078   2.04706
    R2        2.06378  -0.00161  -0.00273   0.00000  -0.00731   2.05647
    R3        2.06764  -0.00105  -0.00293   0.00000  -0.00470   2.06293
    R4        2.84079  -0.00040   0.00049   0.00000   0.01649   2.85727
    R5        2.88670  -0.00088   0.00103   0.00000   0.02451   2.91121
    R6        2.28579  -0.00478  -0.00489   0.00000  -0.01602   2.26977
    R7        2.07882  -0.00291  -0.00621   0.00000  -0.01440   2.06442
    R8        2.06534  -0.00034  -0.00087   0.00000  -0.00040   2.06493
    R9        2.63702   0.00763   0.00716   0.00000   0.01532   2.65234
   R10        1.84807  -0.00295  -0.01165   0.00000  -0.02409   1.82398
   R11        2.06676  -0.00204  -0.00287   0.00000  -0.00390   2.06286
   R12        2.06002  -0.00072  -0.00116   0.00000   0.00168   2.06170
   R13        2.92556  -0.00077  -0.00081   0.00000  -0.00207   2.92350
   R14        2.64835   0.00156  -0.00116   0.00000  -0.00703   2.64132
   R15        2.86690   0.00036  -0.00044   0.00000   0.00456   2.87146
   R16        2.45242  -0.00455  -0.00676   0.00000  -0.02000   2.43242
   R17        3.77216   0.00178   0.12332   0.00000   0.19178   3.96394
   R18        2.06952  -0.00164  -0.00290   0.00000  -0.00691   2.06260
   R19        2.06031  -0.00108  -0.00225   0.00000  -0.00296   2.05735
   R20        2.06094  -0.00172  -0.00333   0.00000  -0.00851   2.05243
   R21        1.82148  -0.00522  -0.00727   0.00000  -0.02127   1.80020
    A1        1.93891  -0.00005   0.00023   0.00000  -0.00137   1.93753
    A2        1.90743   0.00023   0.00435   0.00000   0.01019   1.91761
    A3        1.91496  -0.00037   0.00061   0.00000   0.00772   1.92268
    A4        1.87127  -0.00140  -0.00651   0.00000  -0.02551   1.84576
    A5        1.92128   0.00047   0.00356   0.00000   0.01222   1.93349
    A6        1.90934   0.00113  -0.00243   0.00000  -0.00420   1.90514
    A7        2.06350  -0.00172  -0.00605   0.00000  -0.02833   2.03517
    A8        2.14915  -0.00051   0.00004   0.00000   0.00499   2.15414
    A9        2.07011   0.00225   0.00627   0.00000   0.02228   2.09239
   A10        1.87123   0.00022  -0.00016   0.00000  -0.01840   1.85282
   A11        1.85989  -0.00072  -0.00073   0.00000  -0.00246   1.85744
   A12        2.02752  -0.00216  -0.00155   0.00000   0.01559   2.04311
   A13        1.86892  -0.00076  -0.00493   0.00000  -0.03605   1.83287
   A14        1.96885   0.00049  -0.00309   0.00000  -0.01157   1.95729
   A15        1.85851   0.00293   0.01023   0.00000   0.04796   1.90646
   A16        1.84720   0.00784   0.02155   0.00000   0.08437   1.93157
   A17        1.91243  -0.00060  -0.00727   0.00000  -0.04309   1.86934
   A18        1.90137  -0.00009  -0.00204   0.00000  -0.00568   1.89569
   A19        1.95739   0.00076   0.00058   0.00000  -0.00066   1.95673
   A20        1.84757   0.00025   0.00186   0.00000   0.00972   1.85729
   A21        1.86069   0.00130   0.00728   0.00000   0.02708   1.88777
   A22        1.98004  -0.00162  -0.00054   0.00000   0.01056   1.99060
   A23        2.03819  -0.00108  -0.00295   0.00000  -0.01145   2.02674
   A24        1.96255   0.00065   0.00288   0.00000   0.02624   1.98879
   A25        1.65920   0.00024   0.01497   0.00000   0.00702   1.66622
   A26        2.02409   0.00011   0.00080   0.00000   0.00240   2.02649
   A27        1.76139   0.00044   0.06702   0.00000   0.10387   1.86526
   A28        1.97132  -0.00037  -0.08425   0.00000  -0.13651   1.83481
   A29        1.93198  -0.00029  -0.00176   0.00000  -0.00172   1.93026
   A30        1.88607   0.00123   0.00533   0.00000   0.02275   1.90882
   A31        1.92649   0.00044   0.00031   0.00000   0.00466   1.93114
   A32        1.90633  -0.00062  -0.00145   0.00000  -0.01067   1.89566
   A33        1.90385  -0.00006  -0.00117   0.00000  -0.00772   1.89613
   A34        1.90887  -0.00071  -0.00126   0.00000  -0.00765   1.90122
   A35        1.88830   0.00350   0.01502   0.00000   0.07445   1.96274
   A36        3.23551  -0.00187  -0.07605   0.00000  -0.18765   3.04787
   A37        3.01849  -0.00041  -0.12935   0.00000  -0.20265   2.81584
    D1        2.99985   0.00021   0.00147   0.00000   0.04204   3.04189
    D2       -0.10986  -0.00064  -0.01418   0.00000  -0.04874  -0.15859
    D3        0.86094   0.00021  -0.00159   0.00000   0.03031   0.89125
    D4       -2.24877  -0.00064  -0.01724   0.00000  -0.06046  -2.30923
    D5       -1.19102   0.00096   0.00568   0.00000   0.05671  -1.13431
    D6        1.98246   0.00011  -0.00997   0.00000  -0.03407   1.94839
    D7        2.38883  -0.00008   0.00911   0.00000   0.03921   2.42804
    D8       -1.89786  -0.00119   0.00306   0.00000  -0.01111  -1.90898
    D9        0.16904   0.00071   0.01458   0.00000   0.05873   0.22777
   D10       -0.78318   0.00068   0.02402   0.00000   0.12632  -0.65686
   D11        1.21332  -0.00042   0.01796   0.00000   0.07599   1.28930
   D12       -3.00297   0.00148   0.02948   0.00000   0.14583  -2.85714
   D13        1.16265  -0.00061   0.06720   0.00000  -0.01633   1.14633
   D14       -1.00776   0.00047   0.07143   0.00000   0.00652  -1.00124
   D15       -3.05287  -0.00071   0.07275   0.00000   0.02722  -3.02565
   D16        2.49739  -0.00047   0.17015   0.00000   0.05757   2.55496
   D17        0.43852   0.00040   0.14830   0.00000   0.03771   0.47624
   D18       -1.73536   0.00052   0.17524   0.00000   0.08193  -1.65343
   D19        3.00938   0.00014   0.00989   0.00000   0.00820   3.01758
   D20       -0.87107  -0.00016   0.01121   0.00000   0.03062  -0.84044
   D21        1.17788  -0.00025  -0.07499   0.00000  -0.11189   1.06598
   D22        0.95416   0.00076   0.01841   0.00000   0.05611   1.01027
   D23       -2.92629   0.00046   0.01973   0.00000   0.07853  -2.84776
   D24       -0.87735   0.00036  -0.06647   0.00000  -0.06398  -0.94133
   D25       -1.08017  -0.00012   0.00867   0.00000   0.01062  -1.06955
   D26        1.32257  -0.00042   0.00999   0.00000   0.03305   1.35561
   D27       -2.91168  -0.00051  -0.07621   0.00000  -0.10947  -3.02115
   D28        0.89226  -0.00061  -0.03002   0.00000  -0.02527   0.86699
   D29        2.98538  -0.00007  -0.03392   0.00000  -0.06124   2.92414
   D30       -1.27118   0.00017  -0.02732   0.00000  -0.02539  -1.29657
   D31        1.10443  -0.00000   0.02436   0.00000   0.05894   1.16337
   D32       -0.98241   0.00017   0.02388   0.00000   0.05885  -0.92356
   D33       -3.06911   0.00002   0.02194   0.00000   0.05120  -3.01791
   D34       -1.27244   0.00011   0.02220   0.00000   0.02622  -1.24622
   D35        2.92391   0.00028   0.02172   0.00000   0.02612   2.95003
   D36        0.83721   0.00013   0.01978   0.00000   0.01847   0.85568
   D37        2.87463   0.00020   0.07971   0.00000   0.12217   2.99680
   D38        0.78780   0.00037   0.07923   0.00000   0.12207   0.90987
   D39       -1.29891   0.00022   0.07730   0.00000   0.11443  -1.18448
         Item               Value     Threshold  Converged?
 Maximum Force            0.006976     0.000450     NO 
 RMS     Force            0.001545     0.000300     NO 
 Maximum Displacement     0.647582     0.001800     NO 
 RMS     Displacement     0.185464     0.001200     NO 
 Predicted change in Energy=-1.367058D-04
 GradGradGradGradGradGradGradGradGradGradGradGradGradGradGradGradGradGrad

                          Input orientation:                          
 ---------------------------------------------------------------------
 Center     Atomic      Atomic             Coordinates (Angstroms)
 Number     Number       Type             X           Y           Z
 ---------------------------------------------------------------------
      1          1           0       -2.812182   -1.504714   -1.443564
      2          6           0       -2.266609   -1.245424   -0.544364
      3          1           0       -2.629811   -1.813424    0.309872
      4          1           0       -1.215534   -1.518185   -0.656421
      5          6           0       -2.368504    0.240357   -0.283166
      6          6           0       -1.758851    0.752443    1.035686
      7          1           0       -1.253509    1.690117    0.793143
      8          1           0       -2.598544    1.040015    1.673060
      9          8           0       -2.838083    1.019322   -1.067621
     10          8           0       -0.925593   -0.130982    1.739404
     11          1           0        2.485811   -1.275571    1.292791
     12          6           0        2.566136   -0.296580    0.816600
     13          1           0        2.403162    0.452293    1.593076
     14          6           0        1.403244   -0.141018   -0.191785
     15          6           0        1.251925    1.228485   -0.832465
     16          1           0        2.102363    1.444814   -1.481536
     17          1           0        1.206797    1.988259   -0.054020
     18          1           0        0.342534    1.275997   -1.424381
     19          8           0        1.250832   -1.152126   -0.973619
     20          8           0        3.831960   -0.082647    0.263823
     21          1           0        4.117314   -0.808151   -0.283637
     22          1           0       -0.123837   -0.317547    1.235416
 ---------------------------------------------------------------------
                    Distance matrix (angstroms):
                    1          2          3          4          5
     1  H    0.000000
     2  C    1.083256   0.000000
     3  H    1.789721   1.088237   0.000000
     4  H    1.780186   1.091657   1.738122   0.000000
     5  C    2.142113   1.512003   2.153600   2.135681   0.000000
     6  C    3.514392   2.597278   2.805183   2.883431   1.540546
     7  H    4.199913   3.381228   3.795070   3.520779   2.122136
     8  H    4.029223   3.201623   3.162495   3.726069   2.125840
     9  O    2.552012   2.393629   3.156789   3.039852   1.201108
    10  O    3.946853   2.873309   2.789002   2.783591   2.512106
    11  H    5.967318   5.095247   5.236889   4.190255   5.324101
    12  C    5.957704   5.109594   5.436493   4.238294   5.084138
    13  H    6.344358   5.409034   5.666648   4.694463   5.131667
    14  C    4.603959   3.848616   4.394785   2.995075   3.792082
    15  C    4.935665   4.310836   5.062215   3.696423   3.792840
    16  H    5.731833   5.215706   6.018200   4.524225   4.782830
    17  H    5.503080   4.770922   5.413388   4.304152   3.986283
    18  H    4.205348   3.733580   4.624607   3.290105   3.118437
    19  O    4.105271   3.544764   4.140538   2.513478   3.938950
    20  O    7.005860   6.260811   6.689708   5.327740   6.232920
    21  H    7.060351   6.404190   6.847373   5.392808   6.570023
    22  H    3.976620   2.935992   3.061730   2.492466   2.766927
                    6          7          8          9         10
     6  C    0.000000
     7  H    1.092443   0.000000
     8  H    1.092716   1.733784   0.000000
     9  O    2.379048   2.534420   2.751208   0.000000
    10  O    1.403558   2.078302   2.043135   3.586114   0.000000
    11  H    4.711273   4.798694   5.599751   6.259547   3.625910
    12  C    4.455778   4.305485   5.403141   5.872603   3.615406
    13  H    4.209884   3.942505   5.036753   5.905208   3.382636
    14  C    3.507678   3.373645   4.570208   4.483563   3.025405
    15  C    3.575105   3.022070   4.597749   4.102099   3.633765
    16  H    4.660983   4.061554   5.675726   4.975980   4.693197
    17  H    3.392605   2.619100   4.285160   4.281038   3.500663
    18  H    3.277478   2.763379   4.277823   3.210838   3.687448
    19  O    4.089362   4.179894   5.160241   4.630686   3.624921
    20  O    5.705289   5.411550   6.678152   6.890324   4.981364
    21  H    6.221365   6.020510   7.235132   7.234075   5.475597
    22  H    1.964190   2.345736   2.856341   3.802412   0.965206
                   11         12         13         14         15
    11  H    0.000000
    12  C    1.091620   0.000000
    13  H    1.755710   1.091003   0.000000
    14  C    2.159428   1.547048   2.130161   0.000000
    15  C    3.508487   2.602381   2.794829   1.519509   0.000000
    16  H    3.904409   2.920439   3.244814   2.160344   1.091483
    17  H    3.755311   2.797546   2.550177   2.142753   1.088701
    18  H    4.299669   3.526953   3.745627   2.156926   1.086101
    19  O    2.583994   2.380518   3.238819   1.287180   2.384792
    20  O    2.072187   1.397727   2.023497   2.471771   3.094753
    21  H    2.316335   1.969360   2.837092   2.796369   3.558026
    22  H    2.780533   2.722462   2.665763   2.097628   2.925588
                   16         17         18         19         20
    16  H    0.000000
    17  H    1.770642   0.000000
    18  H    1.768832   1.769791   0.000000
    19  O    2.779780   3.272555   2.631344   0.000000
    20  O    2.893255   3.358743   4.107560   3.055695   0.000000
    21  H    3.251283   4.042739   4.460262   2.968352   0.952626
    22  H    3.929848   2.958035   3.135507   2.732411   4.080135
                   21         22
    21  H    0.000000
    22  H    4.531619   0.000000
 Stoichiometry    C6H12O4(3)
 Framework group  C1[X(C6H12O4)]
 Deg. of freedom    60
 Full point group                 C1      NOp   1
 Largest Abelian subgroup         C1      NOp   1
 Largest concise Abelian subgroup C1      NOp   1
                         Standard orientation:                         
 ---------------------------------------------------------------------
 Center     Atomic      Atomic             Coordinates (Angstroms)
 Number     Number       Type             X           Y           Z
 ---------------------------------------------------------------------
      1          1           0       -2.849661   -1.420246    1.612643
      2          6           0       -2.279192   -0.531770    1.370530
      3          1           0       -2.566952    0.302328    2.007502
      4          1           0       -1.219967   -0.705179    1.569745
      5          6           0       -2.458329   -0.179037   -0.088799
      6          6           0       -1.819567    1.140129   -0.563209
      7          1           0       -1.383743    0.931773   -1.543043
      8          1           0       -2.644293    1.829161   -0.760922
      9          8           0       -3.010387   -0.894998   -0.879553
     10          8           0       -0.902368    1.753642    0.304158
     11          1           0        2.547269    1.092799    1.204444
     12          6           0        2.545870    0.672276    0.197075
     13          1           0        2.374526    1.497990   -0.495114
     14          6           0        1.329702   -0.273829    0.058588
     15          6           0        1.066026   -0.825281   -1.332557
     16          1           0        1.870465   -1.496658   -1.638277
     17          1           0        1.011617   -0.002064   -2.042925
     18          1           0        0.128673   -1.373404   -1.355906
     19          8           0        1.202179   -1.106724    1.031652
     20          8           0        3.769139    0.078799   -0.127021
     21          1           0        4.071829   -0.522434    0.547066
     22          1           0       -0.115317    1.205251    0.411128
 ---------------------------------------------------------------------
 Rotational constants (GHZ):           2.1582951           0.5898240           0.5702347
 Standard basis: Aug-CC-pVTZ (5D, 7F)
 There are   850 symmetry adapted cartesian basis functions of A   symmetry.
 There are   736 symmetry adapted basis functions of A   symmetry.
   736 basis functions,  1044 primitive gaussians,   850 cartesian basis functions
    41 alpha electrons       39 beta electrons
       nuclear repulsion energy       548.5316604084 Hartrees.
 NAtoms=   22 NActive=   22 NUniq=   22 SFac= 1.00D+00 NAtFMM=   60 NAOKFM=F Big=F
 Integral buffers will be    131072 words long.
 Raffenetti 2 integral format.
 Two-electron integral symmetry is turned on.
 Nuclear repulsion after empirical dispersion term =      548.5182346845 Hartrees.
 One-electron integrals computed using PRISM.
 NBasis=   736 RedAO= T EigKep=  4.31D-06  NBF=   736
 NBsUse=   736 1.00D-06 EigRej= -1.00D+00 NBFU=   736
 Lowest energy guess from the checkpoint file:  "Reverse-wb-opt.chk"
 B after Tr=     0.000000   -0.000000   -0.000000
         Rot=    0.998135   -0.060130   -0.010478   -0.000472 Ang=  -7.00 deg.
 B after Tr=    -0.000000   -0.000000   -0.000000
         Rot=    0.996741    0.079760    0.012017    0.001181 Ang=   9.25 deg.
 Initial guess <Sx>= 0.0000 <Sy>= 0.0000 <Sz>= 1.0000 <S**2>= 2.0079 S= 1.0026
 Requested convergence on RMS density matrix=1.00D-08 within 128 cycles.
 Requested convergence on MAX density matrix=1.00D-06.
 Requested convergence on             energy=1.00D-06.
 No special actions if energy rises.
 SCF Done:  E(UwB97XD) =  -536.661293313     A.U. after   17 cycles
            NFock= 17  Conv=0.55D-08     -V/T= 2.0057
 <Sx>= 0.0000 <Sy>= 0.0000 <Sz>= 1.0000 <S**2>= 2.0077 S= 1.0026
 <L.S>=  0.00000000000    
 Annihilation of the first spin contaminant:
 S**2 before annihilation     2.0077,   after     2.0000
 Calling FoFJK, ICntrl=      2127 FMM=F ISym2X=0 I1Cent= 0 IOpClX= 1 NMat=1 NMatS=1 NMatT=0.
 ***** Axes restored to original set *****
 -------------------------------------------------------------------
 Center     Atomic                   Forces (Hartrees/Bohr)
 Number     Number              X              Y              Z
 -------------------------------------------------------------------
      1        1          -0.001027796   -0.000179768   -0.001664473
      2        6          -0.001094569    0.003809943    0.001968678
      3        1          -0.001280183    0.000031781    0.001197457
      4        1          -0.000185728    0.000657611   -0.001029867
      5        6           0.013663943   -0.011141251    0.007026646
      6        6           0.000466483    0.004111544   -0.006673344
      7        1           0.001710579    0.001169175   -0.001212408
      8        1           0.001135339   -0.004240916    0.002849899
      9        8          -0.004543835    0.004269736   -0.002228746
     10        8          -0.010537502   -0.002013528    0.006070001
     11        1           0.000047425   -0.001275452   -0.001799089
     12        6          -0.000959482   -0.006584445    0.002088237
     13        1           0.001625986    0.001867647   -0.003395718
     14        6           0.000350844    0.005478438    0.004444683
     15        6           0.000188512    0.000508211   -0.000652018
     16        1           0.001015108   -0.000347917   -0.000470418
     17        1           0.000142093   -0.001392463    0.001010396
     18        1          -0.001583668   -0.000286765   -0.000475930
     19        8           0.001928629   -0.003466276   -0.003195625
     20        8           0.001825307    0.011036546    0.003525102
     21        1          -0.002891338   -0.006387419   -0.001616433
     22        1           0.000003853    0.004375567   -0.005767029
 -------------------------------------------------------------------
 Cartesian Forces:  Max     0.013663943 RMS     0.004036732

 GradGradGradGradGradGradGradGradGradGradGradGradGradGradGradGradGradGrad
 Berny optimization.
 Using GEDIIS/GDIIS optimizer.
 FormGI is forming the generalized inverse of G from B-inverse, IUseBI=4.
 Internal  Forces:  Max     0.009425731 RMS     0.002347507
 Search for a local minimum.
 Step number  14 out of a maximum of  107
 All quantities printed in internal units (Hartrees-Bohrs-Radians)
 Mixed Optimization -- RFO/linear search
 Update second derivatives using D2CorX and points    3    5    6    8   14
                                                     10
 ITU=  0 -1 -1 -1  1 -1  1 -1  1  1  1  0  0  0
 Use linear search instead of GDIIS.
 Energy rises -- skip Quadratic/GDIIS search.
 Quartic linear search produced a step of -0.89128.
 Iteration  1 RMS(Cart)=  0.18939345 RMS(Int)=  0.00654975
 Iteration  2 RMS(Cart)=  0.01231448 RMS(Int)=  0.00003253
 Iteration  3 RMS(Cart)=  0.00005625 RMS(Int)=  0.00001605
 Iteration  4 RMS(Cart)=  0.00000000 RMS(Int)=  0.00001605
 Variable       Old X    -DE/DX   Delta X   Delta X   Delta X     New X
                                 (Linear)    (Quad)   (Total)
    R1        2.04706   0.00195   0.00464   0.00000   0.00464   2.05170
    R2        2.05647   0.00135   0.00279   0.00000   0.00279   2.05926
    R3        2.06293  -0.00024   0.00019   0.00000   0.00019   2.06312
    R4        2.85727  -0.00464  -0.01403   0.00000  -0.01403   2.84324
    R5        2.91121  -0.00586  -0.02043   0.00000  -0.02043   2.89078
    R6        2.26977   0.00600   0.00761   0.00000   0.00761   2.27738
    R7        2.06442   0.00206   0.00437   0.00000   0.00437   2.06879
    R8        2.06493  -0.00033  -0.00084   0.00000  -0.00084   2.06410
    R9        2.65234  -0.00625  -0.00389   0.00000  -0.00389   2.64845
   R10        1.82398   0.00405   0.00558   0.00000   0.00558   1.82955
   R11        2.06286   0.00036  -0.00044   0.00000  -0.00044   2.06242
   R12        2.06170  -0.00138  -0.00308   0.00000  -0.00308   2.05861
   R13        2.92350  -0.00091   0.00074   0.00000   0.00074   2.92424
   R14        2.64132  -0.00101   0.00469   0.00000   0.00469   2.64601
   R15        2.87146  -0.00110  -0.00466   0.00000  -0.00466   2.86680
   R16        2.43242   0.00444   0.00860   0.00000   0.00860   2.44101
   R17        3.96394   0.00152  -0.00266   0.00000  -0.00266   3.96128
   R18        2.06260   0.00100   0.00221   0.00000   0.00221   2.06481
   R19        2.05735  -0.00026  -0.00043   0.00000  -0.00043   2.05692
   R20        2.05243   0.00157   0.00305   0.00000   0.00305   2.05548
   R21        1.80020   0.00493   0.00904   0.00000   0.00904   1.80925
    A1        1.93753   0.00043   0.00154   0.00000   0.00154   1.93907
    A2        1.91761   0.00002  -0.00314   0.00000  -0.00314   1.91447
    A3        1.92268  -0.00052  -0.00605   0.00000  -0.00604   1.91664
    A4        1.84576   0.00130   0.01386   0.00000   0.01386   1.85962
    A5        1.93349  -0.00092  -0.00603   0.00000  -0.00602   1.92747
    A6        1.90514  -0.00024   0.00043   0.00000   0.00043   1.90556
    A7        2.03517   0.00443   0.01700   0.00000   0.01706   2.05223
    A8        2.15414  -0.00113  -0.00439   0.00000  -0.00433   2.14981
    A9        2.09239  -0.00318  -0.01130   0.00000  -0.01124   2.08115
   A10        1.85282   0.00121   0.01619   0.00000   0.01619   1.86901
   A11        1.85744   0.00225   0.00120   0.00000   0.00125   1.85869
   A12        2.04311  -0.00293  -0.01601   0.00000  -0.01599   2.02712
   A13        1.83287   0.00175   0.02541   0.00000   0.02542   1.85829
   A14        1.95729   0.00147   0.00610   0.00000   0.00608   1.96337
   A15        1.90646  -0.00313  -0.02878   0.00000  -0.02875   1.87772
   A16        1.93157  -0.00921  -0.04579   0.00000  -0.04579   1.88578
   A17        1.86934   0.00204   0.02848   0.00000   0.02848   1.89783
   A18        1.89569  -0.00030   0.00229   0.00000   0.00229   1.89797
   A19        1.95673   0.00069   0.00138   0.00000   0.00138   1.95811
   A20        1.85729  -0.00041  -0.00613   0.00000  -0.00610   1.85119
   A21        1.88777  -0.00116  -0.01421   0.00000  -0.01419   1.87358
   A22        1.99060  -0.00074  -0.01015   0.00000  -0.01014   1.98046
   A23        2.02674   0.00084   0.00618   0.00000   0.00617   2.03291
   A24        1.98879  -0.00139  -0.01945   0.00000  -0.01944   1.96935
   A25        1.66622   0.00080   0.01417   0.00000   0.01417   1.68039
   A26        2.02649   0.00009  -0.00104   0.00000  -0.00103   2.02546
   A27        1.86526  -0.00125  -0.00114   0.00000  -0.00112   1.86414
   A28        1.83481   0.00111   0.00671   0.00000   0.00670   1.84151
   A29        1.93026  -0.00032  -0.00087   0.00000  -0.00087   1.92939
   A30        1.90882  -0.00235  -0.01301   0.00000  -0.01301   1.89582
   A31        1.93114  -0.00014  -0.00372   0.00000  -0.00372   1.92742
   A32        1.89566   0.00121   0.00753   0.00000   0.00753   1.90319
   A33        1.89613   0.00062   0.00529   0.00000   0.00529   1.90142
   A34        1.90122   0.00105   0.00510   0.00000   0.00511   1.90633
   A35        1.96274  -0.00943  -0.04585   0.00000  -0.04585   1.91689
   A36        3.04787   0.00211   0.06347   0.00000   0.06347   3.11134
   A37        2.81584   0.00089   0.00412   0.00000   0.00412   2.81996
    D1        3.04189  -0.00123  -0.03546   0.00000  -0.03546   3.00643
    D2       -0.15859   0.00098   0.02409   0.00000   0.02408  -0.13451
    D3        0.89125  -0.00078  -0.02919   0.00000  -0.02918   0.86207
    D4       -2.30923   0.00143   0.03037   0.00000   0.03036  -2.27887
    D5       -1.13431  -0.00168  -0.04279   0.00000  -0.04279  -1.17710
    D6        1.94839   0.00052   0.01676   0.00000   0.01676   1.96515
    D7        2.42804   0.00055  -0.02251   0.00000  -0.02250   2.40554
    D8       -1.90898   0.00400   0.01408   0.00000   0.01408  -1.89490
    D9        0.22777  -0.00029  -0.03246   0.00000  -0.03246   0.19531
   D10       -0.65686  -0.00163  -0.07982   0.00000  -0.07981  -0.73667
   D11        1.28930   0.00182  -0.04323   0.00000  -0.04323   1.24607
   D12       -2.85714  -0.00248  -0.08976   0.00000  -0.08977  -2.94691
   D13        1.14633   0.00150   0.10625   0.00000   0.10628   1.25261
   D14       -1.00124   0.00094   0.09165   0.00000   0.09166  -0.90958
   D15       -3.02565  -0.00011   0.07500   0.00000   0.07496  -2.95069
   D16        2.55496  -0.00004   0.18086   0.00000   0.18090   2.73586
   D17        0.47624  -0.00071   0.16873   0.00000   0.16872   0.64496
   D18       -1.65343  -0.00091   0.16609   0.00000   0.16607  -1.48736
   D19        3.01758   0.00051   0.00619   0.00000   0.00619   3.02377
   D20       -0.84044  -0.00005  -0.01199   0.00000  -0.01200  -0.85245
   D21        1.06598   0.00125  -0.00259   0.00000  -0.00258   1.06341
   D22        1.01027  -0.00151  -0.02489   0.00000  -0.02489   0.98538
   D23       -2.84776  -0.00207  -0.04307   0.00000  -0.04309  -2.89084
   D24       -0.94133  -0.00077  -0.03367   0.00000  -0.03366  -0.97499
   D25       -1.06955   0.00065   0.00237   0.00000   0.00237  -1.06718
   D26        1.35561   0.00009  -0.01582   0.00000  -0.01583   1.33979
   D27       -3.02115   0.00138  -0.00641   0.00000  -0.00640  -3.02755
   D28        0.86699  -0.00102  -0.01844   0.00000  -0.01844   0.84855
   D29        2.92414   0.00116   0.00830   0.00000   0.00831   2.93246
   D30       -1.29657  -0.00060  -0.01465   0.00000  -0.01466  -1.31123
   D31        1.16337  -0.00074  -0.01930   0.00000  -0.01930   1.14408
   D32       -0.92356  -0.00056  -0.01987   0.00000  -0.01987  -0.94343
   D33       -3.01791  -0.00026  -0.01569   0.00000  -0.01569  -3.03360
   D34       -1.24622   0.00043   0.00692   0.00000   0.00692  -1.23930
   D35        2.95003   0.00061   0.00635   0.00000   0.00635   2.95638
   D36        0.85568   0.00091   0.01053   0.00000   0.01053   0.86621
   D37        2.99680  -0.00014  -0.00012   0.00000  -0.00012   2.99668
   D38        0.90987   0.00004  -0.00069   0.00000  -0.00069   0.90917
   D39       -1.18448   0.00034   0.00349   0.00000   0.00349  -1.18100
         Item               Value     Threshold  Converged?
 Maximum Force            0.009426     0.000450     NO 
 RMS     Force            0.002348     0.000300     NO 
 Maximum Displacement     0.562257     0.001800     NO 
 RMS     Displacement     0.190978     0.001200     NO 
 Predicted change in Energy=-2.526876D-05
 GradGradGradGradGradGradGradGradGradGradGradGradGradGradGradGradGradGrad

                          Input orientation:                          
 ---------------------------------------------------------------------
 Center     Atomic      Atomic             Coordinates (Angstroms)
 Number     Number       Type             X           Y           Z
 ---------------------------------------------------------------------
      1          1           0       -2.979632   -1.722570   -1.252787
      2          6           0       -2.358287   -1.380975   -0.430585
      3          1           0       -2.657057   -1.848309    0.507398
      4          1           0       -1.321269   -1.673160   -0.607105
      5          6           0       -2.437647    0.117408   -0.319636
      6          6           0       -1.774176    0.774084    0.892249
      7          1           0       -1.256285    1.668103    0.530302
      8          1           0       -2.583354    1.124538    1.536824
      9          8           0       -2.994386    0.810348   -1.133409
     10          8           0       -0.944614   -0.050416    1.664405
     11          1           0        2.414415   -1.375686    1.162396
     12          6           0        2.571708   -0.362081    0.789585
     13          1           0        2.465883    0.336200    1.619003
     14          6           0        1.439440   -0.017590   -0.207345
     15          6           0        1.396606    1.411443   -0.714741
     16          1           0        2.279982    1.630313   -1.319417
     17          1           0        1.376539    2.083702    0.141085
     18          1           0        0.506445    1.573530   -1.318449
     19          8           0        1.253177   -0.939688   -1.092561
     20          8           0        3.855203   -0.187375    0.257888
     21          1           0        4.056582   -0.902325   -0.346206
     22          1           0       -0.138253   -0.223765    1.157395
 ---------------------------------------------------------------------
                    Distance matrix (angstroms):
                    1          2          3          4          5
     1  H    0.000000
     2  C    1.085713   0.000000
     3  H    1.793911   1.089715   0.000000
     4  H    1.780312   1.091759   1.748463   0.000000
     5  C    2.133082   1.504580   2.143869   2.129571   0.000000
     6  C    3.505365   2.595257   2.793660   2.905545   1.529733
     7  H    4.200714   3.381508   3.785214   3.530150   2.126657
     8  H    4.005619   3.193579   3.146898   3.743848   2.117070
     9  O    2.535773   2.387569   3.142372   3.040416   1.205135
    10  O    3.930318   2.856193   2.739260   2.816900   2.488721
    11  H    5.920234   5.031530   5.135389   4.144268   5.288502
    12  C    6.069562   5.179943   5.443206   4.338772   5.153050
    13  H    6.491482   5.515625   5.679108   4.830694   5.277386
    14  C    4.850577   4.041211   4.543532   3.243800   3.881061
    15  C    5.409528   4.688024   5.343388   4.112567   4.065972
    16  H    6.237772   5.601019   6.309708   4.938556   5.054153
    17  H    5.950363   5.126375   5.644892   4.685293   4.315854
    18  H    4.798054   4.210000   5.005043   3.793093   3.433016
    19  O    4.307580   3.698056   4.321504   2.720556   3.916254
    20  O    7.166165   6.364443   6.725362   5.454506   6.326641
    21  H    7.141639   6.433255   6.833483   5.439076   6.573856
    22  H    4.016071   2.964687   3.066923   2.571718   2.754131
                    6          7          8          9         10
     6  C    0.000000
     7  H    1.094755   0.000000
     8  H    1.092274   1.752045   0.000000
     9  O    2.365062   2.554344   2.719891   0.000000
    10  O    1.401499   2.082459   2.020460   3.573548   0.000000
    11  H    4.715802   4.810221   5.600804   6.269337   3.645741
    12  C    4.493119   4.340784   5.416923   6.004490   3.636890
    13  H    4.324120   4.100459   5.111068   6.133117   3.432641
    14  C    3.487576   3.263834   4.530943   4.604551   3.031211
    15  C    3.611440   2.941740   4.581696   4.451675   3.643992
    16  H    4.696892   3.990998   5.662681   5.340964   4.703834
    17  H    3.493759   2.693691   4.306836   4.727659   3.501816
    18  H    3.275291   2.556177   4.230961   3.587828   3.693263
    19  O    4.005166   3.966315   5.088581   4.594136   3.636200
    20  O    5.746018   5.444659   6.694162   7.060314   5.003528
    21  H    6.192081   5.966735   7.193242   7.298568   5.457130
    22  H    1.934490   2.285259   2.817872   3.804560   0.968157
                   11         12         13         14         15
    11  H    0.000000
    12  C    1.091386   0.000000
    13  H    1.772482   1.089372   0.000000
    14  C    2.161294   1.547441   2.124688   0.000000
    15  C    3.511077   2.605619   2.783139   1.517043   0.000000
    16  H    3.900447   2.915926   3.216146   2.158424   1.092653
    17  H    3.753348   2.798363   2.534694   2.130912   1.088473
    18  H    4.300327   3.529264   3.741524   2.153298   1.087713
    19  O    2.573595   2.369519   3.232820   1.291729   2.385610
    20  O    2.075111   1.400208   2.014193   2.466005   3.089810
    21  H    2.279619   1.945954   2.815371   2.766130   3.544689
    22  H    2.800546   2.738303   2.703362   2.096220   2.921402
                   16         17         18         19         20
    16  H    0.000000
    17  H    1.776186   0.000000
    18  H    1.774446   1.774142   0.000000
    19  O    2.776814   3.267719   2.631520   0.000000
    20  O    2.876317   3.363809   4.098756   3.026586   0.000000
    21  H    3.243101   4.041837   4.436056   2.901297   0.957411
    22  H    3.926838   2.941409   3.126613   2.740606   4.093669
                   21         22
    21  H    0.000000
    22  H    4.507538   0.000000
 Stoichiometry    C6H12O4(3)
 Framework group  C1[X(C6H12O4)]
 Deg. of freedom    60
 Full point group                 C1      NOp   1
 Largest Abelian subgroup         C1      NOp   1
 Largest concise Abelian subgroup C1      NOp   1
                         Standard orientation:                         
 ---------------------------------------------------------------------
 Center     Atomic      Atomic             Coordinates (Angstroms)
 Number     Number       Type             X           Y           Z
 ---------------------------------------------------------------------
      1          1           0       -3.044278   -1.077794    1.831001
      2          6           0       -2.392861   -0.290572    1.463974
      3          1           0       -2.631521    0.665185    1.929859
      4          1           0       -1.358030   -0.515929    1.729072
      5          6           0       -2.508848   -0.188954   -0.032683
      6          6           0       -1.804961    0.982594   -0.719780
      7          1           0       -1.331042    0.587487   -1.624092
      8          1           0       -2.590787    1.663554   -1.054193
      9          8           0       -3.124517   -0.980048   -0.701617
     10          8           0       -0.915263    1.719695    0.073515
     11          1           0        2.450818    1.062728    1.310172
     12          6           0        2.560814    0.673674    0.296436
     13          1           0        2.476543    1.501176   -0.407033
     14          6           0        1.371306   -0.268635   -0.006383
     15          6           0        1.263123   -0.785782   -1.428451
     16          1           0        2.108950   -1.435581   -1.665574
     17          1           0        1.266512    0.064054   -2.108554
     18          1           0        0.339944   -1.345825   -1.559653
     19          8           0        1.167513   -1.135360    0.929470
     20          8           0        3.810969    0.077229    0.091621
     21          1           0        4.002267   -0.529848    0.806813
     22          1           0       -0.130430    1.174711    0.229582
 ---------------------------------------------------------------------
 Rotational constants (GHZ):           2.2007380           0.5650754           0.5535423
 Standard basis: Aug-CC-pVTZ (5D, 7F)
 There are   850 symmetry adapted cartesian basis functions of A   symmetry.
 There are   736 symmetry adapted basis functions of A   symmetry.
   736 basis functions,  1044 primitive gaussians,   850 cartesian basis functions
    41 alpha electrons       39 beta electrons
       nuclear repulsion energy       545.3831611028 Hartrees.
 NAtoms=   22 NActive=   22 NUniq=   22 SFac= 1.00D+00 NAtFMM=   60 NAOKFM=F Big=F
 Integral buffers will be    131072 words long.
 Raffenetti 2 integral format.
 Two-electron integral symmetry is turned on.
 Nuclear repulsion after empirical dispersion term =      545.3702122537 Hartrees.
 One-electron integrals computed using PRISM.
 NBasis=   736 RedAO= T EigKep=  4.35D-06  NBF=   736
 NBsUse=   736 1.00D-06 EigRej= -1.00D+00 NBFU=   736
 Lowest energy guess from the checkpoint file:  "Reverse-wb-opt.chk"
 B after Tr=     0.000000   -0.000000   -0.000000
         Rot=    0.999659   -0.026104   -0.001159    0.000059 Ang=  -2.99 deg.
 B after Tr=    -0.000000    0.000000    0.000000
         Rot=    0.999376    0.034050    0.009311    0.000733 Ang=   4.05 deg.
 Initial guess <Sx>= 0.0000 <Sy>= 0.0000 <Sz>= 1.0000 <S**2>= 2.0077 S= 1.0026
 Requested convergence on RMS density matrix=1.00D-08 within 128 cycles.
 Requested convergence on MAX density matrix=1.00D-06.
 Requested convergence on             energy=1.00D-06.
 No special actions if energy rises.
 SCF Done:  E(UwB97XD) =  -536.662615387     A.U. after   10 cycles
            NFock= 10  Conv=0.85D-08     -V/T= 2.0057
 <Sx>= 0.0000 <Sy>= 0.0000 <Sz>= 1.0000 <S**2>= 2.0077 S= 1.0026
 <L.S>=  0.00000000000    
 Annihilation of the first spin contaminant:
 S**2 before annihilation     2.0077,   after     2.0000
 Calling FoFJK, ICntrl=      2127 FMM=F ISym2X=0 I1Cent= 0 IOpClX= 1 NMat=1 NMatS=1 NMatT=0.
 ***** Axes restored to original set *****
 -------------------------------------------------------------------
 Center     Atomic                   Forces (Hartrees/Bohr)
 Number     Number              X              Y              Z
 -------------------------------------------------------------------
      1        1          -0.000199850    0.000024902   -0.000207944
      2        6          -0.000159869    0.001061104    0.000192579
      3        1          -0.000095874    0.000037612    0.000159407
      4        1           0.000088135   -0.000042813   -0.000130215
      5        6           0.002873822   -0.002322052    0.002164619
      6        6          -0.001025951    0.001841825   -0.001378263
      7        1          -0.000146905   -0.000021539   -0.000042744
      8        1           0.000055618   -0.000658038    0.000397540
      9        8          -0.000819727    0.001071946   -0.000971479
     10        8          -0.001475394   -0.001548588    0.001363296
     11        1          -0.000000715   -0.000037785   -0.000540114
     12        6          -0.000660968   -0.000879133    0.000811651
     13        1           0.000276027    0.000370567   -0.000660575
     14        6           0.000246396   -0.000470507    0.001091434
     15        6          -0.000030139    0.000174622   -0.000161203
     16        1           0.000142915   -0.000070959    0.000041123
     17        1           0.000028115   -0.000193305    0.000196796
     18        1          -0.000284269   -0.000005252   -0.000114398
     19        8           0.000535916   -0.000803345   -0.001209147
     20        8           0.001082111    0.001724029    0.000235113
     21        1          -0.000616816   -0.000878205   -0.000244211
     22        1           0.000187421    0.001624913   -0.000993264
 -------------------------------------------------------------------
 Cartesian Forces:  Max     0.002873822 RMS     0.000886249

 GradGradGradGradGradGradGradGradGradGradGradGradGradGradGradGradGradGrad
 Berny optimization.
 Using GEDIIS/GDIIS optimizer.
 FormGI is forming the generalized inverse of G from B-inverse, IUseBI=4.
 Internal  Forces:  Max     0.002116827 RMS     0.000557976
 Search for a local minimum.
 Step number  15 out of a maximum of  107
 All quantities printed in internal units (Hartrees-Bohrs-Radians)
 Mixed Optimization -- En-DIIS/RFO-DIIS
 Update second derivatives using D2CorX and points    3    5    6    8   14
                                                     10   15
 ITU=  0  0 -1 -1 -1  1 -1  1 -1  1  1  1  0  0  0
 Use linear search instead of GDIIS.
     Eigenvalues ---    0.00005   0.00193   0.00253   0.00333   0.00456
     Eigenvalues ---    0.00619   0.01197   0.01528   0.01950   0.02808
     Eigenvalues ---    0.03002   0.03839   0.04668   0.05081   0.05591
     Eigenvalues ---    0.05743   0.05865   0.06219   0.06672   0.07300
     Eigenvalues ---    0.07546   0.07853   0.11574   0.12216   0.13887
     Eigenvalues ---    0.14044   0.14828   0.15602   0.15835   0.15992
     Eigenvalues ---    0.16001   0.16006   0.16131   0.16522   0.16697
     Eigenvalues ---    0.20756   0.21791   0.23983   0.25007   0.25345
     Eigenvalues ---    0.26737   0.29170   0.30639   0.33196   0.33790
     Eigenvalues ---    0.33865   0.33908   0.34048   0.34171   0.34277
     Eigenvalues ---    0.34393   0.34447   0.34576   0.35677   0.43288
     Eigenvalues ---    0.47404   0.52826   0.53858   0.65625   0.94054
 RFO step:  Lambda=-9.37571702D-04 EMin= 5.20284477D-05
 Quartic linear search produced a step of  0.01665.
 Maximum step size (   0.075) exceeded in Quadratic search.
    -- Step size scaled by   0.533
 Iteration  1 RMS(Cart)=  0.16281737 RMS(Int)=  0.00653682
 Iteration  2 RMS(Cart)=  0.02066490 RMS(Int)=  0.00011192
 Iteration  3 RMS(Cart)=  0.00015832 RMS(Int)=  0.00008631
 Iteration  4 RMS(Cart)=  0.00000001 RMS(Int)=  0.00008631
 Variable       Old X    -DE/DX   Delta X   Delta X   Delta X     New X
                                 (Linear)    (Quad)   (Total)
    R1        2.05170   0.00026  -0.00001   0.00087   0.00087   2.05257
    R2        2.05926   0.00015  -0.00001   0.00071   0.00070   2.05996
    R3        2.06312   0.00012  -0.00000   0.00063   0.00063   2.06375
    R4        2.84324  -0.00105   0.00003  -0.00032  -0.00029   2.84295
    R5        2.89078  -0.00162   0.00004  -0.00047  -0.00042   2.89035
    R6        2.27738   0.00165  -0.00002   0.00224   0.00223   2.27960
    R7        2.06879  -0.00007  -0.00001   0.00095   0.00095   2.06973
    R8        2.06410  -0.00002   0.00000   0.00057   0.00057   2.06467
    R9        2.64845   0.00010   0.00001   0.00098   0.00099   2.64944
   R10        1.82955   0.00148  -0.00001   0.00358   0.00357   1.83312
   R11        2.06242  -0.00015   0.00000   0.00044   0.00044   2.06286
   R12        2.05861  -0.00029   0.00001   0.00048   0.00049   2.05910
   R13        2.92424  -0.00027  -0.00000   0.00146   0.00146   2.92570
   R14        2.64601   0.00054  -0.00001   0.00198   0.00197   2.64798
   R15        2.86680  -0.00007   0.00001   0.00108   0.00109   2.86789
   R16        2.44101   0.00132  -0.00002   0.00185   0.00183   2.44285
   R17        3.96128   0.00079   0.00001  -0.02209  -0.02208   3.93920
   R18        2.06481   0.00008  -0.00000   0.00052   0.00052   2.06533
   R19        2.05692   0.00004   0.00000   0.00087   0.00087   2.05779
   R20        2.05548   0.00030  -0.00001   0.00098   0.00097   2.05645
   R21        1.80925   0.00068  -0.00002   0.00186   0.00184   1.81109
    A1        1.93907   0.00006  -0.00000  -0.00036  -0.00036   1.93872
    A2        1.91447   0.00000   0.00001  -0.00070  -0.00070   1.91378
    A3        1.91664  -0.00011   0.00001  -0.00051  -0.00050   1.91614
    A4        1.85962   0.00010  -0.00003   0.00029   0.00026   1.85988
    A5        1.92747  -0.00015   0.00001  -0.00039  -0.00038   1.92709
    A6        1.90556   0.00009  -0.00000   0.00174   0.00174   1.90730
    A7        2.05223   0.00055  -0.00003   0.00178   0.00175   2.05398
    A8        2.14981  -0.00009   0.00001  -0.00044  -0.00043   2.14938
    A9        2.08115  -0.00046   0.00002  -0.00134  -0.00132   2.07983
   A10        1.86901   0.00018  -0.00003  -0.00103  -0.00107   1.86794
   A11        1.85869   0.00076  -0.00000   0.00118   0.00118   1.85987
   A12        2.02712  -0.00158   0.00003  -0.00033  -0.00029   2.02683
   A13        1.85829   0.00015  -0.00005   0.00067   0.00062   1.85890
   A14        1.96337   0.00070  -0.00001  -0.00076  -0.00078   1.96260
   A15        1.87772  -0.00007   0.00006   0.00050   0.00056   1.87828
   A16        1.88578  -0.00081   0.00009  -0.00726  -0.00717   1.87861
   A17        1.89783   0.00043  -0.00006   0.00281   0.00275   1.90058
   A18        1.89797  -0.00009  -0.00000   0.00060   0.00059   1.89857
   A19        1.95811   0.00020  -0.00000  -0.00138  -0.00138   1.95673
   A20        1.85119  -0.00009   0.00001   0.00024   0.00025   1.85144
   A21        1.87358  -0.00011   0.00003  -0.00156  -0.00153   1.87205
   A22        1.98046  -0.00033   0.00002  -0.00047  -0.00045   1.98001
   A23        2.03291  -0.00030  -0.00001  -0.00049  -0.00086   2.03205
   A24        1.96935  -0.00001   0.00004   0.00052   0.00070   1.97005
   A25        1.68039   0.00061  -0.00003   0.00541   0.00535   1.68575
   A26        2.02546   0.00005   0.00000  -0.00218  -0.00203   2.02342
   A27        1.86414  -0.00065   0.00000  -0.02573  -0.02571   1.83843
   A28        1.84151   0.00043  -0.00001   0.02474   0.02468   1.86619
   A29        1.92939  -0.00009   0.00000   0.00011   0.00011   1.92949
   A30        1.89582  -0.00039   0.00003  -0.00053  -0.00050   1.89532
   A31        1.92742   0.00001   0.00001  -0.00003  -0.00002   1.92740
   A32        1.90319   0.00018  -0.00002  -0.00019  -0.00021   1.90299
   A33        1.90142   0.00013  -0.00001   0.00064   0.00063   1.90205
   A34        1.90633   0.00017  -0.00001   0.00000  -0.00001   1.90632
   A35        1.91689  -0.00156   0.00009  -0.00147  -0.00138   1.91551
   A36        3.11134  -0.00099  -0.00013  -0.01301  -0.01310   3.09824
   A37        2.81996   0.00212  -0.00001   0.04515   0.04512   2.86508
    D1        3.00643  -0.00017   0.00007  -0.00172  -0.00165   3.00478
    D2       -0.13451   0.00003  -0.00005  -0.00028  -0.00033  -0.13484
    D3        0.86207  -0.00008   0.00006  -0.00066  -0.00060   0.86147
    D4       -2.27887   0.00012  -0.00006   0.00078   0.00071  -2.27816
    D5       -1.17710  -0.00017   0.00009  -0.00182  -0.00173  -1.17883
    D6        1.96515   0.00003  -0.00003  -0.00038  -0.00041   1.96473
    D7        2.40554  -0.00005   0.00005   0.02844   0.02849   2.43403
    D8       -1.89490   0.00056  -0.00003   0.02928   0.02925  -1.86565
    D9        0.19531   0.00004   0.00007   0.03058   0.03065   0.22596
   D10       -0.73667  -0.00024   0.00016   0.02706   0.02723  -0.70945
   D11        1.24607   0.00037   0.00009   0.02790   0.02799   1.27406
   D12       -2.94691  -0.00015   0.00018   0.02920   0.02938  -2.91752
   D13        1.25261  -0.00061  -0.00022  -0.02184  -0.02206   1.23055
   D14       -0.90958  -0.00016  -0.00019  -0.01947  -0.01966  -0.92923
   D15       -2.95069  -0.00070  -0.00015  -0.02017  -0.02032  -2.97101
[truncated: 623,538 more chars]
