# Supplementary material for: Computational Investigation of Substituent Effects on the Alcohol + Carbonyl Channel of Peroxy Radical Self- and Cross-Reactions
Source: J Phys Chem A. 2023 Feb 8;127(7):1686–96. doi: 10.1021/acs.jpca.2c08927 (PMC9969516; doi:10.1021/acs.jpca.2c08927)
Supplement: Supplementary file 2 — jp2c08927_si_002.zip [file jp2c08927_si_002.zip › AceO--OiPrOH/methyl-glyxal-triplet.log]

 Entering Gaussian System, Link 0=/appl/chem/G16RevB.01/g16/g16
 Initial command:
 /appl/chem/G16RevB.01/g16/l1.exe "/wrk/hasangal/47246529.GAUSS_SCRDIR/Gau-32386.inp" -scrdir="/wrk/hasangal/47246529.GAUSS_SCRDIR/"
 Entering Link 1 = /appl/chem/G16RevB.01/g16/l1.exe PID=     32405.
  
 Copyright (c) 1988-2017, Gaussian, Inc.  All Rights Reserved.
  
 This is part of the Gaussian(R) 16 program.  It is based on
 the Gaussian(R) 09 system (copyright 2009, Gaussian, Inc.),
 the Gaussian(R) 03 system (copyright 2003, Gaussian, Inc.),
 the Gaussian(R) 98 system (copyright 1998, Gaussian, Inc.),
 the Gaussian(R) 94 system (copyright 1995, Gaussian, Inc.),
 the Gaussian 92(TM) system (copyright 1992, Gaussian, Inc.),
 the Gaussian 90(TM) system (copyright 1990, Gaussian, Inc.),
 the Gaussian 88(TM) system (copyright 1988, Gaussian, Inc.),
 the Gaussian 86(TM) system (copyright 1986, Carnegie Mellon
 University), and the Gaussian 82(TM) system (copyright 1983,
 Carnegie Mellon University). Gaussian is a federally registered
 trademark of Gaussian, Inc.
  
 This software contains proprietary and confidential information,
 including trade secrets, belonging to Gaussian, Inc.
  
 This software is provided under written license and may be
 used, copied, transmitted, or stored only in accord with that
 written license.
  
 The following legend is applicable only to US Government
 contracts under FAR:
  
                    RESTRICTED RIGHTS LEGEND
  
 Use, reproduction and disclosure by the US Government is
 subject to restrictions as set forth in subparagraphs (a)
 and (c) of the Commercial Computer Software - Restricted
 Rights clause in FAR 52.227-19.
  
 Gaussian, Inc.
 340 Quinnipiac St., Bldg. 40, Wallingford CT 06492
  
  
 ---------------------------------------------------------------
 Warning -- This program may not be used in any manner that
 competes with the business of Gaussian, Inc. or will provide
 assistance to any competitor of Gaussian, Inc.  The licensee
 of this program is prohibited from giving any competitor of
 Gaussian, Inc. access to this program.  By using this program,
 the user acknowledges that Gaussian, Inc. is engaged in the
 business of creating and licensing software in the field of
 computational chemistry and represents and warrants to the
 licensee that it is not a competitor of Gaussian, Inc. and that
 it will not use this program in any manner prohibited above.
 ---------------------------------------------------------------
  

 Cite this work as:
 Gaussian 16, Revision B.01,
 M. J. Frisch, G. W. Trucks, H. B. Schlegel, G. E. Scuseria, 
 M. A. Robb, J. R. Cheeseman, G. Scalmani, V. Barone, 
 G. A. Petersson, H. Nakatsuji, X. Li, M. Caricato, A. V. Marenich, 
 J. Bloino, B. G. Janesko, R. Gomperts, B. Mennucci, H. P. Hratchian, 
 J. V. Ortiz, A. F. Izmaylov, J. L. Sonnenberg, D. Williams-Young, 
 F. Ding, F. Lipparini, F. Egidi, J. Goings, B. Peng, A. Petrone, 
 T. Henderson, D. Ranasinghe, V. G. Zakrzewski, J. Gao, N. Rega, 
 G. Zheng, W. Liang, M. Hada, M. Ehara, K. Toyota, R. Fukuda, 
 J. Hasegawa, M. Ishida, T. Nakajima, Y. Honda, O. Kitao, H. Nakai, 
 T. Vreven, K. Throssell, J. A. Montgomery, Jr., J. E. Peralta, 
 F. Ogliaro, M. J. Bearpark, J. J. Heyd, E. N. Brothers, K. N. Kudin, 
 V. N. Staroverov, T. A. Keith, R. Kobayashi, J. Normand, 
 K. Raghavachari, A. P. Rendell, J. C. Burant, S. S. Iyengar, 
 J. Tomasi, M. Cossi, J. M. Millam, M. Klene, C. Adamo, R. Cammi, 
 J. W. Ochterski, R. L. Martin, K. Morokuma, O. Farkas, 
 J. B. Foresman, and D. J. Fox, Gaussian, Inc., Wallingford CT, 2016.
 
 ******************************************
 Gaussian 16:  ES64L-G16RevB.01 20-Dec-2017
                10-Jun-2020 
 ******************************************
 %mem=12GB
 %NProcShared=4
 Will use up to    4 processors via shared memory.
 %chk=methyl-glyxal-calcall
 ----------------------------------------------------------------------
 #wB97XD Aug-cc-pVTZ Opt=calcall Integral(Grid=SuperFineGrid) Freq MaxD
 isk=32GB
 ----------------------------------------------------------------------
 1/10=4,18=20,19=15,26=5,38=1/1,3;
 2/9=110,12=2,17=6,18=5,40=1/2;
 3/5=16,6=1,7=10,11=2,25=1,30=1,71=2,74=-58,75=-7,140=1/1,2,3;
 4//1;
 5/5=2,38=5/2;
 8/6=4,10=90,11=11/1;
 11/6=1,8=1,9=11,15=111,16=1/1,2,10;
 10/6=1/2;
 6/7=2,8=2,9=2,10=2,18=1,28=1/1;
 7/10=1,25=1/1,2,3,16;
 1/10=4,18=20,19=15,26=5/3(3);
 2/9=110/2;
 7/8=1,9=1,25=1,44=-1/16;
 99//99;
 2/9=110/2;
 3/5=16,6=1,7=10,11=2,25=1,30=1,71=2,74=-58,75=-7,140=1/1,2,3;
 4/5=5,16=3,69=1/1;
 5/5=2,38=5/2;
 8/6=4,10=90,11=11/1;
 11/6=1,8=1,9=11,15=111,16=1/1,2,10;
 10/6=1/2;
 7/10=1,25=1/1,2,3,16;
 1/10=4,18=20,19=15,26=5/3(-8);
 2/9=110/2;
 6/7=2,8=2,9=2,10=2,18=1,19=2,28=1/1;
 7/8=1,9=1,25=1,44=-1/16;
 99//99;
 ---------------------
 methyl-glyxal-calcall
 ---------------------
 Symbolic Z-matrix:
 Charge =  0 Multiplicity = 3
 C                    -1.47824   0.23865   0. 
 H                    -2.04959   1.16179   0. 
 H                    -1.71113  -0.35737   0.88203 
 H                    -1.71113  -0.35737  -0.88203 
 C                     0.        0.54756   0. 
 O                     0.45829   1.6781    0. 
 C                     0.88218  -0.64282   0. 
 H                     1.95094  -0.42558   0. 
 O                     0.42887  -1.78833   0. 
 

 GradGradGradGradGradGradGradGradGradGradGradGradGradGradGradGradGradGrad
 Berny optimization.
 Initialization pass.
                           ----------------------------
                           !    Initial Parameters    !
                           ! (Angstroms and Degrees)  !
 --------------------------                            --------------------------
 ! Name  Definition              Value          Derivative Info.                !
 --------------------------------------------------------------------------------
 ! R1    R(1,2)                  1.0856         calculate D2E/DX2 analytically  !
 ! R2    R(1,3)                  1.0897         calculate D2E/DX2 analytically  !
 ! R3    R(1,4)                  1.0897         calculate D2E/DX2 analytically  !
 ! R4    R(1,5)                  1.5102         calculate D2E/DX2 analytically  !
 ! R5    R(5,6)                  1.2199         calculate D2E/DX2 analytically  !
 ! R6    R(5,7)                  1.4816         calculate D2E/DX2 analytically  !
 ! R7    R(7,8)                  1.0906         calculate D2E/DX2 analytically  !
 ! R8    R(7,9)                  1.2319         calculate D2E/DX2 analytically  !
 ! A1    A(2,1,3)              110.6472         calculate D2E/DX2 analytically  !
 ! A2    A(2,1,4)              110.6472         calculate D2E/DX2 analytically  !
 ! A3    A(2,1,5)              109.951          calculate D2E/DX2 analytically  !
 ! A4    A(3,1,4)              108.0785         calculate D2E/DX2 analytically  !
 ! A5    A(3,1,5)              108.7283         calculate D2E/DX2 analytically  !
 ! A6    A(4,1,5)              108.7283         calculate D2E/DX2 analytically  !
 ! A7    A(1,5,6)              123.8697         calculate D2E/DX2 analytically  !
 ! A8    A(1,5,7)              114.7385         calculate D2E/DX2 analytically  !
 ! A9    A(6,5,7)              121.3918         calculate D2E/DX2 analytically  !
 ! A10   A(5,7,8)              115.0521         calculate D2E/DX2 analytically  !
 ! A11   A(5,7,9)              121.8684         calculate D2E/DX2 analytically  !
 ! A12   A(8,7,9)              123.0795         calculate D2E/DX2 analytically  !
 ! D1    D(2,1,5,6)              0.0            calculate D2E/DX2 analytically  !
 ! D2    D(2,1,5,7)            180.0            calculate D2E/DX2 analytically  !
 ! D3    D(3,1,5,6)           -121.2764         calculate D2E/DX2 analytically  !
 ! D4    D(3,1,5,7)             58.7236         calculate D2E/DX2 analytically  !
 ! D5    D(4,1,5,6)            121.2764         calculate D2E/DX2 analytically  !
 ! D6    D(4,1,5,7)            -58.7236         calculate D2E/DX2 analytically  !
 ! D7    D(1,5,7,8)            180.0            calculate D2E/DX2 analytically  !
 ! D8    D(1,5,7,9)              0.0            calculate D2E/DX2 analytically  !
 ! D9    D(6,5,7,8)              0.0            calculate D2E/DX2 analytically  !
 ! D10   D(6,5,7,9)            180.0            calculate D2E/DX2 analytically  !
 --------------------------------------------------------------------------------
 Trust Radius=3.00D-01 FncErr=1.00D-07 GrdErr=1.00D-07 EigMax=2.50D+02 EigMin=1.00D-04
 Number of steps in this run=     40 maximum allowed number of steps=    100.
 GradGradGradGradGradGradGradGradGradGradGradGradGradGradGradGradGradGrad

                          Input orientation:                          
 ---------------------------------------------------------------------
 Center     Atomic      Atomic             Coordinates (Angstroms)
 Number     Number       Type             X           Y           Z
 ---------------------------------------------------------------------
      1          6           0       -1.478240    0.238653    0.000000
      2          1           0       -2.049590    1.161791    0.000000
      3          1           0       -1.711129   -0.357371    0.882027
      4          1           0       -1.711129   -0.357371   -0.882027
      5          6           0        0.000000    0.547561    0.000000
      6          8           0        0.458294    1.678102    0.000000
      7          6           0        0.882176   -0.642818    0.000000
      8          1           0        1.950937   -0.425578    0.000000
      9          8           0        0.428868   -1.788333    0.000000
 ---------------------------------------------------------------------
                    Distance matrix (angstroms):
                    1          2          3          4          5
     1  C    0.000000
     2  H    1.085645   0.000000
     3  H    1.089703   1.788961   0.000000
     4  H    1.089703   1.788961   1.764054   0.000000
     5  C    1.510171   2.139649   2.127166   2.127166   0.000000
     6  O    2.412919   2.560480   3.102824   3.102824   1.219900
     7  C    2.519634   3.442654   2.754030   2.754030   1.481633
     8  H    3.492915   4.303947   3.767406   3.767406   2.180173
     9  O    2.783116   3.853049   2.721252   2.721252   2.374938
                    6          7          8          9
     6  O    0.000000
     7  C    2.359310   0.000000
     8  H    2.579429   1.090616   0.000000
     9  O    3.466560   1.231947   2.042987   0.000000
 Stoichiometry    C3H4O2(3)
 Framework group  CS[SG(C3H2O2),X(H2)]
 Deg. of freedom    14
 Full point group                 CS      NOp   2
 Largest Abelian subgroup         CS      NOp   2
 Largest concise Abelian subgroup CS      NOp   2
                         Standard orientation:                         
 ---------------------------------------------------------------------
 Center     Atomic      Atomic             Coordinates (Angstroms)
 Number     Number       Type             X           Y           Z
 ---------------------------------------------------------------------
      1          6           0       -1.478240    0.238653    0.000000
      2          1           0       -2.049590    1.161791    0.000000
      3          1           0       -1.711129   -0.357371    0.882027
      4          1           0       -1.711129   -0.357371   -0.882027
      5          6           0        0.000000    0.547561    0.000000
      6          8           0        0.458294    1.678102    0.000000
      7          6           0        0.882176   -0.642818    0.000000
      8          1           0        1.950937   -0.425578    0.000000
      9          8           0        0.428868   -1.788333    0.000000
 ---------------------------------------------------------------------
 Rotational constants (GHZ):           9.3350398           4.5163670           3.1023676
 Standard basis: Aug-CC-pVTZ (5D, 7F)
 There are   246 symmetry adapted cartesian basis functions of A'  symmetry.
 There are   129 symmetry adapted cartesian basis functions of A"  symmetry.
 There are   205 symmetry adapted basis functions of A'  symmetry.
 There are   117 symmetry adapted basis functions of A"  symmetry.
   322 basis functions,   468 primitive gaussians,   375 cartesian basis functions
    20 alpha electrons       18 beta electrons
       nuclear repulsion energy       160.6845403982 Hartrees.
 NAtoms=    9 NActive=    9 NUniq=    8 SFac= 1.27D+00 NAtFMM=   60 NAOKFM=F Big=F
 Integral buffers will be    131072 words long.
 Raffenetti 2 integral format.
 Two-electron integral symmetry is turned on.
 Nuclear repulsion after empirical dispersion term =      160.6821225452 Hartrees.
 One-electron integrals computed using PRISM.
 NBasis=   322 RedAO= T EigKep=  1.63D-05  NBF=   205   117
 NBsUse=   322 1.00D-06 EigRej= -1.00D+00 NBFU=   205   117
 ExpMin= 2.53D-02 ExpMax= 1.53D+04 ExpMxC= 5.22D+02 IAcc=3 IRadAn=         7 AccDes= 0.00D+00
 Harris functional with IExCor= 4639 and IRadAn=       7 diagonalized for initial guess.
 HarFok:  IExCor= 4639 AccDes= 0.00D+00 IRadAn=         7 IDoV= 1 UseB2=F ITyADJ=14
 ICtDFT=  3500011 ScaDFX=  1.000000  1.000000  1.000000  1.000000
 FoFCou: FMM=F IPFlag=           0 FMFlag=      100000 FMFlg1=           0
         NFxFlg=           0 DoJE=T BraDBF=F KetDBF=T FulRan=T
         wScrn=  0.000000 ICntrl=       500 IOpCl=  0 I1Cent=   200000004 NGrid=           0
         NMat0=    1 NMatS0=      1 NMatT0=    0 NMatD0=    1 NMtDS0=    0 NMtDT0=    0
 Petite list used in FoFCou.
 Initial guess orbital symmetries:
 Alpha Orbitals:
       Occupied  (A') (A') (A') (A') (A') (A') (A') (A') (A') (A')
                 (A') (A") (A') (A') (A') (A") (A") (A') (A') (A")
       Virtual   (A') (A') (A") (A') (A') (A') (A") (A') (A") (A')
                 (A") (A') (A') (A') (A") (A') (A") (A') (A') (A')
                 (A") (A') (A") (A') (A') (A') (A') (A') (A") (A')
                 (A') (A") (A") (A') (A") (A') (A") (A') (A') (A')
                 (A") (A') (A') (A") (A') (A') (A') (A") (A') (A')
                 (A") (A') (A') (A') (A") (A") (A') (A') (A") (A')
                 (A") (A') (A') (A') (A') (A") (A') (A") (A') (A')
                 (A") (A') (A") (A') (A") (A') (A") (A') (A') (A")
                 (A') (A') (A") (A') (A") (A") (A') (A') (A') (A")
                 (A') (A") (A') (A') (A') (A") (A') (A') (A") (A")
                 (A') (A') (A") (A") (A') (A') (A') (A") (A') (A")
                 (A') (A") (A') (A") (A') (A") (A') (A') (A') (A')
                 (A") (A') (A') (A") (A") (A') (A') (A") (A') (A")
                 (A') (A') (A") (A') (A") (A') (A') (A") (A') (A')
                 (A") (A') (A") (A') (A') (A') (A") (A") (A') (A")
                 (A') (A') (A") (A') (A') (A") (A") (A') (A') (A')
                 (A") (A') (A') (A") (A") (A') (A') (A") (A') (A")
                 (A') (A') (A') (A') (A") (A') (A") (A') (A') (A')
                 (A") (A") (A') (A') (A") (A') (A") (A') (A') (A")
                 (A') (A") (A') (A") (A") (A') (A') (A") (A') (A")
                 (A") (A') (A') (A') (A") (A') (A') (A') (A') (A")
                 (A") (A') (A") (A') (A") (A') (A') (A') (A") (A")
                 (A") (A') (A") (A') (A") (A') (A') (A') (A") (A')
                 (A") (A') (A') (A") (A') (A') (A') (A") (A') (A')
                 (A") (A') (A") (A') (A") (A') (A') (A") (A') (A")
                 (A') (A") (A') (A") (A") (A') (A') (A') (A') (A")
                 (A") (A') (A') (A') (A') (A') (A") (A') (A') (A')
                 (A') (A") (A") (A') (A') (A") (A') (A") (A") (A')
                 (A') (A") (A") (A') (A") (A') (A") (A') (A') (A")
                 (A') (A") (A') (A') (A') (A') (A') (A') (A') (A')
                 (A') (A')
 Beta  Orbitals:
       Occupied  (A') (A') (A') (A') (A') (A') (A') (A') (A') (A')
                 (A') (A") (A') (A') (A') (A") (A") (A')
       Virtual   (A') (A") (A') (A') (A") (A') (A') (A') (A") (A')
                 (A") (A') (A") (A') (A') (A') (A") (A') (A") (A')
                 (A') (A') (A") (A') (A") (A') (A') (A') (A') (A')
                 (A") (A') (A') (A") (A") (A') (A") (A') (A") (A')
                 (A') (A') (A") (A') (A') (A") (A') (A') (A') (A")
                 (A') (A') (A") (A') (A') (A') (A") (A") (A') (A')
                 (A") (A') (A") (A') (A') (A') (A') (A") (A') (A")
                 (A') (A') (A") (A') (A") (A') (A") (A') (A") (A')
                 (A') (A") (A') (A') (A") (A') (A") (A") (A') (A')
                 (A') (A") (A') (A") (A') (A') (A') (A") (A') (A')
                 (A") (A") (A') (A') (A") (A") (A') (A') (A') (A")
                 (A') (A") (A') (A") (A') (A") (A') (A") (A') (A')
                 (A') (A') (A") (A') (A') (A") (A") (A') (A') (A")
                 (A') (A") (A') (A') (A") (A') (A") (A') (A') (A")
                 (A') (A') (A") (A') (A") (A') (A') (A') (A") (A")
                 (A') (A") (A') (A') (A") (A') (A') (A") (A") (A')
                 (A') (A') (A") (A') (A') (A") (A") (A') (A') (A")
                 (A') (A") (A') (A') (A') (A') (A") (A') (A") (A')
                 (A') (A') (A") (A") (A') (A') (A") (A') (A") (A')
                 (A') (A") (A') (A") (A') (A") (A") (A') (A') (A")
                 (A') (A") (A") (A') (A') (A') (A") (A') (A') (A')
                 (A') (A") (A") (A') (A") (A') (A") (A') (A') (A')
                 (A") (A") (A") (A') (A") (A') (A") (A') (A') (A')
                 (A") (A') (A") (A') (A') (A") (A') (A') (A') (A")
                 (A') (A') (A") (A') (A") (A') (A") (A') (A') (A")
                 (A') (A") (A') (A") (A') (A") (A") (A') (A') (A')
                 (A') (A") (A") (A') (A') (A') (A') (A') (A") (A')
                 (A') (A') (A') (A") (A") (A') (A') (A") (A') (A")
                 (A") (A') (A') (A") (A") (A') (A") (A') (A") (A')
                 (A') (A") (A') (A") (A') (A') (A') (A') (A') (A')
                 (A') (A') (A') (A')
 The electronic state of the initial guess is 3-A".
 Initial guess <Sx>= 0.0000 <Sy>= 0.0000 <Sz>= 1.0000 <S**2>= 2.0000 S= 1.0000
 Requested convergence on RMS density matrix=1.00D-08 within 128 cycles.
 Requested convergence on MAX density matrix=1.00D-06.
 Requested convergence on             energy=1.00D-06.
 No special actions if energy rises.
 SCF Done:  E(UwB97XD) =  -267.078793605     A.U. after   17 cycles
            NFock= 17  Conv=0.98D-08     -V/T= 2.0055
 <Sx>= 0.0000 <Sy>= 0.0000 <Sz>= 1.0000 <S**2>= 2.0155 S= 1.0052
 <L.S>= 0.000000000000E+00
 Annihilation of the first spin contaminant:
 S**2 before annihilation     2.0155,   after     2.0001
 DoSCS=F DFT=T ScalE2(SS,OS)=  1.000000  1.000000
 Range of M.O.s used for correlation:     1   322
 NBasis=   322 NAE=    20 NBE=    18 NFC=     0 NFV=     0
 NROrb=    322 NOA=    20 NOB=    18 NVA=   302 NVB=   304

 **** Warning!!: The largest alpha MO coefficient is  0.44267564D+02


 **** Warning!!: The largest beta MO coefficient is  0.46555100D+02

 Symmetrizing basis deriv contribution to polar:
 IMax=3 JMax=2 DiffMx= 0.00D+00
 G2DrvN: will do    10 centers at a time, making    1 passes.
 Calling FoFCou, ICntrl=  3107 FMM=F I1Cent=   0 AccDes= 0.00D+00.
 End of G2Drv F.D. properties file   721 does not exist.
 End of G2Drv F.D. properties file   722 does not exist.
 End of G2Drv F.D. properties file   788 does not exist.
          IDoAtm=111111111
          Differentiating once with respect to electric field.
                with respect to dipole field.
          Differentiating once with respect to nuclear coordinates.
 CalDSu exits because no D1Ps are significant.
          There are    27 degrees of freedom in the 1st order CPHF.  IDoFFX=4 NUNeed=    27.
     27 vectors produced by pass  0 Test12= 4.26D-14 3.70D-09 XBig12= 1.57D+02 9.88D+00.
 AX will form    27 AO Fock derivatives at one time.
     27 vectors produced by pass  1 Test12= 4.26D-14 3.70D-09 XBig12= 6.61D+01 1.90D+00.
     27 vectors produced by pass  2 Test12= 4.26D-14 3.70D-09 XBig12= 9.24D+00 7.71D-01.
     27 vectors produced by pass  3 Test12= 4.26D-14 3.70D-09 XBig12= 1.81D-01 5.58D-02.
     27 vectors produced by pass  4 Test12= 4.26D-14 3.70D-09 XBig12= 2.48D-03 7.63D-03.
     27 vectors produced by pass  5 Test12= 4.26D-14 3.70D-09 XBig12= 3.69D-05 8.73D-04.
     27 vectors produced by pass  6 Test12= 4.26D-14 3.70D-09 XBig12= 5.12D-07 1.00D-04.
     25 vectors produced by pass  7 Test12= 4.26D-14 3.70D-09 XBig12= 5.36D-09 7.49D-06.
      9 vectors produced by pass  8 Test12= 4.26D-14 3.70D-09 XBig12= 5.48D-11 9.61D-07.
      3 vectors produced by pass  9 Test12= 4.26D-14 3.70D-09 XBig12= 4.79D-13 7.73D-08.
      1 vectors produced by pass 10 Test12= 4.26D-14 3.70D-09 XBig12= 4.41D-15 6.25D-09.
 InvSVY:  IOpt=1 It=  1 EMax= 1.95D-14
 Solved reduced A of dimension   227 with    27 vectors.
 Isotropic polarizability for W=    0.000000       67.63 Bohr**3.
 End of Minotr F.D. properties file   721 does not exist.
 End of Minotr F.D. properties file   722 does not exist.
 End of Minotr F.D. properties file   788 does not exist.

 **********************************************************************

            Population analysis using the SCF Density.

 **********************************************************************

 Orbital symmetries:
 Alpha Orbitals:
       Occupied  (A') (A') (A') (A') (A') (A') (A') (A') (A') (A')
                 (A') (A') (A") (A') (A") (A') (A") (A') (A') (A")
       Virtual   (A') (A') (A") (A') (A") (A') (A') (A") (A') (A")
                 (A') (A') (A') (A") (A') (A') (A") (A') (A') (A')
                 (A") (A') (A") (A') (A') (A') (A') (A') (A") (A')
                 (A') (A") (A") (A') (A") (A') (A') (A') (A") (A')
                 (A') (A") (A') (A') (A") (A') (A') (A') (A") (A')
                 (A") (A') (A') (A') (A") (A") (A') (A') (A") (A')
                 (A") (A') (A') (A') (A') (A') (A") (A") (A') (A')
                 (A") (A') (A") (A") (A') (A') (A") (A') (A') (A")
                 (A') (A') (A") (A') (A") (A') (A") (A') (A') (A")
                 (A") (A') (A') (A') (A') (A") (A') (A') (A") (A")
                 (A') (A') (A") (A") (A') (A') (A') (A") (A') (A")
                 (A') (A") (A') (A") (A') (A") (A') (A') (A') (A")
                 (A') (A') (A') (A") (A") (A') (A') (A") (A') (A")
                 (A') (A') (A") (A') (A") (A') (A') (A') (A") (A')
                 (A') (A") (A") (A') (A') (A') (A") (A") (A') (A")
                 (A') (A') (A") (A') (A') (A") (A") (A') (A') (A')
                 (A") (A') (A") (A') (A") (A') (A') (A") (A') (A")
                 (A') (A') (A') (A') (A") (A') (A') (A") (A') (A')
                 (A") (A") (A') (A') (A") (A") (A') (A') (A') (A")
                 (A') (A") (A') (A") (A") (A') (A') (A") (A') (A")
                 (A") (A') (A') (A') (A") (A') (A') (A') (A") (A')
                 (A") (A') (A") (A") (A') (A') (A') (A') (A") (A")
                 (A") (A') (A") (A') (A") (A') (A') (A") (A') (A')
                 (A") (A') (A') (A") (A') (A') (A') (A") (A') (A')
                 (A") (A') (A") (A') (A") (A') (A') (A") (A') (A")
                 (A') (A") (A') (A") (A') (A") (A') (A') (A') (A")
                 (A") (A') (A') (A') (A') (A') (A") (A') (A') (A')
                 (A') (A") (A") (A') (A') (A") (A') (A") (A") (A')
                 (A') (A") (A") (A') (A") (A') (A") (A') (A') (A")
                 (A') (A") (A') (A') (A') (A') (A') (A') (A') (A')
                 (A') (A')
 Beta  Orbitals:
       Occupied  (A') (A') (A') (A') (A') (A') (A') (A') (A') (A')
                 (A') (A') (A") (A') (A') (A") (A") (A')
       Virtual   (A') (A") (A') (A') (A") (A') (A') (A') (A") (A')
                 (A") (A') (A") (A') (A') (A") (A') (A') (A") (A')
                 (A') (A') (A") (A') (A") (A') (A') (A') (A') (A')
                 (A") (A') (A") (A') (A") (A') (A") (A') (A") (A')
                 (A') (A') (A") (A') (A') (A") (A') (A') (A') (A")
                 (A') (A') (A") (A') (A') (A') (A") (A") (A') (A')
                 (A") (A') (A") (A') (A') (A') (A') (A') (A") (A")
                 (A') (A') (A") (A') (A") (A') (A") (A') (A") (A')
                 (A') (A") (A') (A') (A") (A') (A") (A') (A") (A')
                 (A') (A") (A") (A') (A') (A') (A') (A") (A') (A')
                 (A") (A") (A') (A') (A") (A') (A") (A') (A') (A")
                 (A') (A") (A') (A") (A') (A") (A') (A") (A') (A')
                 (A') (A') (A") (A') (A') (A") (A") (A') (A') (A")
                 (A') (A") (A') (A') (A") (A') (A") (A') (A') (A')
                 (A") (A') (A') (A") (A") (A') (A') (A') (A") (A")
                 (A') (A") (A') (A') (A") (A') (A') (A") (A") (A')
                 (A') (A') (A") (A') (A') (A") (A") (A') (A') (A")
                 (A') (A") (A') (A') (A') (A') (A") (A') (A") (A')
                 (A') (A') (A") (A") (A') (A') (A") (A') (A") (A')
                 (A') (A") (A') (A") (A') (A") (A") (A') (A') (A")
                 (A') (A") (A") (A') (A') (A') (A") (A') (A') (A')
                 (A") (A') (A") (A') (A") (A") (A') (A') (A') (A')
                 (A") (A") (A") (A') (A") (A') (A") (A') (A') (A')
                 (A") (A') (A") (A') (A') (A") (A') (A') (A') (A")
                 (A') (A') (A") (A') (A") (A') (A") (A') (A') (A")
                 (A') (A") (A') (A") (A') (A") (A') (A") (A') (A')
                 (A') (A") (A") (A') (A') (A') (A') (A') (A") (A')
                 (A') (A') (A') (A") (A") (A') (A') (A") (A') (A")
                 (A") (A') (A') (A") (A") (A') (A") (A') (A") (A')
                 (A') (A") (A') (A") (A') (A') (A') (A') (A') (A')
                 (A') (A') (A') (A')
 The electronic state is 3-A".
 Alpha  occ. eigenvalues --  -19.30920 -19.30125 -10.39939 -10.38114 -10.31779
 Alpha  occ. eigenvalues --   -1.20444  -1.18921  -0.88712  -0.80378  -0.66401
 Alpha  occ. eigenvalues --   -0.61094  -0.59260  -0.57928  -0.54492  -0.51763
 Alpha  occ. eigenvalues --   -0.50796  -0.49407  -0.45139  -0.38694  -0.27590
 Alpha virt. eigenvalues --    0.02995   0.03734   0.04664   0.05068   0.06960
 Alpha virt. eigenvalues --    0.07547   0.08894   0.10365   0.10929   0.11430
 Alpha virt. eigenvalues --    0.11565   0.12503   0.13120   0.13967   0.14345
 Alpha virt. eigenvalues --    0.16061   0.18159   0.18575   0.19914   0.21433
 Alpha virt. eigenvalues --    0.21780   0.22958   0.23377   0.24205   0.25538
 Alpha virt. eigenvalues --    0.26058   0.26821   0.27450   0.29871   0.30620
 Alpha virt. eigenvalues --    0.31490   0.31782   0.32616   0.32942   0.36248
 Alpha virt. eigenvalues --    0.36410   0.36672   0.36770   0.37001   0.38213
 Alpha virt. eigenvalues --    0.39112   0.39363   0.40521   0.41469   0.41534
 Alpha virt. eigenvalues --    0.44499   0.45102   0.45268   0.45789   0.47819
 Alpha virt. eigenvalues --    0.47942   0.48290   0.51040   0.51411   0.52730
 Alpha virt. eigenvalues --    0.55411   0.56511   0.57565   0.60683   0.61747
 Alpha virt. eigenvalues --    0.63535   0.64337   0.64704   0.67391   0.70319
 Alpha virt. eigenvalues --    0.71214   0.71466   0.72868   0.74265   0.74768
 Alpha virt. eigenvalues --    0.75841   0.77423   0.78487   0.80144   0.80245
 Alpha virt. eigenvalues --    0.81811   0.82461   0.82690   0.83760   0.85425
 Alpha virt. eigenvalues --    0.85974   0.86611   0.88319   0.90954   0.91384
 Alpha virt. eigenvalues --    0.93493   0.93871   0.95195   0.96220   0.96462
 Alpha virt. eigenvalues --    0.97078   0.97810   0.98788   1.00893   1.02425
 Alpha virt. eigenvalues --    1.04176   1.04638   1.06914   1.07664   1.08565
 Alpha virt. eigenvalues --    1.10032   1.10747   1.14841   1.15448   1.15827
 Alpha virt. eigenvalues --    1.16946   1.19085   1.19515   1.22163   1.23576
 Alpha virt. eigenvalues --    1.25593   1.28056   1.30564   1.31230   1.32810
 Alpha virt. eigenvalues --    1.34092   1.35285   1.36883   1.40408   1.42503
 Alpha virt. eigenvalues --    1.42568   1.42936   1.45662   1.48398   1.49350
 Alpha virt. eigenvalues --    1.49401   1.52913   1.55053   1.57479   1.58123
 Alpha virt. eigenvalues --    1.58193   1.59784   1.60708   1.65040   1.65176
 Alpha virt. eigenvalues --    1.66899   1.70184   1.72198   1.72307   1.74156
 Alpha virt. eigenvalues --    1.76589   1.77026   1.81485   1.83861   1.85273
 Alpha virt. eigenvalues --    1.88839   1.89702   1.94808   1.95845   1.97523
 Alpha virt. eigenvalues --    1.98048   2.04228   2.06461   2.06834   2.09360
 Alpha virt. eigenvalues --    2.13903   2.16863   2.19003   2.20614   2.21661
 Alpha virt. eigenvalues --    2.25156   2.27400   2.29461   2.29961   2.32381
 Alpha virt. eigenvalues --    2.35267   2.36281   2.39585   2.44410   2.44741
 Alpha virt. eigenvalues --    2.47686   2.50014   2.52868   2.57006   2.57637
 Alpha virt. eigenvalues --    2.58818   2.66941   2.67060   2.70347   2.73896
 Alpha virt. eigenvalues --    2.76829   2.78557   2.85342   2.88240   2.92548
 Alpha virt. eigenvalues --    2.98496   2.99277   3.04970   3.08007   3.08086
 Alpha virt. eigenvalues --    3.11861   3.12149   3.14087   3.22037   3.24803
 Alpha virt. eigenvalues --    3.27344   3.28975   3.31165   3.35502   3.37896
 Alpha virt. eigenvalues --    3.40051   3.41143   3.42827   3.44422   3.49091
 Alpha virt. eigenvalues --    3.51280   3.53102   3.59614   3.60920   3.61194
 Alpha virt. eigenvalues --    3.65648   3.66106   3.69498   3.73982   3.75221
 Alpha virt. eigenvalues --    3.76641   3.79780   3.81104   3.84921   3.88820
 Alpha virt. eigenvalues --    3.90950   3.92356   3.94326   3.98029   4.01610
 Alpha virt. eigenvalues --    4.04004   4.07818   4.13611   4.13653   4.14845
 Alpha virt. eigenvalues --    4.16988   4.20566   4.30757   4.32172   4.35867
 Alpha virt. eigenvalues --    4.38361   4.40950   4.44260   4.49497   4.53496
 Alpha virt. eigenvalues --    4.54610   4.57963   4.60422   4.66999   4.67308
 Alpha virt. eigenvalues --    4.71038   4.75748   4.76301   4.87129   4.89862
 Alpha virt. eigenvalues --    4.91251   4.97853   4.99501   5.00392   5.08705
 Alpha virt. eigenvalues --    5.09779   5.17774   5.19819   5.32907   5.37962
 Alpha virt. eigenvalues --    5.40242   5.40427   5.47010   5.52998   5.74144
 Alpha virt. eigenvalues --    5.76169   5.81501   5.86930   5.89944   6.02573
 Alpha virt. eigenvalues --    6.16183   6.21654   6.28046   6.28885   6.30988
 Alpha virt. eigenvalues --    6.38618   6.42376   6.50636   6.56587   6.58584
 Alpha virt. eigenvalues --    6.62817   6.69767   6.77024   6.80741   6.82551
 Alpha virt. eigenvalues --    6.87514   6.93486   6.96658   7.09871   7.13551
 Alpha virt. eigenvalues --    7.19090   7.19426   7.25782   7.33621   7.35351
 Alpha virt. eigenvalues --    7.44040   7.45232  13.89390  15.05501  15.26725
 Alpha virt. eigenvalues --   17.08302  18.42614
  Beta  occ. eigenvalues --  -19.29235 -19.28680 -10.39648 -10.37686 -10.31645
  Beta  occ. eigenvalues --   -1.17148  -1.15239  -0.86955  -0.76665  -0.63925
  Beta  occ. eigenvalues --   -0.58622  -0.56498  -0.55381  -0.52038  -0.49959
  Beta  occ. eigenvalues --   -0.47988  -0.44825  -0.35992
  Beta virt. eigenvalues --   -0.12884  -0.01706   0.03299   0.04428   0.05191
  Beta virt. eigenvalues --    0.05290   0.07818   0.09214   0.09912   0.11226
  Beta virt. eigenvalues --    0.11679   0.11935   0.12478   0.12891   0.13549
  Beta virt. eigenvalues --    0.14404   0.14539   0.16428   0.18408   0.18883
  Beta virt. eigenvalues --    0.20034   0.21676   0.22386   0.23151   0.24350
  Beta virt. eigenvalues --    0.24576   0.25913   0.26977   0.27284   0.27736
  Beta virt. eigenvalues --    0.30344   0.31120   0.32042   0.32136   0.32887
  Beta virt. eigenvalues --    0.33463   0.36360   0.36654   0.37153   0.37242
  Beta virt. eigenvalues --    0.37326   0.38662   0.39427   0.39969   0.41438
  Beta virt. eigenvalues --    0.41684   0.41951   0.44985   0.45389   0.46082
  Beta virt. eigenvalues --    0.46422   0.48227   0.48426   0.48582   0.51486
  Beta virt. eigenvalues --    0.51809   0.52937   0.55864   0.57019   0.58286
  Beta virt. eigenvalues --    0.61289   0.62357   0.63664   0.64487   0.65340
  Beta virt. eigenvalues --    0.67739   0.70857   0.71571   0.71767   0.73085
  Beta virt. eigenvalues --    0.74787   0.75128   0.76388   0.77756   0.78921
  Beta virt. eigenvalues --    0.80523   0.80669   0.81972   0.82725   0.82846
  Beta virt. eigenvalues --    0.84105   0.85570   0.86202   0.86860   0.88607
  Beta virt. eigenvalues --    0.91310   0.91854   0.93702   0.94101   0.95449
  Beta virt. eigenvalues --    0.96675   0.96773   0.97608   0.98150   0.98958
  Beta virt. eigenvalues --    1.01318   1.02758   1.04543   1.04963   1.07035
  Beta virt. eigenvalues --    1.07750   1.09131   1.10250   1.11119   1.15101
  Beta virt. eigenvalues --    1.16136   1.16200   1.17229   1.19194   1.19871
  Beta virt. eigenvalues --    1.22491   1.23939   1.25813   1.28446   1.31088
  Beta virt. eigenvalues --    1.31712   1.32997   1.34429   1.35675   1.37457
  Beta virt. eigenvalues --    1.40767   1.42886   1.43222   1.43280   1.46232
  Beta virt. eigenvalues --    1.48783   1.49811   1.49828   1.53443   1.55233
  Beta virt. eigenvalues --    1.57657   1.58597   1.58723   1.60293   1.61102
  Beta virt. eigenvalues --    1.65492   1.65536   1.67442   1.70656   1.72774
  Beta virt. eigenvalues --    1.72797   1.74671   1.77450   1.77958   1.81986
  Beta virt. eigenvalues --    1.84273   1.85877   1.89230   1.90770   1.95350
  Beta virt. eigenvalues --    1.96844   1.97986   1.99073   2.04973   2.06857
  Beta virt. eigenvalues --    2.07132   2.09991   2.14599   2.17798   2.19751
  Beta virt. eigenvalues --    2.21446   2.23346   2.26392   2.28626   2.30937
  Beta virt. eigenvalues --    2.30974   2.33911   2.36117   2.37239   2.40493
  Beta virt. eigenvalues --    2.45378   2.45846   2.48493   2.50922   2.53926
  Beta virt. eigenvalues --    2.57972   2.58739   2.59939   2.67957   2.68060
  Beta virt. eigenvalues --    2.71153   2.74796   2.77974   2.79466   2.86237
  Beta virt. eigenvalues --    2.89513   2.93622   3.00135   3.00350   3.06310
  Beta virt. eigenvalues --    3.08821   3.09562   3.12685   3.13161   3.15120
  Beta virt. eigenvalues --    3.23052   3.25840   3.28135   3.30408   3.31989
  Beta virt. eigenvalues --    3.36509   3.38747   3.40268   3.42035   3.44048
  Beta virt. eigenvalues --    3.45931   3.49964   3.52258   3.54256   3.60753
  Beta virt. eigenvalues --    3.62019   3.62227   3.66615   3.67175   3.70385
  Beta virt. eigenvalues --    3.74882   3.75894   3.77350   3.80564   3.82269
  Beta virt. eigenvalues --    3.85553   3.90164   3.91463   3.93303   3.95634
  Beta virt. eigenvalues --    3.98746   4.02849   4.04756   4.08890   4.14101
  Beta virt. eigenvalues --    4.15082   4.15969   4.17403   4.21582   4.31330
  Beta virt. eigenvalues --    4.33522   4.36424   4.39569   4.42075   4.44913
  Beta virt. eigenvalues --    4.50635   4.53865   4.55004   4.58982   4.61334
  Beta virt. eigenvalues --    4.68071   4.69209   4.72172   4.76728   4.78967
  Beta virt. eigenvalues --    4.87972   4.90118   4.91958   4.98699   5.00368
  Beta virt. eigenvalues --    5.01537   5.10296   5.10486   5.18260   5.21146
  Beta virt. eigenvalues --    5.34333   5.38189   5.40629   5.41313   5.48369
  Beta virt. eigenvalues --    5.54030   5.74618   5.77515   5.81735   5.87335
  Beta virt. eigenvalues --    5.91021   6.04115   6.17488   6.25535   6.32252
  Beta virt. eigenvalues --    6.32542   6.34914   6.38987   6.43136   6.53776
  Beta virt. eigenvalues --    6.59196   6.61417   6.65312   6.72320   6.79869
  Beta virt. eigenvalues --    6.85309   6.87150   6.92186   6.98412   6.99439
  Beta virt. eigenvalues --    7.12120   7.16892   7.20787   7.22312   7.28290
  Beta virt. eigenvalues --    7.35698   7.38027   7.47250   7.48566  13.91364
  Beta virt. eigenvalues --   15.07521  15.27722  17.09223  18.43231
          Condensed to atoms (all electrons):
               1          2          3          4          5          6
     1  C    5.457526   0.414798   0.345371   0.345371   0.068808  -0.053704
     2  H    0.414798   0.401016  -0.010055  -0.010055  -0.013901   0.002600
     3  H    0.345371  -0.010055   0.360707   0.010635   0.007953   0.000192
     4  H    0.345371  -0.010055   0.010635   0.360707   0.007953   0.000192
     5  C    0.068808  -0.013901   0.007953   0.007953   5.096327   0.027147
     6  O   -0.053704   0.002600   0.000192   0.000192   0.027147   8.778586
     7  C    0.032984  -0.017450  -0.015171  -0.015171   0.302267  -0.103967
     8  H   -0.000966  -0.001787   0.001626   0.001626  -0.021159  -0.006201
     9  O   -0.013366   0.006712   0.012264   0.012264  -0.088738   0.009440
               7          8          9
     1  C    0.032984  -0.000966  -0.013366
     2  H   -0.017450  -0.001787   0.006712
     3  H   -0.015171   0.001626   0.012264
     4  H   -0.015171   0.001626   0.012264
     5  C    0.302267  -0.021159  -0.088738
     6  O   -0.103967  -0.006201   0.009440
     7  C    5.384448   0.284089   0.197145
     8  H    0.284089   0.390487  -0.135779
     9  O    0.197145  -0.135779   8.602256
          Atomic-Atomic Spin Densities.
               1          2          3          4          5          6
     1  C    0.142676   0.013843  -0.022832  -0.022832  -0.013783   0.000562
     2  H    0.013843   0.006926  -0.007925  -0.007925  -0.005427   0.007018
     3  H   -0.022832  -0.007925   0.031141  -0.001199   0.012676  -0.004327
     4  H   -0.022832  -0.007925  -0.001199   0.031141   0.012676  -0.004327
     5  C   -0.013783  -0.005427   0.012676   0.012676   0.235900  -0.176134
     6  O    0.000562   0.007018  -0.004327  -0.004327  -0.176134   0.774051
     7  C    0.001901   0.002718  -0.013898  -0.013898   0.170233  -0.020268
     8  H   -0.003444  -0.001130   0.001726   0.001726  -0.026460   0.016565
     9  O   -0.006821  -0.001537   0.009287   0.009287  -0.010112  -0.000534
               7          8          9
     1  C    0.001901  -0.003444  -0.006821
     2  H    0.002718  -0.001130  -0.001537
     3  H   -0.013898   0.001726   0.009287
     4  H   -0.013898   0.001726   0.009287
     5  C    0.170233  -0.026460  -0.010112
     6  O   -0.020268   0.016565  -0.000534
     7  C    0.353807   0.040349  -0.168201
     8  H    0.040349   0.098282  -0.045818
     9  O   -0.168201  -0.045818   0.882601
 Mulliken charges and spin densities:
               1          2
     1  C   -0.596822   0.089269
     2  H    0.228122   0.006562
     3  H    0.286477   0.004651
     4  H    0.286477   0.004651
     5  C    0.613342   0.199570
     6  O   -0.654286   0.592608
     7  C   -0.049175   0.352743
     8  H    0.488065   0.081796
     9  O   -0.602199   0.668152
 Sum of Mulliken charges =  -0.00000   2.00000
 Mulliken charges and spin densities with hydrogens summed into heavy atoms:
               1          2
     1  C    0.204253   0.105132
     5  C    0.613342   0.199570
     6  O   -0.654286   0.592608
     7  C    0.438890   0.434539
     9  O   -0.602199   0.668152
 APT charges:
               1
     1  C    0.179063
     2  H    0.031232
     3  H    0.019358
     4  H    0.019358
     5  C   -0.198766
     6  O    0.000582
     7  C   -0.401834
     8  H    0.190546
     9  O    0.160463
 Sum of APT charges =   0.00000
 APT charges with hydrogens summed into heavy atoms:
               1
     1  C    0.249010
     5  C   -0.198766
     6  O    0.000582
     7  C   -0.211288
     9  O    0.160463
 Electronic spatial extent (au):  <R**2>=            391.3734
 Charge=             -0.0000 electrons
 Dipole moment (field-independent basis, Debye):
    X=             -0.8459    Y=              0.0076    Z=             -0.0000  Tot=              0.8460
 Quadrupole moment (field-independent basis, Debye-Ang):
   XX=            -24.1624   YY=            -37.0447   ZZ=            -28.7332
   XY=             -1.7006   XZ=             -0.0000   YZ=              0.0000
 Traceless Quadrupole moment (field-independent basis, Debye-Ang):
   XX=              5.8177   YY=             -7.0646   ZZ=              1.2469
   XY=             -1.7006   XZ=             -0.0000   YZ=              0.0000
 Octapole moment (field-independent basis, Debye-Ang**2):
  XXX=              5.2354  YYY=              1.6697  ZZZ=              0.0000  XYY=             -3.9793
  XXY=             -1.0758  XXZ=              0.0000  XZZ=             -0.6176  YZZ=             -0.5813
  YYZ=              0.0000  XYZ=              0.0000
 Hexadecapole moment (field-independent basis, Debye-Ang**3):
 XXXX=           -172.4369 YYYY=           -285.9392 ZZZZ=            -34.0500 XXXY=             12.2554
 XXXZ=             -0.0000 YYYX=             14.6885 YYYZ=             -0.0000 ZZZX=             -0.0000
 ZZZY=             -0.0000 XXYY=            -72.3695 XXZZ=            -36.5945 YYZZ=            -48.7028
 XXYZ=             -0.0000 YYXZ=              0.0000 ZZXY=              7.3101
 N-N= 1.606821225452D+02 E-N=-9.469894334257D+02  KE= 2.656053143790D+02
 Symmetry A'   KE= 2.540260252541D+02
 Symmetry A"   KE= 1.157928912486D+01
 Symmetry A'   SP= 1.000000000000D+00
 Symmetry A"   SP= 1.000000000000D+00
  Exact polarizability:  51.863 -15.028 118.652   0.000  -0.000  32.375
 Approx polarizability:  48.510  -6.524 111.589   0.000  -0.000  35.924
                          Isotropic Fermi Contact Couplings
        Atom                 a.u.       MegaHertz       Gauss      10(-4) cm-1
     1  C(13)              0.01307       7.34910       2.62234       2.45139
     2  H(1)              -0.00167      -3.73706      -1.33347      -1.24655
     3  H(1)               0.00432       9.65622       3.44558       3.22097
     4  H(1)               0.00432       9.65622       3.44558       3.22097
     5  C(13)             -0.02748     -15.44457      -5.51101      -5.15176
     6  O(17)              0.03654     -11.07472      -3.95173      -3.69413
     7  C(13)             -0.02282     -12.82750      -4.57717      -4.27879
     8  H(1)               0.03241      72.43017      25.84489      24.16010
     9  O(17)              0.04203     -12.73978      -4.54587      -4.24953
 --------------------------------------------------------
       Center         ----  Spin Dipole Couplings  ----
                      3XX-RR        3YY-RR        3ZZ-RR
 --------------------------------------------------------
     1   Atom        0.120344     -0.042623     -0.077721
     2   Atom        0.017000      0.000068     -0.017068
     3   Atom        0.011155     -0.007324     -0.003832
     4   Atom        0.011155     -0.007324     -0.003832
     5   Atom       -0.078419     -0.040025      0.118444
     6   Atom        0.426062     -0.803617      0.377556
     7   Atom       -0.177717     -0.110617      0.288333
     8   Atom        0.042870     -0.024328     -0.018541
     9   Atom        0.520927     -0.945909      0.424982
 --------------------------------------------------------
                        XY            XZ            YZ
 --------------------------------------------------------
     1   Atom        0.069003     -0.000000     -0.000000
     2   Atom       -0.009207      0.000000     -0.000000
     3   Atom        0.000622     -0.009299     -0.007508
     4   Atom        0.000622      0.009299      0.007508
     5   Atom       -0.127222     -0.000000     -0.000000
     6   Atom       -0.947295      0.000000     -0.000000
     7   Atom       -0.104989      0.000000     -0.000000
     8   Atom        0.013010      0.000000      0.000000
     9   Atom       -1.104898      0.000000     -0.000000
 --------------------------------------------------------


 ---------------------------------------------------------------------------------
              Anisotropic Spin Dipole Couplings in Principal Axis System
 ---------------------------------------------------------------------------------

       Atom             a.u.   MegaHertz   Gauss  10(-4) cm-1        Axes

              Baa    -0.0777   -10.429    -3.721    -3.479 -0.0000  0.0000  1.0000
     1 C(13)  Bbb    -0.0679    -9.114    -3.252    -3.040 -0.3441  0.9389 -0.0000
              Bcc     0.1456    19.543     6.973     6.519  0.9389  0.3441 -0.0000
 
              Baa    -0.0171    -9.107    -3.250    -3.038  0.0000  0.0000  1.0000
     2 H(1)   Bbb    -0.0040    -2.120    -0.757    -0.707  0.4020  0.9157 -0.0000
              Bcc     0.0210    11.227     4.006     3.745  0.9157 -0.4020  0.0000
 
              Baa    -0.0146    -7.764    -2.770    -2.590  0.2309  0.6914  0.6846
     3 H(1)   Bbb    -0.0017    -0.915    -0.326    -0.305 -0.4391  0.7019 -0.5608
              Bcc     0.0163     8.678     3.097     2.895  0.8683  0.1711 -0.4657
 
              Baa    -0.0146    -7.764    -2.770    -2.590  0.2309  0.6914 -0.6846
     4 H(1)   Bbb    -0.0017    -0.915    -0.326    -0.305 -0.4391  0.7019  0.5608
              Bcc     0.0163     8.678     3.097     2.895  0.8683  0.1711  0.4657
 
              Baa    -0.1879   -25.212    -8.996    -8.410  0.7580  0.6522  0.0000
     5 C(13)  Bbb     0.0694     9.318     3.325     3.108 -0.6522  0.7580 -0.0000
              Bcc     0.1184    15.894     5.671     5.302 -0.0000 -0.0000  1.0000
 
              Baa    -1.3181    95.378    34.033    31.815  0.4773  0.8788 -0.0000
     6 O(17)  Bbb     0.3776   -27.320    -9.748    -9.113 -0.0000  0.0000  1.0000
              Bcc     0.9406   -68.058   -24.285   -22.702  0.8788 -0.4773  0.0000
 
              Baa    -0.2544   -34.136   -12.181   -11.387  0.8076  0.5897 -0.0000
     7 C(13)  Bbb    -0.0339    -4.555    -1.625    -1.520 -0.5897  0.8076  0.0000
              Bcc     0.2883    38.692    13.806    12.906  0.0000 -0.0000  1.0000
 
              Baa    -0.0268   -14.277    -5.095    -4.762 -0.1837  0.9830  0.0000
     8 H(1)   Bbb    -0.0185    -9.893    -3.530    -3.300 -0.0000 -0.0000  1.0000
              Bcc     0.0453    24.170     8.625     8.062  0.9830  0.1837  0.0000
 
              Baa    -1.5387   111.336    39.727    37.138  0.4727  0.8812 -0.0000
     9 O(17)  Bbb     0.4250   -30.751   -10.973   -10.258 -0.0000  0.0000  1.0000
              Bcc     1.1137   -80.584   -28.754   -26.880  0.8812 -0.4727  0.0000
 

 ---------------------------------------------------------------------------------

 Calling FoFJK, ICntrl=    100127 FMM=F ISym2X=1 I1Cent= 0 IOpClX= 1 NMat=1 NMatS=1 NMatT=0.
 ***** Axes restored to original set *****
 -------------------------------------------------------------------
 Center     Atomic                   Forces (Hartrees/Bohr)
 Number     Number              X              Y              Z
 -------------------------------------------------------------------
      1        6          -0.000743548   -0.000144223   -0.000000000
      2        1           0.000053881   -0.000025612   -0.000000000
      3        1           0.000055999   -0.000048282   -0.000039443
      4        1           0.000055999   -0.000048282    0.000039443
      5        6           0.000734781    0.002400164    0.000000000
      6        8          -0.000409048   -0.000977580   -0.000000000
      7        6          -0.000000222   -0.002913001    0.000000000
      8        1          -0.000049504    0.000576928   -0.000000000
      9        8           0.000301661    0.001179888    0.000000000
 -------------------------------------------------------------------
 Cartesian Forces:  Max     0.002913001 RMS     0.000823699
 FormGI is forming the generalized inverse of G from B-inverse, IUseBI=4.

 GradGradGradGradGradGradGradGradGradGradGradGradGradGradGradGradGradGrad
 Berny optimization.
 Internal  Forces:  Max     0.001207999 RMS     0.000411477
 Search for a local minimum.
 Step number   1 out of a maximum of   40
 All quantities printed in internal units (Hartrees-Bohrs-Radians)
 Mixed Optimization -- En-DIIS/RFO-DIIS
 Second derivative matrix not updated -- analytic derivatives used.
 ITU=  0
     Eigenvalues ---   -0.00021   0.01224   0.02427   0.04349   0.05501
     Eigenvalues ---    0.05569   0.09665   0.11556   0.13672   0.14236
     Eigenvalues ---    0.14292   0.15161   0.20146   0.29976   0.30875
     Eigenvalues ---    0.33821   0.34201   0.34682   0.35498   0.55043
     Eigenvalues ---    0.78398
 RFO step:  Lambda=-2.07353777D-04 EMin=-2.07350797D-04
 I=     1 Eig=   -2.07D-04 Dot1= -4.94D-11
 I=     1 Stepn=  6.00D-01 RXN=   6.00D-01 EDone=F
 Mixed    1 eigenvectors in step.  Raw Step.Grad= -4.94D-11.
 RFO eigenvector is Hessian eigenvector with negative curvature.
 Taking step of  6.00D-01 in eigenvector direction(s).  Step.Grad=  2.93D-04.
 Linear search not attempted -- first point.
 Iteration  1 RMS(Cart)=  0.10315028 RMS(Int)=  0.02156659
 Iteration  2 RMS(Cart)=  0.02378817 RMS(Int)=  0.00033775
 Iteration  3 RMS(Cart)=  0.00034752 RMS(Int)=  0.00001457
 Iteration  4 RMS(Cart)=  0.00000006 RMS(Int)=  0.00001457
 ClnCor:  largest displacement from symmetrization is 6.85D-01 for atom     4.
          Exceeds limit of 1.00D-01 so symmetrization was rejected.
 Variable       Old X    -DE/DX   Delta X   Delta X   Delta X     New X
                                 (Linear)    (Quad)   (Total)
    R1        2.05157  -0.00005   0.00000  -0.00000  -0.00000   2.05157
    R2        2.05924  -0.00002   0.00000   0.00144   0.00144   2.06068
    R3        2.05924  -0.00002   0.00000  -0.00144  -0.00144   2.05781
    R4        2.85381   0.00062   0.00000  -0.00000  -0.00000   2.85381
    R5        2.30528  -0.00106   0.00000   0.00000   0.00000   2.30528
    R6        2.79988   0.00108   0.00000  -0.00000  -0.00000   2.79988
    R7        2.06097   0.00007   0.00000  -0.00000  -0.00000   2.06097
    R8        2.32804  -0.00121   0.00000  -0.00000  -0.00000   2.32804
    A1        1.93116   0.00006   0.00000  -0.01183  -0.01185   1.91931
    A2        1.93116   0.00006   0.00000   0.01183   0.01181   1.94297
    A3        1.91901  -0.00000   0.00000  -0.00000  -0.00002   1.91899
    A4        1.88633  -0.00001   0.00000   0.00000  -0.00000   1.88632
    A5        1.89767  -0.00006   0.00000  -0.00152  -0.00153   1.89613
    A6        1.89767  -0.00006   0.00000   0.00152   0.00151   1.89918
    A7        2.16193   0.00016   0.00000  -0.00000  -0.00004   2.16189
    A8        2.00256  -0.00035   0.00000   0.00000  -0.00004   2.00252
    A9        2.11869   0.00019   0.00000  -0.00000  -0.00004   2.11865
   A10        2.00804  -0.00067   0.00000  -0.00000  -0.00000   2.00804
   A11        2.12700   0.00016   0.00000  -0.00000  -0.00000   2.12700
   A12        2.14814   0.00051   0.00000   0.00000  -0.00000   2.14814
    D1        0.00000  -0.00000   0.00000   0.24240   0.24240   0.24240
    D2        3.14159  -0.00000   0.00000   0.22589   0.22589  -2.91571
    D3       -2.11667  -0.00004   0.00000   0.25791   0.25791  -1.85877
    D4        1.02492  -0.00004   0.00000   0.24139   0.24139   1.26631
    D5        2.11667   0.00004   0.00000   0.25791   0.25792   2.37459
    D6       -1.02492   0.00004   0.00000   0.24139   0.24140  -0.78352
    D7        3.14159   0.00000   0.00000   0.01181   0.01181  -3.12978
    D8        0.00000   0.00000   0.00000   0.01355   0.01355   0.01355
    D9        0.00000   0.00000   0.00000  -0.00425  -0.00425  -0.00425
   D10        3.14159  -0.00000   0.00000  -0.00252  -0.00252   3.13907
         Item               Value     Threshold  Converged?
 Maximum Force            0.001208     0.000450     NO 
 RMS     Force            0.000411     0.000300     NO 
 Maximum Displacement     0.304205     0.001800     NO 
 RMS     Displacement     0.125158     0.001200     NO 
 Predicted change in Energy=-3.732309D-05
 GradGradGradGradGradGradGradGradGradGradGradGradGradGradGradGradGradGrad

                          Input orientation:                          
 ---------------------------------------------------------------------
 Center     Atomic      Atomic             Coordinates (Angstroms)
 Number     Number       Type             X           Y           Z
 ---------------------------------------------------------------------
      1          6           0       -1.478181    0.237588    0.007516
      2          1           0       -2.043911    1.148732   -0.160978
      3          1           0       -1.758835   -0.203411    0.964524
      4          1           0       -1.670003   -0.497591   -0.772558
      5          6           0       -0.000086    0.546129    0.033158
      6          8           0        0.457629    1.672884    0.128420
      7          6           0        0.882572   -0.641298   -0.045374
      8          1           0        1.951148   -0.425189   -0.015614
      9          8           0        0.429855   -1.783207   -0.139093
 ---------------------------------------------------------------------
                    Distance matrix (angstroms):
                    1          2          3          4          5
     1  C    0.000000
     2  H    1.085645   0.000000
     3  H    1.090463   1.782221   0.000000
     4  H    1.088944   1.795609   1.764053   0.000000
     5  C    1.510171   2.139635   2.126605   2.127710   0.000000
     6  O    2.412893   2.572196   3.021964   3.170101   1.219900
     7  C    2.519601   3.432474   2.861586   2.658024   1.481633
     8  H    3.492865   4.296377   3.843674   3.700127   2.180173
     9  O    2.783111   3.836178   2.916178   2.542340   2.374937
                    6          7          8          9
     6  O    0.000000
     7  C    2.359284   0.000000
     8  H    2.579391   1.090616   0.000000
     9  O    3.466541   1.231947   2.042987   0.000000
 Stoichiometry    C3H4O2(3)
 Framework group  C1[X(C3H4O2)]
 Deg. of freedom    21
 Full point group                 C1      NOp   1
 Omega: Change in point group or standard orientation.

 Old FWG=CS   [SG(C3H2O2),X(H2)]
 New FWG=C01  [X(C3H4O2)]
 Largest Abelian subgroup         C1      NOp   1
 Largest concise Abelian subgroup C1      NOp   1
                         Standard orientation:                         
 ---------------------------------------------------------------------
 Center     Atomic      Atomic             Coordinates (Angstroms)
 Number     Number       Type             X           Y           Z
 ---------------------------------------------------------------------
      1          6           0       -0.698152   -1.324590   -0.001349
      2          1           0       -1.727980   -1.575178   -0.236475
      3          1           0       -0.439246   -1.703428    0.987873
      4          1           0       -0.009492   -1.763013   -0.721994
      5          6           0       -0.518723    0.174877   -0.006162
      6          8           0       -1.443654    0.970247    0.000506
      7          6           0        0.891054    0.630609    0.002354
      8          1           0        1.026539    1.712745    0.010596
      9          8           0        1.831792   -0.164810   -0.001638
 ---------------------------------------------------------------------
 Rotational constants (GHZ):           9.3358147           4.5161072           3.1022467
 Standard basis: Aug-CC-pVTZ (5D, 7F)
 There are   375 symmetry adapted cartesian basis functions of A   symmetry.
 There are   322 symmetry adapted basis functions of A   symmetry.
   322 basis functions,   468 primitive gaussians,   375 cartesian basis functions
    20 alpha electrons       18 beta electrons
       nuclear repulsion energy       160.6963994971 Hartrees.
 NAtoms=    9 NActive=    9 NUniq=    9 SFac= 1.00D+00 NAtFMM=   60 NAOKFM=F Big=F
 Integral buffers will be    131072 words long.
 Raffenetti 2 integral format.
 Two-electron integral symmetry is turned on.
 Nuclear repulsion after empirical dispersion term =      160.6940065199 Hartrees.
 One-electron integrals computed using PRISM.
 NBasis=   322 RedAO= T EigKep=  1.65D-05  NBF=   322
 NBsUse=   322 1.00D-06 EigRej= -1.00D+00 NBFU=   322
 Initial guess from the checkpoint file:  "methyl-glyxal-calcall.chk"
 B after Tr=    -0.000000   -0.000000   -0.000000
         Rot=    0.812230    0.005039    0.004349   -0.583299 Ang=  71.37 deg.
 Initial guess <Sx>= 0.0000 <Sy>= 0.0000 <Sz>= 1.0000 <S**2>= 2.0155 S= 1.0052
 ExpMin= 2.53D-02 ExpMax= 1.53D+04 ExpMxC= 5.22D+02 IAcc=3 IRadAn=         7 AccDes= 0.00D+00
 Harris functional with IExCor= 4639 and IRadAn=       7 diagonalized for initial guess.
 HarFok:  IExCor= 4639 AccDes= 0.00D+00 IRadAn=         7 IDoV= 1 UseB2=F ITyADJ=14
 ICtDFT=  3500011 ScaDFX=  1.000000  1.000000  1.000000  1.000000
 FoFCou: FMM=F IPFlag=           0 FMFlag=      100000 FMFlg1=           0
         NFxFlg=           0 DoJE=T BraDBF=F KetDBF=T FulRan=T
         wScrn=  0.000000 ICntrl=       500 IOpCl=  0 I1Cent=   200000004 NGrid=           0
         NMat0=    1 NMatS0=      1 NMatT0=    0 NMatD0=    1 NMtDS0=    0 NMtDT0=    0
 Petite list used in FoFCou.
 Requested convergence on RMS density matrix=1.00D-08 within 128 cycles.
 Requested convergence on MAX density matrix=1.00D-06.
 Requested convergence on             energy=1.00D-06.
 No special actions if energy rises.
 SCF Done:  E(UwB97XD) =  -267.078826104     A.U. after   18 cycles
            NFock= 18  Conv=0.47D-08     -V/T= 2.0055
 <Sx>= 0.0000 <Sy>= 0.0000 <Sz>= 1.0000 <S**2>= 2.0156 S= 1.0052
 <L.S>= 0.000000000000E+00
 Annihilation of the first spin contaminant:
 S**2 before annihilation     2.0156,   after     2.0001
 DoSCS=F DFT=T ScalE2(SS,OS)=  1.000000  1.000000
 Range of M.O.s used for correlation:     1   322
 NBasis=   322 NAE=    20 NBE=    18 NFC=     0 NFV=     0
 NROrb=    322 NOA=    20 NOB=    18 NVA=   302 NVB=   304

 **** Warning!!: The largest alpha MO coefficient is  0.45052550D+02


 **** Warning!!: The largest beta MO coefficient is  0.44910520D+02

 Symmetrizing basis deriv contribution to polar:
 IMax=3 JMax=2 DiffMx= 0.00D+00
 G2DrvN: will do    10 centers at a time, making    1 passes.
 Calling FoFCou, ICntrl=  3107 FMM=F I1Cent=   0 AccDes= 0.00D+00.
 End of G2Drv F.D. properties file   721 does not exist.
 End of G2Drv F.D. properties file   722 does not exist.
 End of G2Drv F.D. properties file   788 does not exist.
          IDoAtm=111111111
          Differentiating once with respect to electric field.
                with respect to dipole field.
          Differentiating once with respect to nuclear coordinates.
 CalDSu exits because no D1Ps are significant.
          There are    30 degrees of freedom in the 1st order CPHF.  IDoFFX=6 NUNeed=     3.
     27 vectors produced by pass  0 Test12= 3.84D-14 3.33D-09 XBig12= 1.63D+02 1.05D+01.
 AX will form    27 AO Fock derivatives at one time.
     27 vectors produced by pass  1 Test12= 3.84D-14 3.33D-09 XBig12= 6.04D+01 1.85D+00.
     27 vectors produced by pass  2 Test12= 3.84D-14 3.33D-09 XBig12= 9.69D+00 9.39D-01.
     27 vectors produced by pass  3 Test12= 3.84D-14 3.33D-09 XBig12= 1.97D-01 1.07D-01.
     27 vectors produced by pass  4 Test12= 3.84D-14 3.33D-09 XBig12= 2.62D-03 9.38D-03.
     27 vectors produced by pass  5 Test12= 3.84D-14 3.33D-09 XBig12= 3.90D-05 9.81D-04.
     27 vectors produced by pass  6 Test12= 3.84D-14 3.33D-09 XBig12= 5.46D-07 8.84D-05.
     27 vectors produced by pass  7 Test12= 3.84D-14 3.33D-09 XBig12= 5.58D-09 6.83D-06.
      5 vectors produced by pass  8 Test12= 3.84D-14 3.33D-09 XBig12= 5.75D-11 8.74D-07.
      3 vectors produced by pass  9 Test12= 3.84D-14 3.33D-09 XBig12= 5.83D-13 8.97D-08.
      1 vectors produced by pass 10 Test12= 3.84D-14 3.33D-09 XBig12= 6.09D-15 1.34D-08.
 InvSVY:  IOpt=1 It=  1 EMax= 5.33D-15
 Solved reduced A of dimension   225 with    30 vectors.
 Isotropic polarizability for W=    0.000000       67.48 Bohr**3.
 End of Minotr F.D. properties file   721 does not exist.
 End of Minotr F.D. properties file   722 does not exist.
 End of Minotr F.D. properties file   788 does not exist.
 Calling FoFJK, ICntrl=    100127 FMM=F ISym2X=0 I1Cent= 0 IOpClX= 1 NMat=1 NMatS=1 NMatT=0.
 ***** Axes restored to original set *****
 -------------------------------------------------------------------
 Center     Atomic                   Forces (Hartrees/Bohr)
 Number     Number              X              Y              Z
 -------------------------------------------------------------------
      1        6          -0.000763942   -0.000062370    0.000158847
      2        1          -0.000066663    0.000072941   -0.000090869
      3        1           0.000088506    0.000203792    0.000084850
      4        1           0.000150653    0.000108000   -0.000131257
      5        6           0.000760658    0.001589611    0.000178598
      6        8          -0.000589530   -0.000614044   -0.000024660
      7        6          -0.000237126   -0.003205099   -0.000327320
      8        1          -0.000056348    0.000571425    0.000034632
      9        8           0.000713793    0.001335747    0.000117179
 -------------------------------------------------------------------
 Cartesian Forces:  Max     0.003205099 RMS     0.000809111
 FormGI is forming the generalized inverse of G from B-inverse, IUseBI=4.

 GradGradGradGradGradGradGradGradGradGradGradGradGradGradGradGradGradGrad
 Berny optimization.
 Using GEDIIS/GDIIS optimizer.
 Internal  Forces:  Max     0.001509205 RMS     0.000482581
 Search for a local minimum.
 Step number   2 out of a maximum of   40
 All quantities printed in internal units (Hartrees-Bohrs-Radians)
 Mixed Optimization -- En-DIIS/RFO-DIIS
 Swapping is turned off.
 Second derivative matrix not updated -- analytic derivatives used.
 ITU=  0  0
     Eigenvalues ---   -0.00021   0.01223   0.02406   0.04392   0.05476
     Eigenvalues ---    0.05598   0.09696   0.11523   0.13726   0.14131
     Eigenvalues ---    0.14304   0.15164   0.20454   0.29899   0.31128
     Eigenvalues ---    0.33829   0.34150   0.34745   0.35497   0.55200
     Eigenvalues ---    0.78340
 Use linear search instead of GDIIS.
 RFO step:  Lambda=-2.29466289D-04 EMin=-2.06372470D-04
 Quintic linear search produced a step of  1.02992.
 Iteration  1 RMS(Cart)=  0.10478706 RMS(Int)=  0.16072814
 Iteration  2 RMS(Cart)=  0.10302032 RMS(Int)=  0.07136550
 Iteration  3 RMS(Cart)=  0.08141519 RMS(Int)=  0.00376536
 Iteration  4 RMS(Cart)=  0.00395091 RMS(Int)=  0.00008383
 Iteration  5 RMS(Cart)=  0.00000736 RMS(Int)=  0.00008363
 Iteration  6 RMS(Cart)=  0.00000000 RMS(Int)=  0.00008363
 Variable       Old X    -DE/DX   Delta X   Delta X   Delta X     New X
                                 (Linear)    (Quad)   (Total)
    R1        2.05157   0.00011  -0.00000   0.00183   0.00183   2.05340
    R2        2.06068  -0.00003   0.00148   0.00082   0.00230   2.06297
    R3        2.05781  -0.00001  -0.00148  -0.00164  -0.00312   2.05469
    R4        2.85381   0.00051  -0.00000   0.00283   0.00283   2.85664
    R5        2.30528  -0.00079   0.00000   0.00184   0.00184   2.30712
    R6        2.79988   0.00130  -0.00000   0.00344   0.00344   2.80332
    R7        2.06097   0.00006  -0.00000   0.00112   0.00112   2.06209
    R8        2.32804  -0.00151  -0.00000  -0.00655  -0.00655   2.32150
    A1        1.91931   0.00002  -0.01220  -0.01619  -0.02855   1.89076
    A2        1.94297   0.00001   0.01216   0.00832   0.02045   1.96342
    A3        1.91899   0.00005  -0.00002  -0.00416  -0.00428   1.91471
    A4        1.88632   0.00027  -0.00000   0.01541   0.01539   1.90172
    A5        1.89613  -0.00012  -0.00158  -0.00073  -0.00239   1.89374
    A6        1.89918  -0.00023   0.00156  -0.00240  -0.00087   1.89831
    A7        2.16189  -0.00060  -0.00004  -0.01668  -0.01688   2.14501
    A8        2.00252   0.00047  -0.00004   0.01398   0.01378   2.01630
    A9        2.11865   0.00013  -0.00004   0.00252   0.00231   2.12096
   A10        2.00804  -0.00092  -0.00000  -0.01452  -0.01452   1.99352
   A11        2.12700   0.00066  -0.00000   0.01153   0.01152   2.13853
   A12        2.14814   0.00026  -0.00000   0.00299   0.00299   2.15113
    D1        0.24240   0.00005   0.24966   0.30191   0.55155   0.79395
    D2       -2.91571   0.00009   0.23264   0.29008   0.52285  -2.39286
    D3       -1.85877   0.00007   0.26562   0.32469   0.59018  -1.26859
    D4        1.26631   0.00011   0.24861   0.31286   0.56148   1.82778
    D5        2.37459  -0.00005   0.26564   0.30803   0.57360   2.94820
    D6       -0.78352  -0.00001   0.24862   0.29620   0.54490  -0.23862
    D7       -3.12978  -0.00002   0.01217   0.00958   0.02186  -3.10792
    D8        0.01355  -0.00002   0.01395   0.01164   0.02570   0.03925
    D9       -0.00425   0.00001  -0.00438  -0.00213  -0.00662  -0.01087
   D10        3.13907   0.00001  -0.00260  -0.00007  -0.00277   3.13630
         Item               Value     Threshold  Converged?
 Maximum Force            0.001509     0.000450     NO 
 RMS     Force            0.000483     0.000300     NO 
 Maximum Displacement     0.739144     0.001800     NO 
 RMS     Displacement     0.285180     0.001200     NO 
 Predicted change in Energy=-3.740910D-04
 GradGradGradGradGradGradGradGradGradGradGradGradGradGradGradGradGradGrad

                          Input orientation:                          
 ---------------------------------------------------------------------
 Center     Atomic      Atomic             Coordinates (Angstroms)
 Number     Number       Type             X           Y           Z
 ---------------------------------------------------------------------
      1          6           0       -1.483519    0.229731    0.029724
      2          1           0       -1.985303    1.032719   -0.503337
      3          1           0       -1.884788    0.187727    1.044111
      4          1           0       -1.624734   -0.737527   -0.446384
      5          6           0       -0.002208    0.519890    0.111408
      6          8           0        0.443219    1.614537    0.417799
      7          6           0        0.890840   -0.635713   -0.148740
      8          1           0        1.954141   -0.410489   -0.051772
      9          8           0        0.462539   -1.746239   -0.452811
 ---------------------------------------------------------------------
                    Distance matrix (angstroms):
                    1          2          3          4          5
     1  C    0.000000
     2  H    1.086615   0.000000
     3  H    1.091679   1.765987   0.000000
     4  H    1.087293   1.807491   1.773499   0.000000
     5  C    1.511670   2.138591   2.127058   2.127163   0.000000
     6  O    2.404290   2.661714   2.801369   3.248915   1.220873
     7  C    2.533460   3.343889   3.131302   2.535167   1.483451
     8  H    3.497717   4.219712   4.036854   3.615386   2.172448
     9  O    2.815037   3.703659   3.389830   2.318243   2.381108
                    6          7          8          9
     6  O    0.000000
     7  C    2.363250   0.000000
     8  H    2.569846   1.091209   0.000000
     9  O    3.471764   1.228483   2.042043   0.000000
 Stoichiometry    C3H4O2(3)
 Framework group  C1[X(C3H4O2)]
 Deg. of freedom    21
 Full point group                 C1      NOp   1
 Largest Abelian subgroup         C1      NOp   1
 Largest concise Abelian subgroup C1      NOp   1
                         Standard orientation:                         
 ---------------------------------------------------------------------
 Center     Atomic      Atomic             Coordinates (Angstroms)
 Number     Number       Type             X           Y           Z
 ---------------------------------------------------------------------
      1          6           0       -0.740416   -1.311894   -0.001409
      2          1           0       -1.522967   -1.568574   -0.710253
      3          1           0       -1.073373   -1.601047    0.997236
      4          1           0        0.199306   -1.813454   -0.219509
      5          6           0       -0.509212    0.181917   -0.016241
      6          8           0       -1.420476    0.994211    0.001332
      7          6           0        0.911192    0.609185    0.006566
      8          1           0        1.052974    1.690915    0.028822
      9          8           0        1.842311   -0.192097   -0.005057
 ---------------------------------------------------------------------
 Rotational constants (GHZ):           9.3495024           4.4749068           3.0841706
 Standard basis: Aug-CC-pVTZ (5D, 7F)
 There are   375 symmetry adapted cartesian basis functions of A   symmetry.
 There are   322 symmetry adapted basis functions of A   symmetry.
   322 basis functions,   468 primitive gaussians,   375 cartesian basis functions
    20 alpha electrons       18 beta electrons
       nuclear repulsion energy       160.5559320844 Hartrees.
 NAtoms=    9 NActive=    9 NUniq=    9 SFac= 1.00D+00 NAtFMM=   60 NAOKFM=F Big=F
 Integral buffers will be    131072 words long.
 Raffenetti 2 integral format.
 Two-electron integral symmetry is turned on.
 Nuclear repulsion after empirical dispersion term =      160.5536387225 Hartrees.
 One-electron integrals computed using PRISM.
 NBasis=   322 RedAO= T EigKep=  1.70D-05  NBF=   322
 NBsUse=   322 1.00D-06 EigRej= -1.00D+00 NBFU=   322
 Initial guess from the checkpoint file:  "methyl-glyxal-calcall.chk"
 B after Tr=     0.000000   -0.000000    0.000000
         Rot=    0.999833    0.003642    0.014095    0.011008 Ang=   2.09 deg.
 Initial guess <Sx>= 0.0000 <Sy>= 0.0000 <Sz>= 1.0000 <S**2>= 2.0158 S= 1.0052
 ExpMin= 2.53D-02 ExpMax= 1.53D+04 ExpMxC= 5.22D+02 IAcc=3 IRadAn=         7 AccDes= 0.00D+00
 Harris functional with IExCor= 4639 and IRadAn=       7 diagonalized for initial guess.
 HarFok:  IExCor= 4639 AccDes= 0.00D+00 IRadAn=         7 IDoV= 1 UseB2=F ITyADJ=14
 ICtDFT=  3500011 ScaDFX=  1.000000  1.000000  1.000000  1.000000
 FoFCou: FMM=F IPFlag=           0 FMFlag=      100000 FMFlg1=           0
         NFxFlg=           0 DoJE=T BraDBF=F KetDBF=T FulRan=T
         wScrn=  0.000000 ICntrl=       500 IOpCl=  0 I1Cent=   200000004 NGrid=           0
         NMat0=    1 NMatS0=      1 NMatT0=    0 NMatD0=    1 NMtDS0=    0 NMtDT0=    0
 Petite list used in FoFCou.
 Requested convergence on RMS density matrix=1.00D-08 within 128 cycles.
 Requested convergence on MAX density matrix=1.00D-06.
 Requested convergence on             energy=1.00D-06.
 No special actions if energy rises.
 SCF Done:  E(UwB97XD) =  -267.079090675     A.U. after   20 cycles
            NFock= 20  Conv=0.46D-08     -V/T= 2.0055
 <Sx>= 0.0000 <Sy>= 0.0000 <Sz>= 1.0000 <S**2>= 2.0158 S= 1.0053
 <L.S>= 0.000000000000E+00
 Annihilation of the first spin contaminant:
 S**2 before annihilation     2.0158,   after     2.0001
 DoSCS=F DFT=T ScalE2(SS,OS)=  1.000000  1.000000
 Range of M.O.s used for correlation:     1   322
 NBasis=   322 NAE=    20 NBE=    18 NFC=     0 NFV=     0
 NROrb=    322 NOA=    20 NOB=    18 NVA=   302 NVB=   304

 **** Warning!!: The largest alpha MO coefficient is  0.48385599D+02


 **** Warning!!: The largest beta MO coefficient is  0.48170062D+02

 Symmetrizing basis deriv contribution to polar:
 IMax=3 JMax=2 DiffMx= 0.00D+00
 G2DrvN: will do    10 centers at a time, making    1 passes.
 Calling FoFCou, ICntrl=  3107 FMM=F I1Cent=   0 AccDes= 0.00D+00.
 End of G2Drv F.D. properties file   721 does not exist.
 End of G2Drv F.D. properties file   722 does not exist.
 End of G2Drv F.D. properties file   788 does not exist.
          IDoAtm=111111111
          Differentiating once with respect to electric field.
                with respect to dipole field.
          Differentiating once with respect to nuclear coordinates.
 CalDSu exits because no D1Ps are significant.
          There are    30 degrees of freedom in the 1st order CPHF.  IDoFFX=6 NUNeed=     3.
     27 vectors produced by pass  0 Test12= 3.84D-14 3.33D-09 XBig12= 1.62D+02 1.03D+01.
 AX will form    27 AO Fock derivatives at one time.
     27 vectors produced by pass  1 Test12= 3.84D-14 3.33D-09 XBig12= 5.84D+01 1.79D+00.
     27 vectors produced by pass  2 Test12= 3.84D-14 3.33D-09 XBig12= 8.86D+00 8.75D-01.
     27 vectors produced by pass  3 Test12= 3.84D-14 3.33D-09 XBig12= 1.73D-01 9.64D-02.
     27 vectors produced by pass  4 Test12= 3.84D-14 3.33D-09 XBig12= 2.39D-03 7.49D-03.
     27 vectors produced by pass  5 Test12= 3.84D-14 3.33D-09 XBig12= 3.52D-05 7.24D-04.
     27 vectors produced by pass  6 Test12= 3.84D-14 3.33D-09 XBig12= 5.15D-07 7.62D-05.
     26 vectors produced by pass  7 Test12= 3.84D-14 3.33D-09 XBig12= 5.26D-09 7.22D-06.
      5 vectors produced by pass  8 Test12= 3.84D-14 3.33D-09 XBig12= 5.23D-11 6.41D-07.
      3 vectors produced by pass  9 Test12= 3.84D-14 3.33D-09 XBig12= 4.86D-13 7.85D-08.
      1 vectors produced by pass 10 Test12= 3.84D-14 3.33D-09 XBig12= 4.51D-15 5.98D-09.
 InvSVY:  IOpt=1 It=  1 EMax= 7.99D-15
 Solved reduced A of dimension   224 with    30 vectors.
 Isotropic polarizability for W=    0.000000       66.39 Bohr**3.
 End of Minotr F.D. properties file   721 does not exist.
 End of Minotr F.D. properties file   722 does not exist.
 End of Minotr F.D. properties file   788 does not exist.
 Calling FoFJK, ICntrl=    100127 FMM=F ISym2X=0 I1Cent= 0 IOpClX= 1 NMat=1 NMatS=1 NMatT=0.
 ***** Axes restored to original set *****
 -------------------------------------------------------------------
 Center     Atomic                   Forces (Hartrees/Bohr)
 Number     Number              X              Y              Z
 -------------------------------------------------------------------
      1        6          -0.000277006    0.000614102    0.003584037
      2        1          -0.000343229   -0.000255596   -0.001439804
      3        1           0.000393783    0.000711095   -0.000332927
      4        1           0.000167185    0.000518729   -0.001818845
      5        6          -0.000110106   -0.002499236    0.001255764
      6        8          -0.000338505    0.001118376   -0.000459535
      7        6          -0.000426870   -0.000610352   -0.000882916
      8        1           0.000000086    0.000010325   -0.000123214
      9        8           0.000934662    0.000392556    0.000217440
 -------------------------------------------------------------------
 Cartesian Forces:  Max     0.003584037 RMS     0.001084716
 FormGI is forming the generalized inverse of G from B-inverse, IUseBI=4.

 GradGradGradGradGradGradGradGradGradGradGradGradGradGradGradGradGradGrad
 Berny optimization.
 Using GEDIIS/GDIIS optimizer.
 Internal  Forces:  Max     0.001935624 RMS     0.000772226
 Search for a local minimum.
 Step number   3 out of a maximum of   40
 All quantities printed in internal units (Hartrees-Bohrs-Radians)
 Mixed Optimization -- En-DIIS/RFO-DIIS
 Second derivative matrix not updated -- analytic derivatives used.
 DE= -2.65D-04 DEPred=-3.74D-04 R= 7.07D-01
 TightC=F SS=  1.41D+00  RLast= 1.37D+00 DXNew= 5.0454D-01 4.1032D+00
 Trust test= 7.07D-01 RLast= 1.37D+00 DXMaxT set to 5.05D-01
 ITU=  1  0  0
 Use linear search instead of GDIIS.
     Eigenvalues ---    0.00029   0.01221   0.02265   0.04710   0.05516
     Eigenvalues ---    0.05730   0.09999   0.11233   0.13749   0.13845
     Eigenvalues ---    0.14343   0.15008   0.21696   0.29452   0.32015
     Eigenvalues ---    0.33731   0.33998   0.35109   0.35293   0.57015
     Eigenvalues ---    0.78348
 RFO step:  Lambda=-3.01886402D-04 EMin= 2.85025376D-04
 Quintic linear search produced a step of  0.08293.
 Iteration  1 RMS(Cart)=  0.09708562 RMS(Int)=  0.00742685
 Iteration  2 RMS(Cart)=  0.00808803 RMS(Int)=  0.00011762
 Iteration  3 RMS(Cart)=  0.00005191 RMS(Int)=  0.00010818
 Iteration  4 RMS(Cart)=  0.00000000 RMS(Int)=  0.00010818
 Variable       Old X    -DE/DX   Delta X   Delta X   Delta X     New X
                                 (Linear)    (Quad)   (Total)
    R1        2.05340   0.00068   0.00015   0.00400   0.00415   2.05755
    R2        2.06297  -0.00048   0.00019  -0.00399  -0.00380   2.05917
    R3        2.05469   0.00031  -0.00026   0.00147   0.00121   2.05590
    R4        2.85664  -0.00025   0.00023  -0.00055  -0.00031   2.85633
    R5        2.30712   0.00076   0.00015   0.00432   0.00447   2.31159
    R6        2.80332   0.00061   0.00028  -0.00327  -0.00299   2.80033
    R7        2.06209  -0.00001   0.00009   0.00056   0.00066   2.06274
    R8        2.32150  -0.00073  -0.00054  -0.00268  -0.00322   2.31828
    A1        1.89076   0.00033  -0.00237   0.00390   0.00152   1.89228
    A2        1.96342  -0.00105   0.00170  -0.02579  -0.02433   1.93908
    A3        1.91471   0.00013  -0.00035  -0.00757  -0.00804   1.90667
    A4        1.90172   0.00121   0.00128   0.02690   0.02809   1.92980
    A5        1.89374  -0.00003  -0.00020   0.01031   0.01006   1.90381
    A6        1.89831  -0.00056  -0.00007  -0.00620  -0.00644   1.89187
    A7        2.14501  -0.00173  -0.00140  -0.01463  -0.01624   2.12877
    A8        2.01630   0.00194   0.00114   0.01501   0.01595   2.03225
    A9        2.12096  -0.00018   0.00019   0.00119   0.00117   2.12213
   A10        1.99352  -0.00054  -0.00120  -0.00310  -0.00430   1.98921
   A11        2.13853   0.00111   0.00096   0.00624   0.00720   2.14572
   A12        2.15113  -0.00058   0.00025  -0.00312  -0.00288   2.14825
    D1        0.79395   0.00035   0.04574   0.14237   0.18809   0.98204
    D2       -2.39286   0.00107   0.04336   0.18151   0.22470  -2.16815
    D3       -1.26859  -0.00011   0.04894   0.13596   0.18501  -1.08358
    D4        1.82778   0.00061   0.04656   0.17511   0.22162   2.04941
    D5        2.94820  -0.00123   0.04757   0.10141   0.14911   3.09731
    D6       -0.23862  -0.00051   0.04519   0.14056   0.18573  -0.05289
    D7       -3.10792  -0.00044   0.00181  -0.02690  -0.02520  -3.13312
    D8        0.03925  -0.00040   0.00213  -0.03116  -0.02915   0.01010
    D9       -0.01087   0.00022  -0.00055   0.01121   0.01077  -0.00010
   D10        3.13630   0.00026  -0.00023   0.00694   0.00682  -3.14006
         Item               Value     Threshold  Converged?
 Maximum Force            0.001936     0.000450     NO 
 RMS     Force            0.000772     0.000300     NO 
 Maximum Displacement     0.273463     0.001800     NO 
 RMS     Displacement     0.101880     0.001200     NO 
 Predicted change in Energy=-1.916934D-04
 GradGradGradGradGradGradGradGradGradGradGradGradGradGradGradGradGradGrad

                          Input orientation:                          
 ---------------------------------------------------------------------
 Center     Atomic      Atomic             Coordinates (Angstroms)
 Number     Number       Type             X           Y           Z
 ---------------------------------------------------------------------
      1          6           0       -1.488199    0.226295    0.051648
      2          1           0       -1.939242    0.959866   -0.614641
      3          1           0       -1.940476    0.332438    1.037323
      4          1           0       -1.628027   -0.784271   -0.326256
      5          6           0       -0.004532    0.495039    0.157265
      6          8           0        0.433342    1.579791    0.514888
      7          6           0        0.895975   -0.630909   -0.185173
      8          1           0        1.957345   -0.395569   -0.087171
      9          8           0        0.484002   -1.728044   -0.547883
 ---------------------------------------------------------------------
                    Distance matrix (angstroms):
                    1          2          3          4          5
     1  C    0.000000
     2  H    1.088810   0.000000
     3  H    1.089668   1.767103   0.000000
     4  H    1.087936   1.795002   1.789975   0.000000
     5  C    1.511505   2.134245   2.132796   2.122772   0.000000
     6  O    2.395593   2.699870   2.732002   3.247392   1.223239
     7  C    2.544635   3.279247   3.235427   2.532590   1.481869
     8  H    3.503963   4.159185   4.121588   3.614297   2.168385
     9  O    2.840502   3.619590   3.554793   2.323896   2.382855
                    6          7          8          9
     6  O    0.000000
     7  C    2.364595   0.000000
     8  H    2.566536   1.091556   0.000000
     9  O    3.474740   1.226779   2.039236   0.000000
 Stoichiometry    C3H4O2(3)
 Framework group  C1[X(C3H4O2)]
 Deg. of freedom    21
 Full point group                 C1      NOp   1
 Largest Abelian subgroup         C1      NOp   1
 Largest concise Abelian subgroup C1      NOp   1
                         Standard orientation:                         
 ---------------------------------------------------------------------
 Center     Atomic      Atomic             Coordinates (Angstroms)
 Number     Number       Type             X           Y           Z
 ---------------------------------------------------------------------
      1          6           0       -0.774417   -1.300782    0.000224
      2          1           0       -1.404317   -1.551376   -0.851794
      3          1           0       -1.309456   -1.562413    0.912726
      4          1           0        0.177380   -1.825477   -0.048589
      5          6           0       -0.500382    0.185671   -0.002927
      6          8           0       -1.403465    1.010747   -0.000427
      7          6           0        0.924112    0.593991    0.002187
      8          1           0        1.075617    1.674965    0.008130
      9          8           0        1.849077   -0.211869   -0.001745
 ---------------------------------------------------------------------
 Rotational constants (GHZ):           9.3660730           4.4467176           3.0728913
 Standard basis: Aug-CC-pVTZ (5D, 7F)
 There are   375 symmetry adapted cartesian basis functions of A   symmetry.
 There are   322 symmetry adapted basis functions of A   symmetry.
   322 basis functions,   468 primitive gaussians,   375 cartesian basis functions
    20 alpha electrons       18 beta electrons
       nuclear repulsion energy       160.4329648405 Hartrees.
 NAtoms=    9 NActive=    9 NUniq=    9 SFac= 1.00D+00 NAtFMM=   60 NAOKFM=F Big=F
 Integral buffers will be    131072 words long.
 Raffenetti 2 integral format.
 Two-electron integral symmetry is turned on.
 Nuclear repulsion after empirical dispersion term =      160.4306804107 Hartrees.
 One-electron integrals computed using PRISM.
 NBasis=   322 RedAO= T EigKep=  1.68D-05  NBF=   322
 NBsUse=   322 1.00D-06 EigRej= -1.00D+00 NBFU=   322
 Initial guess from the checkpoint file:  "methyl-glyxal-calcall.chk"
 B after Tr=    -0.000000    0.000000   -0.000000
         Rot=    0.999954    0.000737    0.005296    0.007941 Ang=   1.10 deg.
 Initial guess <Sx>= 0.0000 <Sy>= 0.0000 <Sz>= 1.0000 <S**2>= 2.0158 S= 1.0053
 ExpMin= 2.53D-02 ExpMax= 1.53D+04 ExpMxC= 5.22D+02 IAcc=3 IRadAn=         7 AccDes= 0.00D+00
 Harris functional with IExCor= 4639 and IRadAn=       7 diagonalized for initial guess.
 HarFok:  IExCor= 4639 AccDes= 0.00D+00 IRadAn=         7 IDoV= 1 UseB2=F ITyADJ=14
 ICtDFT=  3500011 ScaDFX=  1.000000  1.000000  1.000000  1.000000
 FoFCou: FMM=F IPFlag=           0 FMFlag=      100000 FMFlg1=           0
         NFxFlg=           0 DoJE=T BraDBF=F KetDBF=T FulRan=T
         wScrn=  0.000000 ICntrl=       500 IOpCl=  0 I1Cent=   200000004 NGrid=           0
         NMat0=    1 NMatS0=      1 NMatT0=    0 NMatD0=    1 NMtDS0=    0 NMtDT0=    0
 Petite list used in FoFCou.
 Requested convergence on RMS density matrix=1.00D-08 within 128 cycles.
 Requested convergence on MAX density matrix=1.00D-06.
 Requested convergence on             energy=1.00D-06.
 No special actions if energy rises.
 SCF Done:  E(UwB97XD) =  -267.079268875     A.U. after   18 cycles
            NFock= 18  Conv=0.45D-08     -V/T= 2.0055
 <Sx>= 0.0000 <Sy>= 0.0000 <Sz>= 1.0000 <S**2>= 2.0159 S= 1.0053
 <L.S>= 0.000000000000E+00
 Annihilation of the first spin contaminant:
 S**2 before annihilation     2.0159,   after     2.0001
 DoSCS=F DFT=T ScalE2(SS,OS)=  1.000000  1.000000
 Range of M.O.s used for correlation:     1   322
 NBasis=   322 NAE=    20 NBE=    18 NFC=     0 NFV=     0
 NROrb=    322 NOA=    20 NOB=    18 NVA=   302 NVB=   304

 **** Warning!!: The largest alpha MO coefficient is  0.49107332D+02


 **** Warning!!: The largest beta MO coefficient is  0.48041628D+02

 Symmetrizing basis deriv contribution to polar:
 IMax=3 JMax=2 DiffMx= 0.00D+00
 G2DrvN: will do    10 centers at a time, making    1 passes.
 Calling FoFCou, ICntrl=  3107 FMM=F I1Cent=   0 AccDes= 0.00D+00.
 End of G2Drv F.D. properties file   721 does not exist.
 End of G2Drv F.D. properties file   722 does not exist.
 End of G2Drv F.D. properties file   788 does not exist.
          IDoAtm=111111111
          Differentiating once with respect to electric field.
                with respect to dipole field.
          Differentiating once with respect to nuclear coordinates.
 CalDSu exits because no D1Ps are significant.
          There are    30 degrees of freedom in the 1st order CPHF.  IDoFFX=6 NUNeed=     3.
     27 vectors produced by pass  0 Test12= 3.84D-14 3.33D-09 XBig12= 1.62D+02 1.04D+01.
 AX will form    27 AO Fock derivatives at one time.
     27 vectors produced by pass  1 Test12= 3.84D-14 3.33D-09 XBig12= 5.83D+01 1.82D+00.
     27 vectors produced by pass  2 Test12= 3.84D-14 3.33D-09 XBig12= 8.60D+00 8.37D-01.
     27 vectors produced by pass  3 Test12= 3.84D-14 3.33D-09 XBig12= 1.66D-01 9.37D-02.
     27 vectors produced by pass  4 Test12= 3.84D-14 3.33D-09 XBig12= 2.36D-03 8.29D-03.
     27 vectors produced by pass  5 Test12= 3.84D-14 3.33D-09 XBig12= 3.38D-05 7.31D-04.
     27 vectors produced by pass  6 Test12= 3.84D-14 3.33D-09 XBig12= 4.98D-07 7.20D-05.
     27 vectors produced by pass  7 Test12= 3.84D-14 3.33D-09 XBig12= 5.17D-09 7.47D-06.
      7 vectors produced by pass  8 Test12= 3.84D-14 3.33D-09 XBig12= 5.19D-11 8.06D-07.
      3 vectors produced by pass  9 Test12= 3.84D-14 3.33D-09 XBig12= 4.85D-13 9.53D-08.
      1 vectors produced by pass 10 Test12= 3.84D-14 3.33D-09 XBig12= 4.38D-15 7.58D-09.
 InvSVY:  IOpt=1 It=  1 EMax= 1.24D-14
 Solved reduced A of dimension   227 with    30 vectors.
 Isotropic polarizability for W=    0.000000       66.84 Bohr**3.
 End of Minotr F.D. properties file   721 does not exist.
 End of Minotr F.D. properties file   722 does not exist.
 End of Minotr F.D. properties file   788 does not exist.
 Calling FoFJK, ICntrl=    100127 FMM=F ISym2X=0 I1Cent= 0 IOpClX= 1 NMat=1 NMatS=1 NMatT=0.
 ***** Axes restored to original set *****
 -------------------------------------------------------------------
 Center     Atomic                   Forces (Hartrees/Bohr)
 Number     Number              X              Y              Z
 -------------------------------------------------------------------
      1        6           0.000063780   -0.000036842    0.000286992
      2        1           0.000034985   -0.000190317   -0.000293173
      3        1           0.000161398   -0.000100818   -0.000063584
      4        1          -0.000151847   -0.000031772   -0.000190312
      5        6          -0.000123130    0.000277362    0.000468338
      6        8           0.000143792   -0.000039655   -0.000087037
      7        6           0.000181305    0.000210996   -0.000110373
      8        1           0.000009814    0.000018664   -0.000024731
      9        8          -0.000320097   -0.000107617    0.000013881
 -------------------------------------------------------------------
 Cartesian Forces:  Max     0.000468338 RMS     0.000178247
 FormGI is forming the generalized inverse of G from B-inverse, IUseBI=4.

 GradGradGradGradGradGradGradGradGradGradGradGradGradGradGradGradGradGrad
 Berny optimization.
 Using GEDIIS/GDIIS optimizer.
 Internal  Forces:  Max     0.000629659 RMS     0.000203302
 Search for a local minimum.
 Step number   4 out of a maximum of   40
 All quantities printed in internal units (Hartrees-Bohrs-Radians)
 Mixed Optimization -- En-DIIS/RFO-DIIS
 Swapping is turned off.
 Second derivative matrix not updated -- analytic derivatives used.
 DE= -1.78D-04 DEPred=-1.92D-04 R= 9.30D-01
 TightC=F SS=  1.41D+00  RLast= 4.79D-01 DXNew= 8.4853D-01 1.4383D+00
 Trust test= 9.30D-01 RLast= 4.79D-01 DXMaxT set to 8.49D-01
 ITU=  1  1  0  0
     Eigenvalues ---    0.00056   0.01237   0.02213   0.04817   0.05595
     Eigenvalues ---    0.05694   0.10180   0.11183   0.13523   0.13941
     Eigenvalues ---    0.14289   0.14832   0.21548   0.29566   0.31518
     Eigenvalues ---    0.33637   0.34267   0.34891   0.34983   0.56900
     Eigenvalues ---    0.78072
 En-DIIS/RFO-DIIS/Sim-DIIS IScMMF=       -3 using points:     4    3
 RFO step:  Lambda=-1.68575439D-05.
 DidBck=F Rises=F RFO-DIIS coefs:    1.37913   -0.37913
 Iteration  1 RMS(Cart)=  0.03841282 RMS(Int)=  0.00086304
 Iteration  2 RMS(Cart)=  0.00091041 RMS(Int)=  0.00004429
 Iteration  3 RMS(Cart)=  0.00000033 RMS(Int)=  0.00004429
 Variable       Old X    -DE/DX   Delta X   Delta X   Delta X     New X
                                 (Linear)    (Quad)   (Total)
    R1        2.05755   0.00004   0.00157  -0.00071   0.00087   2.05842
    R2        2.05917  -0.00013  -0.00144   0.00039  -0.00105   2.05813
    R3        2.05590   0.00011   0.00046  -0.00024   0.00022   2.05613
    R4        2.85633  -0.00002  -0.00012   0.00010  -0.00002   2.85631
    R5        2.31159  -0.00001   0.00169  -0.00186  -0.00017   2.31142
    R6        2.80033  -0.00014  -0.00113   0.00135   0.00022   2.80054
    R7        2.06274   0.00001   0.00025  -0.00029  -0.00004   2.06270
    R8        2.31828   0.00020  -0.00122   0.00141   0.00019   2.31847
    A1        1.89228   0.00020   0.00058   0.00100   0.00158   1.89386
    A2        1.93908  -0.00025  -0.00923   0.00285  -0.00647   1.93261
    A3        1.90667  -0.00001  -0.00305   0.00127  -0.00183   1.90484
    A4        1.92980  -0.00000   0.01065  -0.00579   0.00481   1.93462
    A5        1.90381  -0.00010   0.00381  -0.00179   0.00201   1.90581
    A6        1.89187   0.00016  -0.00244   0.00243  -0.00008   1.89179
    A7        2.12877   0.00050  -0.00616   0.00753   0.00129   2.13006
    A8        2.03225  -0.00063   0.00605  -0.00732  -0.00137   2.03088
    A9        2.12213   0.00013   0.00044  -0.00025   0.00011   2.12224
   A10        1.98921   0.00020  -0.00163   0.00216   0.00053   1.98974
   A11        2.14572  -0.00041   0.00273  -0.00366  -0.00093   2.14479
   A12        2.14825   0.00021  -0.00109   0.00150   0.00041   2.14865
    D1        0.98204   0.00010   0.07131   0.00206   0.07335   1.05539
    D2       -2.16815   0.00021   0.08519  -0.00244   0.08268  -2.08547
    D3       -1.08358  -0.00008   0.07014   0.00115   0.07134  -1.01225
    D4        2.04941   0.00003   0.08402  -0.00335   0.08067   2.13007
    D5        3.09731  -0.00012   0.05653   0.00777   0.06435  -3.12153
    D6       -0.05289  -0.00000   0.07042   0.00327   0.07368   0.02080
    D7       -3.13312  -0.00009  -0.00955   0.00079  -0.00881   3.14125
    D8        0.01010  -0.00011  -0.01105   0.00059  -0.01050  -0.00040
    D9       -0.00010   0.00003   0.00408  -0.00365   0.00048   0.00038
   D10       -3.14006   0.00001   0.00259  -0.00384  -0.00121  -3.14127
         Item               Value     Threshold  Converged?
 Maximum Force            0.000630     0.000450     NO 
 RMS     Force            0.000203     0.000300     YES
 Maximum Displacement     0.094164     0.001800     NO 
 RMS     Displacement     0.038415     0.001200     NO 
 Predicted change in Energy=-7.374405D-06
 GradGradGradGradGradGradGradGradGradGradGradGradGradGradGradGradGradGrad

                          Input orientation:                          
 ---------------------------------------------------------------------
 Center     Atomic      Atomic             Coordinates (Angstroms)
 Number     Number       Type             X           Y           Z
 ---------------------------------------------------------------------
      1          6           0       -1.487877    0.224288    0.057530
      2          1           0       -1.921617    0.924925   -0.654849
      3          1           0       -1.957389    0.382267    1.027464
      4          1           0       -1.627180   -0.801457   -0.277588
      5          6           0       -0.004607    0.490624    0.174129
      6          8           0        0.433454    1.567663    0.553844
      7          6           0        0.895740   -0.626069   -0.198225
      8          1           0        1.957382   -0.392108   -0.100110
      9          8           0        0.482281   -1.715498   -0.582195
 ---------------------------------------------------------------------
                    Distance matrix (angstroms):
                    1          2          3          4          5
     1  C    0.000000
     2  H    1.089269   0.000000
     3  H    1.089114   1.768031   0.000000
     4  H    1.088055   1.791484   1.792596   0.000000
     5  C    1.511497   2.133248   2.133841   2.122797   0.000000
     6  O    2.396352   2.724043   2.710279   3.248111   1.223149
     7  C    2.543649   3.248321   3.264874   2.530255   1.481984
     8  H    3.503513   4.133877   4.146867   3.612222   2.168830
     9  O    2.837876   3.571531   3.597722   2.319069   2.382449
                    6          7          8          9
     6  O    0.000000
     7  C    2.364694   0.000000
     8  H    2.567238   1.091534   0.000000
     9  O    3.474495   1.226881   2.039532   0.000000
 Stoichiometry    C3H4O2(3)
 Framework group  C1[X(C3H4O2)]
 Deg. of freedom    21
 Full point group                 C1      NOp   1
 Largest Abelian subgroup         C1      NOp   1
 Largest concise Abelian subgroup C1      NOp   1
                         Standard orientation:                         
 ---------------------------------------------------------------------
 Center     Atomic      Atomic             Coordinates (Angstroms)
 Number     Number       Type             X           Y           Z
 ---------------------------------------------------------------------
      1          6           0       -0.771124   -1.301847    0.000200
      2          1           0       -1.333589   -1.562631   -0.895418
      3          1           0       -1.371794   -1.556792    0.872191
      4          1           0        0.183204   -1.824030    0.021329
      5          6           0       -0.501105    0.185335    0.000313
      6          8           0       -1.405295    1.009068   -0.000077
      7          6           0        0.922967    0.595574   -0.000044
      8          1           0        1.073623    1.676661   -0.000290
      9          8           0        1.848311   -0.210015   -0.000001
 ---------------------------------------------------------------------
 Rotational constants (GHZ):           9.3643735           4.4494646           3.0740835
 Standard basis: Aug-CC-pVTZ (5D, 7F)
 There are   375 symmetry adapted cartesian basis functions of A   symmetry.
 There are   322 symmetry adapted basis functions of A   symmetry.
   322 basis functions,   468 primitive gaussians,   375 cartesian basis functions
    20 alpha electrons       18 beta electrons
       nuclear repulsion energy       160.4458492159 Hartrees.
 NAtoms=    9 NActive=    9 NUniq=    9 SFac= 1.00D+00 NAtFMM=   60 NAOKFM=F Big=F
 Integral buffers will be    131072 words long.
 Raffenetti 2 integral format.
 Two-electron integral symmetry is turned on.
 Nuclear repulsion after empirical dispersion term =      160.4435658024 Hartrees.
 One-electron integrals computed using PRISM.
 NBasis=   322 RedAO= T EigKep=  1.68D-05  NBF=   322
 NBsUse=   322 1.00D-06 EigRej= -1.00D+00 NBFU=   322
 Initial guess from the checkpoint file:  "methyl-glyxal-calcall.chk"
 B after Tr=    -0.000000   -0.000000    0.000000
         Rot=    0.999998    0.000442    0.001967   -0.000787 Ang=   0.25 deg.
 Initial guess <Sx>= 0.0000 <Sy>= 0.0000 <Sz>= 1.0000 <S**2>= 2.0159 S= 1.0053
 ExpMin= 2.53D-02 ExpMax= 1.53D+04 ExpMxC= 5.22D+02 IAcc=3 IRadAn=         7 AccDes= 0.00D+00
 Harris functional with IExCor= 4639 and IRadAn=       7 diagonalized for initial guess.
 HarFok:  IExCor= 4639 AccDes= 0.00D+00 IRadAn=         7 IDoV= 1 UseB2=F ITyADJ=14
 ICtDFT=  3500011 ScaDFX=  1.000000  1.000000  1.000000  1.000000
 FoFCou: FMM=F IPFlag=           0 FMFlag=      100000 FMFlg1=           0
         NFxFlg=           0 DoJE=T BraDBF=F KetDBF=T FulRan=T
         wScrn=  0.000000 ICntrl=       500 IOpCl=  0 I1Cent=   200000004 NGrid=           0
         NMat0=    1 NMatS0=      1 NMatT0=    0 NMatD0=    1 NMtDS0=    0 NMtDT0=    0
 Petite list used in FoFCou.
 Requested convergence on RMS density matrix=1.00D-08 within 128 cycles.
 Requested convergence on MAX density matrix=1.00D-06.
 Requested convergence on             energy=1.00D-06.
 No special actions if energy rises.
 SCF Done:  E(UwB97XD) =  -267.079276388     A.U. after   18 cycles
            NFock= 18  Conv=0.22D-08     -V/T= 2.0055
 <Sx>= 0.0000 <Sy>= 0.0000 <Sz>= 1.0000 <S**2>= 2.0159 S= 1.0053
 <L.S>= 0.000000000000E+00
 Annihilation of the first spin contaminant:
 S**2 before annihilation     2.0159,   after     2.0001
 DoSCS=F DFT=T ScalE2(SS,OS)=  1.000000  1.000000
 Range of M.O.s used for correlation:     1   322
 NBasis=   322 NAE=    20 NBE=    18 NFC=     0 NFV=     0
 NROrb=    322 NOA=    20 NOB=    18 NVA=   302 NVB=   304

 **** Warning!!: The largest alpha MO coefficient is  0.50380203D+02


 **** Warning!!: The largest beta MO coefficient is  0.49352216D+02

 Symmetrizing basis deriv contribution to polar:
 IMax=3 JMax=2 DiffMx= 0.00D+00
 G2DrvN: will do    10 centers at a time, making    1 passes.
 Calling FoFCou, ICntrl=  3107 FMM=F I1Cent=   0 AccDes= 0.00D+00.
 End of G2Drv F.D. properties file   721 does not exist.
 End of G2Drv F.D. properties file   722 does not exist.
 End of G2Drv F.D. properties file   788 does not exist.
          IDoAtm=111111111
          Differentiating once with respect to electric field.
                with respect to dipole field.
          Differentiating once with respect to nuclear coordinates.
 CalDSu exits because no D1Ps are significant.
          There are    30 degrees of freedom in the 1st order CPHF.  IDoFFX=6 NUNeed=     3.
     27 vectors produced by pass  0 Test12= 3.84D-14 3.33D-09 XBig12= 1.62D+02 1.04D+01.
 AX will form    27 AO Fock derivatives at one time.
     27 vectors produced by pass  1 Test12= 3.84D-14 3.33D-09 XBig12= 5.83D+01 1.82D+00.
     27 vectors produced by pass  2 Test12= 3.84D-14 3.33D-09 XBig12= 8.60D+00 8.39D-01.
     27 vectors produced by pass  3 Test12= 3.84D-14 3.33D-09 XBig12= 1.66D-01 9.37D-02.
     27 vectors produced by pass  4 Test12= 3.84D-14 3.33D-09 XBig12= 2.36D-03 8.29D-03.
     27 vectors produced by pass  5 Test12= 3.84D-14 3.33D-09 XBig12= 3.37D-05 7.29D-04.
     27 vectors produced by pass  6 Test12= 3.84D-14 3.33D-09 XBig12= 4.97D-07 7.25D-05.
     27 vectors produced by pass  7 Test12= 3.84D-14 3.33D-09 XBig12= 5.16D-09 7.47D-06.
      7 vectors produced by pass  8 Test12= 3.84D-14 3.33D-09 XBig12= 5.17D-11 8.09D-07.
      3 vectors produced by pass  9 Test12= 3.84D-14 3.33D-09 XBig12= 4.83D-13 9.54D-08.
      1 vectors produced by pass 10 Test12= 3.84D-14 3.33D-09 XBig12= 4.35D-15 7.71D-09.
 InvSVY:  IOpt=1 It=  1 EMax= 1.07D-14
 Solved reduced A of dimension   227 with    30 vectors.
 Isotropic polarizability for W=    0.000000       66.77 Bohr**3.
 End of Minotr F.D. properties file   721 does not exist.
 End of Minotr F.D. properties file   722 does not exist.
 End of Minotr F.D. properties file   788 does not exist.
 Calling FoFJK, ICntrl=    100127 FMM=F ISym2X=0 I1Cent= 0 IOpClX= 1 NMat=1 NMatS=1 NMatT=0.
 ***** Axes restored to original set *****
 -------------------------------------------------------------------
 Center     Atomic                   Forces (Hartrees/Bohr)
 Number     Number              X              Y              Z
 -------------------------------------------------------------------
      1        6           0.000040757   -0.000023280    0.000003360
      2        1           0.000022787   -0.000052996   -0.000056640
      3        1           0.000055763   -0.000083181    0.000000102
      4        1          -0.000074852   -0.000014320   -0.000039860
      5        6          -0.000045528    0.000180376    0.000128824
      6        8           0.000058801   -0.000035989   -0.000042262
      7        6           0.000075343    0.000093228    0.000022897
      8        1           0.000002078    0.000006288   -0.000004301
      9        8          -0.000135148   -0.000070126   -0.000012121
 -------------------------------------------------------------------
 Cartesian Forces:  Max     0.000180376 RMS     0.000067276
 FormGI is forming the generalized inverse of G from B-inverse, IUseBI=4.

 GradGradGradGradGradGradGradGradGradGradGradGradGradGradGradGradGradGrad
 Berny optimization.
 Using GEDIIS/GDIIS optimizer.
 Internal  Forces:  Max     0.000263529 RMS     0.000082181
 Search for a local minimum.
 Step number   5 out of a maximum of   40
 All quantities printed in internal units (Hartrees-Bohrs-Radians)
 Mixed Optimization -- En-DIIS/RFO-DIIS
 Swapping is turned off.
 Second derivative matrix not updated -- analytic derivatives used.
 DE= -7.51D-06 DEPred=-7.37D-06 R= 1.02D+00
 TightC=F SS=  1.41D+00  RLast= 1.83D-01 DXNew= 1.4270D+00 5.5036D-01
 Trust test= 1.02D+00 RLast= 1.83D-01 DXMaxT set to 8.49D-01
 ITU=  1  1  1  0  0
     Eigenvalues ---    0.00054   0.01237   0.02215   0.04820   0.05594
     Eigenvalues ---    0.05700   0.10167   0.11199   0.13539   0.13939
     Eigenvalues ---    0.14357   0.14853   0.21640   0.29562   0.31685
     Eigenvalues ---    0.33645   0.34295   0.34899   0.34979   0.56916
     Eigenvalues ---    0.78069
 En-DIIS/RFO-DIIS/Sim-DIIS IScMMF=       -3 using points:     5    4    3
 RFO step:  Lambda=-2.49533816D-06.
 DidBck=T Rises=F RFO-DIIS coefs:    0.68560    0.34603   -0.03163
 Iteration  1 RMS(Cart)=  0.00905627 RMS(Int)=  0.00004742
 Iteration  2 RMS(Cart)=  0.00004970 RMS(Int)=  0.00000372
 Iteration  3 RMS(Cart)=  0.00000000 RMS(Int)=  0.00000372
 Variable       Old X    -DE/DX   Delta X   Delta X   Delta X     New X
                                 (Linear)    (Quad)   (Total)
    R1        2.05842  -0.00001  -0.00014  -0.00003  -0.00017   2.05825
    R2        2.05813  -0.00004   0.00021  -0.00015   0.00006   2.05819
    R3        2.05613   0.00004  -0.00003   0.00010   0.00006   2.05619
    R4        2.85631  -0.00001  -0.00001  -0.00002  -0.00002   2.85629
    R5        2.31142  -0.00002   0.00019  -0.00045  -0.00025   2.31117
    R6        2.80054  -0.00006  -0.00016   0.00040   0.00023   2.80078
    R7        2.06270   0.00000   0.00003  -0.00008  -0.00004   2.06266
    R8        2.31847   0.00011  -0.00016   0.00040   0.00024   2.31871
    A1        1.89386   0.00007  -0.00045   0.00126   0.00082   1.89467
    A2        1.93261  -0.00007   0.00127  -0.00102   0.00024   1.93285
    A3        1.90484  -0.00001   0.00032   0.00002   0.00033   1.90518
    A4        1.93462  -0.00004  -0.00063  -0.00072  -0.00135   1.93326
    A5        1.90581  -0.00005  -0.00031  -0.00013  -0.00044   1.90537
    A6        1.89179   0.00009  -0.00018   0.00060   0.00041   1.89221
    A7        2.13006   0.00021  -0.00092   0.00203   0.00111   2.13116
    A8        2.03088  -0.00026   0.00093  -0.00200  -0.00107   2.02981
    A9        2.12224   0.00005   0.00000  -0.00003  -0.00003   2.12221
   A10        1.98974   0.00008  -0.00030   0.00062   0.00032   1.99006
   A11        2.14479  -0.00016   0.00052  -0.00106  -0.00054   2.14425
   A12        2.14865   0.00008  -0.00022   0.00044   0.00022   2.14887
    D1        1.05539   0.00001  -0.01711  -0.00003  -0.01714   1.03825
    D2       -2.08547   0.00003  -0.01889   0.00125  -0.01765  -2.10312
    D3       -1.01225  -0.00005  -0.01658  -0.00149  -0.01806  -1.03031
    D4        2.13007  -0.00003  -0.01835  -0.00022  -0.01857   2.11150
    D5       -3.12153  -0.00003  -0.01552  -0.00090  -0.01641  -3.13793
    D6        0.02080  -0.00001  -0.01729   0.00038  -0.01691   0.00388
    D7        3.14125  -0.00001   0.00197  -0.00179   0.00018   3.14143
    D8       -0.00040  -0.00002   0.00238  -0.00216   0.00021  -0.00019
    D9        0.00038   0.00000   0.00019  -0.00053  -0.00033   0.00005
   D10       -3.14127  -0.00001   0.00060  -0.00090  -0.00029  -3.14156
         Item               Value     Threshold  Converged?
 Maximum Force            0.000264     0.000450     YES
 RMS     Force            0.000082     0.000300     YES
 Maximum Displacement     0.024110     0.001800     NO 
 RMS     Displacement     0.009057     0.001200     NO 
 Predicted change in Energy=-1.223425D-06
 GradGradGradGradGradGradGradGradGradGradGradGradGradGradGradGradGradGrad

                          Input orientation:                          
 ---------------------------------------------------------------------
 Center     Atomic      Atomic             Coordinates (Angstroms)
 Number     Number       Type             X           Y           Z
 ---------------------------------------------------------------------
      1          6           0       -1.487544    0.224586    0.056252
      2          1           0       -1.925160    0.932423   -0.646434
      3          1           0       -1.953757    0.369508    1.029844
      4          1           0       -1.626369   -0.797668   -0.289669
      5          6           0       -0.004447    0.492469    0.171338
      6          8           0        0.434171    1.571145    0.545289
      7          6           0        0.895388   -0.626764   -0.195076
      8          1           0        1.957214   -0.393069   -0.098594
      9          8           0        0.480691   -1.717994   -0.572949
 ---------------------------------------------------------------------
                    Distance matrix (angstroms):
                    1          2          3          4          5
     1  C    0.000000
     2  H    1.089179   0.000000
     3  H    1.089146   1.768503   0.000000
     4  H    1.088088   1.791584   1.791815   0.000000
     5  C    1.511484   2.133413   2.133533   2.123113   0.000000
     6  O    2.396950   2.719304   2.716786   3.248731   1.223016
     7  C    2.542898   3.254271   3.257394   2.529311   1.482108
     8  H    3.503117   4.138827   4.141327   3.611408   2.169136
     9  O    2.836100   3.580256   3.585130   2.316668   2.382324
                    6          7          8          9
     6  O    0.000000
     7  C    2.364670   0.000000
     8  H    2.567563   1.091511   0.000000
     9  O    3.474343   1.227007   2.039744   0.000000
 Stoichiometry    C3H4O2(3)
 Framework group  C1[X(C3H4O2)]
 Deg. of freedom    21
 Full point group                 C1      NOp   1
 Largest Abelian subgroup         C1      NOp   1
 Largest concise Abelian subgroup C1      NOp   1
                         Standard orientation:                         
 ---------------------------------------------------------------------
 Center     Atomic      Atomic             Coordinates (Angstroms)
 Number     Number       Type             X           Y           Z
 ---------------------------------------------------------------------
      1          6           0       -0.768768   -1.302625    0.000026
      2          1           0       -1.345976   -1.562138   -0.886423
      3          1           0       -1.353082   -1.561129    0.882065
      4          1           0        0.186619   -1.823352    0.003909
      5          6           0       -0.501710    0.185079    0.000085
      6          8           0       -1.406529    1.007922   -0.000006
      7          6           0        0.922103    0.596660   -0.000034
      8          1           0        1.072105    1.677815   -0.000152
      9          8           0        1.847852   -0.208657    0.000023
 ---------------------------------------------------------------------
 Rotational constants (GHZ):           9.3628712           4.4513333           3.0748455
 Standard basis: Aug-CC-pVTZ (5D, 7F)
 There are   375 symmetry adapted cartesian basis functions of A   symmetry.
 There are   322 symmetry adapted basis functions of A   symmetry.
   322 basis functions,   468 primitive gaussians,   375 cartesian basis functions
    20 alpha electrons       18 beta electrons
       nuclear repulsion energy       160.4536263349 Hartrees.
 NAtoms=    9 NActive=    9 NUniq=    9 SFac= 1.00D+00 NAtFMM=   60 NAOKFM=F Big=F
 Integral buffers will be    131072 words long.
 Raffenetti 2 integral format.
 Two-electron integral symmetry is turned on.
 Nuclear repulsion after empirical dispersion term =      160.4513432623 Hartrees.
 One-electron integrals computed using PRISM.
 NBasis=   322 RedAO= T EigKep=  1.69D-05  NBF=   322
 NBsUse=   322 1.00D-06 EigRej= -1.00D+00 NBFU=   322
 Initial guess from the checkpoint file:  "methyl-glyxal-calcall.chk"
 B after Tr=    -0.000000    0.000000   -0.000000
         Rot=    1.000000   -0.000126   -0.000460   -0.000554 Ang=  -0.08 deg.
 Initial guess <Sx>= 0.0000 <Sy>= 0.0000 <Sz>= 1.0000 <S**2>= 2.0159 S= 1.0053
 ExpMin= 2.53D-02 ExpMax= 1.53D+04 ExpMxC= 5.22D+02 IAcc=3 IRadAn=         7 AccDes= 0.00D+00
 Harris functional with IExCor= 4639 and IRadAn=       7 diagonalized for initial guess.
 HarFok:  IExCor= 4639 AccDes= 0.00D+00 IRadAn=         7 IDoV= 1 UseB2=F ITyADJ=14
 ICtDFT=  3500011 ScaDFX=  1.000000  1.000000  1.000000  1.000000
 FoFCou: FMM=F IPFlag=           0 FMFlag=      100000 FMFlg1=           0
         NFxFlg=           0 DoJE=T BraDBF=F KetDBF=T FulRan=T
         wScrn=  0.000000 ICntrl=       500 IOpCl=  0 I1Cent=   200000004 NGrid=           0
         NMat0=    1 NMatS0=      1 NMatT0=    0 NMatD0=    1 NMtDS0=    0 NMtDT0=    0
 Petite list used in FoFCou.
 Requested convergence on RMS density matrix=1.00D-08 within 128 cycles.
 Requested convergence on MAX density matrix=1.00D-06.
 Requested convergence on             energy=1.00D-06.
 No special actions if energy rises.
 SCF Done:  E(UwB97XD) =  -267.079277624     A.U. after   16 cycles
            NFock= 16  Conv=0.26D-08     -V/T= 2.0055
 <Sx>= 0.0000 <Sy>= 0.0000 <Sz>= 1.0000 <S**2>= 2.0159 S= 1.0053
 <L.S>= 0.000000000000E+00
 Annihilation of the first spin contaminant:
 S**2 before annihilation     2.0159,   after     2.0001
 DoSCS=F DFT=T ScalE2(SS,OS)=  1.000000  1.000000
 Range of M.O.s used for correlation:     1   322
 NBasis=   322 NAE=    20 NBE=    18 NFC=     0 NFV=     0
 NROrb=    322 NOA=    20 NOB=    18 NVA=   302 NVB=   304

 **** Warning!!: The largest alpha MO coefficient is  0.50782095D+02


 **** Warning!!: The largest beta MO coefficient is  0.49787655D+02

 Symmetrizing basis deriv contribution to polar:
 IMax=3 JMax=2 DiffMx= 0.00D+00
 G2DrvN: will do    10 centers at a time, making    1 passes.
 Calling FoFCou, ICntrl=  3107 FMM=F I1Cent=   0 AccDes= 0.00D+00.
 End of G2Drv F.D. properties file   721 does not exist.
 End of G2Drv F.D. properties file   722 does not exist.
 End of G2Drv F.D. properties file   788 does not exist.
          IDoAtm=111111111
          Differentiating once with respect to electric field.
                with respect to dipole field.
          Differentiating once with respect to nuclear coordinates.
 CalDSu exits because no D1Ps are significant.
          There are    30 degrees of freedom in the 1st order CPHF.  IDoFFX=6 NUNeed=     3.
     27 vectors produced by pass  0 Test12= 3.84D-14 3.33D-09 XBig12= 1.62D+02 1.04D+01.
 AX will form    27 AO Fock derivatives at one time.
     27 vectors produced by pass  1 Test12= 3.84D-14 3.33D-09 XBig12= 5.83D+01 1.82D+00.
     27 vectors produced by pass  2 Test12= 3.84D-14 3.33D-09 XBig12= 8.62D+00 8.42D-01.
     27 vectors produced by pass  3 Test12= 3.84D-14 3.33D-09 XBig12= 1.66D-01 9.39D-02.
     27 vectors produced by pass  4 Test12= 3.84D-14 3.33D-09 XBig12= 2.36D-03 8.27D-03.
     27 vectors produced by pass  5 Test12= 3.84D-14 3.33D-09 XBig12= 3.37D-05 7.29D-04.
     27 vectors produced by pass  6 Test12= 3.84D-14 3.33D-09 XBig12= 4.97D-07 7.25D-05.
     27 vectors produced by pass  7 Test12= 3.84D-14 3.33D-09 XBig12= 5.16D-09 7.47D-06.
      7 vectors produced by pass  8 Test12= 3.84D-14 3.33D-09 XBig12= 5.16D-11 8.09D-07.
      3 vectors produced by pass  9 Test12= 3.84D-14 3.33D-09 XBig12= 4.83D-13 9.53D-08.
      1 vectors produced by pass 10 Test12= 3.84D-14 3.33D-09 XBig12= 4.34D-15 7.73D-09.
 InvSVY:  IOpt=1 It=  1 EMax= 1.60D-14
 Solved reduced A of dimension   227 with    30 vectors.
 Isotropic polarizability for W=    0.000000       66.74 Bohr**3.
 End of Minotr F.D. properties file   721 does not exist.
 End of Minotr F.D. properties file   722 does not exist.
 End of Minotr F.D. properties file   788 does not exist.
 Calling FoFJK, ICntrl=    100127 FMM=F ISym2X=0 I1Cent= 0 IOpClX= 1 NMat=1 NMatS=1 NMatT=0.
 ***** Axes restored to original set *****
 -------------------------------------------------------------------
 Center     Atomic                   Forces (Hartrees/Bohr)
 Number     Number              X              Y              Z
 -------------------------------------------------------------------
      1        6           0.000001886   -0.000001088   -0.000000210
      2        1          -0.000001160    0.000000457   -0.000001700
      3        1           0.000003940   -0.000003835    0.000000057
      4        1          -0.000002044   -0.000001006   -0.000003908
      5        6          -0.000003470    0.000001322    0.000006755
      6        8           0.000002274    0.000003119   -0.000002700
      7        6           0.000003598    0.000002537    0.000001126
      8        1           0.000000134    0.000000554   -0.000000243
      9        8          -0.000005159   -0.000002059    0.000000824
 -------------------------------------------------------------------
 Cartesian Forces:  Max     0.000006755 RMS     0.000002681
 FormGI is forming the generalized inverse of G from B-inverse, IUseBI=4.

 GradGradGradGradGradGradGradGradGradGradGradGradGradGradGradGradGradGrad
 Berny optimization.
 Using GEDIIS/GDIIS optimizer.
 Internal  Forces:  Max     0.000009303 RMS     0.000003283
 Search for a local minimum.
 Step number   6 out of a maximum of   40
 All quantities printed in internal units (Hartrees-Bohrs-Radians)
 Mixed Optimization -- En-DIIS/RFO-DIIS
 Swapping is turned off.
 Second derivative matrix not updated -- analytic derivatives used.
 DE= -1.24D-06 DEPred=-1.22D-06 R= 1.01D+00
 TightC=F SS=  1.41D+00  RLast= 4.29D-02 DXNew= 1.4270D+00 1.2860D-01
 Trust test= 1.01D+00 RLast= 4.29D-02 DXMaxT set to 8.49D-01
 ITU=  1  1  1  1  0  0
     Eigenvalues ---    0.00053   0.01236   0.02218   0.04817   0.05593
     Eigenvalues ---    0.05703   0.10156   0.11203   0.13552   0.13936
     Eigenvalues ---    0.14376   0.14865   0.21677   0.29555   0.31760
     Eigenvalues ---    0.33652   0.34303   0.34910   0.34981   0.56924
     Eigenvalues ---    0.78071
 En-DIIS/RFO-DIIS/Sim-DIIS IScMMF=       -3 using points:     6    5    4    3
 RFO step:  Lambda=-5.45917328D-08.
 DidBck=F Rises=F RFO-DIIS coefs:    1.11956   -0.14773    0.03131   -0.00314
 Iteration  1 RMS(Cart)=  0.00184770 RMS(Int)=  0.00000202
 Iteration  2 RMS(Cart)=  0.00000208 RMS(Int)=  0.00000040
 Iteration  3 RMS(Cart)=  0.00000000 RMS(Int)=  0.00000040
 Variable       Old X    -DE/DX   Delta X   Delta X   Delta X     New X
                                 (Linear)    (Quad)   (Total)
    R1        2.05825   0.00000  -0.00003   0.00000  -0.00003   2.05822
    R2        2.05819  -0.00000   0.00002   0.00000   0.00003   2.05822
    R3        2.05619   0.00000   0.00001  -0.00000   0.00000   2.05619
    R4        2.85629  -0.00000  -0.00000  -0.00000  -0.00000   2.85629
    R5        2.31117   0.00000  -0.00001   0.00001   0.00000   2.31117
    R6        2.80078  -0.00000   0.00001  -0.00001   0.00000   2.80078
    R7        2.06266   0.00000  -0.00000   0.00000  -0.00000   2.06266
    R8        2.31871   0.00000   0.00001  -0.00001   0.00001   2.31871
    A1        1.89467   0.00000   0.00006  -0.00004   0.00002   1.89469
    A2        1.93285  -0.00000   0.00013   0.00005   0.00018   1.93303
    A3        1.90518   0.00000   0.00007   0.00002   0.00008   1.90526
    A4        1.93326   0.00000  -0.00021   0.00001  -0.00020   1.93307
    A5        1.90537  -0.00000  -0.00008  -0.00002  -0.00009   1.90528
    A6        1.89221   0.00000   0.00003  -0.00002   0.00001   1.89221
    A7        2.13116   0.00001   0.00004  -0.00002   0.00002   2.13118
    A8        2.02981  -0.00001  -0.00004   0.00002  -0.00003   2.02979
    A9        2.12221   0.00000  -0.00000   0.00001   0.00000   2.12221
   A10        1.99006   0.00000   0.00001   0.00000   0.00001   1.99007
   A11        2.14425  -0.00001  -0.00002  -0.00001  -0.00002   2.14423
   A12        2.14887   0.00000   0.00001   0.00000   0.00001   2.14888
    D1        1.03825  -0.00000  -0.00353  -0.00004  -0.00356   1.03469
    D2       -2.10312  -0.00000  -0.00373  -0.00003  -0.00376  -2.10688
    D3       -1.03031  -0.00000  -0.00359   0.00001  -0.00358  -1.03389
    D4        2.11150  -0.00000  -0.00380   0.00002  -0.00378   2.10773
    D5       -3.13793  -0.00000  -0.00331   0.00001  -0.00329  -3.14122
    D6        0.00388  -0.00000  -0.00351   0.00002  -0.00349   0.00039
    D7        3.14143  -0.00000   0.00019  -0.00004   0.00015   3.14158
    D8       -0.00019  -0.00000   0.00023  -0.00006   0.00017  -0.00002
    D9        0.00005   0.00000  -0.00002  -0.00003  -0.00005   0.00001
   D10       -3.14156  -0.00000   0.00002  -0.00005  -0.00003  -3.14159
         Item               Value     Threshold  Converged?
 Maximum Force            0.000009     0.000450     YES
 RMS     Force            0.000003     0.000300     YES
 Maximum Displacement     0.004661     0.001800     NO 
 RMS     Displacement     0.001848     0.001200     NO 
 Predicted change in Energy=-2.687155D-08
 GradGradGradGradGradGradGradGradGradGradGradGradGradGradGradGradGradGrad

                          Input orientation:                          
 ---------------------------------------------------------------------
 Center     Atomic      Atomic             Coordinates (Angstroms)
 Number     Number       Type             X           Y           Z
 ---------------------------------------------------------------------
      1          6           0       -1.487531    0.224669    0.055988
      2          1           0       -1.925943    0.934069   -0.644601
      3          1           0       -1.952997    0.367042    1.030331
      4          1           0       -1.626310   -0.796855   -0.292105
      5          6           0       -0.004434    0.492715    0.170670
      6          8           0        0.434207    1.571776    0.543485
      7          6           0        0.895371   -0.626967   -0.194448
      8          1           0        1.957205   -0.393224   -0.098178
      9          8           0        0.480620   -1.718588   -0.571141
 ---------------------------------------------------------------------
                    Distance matrix (angstroms):
                    1          2          3          4          5
     1  C    0.000000
     2  H    1.089164   0.000000
     3  H    1.089161   1.768516   0.000000
     4  H    1.088091   1.791684   1.791708   0.000000
     5  C    1.511482   2.133461   2.133473   2.123119   0.000000
     6  O    2.396961   2.718184   2.717930   3.248747   1.223016
     7  C    2.542878   3.255655   3.255970   2.529284   1.482110
     8  H    3.503108   4.139942   4.140195   3.611386   2.169146
     9  O    2.836046   3.582392   3.582883   2.316594   2.382314
                    6          7          8          9
     6  O    0.000000
     7  C    2.364675   0.000000
     8  H    2.567582   1.091510   0.000000
     9  O    3.474340   1.227009   2.039752   0.000000
 Stoichiometry    C3H4O2(3)
 Framework group  C1[X(C3H4O2)]
 Deg. of freedom    21
 Full point group                 C1      NOp   1
 Largest Abelian subgroup         C1      NOp   1
 Largest concise Abelian subgroup C1      NOp   1
                         Standard orientation:                         
 ---------------------------------------------------------------------
 Center     Atomic      Atomic             Coordinates (Angstroms)
 Number     Number       Type             X           Y           Z
 ---------------------------------------------------------------------
      1          6           0       -0.768700   -1.302645    0.000003
      2          1           0       -1.349087   -1.561729   -0.884477
      3          1           0       -1.349804   -1.561628    0.884038
      4          1           0        0.186719   -1.823332    0.000394
      5          6           0       -0.501722    0.185071    0.000009
      6          8           0       -1.406568    1.007885   -0.000001
      7          6           0        0.922082    0.596693   -0.000004
      8          1           0        1.072066    1.677849   -0.000016
      9          8           0        1.847837   -0.208620    0.000002
 ---------------------------------------------------------------------
 Rotational constants (GHZ):           9.3628672           4.4513812           3.0748689
 Standard basis: Aug-CC-pVTZ (5D, 7F)
 There are   375 symmetry adapted cartesian basis functions of A   symmetry.
 There are   322 symmetry adapted basis functions of A   symmetry.
   322 basis functions,   468 primitive gaussians,   375 cartesian basis functions
    20 alpha electrons       18 beta electrons
       nuclear repulsion energy       160.4538477106 Hartrees.
 NAtoms=    9 NActive=    9 NUniq=    9 SFac= 1.00D+00 NAtFMM=   60 NAOKFM=F Big=F
 Integral buffers will be    131072 words long.
 Raffenetti 2 integral format.
 Two-electron integral symmetry is turned on.
 Nuclear repulsion after empirical dispersion term =      160.4515646481 Hartrees.
 One-electron integrals computed using PRISM.
 NBasis=   322 RedAO= T EigKep=  1.69D-05  NBF=   322
 NBsUse=   322 1.00D-06 EigRej= -1.00D+00 NBFU=   322
 Initial guess from the checkpoint file:  "methyl-glyxal-calcall.chk"
 B after Tr=    -0.000000   -0.000000    0.000000
         Rot=    1.000000   -0.000024   -0.000095   -0.000016 Ang=  -0.01 deg.
 Initial guess <Sx>= 0.0000 <Sy>= 0.0000 <Sz>= 1.0000 <S**2>= 2.0159 S= 1.0053
 Requested convergence on RMS density matrix=1.00D-08 within 128 cycles.
 Requested convergence on MAX density matrix=1.00D-06.
 Requested convergence on             energy=1.00D-06.
 No special actions if energy rises.
 SCF Done:  E(UwB97XD) =  -267.079277650     A.U. after   10 cycles
            NFock= 10  Conv=0.72D-08     -V/T= 2.0055
 <Sx>= 0.0000 <Sy>= 0.0000 <Sz>= 1.0000 <S**2>= 2.0159 S= 1.0053
 <L.S>= 0.000000000000E+00
 Annihilation of the first spin contaminant:
 S**2 before annihilation     2.0159,   after     2.0001
 DoSCS=F DFT=T ScalE2(SS,OS)=  1.000000  1.000000
 Range of M.O.s used for correlation:     1   322
 NBasis=   322 NAE=    20 NBE=    18 NFC=     0 NFV=     0
 NROrb=    322 NOA=    20 NOB=    18 NVA=   302 NVB=   304

 **** Warning!!: The largest alpha MO coefficient is  0.50793119D+02


 **** Warning!!: The largest beta MO coefficient is  0.49799198D+02

 Symmetrizing basis deriv contribution to polar:
 IMax=3 JMax=2 DiffMx= 0.00D+00
 G2DrvN: will do    10 centers at a time, making    1 passes.
 Calling FoFCou, ICntrl=  3107 FMM=F I1Cent=   0 AccDes= 0.00D+00.
 End of G2Drv F.D. properties file   721 does not exist.
 End of G2Drv F.D. properties file   722 does not exist.
 End of G2Drv F.D. properties file   788 does not exist.
          IDoAtm=111111111
          Differentiating once with respect to electric field.
                with respect to dipole field.
          Differentiating once with respect to nuclear coordinates.
 CalDSu exits because no D1Ps are significant.
          There are    30 degrees of freedom in the 1st order CPHF.  IDoFFX=6 NUNeed=     3.
     27 vectors produced by pass  0 Test12= 3.84D-14 3.33D-09 XBig12= 1.62D+02 1.04D+01.
 AX will form    27 AO Fock derivatives at one time.
     27 vectors produced by pass  1 Test12= 3.84D-14 3.33D-09 XBig12= 5.83D+01 1.82D+00.
     27 vectors produced by pass  2 Test12= 3.84D-14 3.33D-09 XBig12= 8.62D+00 8.42D-01.
     27 vectors produced by pass  3 Test12= 3.84D-14 3.33D-09 XBig12= 1.66D-01 9.39D-02.
     27 vectors produced by pass  4 Test12= 3.84D-14 3.33D-09 XBig12= 2.36D-03 8.27D-03.
     27 vectors produced by pass  5 Test12= 3.84D-14 3.33D-09 XBig12= 3.37D-05 7.29D-04.
     27 vectors produced by pass  6 Test12= 3.84D-14 3.33D-09 XBig12= 4.97D-07 7.25D-05.
     27 vectors produced by pass  7 Test12= 3.84D-14 3.33D-09 XBig12= 5.16D-09 7.47D-06.
      7 vectors produced by pass  8 Test12= 3.84D-14 3.33D-09 XBig12= 5.16D-11 8.09D-07.
      3 vectors produced by pass  9 Test12= 3.84D-14 3.33D-09 XBig12= 4.83D-13 9.53D-08.
      1 vectors produced by pass 10 Test12= 3.84D-14 3.33D-09 XBig12= 4.34D-15 7.73D-09.
 InvSVY:  IOpt=1 It=  1 EMax= 8.56D-15
 Solved reduced A of dimension   227 with    30 vectors.
 Isotropic polarizability for W=    0.000000       66.74 Bohr**3.
 End of Minotr F.D. properties file   721 does not exist.
 End of Minotr F.D. properties file   722 does not exist.
 End of Minotr F.D. properties file   788 does not exist.
 Calling FoFJK, ICntrl=    100127 FMM=F ISym2X=0 I1Cent= 0 IOpClX= 1 NMat=1 NMatS=1 NMatT=0.
 ***** Axes restored to original set *****
 -------------------------------------------------------------------
 Center     Atomic                   Forces (Hartrees/Bohr)
 Number     Number              X              Y              Z
 -------------------------------------------------------------------
      1        6           0.000000337   -0.000000332   -0.000000170
      2        1          -0.000000047   -0.000000454   -0.000000435
      3        1           0.000000480   -0.000000953   -0.000000063
      4        1          -0.000000412   -0.000000248   -0.000000425
      5        6          -0.000000422    0.000001224    0.000001015
      6        8           0.000000311   -0.000000006   -0.000000371
      7        6           0.000000616    0.000000650    0.000000292
      8        1           0.000000057    0.000000330    0.000000089
      9        8          -0.000000920   -0.000000212    0.000000067
 -------------------------------------------------------------------
 Cartesian Forces:  Max     0.000001224 RMS     0.000000511
 FormGI is forming the generalized inverse of G from B-inverse, IUseBI=4.

 GradGradGradGradGradGradGradGradGradGradGradGradGradGradGradGradGradGrad
 Berny optimization.
 Using GEDIIS/GDIIS optimizer.
 Internal  Forces:  Max     0.000002313 RMS     0.000000706
 Search for a local minimum.
 Step number   7 out of a maximum of   40
 All quantities printed in internal units (Hartrees-Bohrs-Radians)
 Mixed Optimization -- En-DIIS/RFO-DIIS
 Swapping is turned off.
 Second derivative matrix not updated -- analytic derivatives used.
 DE= -2.67D-08 DEPred=-2.69D-08 R= 9.92D-01
 Trust test= 9.92D-01 RLast= 8.78D-03 DXMaxT set to 8.49D-01
 ITU=  0  1  1  1  1  0  0
     Eigenvalues ---    0.00053   0.01236   0.02218   0.04817   0.05593
     Eigenvalues ---    0.05703   0.10155   0.11203   0.13553   0.13936
     Eigenvalues ---    0.14376   0.14865   0.21678   0.29555   0.31762
     Eigenvalues ---    0.33652   0.34303   0.34910   0.34980   0.56924
     Eigenvalues ---    0.78070
 En-DIIS/RFO-DIIS/Sim-DIIS IScMMF=       -3 using points:     7    6    5    4    3
 RFO step:  Lambda=-5.85862081D-11.
 DIIS inversion failure, remove point   5.
 DIIS inversion failure, remove point   4.
 DIIS inversion failure, remove point   3.
 RFO-DIIS uses    2 points instead of    5
 DidBck=F Rises=F RFO-DIIS coefs:    1.11397   -0.11397    0.00000    0.00000    0.00000
 Iteration  1 RMS(Cart)=  0.00021065 RMS(Int)=  0.00000003
 Iteration  2 RMS(Cart)=  0.00000003 RMS(Int)=  0.00000000
 Variable       Old X    -DE/DX   Delta X   Delta X   Delta X     New X
                                 (Linear)    (Quad)   (Total)
    R1        2.05822   0.00000  -0.00000  -0.00000  -0.00000   2.05822
    R2        2.05822  -0.00000   0.00000  -0.00000   0.00000   2.05822
    R3        2.05619   0.00000   0.00000   0.00000   0.00000   2.05619
    R4        2.85629  -0.00000  -0.00000   0.00000  -0.00000   2.85629
    R5        2.31117  -0.00000   0.00000  -0.00000  -0.00000   2.31116
    R6        2.80078  -0.00000   0.00000   0.00000   0.00000   2.80078
    R7        2.06266   0.00000  -0.00000  -0.00000  -0.00000   2.06265
    R8        2.31871   0.00000   0.00000   0.00000   0.00000   2.31871
    A1        1.89469   0.00000   0.00000   0.00000   0.00001   1.89470
    A2        1.93303  -0.00000   0.00002  -0.00000   0.00002   1.93304
    A3        1.90526   0.00000   0.00001   0.00000   0.00001   1.90527
    A4        1.93307  -0.00000  -0.00002  -0.00000  -0.00003   1.93304
    A5        1.90528  -0.00000  -0.00001   0.00000  -0.00001   1.90527
    A6        1.89221   0.00000   0.00000   0.00000   0.00000   1.89222
    A7        2.13118   0.00000   0.00000   0.00001   0.00001   2.13119
    A8        2.02979  -0.00000  -0.00000  -0.00001  -0.00001   2.02978
    A9        2.12221   0.00000   0.00000  -0.00000   0.00000   2.12221
   A10        1.99007   0.00000   0.00000   0.00000   0.00000   1.99007
   A11        2.14423  -0.00000  -0.00000  -0.00000  -0.00001   2.14423
   A12        2.14888   0.00000   0.00000   0.00000   0.00000   2.14889
    D1        1.03469  -0.00000  -0.00041   0.00000  -0.00040   1.03429
    D2       -2.10688   0.00000  -0.00043   0.00000  -0.00043  -2.10731
    D3       -1.03389  -0.00000  -0.00041  -0.00000  -0.00041  -1.03430
    D4        2.10773  -0.00000  -0.00043  -0.00000  -0.00043   2.10729
    D5       -3.14122  -0.00000  -0.00038   0.00000  -0.00037   3.14159
    D6        0.00039  -0.00000  -0.00040  -0.00000  -0.00040  -0.00001
    D7        3.14158  -0.00000   0.00002   0.00000   0.00002  -3.14159
    D8       -0.00002  -0.00000   0.00002   0.00000   0.00002   0.00000
    D9        0.00001   0.00000  -0.00001   0.00000  -0.00000   0.00000
   D10       -3.14159  -0.00000  -0.00000   0.00000  -0.00000  -3.14159
         Item               Value     Threshold  Converged?
 Maximum Force            0.000002     0.000450     YES
 RMS     Force            0.000001     0.000300     YES
 Maximum Displacement     0.000541     0.001800     YES
 RMS     Displacement     0.000211     0.001200     YES
 Predicted change in Energy=-3.121611D-10
 Optimization completed.
    -- Stationary point found.
                           ----------------------------
                           !   Optimized Parameters   !
                           ! (Angstroms and Degrees)  !
 --------------------------                            --------------------------
 ! Name  Definition              Value          Derivative Info.                !
 --------------------------------------------------------------------------------
 ! R1    R(1,2)                  1.0892         -DE/DX =    0.0                 !
 ! R2    R(1,3)                  1.0892         -DE/DX =    0.0                 !
 ! R3    R(1,4)                  1.0881         -DE/DX =    0.0                 !
 ! R4    R(1,5)                  1.5115         -DE/DX =    0.0                 !
 ! R5    R(5,6)                  1.223          -DE/DX =    0.0                 !
 ! R6    R(5,7)                  1.4821         -DE/DX =    0.0                 !
 ! R7    R(7,8)                  1.0915         -DE/DX =    0.0                 !
 ! R8    R(7,9)                  1.227          -DE/DX =    0.0                 !
 ! A1    A(2,1,3)              108.558          -DE/DX =    0.0                 !
 ! A2    A(2,1,4)              110.7543         -DE/DX =    0.0                 !
 ! A3    A(2,1,5)              109.1633         -DE/DX =    0.0                 !
 ! A4    A(3,1,4)              110.7567         -DE/DX =    0.0                 !
 ! A5    A(3,1,5)              109.1644         -DE/DX =    0.0                 !
 ! A6    A(4,1,5)              108.4159         -DE/DX =    0.0                 !
 ! A7    A(1,5,6)              122.1078         -DE/DX =    0.0                 !
 ! A8    A(1,5,7)              116.2983         -DE/DX =    0.0                 !
 ! A9    A(6,5,7)              121.5939         -DE/DX =    0.0                 !
 ! A10   A(5,7,8)              114.0226         -DE/DX =    0.0                 !
 ! A11   A(5,7,9)              122.8555         -DE/DX =    0.0                 !
 ! A12   A(8,7,9)              123.122          -DE/DX =    0.0                 !
 ! D1    D(2,1,5,6)             59.2834         -DE/DX =    0.0                 !
 ! D2    D(2,1,5,7)           -120.7153         -DE/DX =    0.0                 !
 ! D3    D(3,1,5,6)            -59.2375         -DE/DX =    0.0                 !
 ! D4    D(3,1,5,7)            120.7638         -DE/DX =    0.0                 !
 ! D5    D(4,1,5,6)            180.0211         -DE/DX =    0.0                 !
 ! D6    D(4,1,5,7)              0.0224         -DE/DX =    0.0                 !
 ! D7    D(1,5,7,8)           -180.001          -DE/DX =    0.0                 !
 ! D8    D(1,5,7,9)             -0.0011         -DE/DX =    0.0                 !
 ! D9    D(6,5,7,8)              0.0003         -DE/DX =    0.0                 !
 ! D10   D(6,5,7,9)           -179.9998         -DE/DX =    0.0                 !
 --------------------------------------------------------------------------------
 GradGradGradGradGradGradGradGradGradGradGradGradGradGradGradGradGradGrad

                          Input orientation:                          
 ---------------------------------------------------------------------
 Center     Atomic      Atomic             Coordinates (Angstroms)
 Number     Number       Type             X           Y           Z
 ---------------------------------------------------------------------
      1          6           0       -1.487531    0.224669    0.055988
      2          1           0       -1.925943    0.934069   -0.644601
      3          1           0       -1.952997    0.367042    1.030331
      4          1           0       -1.626310   -0.796855   -0.292105
      5          6           0       -0.004434    0.492715    0.170670
      6          8           0        0.434207    1.571776    0.543485
      7          6           0        0.895371   -0.626967   -0.194448
      8          1           0        1.957205   -0.393224   -0.098178
      9          8           0        0.480620   -1.718588   -0.571141
 ---------------------------------------------------------------------
                    Distance matrix (angstroms):
                    1          2          3          4          5
     1  C    0.000000
     2  H    1.089164   0.000000
     3  H    1.089161   1.768516   0.000000
     4  H    1.088091   1.791684   1.791708   0.000000
     5  C    1.511482   2.133461   2.133473   2.123119   0.000000
     6  O    2.396961   2.718184   2.717930   3.248747   1.223016
     7  C    2.542878   3.255655   3.255970   2.529284   1.482110
     8  H    3.503108   4.139942   4.140195   3.611386   2.169146
     9  O    2.836046   3.582392   3.582883   2.316594   2.382314
                    6          7          8          9
     6  O    0.000000
     7  C    2.364675   0.000000
     8  H    2.567582   1.091510   0.000000
     9  O    3.474340   1.227009   2.039752   0.000000
 Stoichiometry    C3H4O2(3)
 Framework group  C1[X(C3H4O2)]
 Deg. of freedom    21
 Full point group                 C1      NOp   1
 Largest Abelian subgroup         C1      NOp   1
 Largest concise Abelian subgroup C1      NOp   1
                         Standard orientation:                         
 ---------------------------------------------------------------------
 Center     Atomic      Atomic             Coordinates (Angstroms)
 Number     Number       Type             X           Y           Z
 ---------------------------------------------------------------------
      1          6           0       -0.768700   -1.302645    0.000003
      2          1           0       -1.349087   -1.561729   -0.884477
      3          1           0       -1.349804   -1.561628    0.884038
      4          1           0        0.186719   -1.823332    0.000394
      5          6           0       -0.501722    0.185071    0.000009
      6          8           0       -1.406568    1.007885   -0.000001
      7          6           0        0.922082    0.596693   -0.000004
      8          1           0        1.072066    1.677849   -0.000016
      9          8           0        1.847837   -0.208620    0.000002
 ---------------------------------------------------------------------
 Rotational constants (GHZ):           9.3628672           4.4513812           3.0748689

 **********************************************************************

            Population analysis using the SCF Density.

 **********************************************************************

 Orbital symmetries:
 Alpha Orbitals:
       Occupied  (A) (A) (A) (A) (A) (A) (A) (A) (A) (A) (A) (A)
                 (A) (A) (A) (A) (A) (A) (A) (A)
       Virtual   (A) (A) (A) (A) (A) (A) (A) (A) (A) (A) (A) (A)
                 (A) (A) (A) (A) (A) (A) (A) (A) (A) (A) (A) (A)
                 (A) (A) (A) (A) (A) (A) (A) (A) (A) (A) (A) (A)
                 (A) (A) (A) (A) (A) (A) (A) (A) (A) (A) (A) (A)
                 (A) (A) (A) (A) (A) (A) (A) (A) (A) (A) (A) (A)
                 (A) (A) (A) (A) (A) (A) (A) (A) (A) (A) (A) (A)
                 (A) (A) (A) (A) (A) (A) (A) (A) (A) (A) (A) (A)
                 (A) (A) (A) (A) (A) (A) (A) (A) (A) (A) (A) (A)
                 (A) (A) (A) (A) (A) (A) (A) (A) (A) (A) (A) (A)
                 (A) (A) (A) (A) (A) (A) (A) (A) (A) (A) (A) (A)
                 (A) (A) (A) (A) (A) (A) (A) (A) (A) (A) (A) (A)
                 (A) (A) (A) (A) (A) (A) (A) (A) (A) (A) (A) (A)
                 (A) (A) (A) (A) (A) (A) (A) (A) (A) (A) (A) (A)
                 (A) (A) (A) (A) (A) (A) (A) (A) (A) (A) (A) (A)
                 (A) (A) (A) (A) (A) (A) (A) (A) (A) (A) (A) (A)
                 (A) (A) (A) (A) (A) (A) (A) (A) (A) (A) (A) (A)
                 (A) (A) (A) (A) (A) (A) (A) (A) (A) (A) (A) (A)
                 (A) (A) (A) (A) (A) (A) (A) (A) (A) (A) (A) (A)
                 (A) (A) (A) (A) (A) (A) (A) (A) (A) (A) (A) (A)
                 (A) (A) (A) (A) (A) (A) (A) (A) (A) (A) (A) (A)
                 (A) (A) (A) (A) (A) (A) (A) (A) (A) (A) (A) (A)
                 (A) (A) (A) (A) (A) (A) (A) (A) (A) (A) (A) (A)
                 (A) (A) (A) (A) (A) (A) (A) (A) (A) (A) (A) (A)
                 (A) (A) (A) (A) (A) (A) (A) (A) (A) (A) (A) (A)
                 (A) (A) (A) (A) (A) (A) (A) (A) (A) (A) (A) (A)
                 (A) (A)
 Beta  Orbitals:
       Occupied  (A) (A) (A) (A) (A) (A) (A) (A) (A) (A) (A) (A)
                 (A) (A) (A) (A) (A) (A)
       Virtual   (A) (A) (A) (A) (A) (A) (A) (A) (A) (A) (A) (A)
                 (A) (A) (A) (A) (A) (A) (A) (A) (A) (A) (A) (A)
                 (A) (A) (A) (A) (A) (A) (A) (A) (A) (A) (A) (A)
                 (A) (A) (A) (A) (A) (A) (A) (A) (A) (A) (A) (A)
                 (A) (A) (A) (A) (A) (A) (A) (A) (A) (A) (A) (A)
                 (A) (A) (A) (A) (A) (A) (A) (A) (A) (A) (A) (A)
                 (A) (A) (A) (A) (A) (A) (A) (A) (A) (A) (A) (A)
                 (A) (A) (A) (A) (A) (A) (A) (A) (A) (A) (A) (A)
                 (A) (A) (A) (A) (A) (A) (A) (A) (A) (A) (A) (A)
                 (A) (A) (A) (A) (A) (A) (A) (A) (A) (A) (A) (A)
                 (A) (A) (A) (A) (A) (A) (A) (A) (A) (A) (A) (A)
                 (A) (A) (A) (A) (A) (A) (A) (A) (A) (A) (A) (A)
                 (A) (A) (A) (A) (A) (A) (A) (A) (A) (A) (A) (A)
                 (A) (A) (A) (A) (A) (A) (A) (A) (A) (A) (A) (A)
                 (A) (A) (A) (A) (A) (A) (A) (A) (A) (A) (A) (A)
                 (A) (A) (A) (A) (A) (A) (A) (A) (A) (A) (A) (A)
                 (A) (A) (A) (A) (A) (A) (A) (A) (A) (A) (A) (A)
                 (A) (A) (A) (A) (A) (A) (A) (A) (A) (A) (A) (A)
                 (A) (A) (A) (A) (A) (A) (A) (A) (A) (A) (A) (A)
                 (A) (A) (A) (A) (A) (A) (A) (A) (A) (A) (A) (A)
                 (A) (A) (A) (A) (A) (A) (A) (A) (A) (A) (A) (A)
                 (A) (A) (A) (A) (A) (A) (A) (A) (A) (A) (A) (A)
                 (A) (A) (A) (A) (A) (A) (A) (A) (A) (A) (A) (A)
                 (A) (A) (A) (A) (A) (A) (A) (A) (A) (A) (A) (A)
                 (A) (A) (A) (A) (A) (A) (A) (A) (A) (A) (A) (A)
                 (A) (A) (A) (A)
 The electronic state is 3-A.
 Alpha  occ. eigenvalues --  -19.30861 -19.30245 -10.39793 -10.38377 -10.31842
 Alpha  occ. eigenvalues --   -1.20683  -1.18874  -0.88618  -0.80492  -0.66290
 Alpha  occ. eigenvalues --   -0.61417  -0.59171  -0.57943  -0.54576  -0.52061
 Alpha  occ. eigenvalues --   -0.50509  -0.49285  -0.45235  -0.38700  -0.27698
 Alpha virt. eigenvalues --    0.02989   0.03766   0.04406   0.05226   0.06929
 Alpha virt. eigenvalues --    0.07941   0.08959   0.09937   0.10637   0.11408
 Alpha virt. eigenvalues --    0.11722   0.12529   0.13033   0.13945   0.13960
 Alpha virt. eigenvalues --    0.16762   0.17942   0.19741   0.19758   0.21552
 Alpha virt. eigenvalues --    0.21797   0.22838   0.23193   0.24096   0.25751
 Alpha virt. eigenvalues --    0.26432   0.26551   0.27584   0.29526   0.30130
 Alpha virt. eigenvalues --    0.31371   0.31748   0.32758   0.34130   0.34961
 Alpha virt. eigenvalues --    0.35938   0.36328   0.37339   0.37366   0.37663
 Alpha virt. eigenvalues --    0.37884   0.38556   0.40577   0.41525   0.42915
 Alpha virt. eigenvalues --    0.44436   0.44671   0.45854   0.46858   0.47376
 Alpha virt. eigenvalues --    0.48803   0.49595   0.49751   0.52727   0.53276
 Alpha virt. eigenvalues --    0.55494   0.55819   0.58470   0.60780   0.61925
 Alpha virt. eigenvalues --    0.62509   0.64831   0.65726   0.68329   0.69515
 Alpha virt. eigenvalues --    0.71368   0.72003   0.73482   0.73677   0.75505
 Alpha virt. eigenvalues --    0.76622   0.77155   0.77737   0.78851   0.80441
 Alpha virt. eigenvalues --    0.81293   0.81979   0.83647   0.84435   0.85534
 Alpha virt. eigenvalues --    0.87566   0.87644   0.88213   0.91254   0.91471
 Alpha virt. eigenvalues --    0.92709   0.92941   0.93765   0.95981   0.96039
 Alpha virt. eigenvalues --    0.97287   0.97672   0.98268   1.00217   1.03182
 Alpha virt. eigenvalues --    1.03915   1.04944   1.06106   1.08641   1.09491
 Alpha virt. eigenvalues --    1.10526   1.12214   1.12741   1.14936   1.15949
 Alpha virt. eigenvalues --    1.16803   1.18928   1.20570   1.22995   1.24247
 Alpha virt. eigenvalues --    1.25889   1.28686   1.30886   1.31146   1.32960
 Alpha virt. eigenvalues --    1.34717   1.35740   1.36976   1.38407   1.41799
 Alpha virt. eigenvalues --    1.43690   1.46086   1.47476   1.47914   1.49911
 Alpha virt. eigenvalues --    1.52418   1.52558   1.55216   1.55802   1.58058
 Alpha virt. eigenvalues --    1.58836   1.61628   1.61782   1.64457   1.67483
 Alpha virt. eigenvalues --    1.67896   1.69053   1.69885   1.71744   1.72862
 Alpha virt. eigenvalues --    1.74437   1.79967   1.81590   1.84303   1.84545
 Alpha virt. eigenvalues --    1.87930   1.90750   1.92310   1.94603   1.97259
 Alpha virt. eigenvalues --    1.98866   2.03850   2.05290   2.07379   2.10031
 Alpha virt. eigenvalues --    2.11313   2.16216   2.20058   2.21771   2.22557
 Alpha virt. eigenvalues --    2.25734   2.26551   2.30017   2.32209   2.32870
 Alpha virt. eigenvalues --    2.33910   2.38975   2.41891   2.43621   2.44574
 Alpha virt. eigenvalues --    2.48523   2.50760   2.52550   2.57346   2.58695
 Alpha virt. eigenvalues --    2.60827   2.64121   2.66922   2.73387   2.74829
 Alpha virt. eigenvalues --    2.77144   2.77459   2.83646   2.86968   2.92135
 Alpha virt. eigenvalues --    2.95792   2.97239   2.97576   3.06687   3.08456
 Alpha virt. eigenvalues --    3.11820   3.16705   3.18638   3.19854   3.24230
 Alpha virt. eigenvalues --    3.30019   3.30073   3.30619   3.30882   3.38196
 Alpha virt. eigenvalues --    3.39263   3.40393   3.43189   3.45129   3.48394
 Alpha virt. eigenvalues --    3.51374   3.52811   3.59376   3.62033   3.63200
 Alpha virt. eigenvalues --    3.64578   3.64596   3.67867   3.71671   3.75929
 Alpha virt. eigenvalues --    3.77450   3.82644   3.83851   3.84722   3.88085
 Alpha virt. eigenvalues --    3.91789   3.92203   3.98138   4.00605   4.01686
 Alpha virt. eigenvalues --    4.04419   4.05266   4.09108   4.13257   4.16812
 Alpha virt. eigenvalues --    4.18347   4.18905   4.32099   4.32275   4.33558
 Alpha virt. eigenvalues --    4.40052   4.42832   4.42837   4.49952   4.52117
 Alpha virt. eigenvalues --    4.53950   4.57488   4.58357   4.64913   4.68274
 Alpha virt. eigenvalues --    4.68844   4.77413   4.79020   4.84826   4.87623
 Alpha virt. eigenvalues --    4.92052   4.94186   5.00025   5.02174   5.07245
 Alpha virt. eigenvalues --    5.11208   5.12756   5.22909   5.35283   5.38011
 Alpha virt. eigenvalues --    5.39470   5.42053   5.43701   5.57402   5.76334
 Alpha virt. eigenvalues --    5.78087   5.81646   5.87639   5.91190   5.97668
 Alpha virt. eigenvalues --    6.17216   6.21986   6.26478   6.26958   6.35460
 Alpha virt. eigenvalues --    6.40831   6.42425   6.50258   6.55239   6.58919
 Alpha virt. eigenvalues --    6.61703   6.70912   6.73327   6.80681   6.81471
 Alpha virt. eigenvalues --    6.85913   6.91153   6.95355   7.10281   7.14167
 Alpha virt. eigenvalues --    7.16200   7.17338   7.24085   7.35430   7.37163
 Alpha virt. eigenvalues --    7.44853   7.46181  14.02601  14.78250  15.38322
 Alpha virt. eigenvalues --   17.59452  18.85761
  Beta  occ. eigenvalues --  -19.29293 -19.28668 -10.39469 -10.38010 -10.31695
  Beta  occ. eigenvalues --   -1.17265  -1.15314  -0.86752  -0.76880  -0.63931
  Beta  occ. eigenvalues --   -0.58891  -0.56381  -0.55334  -0.51990  -0.49675
  Beta  occ. eigenvalues --   -0.48375  -0.44625  -0.36135
  Beta virt. eigenvalues --   -0.12932  -0.01936   0.03338   0.04442   0.05002
  Beta virt. eigenvalues --    0.05364   0.08239   0.09253   0.09837   0.11077
  Beta virt. eigenvalues --    0.11202   0.12003   0.12343   0.12901   0.13456
  Beta virt. eigenvalues --    0.14212   0.14214   0.17052   0.18286   0.20025
  Beta virt. eigenvalues --    0.20525   0.21951   0.22171   0.23082   0.23876
  Beta virt. eigenvalues --    0.24530   0.26090   0.26935   0.27059   0.28296
  Beta virt. eigenvalues --    0.29781   0.30627   0.31667   0.32461   0.33122
  Beta virt. eigenvalues --    0.34721   0.35430   0.36029   0.36900   0.37392
  Beta virt. eigenvalues --    0.37611   0.38043   0.38121   0.39297   0.41497
  Beta virt. eigenvalues --    0.41685   0.43338   0.44957   0.45338   0.46610
  Beta virt. eigenvalues --    0.47270   0.48047   0.49148   0.49891   0.49998
  Beta virt. eigenvalues --    0.53101   0.53576   0.56091   0.56281   0.59036
  Beta virt. eigenvalues --    0.60971   0.62250   0.62997   0.65212   0.66128
  Beta virt. eigenvalues --    0.68637   0.70163   0.72013   0.72281   0.73721
  Beta virt. eigenvalues --    0.73897   0.75748   0.76848   0.77639   0.78239
  Beta virt. eigenvalues --    0.79277   0.80629   0.81510   0.82434   0.83952
  Beta virt. eigenvalues --    0.84636   0.85624   0.87784   0.87888   0.88541
  Beta virt. eigenvalues --    0.91541   0.91931   0.92980   0.93452   0.94203
  Beta virt. eigenvalues --    0.96166   0.96302   0.97821   0.97995   0.98227
  Beta virt. eigenvalues --    1.00737   1.03847   1.04175   1.05093   1.06434
  Beta virt. eigenvalues --    1.08741   1.09739   1.10870   1.12457   1.13328
  Beta virt. eigenvalues --    1.15429   1.16387   1.17129   1.19277   1.20673
  Beta virt. eigenvalues --    1.23260   1.24418   1.26487   1.28960   1.31318
  Beta virt. eigenvalues --    1.31467   1.33320   1.35156   1.36301   1.37594
  Beta virt. eigenvalues --    1.38669   1.42361   1.44052   1.46422   1.47912
  Beta virt. eigenvalues --    1.48144   1.50311   1.52690   1.52834   1.55450
  Beta virt. eigenvalues --    1.56179   1.58447   1.59353   1.62004   1.62340
  Beta virt. eigenvalues --    1.65256   1.68027   1.68584   1.69430   1.70395
  Beta virt. eigenvalues --    1.72323   1.73408   1.74971   1.80466   1.82175
  Beta virt. eigenvalues --    1.84881   1.85083   1.88471   1.91613   1.93013
  Beta virt. eigenvalues --    1.95428   1.97547   1.99844   2.04201   2.05883
  Beta virt. eigenvalues --    2.07985   2.10526   2.12144   2.16726   2.21957
  Beta virt. eigenvalues --    2.22875   2.23725   2.26717   2.27880   2.31953
  Beta virt. eigenvalues --    2.33285   2.33800   2.34849   2.39888   2.43048
  Beta virt. eigenvalues --    2.44749   2.45457   2.49580   2.51779   2.53620
  Beta virt. eigenvalues --    2.58093   2.59741   2.61817   2.65199   2.67834
  Beta virt. eigenvalues --    2.74392   2.75647   2.78071   2.78484   2.84508
  Beta virt. eigenvalues --    2.87894   2.93264   2.96822   2.98540   2.98917
  Beta virt. eigenvalues --    3.08105   3.09406   3.13113   3.17520   3.20013
  Beta virt. eigenvalues --    3.20504   3.25278   3.30709   3.30937   3.31659
  Beta virt. eigenvalues --    3.32362   3.38672   3.40087   3.41075   3.44581
  Beta virt. eigenvalues --    3.46521   3.49089   3.52395   3.53692   3.60623
  Beta virt. eigenvalues --    3.63226   3.64360   3.65574   3.65899   3.68377
  Beta virt. eigenvalues --    3.72401   3.77051   3.78396   3.83522   3.84193
  Beta virt. eigenvalues --    3.85411   3.89127   3.92510   3.92865   3.98899
  Beta virt. eigenvalues --    4.01982   4.02475   4.05708   4.06476   4.09914
  Beta virt. eigenvalues --    4.14276   4.17635   4.19060   4.19899   4.32711
  Beta virt. eigenvalues --    4.33671   4.34516   4.40717   4.43462   4.44267
  Beta virt. eigenvalues --    4.51122   4.52493   4.54864   4.58444   4.59081
  Beta virt. eigenvalues --    4.65577   4.69263   4.70788   4.79895   4.80131
  Beta virt. eigenvalues --    4.86293   4.88077   4.92625   4.95122   5.00738
  Beta virt. eigenvalues --    5.02948   5.08017   5.12734   5.13480   5.23603
  Beta virt. eigenvalues --    5.36198   5.38387   5.39767   5.43758   5.45209
  Beta virt. eigenvalues --    5.58077   5.77689   5.78655   5.81852   5.88619
  Beta virt. eigenvalues --    5.91715   5.99296   6.18415   6.25637   6.30454
  Beta virt. eigenvalues --    6.31043   6.37596   6.41695   6.44375   6.53223
  Beta virt. eigenvalues --    6.58019   6.61809   6.64413   6.73437   6.75314
  Beta virt. eigenvalues --    6.85933   6.86205   6.90596   6.96460   6.97984
  Beta virt. eigenvalues --    7.12493   7.17333   7.19288   7.19343   7.26482
  Beta virt. eigenvalues --    7.37851   7.39334   7.48065   7.49531  14.04618
  Beta virt. eigenvalues --   14.80019  15.39410  17.60390  18.86467
          Condensed to atoms (all electrons):
               1          2          3          4          5          6
     1  C    5.575521   0.384317   0.384363   0.397476  -0.131615  -0.024710
     2  H    0.384317   0.370490   0.011735  -0.002748   0.000373  -0.004297
     3  H    0.384363   0.011735   0.370496  -0.002763   0.000357  -0.004302
     4  H    0.397476  -0.002748  -0.002763   0.359038  -0.021471   0.002960
     5  C   -0.131615   0.000373   0.000357  -0.021471   5.354044   0.009652
     6  O   -0.024710  -0.004297  -0.004302   0.002960   0.009652   8.838276
     7  C   -0.008212  -0.016346  -0.016342  -0.027535   0.287401  -0.120758
     8  H   -0.002654  -0.000122  -0.000123   0.001945  -0.019756  -0.021494
     9  O    0.009896  -0.000032  -0.000035   0.014435  -0.140124   0.018558
               7          8          9
     1  C   -0.008212  -0.002654   0.009896
     2  H   -0.016346  -0.000122  -0.000032
     3  H   -0.016342  -0.000123  -0.000035
     4  H   -0.027535   0.001945   0.014435
     5  C    0.287401  -0.019756  -0.140124
     6  O   -0.120758  -0.021494   0.018558
     7  C    5.471337   0.245185   0.263629
     8  H    0.245185   0.406714  -0.140606
     9  O    0.263629  -0.140606   8.601611
          Atomic-Atomic Spin Densities.
               1          2          3          4          5          6
     1  C    0.105729   0.004006   0.003997  -0.009880   0.023468  -0.007297
     2  H    0.004006   0.013537  -0.000983  -0.005670  -0.004888   0.005502
     3  H    0.003997  -0.000983   0.013545  -0.005677  -0.004891   0.005508
     4  H   -0.009880  -0.005670  -0.005677   0.011364   0.011101  -0.004576
     5  C    0.023468  -0.004888  -0.004891   0.011101   0.261399  -0.185614
     6  O   -0.007297   0.005502   0.005508  -0.004576  -0.185614   0.833056
     7  C   -0.007996   0.000803   0.000809  -0.011970   0.178312  -0.022986
     8  H   -0.001938  -0.000630  -0.000631   0.001477  -0.021062   0.016834
     9  O   -0.004635  -0.000870  -0.000873   0.012325  -0.022332   0.000550
               7          8          9
     1  C   -0.007996  -0.001938  -0.004635
     2  H    0.000803  -0.000630  -0.000870
     3  H    0.000809  -0.000631  -0.000873
     4  H   -0.011970   0.001477   0.012325
     5  C    0.178312  -0.021062  -0.022332
     6  O   -0.022986   0.016834   0.000550
     7  C    0.270817   0.041510  -0.146803
     8  H    0.041510   0.074619  -0.030398
     9  O   -0.146803  -0.030398   0.808732
 Mulliken charges and spin densities:
               1          2
     1  C   -0.584383   0.105453
     2  H    0.256631   0.010805
     3  H    0.256615   0.010805
     4  H    0.278664  -0.001506
     5  C    0.661138   0.235492
     6  O   -0.693886   0.640977
     7  C   -0.078357   0.302496
     8  H    0.530910   0.079780
     9  O   -0.627332   0.615697
 Sum of Mulliken charges =  -0.00000   2.00000
 Mulliken charges and spin densities with hydrogens summed into heavy atoms:
               1          2
     1  C    0.207528   0.125558
     5  C    0.661138   0.235492
     6  O   -0.693886   0.640977
     7  C    0.452553   0.382276
     9  O   -0.627332   0.615697
 APT charges:
               1
     1  C    0.249604
     2  H    0.025164
     3  H    0.025180
     4  H    0.024926
     5  C   -0.432561
     6  O    0.100852
     7  C   -0.134453
     8  H    0.157390
     9  O   -0.016103
 Sum of APT charges =  -0.00000
 APT charges with hydrogens summed into heavy atoms:
               1
     1  C    0.324874
     5  C   -0.432561
     6  O    0.100852
     7  C    0.022937
     9  O   -0.016103
 Electronic spatial extent (au):  <R**2>=            394.3705
 Charge=              0.0000 electrons
 Dipole moment (field-independent basis, Debye):
    X=             -0.5812    Y=             -0.7065    Z=             -0.0001  Tot=              0.9149
 Quadrupole moment (field-independent basis, Debye-Ang):
   XX=            -34.4723   YY=            -26.7521   ZZ=            -28.7348
   XY=              5.4128   XZ=             -0.0000   YZ=              0.0000
 Traceless Quadrupole moment (field-independent basis, Debye-Ang):
   XX=             -4.4859   YY=              3.2343   ZZ=              1.2516
   XY=              5.4128   XZ=             -0.0000   YZ=              0.0000
 Octapole moment (field-independent basis, Debye-Ang**2):
  XXX=             -4.4732  YYY=              2.2087  ZZZ=             -0.0010  XYY=              4.0870
  XXY=             -0.8970  XXZ=              0.0008  XZZ=             -1.1350  YZZ=             -0.4615
  YYZ=             -0.0000  XYZ=             -0.0002
 Hexadecapole moment (field-independent basis, Debye-Ang**3):
 XXXX=           -299.9150 YYYY=           -165.5112 ZZZZ=            -34.0956 XXXY=              6.8484
 XXXZ=             -0.0024 YYYX=              2.9498 YYYZ=             -0.0003 ZZZX=              0.0009
 ZZZY=              0.0017 XXYY=            -73.4810 XXZZ=            -50.1743 YYZZ=            -33.9313
 XXYZ=             -0.0014 YYXZ=              0.0005 ZZXY=              0.4832
 N-N= 1.604515646481D+02 E-N=-9.465204141077D+02  KE= 2.656102700717D+02
  Exact polarizability: 117.600  -8.805  50.119  -0.000   0.000  32.493
 Approx polarizability: 108.906 -14.331  51.926   0.000   0.000  35.916
                          Isotropic Fermi Contact Couplings
        Atom                 a.u.       MegaHertz       Gauss      10(-4) cm-1
     1  C(13)              0.01220       6.85802       2.44711       2.28759
     2  H(1)               0.00380       8.49803       3.03231       2.83464
     3  H(1)               0.00380       8.48712       3.02842       2.83100
     4  H(1)               0.00065       1.45488       0.51914       0.48530
     5  C(13)             -0.03559     -20.00740      -7.13914      -6.67375
     6  O(17)              0.03972     -12.03879      -4.29574      -4.01571
     7  C(13)             -0.01847     -10.38265      -3.70479      -3.46328
     8  H(1)               0.02974      66.46626      23.71682      22.17076
     9  O(17)              0.04001     -12.12753      -4.32741      -4.04531
 --------------------------------------------------------
       Center         ----  Spin Dipole Couplings  ----
                      3XX-RR        3YY-RR        3ZZ-RR
 --------------------------------------------------------
     1   Atom       -0.081748      0.172467     -0.090719
     2   Atom       -0.005107      0.008922     -0.003814
     3   Atom       -0.005092      0.008923     -0.003831
     4   Atom        0.009435      0.014371     -0.023806
     5   Atom        0.000114     -0.171090      0.170976
     6   Atom       -0.046911     -0.215992      0.262902
     7   Atom       -0.012977     -0.208510      0.221488
     8   Atom       -0.018534      0.037496     -0.018962
     9   Atom       -0.153742     -0.410315      0.564057
 --------------------------------------------------------
                        XY            XZ            YZ
 --------------------------------------------------------
     1   Atom       -0.006911      0.000000     -0.000006
     2   Atom        0.008612      0.011512      0.010436
     3   Atom        0.008617     -0.011517     -0.010432
     4   Atom        0.004809      0.000006     -0.000007
     5   Atom        0.081486     -0.000004      0.000000
     6   Atom        1.293845      0.000041      0.000050
     7   Atom        0.058677     -0.000001      0.000005
     8   Atom        0.011014     -0.000000     -0.000001
     9   Atom        1.149010      0.000023      0.000053
 --------------------------------------------------------


 ---------------------------------------------------------------------------------
              Anisotropic Spin Dipole Couplings in Principal Axis System
 ---------------------------------------------------------------------------------

       Atom             a.u.   MegaHertz   Gauss  10(-4) cm-1        Axes

              Baa    -0.0907   -12.174    -4.344    -4.061 -0.0000  0.0000  1.0000
     1 C(13)  Bbb    -0.0819   -10.995    -3.923    -3.668  0.9996  0.0272  0.0000
              Bcc     0.1727    23.169     8.267     7.728 -0.0272  0.9996 -0.0000
 
              Baa    -0.0160    -8.558    -3.054    -2.855 -0.7039 -0.0533  0.7083
     2 H(1)   Bbb    -0.0055    -2.934    -1.047    -0.979 -0.5449  0.6802 -0.4903
              Bcc     0.0215    11.492     4.101     3.833  0.4557  0.7311  0.5078
 
              Baa    -0.0160    -8.560    -3.055    -2.855  0.7033  0.0534  0.7089
     3 H(1)   Bbb    -0.0055    -2.933    -1.047    -0.978 -0.5453  0.6802  0.4898
              Bcc     0.0215    11.493     4.101     3.834  0.4560  0.7310 -0.5076
 
              Baa    -0.0238   -12.702    -4.532    -4.237 -0.0002  0.0002  1.0000
     4 H(1)   Bbb     0.0065     3.467     1.237     1.156  0.8534 -0.5213  0.0003
              Bcc     0.0173     9.235     3.295     3.080  0.5213  0.8534 -0.0001
 
              Baa    -0.2037   -27.331    -9.752    -9.117 -0.3713  0.9285 -0.0000
     5 C(13)  Bbb     0.0327     4.388     1.566     1.464  0.9285  0.3713  0.0000
              Bcc     0.1710    22.943     8.187     7.653 -0.0000 -0.0000  1.0000
 
              Baa    -1.4281   103.333    36.872    34.468 -0.6837  0.7298 -0.0000
     6 O(17)  Bbb     0.2629   -19.023    -6.788    -6.346 -0.0001 -0.0000  1.0000
              Bcc     1.1652   -84.310   -30.084   -28.123  0.7298  0.6837  0.0001
 
              Baa    -0.2248   -30.162   -10.762   -10.061 -0.2670  0.9637 -0.0000
     7 C(13)  Bbb     0.0033     0.440     0.157     0.147  0.9637  0.2670 -0.0000
              Bcc     0.2215    29.722    10.605     9.914 -0.0000  0.0000  1.0000
 
              Baa    -0.0206   -11.003    -3.926    -3.670  0.9825 -0.1862  0.0001
     8 H(1)   Bbb    -0.0190   -10.117    -3.610    -3.375 -0.0001  0.0000  1.0000
              Bcc     0.0396    21.120     7.536     7.045  0.1862  0.9825 -0.0000
 
              Baa    -1.4382   104.066    37.133    34.713 -0.6667  0.7453 -0.0000
     9 O(17)  Bbb     0.5641   -40.815   -14.564   -13.614 -0.0001 -0.0001  1.0000
              Bcc     0.8741   -63.251   -22.569   -21.098  0.7453  0.6667  0.0002
 

 ---------------------------------------------------------------------------------

 Rotating derivatives to standard orientation.
 Full mass-weighted force constant matrix:
 Low frequencies ---   -4.3134   -1.8327    0.0004    0.0009    0.0011    4.6482
 Low frequencies ---   86.4257  233.8902  299.1061
 Diagonal vibrational polarizability:
        9.8744485       4.1093138      11.0816701
 Harmonic frequencies (cm**-1), IR intensities (KM/Mole), Raman scattering
 activities (A**4/AMU), depolarization ratios for plane and unpolarized
 incident light, reduced masses (AMU), force constants (mDyne/A),
 and normal coordinates:
                      1                      2                      3
                      A                      A                      A
 Frequencies --     86.4151               233.8901               299.1058
 Red. masses --      1.0383                 3.3684                 3.9684
 Frc consts  --      0.0046                 0.1086                 0.2092
 IR Inten    --      0.2609                18.2828                 6.1975
  Atom  AN      X      Y      Z        X      Y      Z        X      Y      Z
     1   6     0.00   0.00   0.01    -0.00  -0.00   0.08     0.32   0.08   0.00
     2   1     0.50  -0.07  -0.30     0.02  -0.04   0.08     0.40  -0.09  -0.00
     3   1    -0.50   0.07  -0.30    -0.02   0.04   0.08     0.40  -0.09   0.00
     4   1    -0.00   0.00   0.55    -0.00  -0.00   0.13     0.49   0.39  -0.00
     5   6    -0.00   0.00   0.02     0.00  -0.00   0.05    -0.01   0.14   0.00
     6   8    -0.00   0.00   0.02     0.00  -0.00  -0.17    -0.11   0.02  -0.00
     7   6    -0.00   0.00  -0.02     0.00   0.00   0.31    -0.01   0.03   0.00
     8   1     0.00  -0.00  -0.04    -0.00   0.00   0.88     0.21  -0.00   0.00
     9   8    -0.00  -0.00  -0.03    -0.00   0.00  -0.23    -0.21  -0.22   0.00
                      4                      5                      6
                      A                      A                      A
 Frequencies --    449.5196               466.2248               549.8143
 Red. masses --      5.8417                 3.2468                 6.9162
 Frc consts  --      0.6955                 0.4158                 1.2318
 IR Inten    --     18.1217                 0.9004                12.6676
  Atom  AN      X      Y      Z        X      Y      Z        X      Y      Z
     1   6     0.11  -0.25   0.00     0.00  -0.00  -0.04     0.07  -0.01   0.00
     2   1     0.20  -0.44  -0.00     0.02   0.46  -0.19     0.20  -0.26  -0.01
     3   1     0.20  -0.44   0.00    -0.02  -0.46  -0.19     0.20  -0.26   0.01
     4   1     0.24  -0.02   0.00     0.00  -0.00  -0.30     0.28   0.38  -0.00
     5   6    -0.14  -0.16  -0.00    -0.00  -0.00   0.41    -0.31   0.11  -0.00
     6   8     0.29   0.30   0.00     0.00   0.00  -0.15    -0.23   0.20   0.00
     7   6    -0.21  -0.02   0.00    -0.00  -0.00  -0.05     0.01  -0.35   0.00
     8   1    -0.34  -0.01   0.00    -0.00  -0.00  -0.46    -0.07  -0.32   0.00
     9   8    -0.14   0.08   0.00    -0.00   0.00  -0.02     0.36   0.02  -0.00
                      7                      8                      9
                      A                      A                      A
 Frequencies --    760.6381               797.9692              1013.8328
 Red. masses --      1.5447                 4.6588                 1.3433
 Frc consts  --      0.5266                 1.7478                 0.8135
 IR Inten    --     19.7828                 0.6950               100.3699
  Atom  AN      X      Y      Z        X      Y      Z        X      Y      Z
     1   6     0.00  -0.00   0.01     0.10   0.33   0.00    -0.15   0.06  -0.00
     2   1     0.00   0.03  -0.00     0.05   0.41   0.01     0.18  -0.37  -0.08
     3   1    -0.00  -0.03  -0.00     0.05   0.41  -0.01     0.18  -0.37   0.08
     4   1    -0.00  -0.00  -0.01     0.04   0.21  -0.00     0.25   0.75   0.00
     5   6    -0.00  -0.00   0.06     0.08  -0.09  -0.00     0.04  -0.03   0.00
     6   8    -0.00   0.00  -0.01     0.12  -0.09   0.00     0.03  -0.04  -0.00
     7   6     0.00   0.00  -0.20    -0.30  -0.27   0.00     0.02   0.01  -0.00
     8   1     0.00   0.00   0.97    -0.47  -0.25   0.00    -0.01   0.01   0.00
     9   8     0.00  -0.00   0.05    -0.00   0.07   0.00    -0.00   0.01  -0.00
                     10                     11                     12
                      A                      A                      A
 Frequencies --   1027.3487              1071.8886              1253.0975
 Red. masses --      1.4100                 9.2078                 1.1242
 Frc consts  --      0.8768                 6.2331                 1.0401
 IR Inten    --      0.4136                48.8707                95.9430
  Atom  AN      X      Y      Z        X      Y      Z        X      Y      Z
     1   6    -0.00   0.00   0.14    -0.09  -0.32   0.00     0.00   0.03   0.00
     2   1     0.17   0.61  -0.16     0.01  -0.24  -0.08     0.00  -0.04   0.02
     3   1    -0.17  -0.61  -0.16     0.01  -0.24   0.08     0.00  -0.04  -0.02
     4   1     0.00   0.00  -0.31     0.05  -0.13  -0.00    -0.03  -0.04  -0.00
     5   6    -0.00  -0.00  -0.12     0.53   0.44  -0.00    -0.03  -0.04  -0.00
     6   8     0.00  -0.00   0.01    -0.10   0.05   0.00     0.01  -0.01  -0.00
     7   6     0.00   0.00   0.01    -0.24  -0.26   0.00    -0.06  -0.01   0.00
     8   1    -0.00   0.00   0.06     0.18  -0.30   0.00     0.98  -0.15  -0.00
     9   8     0.00  -0.00   0.00    -0.06   0.11  -0.00    -0.00   0.04  -0.00
                     13                     14                     15
                      A                      A                      A
 Frequencies --   1368.5865              1440.2688              1468.1276
 Red. masses --      1.2238                 8.8326                 1.0485
 Frc consts  --      1.3505                10.7951                 1.3315
 IR Inten    --     20.0253               133.3012                 7.7782
  Atom  AN      X      Y      Z        X      Y      Z        X      Y      Z
     1   6    -0.02  -0.13  -0.00    -0.01  -0.03  -0.00    -0.00   0.00  -0.06
     2   1    -0.04   0.54  -0.17    -0.17  -0.31   0.19    -0.31   0.35   0.06
     3   1    -0.04   0.54   0.17    -0.17  -0.31  -0.19     0.31  -0.35   0.06
     4   1     0.31   0.48   0.00    -0.04  -0.10   0.00    -0.00  -0.00   0.74
     5   6    -0.04   0.01   0.00    -0.25   0.43   0.00    -0.00   0.00  -0.02
     6   8     0.02  -0.01   0.00     0.26  -0.25   0.00     0.00  -0.00   0.00
     7   6    -0.01   0.01   0.00    -0.34   0.23  -0.00    -0.00   0.00   0.00
     8   1     0.10  -0.00  -0.00    -0.08   0.16  -0.00    -0.00   0.00   0.01
     9   8     0.01  -0.00  -0.00     0.22  -0.19   0.00     0.00  -0.00  -0.00
                     16                     17                     18
                      A                      A                      A
 Frequencies --   1469.6625              1606.2976              3055.5990
 Red. masses --      1.0567                11.8079                 1.0313
 Frc consts  --      1.3448                17.9504                 5.6734
 IR Inten    --     65.2125                24.7377                 9.7250
  Atom  AN      X      Y      Z        X      Y      Z        X      Y      Z
     1   6    -0.06   0.01   0.00     0.01  -0.01   0.00     0.01   0.05   0.00
     2   1     0.52   0.09  -0.39     0.02  -0.05   0.00    -0.30  -0.13  -0.48
     3   1     0.52   0.09   0.39     0.02  -0.05  -0.00    -0.30  -0.13   0.48
     4   1    -0.21  -0.29  -0.00    -0.10  -0.14  -0.00     0.50  -0.27   0.00
     5   6    -0.02   0.01   0.00    -0.34   0.36  -0.00    -0.00   0.00  -0.00
     6   8     0.01  -0.01  -0.00     0.24  -0.24   0.00     0.00  -0.00   0.00
     7   6    -0.02   0.01  -0.00     0.44  -0.37   0.00     0.00   0.00   0.00
     8   1    -0.00   0.01  -0.00    -0.02  -0.30  -0.00    -0.01  -0.05   0.00
     9   8     0.01  -0.01   0.00    -0.32   0.28  -0.00    -0.00   0.00  -0.00
                     19                     20                     21
                      A                      A                      A
 Frequencies --   3078.3782              3142.4838              3160.1688
 Red. masses --      1.0816                 1.1023                 1.1055
 Frc consts  --      6.0390                 6.4137                 6.5046
 IR Inten    --      5.2720                 3.0378                 0.5961
  Atom  AN      X      Y      Z        X      Y      Z        X      Y      Z
     1   6     0.00   0.00   0.00    -0.00   0.00  -0.09    -0.09   0.02   0.00
     2   1    -0.02  -0.01  -0.03     0.38   0.17   0.57     0.20   0.10   0.33
     3   1    -0.02  -0.01   0.03    -0.38  -0.17   0.56     0.20   0.10  -0.33
     4   1     0.01  -0.01   0.00     0.00  -0.00  -0.02     0.71  -0.40   0.00
     5   6    -0.00  -0.00  -0.00    -0.00  -0.00  -0.00    -0.00  -0.00   0.00
     6   8     0.00  -0.00   0.00     0.00   0.00   0.00     0.00   0.00  -0.00
     7   6    -0.01  -0.08   0.00     0.00  -0.00  -0.00     0.00  -0.00   0.00
     8   1     0.13   0.99  -0.00     0.00   0.00  -0.00     0.00   0.02  -0.00
     9   8    -0.00  -0.00   0.00    -0.00   0.00   0.00    -0.00   0.00  -0.00

 -------------------
 - Thermochemistry -
 -------------------
 Temperature   298.150 Kelvin.  Pressure   1.00000 Atm.
 Atom     1 has atomic number  6 and mass  12.00000
 Atom     2 has atomic number  1 and mass   1.00783
 Atom     3 has atomic number  1 and mass   1.00783
 Atom     4 has atomic number  1 and mass   1.00783
 Atom     5 has atomic number  6 and mass  12.00000
 Atom     6 has atomic number  8 and mass  15.99491
 Atom     7 has atomic number  6 and mass  12.00000
 Atom     8 has atomic number  1 and mass   1.00783
 Atom     9 has atomic number  8 and mass  15.99491
 Molecular mass:    72.02113 amu.
 Principal axes and moments of inertia in atomic units:
                           1         2         3
     Eigenvalues --   192.75519 405.43398 586.93274
           X            0.99539   0.09588   0.00000
           Y           -0.09588   0.99539   0.00000
           Z           -0.00000  -0.00000   1.00000
 This molecule is an asymmetric top.
 Rotational symmetry number  1.
 Rotational temperatures (Kelvin)      0.44935     0.21363     0.14757
 Rotational constants (GHZ):           9.36287     4.45138     3.07487
 Zero-point vibrational energy     166276.8 (Joules/Mol)
                                   39.74112 (Kcal/Mol)
 Warning -- explicit consideration of   6 degrees of freedom as
           vibrations may cause significant error
 Vibrational temperatures:    124.33   336.52   430.35   646.76   670.79
          (Kelvin)            791.06  1094.39  1148.10  1458.68  1478.13
                             1542.21  1802.93  1969.09  2072.23  2112.31
                             2114.52  2311.10  4396.33  4429.10  4521.33
                             4546.78
 
 Zero-point correction=                           0.063332 (Hartree/Particle)
 Thermal correction to Energy=                    0.068868
 Thermal correction to Enthalpy=                  0.069812
 Thermal correction to Gibbs Free Energy=         0.033631
 Sum of electronic and zero-point Energies=           -267.015946
 Sum of electronic and thermal Energies=              -267.010409
 Sum of electronic and thermal Enthalpies=            -267.009465
 Sum of electronic and thermal Free Energies=         -267.045647
 
                     E (Thermal)             CV                S
                      KCal/Mol        Cal/Mol-Kelvin    Cal/Mol-Kelvin
 Total                   43.215             18.200             76.151
 Electronic               0.000              0.000              2.183
 Translational            0.889              2.981             38.740
 Rotational               0.889              2.981             25.331
 Vibrational             41.438             12.239              9.897
 Vibration     1          0.601              1.959              3.740
 Vibration     2          0.654              1.789              1.849
 Vibration     3          0.692              1.675              1.422
 Vibration     4          0.808              1.362              0.797
 Vibration     5          0.824              1.325              0.748
 Vibration     6          0.905              1.140              0.545
                       Q            Log10(Q)             Ln(Q)
 Total Bot       0.339583D-15        -15.469054        -35.618814
 Total V=0       0.458553D+14         13.661390         31.456512
 Vib (Bot)       0.614579D-28        -28.211422        -64.959201
 Vib (Bot)    1  0.238073D+01          0.376710          0.867406
 Vib (Bot)    2  0.840654D+00         -0.075383         -0.173575
 Vib (Bot)    3  0.636136D+00         -0.196450         -0.452342
 Vib (Bot)    4  0.381638D+00         -0.418348         -0.963282
 Vib (Bot)    5  0.362935D+00         -0.440171         -1.013531
 Vib (Bot)    6  0.285479D+00         -0.544426         -1.253588
 Vib (V=0)       0.829892D+01          0.919022          2.116126
 Vib (V=0)    1  0.293267D+01          0.467263          1.075912
 Vib (V=0)    2  0.147811D+01          0.169707          0.390764
 Vib (V=0)    3  0.130912D+01          0.116978          0.269353
 Vib (V=0)    4  0.112901D+01          0.052696          0.121337
 Vib (V=0)    5  0.111784D+01          0.048378          0.111395
 Vib (V=0)    6  0.107576D+01          0.031715          0.073026
 Electronic      0.300000D+01          0.477121          1.098612
 Translational   0.240239D+08          7.380644         16.994560
 Rotational      0.766660D+05          4.884603         11.247214
 ***** Axes restored to original set *****
 -------------------------------------------------------------------
 Center     Atomic                   Forces (Hartrees/Bohr)
 Number     Number              X              Y              Z
 -------------------------------------------------------------------
      1        6           0.000000337   -0.000000332   -0.000000170
      2        1          -0.000000047   -0.000000454   -0.000000435
      3        1           0.000000480   -0.000000953   -0.000000063
      4        1          -0.000000412   -0.000000248   -0.000000425
      5        6          -0.000000422    0.000001224    0.000001015
      6        8           0.000000311   -0.000000006   -0.000000371
      7        6           0.000000616    0.000000650    0.000000292
      8        1           0.000000057    0.000000330    0.000000089
      9        8          -0.000000920   -0.000000212    0.000000067
 -------------------------------------------------------------------
 Cartesian Forces:  Max     0.000001224 RMS     0.000000511

 ----------------------------------------------------------------------

 Electric dipole moment (input orientation):
 (Debye = 10**-18 statcoulomb cm , SI units = C m)
                  (au)            (Debye)         (10**-30 SI)
   Tot        0.359938D+00      0.914871D+00      0.305168D+01
   x         -0.341933D+00     -0.869107D+00     -0.289903D+01
   y          0.108026D+00      0.274575D+00      0.915885D+00
   z          0.311051D-01      0.790613D-01      0.263720D+00

 Dipole polarizability, Alpha (input orientation).
 (esu units = cm**3 , SI units = C**2 m**2 J**-1)
 Alpha(0;0):
               (au)            (10**-24 esu)      (10**-40 SI)
   iso        0.667373D+02      0.988945D+01      0.110035D+02
   aniso      0.792868D+02      0.117491D+02      0.130726D+02
   xx         0.530366D+02      0.785922D+01      0.874456D+01
   yx        -0.155498D+02     -0.230424D+01     -0.256382D+01
   yy         0.106359D+03      0.157607D+02      0.175362D+02
   zx        -0.494098D+01     -0.732178D+00     -0.814658D+00
   zy         0.247898D+02      0.367347D+01      0.408728D+01
   zz         0.408166D+02      0.604839D+01      0.672974D+01

 ----------------------------------------------------------------------

 Dipole orientation:
     6         -0.26405584         -0.38009655          2.80697655
     1         -1.31022555          1.02925055          3.88194066
     1          1.40674562         -0.91679634          3.88244317
     1         -1.43996033         -2.02185035          2.41990603
     6          0.54931715          0.75490452          0.31527676
     8          1.89408555          2.63105957          0.20070587
     6         -0.37349860         -0.53224542         -1.99470959
     1          0.25501413          0.34483377         -3.75262025
     8         -1.72381289         -2.41612118         -1.93078101

 Electric dipole moment (dipole orientation):
 (Debye = 10**-18 statcoulomb cm , SI units = C m)
                  (au)            (Debye)         (10**-30 SI)
   Tot        0.359938D+00      0.914871D+00      0.305168D+01
   x          0.000000D+00      0.000000D+00      0.000000D+00
   y          0.000000D+00      0.000000D+00      0.000000D+00
   z          0.359938D+00      0.914871D+00      0.305168D+01

 Dipole polarizability, Alpha (dipole orientation).
 (esu units = cm**3 , SI units = C**2 m**2 J**-1)
 Alpha(0;0):
               (au)            (10**-24 esu)      (10**-40 SI)
   iso        0.667373D+02      0.988945D+01      0.110035D+02
   aniso      0.792868D+02      0.117491D+02      0.130726D+02
   xx         0.550698D+02      0.816050D+01      0.907978D+01
   yx         0.314957D+02      0.466718D+01      0.519294D+01
   yy         0.764298D+02      0.113257D+02      0.126016D+02
   zx         0.182998D+02      0.271175D+01      0.301722D+01
   zy         0.255268D+02      0.378268D+01      0.420880D+01
   zz         0.687124D+02      0.101821D+02      0.113291D+02

 ----------------------------------------------------------------------
 1\1\GINC-C916\Freq\UwB97XD\Aug-CC-pVTZ\C3H4O2(3)\HASANGAL\10-Jun-2020\
 0\\#wB97XD Aug-cc-pVTZ Opt=calcall Integral(Grid=SuperFineGrid) Freq M
 axDisk=32GB\\methyl-glyxal-calcall\\0,3\C,-1.4875309913,0.2246691608,0
 .0559882356\H,-1.9259429295,0.9340694769,-0.6446007057\H,-1.9529970599
 ,0.3670416486,1.0303305666\H,-1.6263104092,-0.7968552667,-0.2921054742
 \C,-0.0044342077,0.492715099,0.1706697108\O,0.4342066251,1.5717756606,
 0.5434847213\C,0.8953714145,-0.6269674643,-0.1944482788\H,1.9572049022
 ,-0.3932242615,-0.0981778347\O,0.4806196559,-1.7185880535,-0.571140940
 9\\Version=ES64L-G16RevB.01\State=3-A\HF=-267.0792777\S2=2.015893\S2-1
 =0.\S2A=2.000129\RMSD=7.156e-09\RMSF=5.109e-07\ZeroPoint=0.0633315\The
 rmal=0.0688682\Dipole=-0.3419329,0.1080263,0.0311051\DipoleDeriv=0.182
 833,-0.4200646,-0.1413119,0.0245834,0.4189617,0.1037429,0.0093393,0.09
 65937,0.1470174,-0.0012295,-0.0038052,-0.0216829,0.0095249,0.0439898,0
 .0714282,-0.055649,0.050009,0.0327326,-0.0034794,-0.01527,0.0152127,-0
 .0246311,0.0988218,-0.0220726,0.0505526,-0.000715,-0.0198035,-0.038654
 8,0.3633203,0.1212175,-0.0362758,0.0356391,-0.0160099,-0.014203,-0.009
 629,0.077795,0.1803721,0.1510041,0.0532705,0.0607193,-1.3682534,-0.480
 5473,0.0226792,-0.4790347,-0.1098015,-0.2810643,-0.0142639,-0.0061709,
 -0.0506729,0.6808104,0.2970087,-0.0185211,0.297563,-0.0971895,0.154640
 4,-0.044311,-0.0121181,-0.0503451,-0.4789731,-0.1541528,-0.0141521,-0.
 1540426,-0.079026,0.0429789,0.0086012,0.0007015,-0.0439053,0.2414057,0
 .0197422,-0.0170977,0.0205863,0.1877859,-0.2363964,-0.0252109,-0.00911
 84,0.1110026,0.3275981,0.1808606,0.0370518,0.1786693,-0.1395103\Polar=
 53.0366393,-15.5497978,106.3587139,-4.9409843,24.7897798,40.8165538\PG
 =C01 [X(C3H4O2)]\NImag=0\\0.43213483,-0.02235883,0.58132344,-0.0094028
 9,0.01204478,0.54867534,-0.08481254,0.07186470,-0.07217404,0.09570504,
 0.06968112,-0.16397507,0.11539644,-0.07726641,0.17185676,-0.07106238,0
 .11483028,-0.15840713,0.07683665,-0.12635872,0.16832615,-0.09048890,0.
 01455304,0.10590237,0.00670921,-0.00214974,-0.01216067,0.10181466,0.01
 351133,-0.05109469,-0.03377401,-0.00969254,0.00321551,0.01933782,-0.01
 621033,0.04891489,0.10370603,-0.03315546,-0.26562862,0.00901852,-0.003
 72655,-0.01750641,-0.11312551,0.03544707,0.28517156,-0.04431590,-0.032
 57979,-0.01094992,0.00235835,0.01142320,0.00597156,0.00256895,0.013432
 37,0.00246056,0.05426361,-0.03554063,-0.28853495,-0.08159920,-0.003521
 79,-0.01428619,-0.00677099,-0.00041962,0.00038824,0.00071648,0.0383491
 3,0.31025626,-0.01195140,-0.08155256,-0.07700976,0.00398084,0.02009827
 ,0.00838330,-0.00529785,-0.02568590,-0.00649769,0.01311279,0.08996656,
 0.07702069,-0.15439764,-0.02586128,-0.01022241,-0.01982113,-0.00194846
 ,-0.00106019,-0.02058837,-0.00215424,-0.00104703,-0.01565701,0.0058702
 8,0.00176736,0.45720272,-0.00809105,-0.03042862,0.01096193,0.01390941,
 0.00226175,-0.00095215,-0.00230924,-0.00226624,-0.00017774,-0.01437226
 ,-0.00935834,-0.00267165,0.12352048,0.52597094,-0.00420815,0.01068396,
 -0.05962172,-0.02228556,-0.00609010,-0.00091404,0.02549311,0.00470442,
 0.00438244,-0.00507717,-0.00234491,-0.00303613,0.04703887,0.13439792,0
 .18167010,-0.02401011,-0.03603074,-0.01274259,0.00295809,-0.00062948,0
 .00044380,0.00303484,-0.00024516,-0.00065882,-0.00433347,-0.00473105,-
 0.00170022,-0.12539524,-0.15551396,-0.05405654,0.14182027,-0.01592736,
 -0.03521828,-0.01524350,0.00377512,0.00057503,0.00037637,0.00501886,0.
 00096033,-0.00002944,-0.01179681,0.00045542,-0.00061404,-0.18281475,-0
 .39268433,-0.12184397,0.18995697,0.50766323,-0.00592784,-0.01557275,0.
 00363536,0.00335120,0.00038032,0.00075199,-0.00028821,-0.00018703,0.00
 029291,-0.00409654,-0.00049935,0.00147236,-0.06331039,-0.12140249,-0.0
 8407763,0.06633378,0.16810758,0.07878526,-0.03435952,0.02245160,0.0069
 7306,-0.00288838,-0.00007570,-0.00013090,-0.00290323,-0.00011736,-0.00
 001748,0.00291059,-0.00017444,-0.00001594,-0.11268652,0.01501228,0.003
 85422,0.00933840,0.04041343,0.01380676,0.56195711,-0.00881454,-0.00509
 950,-0.00361770,-0.00068218,0.00042164,-0.00173595,-0.00097863,-0.0007
 8668,0.00179351,0.00098205,0.00529426,0.00170953,0.03984037,-0.1147915
 3,-0.02623867,0.02608515,0.00114409,-0.00006448,0.13539968,0.59634314,
 -0.00362242,-0.00311133,0.00403311,-0.00067294,0.00022919,-0.00090766,
 0.00002752,-0.00015007,0.00031358,0.00037546,0.00169174,0.00087125,0.0
 1226681,-0.02664129,-0.04431321,0.00895066,0.00016744,0.00275935,0.053
 40469,0.17244471,0.15334849,-0.00114093,0.00114801,0.00029391,-0.00019
 735,0.00001354,0.00009751,-0.00016358,0.00007807,-0.00007091,0.0002834
 7,-0.00016988,-0.00005568,-0.01781760,0.00426298,0.00112003,0.00147015
 ,-0.00685078,-0.00229585,-0.29314751,-0.04106096,-0.01812070,0.3206372
 5,0.00429068,0.00056423,-0.00138200,-0.00040864,-0.00028667,-0.0000387
 0,0.00025949,-0.00011858,-0.00006705,-0.00048600,-0.00092952,-0.000375
 08,0.01923386,-0.00584594,-0.00249013,0.00308924,0.00165602,0.00066911
 ,-0.05089151,-0.03766222,-0.00299147,0.05992385,0.06432115,0.00135837,
 -0.00143056,0.00437828,0.00095520,0.00014832,0.00003352,-0.00100977,-0
 .00025073,-0.00016864,-0.00016260,-0.00037047,0.00002706,0.00619571,-0
 .00273147,0.00158395,0.00107353,0.00050981,0.00001876,-0.02145371,-0.0
 0283318,-0.03255059,0.02521955,0.01774313,0.02123392,0.00139070,0.0068
 1329,0.00232251,-0.00001130,0.00095194,0.00106462,0.00001643,0.0013978
 6,-0.00026536,0.00192142,0.00033799,0.00016009,0.00916079,0.02358136,0
 .00812121,-0.00488293,-0.02177467,-0.00757290,-0.12822095,-0.15077095,
 -0.05260909,-0.00992391,-0.03501097,-0.01217627,0.13054974,0.00324927,
 -0.00753655,-0.00278674,0.00202233,0.00021725,0.00131205,0.00223618,0.
 00078723,-0.00080082,-0.00495189,-0.00328519,-0.00087513,0.02431375,0.
 02714230,0.00922148,-0.02198098,-0.08455151,-0.03143092,-0.16201798,-0
 .44486320,-0.14163892,-0.01734482,-0.02169847,-0.01078486,0.17447415,0
 .53378815,0.00111069,-0.00273637,-0.00005486,0.00099013,-0.00007717,0.
 00024028,0.00045901,0.00055843,-0.00035913,-0.00163414,-0.00078985,-0.
 00123108,0.00837128,0.00921693,0.00432622,-0.00764360,-0.03143023,-0.0
 0363837,-0.05642069,-0.14145779,-0.08355432,-0.00618786,-0.01106780,0.
 00544375,0.06095518,0.17778386,0.07882750\\-0.00000034,0.00000033,0.00
 000017,0.00000005,0.00000045,0.00000044,-0.00000048,0.00000095,0.00000
 006,0.00000041,0.00000025,0.00000043,0.00000042,-0.00000122,-0.0000010
 2,-0.00000031,0.,0.00000037,-0.00000062,-0.00000065,-0.00000029,-0.000
 00006,-0.00000033,-0.00000009,0.00000092,0.00000021,-0.00000007\\\@


 READER, WHETHER YOU BE DILETTANTE OR PROFESSOR ... SHOW YOURSELF TO BE
 MORE HUMAN THAN CRITICAL, AND THEN YOUR PLEASURE WILL INCREASE.
                                           -- DOMENICO SCARLATTI (1738)
 Job cpu time:       1 days  7 hours  3 minutes 12.9 seconds.
 Elapsed time:       0 days  7 hours 46 minutes 27.2 seconds.
 File lengths (MBytes):  RWF=    145 Int=      0 D2E=      0 Chk=     12 Scr=      1
 Normal termination of Gaussian 16 at Wed Jun 10 19:34:23 2020.
 Link1:  Proceeding to internal job step number  2.
 ----------------------------------------------------------------------
 #N Geom=AllCheck Guess=TCheck SCRF=Check GenChk UwB97XD/Aug-CC-pVTZ Fr
 eq
 ----------------------------------------------------------------------
 1/10=4,29=7,30=1,38=1,40=1/1,3;
 2/12=2,40=1/2;
 3/5=16,6=1,7=10,11=2,14=-4,25=1,30=1,70=2,71=2,74=-58,75=-7,116=2,140=1/1,2,3;
 4/5=101/1;
 5/5=2,38=6,98=1/2;
 8/6=4,10=90,11=11/1;
 11/6=1,8=1,9=11,15=111,16=1/1,2,10;
 10/6=1/2;
 6/7=2,8=2,9=2,10=2,28=1/1;
 7/8=1,10=1,25=1/1,2,3,16;
 1/10=4,30=1/3;
 99//99;
 Structure from the checkpoint file:  "methyl-glyxal-calcall.chk"
 ---------------------
 methyl-glyxal-calcall
 ---------------------
 Charge =  0 Multiplicity = 3
 Redundant internal coordinates found in file.  (old form).
 C,0,-1.4875309913,0.2246691608,0.0559882356
 H,0,-1.9259429295,0.9340694769,-0.6446007057
 H,0,-1.9529970599,0.3670416486,1.0303305666
 H,0,-1.6263104092,-0.7968552667,-0.2921054742
 C,0,-0.0044342077,0.492715099,0.1706697108
 O,0,0.4342066251,1.5717756606,0.5434847213
 C,0,0.8953714145,-0.6269674643,-0.1944482788
 H,0,1.9572049022,-0.3932242615,-0.0981778347
 O,0,0.4806196559,-1.7185880535,-0.5711409409
 Recover connectivity data from disk.

 GradGradGradGradGradGradGradGradGradGradGradGradGradGradGradGradGradGrad
 Berny optimization.
 Initialization pass.
                           ----------------------------
                           !    Initial Parameters    !
                           ! (Angstroms and Degrees)  !
 --------------------------                            --------------------------
 ! Name  Definition              Value          Derivative Info.                !
 --------------------------------------------------------------------------------
 ! R1    R(1,2)                  1.0892         calculate D2E/DX2 analytically  !
 ! R2    R(1,3)                  1.0892         calculate D2E/DX2 analytically  !
 ! R3    R(1,4)                  1.0881         calculate D2E/DX2 analytically  !
 ! R4    R(1,5)                  1.5115         calculate D2E/DX2 analytically  !
 ! R5    R(5,6)                  1.223          calculate D2E/DX2 analytically  !
 ! R6    R(5,7)                  1.4821         calculate D2E/DX2 analytically  !
 ! R7    R(7,8)                  1.0915         calculate D2E/DX2 analytically  !
 ! R8    R(7,9)                  1.227          calculate D2E/DX2 analytically  !
 ! A1    A(2,1,3)              108.558          calculate D2E/DX2 analytically  !
 ! A2    A(2,1,4)              110.7543         calculate D2E/DX2 analytically  !
 ! A3    A(2,1,5)              109.1633         calculate D2E/DX2 analytically  !
 ! A4    A(3,1,4)              110.7567         calculate D2E/DX2 analytically  !
 ! A5    A(3,1,5)              109.1644         calculate D2E/DX2 analytically  !
 ! A6    A(4,1,5)              108.4159         calculate D2E/DX2 analytically  !
 ! A7    A(1,5,6)              122.1078         calculate D2E/DX2 analytically  !
 ! A8    A(1,5,7)              116.2983         calculate D2E/DX2 analytically  !
 ! A9    A(6,5,7)              121.5939         calculate D2E/DX2 analytically  !
 ! A10   A(5,7,8)              114.0226         calculate D2E/DX2 analytically  !
 ! A11   A(5,7,9)              122.8555         calculate D2E/DX2 analytically  !
 ! A12   A(8,7,9)              123.122          calculate D2E/DX2 analytically  !
 ! D1    D(2,1,5,6)             59.2834         calculate D2E/DX2 analytically  !
 ! D2    D(2,1,5,7)           -120.7153         calculate D2E/DX2 analytically  !
 ! D3    D(3,1,5,6)            -59.2375         calculate D2E/DX2 analytically  !
 ! D4    D(3,1,5,7)            120.7638         calculate D2E/DX2 analytically  !
 ! D5    D(4,1,5,6)           -179.9789         calculate D2E/DX2 analytically  !
 ! D6    D(4,1,5,7)              0.0224         calculate D2E/DX2 analytically  !
 ! D7    D(1,5,7,8)            179.999          calculate D2E/DX2 analytically  !
 ! D8    D(1,5,7,9)             -0.0011         calculate D2E/DX2 analytically  !
 ! D9    D(6,5,7,8)              0.0003         calculate D2E/DX2 analytically  !
 ! D10   D(6,5,7,9)           -179.9998         calculate D2E/DX2 analytically  !
 --------------------------------------------------------------------------------
 Trust Radius=3.00D-01 FncErr=1.00D-07 GrdErr=1.00D-07 EigMax=2.50D+02 EigMin=1.00D-04
 Number of steps in this run=      2 maximum allowed number of steps=      2.
 GradGradGradGradGradGradGradGradGradGradGradGradGradGradGradGradGradGrad

                          Input orientation:                          
 ---------------------------------------------------------------------
 Center     Atomic      Atomic             Coordinates (Angstroms)
 Number     Number       Type             X           Y           Z
 ---------------------------------------------------------------------
      1          6           0       -1.487531    0.224669    0.055988
      2          1           0       -1.925943    0.934069   -0.644601
      3          1           0       -1.952997    0.367042    1.030331
      4          1           0       -1.626310   -0.796855   -0.292105
      5          6           0       -0.004434    0.492715    0.170670
      6          8           0        0.434207    1.571776    0.543485
      7          6           0        0.895371   -0.626967   -0.194448
      8          1           0        1.957205   -0.393224   -0.098178
      9          8           0        0.480620   -1.718588   -0.571141
 ---------------------------------------------------------------------
                    Distance matrix (angstroms):
                    1          2          3          4          5
     1  C    0.000000
     2  H    1.089164   0.000000
     3  H    1.089161   1.768516   0.000000
     4  H    1.088091   1.791684   1.791708   0.000000
     5  C    1.511482   2.133461   2.133473   2.123119   0.000000
     6  O    2.396961   2.718184   2.717930   3.248747   1.223016
     7  C    2.542878   3.255655   3.255970   2.529284   1.482110
     8  H    3.503108   4.139942   4.140195   3.611386   2.169146
     9  O    2.836046   3.582392   3.582883   2.316594   2.382314
                    6          7          8          9
     6  O    0.000000
     7  C    2.364675   0.000000
     8  H    2.567582   1.091510   0.000000
     9  O    3.474340   1.227009   2.039752   0.000000
 Stoichiometry    C3H4O2(3)
 Framework group  C1[X(C3H4O2)]
 Deg. of freedom    21
 Full point group                 C1      NOp   1
 Largest Abelian subgroup         C1      NOp   1
 Largest concise Abelian subgroup C1      NOp   1
                         Standard orientation:                         
 ---------------------------------------------------------------------
 Center     Atomic      Atomic             Coordinates (Angstroms)
 Number     Number       Type             X           Y           Z
 ---------------------------------------------------------------------
      1          6           0       -0.768700   -1.302645    0.000003
      2          1           0       -1.349087   -1.561729   -0.884477
      3          1           0       -1.349804   -1.561628    0.884038
      4          1           0        0.186719   -1.823332    0.000394
      5          6           0       -0.501722    0.185071    0.000009
      6          8           0       -1.406568    1.007885   -0.000001
      7          6           0        0.922082    0.596693   -0.000004
      8          1           0        1.072066    1.677849   -0.000016
      9          8           0        1.847837   -0.208620    0.000002
 ---------------------------------------------------------------------
 Rotational constants (GHZ):           9.3628672           4.4513812           3.0748689
 Standard basis: Aug-CC-pVTZ (5D, 7F)
 There are   375 symmetry adapted cartesian basis functions of A   symmetry.
 There are   322 symmetry adapted basis functions of A   symmetry.
   322 basis functions,   468 primitive gaussians,   375 cartesian basis functions
    20 alpha electrons       18 beta electrons
       nuclear repulsion energy       160.4538477106 Hartrees.
 NAtoms=    9 NActive=    9 NUniq=    9 SFac= 1.00D+00 NAtFMM=   60 NAOKFM=F Big=F
 Integral buffers will be    131072 words long.
 Raffenetti 2 integral format.
 Two-electron integral symmetry is turned on.
 Nuclear repulsion after empirical dispersion term =      160.4515646481 Hartrees.
 One-electron integrals computed using PRISM.
 NBasis=   322 RedAO= T EigKep=  1.69D-05  NBF=   322
 NBsUse=   322 1.00D-06 EigRej= -1.00D+00 NBFU=   322
 Initial guess from the checkpoint file:  "methyl-glyxal-calcall.chk"
 B after Tr=     0.000000    0.000000   -0.000000
         Rot=    1.000000   -0.000000    0.000000    0.000000 Ang=   0.00 deg.
 Initial guess <Sx>= 0.0000 <Sy>= 0.0000 <Sz>= 1.0000 <S**2>= 2.0159 S= 1.0053
 Requested convergence on RMS density matrix=1.00D-08 within 128 cycles.
 Requested convergence on MAX density matrix=1.00D-06.
 Requested convergence on             energy=1.00D-06.
 No special actions if energy rises.
 SCF Done:  E(UwB97XD) =  -267.079277650     A.U. after    1 cycles
            NFock=  1  Conv=0.12D-08     -V/T= 2.0055
 <Sx>= 0.0000 <Sy>= 0.0000 <Sz>= 1.0000 <S**2>= 2.0159 S= 1.0053
 <L.S>= 0.000000000000E+00
 Annihilation of the first spin contaminant:
 S**2 before annihilation     2.0159,   after     2.0001
 DoSCS=F DFT=T ScalE2(SS,OS)=  1.000000  1.000000
 Range of M.O.s used for correlation:     1   322
 NBasis=   322 NAE=    20 NBE=    18 NFC=     0 NFV=     0
 NROrb=    322 NOA=    20 NOB=    18 NVA=   302 NVB=   304

 **** Warning!!: The largest alpha MO coefficient is  0.50793094D+02


 **** Warning!!: The largest beta MO coefficient is  0.49799172D+02

 Symmetrizing basis deriv contribution to polar:
 IMax=3 JMax=2 DiffMx= 0.00D+00
 G2DrvN: will do    10 centers at a time, making    1 passes.
 Calling FoFCou, ICntrl=  3107 FMM=F I1Cent=   0 AccDes= 0.00D+00.
 End of G2Drv F.D. properties file   721 does not exist.
 End of G2Drv F.D. properties file   722 does not exist.
 End of G2Drv F.D. properties file   788 does not exist.
          IDoAtm=111111111
          Differentiating once with respect to electric field.
                with respect to dipole field.
          Differentiating once with respect to nuclear coordinates.
 CalDSu exits because no D1Ps are significant.
          There are    30 degrees of freedom in the 1st order CPHF.  IDoFFX=6 NUNeed=     3.
     27 vectors produced by pass  0 Test12= 3.84D-14 3.33D-09 XBig12= 1.62D+02 1.04D+01.
 AX will form    27 AO Fock derivatives at one time.
     27 vectors produced by pass  1 Test12= 3.84D-14 3.33D-09 XBig12= 5.83D+01 1.82D+00.
     27 vectors produced by pass  2 Test12= 3.84D-14 3.33D-09 XBig12= 8.62D+00 8.42D-01.
     27 vectors produced by pass  3 Test12= 3.84D-14 3.33D-09 XBig12= 1.66D-01 9.39D-02.
     27 vectors produced by pass  4 Test12= 3.84D-14 3.33D-09 XBig12= 2.36D-03 8.27D-03.
     27 vectors produced by pass  5 Test12= 3.84D-14 3.33D-09 XBig12= 3.37D-05 7.29D-04.
     27 vectors produced by pass  6 Test12= 3.84D-14 3.33D-09 XBig12= 4.97D-07 7.25D-05.
     27 vectors produced by pass  7 Test12= 3.84D-14 3.33D-09 XBig12= 5.16D-09 7.47D-06.
      7 vectors produced by pass  8 Test12= 3.84D-14 3.33D-09 XBig12= 5.16D-11 8.09D-07.
      3 vectors produced by pass  9 Test12= 3.84D-14 3.33D-09 XBig12= 4.83D-13 9.53D-08.
      1 vectors produced by pass 10 Test12= 3.84D-14 3.33D-09 XBig12= 4.34D-15 7.73D-09.
 InvSVY:  IOpt=1 It=  1 EMax= 8.88D-15
 Solved reduced A of dimension   227 with    30 vectors.
 Isotropic polarizability for W=    0.000000       66.74 Bohr**3.
 End of Minotr F.D. properties file   721 does not exist.
 End of Minotr F.D. properties file   722 does not exist.
 End of Minotr F.D. properties file   788 does not exist.

 **********************************************************************

            Population analysis using the SCF Density.

 **********************************************************************

 Orbital symmetries:
 Alpha Orbitals:
       Occupied  (A) (A) (A) (A) (A) (A) (A) (A) (A) (A) (A) (A)
                 (A) (A) (A) (A) (A) (A) (A) (A)
       Virtual   (A) (A) (A) (A) (A) (A) (A) (A) (A) (A) (A) (A)
                 (A) (A) (A) (A) (A) (A) (A) (A) (A) (A) (A) (A)
                 (A) (A) (A) (A) (A) (A) (A) (A) (A) (A) (A) (A)
                 (A) (A) (A) (A) (A) (A) (A) (A) (A) (A) (A) (A)
                 (A) (A) (A) (A) (A) (A) (A) (A) (A) (A) (A) (A)
                 (A) (A) (A) (A) (A) (A) (A) (A) (A) (A) (A) (A)
                 (A) (A) (A) (A) (A) (A) (A) (A) (A) (A) (A) (A)
                 (A) (A) (A) (A) (A) (A) (A) (A) (A) (A) (A) (A)
                 (A) (A) (A) (A) (A) (A) (A) (A) (A) (A) (A) (A)
                 (A) (A) (A) (A) (A) (A) (A) (A) (A) (A) (A) (A)
                 (A) (A) (A) (A) (A) (A) (A) (A) (A) (A) (A) (A)
                 (A) (A) (A) (A) (A) (A) (A) (A) (A) (A) (A) (A)
                 (A) (A) (A) (A) (A) (A) (A) (A) (A) (A) (A) (A)
                 (A) (A) (A) (A) (A) (A) (A) (A) (A) (A) (A) (A)
                 (A) (A) (A) (A) (A) (A) (A) (A) (A) (A) (A) (A)
                 (A) (A) (A) (A) (A) (A) (A) (A) (A) (A) (A) (A)
                 (A) (A) (A) (A) (A) (A) (A) (A) (A) (A) (A) (A)
                 (A) (A) (A) (A) (A) (A) (A) (A) (A) (A) (A) (A)
                 (A) (A) (A) (A) (A) (A) (A) (A) (A) (A) (A) (A)
                 (A) (A) (A) (A) (A) (A) (A) (A) (A) (A) (A) (A)
                 (A) (A) (A) (A) (A) (A) (A) (A) (A) (A) (A) (A)
                 (A) (A) (A) (A) (A) (A) (A) (A) (A) (A) (A) (A)
                 (A) (A) (A) (A) (A) (A) (A) (A) (A) (A) (A) (A)
                 (A) (A) (A) (A) (A) (A) (A) (A) (A) (A) (A) (A)
                 (A) (A) (A) (A) (A) (A) (A) (A) (A) (A) (A) (A)
                 (A) (A)
 Beta  Orbitals:
       Occupied  (A) (A) (A) (A) (A) (A) (A) (A) (A) (A) (A) (A)
                 (A) (A) (A) (A) (A) (A)
       Virtual   (A) (A) (A) (A) (A) (A) (A) (A) (A) (A) (A) (A)
                 (A) (A) (A) (A) (A) (A) (A) (A) (A) (A) (A) (A)
                 (A) (A) (A) (A) (A) (A) (A) (A) (A) (A) (A) (A)
                 (A) (A) (A) (A) (A) (A) (A) (A) (A) (A) (A) (A)
                 (A) (A) (A) (A) (A) (A) (A) (A) (A) (A) (A) (A)
                 (A) (A) (A) (A) (A) (A) (A) (A) (A) (A) (A) (A)
                 (A) (A) (A) (A) (A) (A) (A) (A) (A) (A) (A) (A)
                 (A) (A) (A) (A) (A) (A) (A) (A) (A) (A) (A) (A)
                 (A) (A) (A) (A) (A) (A) (A) (A) (A) (A) (A) (A)
                 (A) (A) (A) (A) (A) (A) (A) (A) (A) (A) (A) (A)
                 (A) (A) (A) (A) (A) (A) (A) (A) (A) (A) (A) (A)
                 (A) (A) (A) (A) (A) (A) (A) (A) (A) (A) (A) (A)
                 (A) (A) (A) (A) (A) (A) (A) (A) (A) (A) (A) (A)
                 (A) (A) (A) (A) (A) (A) (A) (A) (A) (A) (A) (A)
                 (A) (A) (A) (A) (A) (A) (A) (A) (A) (A) (A) (A)
                 (A) (A) (A) (A) (A) (A) (A) (A) (A) (A) (A) (A)
                 (A) (A) (A) (A) (A) (A) (A) (A) (A) (A) (A) (A)
                 (A) (A) (A) (A) (A) (A) (A) (A) (A) (A) (A) (A)
                 (A) (A) (A) (A) (A) (A) (A) (A) (A) (A) (A) (A)
                 (A) (A) (A) (A) (A) (A) (A) (A) (A) (A) (A) (A)
                 (A) (A) (A) (A) (A) (A) (A) (A) (A) (A) (A) (A)
                 (A) (A) (A) (A) (A) (A) (A) (A) (A) (A) (A) (A)
                 (A) (A) (A) (A) (A) (A) (A) (A) (A) (A) (A) (A)
                 (A) (A) (A) (A) (A) (A) (A) (A) (A) (A) (A) (A)
                 (A) (A) (A) (A) (A) (A) (A) (A) (A) (A) (A) (A)
                 (A) (A) (A) (A)
 The electronic state is 3-A.
 Alpha  occ. eigenvalues --  -19.30861 -19.30245 -10.39793 -10.38377 -10.31842
 Alpha  occ. eigenvalues --   -1.20683  -1.18874  -0.88618  -0.80492  -0.66290
 Alpha  occ. eigenvalues --   -0.61417  -0.59171  -0.57943  -0.54576  -0.52061
 Alpha  occ. eigenvalues --   -0.50509  -0.49285  -0.45235  -0.38700  -0.27698
 Alpha virt. eigenvalues --    0.02989   0.03766   0.04406   0.05226   0.06929
 Alpha virt. eigenvalues --    0.07941   0.08959   0.09937   0.10637   0.11408
 Alpha virt. eigenvalues --    0.11722   0.12529   0.13033   0.13945   0.13960
 Alpha virt. eigenvalues --    0.16762   0.17942   0.19741   0.19758   0.21552
 Alpha virt. eigenvalues --    0.21797   0.22838   0.23193   0.24096   0.25751
 Alpha virt. eigenvalues --    0.26432   0.26551   0.27584   0.29526   0.30130
 Alpha virt. eigenvalues --    0.31371   0.31748   0.32758   0.34130   0.34961
 Alpha virt. eigenvalues --    0.35938   0.36328   0.37339   0.37366   0.37663
 Alpha virt. eigenvalues --    0.37884   0.38556   0.40577   0.41525   0.42915
 Alpha virt. eigenvalues --    0.44436   0.44671   0.45854   0.46858   0.47376
 Alpha virt. eigenvalues --    0.48803   0.49595   0.49751   0.52727   0.53276
 Alpha virt. eigenvalues --    0.55494   0.55819   0.58470   0.60780   0.61925
 Alpha virt. eigenvalues --    0.62509   0.64831   0.65726   0.68329   0.69515
 Alpha virt. eigenvalues --    0.71368   0.72003   0.73482   0.73677   0.75505
 Alpha virt. eigenvalues --    0.76622   0.77155   0.77737   0.78851   0.80441
 Alpha virt. eigenvalues --    0.81293   0.81979   0.83647   0.84435   0.85534
 Alpha virt. eigenvalues --    0.87566   0.87644   0.88213   0.91254   0.91471
 Alpha virt. eigenvalues --    0.92709   0.92941   0.93765   0.95981   0.96039
 Alpha virt. eigenvalues --    0.97287   0.97672   0.98268   1.00217   1.03182
 Alpha virt. eigenvalues --    1.03915   1.04944   1.06106   1.08641   1.09491
 Alpha virt. eigenvalues --    1.10526   1.12214   1.12741   1.14936   1.15949
 Alpha virt. eigenvalues --    1.16803   1.18928   1.20570   1.22995   1.24247
 Alpha virt. eigenvalues --    1.25889   1.28686   1.30886   1.31146   1.32960
 Alpha virt. eigenvalues --    1.34717   1.35740   1.36976   1.38407   1.41799
 Alpha virt. eigenvalues --    1.43690   1.46086   1.47476   1.47914   1.49911
 Alpha virt. eigenvalues --    1.52418   1.52558   1.55216   1.55802   1.58058
 Alpha virt. eigenvalues --    1.58836   1.61628   1.61782   1.64457   1.67483
 Alpha virt. eigenvalues --    1.67896   1.69053   1.69885   1.71744   1.72862
 Alpha virt. eigenvalues --    1.74437   1.79967   1.81590   1.84303   1.84545
 Alpha virt. eigenvalues --    1.87930   1.90750   1.92310   1.94603   1.97259
 Alpha virt. eigenvalues --    1.98866   2.03850   2.05290   2.07379   2.10031
 Alpha virt. eigenvalues --    2.11313   2.16216   2.20058   2.21771   2.22557
 Alpha virt. eigenvalues --    2.25734   2.26551   2.30017   2.32209   2.32870
 Alpha virt. eigenvalues --    2.33910   2.38975   2.41891   2.43621   2.44574
 Alpha virt. eigenvalues --    2.48523   2.50760   2.52550   2.57346   2.58695
 Alpha virt. eigenvalues --    2.60827   2.64121   2.66922   2.73387   2.74829
 Alpha virt. eigenvalues --    2.77144   2.77459   2.83646   2.86968   2.92135
 Alpha virt. eigenvalues --    2.95792   2.97239   2.97576   3.06687   3.08456
 Alpha virt. eigenvalues --    3.11820   3.16705   3.18638   3.19854   3.24230
 Alpha virt. eigenvalues --    3.30019   3.30073   3.30619   3.30882   3.38196
 Alpha virt. eigenvalues --    3.39263   3.40393   3.43189   3.45129   3.48394
 Alpha virt. eigenvalues --    3.51374   3.52811   3.59376   3.62033   3.63200
 Alpha virt. eigenvalues --    3.64578   3.64596   3.67867   3.71671   3.75929
 Alpha virt. eigenvalues --    3.77450   3.82644   3.83851   3.84722   3.88085
 Alpha virt. eigenvalues --    3.91789   3.92203   3.98138   4.00605   4.01686
 Alpha virt. eigenvalues --    4.04419   4.05266   4.09108   4.13257   4.16812
 Alpha virt. eigenvalues --    4.18347   4.18905   4.32099   4.32275   4.33558
 Alpha virt. eigenvalues --    4.40052   4.42832   4.42837   4.49952   4.52117
 Alpha virt. eigenvalues --    4.53950   4.57488   4.58357   4.64913   4.68274
 Alpha virt. eigenvalues --    4.68844   4.77413   4.79020   4.84826   4.87623
 Alpha virt. eigenvalues --    4.92052   4.94186   5.00025   5.02174   5.07245
 Alpha virt. eigenvalues --    5.11208   5.12756   5.22909   5.35283   5.38011
 Alpha virt. eigenvalues --    5.39470   5.42053   5.43701   5.57402   5.76334
 Alpha virt. eigenvalues --    5.78087   5.81646   5.87639   5.91190   5.97668
 Alpha virt. eigenvalues --    6.17216   6.21986   6.26478   6.26958   6.35460
 Alpha virt. eigenvalues --    6.40831   6.42425   6.50258   6.55239   6.58919
 Alpha virt. eigenvalues --    6.61703   6.70912   6.73327   6.80681   6.81471
 Alpha virt. eigenvalues --    6.85913   6.91153   6.95355   7.10281   7.14167
 Alpha virt. eigenvalues --    7.16200   7.17338   7.24085   7.35430   7.37163
 Alpha virt. eigenvalues --    7.44853   7.46181  14.02601  14.78250  15.38322
 Alpha virt. eigenvalues --   17.59452  18.85761
  Beta  occ. eigenvalues --  -19.29293 -19.28668 -10.39469 -10.38010 -10.31695
  Beta  occ. eigenvalues --   -1.17265  -1.15314  -0.86752  -0.76880  -0.63931
  Beta  occ. eigenvalues --   -0.58891  -0.56381  -0.55334  -0.51990  -0.49675
  Beta  occ. eigenvalues --   -0.48375  -0.44625  -0.36135
  Beta virt. eigenvalues --   -0.12932  -0.01936   0.03338   0.04442   0.05002
  Beta virt. eigenvalues --    0.05364   0.08239   0.09253   0.09837   0.11077
  Beta virt. eigenvalues --    0.11202   0.12003   0.12343   0.12901   0.13456
  Beta virt. eigenvalues --    0.14212   0.14214   0.17052   0.18286   0.20025
  Beta virt. eigenvalues --    0.20525   0.21951   0.22171   0.23082   0.23876
  Beta virt. eigenvalues --    0.24530   0.26090   0.26935   0.27059   0.28296
  Beta virt. eigenvalues --    0.29781   0.30627   0.31667   0.32461   0.33122
  Beta virt. eigenvalues --    0.34721   0.35430   0.36029   0.36900   0.37392
  Beta virt. eigenvalues --    0.37611   0.38043   0.38121   0.39297   0.41497
  Beta virt. eigenvalues --    0.41685   0.43338   0.44957   0.45338   0.46610
  Beta virt. eigenvalues --    0.47270   0.48047   0.49148   0.49891   0.49998
  Beta virt. eigenvalues --    0.53101   0.53576   0.56091   0.56281   0.59036
  Beta virt. eigenvalues --    0.60971   0.62250   0.62997   0.65212   0.66128
  Beta virt. eigenvalues --    0.68637   0.70163   0.72013   0.72281   0.73721
  Beta virt. eigenvalues --    0.73897   0.75748   0.76848   0.77639   0.78239
  Beta virt. eigenvalues --    0.79277   0.80629   0.81510   0.82434   0.83952
  Beta virt. eigenvalues --    0.84636   0.85624   0.87784   0.87888   0.88541
  Beta virt. eigenvalues --    0.91541   0.91931   0.92980   0.93452   0.94203
  Beta virt. eigenvalues --    0.96166   0.96302   0.97821   0.97995   0.98227
  Beta virt. eigenvalues --    1.00737   1.03847   1.04175   1.05093   1.06434
  Beta virt. eigenvalues --    1.08741   1.09739   1.10870   1.12457   1.13328
  Beta virt. eigenvalues --    1.15429   1.16387   1.17129   1.19277   1.20673
  Beta virt. eigenvalues --    1.23260   1.24418   1.26487   1.28960   1.31318
  Beta virt. eigenvalues --    1.31467   1.33320   1.35156   1.36301   1.37594
  Beta virt. eigenvalues --    1.38669   1.42361   1.44052   1.46422   1.47912
  Beta virt. eigenvalues --    1.48144   1.50311   1.52690   1.52834   1.55450
  Beta virt. eigenvalues --    1.56179   1.58447   1.59353   1.62004   1.62340
  Beta virt. eigenvalues --    1.65256   1.68027   1.68584   1.69430   1.70395
  Beta virt. eigenvalues --    1.72323   1.73408   1.74971   1.80466   1.82175
  Beta virt. eigenvalues --    1.84881   1.85083   1.88471   1.91613   1.93013
  Beta virt. eigenvalues --    1.95428   1.97547   1.99844   2.04201   2.05883
  Beta virt. eigenvalues --    2.07985   2.10526   2.12144   2.16726   2.21957
  Beta virt. eigenvalues --    2.22875   2.23725   2.26717   2.27880   2.31953
  Beta virt. eigenvalues --    2.33285   2.33800   2.34849   2.39888   2.43048
  Beta virt. eigenvalues --    2.44749   2.45457   2.49580   2.51779   2.53620
  Beta virt. eigenvalues --    2.58093   2.59741   2.61817   2.65199   2.67834
  Beta virt. eigenvalues --    2.74392   2.75647   2.78071   2.78484   2.84508
  Beta virt. eigenvalues --    2.87894   2.93264   2.96822   2.98540   2.98917
  Beta virt. eigenvalues --    3.08105   3.09406   3.13113   3.17520   3.20013
  Beta virt. eigenvalues --    3.20504   3.25278   3.30709   3.30937   3.31659
  Beta virt. eigenvalues --    3.32362   3.38672   3.40087   3.41075   3.44581
  Beta virt. eigenvalues --    3.46521   3.49089   3.52395   3.53692   3.60623
  Beta virt. eigenvalues --    3.63226   3.64360   3.65574   3.65899   3.68377
  Beta virt. eigenvalues --    3.72401   3.77051   3.78396   3.83522   3.84193
  Beta virt. eigenvalues --    3.85411   3.89127   3.92510   3.92865   3.98899
  Beta virt. eigenvalues --    4.01982   4.02475   4.05708   4.06476   4.09914
  Beta virt. eigenvalues --    4.14276   4.17635   4.19060   4.19899   4.32711
  Beta virt. eigenvalues --    4.33671   4.34516   4.40717   4.43462   4.44267
  Beta virt. eigenvalues --    4.51122   4.52493   4.54864   4.58444   4.59081
  Beta virt. eigenvalues --    4.65577   4.69263   4.70788   4.79895   4.80131
  Beta virt. eigenvalues --    4.86293   4.88077   4.92625   4.95122   5.00738
  Beta virt. eigenvalues --    5.02948   5.08017   5.12734   5.13480   5.23603
  Beta virt. eigenvalues --    5.36198   5.38387   5.39767   5.43758   5.45209
  Beta virt. eigenvalues --    5.58077   5.77689   5.78655   5.81852   5.88619
  Beta virt. eigenvalues --    5.91715   5.99296   6.18415   6.25637   6.30454
  Beta virt. eigenvalues --    6.31043   6.37596   6.41695   6.44375   6.53223
  Beta virt. eigenvalues --    6.58019   6.61809   6.64413   6.73437   6.75314
  Beta virt. eigenvalues --    6.85933   6.86205   6.90596   6.96460   6.97984
  Beta virt. eigenvalues --    7.12493   7.17333   7.19288   7.19343   7.26482
  Beta virt. eigenvalues --    7.37851   7.39334   7.48065   7.49531  14.04618
  Beta virt. eigenvalues --   14.80019  15.39410  17.60390  18.86467
          Condensed to atoms (all electrons):
               1          2          3          4          5          6
     1  C    5.575521   0.384317   0.384363   0.397476  -0.131615  -0.024710
     2  H    0.384317   0.370490   0.011735  -0.002748   0.000373  -0.004297
     3  H    0.384363   0.011735   0.370496  -0.002763   0.000357  -0.004302
     4  H    0.397476  -0.002748  -0.002763   0.359038  -0.021471   0.002960
     5  C   -0.131615   0.000373   0.000357  -0.021471   5.354044   0.009653
     6  O   -0.024710  -0.004297  -0.004302   0.002960   0.009653   8.838276
     7  C   -0.008212  -0.016346  -0.016342  -0.027535   0.287400  -0.120758
     8  H   -0.002654  -0.000122  -0.000123   0.001945  -0.019756  -0.021494
     9  O    0.009896  -0.000032  -0.000035   0.014435  -0.140124   0.018558
               7          8          9
     1  C   -0.008212  -0.002654   0.009896
     2  H   -0.016346  -0.000122  -0.000032
     3  H   -0.016342  -0.000123  -0.000035
     4  H   -0.027535   0.001945   0.014435
     5  C    0.287400  -0.019756  -0.140124
     6  O   -0.120758  -0.021494   0.018558
     7  C    5.471337   0.245185   0.263629
     8  H    0.245185   0.406714  -0.140606
     9  O    0.263629  -0.140606   8.601611
          Atomic-Atomic Spin Densities.
               1          2          3          4          5          6
     1  C    0.105729   0.004006   0.003997  -0.009880   0.023468  -0.007297
     2  H    0.004006   0.013537  -0.000983  -0.005670  -0.004888   0.005502
     3  H    0.003997  -0.000983   0.013545  -0.005677  -0.004891   0.005508
     4  H   -0.009880  -0.005670  -0.005677   0.011364   0.011101  -0.004576
     5  C    0.023468  -0.004888  -0.004891   0.011101   0.261399  -0.185614
     6  O   -0.007297   0.005502   0.005508  -0.004576  -0.185614   0.833056
     7  C   -0.007996   0.000803   0.000809  -0.011970   0.178312  -0.022986
     8  H   -0.001938  -0.000630  -0.000631   0.001477  -0.021062   0.016834
     9  O   -0.004635  -0.000870  -0.000873   0.012325  -0.022332   0.000550
               7          8          9
     1  C   -0.007996  -0.001938  -0.004635
     2  H    0.000803  -0.000630  -0.000870
     3  H    0.000809  -0.000631  -0.000873
     4  H   -0.011970   0.001477   0.012325
     5  C    0.178312  -0.021062  -0.022332
     6  O   -0.022986   0.016834   0.000550
     7  C    0.270817   0.041510  -0.146803
     8  H    0.041510   0.074619  -0.030398
     9  O   -0.146803  -0.030398   0.808733
 Mulliken charges and spin densities:
               1          2
     1  C   -0.584383   0.105453
     2  H    0.256631   0.010806
     3  H    0.256615   0.010805
     4  H    0.278664  -0.001506
     5  C    0.661138   0.235492
     6  O   -0.693886   0.640977
     7  C   -0.078357   0.302496
     8  H    0.530910   0.079781
     9  O   -0.627332   0.615697
 Sum of Mulliken charges =  -0.00000   2.00000
 Mulliken charges and spin densities with hydrogens summed into heavy atoms:
               1          2
     1  C    0.207528   0.125558
     5  C    0.661138   0.235492
     6  O   -0.693886   0.640977
     7  C    0.452553   0.382276
     9  O   -0.627332   0.615697
 APT charges:
               1
     1  C    0.249604
     2  H    0.025164
     3  H    0.025180
     4  H    0.024926
     5  C   -0.432561
     6  O    0.100853
     7  C   -0.134453
     8  H    0.157390
     9  O   -0.016103
 Sum of APT charges =  -0.00000
 APT charges with hydrogens summed into heavy atoms:
               1
     1  C    0.324874
     5  C   -0.432561
     6  O    0.100853
     7  C    0.022937
     9  O   -0.016103
 Electronic spatial extent (au):  <R**2>=            394.3705
 Charge=              0.0000 electrons
 Dipole moment (field-independent basis, Debye):
    X=             -0.5812    Y=             -0.7065    Z=             -0.0001  Tot=              0.9149
 Quadrupole moment (field-independent basis, Debye-Ang):
   XX=            -34.4723   YY=            -26.7521   ZZ=            -28.7348
   XY=              5.4128   XZ=             -0.0000   YZ=              0.0000
 Traceless Quadrupole moment (field-independent basis, Debye-Ang):
   XX=             -4.4859   YY=              3.2343   ZZ=              1.2516
   XY=              5.4128   XZ=             -0.0000   YZ=              0.0000
 Octapole moment (field-independent basis, Debye-Ang**2):
  XXX=             -4.4733  YYY=              2.2087  ZZZ=             -0.0010  XYY=              4.0870
  XXY=             -0.8970  XXZ=              0.0008  XZZ=             -1.1350  YZZ=             -0.4615
  YYZ=             -0.0000  XYZ=             -0.0002
 Hexadecapole moment (field-independent basis, Debye-Ang**3):
 XXXX=           -299.9150 YYYY=           -165.5112 ZZZZ=            -34.0956 XXXY=              6.8484
 XXXZ=             -0.0024 YYYX=              2.9498 YYYZ=             -0.0003 ZZZX=              0.0009
 ZZZY=              0.0017 XXYY=            -73.4810 XXZZ=            -50.1743 YYZZ=            -33.9313
 XXYZ=             -0.0014 YYXZ=              0.0005 ZZXY=              0.4832
 N-N= 1.604515646481D+02 E-N=-9.465204153127D+02  KE= 2.656102705206D+02
  Exact polarizability: 117.600  -8.805  50.119  -0.000   0.000  32.493
 Approx polarizability: 108.906 -14.331  51.926   0.000   0.000  35.916
                          Isotropic Fermi Contact Couplings
        Atom                 a.u.       MegaHertz       Gauss      10(-4) cm-1
     1  C(13)              0.01220       6.85802       2.44711       2.28759
     2  H(1)               0.00380       8.49807       3.03232       2.83465
     3  H(1)               0.00380       8.48707       3.02840       2.83098
     4  H(1)               0.00065       1.45488       0.51914       0.48530
     5  C(13)             -0.03559     -20.00740      -7.13914      -6.67375
     6  O(17)              0.03972     -12.03879      -4.29574      -4.01571
     7  C(13)             -0.01847     -10.38266      -3.70479      -3.46328
     8  H(1)               0.02974      66.46629      23.71682      22.17077
     9  O(17)              0.04001     -12.12754      -4.32741      -4.04531
 --------------------------------------------------------
       Center         ----  Spin Dipole Couplings  ----
                      3XX-RR        3YY-RR        3ZZ-RR
 --------------------------------------------------------
     1   Atom       -0.081748      0.172467     -0.090719
     2   Atom       -0.005107      0.008922     -0.003814
     3   Atom       -0.005092      0.008923     -0.003831
     4   Atom        0.009435      0.014371     -0.023806
     5   Atom        0.000114     -0.171090      0.170976
     6   Atom       -0.046911     -0.215992      0.262903
     7   Atom       -0.012977     -0.208510      0.221488
     8   Atom       -0.018534      0.037496     -0.018962
     9   Atom       -0.153742     -0.410315      0.564057
 --------------------------------------------------------
                        XY            XZ            YZ
 --------------------------------------------------------
     1   Atom       -0.006911      0.000000     -0.000006
     2   Atom        0.008612      0.011512      0.010436
     3   Atom        0.008617     -0.011517     -0.010432
     4   Atom        0.004809      0.000006     -0.000007
     5   Atom        0.081486     -0.000004      0.000000
     6   Atom        1.293844      0.000040      0.000049
     7   Atom        0.058677     -0.000001      0.000005
     8   Atom        0.011014     -0.000000     -0.000001
     9   Atom        1.149010      0.000022      0.000053
 --------------------------------------------------------


 ---------------------------------------------------------------------------------
              Anisotropic Spin Dipole Couplings in Principal Axis System
 ---------------------------------------------------------------------------------

       Atom             a.u.   MegaHertz   Gauss  10(-4) cm-1        Axes

              Baa    -0.0907   -12.174    -4.344    -4.061 -0.0000  0.0000  1.0000
     1 C(13)  Bbb    -0.0819   -10.995    -3.923    -3.668  0.9996  0.0272  0.0000
              Bcc     0.1727    23.169     8.267     7.728 -0.0272  0.9996 -0.0000
 
              Baa    -0.0160    -8.558    -3.054    -2.855 -0.7039 -0.0533  0.7083
     2 H(1)   Bbb    -0.0055    -2.934    -1.047    -0.979 -0.5449  0.6802 -0.4903
              Bcc     0.0215    11.492     4.101     3.833  0.4557  0.7311  0.5078
 
              Baa    -0.0160    -8.560    -3.055    -2.855  0.7033  0.0534  0.7089
     3 H(1)   Bbb    -0.0055    -2.933    -1.047    -0.978 -0.5453  0.6802  0.4898
              Bcc     0.0215    11.493     4.101     3.834  0.4560  0.7310 -0.5076
 
              Baa    -0.0238   -12.702    -4.532    -4.237 -0.0002  0.0002  1.0000
     4 H(1)   Bbb     0.0065     3.467     1.237     1.156  0.8534 -0.5213  0.0003
              Bcc     0.0173     9.235     3.295     3.080  0.5213  0.8534 -0.0001
 
              Baa    -0.2037   -27.331    -9.752    -9.117 -0.3713  0.9285 -0.0000
     5 C(13)  Bbb     0.0327     4.388     1.566     1.464  0.9285  0.3713  0.0000
              Bcc     0.1710    22.943     8.187     7.653 -0.0000 -0.0000  1.0000
 
              Baa    -1.4281   103.333    36.872    34.468 -0.6837  0.7298 -0.0000
     6 O(17)  Bbb     0.2629   -19.023    -6.788    -6.346 -0.0001 -0.0000  1.0000
              Bcc     1.1652   -84.310   -30.084   -28.123  0.7298  0.6837  0.0001
 
              Baa    -0.2248   -30.162   -10.762   -10.061 -0.2670  0.9637 -0.0000
     7 C(13)  Bbb     0.0033     0.440     0.157     0.147  0.9637  0.2670 -0.0000
              Bcc     0.2215    29.722    10.605     9.914 -0.0000  0.0000  1.0000
 
              Baa    -0.0206   -11.003    -3.926    -3.670  0.9825 -0.1862  0.0001
     8 H(1)   Bbb    -0.0190   -10.117    -3.610    -3.375 -0.0001  0.0000  1.0000
              Bcc     0.0396    21.120     7.536     7.045  0.1862  0.9825 -0.0000
 
              Baa    -1.4382   104.066    37.133    34.713 -0.6667  0.7453 -0.0000
     9 O(17)  Bbb     0.5641   -40.815   -14.564   -13.614 -0.0001 -0.0001  1.0000
              Bcc     0.8741   -63.251   -22.569   -21.098  0.7453  0.6667  0.0002
 

 ---------------------------------------------------------------------------------

 Calling FoFJK, ICntrl=    100127 FMM=F ISym2X=0 I1Cent= 0 IOpClX= 1 NMat=1 NMatS=1 NMatT=0.
 Full mass-weighted force constant matrix:
 Low frequencies ---   -4.3118   -1.8241   -0.0011   -0.0006   -0.0005    4.6503
 Low frequencies ---   86.4259  233.8906  299.1061
 Diagonal vibrational polarizability:
        9.8744586       4.1093161      11.0816422
 Harmonic frequencies (cm**-1), IR intensities (KM/Mole), Raman scattering
 activities (A**4/AMU), depolarization ratios for plane and unpolarized
 incident light, reduced masses (AMU), force constants (mDyne/A),
 and normal coordinates:
                      1                      2                      3
                      A                      A                      A
 Frequencies --     86.4152               233.8905               299.1058
 Red. masses --      1.0383                 3.3684                 3.9684
 Frc consts  --      0.0046                 0.1086                 0.2092
 IR Inten    --      0.2609                18.2828                 6.1975
  Atom  AN      X      Y      Z        X      Y      Z        X      Y      Z
     1   6     0.00   0.00   0.01    -0.00  -0.00   0.08     0.32   0.08   0.00
     2   1     0.50  -0.07  -0.30     0.02  -0.04   0.08     0.40  -0.09  -0.00
     3   1    -0.50   0.07  -0.30    -0.02   0.04   0.08     0.40  -0.09   0.00
     4   1    -0.00   0.00   0.55    -0.00  -0.00   0.13     0.49   0.39  -0.00
     5   6    -0.00   0.00   0.02     0.00  -0.00   0.05    -0.01   0.14   0.00
     6   8    -0.00   0.00   0.02     0.00  -0.00  -0.17    -0.11   0.02  -0.00
     7   6    -0.00   0.00  -0.02     0.00   0.00   0.31    -0.01   0.03   0.00
     8   1     0.00  -0.00  -0.04    -0.00   0.00   0.88     0.21  -0.00   0.00
     9   8    -0.00  -0.00  -0.03    -0.00   0.00  -0.23    -0.21  -0.22   0.00
                      4                      5                      6
                      A                      A                      A
 Frequencies --    449.5196               466.2248               549.8144
 Red. masses --      5.8417                 3.2468                 6.9162
 Frc consts  --      0.6955                 0.4158                 1.2318
 IR Inten    --     18.1217                 0.9004                12.6676
  Atom  AN      X      Y      Z        X      Y      Z        X      Y      Z
     1   6     0.11  -0.25   0.00     0.00  -0.00  -0.04     0.07  -0.01   0.00
     2   1     0.20  -0.44  -0.00     0.02   0.46  -0.19     0.20  -0.26  -0.01
     3   1     0.20  -0.44   0.00    -0.02  -0.46  -0.19     0.20  -0.26   0.01
     4   1     0.24  -0.02   0.00     0.00  -0.00  -0.30     0.28   0.38  -0.00
     5   6    -0.14  -0.16  -0.00    -0.00  -0.00   0.41    -0.31   0.11  -0.00
     6   8     0.29   0.30   0.00     0.00   0.00  -0.15    -0.23   0.20   0.00
     7   6    -0.21  -0.02   0.00    -0.00  -0.00  -0.05     0.01  -0.35   0.00
     8   1    -0.34  -0.01   0.00    -0.00  -0.00  -0.46    -0.07  -0.32   0.00
     9   8    -0.14   0.08   0.00    -0.00   0.00  -0.02     0.36   0.02  -0.00
                      7                      8                      9
                      A                      A                      A
 Frequencies --    760.6386               797.9692              1013.8328
 Red. masses --      1.5447                 4.6588                 1.3433
 Frc consts  --      0.5266                 1.7478                 0.8135
 IR Inten    --     19.7827                 0.6950               100.3699
  Atom  AN      X      Y      Z        X      Y      Z        X      Y      Z
     1   6     0.00  -0.00   0.01     0.10   0.33   0.00    -0.15   0.06  -0.00
     2   1     0.00   0.03  -0.00     0.05   0.41   0.01     0.18  -0.37  -0.08
     3   1    -0.00  -0.03  -0.00     0.05   0.41  -0.01     0.18  -0.37   0.08
     4   1    -0.00  -0.00  -0.01     0.04   0.21  -0.00     0.25   0.75   0.00
     5   6    -0.00  -0.00   0.06     0.08  -0.09  -0.00     0.04  -0.03   0.00
     6   8    -0.00   0.00  -0.01     0.12  -0.09   0.00     0.03  -0.04  -0.00
     7   6     0.00   0.00  -0.20    -0.30  -0.27   0.00     0.02   0.01  -0.00
     8   1     0.00   0.00   0.97    -0.47  -0.25   0.00    -0.01   0.01   0.00
     9   8     0.00  -0.00   0.05    -0.00   0.07   0.00    -0.00   0.01  -0.00
                     10                     11                     12
                      A                      A                      A
 Frequencies --   1027.3487              1071.8884              1253.0979
 Red. masses --      1.4100                 9.2078                 1.1242
 Frc consts  --      0.8768                 6.2331                 1.0401
 IR Inten    --      0.4136                48.8708                95.9429
  Atom  AN      X      Y      Z        X      Y      Z        X      Y      Z
     1   6    -0.00   0.00   0.14    -0.09  -0.32   0.00     0.00   0.03   0.00
     2   1     0.17   0.61  -0.16     0.01  -0.24  -0.08     0.00  -0.04   0.02
     3   1    -0.17  -0.61  -0.16     0.01  -0.24   0.08     0.00  -0.04  -0.02
     4   1     0.00   0.00  -0.31     0.05  -0.13  -0.00    -0.03  -0.04  -0.00
     5   6    -0.00  -0.00  -0.12     0.53   0.44  -0.00    -0.03  -0.04  -0.00
     6   8     0.00  -0.00   0.01    -0.10   0.05   0.00     0.01  -0.01  -0.00
     7   6     0.00   0.00   0.01    -0.24  -0.26   0.00    -0.06  -0.01   0.00
     8   1    -0.00   0.00   0.06     0.18  -0.30   0.00     0.98  -0.15  -0.00
     9   8     0.00  -0.00   0.00    -0.06   0.11  -0.00    -0.00   0.04  -0.00
                     13                     14                     15
                      A                      A                      A
 Frequencies --   1368.5865              1440.2688              1468.1276
 Red. masses --      1.2238                 8.8326                 1.0485
 Frc consts  --      1.3505                10.7951                 1.3315
 IR Inten    --     20.0253               133.3018                 7.7782
  Atom  AN      X      Y      Z        X      Y      Z        X      Y      Z
     1   6    -0.02  -0.13  -0.00    -0.01  -0.03  -0.00    -0.00   0.00  -0.06
     2   1    -0.04   0.54  -0.17    -0.17  -0.31   0.19    -0.31   0.35   0.06
     3   1    -0.04   0.54   0.17    -0.17  -0.31  -0.19     0.31  -0.35   0.06
     4   1     0.31   0.48   0.00    -0.04  -0.10   0.00    -0.00  -0.00   0.74
     5   6    -0.04   0.01   0.00    -0.25   0.43   0.00    -0.00   0.00  -0.02
     6   8     0.02  -0.01   0.00     0.26  -0.25   0.00     0.00  -0.00   0.00
     7   6    -0.01   0.01   0.00    -0.34   0.23  -0.00    -0.00   0.00   0.00
     8   1     0.10  -0.00  -0.00    -0.08   0.16  -0.00    -0.00   0.00   0.01
     9   8     0.01  -0.00  -0.00     0.22  -0.19   0.00     0.00  -0.00  -0.00
                     16                     17                     18
                      A                      A                      A
 Frequencies --   1469.6625              1606.2978              3055.5990
 Red. masses --      1.0567                11.8079                 1.0313
 Frc consts  --      1.3448                17.9504                 5.6734
 IR Inten    --     65.2125                24.7375                 9.7250
  Atom  AN      X      Y      Z        X      Y      Z        X      Y      Z
     1   6    -0.06   0.01   0.00     0.01  -0.01   0.00     0.01   0.05   0.00
     2   1     0.52   0.09  -0.39     0.02  -0.05   0.00    -0.30  -0.13  -0.48
     3   1     0.52   0.09   0.39     0.02  -0.05  -0.00    -0.30  -0.13   0.48
     4   1    -0.21  -0.29  -0.00    -0.10  -0.14  -0.00     0.50  -0.27   0.00
     5   6    -0.02   0.01   0.00    -0.34   0.36  -0.00    -0.00   0.00  -0.00
     6   8     0.01  -0.01  -0.00     0.24  -0.24   0.00     0.00  -0.00   0.00
     7   6    -0.02   0.01  -0.00     0.44  -0.37   0.00     0.00   0.00   0.00
     8   1    -0.00   0.01  -0.00    -0.02  -0.30  -0.00    -0.01  -0.05   0.00
     9   8     0.01  -0.01   0.00    -0.32   0.28  -0.00    -0.00   0.00  -0.00
                     19                     20                     21
                      A                      A                      A
 Frequencies --   3078.3778              3142.4837              3160.1687
 Red. masses --      1.0816                 1.1023                 1.1055
 Frc consts  --      6.0390                 6.4136                 6.5046
 IR Inten    --      5.2720                 3.0378                 0.5961
  Atom  AN      X      Y      Z        X      Y      Z        X      Y      Z
     1   6     0.00   0.00   0.00    -0.00   0.00  -0.09    -0.09   0.02   0.00
     2   1    -0.02  -0.01  -0.03     0.38   0.17   0.57     0.20   0.10   0.33
     3   1    -0.02  -0.01   0.03    -0.38  -0.17   0.56     0.20   0.10  -0.33
     4   1     0.01  -0.01   0.00     0.00  -0.00  -0.02     0.71  -0.40   0.00
     5   6    -0.00  -0.00  -0.00    -0.00  -0.00  -0.00    -0.00  -0.00   0.00
     6   8     0.00  -0.00   0.00     0.00   0.00   0.00     0.00   0.00  -0.00
     7   6    -0.01  -0.08   0.00     0.00  -0.00  -0.00     0.00  -0.00   0.00
     8   1     0.13   0.99  -0.00     0.00   0.00  -0.00     0.00   0.02  -0.00
     9   8    -0.00  -0.00   0.00    -0.00   0.00   0.00    -0.00   0.00  -0.00

 -------------------
 - Thermochemistry -
 -------------------
 Temperature   298.150 Kelvin.  Pressure   1.00000 Atm.
 Atom     1 has atomic number  6 and mass  12.00000
 Atom     2 has atomic number  1 and mass   1.00783
 Atom     3 has atomic number  1 and mass   1.00783
 Atom     4 has atomic number  1 and mass   1.00783
 Atom     5 has atomic number  6 and mass  12.00000
 Atom     6 has atomic number  8 and mass  15.99491
 Atom     7 has atomic number  6 and mass  12.00000
 Atom     8 has atomic number  1 and mass   1.00783
 Atom     9 has atomic number  8 and mass  15.99491
 Molecular mass:    72.02113 amu.
 Principal axes and moments of inertia in atomic units:
                           1         2         3
     Eigenvalues --   192.75519 405.43398 586.93274
           X            0.99539   0.09588   0.00000
           Y           -0.09588   0.99539   0.00000
           Z           -0.00000  -0.00000   1.00000
 This molecule is an asymmetric top.
 Rotational symmetry number  1.
 Rotational temperatures (Kelvin)      0.44935     0.21363     0.14757
 Rotational constants (GHZ):           9.36287     4.45138     3.07487
 Zero-point vibrational energy     166276.9 (Joules/Mol)
                                   39.74112 (Kcal/Mol)
 Warning -- explicit consideration of   6 degrees of freedom as
           vibrations may cause significant error
 Vibrational temperatures:    124.33   336.52   430.35   646.76   670.79
          (Kelvin)            791.06  1094.39  1148.10  1458.68  1478.13
                             1542.21  1802.93  1969.09  2072.23  2112.31
                             2114.52  2311.10  4396.33  4429.10  4521.33
                             4546.78
 
 Zero-point correction=                           0.063332 (Hartree/Particle)
 Thermal correction to Energy=                    0.068868
 Thermal correction to Enthalpy=                  0.069812
 Thermal correction to Gibbs Free Energy=         0.033631
 Sum of electronic and zero-point Energies=           -267.015946
 Sum of electronic and thermal Energies=              -267.010409
 Sum of electronic and thermal Enthalpies=            -267.009465
 Sum of electronic and thermal Free Energies=         -267.045647
 
                     E (Thermal)             CV                S
                      KCal/Mol        Cal/Mol-Kelvin    Cal/Mol-Kelvin
 Total                   43.215             18.200             76.151
 Electronic               0.000              0.000              2.183
 Translational            0.889              2.981             38.740
 Rotational               0.889              2.981             25.331
 Vibrational             41.438             12.239              9.897
 Vibration     1          0.601              1.959              3.740
 Vibration     2          0.654              1.789              1.849
 Vibration     3          0.692              1.675              1.422
 Vibration     4          0.808              1.362              0.797
 Vibration     5          0.824              1.325              0.748
 Vibration     6          0.905              1.140              0.545
                       Q            Log10(Q)             Ln(Q)
 Total Bot       0.339581D-15        -15.469057        -35.618820
 Total V=0       0.458552D+14         13.661389         31.456510
 Vib (Bot)       0.614575D-28        -28.211425        -64.959206
 Vib (Bot)    1  0.238072D+01          0.376709          0.867404
 Vib (Bot)    2  0.840652D+00         -0.075384         -0.173577
 Vib (Bot)    3  0.636136D+00         -0.196450         -0.452342
 Vib (Bot)    4  0.381638D+00         -0.418348         -0.963282
 Vib (Bot)    5  0.362935D+00         -0.440171         -1.013531
 Vib (Bot)    6  0.285479D+00         -0.544427         -1.253588
 Vib (V=0)       0.829890D+01          0.919021          2.116123
 Vib (V=0)    1  0.293266D+01          0.467262          1.075910
 Vib (V=0)    2  0.147811D+01          0.169706          0.390763
 Vib (V=0)    3  0.130912D+01          0.116978          0.269353
 Vib (V=0)    4  0.112901D+01          0.052696          0.121337
 Vib (V=0)    5  0.111784D+01          0.048378          0.111395
 Vib (V=0)    6  0.107576D+01          0.031715          0.073026
 Electronic      0.300000D+01          0.477121          1.098612
 Translational   0.240239D+08          7.380644         16.994560
 Rotational      0.766660D+05          4.884603         11.247214
 ***** Axes restored to original set *****
 -------------------------------------------------------------------
 Center     Atomic                   Forces (Hartrees/Bohr)
 Number     Number              X              Y              Z
 -------------------------------------------------------------------
      1        6           0.000000325   -0.000000335   -0.000000154
      2        1          -0.000000040   -0.000000457   -0.000000432
      3        1           0.000000486   -0.000000957   -0.000000076
      4        1          -0.000000413   -0.000000258   -0.000000428
      5        6          -0.000000411    0.000001289    0.000001044
      6        8           0.000000299   -0.000000056   -0.000000385
      7        6           0.000000657    0.000000757    0.000000321
      8        1           0.000000061    0.000000303    0.000000070
      9        8          -0.000000964   -0.000000286    0.000000041
 -------------------------------------------------------------------
 Cartesian Forces:  Max     0.000001289 RMS     0.000000531
 FormGI is forming the generalized inverse of G from B-inverse, IUseBI=4.

 GradGradGradGradGradGradGradGradGradGradGradGradGradGradGradGradGradGrad
 Berny optimization.
 Internal  Forces:  Max     0.000002364 RMS     0.000000722
 Search for a local minimum.
 Step number   1 out of a maximum of    2
 All quantities printed in internal units (Hartrees-Bohrs-Radians)
 Second derivative matrix not updated -- analytic derivatives used.
 ITU=  0
     Eigenvalues ---    0.00053   0.01236   0.02218   0.04817   0.05593
     Eigenvalues ---    0.05703   0.10155   0.11203   0.13553   0.13936
     Eigenvalues ---    0.14376   0.14865   0.21678   0.29555   0.31762
     Eigenvalues ---    0.33652   0.34303   0.34910   0.34980   0.56924
     Eigenvalues ---    0.78070
 Angle between quadratic step and forces=  81.15 degrees.
 Linear search not attempted -- first point.
 Iteration  1 RMS(Cart)=  0.00021379 RMS(Int)=  0.00000003
 Iteration  2 RMS(Cart)=  0.00000003 RMS(Int)=  0.00000000
 Variable       Old X    -DE/DX   Delta X   Delta X   Delta X     New X
                                 (Linear)    (Quad)   (Total)
    R1        2.05822   0.00000   0.00000  -0.00000  -0.00000   2.05822
    R2        2.05822  -0.00000   0.00000   0.00000   0.00000   2.05822
    R3        2.05619   0.00000   0.00000   0.00000   0.00000   2.05619
    R4        2.85629  -0.00000   0.00000  -0.00000  -0.00000   2.85629
    R5        2.31117  -0.00000   0.00000  -0.00000  -0.00000   2.31116
    R6        2.80078  -0.00000   0.00000   0.00000   0.00000   2.80078
    R7        2.06266   0.00000   0.00000  -0.00000  -0.00000   2.06265
    R8        2.31871   0.00000   0.00000   0.00000   0.00000   2.31871
    A1        1.89469   0.00000   0.00000   0.00001   0.00001   1.89470
    A2        1.93303  -0.00000   0.00000   0.00002   0.00002   1.93304
    A3        1.90526   0.00000   0.00000   0.00001   0.00001   1.90527
    A4        1.93307  -0.00000   0.00000  -0.00003  -0.00003   1.93304
    A5        1.90528  -0.00000   0.00000  -0.00001  -0.00001   1.90527
    A6        1.89221   0.00000   0.00000   0.00000   0.00000   1.89222
    A7        2.13118   0.00000   0.00000   0.00001   0.00001   2.13119
    A8        2.02979  -0.00000   0.00000  -0.00001  -0.00001   2.02978
    A9        2.12221   0.00000   0.00000   0.00000   0.00000   2.12221
   A10        1.99007   0.00000   0.00000   0.00000   0.00000   1.99007
   A11        2.14423  -0.00000   0.00000  -0.00001  -0.00001   2.14423
   A12        2.14888   0.00000   0.00000   0.00000   0.00000   2.14889
    D1        1.03469  -0.00000   0.00000  -0.00041  -0.00041   1.03428
    D2       -2.10688   0.00000   0.00000  -0.00043  -0.00043  -2.10731
    D3       -1.03389  -0.00000   0.00000  -0.00042  -0.00042  -1.03431
    D4        2.10773  -0.00000   0.00000  -0.00044  -0.00044   2.10729
    D5       -3.14122  -0.00000   0.00000  -0.00038  -0.00038   3.14158
    D6        0.00039  -0.00000   0.00000  -0.00040  -0.00040  -0.00001
    D7        3.14158  -0.00000   0.00000   0.00002   0.00002  -3.14159
    D8       -0.00002  -0.00000   0.00000   0.00002   0.00002   0.00000
    D9        0.00001   0.00000   0.00000  -0.00001  -0.00001   0.00000
   D10       -3.14159  -0.00000   0.00000  -0.00000  -0.00000  -3.14159
         Item               Value     Threshold  Converged?
 Maximum Force            0.000002     0.000450     YES
 RMS     Force            0.000001     0.000300     YES
 Maximum Displacement     0.000549     0.001800     YES
 RMS     Displacement     0.000214     0.001200     YES
 Predicted change in Energy=-3.090621D-10
 Optimization completed.
    -- Stationary point found.
                           ----------------------------
                           !   Optimized Parameters   !
                           ! (Angstroms and Degrees)  !
 --------------------------                            --------------------------
 ! Name  Definition              Value          Derivative Info.                !
 --------------------------------------------------------------------------------
 ! R1    R(1,2)                  1.0892         -DE/DX =    0.0                 !
 ! R2    R(1,3)                  1.0892         -DE/DX =    0.0                 !
 ! R3    R(1,4)                  1.0881         -DE/DX =    0.0                 !
 ! R4    R(1,5)                  1.5115         -DE/DX =    0.0                 !
 ! R5    R(5,6)                  1.223          -DE/DX =    0.0                 !
 ! R6    R(5,7)                  1.4821         -DE/DX =    0.0                 !
 ! R7    R(7,8)                  1.0915         -DE/DX =    0.0                 !
 ! R8    R(7,9)                  1.227          -DE/DX =    0.0                 !
 ! A1    A(2,1,3)              108.558          -DE/DX =    0.0                 !
 ! A2    A(2,1,4)              110.7543         -DE/DX =    0.0                 !
 ! A3    A(2,1,5)              109.1633         -DE/DX =    0.0                 !
 ! A4    A(3,1,4)              110.7567         -DE/DX =    0.0                 !
 ! A5    A(3,1,5)              109.1644         -DE/DX =    0.0                 !
 ! A6    A(4,1,5)              108.4159         -DE/DX =    0.0                 !
 ! A7    A(1,5,6)              122.1078         -DE/DX =    0.0                 !
 ! A8    A(1,5,7)              116.2983         -DE/DX =    0.0                 !
 ! A9    A(6,5,7)              121.5939         -DE/DX =    0.0                 !
 ! A10   A(5,7,8)              114.0226         -DE/DX =    0.0                 !
 ! A11   A(5,7,9)              122.8555         -DE/DX =    0.0                 !
 ! A12   A(8,7,9)              123.122          -DE/DX =    0.0                 !
 ! D1    D(2,1,5,6)             59.2834         -DE/DX =    0.0                 !
 ! D2    D(2,1,5,7)           -120.7153         -DE/DX =    0.0                 !
 ! D3    D(3,1,5,6)            -59.2375         -DE/DX =    0.0                 !
 ! D4    D(3,1,5,7)            120.7638         -DE/DX =    0.0                 !
 ! D5    D(4,1,5,6)            180.0211         -DE/DX =    0.0                 !
 ! D6    D(4,1,5,7)              0.0224         -DE/DX =    0.0                 !
 ! D7    D(1,5,7,8)           -180.001          -DE/DX =    0.0                 !
 ! D8    D(1,5,7,9)             -0.0011         -DE/DX =    0.0                 !
 ! D9    D(6,5,7,8)              0.0003         -DE/DX =    0.0                 !
 ! D10   D(6,5,7,9)           -179.9998         -DE/DX =    0.0                 !
 --------------------------------------------------------------------------------
 GradGradGradGradGradGradGradGradGradGradGradGradGradGradGradGradGradGrad


 ----------------------------------------------------------------------

 Electric dipole moment (input orientation):
 (Debye = 10**-18 statcoulomb cm , SI units = C m)
                  (au)            (Debye)         (10**-30 SI)
   Tot        0.359938D+00      0.914872D+00      0.305168D+01
   x         -0.341933D+00     -0.869107D+00     -0.289903D+01
   y          0.108027D+00      0.274577D+00      0.915892D+00
   z          0.311054D-01      0.790621D-01      0.263723D+00

 Dipole polarizability, Alpha (input orientation).
 (esu units = cm**3 , SI units = C**2 m**2 J**-1)
 Alpha(0;0):
               (au)            (10**-24 esu)      (10**-40 SI)
   iso        0.667373D+02      0.988945D+01      0.110035D+02
   aniso      0.792868D+02      0.117491D+02      0.130726D+02
   xx         0.530366D+02      0.785922D+01      0.874456D+01
   yx        -0.155498D+02     -0.230424D+01     -0.256382D+01
   yy         0.106359D+03      0.157607D+02      0.175362D+02
   zx        -0.494098D+01     -0.732178D+00     -0.814658D+00
   zy         0.247898D+02      0.367347D+01      0.408728D+01
   zz         0.408166D+02      0.604839D+01      0.672974D+01

 ----------------------------------------------------------------------

 Dipole orientation:
     6         -0.26406044         -0.38010086          2.80697553
     1         -1.31022899          1.02924637          3.88194060
     1          1.40673852         -0.91680562          3.88244355
     1         -1.43996747         -2.02185178          2.41990058
     6          0.54931813          0.75490295          0.31527881
     8          1.89409021          2.63105567          0.20071299
     6         -0.37349683         -0.53224131         -1.99471102
     1          0.25501998          0.34483971         -3.75261931
     8         -1.72381475         -2.41611464         -1.93078753

 Electric dipole moment (dipole orientation):
 (Debye = 10**-18 statcoulomb cm , SI units = C m)
                  (au)            (Debye)         (10**-30 SI)
   Tot        0.359938D+00      0.914872D+00      0.305168D+01
   x          0.000000D+00      0.000000D+00      0.000000D+00
   y          0.000000D+00      0.000000D+00      0.000000D+00
   z          0.359938D+00      0.914872D+00      0.305168D+01

 Dipole polarizability, Alpha (dipole orientation).
 (esu units = cm**3 , SI units = C**2 m**2 J**-1)
 Alpha(0;0):
               (au)            (10**-24 esu)      (10**-40 SI)
   iso        0.667373D+02      0.988945D+01      0.110035D+02
   aniso      0.792868D+02      0.117491D+02      0.130726D+02
   xx         0.550698D+02      0.816051D+01      0.907979D+01
   yx         0.314957D+02      0.466718D+01      0.519294D+01
   yy         0.764296D+02      0.113257D+02      0.126015D+02
   zx         0.182999D+02      0.271176D+01      0.301724D+01
   zy         0.255268D+02      0.378268D+01      0.420880D+01
   zz         0.687125D+02      0.101821D+02      0.113292D+02

 ----------------------------------------------------------------------
 1\1\GINC-C916\Freq\UwB97XD\Aug-CC-pVTZ\C3H4O2(3)\HASANGAL\10-Jun-2020\
 0\\#N Geom=AllCheck Guess=TCheck SCRF=Check GenChk UwB97XD/Aug-CC-pVTZ
  Freq\\methyl-glyxal-calcall\\0,3\C,-1.4875309913,0.2246691608,0.05598
 82356\H,-1.9259429295,0.9340694769,-0.6446007057\H,-1.9529970599,0.367
 0416486,1.0303305666\H,-1.6263104092,-0.7968552667,-0.2921054742\C,-0.
 0044342077,0.492715099,0.1706697108\O,0.4342066251,1.5717756606,0.5434
 847213\C,0.8953714145,-0.6269674643,-0.1944482788\H,1.9572049022,-0.39
 32242615,-0.0981778347\O,0.4806196559,-1.7185880535,-0.5711409409\\Ver
 sion=ES64L-G16RevB.01\State=3-A\HF=-267.0792777\S2=2.015893\S2-1=0.\S2
 A=2.000129\RMSD=1.182e-09\RMSF=5.305e-07\ZeroPoint=0.0633315\Thermal=0
 .0688682\Dipole=-0.3419331,0.1080271,0.0311054\DipoleDeriv=0.1828329,-
 0.4200644,-0.1413118,0.0245833,0.4189617,0.1037429,0.0093392,0.0965941
 ,0.1470174,-0.0012295,-0.0038051,-0.0216828,0.0095248,0.0439899,0.0714
 282,-0.055649,0.050009,0.0327326,-0.0034793,-0.0152701,0.0152126,-0.02
 46311,0.0988218,-0.0220726,0.0505526,-0.0007151,-0.0198035,-0.0386548,
 0.3633203,0.1212175,-0.0362758,0.0356391,-0.0160099,-0.014203,-0.00962
 9,0.077795,0.1803722,0.1510041,0.0532705,0.0607194,-1.3682547,-0.48054
 77,0.0226793,-0.4790355,-0.1098018,-0.2810642,-0.0142639,-0.0061709,-0
 .050673,0.6808111,0.297009,-0.0185211,0.2975633,-0.0971894,0.1546401,-
 0.044311,-0.0121181,-0.0503448,-0.4789725,-0.1541527,-0.014152,-0.1540
 427,-0.0790258,0.0429791,0.008601,0.0007015,-0.0439052,0.2414055,0.019
 7421,-0.0170977,0.0205866,0.187786,-0.2363966,-0.0252109,-0.0091184,0.
 1110024,0.327598,0.1808607,0.0370517,0.1786693,-0.1395106\Polar=53.036
 6373,-15.5497983,106.3587166,-4.9409837,24.7897806,40.8165526\Quadrupo
 le=4.3690247,-4.6486067,0.279582,-0.9886034,-0.279898,-1.9070986\PG=C0
 1 [X(C3H4O2)]\NImag=0\\0.43213484,-0.02235883,0.58132346,-0.00940290,0
 .01204478,0.54867531,-0.08481254,0.07186470,-0.07217403,0.09570504,0.0
 6968112,-0.16397508,0.11539643,-0.07726641,0.17185677,-0.07106238,0.11
 483027,-0.15840712,0.07683665,-0.12635872,0.16832614,-0.09048890,0.014
 55304,0.10590237,0.00670921,-0.00214974,-0.01216067,0.10181465,0.01351
 134,-0.05109470,-0.03377402,-0.00969255,0.00321550,0.01933782,-0.01621
 033,0.04891489,0.10370604,-0.03315547,-0.26562862,0.00901851,-0.003726
 55,-0.01750641,-0.11312551,0.03544708,0.28517155,-0.04431591,-0.032579
 79,-0.01094992,0.00235835,0.01142320,0.00597156,0.00256896,0.01343237,
 0.00246056,0.05426361,-0.03554062,-0.28853494,-0.08159919,-0.00352179,
 -0.01428618,-0.00677099,-0.00041962,0.00038824,0.00071648,0.03834913,0
 .31025625,-0.01195140,-0.08155255,-0.07700975,0.00398085,0.02009827,0.
 00838330,-0.00529785,-0.02568590,-0.00649769,0.01311279,0.08996655,0.0
 7702068,-0.15439764,-0.02586129,-0.01022241,-0.01982113,-0.00194847,-0
 .00106019,-0.02058837,-0.00215424,-0.00104703,-0.01565700,0.00587027,0
 .00176735,0.45720268,-0.00809104,-0.03042862,0.01096196,0.01390942,0.0
 0226175,-0.00095215,-0.00230925,-0.00226624,-0.00017774,-0.01437226,-0
 .00935834,-0.00267165,0.12352056,0.52597067,-0.00420814,0.01068397,-0.
 05962171,-0.02228556,-0.00609010,-0.00091404,0.02549311,0.00470442,0.0
 0438244,-0.00507717,-0.00234491,-0.00303612,0.04703889,0.13439778,0.18
 167013,-0.02401013,-0.03603073,-0.01274259,0.00295809,-0.00062948,0.00
 044380,0.00303483,-0.00024516,-0.00065883,-0.00433347,-0.00473105,-0.0
 0170022,-0.12539519,-0.15551391,-0.05405653,0.14182024,-0.01592739,-0.
 03521829,-0.01524353,0.00377511,0.00057502,0.00037636,0.00501886,0.000
 96033,-0.00002944,-0.01179681,0.00045542,-0.00061404,-0.18281472,-0.39
 268412,-0.12184387,0.18995692,0.50766308,-0.00592786,-0.01557275,0.003
 63536,0.00335120,0.00038032,0.00075199,-0.00028821,-0.00018703,0.00029
 292,-0.00409654,-0.00049935,0.00147236,-0.06331038,-0.12140241,-0.0840
 7760,0.06633376,0.16810753,0.07878524,-0.03435950,0.02245160,0.0069730
 7,-0.00288837,-0.00007570,-0.00013090,-0.00290323,-0.00011735,-0.00001
 749,0.00291058,-0.00017443,-0.00001594,-0.11268652,0.01501214,0.003854
 16,0.00933839,0.04041346,0.01380677,0.56195710,-0.00881452,-0.00509952
 ,-0.00361769,-0.00068218,0.00042165,-0.00173594,-0.00097863,-0.0007866
 7,0.00179351,0.00098206,0.00529426,0.00170953,0.03984032,-0.11479158,-
 0.02623869,0.02608514,0.00114404,-0.00006450,0.13539982,0.59634366,-0.
 00362241,-0.00311134,0.00403311,-0.00067294,0.00022919,-0.00090766,0.0
 0002751,-0.00015007,0.00031358,0.00037546,0.00169174,0.00087124,0.0122
 6679,-0.02664131,-0.04431333,0.00895067,0.00016743,0.00275936,0.053404
 73,0.17244482,0.15334873,-0.00114093,0.00114800,0.00029391,-0.00019735
 ,0.00001354,0.00009751,-0.00016358,0.00007807,-0.00007091,0.00028347,-
 0.00016988,-0.00005568,-0.01781761,0.00426296,0.00112002,0.00147016,-0
 .00685076,-0.00229584,-0.29314745,-0.04106094,-0.01812068,0.32063720,0
 .00429067,0.00056423,-0.00138200,-0.00040864,-0.00028667,-0.00003870,0
 .00025949,-0.00011859,-0.00006705,-0.00048600,-0.00092951,-0.00037508,
 0.01923386,-0.00584593,-0.00249013,0.00308925,0.00165602,0.00066911,-0
 .05089148,-0.03766229,-0.00299148,0.05992380,0.06432117,0.00135837,-0.
 00143056,0.00437827,0.00095520,0.00014833,0.00003352,-0.00100977,-0.00
 025074,-0.00016864,-0.00016260,-0.00037047,0.00002706,0.00619571,-0.00
 273145,0.00158399,0.00107352,0.00050979,0.00001875,-0.02145369,-0.0028
 3317,-0.03255062,0.02521953,0.01774312,0.02123393,0.00139071,0.0068132
 9,0.00232251,-0.00001130,0.00095194,0.00106462,0.00001643,0.00139786,-
 0.00026536,0.00192141,0.00033799,0.00016009,0.00916079,0.02358137,0.00
 812123,-0.00488292,-0.02177466,-0.00757290,-0.12822101,-0.15077106,-0.
 05260913,-0.00992391,-0.03501096,-0.01217627,0.13054980,0.00324926,-0.
 00753654,-0.00278675,0.00202233,0.00021724,0.00131205,0.00223618,0.000
 78723,-0.00080082,-0.00495190,-0.00328519,-0.00087513,0.02431371,0.027
 14241,0.00922153,-0.02198097,-0.08455150,-0.03143092,-0.16201806,-0.44
 486353,-0.14163900,-0.01734479,-0.02169843,-0.01078486,0.17447423,0.53
 378832,0.00111068,-0.00273636,-0.00005486,0.00099013,-0.00007717,0.000
 24028,0.00045901,0.00055843,-0.00035913,-0.00163414,-0.00078985,-0.001
 23108,0.00837126,0.00921696,0.00432625,-0.00764359,-0.03143023,-0.0036
 3837,-0.05642071,-0.14145787,-0.08355443,-0.00618785,-0.01106778,0.005
 44375,0.06095521,0.17778389,0.07882758\\-0.00000032,0.00000033,0.00000
 015,0.00000004,0.00000046,0.00000043,-0.00000049,0.00000096,0.00000008
 ,0.00000041,0.00000026,0.00000043,0.00000041,-0.00000129,-0.00000104,-
 0.00000030,0.00000006,0.00000039,-0.00000066,-0.00000076,-0.00000032,-
 0.00000006,-0.00000030,-0.00000007,0.00000096,0.00000029,-0.00000004\\
 \@


 NOTHING RESEMBLES A NEW PHENOMENON AS MUCH AS A MISTAKE.

                               -- ENRICO FERMI (?)
 Job cpu time:       0 days  3 hours 56 minutes 30.8 seconds.
 Elapsed time:       0 days  0 hours 59 minutes 11.8 seconds.
 File lengths (MBytes):  RWF=    145 Int=      0 D2E=      0 Chk=     12 Scr=      1
 Normal termination of Gaussian 16 at Wed Jun 10 20:33:36 2020.
