# Supplementary material for: Computational Investigation of Substituent Effects on the Alcohol + Carbonyl Channel of Peroxy Radical Self- and Cross-Reactions
Source: J Phys Chem A. 2023 Feb 8;127(7):1686–96. doi: 10.1021/acs.jpca.2c08927 (PMC9969516; doi:10.1021/acs.jpca.2c08927)
Supplement: Supplementary file 2 — jp2c08927_si_002.zip [file jp2c08927_si_002.zip › AceO--OiPrOH/aceo-oiproh-dimer-complex.log]

 Entering Gaussian System, Link 0=/appl/soft/chem/gaussian/G16RevB.01//g16/g16
 Initial command:
 /appl/soft/chem/gaussian/G16RevB.01/g16/l1.exe "/scratch/kurten/scratch_galib/third-paper/AceO-iPrOH/SYS_1A_1B/DFT_high/calc-LM/TMP/G165127289_11_12_2126/Gau-234947.inp" -scrdir="/scratch/kurten/scratch_galib/third-paper/AceO-iPrOH/SYS_1A_1B/DFT_high/calc-LM/TMP/G165127289_11_12_2126/"
 Entering Link 1 = /appl/soft/chem/gaussian/G16RevB.01/g16/l1.exe PID=    234949.
  
 Copyright (c) 1988-2017, Gaussian, Inc.  All Rights Reserved.
  
 This is part of the Gaussian(R) 16 program.  It is based on
 the Gaussian(R) 09 system (copyright 2009, Gaussian, Inc.),
 the Gaussian(R) 03 system (copyright 2003, Gaussian, Inc.),
 the Gaussian(R) 98 system (copyright 1998, Gaussian, Inc.),
 the Gaussian(R) 94 system (copyright 1995, Gaussian, Inc.),
 the Gaussian 92(TM) system (copyright 1992, Gaussian, Inc.),
 the Gaussian 90(TM) system (copyright 1990, Gaussian, Inc.),
 the Gaussian 88(TM) system (copyright 1988, Gaussian, Inc.),
 the Gaussian 86(TM) system (copyright 1986, Carnegie Mellon
 University), and the Gaussian 82(TM) system (copyright 1983,
 Carnegie Mellon University). Gaussian is a federally registered
 trademark of Gaussian, Inc.
  
 This software contains proprietary and confidential information,
 including trade secrets, belonging to Gaussian, Inc.
  
 This software is provided under written license and may be
 used, copied, transmitted, or stored only in accord with that
 written license.
  
 The following legend is applicable only to US Government
 contracts under FAR:
  
                    RESTRICTED RIGHTS LEGEND
  
 Use, reproduction and disclosure by the US Government is
 subject to restrictions as set forth in subparagraphs (a)
 and (c) of the Commercial Computer Software - Restricted
 Rights clause in FAR 52.227-19.
  
 Gaussian, Inc.
 340 Quinnipiac St., Bldg. 40, Wallingford CT 06492
  
  
 ---------------------------------------------------------------
 Warning -- This program may not be used in any manner that
 competes with the business of Gaussian, Inc. or will provide
 assistance to any competitor of Gaussian, Inc.  The licensee
 of this program is prohibited from giving any competitor of
 Gaussian, Inc. access to this program.  By using this program,
 the user acknowledges that Gaussian, Inc. is engaged in the
 business of creating and licensing software in the field of
 computational chemistry and represents and warrants to the
 licensee that it is not a competitor of Gaussian, Inc. and that
 it will not use this program in any manner prohibited above.
 ---------------------------------------------------------------
  

 Cite this work as:
 Gaussian 16, Revision B.01,
 M. J. Frisch, G. W. Trucks, H. B. Schlegel, G. E. Scuseria, 
 M. A. Robb, J. R. Cheeseman, G. Scalmani, V. Barone, 
 G. A. Petersson, H. Nakatsuji, X. Li, M. Caricato, A. V. Marenich, 
 J. Bloino, B. G. Janesko, R. Gomperts, B. Mennucci, H. P. Hratchian, 
 J. V. Ortiz, A. F. Izmaylov, J. L. Sonnenberg, D. Williams-Young, 
 F. Ding, F. Lipparini, F. Egidi, J. Goings, B. Peng, A. Petrone, 
 T. Henderson, D. Ranasinghe, V. G. Zakrzewski, J. Gao, N. Rega, 
 G. Zheng, W. Liang, M. Hada, M. Ehara, K. Toyota, R. Fukuda, 
 J. Hasegawa, M. Ishida, T. Nakajima, Y. Honda, O. Kitao, H. Nakai, 
 T. Vreven, K. Throssell, J. A. Montgomery, Jr., J. E. Peralta, 
 F. Ogliaro, M. J. Bearpark, J. J. Heyd, E. N. Brothers, K. N. Kudin, 
 V. N. Staroverov, T. A. Keith, R. Kobayashi, J. Normand, 
 K. Raghavachari, A. P. Rendell, J. C. Burant, S. S. Iyengar, 
 J. Tomasi, M. Cossi, J. M. Millam, M. Klene, C. Adamo, R. Cammi, 
 J. W. Ochterski, R. L. Martin, K. Morokuma, O. Farkas, 
 J. B. Foresman, and D. J. Fox, Gaussian, Inc., Wallingford CT, 2016.
 
 ******************************************
 Gaussian 16:  ES64L-G16RevB.01 20-Dec-2017
                 7-Mar-2021 
 ******************************************
 %Nprocshared=8
 Will use up to    8 processors via shared memory.
 %Mem=4000mb
 ----------------------------------------------------------------------
 #wB97XD Aug-cc-pVTZ Opt Integral(Grid=SuperFineGrid) Freq MaxDisk=32GB
 ----------------------------------------------------------------------
 1/18=20,19=15,26=5,38=1/1,3;
 2/9=110,12=2,17=6,18=5,40=1/2;
 3/5=16,6=1,7=10,11=2,25=1,30=1,71=1,74=-58,75=-7/1,2,3;
 4//1;
 5/5=2,38=5/2;
 6/7=2,8=2,9=2,10=2,28=1/1;
 7//1,2,3,16;
 1/18=20,19=15,26=5/3(2);
 2/9=110/2;
 99//99;
 2/9=110/2;
 3/5=16,6=1,7=10,11=2,25=1,30=1,71=1,74=-58,75=-7/1,2,3;
 4/5=5,16=3,69=1/1;
 5/5=2,38=5/2;
 7//1,2,3,16;
 1/18=20,19=15,26=5/3(-5);
 2/9=110/2;
 6/7=2,8=2,9=2,10=2,19=2,28=1/1;
 99/9=1/99;
 ----------------------------------------------------------------------
 /scratch/kurten/scratch_galib/third-paper/AceO-iPrOH/SYS_1A_1B/DFT_opt
 /calc-LM/11_12_2126.xyz
 ----------------------------------------------------------------------
 Symbolic Z-matrix:
 Charge =  0 Multiplicity = 3
 H                     2.58478   0.81848   2.08534 
 C                     1.91725   0.2745    1.41532 
 H                     1.78746  -0.76088   1.74718 
 H                     0.92844   0.74649   1.3862 
 C                     2.47742   0.27248   0.02691 
 C                     1.5948   -0.4927   -1.0882 
 H                     0.87964   0.32207  -1.32548 
 H                     2.27687  -0.71004  -1.9204 
 O                     3.48348   0.80586  -0.33753 
 O                     0.99341  -1.54882  -0.55709 
 H                    -3.0581   -0.66696   1.37159 
 C                    -2.0363   -0.50197   1.0161 
 H                    -1.36825  -0.34706   1.87218 
 C                    -2.11791   0.89769   0.21519 
 H                    -2.59095   1.57203   0.95417 
 C                    -2.96929   0.73715  -1.04118 
 H                    -3.98985   0.43858  -0.77727 
 H                    -2.53901  -0.02422  -1.69616 
 H                    -3.01498   1.6886   -1.57957 
 O                    -0.84139   1.23886  -0.01485 
 O                    -1.68185  -1.57572   0.23079 
 H                    -0.72102  -1.56152   0.04682 
 
 Add virtual bond connecting atoms H22        and O10        Dist= 3.44D+00.

 GradGradGradGradGradGradGradGradGradGradGradGradGradGradGradGradGradGrad
 Berny optimization.
 Initialization pass.
                           ----------------------------
                           !    Initial Parameters    !
                           ! (Angstroms and Degrees)  !
 --------------------------                            --------------------------
 ! Name  Definition              Value          Derivative Info.                !
 --------------------------------------------------------------------------------
 ! R1    R(1,2)                  1.0911         estimate D2E/DX2                !
 ! R2    R(2,3)                  1.095          estimate D2E/DX2                !
 ! R3    R(2,4)                  1.0961         estimate D2E/DX2                !
 ! R4    R(2,5)                  1.4972         estimate D2E/DX2                !
 ! R5    R(5,6)                  1.6149         estimate D2E/DX2                !
 ! R6    R(5,9)                  1.1956         estimate D2E/DX2                !
 ! R7    R(6,7)                  1.1098         estimate D2E/DX2                !
 ! R8    R(6,8)                  1.0977         estimate D2E/DX2                !
 ! R9    R(6,10)                 1.3263         estimate D2E/DX2                !
 ! R10   R(10,22)                1.8177         estimate D2E/DX2                !
 ! R11   R(11,12)                1.0944         estimate D2E/DX2                !
 ! R12   R(12,13)                1.0969         estimate D2E/DX2                !
 ! R13   R(12,14)                1.6147         estimate D2E/DX2                !
 ! R14   R(12,21)                1.3767         estimate D2E/DX2                !
 ! R15   R(14,15)                1.1066         estimate D2E/DX2                !
 ! R16   R(14,16)                1.5261         estimate D2E/DX2                !
 ! R17   R(14,20)                1.3412         estimate D2E/DX2                !
 ! R18   R(16,17)                1.0956         estimate D2E/DX2                !
 ! R19   R(16,18)                1.0926         estimate D2E/DX2                !
 ! R20   R(16,19)                1.0942         estimate D2E/DX2                !
 ! R21   R(21,22)                0.9784         estimate D2E/DX2                !
 ! A1    A(1,2,3)              110.9675         estimate D2E/DX2                !
 ! A2    A(1,2,4)              110.7052         estimate D2E/DX2                !
 ! A3    A(1,2,5)              109.953          estimate D2E/DX2                !
 ! A4    A(3,2,4)              107.9572         estimate D2E/DX2                !
 ! A5    A(3,2,5)              108.9132         estimate D2E/DX2                !
 ! A6    A(4,2,5)              108.2688         estimate D2E/DX2                !
 ! A7    A(2,5,6)              115.8807         estimate D2E/DX2                !
 ! A8    A(2,5,9)              126.6493         estimate D2E/DX2                !
 ! A9    A(6,5,9)              117.4382         estimate D2E/DX2                !
 ! A10   A(5,6,7)               98.7413         estimate D2E/DX2                !
 ! A11   A(5,6,8)              106.1232         estimate D2E/DX2                !
 ! A12   A(5,6,10)             110.402          estimate D2E/DX2                !
 ! A13   A(7,6,8)              112.561          estimate D2E/DX2                !
 ! A14   A(7,6,10)             112.2113         estimate D2E/DX2                !
 ! A15   A(8,6,10)             115.3189         estimate D2E/DX2                !
 ! A16   A(6,10,22)            124.49           estimate D2E/DX2                !
 ! A17   A(11,12,13)           109.6592         estimate D2E/DX2                !
 ! A18   A(11,12,14)           104.1592         estimate D2E/DX2                !
 ! A19   A(11,12,21)           107.9442         estimate D2E/DX2                !
 ! A20   A(13,12,14)           107.1874         estimate D2E/DX2                !
 ! A21   A(13,12,21)           113.4871         estimate D2E/DX2                !
 ! A22   A(14,12,21)           113.9634         estimate D2E/DX2                !
 ! A23   A(12,14,15)           102.6263         estimate D2E/DX2                !
 ! A24   A(12,14,16)           110.2037         estimate D2E/DX2                !
 ! A25   A(12,14,20)           104.9203         estimate D2E/DX2                !
 ! A26   A(15,14,16)           112.0475         estimate D2E/DX2                !
 ! A27   A(15,14,20)           111.4925         estimate D2E/DX2                !
 ! A28   A(16,14,20)           114.6153         estimate D2E/DX2                !
 ! A29   A(14,16,17)           110.4886         estimate D2E/DX2                !
 ! A30   A(14,16,18)           110.3101         estimate D2E/DX2                !
 ! A31   A(14,16,19)           109.6881         estimate D2E/DX2                !
 ! A32   A(17,16,18)           108.7429         estimate D2E/DX2                !
 ! A33   A(17,16,19)           108.4581         estimate D2E/DX2                !
 ! A34   A(18,16,19)           109.1125         estimate D2E/DX2                !
 ! A35   A(12,21,22)           110.4122         estimate D2E/DX2                !
 ! A36   L(10,22,21,20,-1)     180.1538         estimate D2E/DX2                !
 ! A37   L(10,22,21,20,-2)     171.4222         estimate D2E/DX2                !
 ! D1    D(1,2,5,6)           -179.7342         estimate D2E/DX2                !
 ! D2    D(1,2,5,9)             -1.8512         estimate D2E/DX2                !
 ! D3    D(3,2,5,6)             58.4758         estimate D2E/DX2                !
 ! D4    D(3,2,5,9)           -123.6411         estimate D2E/DX2                !
 ! D5    D(4,2,5,6)            -58.6733         estimate D2E/DX2                !
 ! D6    D(4,2,5,9)            119.2097         estimate D2E/DX2                !
 ! D7    D(2,5,6,7)             82.8846         estimate D2E/DX2                !
 ! D8    D(2,5,6,8)           -160.4668         estimate D2E/DX2                !
 ! D9    D(2,5,6,10)           -34.8419         estimate D2E/DX2                !
 ! D10   D(9,5,6,7)            -95.2017         estimate D2E/DX2                !
 ! D11   D(9,5,6,8)             21.4468         estimate D2E/DX2                !
 ! D12   D(9,5,6,10)           147.0717         estimate D2E/DX2                !
 ! D13   D(5,6,10,22)           96.8377         estimate D2E/DX2                !
 ! D14   D(7,6,10,22)          -12.2497         estimate D2E/DX2                !
 ! D15   D(8,6,10,22)         -142.9147         estimate D2E/DX2                !
 ! D16   D(6,10,21,12)         -49.1227         estimate D2E/DX2                !
 ! D17   D(11,12,14,15)         52.3745         estimate D2E/DX2                !
 ! D18   D(11,12,14,16)        -67.1197         estimate D2E/DX2                !
 ! D19   D(11,12,14,20)        169.0058         estimate D2E/DX2                !
 ! D20   D(13,12,14,15)        -63.8072         estimate D2E/DX2                !
 ! D21   D(13,12,14,16)        176.6987         estimate D2E/DX2                !
 ! D22   D(13,12,14,20)         52.8242         estimate D2E/DX2                !
 ! D23   D(21,12,14,15)        169.7516         estimate D2E/DX2                !
 ! D24   D(21,12,14,16)         50.2574         estimate D2E/DX2                !
 ! D25   D(21,12,14,20)        -73.6171         estimate D2E/DX2                !
 ! D26   D(11,12,21,22)       -168.1879         estimate D2E/DX2                !
 ! D27   D(13,12,21,22)        -46.4325         estimate D2E/DX2                !
 ! D28   D(14,12,21,22)         76.6415         estimate D2E/DX2                !
 ! D29   D(12,14,16,17)         60.7521         estimate D2E/DX2                !
 ! D30   D(12,14,16,18)        -59.5166         estimate D2E/DX2                !
 ! D31   D(12,14,16,19)       -179.7311         estimate D2E/DX2                !
 ! D32   D(15,14,16,17)        -52.8471         estimate D2E/DX2                !
 ! D33   D(15,14,16,18)       -173.1158         estimate D2E/DX2                !
 ! D34   D(15,14,16,19)         66.6697         estimate D2E/DX2                !
 ! D35   D(20,14,16,17)        178.8114         estimate D2E/DX2                !
 ! D36   D(20,14,16,18)         58.5426         estimate D2E/DX2                !
 ! D37   D(20,14,16,19)        -61.6719         estimate D2E/DX2                !
 --------------------------------------------------------------------------------
 Trust Radius=3.00D-01 FncErr=1.00D-07 GrdErr=1.00D-07 EigMax=2.50D+02 EigMin=1.00D-04
 Number of steps in this run=    105 maximum allowed number of steps=    132.
 GradGradGradGradGradGradGradGradGradGradGradGradGradGradGradGradGradGrad

                          Input orientation:                          
 ---------------------------------------------------------------------
 Center     Atomic      Atomic             Coordinates (Angstroms)
 Number     Number       Type             X           Y           Z
 ---------------------------------------------------------------------
      1          1           0        2.584776    0.818475    2.085338
      2          6           0        1.917251    0.274498    1.415323
      3          1           0        1.787464   -0.760875    1.747180
      4          1           0        0.928441    0.746491    1.386197
      5          6           0        2.477416    0.272484    0.026914
      6          6           0        1.594802   -0.492699   -1.088198
      7          1           0        0.879644    0.322065   -1.325484
      8          1           0        2.276872   -0.710038   -1.920403
      9          8           0        3.483477    0.805861   -0.337527
     10          8           0        0.993409   -1.548817   -0.557093
     11          1           0       -3.058097   -0.666957    1.371588
     12          6           0       -2.036297   -0.501965    1.016103
     13          1           0       -1.368251   -0.347064    1.872177
     14          6           0       -2.117909    0.897690    0.215188
     15          1           0       -2.590953    1.572027    0.954172
     16          6           0       -2.969292    0.737154   -1.041184
     17          1           0       -3.989846    0.438575   -0.777273
     18          1           0       -2.539013   -0.024223   -1.696159
     19          1           0       -3.014980    1.688602   -1.579571
     20          8           0       -0.841393    1.238864   -0.014849
     21          8           0       -1.681850   -1.575724    0.230786
     22          1           0       -0.721023   -1.561517    0.046823
 ---------------------------------------------------------------------
                    Distance matrix (angstroms):
                    1          2          3          4          5
     1  H    0.000000
     2  C    1.091064   0.000000
     3  H    1.801223   1.094975   0.000000
     4  H    1.799285   1.096071   1.772112   0.000000
     5  C    2.132309   1.497153   2.122070   2.114629   0.000000
     6  C    3.573592   2.638216   2.854541   2.846447   1.614926
     7  H    3.845465   2.931026   3.382035   2.745129   2.093875
     8  H    4.298502   3.496528   3.700442   3.856598   2.190345
     9  O    2.584202   2.409957   3.110808   3.082687   1.195603
    10  O    3.888311   2.840491   2.561455   3.008162   2.420842
    11  H    5.878602   5.063826   4.861003   4.229720   5.773439
    12  C    4.923529   4.048804   3.901622   3.238099   4.685282
    13  H    4.126783   3.374845   3.185185   2.589755   4.310219
    14  C    5.061520   4.255727   4.511073   3.267166   4.641481
    15  H    5.351219   4.713825   5.024125   3.640644   5.313848
    16  C    6.374121   5.488787   5.713650   4.591796   5.569864
    17  H    7.180844   6.303030   6.417854   5.381911   6.519186
    18  H    6.423634   5.443238   5.578319   4.702994   5.312398
    19  H    6.748774   5.941042   6.334878   5.023338   5.895133
    20  O    4.040563   3.253538   3.743607   2.310341   3.456896
    21  O    5.232174   4.216631   3.872928   3.679847   4.555977
    22  H    4.555021   3.493456   3.134445   3.137125   3.687000
                    6          7          8          9         10
     6  C    0.000000
     7  H    1.109773   0.000000
     8  H    1.097734   1.836140   0.000000
     9  O    2.411816   2.826670   2.501868   0.000000
    10  O    1.326322   2.025726   2.051692   3.434117   0.000000
    11  H    5.265965   4.874235   6.269047   6.919715   4.572985
    12  C    4.196790   3.829460   5.222048   5.831863   3.570709
    13  H    4.191028   3.965577   5.272792   5.454475   3.594858
    14  C    4.173274   3.419114   5.143893   5.629338   4.032631
    15  H    5.094597   4.336390   6.096452   6.257331   4.987107
    16  C    4.727124   3.881679   5.512679   6.491385   4.600327
    17  H    5.670294   4.901637   6.472852   7.495254   5.369454
    18  H    4.204463   3.456086   4.869638   6.229391   4.012464
    19  H    5.123437   4.135224   5.820081   6.674717   5.252954
    20  O    3.175757   2.349522   4.141610   4.358453   3.381079
    21  O    3.694470   3.547511   4.587865   5.716251   2.788994
    22  H    2.791718   2.827232   3.685427   4.840457   1.817733
                   11         12         13         14         15
    11  H    0.000000
    12  C    1.094380   0.000000
    13  H    1.791229   1.096879   0.000000
    14  C    2.160864   1.614670   2.203863   0.000000
    15  H    2.324975   2.147771   2.453700   1.106616   0.000000
    16  C    2.793006   2.576495   3.496646   1.526137   2.195814
    17  H    2.589973   2.813746   3.809144   2.167928   2.497902
    18  H    3.177047   2.799522   3.769341   2.163446   3.094344
    19  H    3.776223   3.534675   4.332461   2.156719   2.571622
    20  O    3.235450   2.349711   2.520638   1.341197   2.027550
    21  O    2.005329   1.376704   2.074154   2.511607   3.355308
    22  H    2.831458   1.947331   2.285983   2.833255   3.760189
                   16         17         18         19         20
    16  C    0.000000
    17  H    1.095595   0.000000
    18  H    1.092624   1.778609   0.000000
    19  H    1.094167   1.776686   1.781546   0.000000
    20  O    2.415167   3.336841   2.702611   2.715713   0.000000
    21  O    2.936804   3.224970   2.618206   3.963641   2.947645
    22  H    3.394460   3.919784   2.950652   4.297752   2.803645
                   21         22
    21  O    0.000000
    22  H    0.978383   0.000000
 Stoichiometry    C6H12O4(3)
 Framework group  C1[X(C6H12O4)]
 Deg. of freedom    60
 Full point group                 C1      NOp   1
 Largest Abelian subgroup         C1      NOp   1
 Largest concise Abelian subgroup C1      NOp   1
                         Standard orientation:                         
 ---------------------------------------------------------------------
 Center     Atomic      Atomic             Coordinates (Angstroms)
 Number     Number       Type             X           Y           Z
 ---------------------------------------------------------------------
      1          1           0       -2.584776   -0.818475    2.085338
      2          6           0       -1.917251   -0.274498    1.415323
      3          1           0       -1.787464    0.760875    1.747180
      4          1           0       -0.928441   -0.746491    1.386197
      5          6           0       -2.477416   -0.272484    0.026914
      6          6           0       -1.594802    0.492699   -1.088198
      7          1           0       -0.879644   -0.322065   -1.325484
      8          1           0       -2.276872    0.710038   -1.920403
      9          8           0       -3.483477   -0.805861   -0.337527
     10          8           0       -0.993409    1.548817   -0.557093
     11          1           0        3.058097    0.666957    1.371588
     12          6           0        2.036297    0.501965    1.016103
     13          1           0        1.368251    0.347064    1.872177
     14          6           0        2.117909   -0.897690    0.215188
     15          1           0        2.590953   -1.572027    0.954172
     16          6           0        2.969292   -0.737154   -1.041184
     17          1           0        3.989846   -0.438575   -0.777273
     18          1           0        2.539013    0.024223   -1.696159
     19          1           0        3.014980   -1.688602   -1.579571
     20          8           0        0.841393   -1.238864   -0.014849
     21          8           0        1.681850    1.575724    0.230786
     22          1           0        0.721023    1.561517    0.046823
 ---------------------------------------------------------------------
 Rotational constants (GHZ):           2.0473485           0.6398183           0.6025276
 Standard basis: Aug-CC-pVTZ (5D, 7F)
 There are   850 symmetry adapted cartesian basis functions of A   symmetry.
 There are   736 symmetry adapted basis functions of A   symmetry.
   736 basis functions,  1044 primitive gaussians,   850 cartesian basis functions
    41 alpha electrons       39 beta electrons
       nuclear repulsion energy       553.9074336680 Hartrees.
 NAtoms=   22 NActive=   22 NUniq=   22 SFac= 1.00D+00 NAtFMM=   60 NAOKFM=F Big=F
 Integral buffers will be    131072 words long.
 Raffenetti 2 integral format.
 Two-electron integral symmetry is turned on.
 Nuclear repulsion after empirical dispersion term =      553.8948595093 Hartrees.
 One-electron integrals computed using PRISM.
 NBasis=   736 RedAO= T EigKep=  5.12D-06  NBF=   736
 NBsUse=   736 1.00D-06 EigRej= -1.00D+00 NBFU=   736
 ExpMin= 2.53D-02 ExpMax= 1.53D+04 ExpMxC= 5.22D+02 IAcc=3 IRadAn=         7 AccDes= 0.00D+00
 Harris functional with IExCor= 4639 and IRadAn=       7 diagonalized for initial guess.
 HarFok:  IExCor= 4639 AccDes= 0.00D+00 IRadAn=         7 IDoV= 1 UseB2=F ITyADJ=14
 ICtDFT=  3500011 ScaDFX=  1.000000  1.000000  1.000000  1.000000
 FoFCou: FMM=F IPFlag=           0 FMFlag=      100000 FMFlg1=           0
         NFxFlg=           0 DoJE=T BraDBF=F KetDBF=T FulRan=T
         wScrn=  0.000000 ICntrl=       500 IOpCl=  0 I1Cent=   200000004 NGrid=           0
         NMat0=    1 NMatS0=      1 NMatT0=    0 NMatD0=    1 NMtDS0=    0 NMtDT0=    0
 Petite list used in FoFCou.
 Initial guess <Sx>= 0.0000 <Sy>= 0.0000 <Sz>= 1.0000 <S**2>= 2.0000 S= 1.0000
 Requested convergence on RMS density matrix=1.00D-08 within 128 cycles.
 Requested convergence on MAX density matrix=1.00D-06.
 Requested convergence on             energy=1.00D-06.
 No special actions if energy rises.
 Restarting incremental Fock formation.
 SCF Done:  E(UwB97XD) =  -536.647665847     A.U. after   26 cycles
            NFock= 26  Conv=0.69D-08     -V/T= 2.0061
 <Sx>= 0.0000 <Sy>= 0.0000 <Sz>= 1.0000 <S**2>= 2.0132 S= 1.0044
 <L.S>=  0.00000000000    
 Annihilation of the first spin contaminant:
 S**2 before annihilation     2.0132,   after     2.0001

 **********************************************************************

            Population analysis using the SCF Density.

 **********************************************************************

 Orbital symmetries:
 Alpha Orbitals:
       Occupied  (A) (A) (A) (A) (A) (A) (A) (A) (A) (A) (A) (A)
                 (A) (A) (A) (A) (A) (A) (A) (A) (A) (A) (A) (A)
                 (A) (A) (A) (A) (A) (A) (A) (A) (A) (A) (A) (A)
                 (A) (A) (A) (A) (A)
       Virtual   (A) (A) (A) (A) (A) (A) (A) (A) (A) (A) (A) (A)
                 (A) (A) (A) (A) (A) (A) (A) (A) (A) (A) (A) (A)
                 (A) (A) (A) (A) (A) (A) (A) (A) (A) (A) (A) (A)
                 (A) (A) (A) (A) (A) (A) (A) (A) (A) (A) (A) (A)
                 (A) (A) (A) (A) (A) (A) (A) (A) (A) (A) (A) (A)
                 (A) (A) (A) (A) (A) (A) (A) (A) (A) (A) (A) (A)
                 (A) (A) (A) (A) (A) (A) (A) (A) (A) (A) (A) (A)
                 (A) (A) (A) (A) (A) (A) (A) (A) (A) (A) (A) (A)
                 (A) (A) (A) (A) (A) (A) (A) (A) (A) (A) (A) (A)
                 (A) (A) (A) (A) (A) (A) (A) (A) (A) (A) (A) (A)
                 (A) (A) (A) (A) (A) (A) (A) (A) (A) (A) (A) (A)
                 (A) (A) (A) (A) (A) (A) (A) (A) (A) (A) (A) (A)
                 (A) (A) (A) (A) (A) (A) (A) (A) (A) (A) (A) (A)
                 (A) (A) (A) (A) (A) (A) (A) (A) (A) (A) (A) (A)
                 (A) (A) (A) (A) (A) (A) (A) (A) (A) (A) (A) (A)
                 (A) (A) (A) (A) (A) (A) (A) (A) (A) (A) (A) (A)
                 (A) (A) (A) (A) (A) (A) (A) (A) (A) (A) (A) (A)
                 (A) (A) (A) (A) (A) (A) (A) (A) (A) (A) (A) (A)
                 (A) (A) (A) (A) (A) (A) (A) (A) (A) (A) (A) (A)
                 (A) (A) (A) (A) (A) (A) (A) (A) (A) (A) (A) (A)
                 (A) (A) (A) (A) (A) (A) (A) (A) (A) (A) (A) (A)
                 (A) (A) (A) (A) (A) (A) (A) (A) (A) (A) (A) (A)
                 (A) (A) (A) (A) (A) (A) (A) (A) (A) (A) (A) (A)
                 (A) (A) (A) (A) (A) (A) (A) (A) (A) (A) (A) (A)
                 (A) (A) (A) (A) (A) (A) (A) (A) (A) (A) (A) (A)
                 (A) (A) (A) (A) (A) (A) (A) (A) (A) (A) (A) (A)
                 (A) (A) (A) (A) (A) (A) (A) (A) (A) (A) (A) (A)
                 (A) (A) (A) (A) (A) (A) (A) (A) (A) (A) (A) (A)
                 (A) (A) (A) (A) (A) (A) (A) (A) (A) (A) (A) (A)
                 (A) (A) (A) (A) (A) (A) (A) (A) (A) (A) (A) (A)
                 (A) (A) (A) (A) (A) (A) (A) (A) (A) (A) (A) (A)
                 (A) (A) (A) (A) (A) (A) (A) (A) (A) (A) (A) (A)
                 (A) (A) (A) (A) (A) (A) (A) (A) (A) (A) (A) (A)
                 (A) (A) (A) (A) (A) (A) (A) (A) (A) (A) (A) (A)
                 (A) (A) (A) (A) (A) (A) (A) (A) (A) (A) (A) (A)
                 (A) (A) (A) (A) (A) (A) (A) (A) (A) (A) (A) (A)
                 (A) (A) (A) (A) (A) (A) (A) (A) (A) (A) (A) (A)
                 (A) (A) (A) (A) (A) (A) (A) (A) (A) (A) (A) (A)
                 (A) (A) (A) (A) (A) (A) (A) (A) (A) (A) (A) (A)
                 (A) (A) (A) (A) (A) (A) (A) (A) (A) (A) (A) (A)
                 (A) (A) (A) (A) (A) (A) (A) (A) (A) (A) (A) (A)
                 (A) (A) (A) (A) (A) (A) (A) (A) (A) (A) (A) (A)
                 (A) (A) (A) (A) (A) (A) (A) (A) (A) (A) (A) (A)
                 (A) (A) (A) (A) (A) (A) (A) (A) (A) (A) (A) (A)
                 (A) (A) (A) (A) (A) (A) (A) (A) (A) (A) (A) (A)
                 (A) (A) (A) (A) (A) (A) (A) (A) (A) (A) (A) (A)
                 (A) (A) (A) (A) (A) (A) (A) (A) (A) (A) (A) (A)
                 (A) (A) (A) (A) (A) (A) (A) (A) (A) (A) (A) (A)
                 (A) (A) (A) (A) (A) (A) (A) (A) (A) (A) (A) (A)
                 (A) (A) (A) (A) (A) (A) (A) (A) (A) (A) (A) (A)
                 (A) (A) (A) (A) (A) (A) (A) (A) (A) (A) (A) (A)
                 (A) (A) (A) (A) (A) (A) (A) (A) (A) (A) (A) (A)
                 (A) (A) (A) (A) (A) (A) (A) (A) (A) (A) (A) (A)
                 (A) (A) (A) (A) (A) (A) (A) (A) (A) (A) (A) (A)
                 (A) (A) (A) (A) (A) (A) (A) (A) (A) (A) (A) (A)
                 (A) (A) (A) (A) (A) (A) (A) (A) (A) (A) (A) (A)
                 (A) (A) (A) (A) (A) (A) (A) (A) (A) (A) (A) (A)
                 (A) (A) (A) (A) (A) (A) (A) (A) (A) (A) (A)
 Beta  Orbitals:
       Occupied  (A) (A) (A) (A) (A) (A) (A) (A) (A) (A) (A) (A)
                 (A) (A) (A) (A) (A) (A) (A) (A) (A) (A) (A) (A)
                 (A) (A) (A) (A) (A) (A) (A) (A) (A) (A) (A) (A)
                 (A) (A) (A)
       Virtual   (A) (A) (A) (A) (A) (A) (A) (A) (A) (A) (A) (A)
                 (A) (A) (A) (A) (A) (A) (A) (A) (A) (A) (A) (A)
                 (A) (A) (A) (A) (A) (A) (A) (A) (A) (A) (A) (A)
                 (A) (A) (A) (A) (A) (A) (A) (A) (A) (A) (A) (A)
                 (A) (A) (A) (A) (A) (A) (A) (A) (A) (A) (A) (A)
                 (A) (A) (A) (A) (A) (A) (A) (A) (A) (A) (A) (A)
                 (A) (A) (A) (A) (A) (A) (A) (A) (A) (A) (A) (A)
                 (A) (A) (A) (A) (A) (A) (A) (A) (A) (A) (A) (A)
                 (A) (A) (A) (A) (A) (A) (A) (A) (A) (A) (A) (A)
                 (A) (A) (A) (A) (A) (A) (A) (A) (A) (A) (A) (A)
                 (A) (A) (A) (A) (A) (A) (A) (A) (A) (A) (A) (A)
                 (A) (A) (A) (A) (A) (A) (A) (A) (A) (A) (A) (A)
                 (A) (A) (A) (A) (A) (A) (A) (A) (A) (A) (A) (A)
                 (A) (A) (A) (A) (A) (A) (A) (A) (A) (A) (A) (A)
                 (A) (A) (A) (A) (A) (A) (A) (A) (A) (A) (A) (A)
                 (A) (A) (A) (A) (A) (A) (A) (A) (A) (A) (A) (A)
                 (A) (A) (A) (A) (A) (A) (A) (A) (A) (A) (A) (A)
                 (A) (A) (A) (A) (A) (A) (A) (A) (A) (A) (A) (A)
                 (A) (A) (A) (A) (A) (A) (A) (A) (A) (A) (A) (A)
                 (A) (A) (A) (A) (A) (A) (A) (A) (A) (A) (A) (A)
                 (A) (A) (A) (A) (A) (A) (A) (A) (A) (A) (A) (A)
                 (A) (A) (A) (A) (A) (A) (A) (A) (A) (A) (A) (A)
                 (A) (A) (A) (A) (A) (A) (A) (A) (A) (A) (A) (A)
                 (A) (A) (A) (A) (A) (A) (A) (A) (A) (A) (A) (A)
                 (A) (A) (A) (A) (A) (A) (A) (A) (A) (A) (A) (A)
                 (A) (A) (A) (A) (A) (A) (A) (A) (A) (A) (A) (A)
                 (A) (A) (A) (A) (A) (A) (A) (A) (A) (A) (A) (A)
                 (A) (A) (A) (A) (A) (A) (A) (A) (A) (A) (A) (A)
                 (A) (A) (A) (A) (A) (A) (A) (A) (A) (A) (A) (A)
                 (A) (A) (A) (A) (A) (A) (A) (A) (A) (A) (A) (A)
                 (A) (A) (A) (A) (A) (A) (A) (A) (A) (A) (A) (A)
                 (A) (A) (A) (A) (A) (A) (A) (A) (A) (A) (A) (A)
                 (A) (A) (A) (A) (A) (A) (A) (A) (A) (A) (A) (A)
                 (A) (A) (A) (A) (A) (A) (A) (A) (A) (A) (A) (A)
                 (A) (A) (A) (A) (A) (A) (A) (A) (A) (A) (A) (A)
                 (A) (A) (A) (A) (A) (A) (A) (A) (A) (A) (A) (A)
                 (A) (A) (A) (A) (A) (A) (A) (A) (A) (A) (A) (A)
                 (A) (A) (A) (A) (A) (A) (A) (A) (A) (A) (A) (A)
                 (A) (A) (A) (A) (A) (A) (A) (A) (A) (A) (A) (A)
                 (A) (A) (A) (A) (A) (A) (A) (A) (A) (A) (A) (A)
                 (A) (A) (A) (A) (A) (A) (A) (A) (A) (A) (A) (A)
                 (A) (A) (A) (A) (A) (A) (A) (A) (A) (A) (A) (A)
                 (A) (A) (A) (A) (A) (A) (A) (A) (A) (A) (A) (A)
                 (A) (A) (A) (A) (A) (A) (A) (A) (A) (A) (A) (A)
                 (A) (A) (A) (A) (A) (A) (A) (A) (A) (A) (A) (A)
                 (A) (A) (A) (A) (A) (A) (A) (A) (A) (A) (A) (A)
                 (A) (A) (A) (A) (A) (A) (A) (A) (A) (A) (A) (A)
                 (A) (A) (A) (A) (A) (A) (A) (A) (A) (A) (A) (A)
                 (A) (A) (A) (A) (A) (A) (A) (A) (A) (A) (A) (A)
                 (A) (A) (A) (A) (A) (A) (A) (A) (A) (A) (A) (A)
                 (A) (A) (A) (A) (A) (A) (A) (A) (A) (A) (A) (A)
                 (A) (A) (A) (A) (A) (A) (A) (A) (A) (A) (A) (A)
                 (A) (A) (A) (A) (A) (A) (A) (A) (A) (A) (A) (A)
                 (A) (A) (A) (A) (A) (A) (A) (A) (A) (A) (A) (A)
                 (A) (A) (A) (A) (A) (A) (A) (A) (A) (A) (A) (A)
                 (A) (A) (A) (A) (A) (A) (A) (A) (A) (A) (A) (A)
                 (A) (A) (A) (A) (A) (A) (A) (A) (A) (A) (A) (A)
                 (A) (A) (A) (A) (A) (A) (A) (A) (A) (A) (A) (A)
                 (A)
 The electronic state is 3-A.
 Alpha  occ. eigenvalues --  -19.29544 -19.29213 -19.29085 -19.26124 -10.42520
 Alpha  occ. eigenvalues --  -10.36544 -10.36091 -10.35625 -10.31269 -10.28384
 Alpha  occ. eigenvalues --   -1.20003  -1.15733  -1.14850  -1.13107  -0.88032
 Alpha  occ. eigenvalues --   -0.86350  -0.79955  -0.79494  -0.68666  -0.65242
 Alpha  occ. eigenvalues --   -0.62578  -0.60051  -0.59430  -0.59096  -0.57360
 Alpha  occ. eigenvalues --   -0.56037  -0.54607  -0.53636  -0.52470  -0.51396
 Alpha  occ. eigenvalues --   -0.50256  -0.48118  -0.47370  -0.47258  -0.45766
 Alpha  occ. eigenvalues --   -0.44532  -0.41700  -0.38349  -0.37207  -0.35605
 Alpha  occ. eigenvalues --   -0.35330
 Alpha virt. eigenvalues --    0.02529   0.02719   0.03492   0.03667   0.04130
 Alpha virt. eigenvalues --    0.04819   0.05362   0.05722   0.06207   0.06778
 Alpha virt. eigenvalues --    0.07327   0.07709   0.08555   0.08930   0.10253
 Alpha virt. eigenvalues --    0.10753   0.11453   0.11508   0.12052   0.12230
 Alpha virt. eigenvalues --    0.12364   0.12813   0.13004   0.13404   0.13782
 Alpha virt. eigenvalues --    0.13993   0.14565   0.14601   0.15009   0.15658
 Alpha virt. eigenvalues --    0.16054   0.16262   0.17154   0.17874   0.18384
 Alpha virt. eigenvalues --    0.19103   0.19434   0.20450   0.20820   0.21036
 Alpha virt. eigenvalues --    0.21598   0.22669   0.22756   0.23379   0.23666
 Alpha virt. eigenvalues --    0.24104   0.24436   0.24815   0.25304   0.25887
 Alpha virt. eigenvalues --    0.26130   0.26732   0.26945   0.27500   0.27707
 Alpha virt. eigenvalues --    0.28008   0.28194   0.28893   0.29378   0.29971
 Alpha virt. eigenvalues --    0.30529   0.30704   0.30836   0.31279   0.32069
 Alpha virt. eigenvalues --    0.32948   0.33467   0.33512   0.33981   0.34463
 Alpha virt. eigenvalues --    0.34857   0.35632   0.35931   0.36795   0.36973
 Alpha virt. eigenvalues --    0.37192   0.37481   0.37937   0.38340   0.38624
 Alpha virt. eigenvalues --    0.38801   0.39308   0.39656   0.40420   0.40634
 Alpha virt. eigenvalues --    0.41240   0.41786   0.42379   0.42459   0.42720
 Alpha virt. eigenvalues --    0.43086   0.43652   0.44112   0.44761   0.44972
 Alpha virt. eigenvalues --    0.45043   0.45645   0.46404   0.46983   0.47375
 Alpha virt. eigenvalues --    0.47449   0.48031   0.48244   0.48995   0.49706
 Alpha virt. eigenvalues --    0.49921   0.50257   0.50916   0.51306   0.52020
 Alpha virt. eigenvalues --    0.52384   0.52702   0.53081   0.53165   0.53924
 Alpha virt. eigenvalues --    0.54464   0.54567   0.54889   0.55543   0.56279
 Alpha virt. eigenvalues --    0.57158   0.57329   0.58194   0.58507   0.59128
 Alpha virt. eigenvalues --    0.59620   0.60122   0.60502   0.61636   0.62371
 Alpha virt. eigenvalues --    0.62639   0.63097   0.63380   0.64967   0.65368
 Alpha virt. eigenvalues --    0.65979   0.66677   0.67543   0.68221   0.69181
 Alpha virt. eigenvalues --    0.69218   0.70191   0.70358   0.70719   0.70960
 Alpha virt. eigenvalues --    0.72601   0.73653   0.73842   0.74804   0.75572
 Alpha virt. eigenvalues --    0.75695   0.76283   0.76830   0.76914   0.77776
 Alpha virt. eigenvalues --    0.78369   0.79034   0.79514   0.80025   0.80327
 Alpha virt. eigenvalues --    0.81796   0.82636   0.83071   0.83736   0.83831
 Alpha virt. eigenvalues --    0.84735   0.85167   0.85349   0.86315   0.87331
 Alpha virt. eigenvalues --    0.87924   0.88186   0.88934   0.89162   0.89815
 Alpha virt. eigenvalues --    0.90357   0.90873   0.91838   0.91961   0.92715
 Alpha virt. eigenvalues --    0.92990   0.93583   0.93982   0.94464   0.95178
 Alpha virt. eigenvalues --    0.95903   0.96407   0.96548   0.97551   0.97689
 Alpha virt. eigenvalues --    0.98438   0.98648   0.99474   0.99845   1.00629
 Alpha virt. eigenvalues --    1.00879   1.01907   1.02394   1.02648   1.03392
 Alpha virt. eigenvalues --    1.03708   1.04599   1.05067   1.05195   1.05944
 Alpha virt. eigenvalues --    1.06516   1.07337   1.07619   1.08011   1.08640
 Alpha virt. eigenvalues --    1.09018   1.10180   1.10787   1.11006   1.11788
 Alpha virt. eigenvalues --    1.12317   1.12653   1.12882   1.14073   1.14564
 Alpha virt. eigenvalues --    1.14819   1.16267   1.16788   1.17427   1.17864
 Alpha virt. eigenvalues --    1.18434   1.18755   1.20139   1.20997   1.21027
 Alpha virt. eigenvalues --    1.21793   1.22600   1.23153   1.24334   1.25311
 Alpha virt. eigenvalues --    1.25544   1.25885   1.26290   1.27836   1.28282
 Alpha virt. eigenvalues --    1.28500   1.29487   1.29607   1.30517   1.31755
 Alpha virt. eigenvalues --    1.32273   1.33109   1.33574   1.34153   1.35253
 Alpha virt. eigenvalues --    1.35656   1.36687   1.36980   1.37729   1.38503
 Alpha virt. eigenvalues --    1.39440   1.39946   1.40784   1.41174   1.41985
 Alpha virt. eigenvalues --    1.42497   1.43824   1.44322   1.44859   1.45638
 Alpha virt. eigenvalues --    1.46128   1.47311   1.47389   1.48027   1.48824
 Alpha virt. eigenvalues --    1.49698   1.50845   1.51128   1.52250   1.52528
 Alpha virt. eigenvalues --    1.52828   1.53055   1.54294   1.54827   1.56106
 Alpha virt. eigenvalues --    1.56874   1.57161   1.57857   1.58710   1.59441
 Alpha virt. eigenvalues --    1.59740   1.61029   1.61344   1.62080   1.63093
 Alpha virt. eigenvalues --    1.63527   1.64232   1.64572   1.65606   1.66321
 Alpha virt. eigenvalues --    1.66871   1.67599   1.68493   1.68829   1.69637
 Alpha virt. eigenvalues --    1.70478   1.70965   1.71550   1.72302   1.73088
 Alpha virt. eigenvalues --    1.73527   1.74095   1.75382   1.75725   1.75920
 Alpha virt. eigenvalues --    1.77415   1.77561   1.78638   1.78863   1.79402
 Alpha virt. eigenvalues --    1.80887   1.81459   1.81579   1.82837   1.83669
 Alpha virt. eigenvalues --    1.83918   1.85442   1.85895   1.86242   1.87580
 Alpha virt. eigenvalues --    1.87733   1.88974   1.90699   1.91111   1.92398
 Alpha virt. eigenvalues --    1.94009   1.94258   1.95250   1.95785   1.97006
 Alpha virt. eigenvalues --    1.97701   1.99289   2.01116   2.01759   2.02023
 Alpha virt. eigenvalues --    2.02779   2.04323   2.05253   2.06053   2.08093
 Alpha virt. eigenvalues --    2.08496   2.09063   2.09811   2.10536   2.10947
 Alpha virt. eigenvalues --    2.12776   2.13285   2.14134   2.15841   2.16483
 Alpha virt. eigenvalues --    2.17589   2.20695   2.21507   2.22828   2.23080
 Alpha virt. eigenvalues --    2.24921   2.25562   2.26795   2.27327   2.28092
 Alpha virt. eigenvalues --    2.29807   2.30639   2.31068   2.33349   2.33479
 Alpha virt. eigenvalues --    2.35791   2.36342   2.38203   2.38852   2.39971
 Alpha virt. eigenvalues --    2.40993   2.41059   2.43868   2.44854   2.45532
 Alpha virt. eigenvalues --    2.46472   2.48237   2.49859   2.50617   2.51472
 Alpha virt. eigenvalues --    2.52260   2.53652   2.56116   2.57145   2.58541
 Alpha virt. eigenvalues --    2.59535   2.61816   2.62845   2.64948   2.65292
 Alpha virt. eigenvalues --    2.66793   2.67377   2.68977   2.69359   2.70853
 Alpha virt. eigenvalues --    2.72561   2.75177   2.75927   2.78483   2.79606
 Alpha virt. eigenvalues --    2.81633   2.82321   2.85356   2.86272   2.87507
 Alpha virt. eigenvalues --    2.88154   2.89312   2.90410   2.90820   2.91359
 Alpha virt. eigenvalues --    2.93152   2.95486   2.97364   2.98169   3.00352
 Alpha virt. eigenvalues --    3.01217   3.03322   3.05213   3.06604   3.08671
 Alpha virt. eigenvalues --    3.09480   3.10800   3.14109   3.16852   3.17795
 Alpha virt. eigenvalues --    3.19483   3.20592   3.22073   3.25212   3.26419
 Alpha virt. eigenvalues --    3.27165   3.28221   3.29430   3.31296   3.32818
 Alpha virt. eigenvalues --    3.34261   3.35736   3.37512   3.38582   3.39788
 Alpha virt. eigenvalues --    3.40267   3.41995   3.42349   3.43834   3.44848
 Alpha virt. eigenvalues --    3.46188   3.48173   3.48693   3.49463   3.50483
 Alpha virt. eigenvalues --    3.50838   3.51616   3.53189   3.55637   3.56238
 Alpha virt. eigenvalues --    3.56640   3.58010   3.60177   3.61125   3.61799
 Alpha virt. eigenvalues --    3.63452   3.63920   3.66360   3.66701   3.67490
 Alpha virt. eigenvalues --    3.68899   3.70019   3.71286   3.72541   3.72776
 Alpha virt. eigenvalues --    3.73476   3.74703   3.75428   3.78071   3.79240
 Alpha virt. eigenvalues --    3.79886   3.80420   3.81982   3.82086   3.83260
 Alpha virt. eigenvalues --    3.84562   3.85881   3.87889   3.88151   3.88564
 Alpha virt. eigenvalues --    3.89440   3.91079   3.91443   3.93063   3.93256
 Alpha virt. eigenvalues --    3.94986   3.96758   3.97860   3.98776   4.00057
 Alpha virt. eigenvalues --    4.00730   4.01625   4.03125   4.03272   4.03787
 Alpha virt. eigenvalues --    4.05838   4.07230   4.08286   4.08531   4.11220
 Alpha virt. eigenvalues --    4.11982   4.13113   4.14555   4.15749   4.17367
 Alpha virt. eigenvalues --    4.18131   4.19128   4.20434   4.22640   4.22916
 Alpha virt. eigenvalues --    4.24730   4.25052   4.26095   4.27734   4.29012
 Alpha virt. eigenvalues --    4.30718   4.32054   4.32771   4.34577   4.35794
 Alpha virt. eigenvalues --    4.36727   4.39190   4.40946   4.44795   4.44924
 Alpha virt. eigenvalues --    4.45559   4.47082   4.47836   4.49094   4.51580
 Alpha virt. eigenvalues --    4.51939   4.53161   4.55472   4.57243   4.58179
 Alpha virt. eigenvalues --    4.58833   4.60109   4.61725   4.63105   4.64450
 Alpha virt. eigenvalues --    4.65958   4.66444   4.67225   4.67729   4.68931
 Alpha virt. eigenvalues --    4.71700   4.71994   4.72496   4.74963   4.76728
 Alpha virt. eigenvalues --    4.78551   4.79598   4.81832   4.84530   4.85292
 Alpha virt. eigenvalues --    4.87088   4.88974   4.90116   4.92364   4.93140
 Alpha virt. eigenvalues --    4.94410   4.96878   4.98438   5.00442   5.01603
 Alpha virt. eigenvalues --    5.01680   5.03824   5.05200   5.06580   5.09323
 Alpha virt. eigenvalues --    5.09793   5.11737   5.12358   5.14053   5.14732
 Alpha virt. eigenvalues --    5.15551   5.19041   5.19564   5.21194   5.22017
 Alpha virt. eigenvalues --    5.22272   5.22570   5.24296   5.25360   5.27951
 Alpha virt. eigenvalues --    5.28863   5.31901   5.33903   5.36778   5.38925
 Alpha virt. eigenvalues --    5.39936   5.40837   5.42621   5.43435   5.45891
 Alpha virt. eigenvalues --    5.47593   5.50368   5.53285   5.56357   5.57222
 Alpha virt. eigenvalues --    5.60759   5.62033   5.68159   5.71366   5.73481
 Alpha virt. eigenvalues --    5.79386   5.81130   5.84198   5.84275   5.88590
 Alpha virt. eigenvalues --    5.89191   5.90846   5.93143   5.94268   5.98354
 Alpha virt. eigenvalues --    6.05360   6.08057   6.10598   6.13333   6.28103
 Alpha virt. eigenvalues --    6.34331   6.34520   6.40872   6.41205   6.44274
 Alpha virt. eigenvalues --    6.45663   6.47748   6.48590   6.49329   6.54842
 Alpha virt. eigenvalues --    6.55759   6.59102   6.60947   6.62961   6.64174
 Alpha virt. eigenvalues --    6.66902   6.67671   6.68695   6.72246   6.77184
 Alpha virt. eigenvalues --    6.78159   6.79195   6.81605   6.86026   6.89192
 Alpha virt. eigenvalues --    6.89748   6.91595   6.93740   6.98930   7.01866
 Alpha virt. eigenvalues --    7.02132   7.04185   7.06853   7.07814   7.09186
 Alpha virt. eigenvalues --    7.11505   7.17516   7.19165   7.20458   7.22718
 Alpha virt. eigenvalues --    7.24676   7.26233   7.26716   7.41010   7.42990
 Alpha virt. eigenvalues --    7.44263   7.46670   7.48779   7.50598   7.55139
 Alpha virt. eigenvalues --    7.56616   7.67153   7.70842   7.91858   8.30090
 Alpha virt. eigenvalues --   14.48661  14.84766  15.13264  16.21151  16.50850
 Alpha virt. eigenvalues --   16.99751  17.07142  17.51627  18.06226  19.04300
  Beta  occ. eigenvalues --  -19.28914 -19.27965 -19.27354 -19.26025 -10.42293
  Beta  occ. eigenvalues --  -10.36257 -10.36092 -10.35638 -10.31206 -10.28353
  Beta  occ. eigenvalues --   -1.19286  -1.14418  -1.10997  -1.09498  -0.87428
  Beta  occ. eigenvalues --   -0.85100  -0.79004  -0.77929  -0.67620  -0.64121
  Beta  occ. eigenvalues --   -0.61828  -0.58906  -0.57969  -0.57525  -0.56182
  Beta  occ. eigenvalues --   -0.54961  -0.53415  -0.52586  -0.51447  -0.50185
  Beta  occ. eigenvalues --   -0.49248  -0.47632  -0.46572  -0.45950  -0.42785
  Beta  occ. eigenvalues --   -0.38148  -0.37324  -0.36077  -0.35329
  Beta virt. eigenvalues --   -0.09245  -0.07767   0.02738   0.03101   0.03606
  Beta virt. eigenvalues --    0.03789   0.04259   0.04904   0.05460   0.05829
  Beta virt. eigenvalues --    0.06341   0.06846   0.07431   0.07865   0.08668
  Beta virt. eigenvalues --    0.09032   0.10394   0.10849   0.11541   0.11611
  Beta virt. eigenvalues --    0.12155   0.12355   0.12526   0.12908   0.13081
  Beta virt. eigenvalues --    0.13523   0.13895   0.14095   0.14661   0.14797
  Beta virt. eigenvalues --    0.15160   0.15778   0.16167   0.16399   0.17326
  Beta virt. eigenvalues --    0.17998   0.18503   0.19246   0.19584   0.20602
  Beta virt. eigenvalues --    0.20984   0.21245   0.21819   0.22779   0.22910
  Beta virt. eigenvalues --    0.23577   0.24090   0.24337   0.24748   0.25250
  Beta virt. eigenvalues --    0.25474   0.26015   0.26298   0.26883   0.27380
  Beta virt. eigenvalues --    0.27730   0.27925   0.28261   0.28416   0.29060
  Beta virt. eigenvalues --    0.29572   0.30086   0.30752   0.30833   0.31074
  Beta virt. eigenvalues --    0.31434   0.32288   0.33213   0.33586   0.33726
  Beta virt. eigenvalues --    0.34187   0.34594   0.35013   0.35774   0.36028
  Beta virt. eigenvalues --    0.37039   0.37134   0.37342   0.37676   0.38094
  Beta virt. eigenvalues --    0.38507   0.38807   0.39046   0.39605   0.39840
  Beta virt. eigenvalues --    0.40562   0.40885   0.41424   0.41983   0.42577
  Beta virt. eigenvalues --    0.42794   0.42874   0.43233   0.43843   0.44301
  Beta virt. eigenvalues --    0.44950   0.45148   0.45228   0.45804   0.46585
  Beta virt. eigenvalues --    0.47071   0.47462   0.47714   0.48265   0.48429
  Beta virt. eigenvalues --    0.49205   0.49805   0.50130   0.50531   0.51224
  Beta virt. eigenvalues --    0.51425   0.52147   0.52550   0.52826   0.53250
  Beta virt. eigenvalues --    0.53395   0.54065   0.54673   0.54720   0.54970
  Beta virt. eigenvalues --    0.55647   0.56390   0.57274   0.57415   0.58319
  Beta virt. eigenvalues --    0.58643   0.59241   0.59762   0.60379   0.60678
  Beta virt. eigenvalues --    0.61910   0.62580   0.62722   0.63239   0.63618
  Beta virt. eigenvalues --    0.65092   0.65515   0.66223   0.66880   0.67699
  Beta virt. eigenvalues --    0.68377   0.69330   0.69444   0.70412   0.70520
  Beta virt. eigenvalues --    0.70853   0.71171   0.72690   0.73825   0.74027
  Beta virt. eigenvalues --    0.74997   0.75704   0.75826   0.76446   0.77078
  Beta virt. eigenvalues --    0.77165   0.77898   0.78510   0.79187   0.79644
  Beta virt. eigenvalues --    0.80135   0.80441   0.81958   0.82724   0.83212
  Beta virt. eigenvalues --    0.83826   0.83973   0.84824   0.85290   0.85533
  Beta virt. eigenvalues --    0.86480   0.87458   0.88111   0.88374   0.89048
  Beta virt. eigenvalues --    0.89292   0.89919   0.90477   0.91095   0.91962
  Beta virt. eigenvalues --    0.92084   0.92897   0.93169   0.93727   0.94097
  Beta virt. eigenvalues --    0.94647   0.95257   0.96117   0.96558   0.96675
  Beta virt. eigenvalues --    0.97647   0.97929   0.98621   0.98836   0.99614
  Beta virt. eigenvalues --    1.00026   1.00729   1.01023   1.02109   1.02524
  Beta virt. eigenvalues --    1.02826   1.03595   1.03899   1.04833   1.05216
  Beta virt. eigenvalues --    1.05468   1.06194   1.06661   1.07468   1.07823
  Beta virt. eigenvalues --    1.08123   1.08806   1.09318   1.10378   1.11012
  Beta virt. eigenvalues --    1.11231   1.11944   1.12435   1.12919   1.13198
  Beta virt. eigenvalues --    1.14193   1.14688   1.15002   1.16425   1.16862
  Beta virt. eigenvalues --    1.17528   1.18009   1.18536   1.18926   1.20316
  Beta virt. eigenvalues --    1.21154   1.21254   1.21865   1.22714   1.23295
  Beta virt. eigenvalues --    1.24446   1.25445   1.25683   1.25989   1.26414
  Beta virt. eigenvalues --    1.27959   1.28371   1.28631   1.29615   1.29832
  Beta virt. eigenvalues --    1.30690   1.31960   1.32427   1.33255   1.33820
  Beta virt. eigenvalues --    1.34293   1.35437   1.35774   1.36850   1.37225
  Beta virt. eigenvalues --    1.37932   1.38705   1.39632   1.40123   1.40950
  Beta virt. eigenvalues --    1.41442   1.42142   1.42629   1.43966   1.44431
  Beta virt. eigenvalues --    1.44971   1.45787   1.46253   1.47425   1.47532
  Beta virt. eigenvalues --    1.48179   1.48913   1.49903   1.51023   1.51290
  Beta virt. eigenvalues --    1.52433   1.52677   1.52996   1.53317   1.54430
  Beta virt. eigenvalues --    1.54980   1.56275   1.57109   1.57441   1.58074
  Beta virt. eigenvalues --    1.58879   1.59615   1.59947   1.61178   1.61503
  Beta virt. eigenvalues --    1.62201   1.63285   1.63730   1.64449   1.64851
  Beta virt. eigenvalues --    1.65731   1.66489   1.67008   1.67738   1.68770
  Beta virt. eigenvalues --    1.68965   1.69799   1.70696   1.71137   1.71732
  Beta virt. eigenvalues --    1.72524   1.73248   1.73703   1.74298   1.75620
  Beta virt. eigenvalues --    1.75903   1.76096   1.77591   1.77776   1.78778
  Beta virt. eigenvalues --    1.79072   1.79618   1.81083   1.81601   1.81730
  Beta virt. eigenvalues --    1.83059   1.83817   1.84108   1.85648   1.86007
  Beta virt. eigenvalues --    1.86390   1.87823   1.87957   1.89300   1.90879
  Beta virt. eigenvalues --    1.91379   1.92540   1.94264   1.94409   1.95426
  Beta virt. eigenvalues --    1.95950   1.97294   1.98008   1.99527   2.01428
  Beta virt. eigenvalues --    2.01966   2.02317   2.02969   2.04469   2.05460
  Beta virt. eigenvalues --    2.06381   2.08205   2.08783   2.09369   2.09986
  Beta virt. eigenvalues --    2.10774   2.11105   2.12910   2.13404   2.14329
  Beta virt. eigenvalues --    2.15997   2.16963   2.17857   2.21017   2.21931
  Beta virt. eigenvalues --    2.23312   2.23682   2.25441   2.25882   2.27322
  Beta virt. eigenvalues --    2.27660   2.28378   2.30823   2.31085   2.31473
  Beta virt. eigenvalues --    2.33641   2.34012   2.36211   2.36685   2.38578
  Beta virt. eigenvalues --    2.39401   2.40536   2.41533   2.41765   2.44126
  Beta virt. eigenvalues --    2.45862   2.46332   2.47162   2.48768   2.50556
  Beta virt. eigenvalues --    2.51268   2.52070   2.52857   2.54618   2.56760
  Beta virt. eigenvalues --    2.57647   2.59209   2.60037   2.62552   2.63414
  Beta virt. eigenvalues --    2.65533   2.65949   2.67489   2.67921   2.69615
  Beta virt. eigenvalues --    2.69772   2.71468   2.73126   2.75771   2.76488
  Beta virt. eigenvalues --    2.79068   2.80177   2.82097   2.82967   2.86029
  Beta virt. eigenvalues --    2.86650   2.88009   2.88714   2.90064   2.91155
  Beta virt. eigenvalues --    2.91449   2.91923   2.93665   2.96071   2.97934
  Beta virt. eigenvalues --    2.98690   3.00939   3.01612   3.03691   3.05567
  Beta virt. eigenvalues --    3.07119   3.09085   3.10142   3.11087   3.14498
  Beta virt. eigenvalues --    3.17287   3.18070   3.19933   3.20969   3.22328
  Beta virt. eigenvalues --    3.25523   3.26740   3.27367   3.28525   3.29694
  Beta virt. eigenvalues --    3.31622   3.33092   3.34511   3.36092   3.37900
  Beta virt. eigenvalues --    3.38963   3.40086   3.40521   3.42399   3.42649
  Beta virt. eigenvalues --    3.44120   3.45109   3.46483   3.48408   3.49049
  Beta virt. eigenvalues --    3.49754   3.50674   3.51115   3.51876   3.53567
  Beta virt. eigenvalues --    3.55893   3.56522   3.56829   3.58254   3.60447
  Beta virt. eigenvalues --    3.61475   3.62214   3.63824   3.64262   3.66793
  Beta virt. eigenvalues --    3.66997   3.67745   3.69238   3.70269   3.71479
  Beta virt. eigenvalues --    3.72837   3.73025   3.73721   3.74945   3.75653
  Beta virt. eigenvalues --    3.78336   3.79503   3.80178   3.80703   3.82241
  Beta virt. eigenvalues --    3.82396   3.83476   3.84831   3.86397   3.88273
  Beta virt. eigenvalues --    3.88580   3.88881   3.89731   3.91346   3.91754
  Beta virt. eigenvalues --    3.93329   3.93662   3.95227   3.97019   3.98366
  Beta virt. eigenvalues --    3.98975   4.00478   4.01080   4.01843   4.03382
  Beta virt. eigenvalues --    4.03508   4.03997   4.06082   4.07539   4.08586
  Beta virt. eigenvalues --    4.08945   4.11463   4.12247   4.13494   4.14912
  Beta virt. eigenvalues --    4.16180   4.17606   4.18475   4.19300   4.20838
  Beta virt. eigenvalues --    4.22975   4.23326   4.25019   4.25356   4.26357
  Beta virt. eigenvalues --    4.28231   4.29330   4.31104   4.32500   4.33268
  Beta virt. eigenvalues --    4.35059   4.35983   4.37398   4.39428   4.41367
  Beta virt. eigenvalues --    4.45060   4.45267   4.45806   4.47340   4.48124
  Beta virt. eigenvalues --    4.49325   4.52013   4.52290   4.53560   4.55648
  Beta virt. eigenvalues --    4.57501   4.58573   4.59163   4.60326   4.62007
  Beta virt. eigenvalues --    4.63516   4.64678   4.66348   4.66797   4.67659
  Beta virt. eigenvalues --    4.68109   4.69835   4.72165   4.72297   4.73093
  Beta virt. eigenvalues --    4.75511   4.77196   4.79151   4.80240   4.82786
  Beta virt. eigenvalues --    4.84896   4.85900   4.87336   4.89429   4.90685
  Beta virt. eigenvalues --    4.92765   4.93346   4.94885   4.98084   4.99730
  Beta virt. eigenvalues --    5.01122   5.01916   5.02569   5.04079   5.05428
  Beta virt. eigenvalues --    5.06907   5.09598   5.10053   5.12045   5.12701
  Beta virt. eigenvalues --    5.14347   5.14926   5.15902   5.19327   5.19844
  Beta virt. eigenvalues --    5.21509   5.22277   5.22970   5.23099   5.24745
  Beta virt. eigenvalues --    5.25723   5.28330   5.29459   5.32276   5.34173
  Beta virt. eigenvalues --    5.37152   5.39189   5.40215   5.41091   5.42904
  Beta virt. eigenvalues --    5.43844   5.46153   5.47809   5.50744   5.53740
  Beta virt. eigenvalues --    5.56618   5.57668   5.61114   5.62391   5.68591
  Beta virt. eigenvalues --    5.71890   5.73848   5.79745   5.81556   5.84411
  Beta virt. eigenvalues --    5.84516   5.88885   5.89276   5.91179   5.93310
  Beta virt. eigenvalues --    5.94443   5.98641   6.06696   6.08878   6.11063
  Beta virt. eigenvalues --    6.14810   6.28876   6.35103   6.35284   6.42213
  Beta virt. eigenvalues --    6.43017   6.46305   6.48952   6.49243   6.50426
  Beta virt. eigenvalues --    6.50571   6.56034   6.57435   6.60284   6.62148
  Beta virt. eigenvalues --    6.63985   6.65489   6.68206   6.69705   6.71260
  Beta virt. eigenvalues --    6.74550   6.79486   6.80695   6.81664   6.82920
  Beta virt. eigenvalues --    6.89755   6.90728   6.92577   6.93308   6.95572
  Beta virt. eigenvalues --    7.00598   7.04255   7.05327   7.07057   7.09395
  Beta virt. eigenvalues --    7.09576   7.12548   7.13742   7.18959   7.20906
  Beta virt. eigenvalues --    7.21568   7.24322   7.25225   7.27107   7.27934
  Beta virt. eigenvalues --    7.44754   7.45295   7.45774   7.48622   7.50480
  Beta virt. eigenvalues --    7.52538   7.56789   7.58552   7.68480   7.73141
  Beta virt. eigenvalues --    7.92059   8.30370  14.50859  14.87411  15.13867
  Beta virt. eigenvalues --   16.21427  16.51174  16.99840  17.07326  17.51958
  Beta virt. eigenvalues --   18.06401  19.04434
          Condensed to atoms (all electrons):
               1          2          3          4          5          6
     1  H    0.694757   0.503610  -0.092203  -0.137976  -0.114685   0.000303
     2  C    0.503610   5.835599   0.296166   0.150396  -0.181081   0.095997
     3  H   -0.092203   0.296166   0.397535   0.063652   0.065339  -0.004371
     4  H   -0.137976   0.150396   0.063652   0.475427   0.089685   0.001085
     5  C   -0.114685  -0.181081   0.065339   0.089685   5.608032  -0.075866
     6  C    0.000303   0.095997  -0.004371   0.001085  -0.075866   5.557030
     7  H    0.004766  -0.016850  -0.005519  -0.022330   0.110320   0.212317
     8  H   -0.001294  -0.009102   0.001943  -0.004142  -0.005820   0.380872
     9  O   -0.007973   0.009299  -0.004771   0.007140  -0.232925  -0.056489
    10  O    0.003982  -0.008624  -0.001364   0.008699   0.020182  -0.002110
    11  H   -0.000290   0.001140   0.000886   0.000564  -0.000289   0.000378
    12  C    0.001263  -0.003227  -0.002305   0.007978  -0.013301   0.011916
    13  H   -0.002590   0.004123   0.000404  -0.008332   0.000872  -0.001503
    14  C    0.001184  -0.013348  -0.000660  -0.017119   0.013490  -0.029293
    15  H    0.000681   0.001706  -0.000099  -0.001005  -0.000694   0.001008
    16  C    0.000190   0.002367   0.000046   0.000468   0.002571  -0.002306
    17  H   -0.000026  -0.000530  -0.000046   0.000303   0.000377  -0.000696
    18  H    0.000060   0.000767   0.000141   0.000914  -0.000837   0.002392
    19  H   -0.000012   0.000463   0.000064   0.000191  -0.000025   0.000117
    20  O    0.001610  -0.012531  -0.002233  -0.012889   0.005141  -0.030003
    21  O    0.000003   0.007265   0.001509  -0.001590  -0.003119  -0.003398
    22  H    0.001232   0.003191  -0.001353  -0.001980   0.000267   0.011131
               7          8          9         10         11         12
     1  H    0.004766  -0.001294  -0.007973   0.003982  -0.000290   0.001263
     2  C   -0.016850  -0.009102   0.009299  -0.008624   0.001140  -0.003227
     3  H   -0.005519   0.001943  -0.004771  -0.001364   0.000886  -0.002305
     4  H   -0.022330  -0.004142   0.007140   0.008699   0.000564   0.007978
     5  C    0.110320  -0.005820  -0.232925   0.020182  -0.000289  -0.013301
     6  C    0.212317   0.380872  -0.056489  -0.002110   0.000378   0.011916
     7  H    0.441455  -0.021173   0.010794  -0.003497  -0.000952  -0.005913
     8  H   -0.021173   0.470578  -0.026073  -0.088437   0.000196  -0.000150
     9  O    0.010794  -0.026073   9.081624   0.020463   0.000187   0.001976
    10  O   -0.003497  -0.088437   0.020463   8.783226  -0.003575   0.008507
    11  H   -0.000952   0.000196   0.000187  -0.003575   0.484212   0.358307
    12  C   -0.005913  -0.000150   0.001976   0.008507   0.358307   5.429392
    13  H    0.001648   0.000370  -0.000421   0.003520  -0.062947   0.378272
    14  C   -0.011860   0.002149  -0.002796   0.004617  -0.038503  -0.019284
    15  H    0.001229   0.000215  -0.000275   0.000304   0.008655  -0.017703
    16  C    0.004434  -0.000493  -0.000259  -0.002323   0.000562   0.060306
    17  H    0.000986  -0.000169  -0.000049   0.001139  -0.009584   0.004558
    18  H   -0.001069   0.000273  -0.000036  -0.000318  -0.000983  -0.021443
    19  H    0.000267  -0.000028   0.000011  -0.000692   0.002707  -0.001611
    20  O   -0.044443   0.004238  -0.000498   0.003992  -0.010665   0.007679
    21  O   -0.000422  -0.000273  -0.000264  -0.085942  -0.010347  -0.101828
    22  H    0.010380  -0.001070  -0.000884  -0.002843  -0.028757   0.048832
              13         14         15         16         17         18
     1  H   -0.002590   0.001184   0.000681   0.000190  -0.000026   0.000060
     2  C    0.004123  -0.013348   0.001706   0.002367  -0.000530   0.000767
     3  H    0.000404  -0.000660  -0.000099   0.000046  -0.000046   0.000141
     4  H   -0.008332  -0.017119  -0.001005   0.000468   0.000303   0.000914
     5  C    0.000872   0.013490  -0.000694   0.002571   0.000377  -0.000837
     6  C   -0.001503  -0.029293   0.001008  -0.002306  -0.000696   0.002392
     7  H    0.001648  -0.011860   0.001229   0.004434   0.000986  -0.001069
     8  H    0.000370   0.002149   0.000215  -0.000493  -0.000169   0.000273
     9  O   -0.000421  -0.002796  -0.000275  -0.000259  -0.000049  -0.000036
    10  O    0.003520   0.004617   0.000304  -0.002323   0.001139  -0.000318
    11  H   -0.062947  -0.038503   0.008655   0.000562  -0.009584  -0.000983
    12  C    0.378272  -0.019284  -0.017703   0.060306   0.004558  -0.021443
    13  H    0.411708   0.015889  -0.006255   0.006825   0.001371  -0.002555
    14  C    0.015889   5.214516   0.341768   0.002146  -0.012974   0.021067
    15  H   -0.006255   0.341768   0.476789  -0.092842  -0.005033  -0.002771
    16  C    0.006825   0.002146  -0.092842   5.888426   0.391111   0.325264
    17  H    0.001371  -0.012974  -0.005033   0.391111   0.358623   0.001283
    18  H   -0.002555   0.021067  -0.002771   0.325264   0.001283   0.365926
    19  H   -0.000576  -0.024454  -0.007808   0.452672   0.001474  -0.001014
    20  O    0.015299  -0.019058  -0.043383   0.026641   0.000474   0.004735
    21  O   -0.058467   0.029322  -0.000260   0.012476   0.002619   0.020491
    22  H    0.024415  -0.001054   0.004322  -0.012443   0.002736  -0.008089
              19         20         21         22
     1  H   -0.000012   0.001610   0.000003   0.001232
     2  C    0.000463  -0.012531   0.007265   0.003191
     3  H    0.000064  -0.002233   0.001509  -0.001353
     4  H    0.000191  -0.012889  -0.001590  -0.001980
     5  C   -0.000025   0.005141  -0.003119   0.000267
     6  C    0.000117  -0.030003  -0.003398   0.011131
     7  H    0.000267  -0.044443  -0.000422   0.010380
     8  H   -0.000028   0.004238  -0.000273  -0.001070
     9  O    0.000011  -0.000498  -0.000264  -0.000884
    10  O   -0.000692   0.003992  -0.085942  -0.002843
    11  H    0.002707  -0.010665  -0.010347  -0.028757
    12  C   -0.001611   0.007679  -0.101828   0.048832
    13  H   -0.000576   0.015299  -0.058467   0.024415
    14  C   -0.024454  -0.019058   0.029322  -0.001054
    15  H   -0.007808  -0.043383  -0.000260   0.004322
    16  C    0.452672   0.026641   0.012476  -0.012443
    17  H    0.001474   0.000474   0.002619   0.002736
    18  H   -0.001014   0.004735   0.020491  -0.008089
    19  H    0.352370  -0.000647   0.001994  -0.002131
    20  O   -0.000647   8.782520   0.009328  -0.008301
    21  O    0.001994   0.009328   8.966128  -0.029121
    22  H   -0.002131  -0.008301  -0.029121   0.603306
          Atomic-Atomic Spin Densities.
               1          2          3          4          5          6
     1  H    0.035426   0.008935  -0.015971  -0.023955   0.004017  -0.002787
     2  C    0.008935   0.067907  -0.013624  -0.027028   0.022859  -0.002831
     3  H   -0.015971  -0.013624   0.011448   0.014736  -0.008169   0.003710
     4  H   -0.023955  -0.027028   0.014736   0.032686  -0.013383   0.011436
     5  C    0.004017   0.022859  -0.008169  -0.013383   0.213589  -0.059284
     6  C   -0.002787  -0.002831   0.003710   0.011436  -0.059284   0.098511
     7  H    0.002589   0.001479  -0.002699  -0.006769   0.034029  -0.012086
     8  H   -0.000053   0.000081  -0.000049  -0.000055   0.002481   0.004472
     9  O    0.003920  -0.006524   0.001209   0.001566  -0.057108   0.011677
    10  O   -0.004866  -0.004134   0.010402   0.007731  -0.006787  -0.111169
    11  H   -0.000028   0.000125   0.000111  -0.000169  -0.000058  -0.000054
    12  C   -0.000685  -0.001669   0.000311   0.002152  -0.001312   0.000160
    13  H    0.000202   0.001099  -0.000388  -0.001659   0.000983  -0.001082
    14  C    0.001031   0.000817  -0.000327  -0.001680   0.000427   0.003336
    15  H    0.000031   0.000364   0.000076   0.000267  -0.000248   0.000033
    16  C    0.000034   0.000322   0.000069  -0.000457   0.000244  -0.001049
    17  H    0.000004  -0.000083  -0.000031   0.000026   0.000177  -0.000451
    18  H    0.000055   0.000116  -0.000026   0.000054  -0.000130   0.000750
    19  H   -0.000028   0.000049   0.000039  -0.000001  -0.000208   0.000376
    20  O    0.000195  -0.003207  -0.002069   0.001053   0.002428  -0.003517
    21  O    0.000230   0.000615  -0.000026  -0.000928   0.000691  -0.000759
    22  H    0.000348   0.000773  -0.000431  -0.000365   0.000341  -0.000444
               7          8          9         10         11         12
     1  H    0.002589  -0.000053   0.003920  -0.004866  -0.000028  -0.000685
     2  C    0.001479   0.000081  -0.006524  -0.004134   0.000125  -0.001669
     3  H   -0.002699  -0.000049   0.001209   0.010402   0.000111   0.000311
     4  H   -0.006769  -0.000055   0.001566   0.007731  -0.000169   0.002152
     5  C    0.034029   0.002481  -0.057108  -0.006787  -0.000058  -0.001312
     6  C   -0.012086   0.004472   0.011677  -0.111169  -0.000054   0.000160
     7  H    0.049866  -0.002197  -0.007613  -0.000368   0.000124   0.000007
     8  H   -0.002197  -0.001331  -0.001708   0.002851  -0.000009  -0.000176
     9  O   -0.007613  -0.001708   0.169973   0.002502   0.000012   0.000179
    10  O   -0.000368   0.002851   0.002502   0.812183   0.000080   0.001057
    11  H    0.000124  -0.000009   0.000012   0.000080  -0.001311   0.005035
    12  C    0.000007  -0.000176   0.000179   0.001057   0.005035   0.187544
    13  H    0.000358   0.000004  -0.000034  -0.000527   0.000605   0.002431
    14  C   -0.001419   0.000002  -0.000380  -0.001053   0.007361   0.004453
    15  H    0.000214   0.000001  -0.000012  -0.000062   0.003036  -0.002163
    16  C    0.000982   0.000081   0.000011  -0.000287   0.001518   0.006690
    17  H    0.000010  -0.000021  -0.000002   0.000139  -0.001265   0.000771
    18  H   -0.000227   0.000024  -0.000064  -0.000008  -0.000019  -0.003538
    19  H    0.000053   0.000050   0.000024  -0.000168   0.000247   0.000274
    20  O   -0.005610  -0.000910  -0.000443   0.004868  -0.006763  -0.007320
    21  O    0.000409   0.000100  -0.000083   0.000402   0.003045  -0.017250
    22  H    0.000084  -0.000055  -0.000101  -0.004403  -0.001811   0.002261
              13         14         15         16         17         18
     1  H    0.000202   0.001031   0.000031   0.000034   0.000004   0.000055
     2  C    0.001099   0.000817   0.000364   0.000322  -0.000083   0.000116
     3  H   -0.000388  -0.000327   0.000076   0.000069  -0.000031  -0.000026
     4  H   -0.001659  -0.001680   0.000267  -0.000457   0.000026   0.000054
     5  C    0.000983   0.000427  -0.000248   0.000244   0.000177  -0.000130
     6  C   -0.001082   0.003336   0.000033  -0.001049  -0.000451   0.000750
     7  H    0.000358  -0.001419   0.000214   0.000982   0.000010  -0.000227
     8  H    0.000004   0.000002   0.000001   0.000081  -0.000021   0.000024
     9  O   -0.000034  -0.000380  -0.000012   0.000011  -0.000002  -0.000064
    10  O   -0.000527  -0.001053  -0.000062  -0.000287   0.000139  -0.000008
    11  H    0.000605   0.007361   0.003036   0.001518  -0.001265  -0.000019
    12  C    0.002431   0.004453  -0.002163   0.006690   0.000771  -0.003538
    13  H   -0.000423  -0.003329  -0.001859   0.001723   0.000136  -0.000613
    14  C   -0.003329  -0.006645   0.016182  -0.016993   0.009999   0.005973
    15  H   -0.001859   0.016182   0.012094   0.000053  -0.001779   0.000544
    16  C    0.001723  -0.016993   0.000053   0.047752  -0.008722  -0.006782
    17  H    0.000136   0.009999  -0.001779  -0.008722   0.007170  -0.003395
    18  H   -0.000613   0.005973   0.000544  -0.006782  -0.003395   0.008258
    19  H    0.000158  -0.005800   0.000625   0.005894  -0.002056   0.000138
    20  O    0.005796  -0.094633  -0.006662   0.002057  -0.000760  -0.001722
    21  O   -0.002165   0.006351   0.000484   0.000968  -0.000451   0.000989
    22  H    0.001873  -0.003487  -0.000981  -0.000251   0.000767  -0.000312
              19         20         21         22
     1  H   -0.000028   0.000195   0.000230   0.000348
     2  C    0.000049  -0.003207   0.000615   0.000773
     3  H    0.000039  -0.002069  -0.000026  -0.000431
     4  H   -0.000001   0.001053  -0.000928  -0.000365
     5  C   -0.000208   0.002428   0.000691   0.000341
     6  C    0.000376  -0.003517  -0.000759  -0.000444
     7  H    0.000053  -0.005610   0.000409   0.000084
     8  H    0.000050  -0.000910   0.000100  -0.000055
     9  O    0.000024  -0.000443  -0.000083  -0.000101
    10  O   -0.000168   0.004868   0.000402  -0.004403
    11  H    0.000247  -0.006763   0.003045  -0.001811
    12  C    0.000274  -0.007320  -0.017250   0.002261
    13  H    0.000158   0.005796  -0.002165   0.001873
    14  C   -0.005800  -0.094633   0.006351  -0.003487
    15  H    0.000625  -0.006662   0.000484  -0.000981
    16  C    0.005894   0.002057   0.000968  -0.000251
    17  H   -0.002056  -0.000760  -0.000451   0.000767
    18  H    0.000138  -0.001722   0.000989  -0.000312
    19  H    0.000800  -0.000295   0.000162  -0.000168
    20  O   -0.000295   0.910543  -0.004839   0.007061
    21  O    0.000162  -0.004839   0.052614  -0.005309
    22  H   -0.000168   0.007061  -0.005309   0.003749
 Mulliken charges and spin densities:
               1          2
     1  H    0.143407   0.008643
     2  C   -0.666796   0.046441
     3  H    0.287237  -0.001698
     4  H    0.400860  -0.004741
     5  C    0.712366   0.135578
     6  C   -0.068513  -0.061054
     7  H    0.335431   0.051214
     8  H    0.297389   0.003580
     9  O   -0.797781   0.117001
    10  O   -0.658906   0.708386
    11  H    0.309097   0.009812
    12  C   -0.132223   0.179211
    13  H    0.278931   0.003291
    14  C    0.544255  -0.079815
    15  H    0.341450   0.020239
    16  C   -1.065838   0.033859
    17  H    0.262055   0.000183
    18  H    0.295803   0.000065
    19  H    0.226671   0.000165
    20  O   -0.677006   0.795252
    21  O   -0.756104   0.035250
    22  H    0.388214  -0.000861
 Sum of Mulliken charges =  -0.00000   2.00000
 Mulliken charges and spin densities with hydrogens summed into heavy atoms:
               1          2
     2  C    0.164708   0.048645
     5  C    0.712366   0.135578
     6  C    0.564307  -0.006260
     9  O   -0.797781   0.117001
    10  O   -0.658906   0.708386
    12  C    0.455805   0.192313
    14  C    0.885705  -0.059577
    16  C   -0.281309   0.034272
    20  O   -0.677006   0.795252
    21  O   -0.367890   0.034389
 Electronic spatial extent (au):  <R**2>=           2000.0985
 Charge=             -0.0000 electrons
 Dipole moment (field-independent basis, Debye):
    X=              1.5232    Y=             -1.1649    Z=              1.6807  Tot=              2.5499
 Quadrupole moment (field-independent basis, Debye-Ang):
   XX=            -63.1095   YY=            -68.4842   ZZ=            -55.6653
   XY=             -6.2181   XZ=             -0.8889   YZ=              0.1334
 Traceless Quadrupole moment (field-independent basis, Debye-Ang):
   XX=             -0.6898   YY=             -6.0645   ZZ=              6.7544
   XY=             -6.2181   XZ=             -0.8889   YZ=              0.1334
 Octapole moment (field-independent basis, Debye-Ang**2):
  XXX=             48.2563  YYY=             -8.2431  ZZZ=              0.0736  XYY=             -2.4608
  XXY=              5.6518  XXZ=             13.5869  XZZ=             -5.6496  YZZ=              1.6533
  YYZ=              0.8850  XYZ=              3.0386
 Hexadecapole moment (field-independent basis, Debye-Ang**3):
 XXXX=          -1910.4317 YYYY=           -425.4956 ZZZZ=           -346.9214 XXXY=            -60.0829
 XXXZ=             -5.2192 YYYX=             -4.6035 YYYZ=              3.5176 ZZZX=              7.9423
 ZZZY=             -4.2835 XXYY=           -389.5747 XXZZ=           -339.0127 YYZZ=           -122.6263
 XXYZ=             -7.5725 YYXZ=             -4.7239 ZZXY=              2.0797
 N-N= 5.538948595093D+02 E-N=-2.364424810091D+03  KE= 5.334039761780D+02
                          Isotropic Fermi Contact Couplings
        Atom                 a.u.       MegaHertz       Gauss      10(-4) cm-1
     1  H(1)              -0.00001      -0.02719      -0.00970      -0.00907
     2  C(13)              0.00740       4.16196       1.48509       1.38828
     3  H(1)              -0.00027      -0.60635      -0.21636      -0.20226
     4  H(1)              -0.00059      -1.32269      -0.47197      -0.44120
     5  C(13)              0.06165      34.65417      12.36547      11.55939
     6  C(13)             -0.03920     -22.03661      -7.86321      -7.35062
     7  H(1)               0.03041      67.95640      24.24853      22.66782
     8  H(1)               0.00034       0.76312       0.27230       0.25455
     9  O(17)              0.01059      -3.20970      -1.14530      -1.07064
    10  O(17)              0.03537     -10.72081      -3.82545      -3.57608
    11  H(1)               0.00805      17.98664       6.41808       5.99970
    12  C(13)              0.07152      40.19885      14.34395      13.40889
    13  H(1)              -0.00240      -5.36395      -1.91399      -1.78922
    14  C(13)             -0.03608     -20.27997      -7.23640      -6.76467
    15  H(1)               0.01324      29.59193      10.55914       9.87081
    16  C(13)              0.00549       3.08732       1.10163       1.02982
    17  H(1)              -0.00009      -0.19989      -0.07133      -0.06668
    18  H(1)              -0.00024      -0.53001      -0.18912      -0.17679
    19  H(1)               0.00004       0.08582       0.03062       0.02863
    20  O(17)              0.03726     -11.29273      -4.02953      -3.76685
    21  O(17)              0.00391      -1.18400      -0.42248      -0.39494
    22  H(1)              -0.00066      -1.48302      -0.52918      -0.49468
 --------------------------------------------------------
       Center         ----  Spin Dipole Couplings  ----
                      3XX-RR        3YY-RR        3ZZ-RR
 --------------------------------------------------------
     1   Atom       -0.000327     -0.004495      0.004822
     2   Atom       -0.010706     -0.029141      0.039847
     3   Atom       -0.007597     -0.001667      0.009264
     4   Atom        0.009519     -0.010146      0.000627
     5   Atom       -0.020615     -0.022704      0.043319
     6   Atom        0.027908     -0.034352      0.006444
     7   Atom       -0.003764      0.013328     -0.009564
     8   Atom        0.003143     -0.008887      0.005744
     9   Atom       -0.182158     -0.086820      0.268979
    10   Atom        0.580234     -1.392153      0.811919
    11   Atom        0.017646     -0.007884     -0.009762
    12   Atom       -0.111473      0.132147     -0.020674
    13   Atom       -0.005466     -0.008616      0.014082
    14   Atom       -0.000225      0.044947     -0.044722
    15   Atom        0.007966     -0.009908      0.001941
    16   Atom        0.012745     -0.021447      0.008702
    17   Atom        0.008139     -0.005147     -0.002992
    18   Atom        0.001350     -0.003918      0.002568
    19   Atom        0.004553     -0.004547     -0.000007
    20   Atom       -1.280762      1.969156     -0.688394
    21   Atom       -0.077140      0.060224      0.016916
    22   Atom        0.025492     -0.008429     -0.017063
 --------------------------------------------------------
                        XY            XZ            YZ
 --------------------------------------------------------
     1   Atom        0.003887     -0.004650     -0.004325
     2   Atom        0.007328      0.024110      0.014585
     3   Atom        0.000243     -0.005744     -0.002463
     4   Atom       -0.006208     -0.010399     -0.003234
     5   Atom        0.087469     -0.111437     -0.113352
     6   Atom        0.023884     -0.061357      0.016637
     7   Atom       -0.017311      0.012577      0.001572
     8   Atom        0.001336      0.013338      0.000554
     9   Atom        0.146448     -0.232287     -0.330333
    10   Atom        0.070608     -2.074595     -0.099934
    11   Atom        0.002937      0.010764      0.006264
    12   Atom        0.046451      0.030701      0.166652
    13   Atom        0.003114     -0.006089      0.011352
    14   Atom       -0.008576      0.001312      0.050573
    15   Atom       -0.008329      0.014244     -0.006343
    16   Atom        0.005719     -0.030032     -0.006272
    17   Atom        0.001797     -0.003651      0.000387
    18   Atom        0.001987     -0.008249     -0.004903
    19   Atom       -0.002537     -0.009064      0.003318
    20   Atom       -0.948794     -0.451944      1.698108
    21   Atom       -0.017613     -0.006133      0.142558
    22   Atom       -0.002963      0.021463      0.001082
 --------------------------------------------------------


 ---------------------------------------------------------------------------------
              Anisotropic Spin Dipole Couplings in Principal Axis System
 ---------------------------------------------------------------------------------

       Atom             a.u.   MegaHertz   Gauss  10(-4) cm-1        Axes

              Baa    -0.0071    -3.762    -1.342    -1.255 -0.4024  0.8995  0.1700
     1 H(1)   Bbb    -0.0028    -1.490    -0.532    -0.497  0.7670  0.2299  0.5990
              Bcc     0.0098     5.252     1.874     1.752 -0.4997 -0.3715  0.7825
 
              Baa    -0.0325    -4.364    -1.557    -1.456 -0.1746  0.9749 -0.1383
     2 C(13)  Bbb    -0.0202    -2.712    -0.968    -0.905  0.9133  0.1079 -0.3928
              Bcc     0.0527     7.076     2.525     2.360  0.3680  0.1949  0.9092
 
              Baa    -0.0094    -5.015    -1.790    -1.673  0.9512  0.0661  0.3014
     3 H(1)   Bbb    -0.0021    -1.111    -0.396    -0.371 -0.1170  0.9812  0.1537
              Bcc     0.0115     6.126     2.186     2.043 -0.2856 -0.1815  0.9410
 
              Baa    -0.0149    -7.928    -2.829    -2.644  0.3913  0.8123  0.4325
     4 H(1)   Bbb    -0.0020    -1.056    -0.377    -0.352  0.3619 -0.5679  0.7392
              Bcc     0.0168     8.984     3.206     2.997  0.8461 -0.1328 -0.5163
 
              Baa    -0.1097   -14.723    -5.254    -4.911 -0.5114  0.8254  0.2390
     5 C(13)  Bbb    -0.1042   -13.982    -4.989    -4.664  0.6864  0.2251  0.6915
              Bcc     0.2139    28.705    10.243     9.575 -0.5170 -0.5177  0.6817
 
              Baa    -0.0685    -9.192    -3.280    -3.066 -0.5193  0.6394 -0.5670
     6 C(13)  Bbb    -0.0115    -1.542    -0.550    -0.514  0.3629  0.7657  0.5311
              Bcc     0.0800    10.735     3.830     3.581  0.7737  0.0700 -0.6296
 
              Baa    -0.0241   -12.834    -4.579    -4.281  0.6896  0.3461 -0.6361
     7 H(1)   Bbb    -0.0009    -0.500    -0.178    -0.167  0.4577  0.4724  0.7532
              Bcc     0.0250    13.333     4.758     4.448 -0.5612  0.8106 -0.1674
 
              Baa    -0.0096    -5.107    -1.822    -1.703 -0.5477  0.7044  0.4515
     8 H(1)   Bbb    -0.0083    -4.449    -1.587    -1.484  0.4985  0.7081 -0.5001
              Bcc     0.0179     9.555     3.410     3.187  0.6720  0.0488  0.7390
 
              Baa    -0.2897    20.962     7.480     6.992 -0.6278  0.7559  0.1859
     9 O(17)  Bbb    -0.2772    20.057     7.157     6.690  0.6982  0.4412  0.5638
              Bcc     0.5669   -41.019   -14.637   -13.683 -0.3441 -0.4837  0.8047
 
              Baa    -1.4074   101.839    36.339    33.970  0.3906  0.8280  0.4024
    10 O(17)  Bbb    -1.3700    99.133    35.373    33.067  0.6131 -0.5600  0.5572
              Bcc     2.7774  -200.972   -71.712   -67.037 -0.6867 -0.0290  0.7263
 
              Baa    -0.0165    -8.826    -3.149    -2.944 -0.2146 -0.5237  0.8244
    11 H(1)   Bbb    -0.0056    -2.998    -1.070    -1.000 -0.3136  0.8364  0.4496
              Bcc     0.0222    11.824     4.219     3.944  0.9250  0.1621  0.3437
 
              Baa    -0.1277   -17.132    -6.113    -5.715 -0.0971 -0.5250  0.8456
    12 C(13)  Bbb    -0.1200   -16.107    -5.747    -5.373  0.9834 -0.1814  0.0004
              Bcc     0.2477    33.239    11.861    11.087  0.1532  0.8316  0.5339
 
              Baa    -0.0160    -8.553    -3.052    -2.853 -0.4611  0.7955 -0.3931
    13 H(1)   Bbb    -0.0036    -1.902    -0.679    -0.634  0.8689  0.4946 -0.0183
              Bcc     0.0196    10.455     3.731     3.488 -0.1799  0.3501  0.9193
 
              Baa    -0.0678    -9.099    -3.247    -3.035 -0.0700 -0.4127  0.9082
    14 C(13)  Bbb    -0.0007    -0.090    -0.032    -0.030  0.9919  0.0676  0.1072
              Bcc     0.0685     9.188     3.279     3.065 -0.1057  0.9084  0.4046
 
              Baa    -0.0133    -7.083    -2.527    -2.363  0.2871  0.9494  0.1270
    15 H(1)   Bbb    -0.0096    -5.112    -1.824    -1.705 -0.6060  0.0774  0.7917
              Bcc     0.0229    12.195     4.351     4.068  0.7419 -0.3043  0.5975
 
              Baa    -0.0227    -3.048    -1.087    -1.017  0.0400  0.9718  0.2323
    16 C(13)  Bbb    -0.0192    -2.582    -0.921    -0.861  0.6896 -0.1950  0.6974
              Bcc     0.0420     5.630     2.009     1.878  0.7231  0.1323 -0.6780
 
              Baa    -0.0058    -3.084    -1.101    -1.029 -0.2225  0.8828 -0.4137
    17 H(1)   Bbb    -0.0036    -1.936    -0.691    -0.646  0.1993  0.4566  0.8671
              Bcc     0.0094     5.020     1.791     1.675  0.9543  0.1104 -0.2776
 
              Baa    -0.0077    -4.133    -1.475    -1.379  0.4628  0.5980  0.6544
    18 H(1)   Bbb    -0.0041    -2.166    -0.773    -0.722 -0.6285  0.7419 -0.2334
              Bcc     0.0118     6.299     2.248     2.101 -0.6251 -0.3033  0.7192
 
              Baa    -0.0076    -4.047    -1.444    -1.350  0.4794 -0.4333  0.7632
    19 H(1)   Bbb    -0.0050    -2.664    -0.951    -0.889  0.4393  0.8713  0.2187
              Bcc     0.0126     6.710     2.394     2.238  0.7597 -0.2304 -0.6080
 
              Baa    -1.5392   111.375    39.741    37.151  0.9062  0.3558 -0.2287
    20 O(17)  Bbb    -1.5123   109.430    39.047    36.502  0.3512 -0.3314  0.8757
              Bcc     3.0515  -220.805   -78.789   -73.653 -0.2357  0.8738  0.4253
 
              Baa    -0.1072     7.759     2.769     2.588 -0.2288 -0.6449  0.7292
    21 O(17)  Bbb    -0.0767     5.549     1.980     1.851  0.9712 -0.1002  0.2162
              Bcc     0.1839   -13.308    -4.749    -4.439 -0.0664  0.7577  0.6492
 
              Baa    -0.0263   -14.014    -5.001    -4.675 -0.3861 -0.1196  0.9146
    22 H(1)   Bbb    -0.0083    -4.427    -1.580    -1.477  0.0036  0.9914  0.1312
              Bcc     0.0346    18.441     6.580     6.151  0.9224 -0.0539  0.3824
 

 ---------------------------------------------------------------------------------

 Calling FoFJK, ICntrl=      2127 FMM=F ISym2X=0 I1Cent= 0 IOpClX= 1 NMat=1 NMatS=1 NMatT=0.
 ***** Axes restored to original set *****
 -------------------------------------------------------------------
 Center     Atomic                   Forces (Hartrees/Bohr)
 Number     Number              X              Y              Z
 -------------------------------------------------------------------
      1        1          -0.001895253   -0.001596809   -0.002230835
      2        6           0.000545607    0.000181067    0.000901963
      3        1           0.000240356    0.002927855   -0.001442691
      4        1           0.002632491   -0.001626137   -0.000372286
      5        6           0.010762199    0.007270880   -0.003250809
      6        6          -0.002122990   -0.004600202    0.000806281
      7        1           0.001902927   -0.001038234    0.001016645
      8        1          -0.001296193    0.000967182    0.002046981
      9        8          -0.013242267   -0.007314679    0.004963578
     10        8           0.002083699    0.004334635   -0.002304236
     11        1           0.002250714    0.001173633   -0.000611109
     12        6           0.000270017   -0.001371829    0.000265787
     13        1          -0.001747828   -0.000076238   -0.002355228
     14        6           0.002311178    0.001313160   -0.000393025
     15        1           0.000821871   -0.001917650   -0.001720170
     16        6          -0.000822502    0.000116119   -0.000819699
     17        1           0.003127482    0.000915588   -0.000628830
     18        1          -0.001114510    0.002229031    0.002053892
     19        1           0.000166717   -0.002874387    0.001710663
     20        8          -0.004940037   -0.001224485    0.000978859
     21        8           0.005448162    0.001637555    0.000157405
     22        1          -0.005381841    0.000573944    0.001226864
 -------------------------------------------------------------------
 Cartesian Forces:  Max     0.013242267 RMS     0.003230526

 GradGradGradGradGradGradGradGradGradGradGradGradGradGradGradGradGradGrad
 Berny optimization.
 FormGI is forming the generalized inverse of G from B-inverse, IUseBI=4.
 Internal  Forces:  Max     0.015919110 RMS     0.002274678
 Search for a local minimum.
 Step number   1 out of a maximum of  105
 All quantities printed in internal units (Hartrees-Bohrs-Radians)
 Mixed Optimization -- RFO/linear search
 Second derivative matrix not updated -- first step.
 ITU=  0
     Eigenvalues ---    0.00230   0.00230   0.00230   0.00420   0.00548
     Eigenvalues ---    0.00804   0.01314   0.01314   0.02000   0.02666
     Eigenvalues ---    0.04748   0.04795   0.04983   0.05673   0.05752
     Eigenvalues ---    0.05917   0.06303   0.06569   0.07484   0.07784
     Eigenvalues ---    0.08198   0.08769   0.11148   0.11587   0.13968
     Eigenvalues ---    0.14075   0.16000   0.16000   0.16000   0.16000
     Eigenvalues ---    0.16000   0.16000   0.16000   0.16000   0.16199
     Eigenvalues ---    0.22206   0.22299   0.22792   0.22809   0.23513
     Eigenvalues ---    0.24982   0.25000   0.29783   0.32624   0.32678
     Eigenvalues ---    0.32961   0.33934   0.34030   0.34120   0.34174
     Eigenvalues ---    0.34244   0.34311   0.34336   0.34511   0.34690
     Eigenvalues ---    0.49710   0.51700   0.56938   0.60383   1.07064
 RFO step:  Lambda=-1.32210477D-03 EMin= 2.30000000D-03
 Linear search not attempted -- first point.
 Iteration  1 RMS(Cart)=  0.24375445 RMS(Int)=  0.00872810
 Iteration  2 RMS(Cart)=  0.03280772 RMS(Int)=  0.00019042
 Iteration  3 RMS(Cart)=  0.00071729 RMS(Int)=  0.00001484
 Iteration  4 RMS(Cart)=  0.00000010 RMS(Int)=  0.00001484
 Variable       Old X    -DE/DX   Delta X   Delta X   Delta X     New X
                                 (Linear)    (Quad)   (Total)
    R1        2.06181  -0.00333   0.00000  -0.00955  -0.00955   2.05226
    R2        2.06920  -0.00323   0.00000  -0.00941  -0.00941   2.05979
    R3        2.07127  -0.00307   0.00000  -0.00895  -0.00895   2.06232
    R4        2.82921  -0.00349   0.00000  -0.01062  -0.01062   2.81859
    R5        3.05177  -0.00159   0.00000  -0.00692  -0.00692   3.04485
    R6        2.25936  -0.01592   0.00000  -0.01485  -0.01485   2.24451
    R7        2.09717  -0.00221   0.00000  -0.00673  -0.00673   2.09043
    R8        2.07442  -0.00255   0.00000  -0.00748  -0.00748   2.06694
    R9        2.50639  -0.00594   0.00000  -0.00982  -0.00982   2.49657
   R10        3.43502  -0.00042   0.00000  -0.00698  -0.00698   3.42804
   R11        2.06808  -0.00248   0.00000  -0.00719  -0.00719   2.06089
   R12        2.07280  -0.00291   0.00000  -0.00853  -0.00853   2.06427
   R13        3.05128  -0.00179   0.00000  -0.00779  -0.00779   3.04349
   R14        2.60159  -0.00232   0.00000  -0.00465  -0.00465   2.59694
   R15        2.09120  -0.00267   0.00000  -0.00806  -0.00806   2.08314
   R16        2.88398  -0.00270   0.00000  -0.00904  -0.00904   2.87494
   R17        2.53450  -0.00519   0.00000  -0.00909  -0.00909   2.52541
   R18        2.07037  -0.00331   0.00000  -0.00966  -0.00966   2.06071
   R19        2.06476  -0.00322   0.00000  -0.00930  -0.00930   2.05546
   R20        2.06768  -0.00335   0.00000  -0.00971  -0.00971   2.05796
   R21        1.84888  -0.00591   0.00000  -0.01139  -0.01139   1.83748
    A1        1.93675   0.00045   0.00000   0.00363   0.00363   1.94038
    A2        1.93217   0.00047   0.00000   0.00386   0.00387   1.93604
    A3        1.91904  -0.00004   0.00000   0.00067   0.00067   1.91971
    A4        1.88421   0.00012   0.00000  -0.00115  -0.00116   1.88304
    A5        1.90089  -0.00053   0.00000  -0.00374  -0.00375   1.89715
    A6        1.88965  -0.00051   0.00000  -0.00359  -0.00360   1.88605
    A7        2.02250  -0.00028   0.00000  -0.00089  -0.00096   2.02154
    A8        2.21045   0.00008   0.00000   0.00054   0.00046   2.21091
    A9        2.04968   0.00021   0.00000   0.00106   0.00098   2.05067
   A10        1.72336  -0.00106   0.00000  -0.00930  -0.00931   1.71405
   A11        1.85220  -0.00045   0.00000  -0.00294  -0.00295   1.84925
   A12        1.92688   0.00032   0.00000   0.00106   0.00106   1.92794
   A13        1.96456   0.00014   0.00000   0.00065   0.00062   1.96518
   A14        1.95846   0.00037   0.00000   0.00255   0.00254   1.96100
   A15        2.01269   0.00042   0.00000   0.00537   0.00536   2.01806
   A16        2.17276   0.00022   0.00000   0.00134   0.00134   2.17410
   A17        1.91391   0.00016   0.00000  -0.00144  -0.00147   1.91245
   A18        1.81792  -0.00121   0.00000  -0.00954  -0.00954   1.80838
   A19        1.88398   0.00038   0.00000   0.00347   0.00349   1.88747
   A20        1.87077  -0.00023   0.00000  -0.00068  -0.00070   1.87008
   A21        1.98072  -0.00014   0.00000   0.00222   0.00222   1.98294
   A22        1.98904   0.00095   0.00000   0.00477   0.00476   1.99380
   A23        1.79117  -0.00022   0.00000  -0.00365  -0.00365   1.78751
   A24        1.92342   0.00003   0.00000   0.00006   0.00005   1.92347
   A25        1.83121   0.00013   0.00000   0.00188   0.00188   1.83309
   A26        1.95560  -0.00007   0.00000  -0.00194  -0.00194   1.95365
   A27        1.94591   0.00009   0.00000   0.00179   0.00179   1.94770
   A28        2.00041   0.00003   0.00000   0.00152   0.00152   2.00193
   A29        1.92839  -0.00020   0.00000  -0.00126  -0.00126   1.92713
   A30        1.92527  -0.00023   0.00000  -0.00146  -0.00146   1.92382
   A31        1.91442  -0.00002   0.00000  -0.00007  -0.00007   1.91435
   A32        1.89792   0.00020   0.00000   0.00111   0.00111   1.89903
   A33        1.89295   0.00012   0.00000   0.00079   0.00079   1.89374
   A34        1.90437   0.00014   0.00000   0.00096   0.00096   1.90533
   A35        1.92706   0.00080   0.00000   0.00494   0.00494   1.93200
   A36        3.14428   0.00197   0.00000   0.13642   0.13642   3.28069
   A37        2.99188   0.00022   0.00000   0.01532   0.01532   3.00720
    D1       -3.13695  -0.00005   0.00000  -0.00757  -0.00757   3.13866
    D2       -0.03231   0.00011   0.00000   0.01582   0.01582  -0.01649
    D3        1.02060  -0.00025   0.00000  -0.01008  -0.01007   1.01053
    D4       -2.15794  -0.00009   0.00000   0.01331   0.01332  -2.14463
    D5       -1.02404   0.00018   0.00000  -0.00467  -0.00468  -1.02872
    D6        2.08060   0.00034   0.00000   0.01872   0.01871   2.09931
    D7        1.44661   0.00023   0.00000   0.01687   0.01686   1.46347
    D8       -2.80067  -0.00019   0.00000   0.01292   0.01293  -2.78774
    D9       -0.60811   0.00023   0.00000   0.01826   0.01825  -0.58985
   D10       -1.66158   0.00009   0.00000  -0.00427  -0.00428  -1.66586
   D11        0.37432  -0.00033   0.00000  -0.00822  -0.00821   0.36611
   D12        2.56689   0.00009   0.00000  -0.00288  -0.00289   2.56400
   D13        1.69014  -0.00022   0.00000  -0.00120  -0.00120   1.68893
   D14       -0.21380   0.00068   0.00000   0.00806   0.00807  -0.20573
   D15       -2.49433  -0.00028   0.00000  -0.00046  -0.00046  -2.49479
   D16       -0.85735   0.00068   0.00000   0.18787   0.18787  -0.66948
   D17        0.91411  -0.00035   0.00000  -0.01619  -0.01617   0.89793
   D18       -1.17146  -0.00017   0.00000  -0.01195  -0.01194  -1.18340
   D19        2.94971  -0.00029   0.00000  -0.01499  -0.01498   2.93473
   D20       -1.11365   0.00014   0.00000  -0.00979  -0.00979  -1.12344
   D21        3.08397   0.00032   0.00000  -0.00555  -0.00556   3.07842
   D22        0.92196   0.00020   0.00000  -0.00859  -0.00859   0.91336
   D23        2.96272  -0.00016   0.00000  -0.01556  -0.01556   2.94716
   D24        0.87716   0.00002   0.00000  -0.01132  -0.01133   0.86583
   D25       -1.28486  -0.00011   0.00000  -0.01436  -0.01436  -1.29922
   D26       -2.93543   0.00021   0.00000   0.02370   0.02370  -2.91173
   D27       -0.81040   0.00058   0.00000   0.02578   0.02578  -0.78462
   D28        1.33765   0.00091   0.00000   0.03052   0.03052   1.36817
   D29        1.06032  -0.00018   0.00000  -0.00419  -0.00419   1.05614
   D30       -1.03876  -0.00016   0.00000  -0.00381  -0.00381  -1.04257
   D31       -3.13690  -0.00017   0.00000  -0.00404  -0.00404  -3.14094
   D32       -0.92236   0.00011   0.00000   0.00137   0.00137  -0.92099
   D33       -3.02144   0.00013   0.00000   0.00175   0.00175  -3.01970
   D34        1.16361   0.00012   0.00000   0.00152   0.00152   1.16512
   D35        3.12085   0.00002   0.00000  -0.00073  -0.00072   3.12012
   D36        1.02176   0.00004   0.00000  -0.00035  -0.00035   1.02141
   D37       -1.07638   0.00003   0.00000  -0.00058  -0.00058  -1.07696
         Item               Value     Threshold  Converged?
 Maximum Force            0.015919     0.000450     NO 
 RMS     Force            0.002275     0.000300     NO 
 Maximum Displacement     0.830704     0.001800     NO 
 RMS     Displacement     0.268214     0.001200     NO 
 Predicted change in Energy=-7.018665D-04
 GradGradGradGradGradGradGradGradGradGradGradGradGradGradGradGradGradGrad

                          Input orientation:                          
 ---------------------------------------------------------------------
 Center     Atomic      Atomic             Coordinates (Angstroms)
 Number     Number       Type             X           Y           Z
 ---------------------------------------------------------------------
      1          1           0        2.875533    0.481735    2.196906
      2          6           0        2.151086    0.078164    1.495674
      3          1           0        1.927130   -0.965207    1.717739
      4          1           0        1.215190    0.638013    1.536666
      5          6           0        2.682925    0.167571    0.105055
      6          6           0        1.717305   -0.399347   -1.053548
      7          1           0        1.093335    0.503111   -1.194720
      8          1           0        2.364290   -0.601455   -1.911981
      9          8           0        3.729111    0.621751   -0.226537
     10          8           0        1.018591   -1.428995   -0.609704
     11          1           0       -3.016682   -0.587796    1.422902
     12          6           0       -2.049283   -0.338548    0.985447
     13          1           0       -1.357166   -0.037491    1.775131
     14          6           0       -2.359363    0.971232    0.101035
     15          1           0       -2.874781    1.627218    0.821590
     16          6           0       -3.250945    0.610392   -1.077690
     17          1           0       -4.199940    0.203969   -0.726431
     18          1           0       -2.762539   -0.131651   -1.705324
     19          1           0       -3.454569    1.501366   -1.669873
     20          8           0       -1.159561    1.455245   -0.233840
     21          8           0       -1.616945   -1.421205    0.257792
     22          1           0       -0.678075   -1.325166    0.023759
 ---------------------------------------------------------------------
                    Distance matrix (angstroms):
                    1          2          3          4          5
     1  H    0.000000
     2  C    1.086010   0.000000
     3  H    1.795190   1.089996   0.000000
     4  H    1.793621   1.091335   1.763508   0.000000
     5  C    2.124061   1.491532   2.110726   2.103586   0.000000
     6  C    3.561355   2.629585   2.836240   2.835039   1.611266
     7  H    3.831424   2.921923   3.366540   2.737429   2.080577
     8  H    4.279909   3.481300   3.674002   3.840557   2.182054
     9  O    2.573184   2.398262   3.089625   3.070659   1.187745
    10  O    3.869907   2.826073   2.541168   2.986316   2.414521
    11  H    6.038308   5.211010   4.966955   4.407300   5.898544
    12  C    5.137539   4.251715   4.091554   3.451710   4.839942
    13  H    4.285234   3.521265   3.413291   2.670241   4.376476
    14  C    5.660072   4.804866   4.973686   3.866459   5.105933
    15  H    6.022436   5.302197   5.530108   4.268222   5.790690
    16  C    6.947896   6.007280   6.091749   5.175132   6.066778
    17  H    7.660637   6.729718   6.699397   5.885035   6.933002
    18  H    6.884148   5.868060   5.865593   5.188951   5.746311
    19  H    7.487444   6.593146   6.820747   5.730090   6.526731
    20  O    4.810222   3.980949   4.381200   3.072785   4.066652
    21  O    5.250114   4.240108   3.860032   3.727853   4.586547
    22  H    4.540439   3.484253   3.128296   3.118880   3.678477
                    6          7          8          9         10
     6  C    0.000000
     7  H    1.106209   0.000000
     8  H    1.093775   1.830262   0.000000
     9  O    2.402905   2.810475   2.489918   0.000000
    10  O    1.321125   2.020115   2.047352   3.420423   0.000000
    11  H    5.345928   4.993421   6.330599   7.049069   4.595926
    12  C    4.283501   3.916320   5.286193   5.981715   3.625663
    13  H    4.193416   3.888087   5.268974   5.505587   3.642519
    14  C    4.453175   3.717424   5.370147   6.107287   4.204381
    15  H    5.358205   4.590758   6.315636   6.761724   5.152416
    16  C    5.069878   4.347180   5.804781   7.031769   4.754687
    17  H    5.956910   5.322362   6.718880   7.955770   5.469302
    18  H    4.534918   3.940990   5.152456   6.700444   4.144929
    19  H    5.544443   4.680354   6.191898   7.379851   5.451618
    20  O    3.519629   2.627811   4.411768   4.959222   3.633795
    21  O    3.725725   3.627451   4.607617   5.743566   2.774646
    22  H    2.784883   2.822265   3.677884   4.824564   1.814038
                   11         12         13         14         15
    11  H    0.000000
    12  C    1.090574   0.000000
    13  H    1.783506   1.092366   0.000000
    14  C    2.147084   1.610545   2.196478   0.000000
    15  H    2.299566   2.138348   2.446150   1.102348   0.000000
    16  C    2.782714   2.569244   3.484931   1.521354   2.186939
    17  H    2.578105   2.801816   3.794401   2.158962   2.485569
    18  H    3.171507   2.791377   3.754665   2.154492   3.080830
    19  H    3.757873   3.522902   4.316855   2.148636   2.561129
    20  O    3.219893   2.344346   2.510632   1.336388   2.021258
    21  O    2.002827   1.374243   2.069895   2.509883   3.345580
    22  H    2.823189   1.943828   2.277405   2.847129   3.765451
                   16         17         18         19         20
    16  C    0.000000
    17  H    1.090483   0.000000
    18  H    1.087701   1.771155   0.000000
    19  H    1.089026   1.768869   1.773953   0.000000
    20  O    2.408266   3.324491   2.693147   2.707652   0.000000
    21  O    2.929310   3.206517   2.613266   3.954009   2.953789
    22  H    3.402827   3.912105   2.959594   4.308897   2.833526
                   21         22
    21  O    0.000000
    22  H    0.972353   0.000000
 Stoichiometry    C6H12O4(3)
 Framework group  C1[X(C6H12O4)]
 Deg. of freedom    60
 Full point group                 C1      NOp   1
 Largest Abelian subgroup         C1      NOp   1
 Largest concise Abelian subgroup C1      NOp   1
                         Standard orientation:                         
 ---------------------------------------------------------------------
 Center     Atomic      Atomic             Coordinates (Angstroms)
 Number     Number       Type             X           Y           Z
 ---------------------------------------------------------------------
      1          1           0       -2.931416    0.028559    2.178018
      2          6           0       -2.200662    0.254014    1.406922
      3          1           0       -2.038034    1.328350    1.320626
      4          1           0       -1.240385   -0.213470    1.631286
      5          6           0       -2.671613   -0.265574    0.090525
      6          6           0       -1.690120   -0.002199   -1.159869
      7          1           0       -1.016798   -0.868224   -1.017264
      8          1           0       -2.311701   -0.096031   -2.054954
      9          8           0       -3.679820   -0.857500   -0.118951
     10          8           0       -1.061844    1.151387   -1.018878
     11          1           0        2.926261    1.175532    1.265192
     12          6           0        1.990674    0.753402    0.896633
     13          1           0        1.283551    0.653409    1.723218
     14          6           0        2.400639   -0.735558    0.439706
     15          1           0        2.919043   -1.123050    1.332051
     16          6           0        3.319323   -0.679271   -0.771645
     17          1           0        4.232135   -0.133037   -0.531740
     18          1           0        2.819886   -0.181060   -1.599559
     19          1           0        3.590533   -1.689833   -1.073618
     20          8           0        1.240748   -1.366041    0.232157
     21          8           0        1.534185    1.551375   -0.124837
     22          1           0        0.611332    1.336201   -0.342815
 ---------------------------------------------------------------------
 Rotational constants (GHZ):           2.1586143           0.5592560           0.5401325
 Standard basis: Aug-CC-pVTZ (5D, 7F)
 There are   850 symmetry adapted cartesian basis functions of A   symmetry.
 There are   736 symmetry adapted basis functions of A   symmetry.
   736 basis functions,  1044 primitive gaussians,   850 cartesian basis functions
    41 alpha electrons       39 beta electrons
       nuclear repulsion energy       543.2394610769 Hartrees.
 NAtoms=   22 NActive=   22 NUniq=   22 SFac= 1.00D+00 NAtFMM=   60 NAOKFM=F Big=F
 Integral buffers will be    131072 words long.
 Raffenetti 2 integral format.
 Two-electron integral symmetry is turned on.
 Nuclear repulsion after empirical dispersion term =      543.2277945325 Hartrees.
 One-electron integrals computed using PRISM.
 NBasis=   736 RedAO= T EigKep=  6.30D-06  NBF=   736
 NBsUse=   736 1.00D-06 EigRej= -1.00D+00 NBFU=   736
 Initial guess from the checkpoint file:  "/scratch/kurten/scratch_galib/third-paper/AceO-iPrOH/SYS_1A_1B/DFT_high/calc-LM/TMP/G165127289_11_12_2126/Gau-234949.chk"
 B after Tr=    -0.000000   -0.000000   -0.000000
         Rot=    0.989518    0.142469    0.010758   -0.021009 Ang=  16.61 deg.
 Initial guess <Sx>= 0.0000 <Sy>= 0.0000 <Sz>= 1.0000 <S**2>= 2.0127 S= 1.0042
 ExpMin= 2.53D-02 ExpMax= 1.53D+04 ExpMxC= 5.22D+02 IAcc=3 IRadAn=         7 AccDes= 0.00D+00
 Harris functional with IExCor= 4639 and IRadAn=       7 diagonalized for initial guess.
 HarFok:  IExCor= 4639 AccDes= 0.00D+00 IRadAn=         7 IDoV= 1 UseB2=F ITyADJ=14
 ICtDFT=  3500011 ScaDFX=  1.000000  1.000000  1.000000  1.000000
 FoFCou: FMM=F IPFlag=           0 FMFlag=      100000 FMFlg1=           0
         NFxFlg=           0 DoJE=T BraDBF=F KetDBF=T FulRan=T
         wScrn=  0.000000 ICntrl=       500 IOpCl=  0 I1Cent=   200000004 NGrid=           0
         NMat0=    1 NMatS0=      1 NMatT0=    0 NMatD0=    1 NMtDS0=    0 NMtDT0=    0
 Petite list used in FoFCou.
 Requested convergence on RMS density matrix=1.00D-08 within 128 cycles.
 Requested convergence on MAX density matrix=1.00D-06.
 Requested convergence on             energy=1.00D-06.
 No special actions if energy rises.
 Restarting incremental Fock formation.
 SCF Done:  E(UwB97XD) =  -536.645566466     A.U. after   25 cycles
            NFock= 25  Conv=0.51D-08     -V/T= 2.0058
 <Sx>= 0.0000 <Sy>= 0.0000 <Sz>= 1.0000 <S**2>= 2.0131 S= 1.0044
 <L.S>=  0.00000000000    
 Annihilation of the first spin contaminant:
 S**2 before annihilation     2.0131,   after     2.0001
 Calling FoFJK, ICntrl=      2127 FMM=F ISym2X=0 I1Cent= 0 IOpClX= 1 NMat=1 NMatS=1 NMatT=0.
 ***** Axes restored to original set *****
 -------------------------------------------------------------------
 Center     Atomic                   Forces (Hartrees/Bohr)
 Number     Number              X              Y              Z
 -------------------------------------------------------------------
      1        1          -0.000554595    0.000374325    0.000031443
      2        6          -0.001036335    0.001085107   -0.000403730
      3        1          -0.000465806    0.000259139   -0.000057672
      4        1          -0.000692144   -0.000500353    0.000944267
      5        6           0.005431464   -0.000567261   -0.001371548
      6        6          -0.003132534   -0.001971416    0.001474246
      7        1          -0.000439420    0.000818908   -0.001309060
      8        1          -0.000124985    0.000846105   -0.000076928
      9        8          -0.002417927   -0.000319387    0.000962319
     10        8           0.001018616    0.001654292   -0.001037022
     11        1           0.000108491   -0.000059977    0.000564607
     12        6          -0.001162352    0.001190696   -0.001185144
     13        1           0.000085892    0.000060769    0.000087706
     14        6           0.001329573    0.000028383    0.000862033
     15        1          -0.000683539    0.000121083    0.000082744
     16        6          -0.000409424   -0.000227078   -0.000178265
     17        1          -0.000132035   -0.000003889    0.000000472
     18        1           0.000014884    0.000077115   -0.000071826
     19        1           0.000007238   -0.000041575   -0.000019947
     20        8           0.002766278   -0.001726322    0.000441666
     21        8           0.001710296    0.000312882   -0.000433238
     22        1          -0.001221636   -0.001411543    0.000692877
 -------------------------------------------------------------------
 Cartesian Forces:  Max     0.005431464 RMS     0.001188319

 GradGradGradGradGradGradGradGradGradGradGradGradGradGradGradGradGradGrad
 Berny optimization.
 Using GEDIIS/GDIIS optimizer.
 FormGI is forming the generalized inverse of G from B-inverse, IUseBI=4.
 Internal  Forces:  Max     0.014242488 RMS     0.002530171
 Search for a local minimum.
 Step number   2 out of a maximum of  105
 All quantities printed in internal units (Hartrees-Bohrs-Radians)
 Mixed Optimization -- RFO/linear search
 Update second derivatives using D2CorX and points    2    1
 DE=  2.10D-03 DEPred=-7.02D-04 R=-2.99D+00
 Trust test=-2.99D+00 RLast= 2.49D-01 DXMaxT set to 1.50D-01
 ITU= -1  0
 Use linear search instead of GDIIS.
     Eigenvalues ---    0.00228   0.00230   0.00313   0.00420   0.00557
     Eigenvalues ---    0.00800   0.01298   0.01853   0.02533   0.04295
     Eigenvalues ---    0.04726   0.04934   0.05686   0.05757   0.05772
     Eigenvalues ---    0.06273   0.06464   0.06842   0.07488   0.07760
     Eigenvalues ---    0.08246   0.08755   0.10638   0.11520   0.13905
     Eigenvalues ---    0.14196   0.15613   0.16000   0.16000   0.16000
     Eigenvalues ---    0.16000   0.16000   0.16000   0.16203   0.17777
     Eigenvalues ---    0.21475   0.22282   0.22648   0.23146   0.23712
     Eigenvalues ---    0.24572   0.24998   0.29852   0.30860   0.32644
     Eigenvalues ---    0.32910   0.33231   0.33963   0.34057   0.34148
     Eigenvalues ---    0.34218   0.34284   0.34324   0.34468   0.34648
     Eigenvalues ---    0.47833   0.50105   0.56269   0.59179   0.94527
 RFO step:  Lambda=-2.66218667D-03 EMin= 2.28288255D-03
 Quartic linear search produced a step of -0.88525.
 Iteration  1 RMS(Cart)=  0.23045535 RMS(Int)=  0.03818198
 Iteration  2 RMS(Cart)=  0.16715099 RMS(Int)=  0.01758955
 Iteration  3 RMS(Cart)=  0.13548920 RMS(Int)=  0.00368733
 Iteration  4 RMS(Cart)=  0.00745767 RMS(Int)=  0.00002133
 Iteration  5 RMS(Cart)=  0.00002191 RMS(Int)=  0.00001975
 Iteration  6 RMS(Cart)=  0.00000000 RMS(Int)=  0.00001975
 Variable       Old X    -DE/DX   Delta X   Delta X   Delta X     New X
                                 (Linear)    (Quad)   (Total)
    R1        2.05226  -0.00021   0.00845  -0.02291  -0.01445   2.03781
    R2        2.05979  -0.00016   0.00833  -0.02254  -0.01421   2.04558
    R3        2.06232   0.00037   0.00792  -0.02121  -0.01329   2.04904
    R4        2.81859   0.00139   0.00940  -0.02471  -0.01531   2.80328
    R5        3.04485   0.00035   0.00612  -0.01611  -0.00999   3.03486
    R6        2.24451  -0.00252   0.01315  -0.03635  -0.02320   2.22131
    R7        2.09043   0.00108   0.00596  -0.01557  -0.00961   2.08082
    R8        2.06694  -0.00017   0.00662  -0.01794  -0.01132   2.05562
    R9        2.49657  -0.00186   0.00869  -0.02414  -0.01544   2.48112
   R10        3.42804  -0.00201   0.00618  -0.01990  -0.01372   3.41432
   R11        2.06089   0.00014   0.00637  -0.01711  -0.01075   2.05014
   R12        2.06427   0.00013   0.00755  -0.02031  -0.01276   2.05151
   R13        3.04349  -0.00277   0.00690  -0.02021  -0.01331   3.03018
   R14        2.59694  -0.00058   0.00412  -0.01135  -0.00724   2.58970
   R15        2.08314   0.00045   0.00714  -0.01904  -0.01190   2.07123
   R16        2.87494   0.00056   0.00800  -0.02124  -0.01324   2.86171
   R17        2.52541   0.00177   0.00804  -0.02143  -0.01338   2.51202
   R18        2.06071   0.00012   0.00855  -0.02302  -0.01447   2.04625
   R19        2.05546  -0.00000   0.00824  -0.02223  -0.01399   2.04147
   R20        2.05796  -0.00002   0.00860  -0.02321  -0.01461   2.04335
   R21        1.83748  -0.00355   0.01009  -0.02844  -0.01835   1.81913
    A1        1.94038   0.00008  -0.00321   0.00848   0.00527   1.94564
    A2        1.93604  -0.00072  -0.00342   0.00822   0.00480   1.94084
    A3        1.91971   0.00029  -0.00059   0.00173   0.00114   1.92085
    A4        1.88304  -0.00098   0.00103  -0.00348  -0.00246   1.88058
    A5        1.89715  -0.00008   0.00332  -0.00876  -0.00544   1.89170
    A6        1.88605   0.00144   0.00319  -0.00704  -0.00386   1.88219
    A7        2.02154  -0.00317   0.00085  -0.00459  -0.00384   2.01769
    A8        2.21091   0.00120  -0.00041   0.00136   0.00085   2.21176
    A9        2.05067   0.00196  -0.00087   0.00307   0.00210   2.05276
   A10        1.71405  -0.00077   0.00824  -0.02253  -0.01429   1.69976
   A11        1.84925   0.00165   0.00261  -0.00495  -0.00235   1.84690
   A12        1.92794  -0.00110  -0.00094   0.00199   0.00105   1.92899
   A13        1.96518  -0.00080  -0.00055   0.00014  -0.00045   1.96473
   A14        1.96100   0.00056  -0.00225   0.00611   0.00385   1.96485
   A15        2.01806   0.00032  -0.00475   0.01280   0.00804   2.02609
   A16        2.17410  -0.00703  -0.00119  -0.00336  -0.00455   2.16955
   A17        1.91245  -0.00046   0.00130  -0.00251  -0.00123   1.91121
   A18        1.80838   0.00358   0.00845  -0.01632  -0.00789   1.80049
   A19        1.88747   0.00079  -0.00309   0.01132   0.00823   1.89570
   A20        1.87008  -0.00176   0.00062  -0.00576  -0.00514   1.86494
   A21        1.98294   0.00086  -0.00196   0.00226   0.00031   1.98325
   A22        1.99380  -0.00273  -0.00422   0.00896   0.00475   1.99855
   A23        1.78751   0.00036   0.00323  -0.00692  -0.00369   1.78382
   A24        1.92347   0.00156  -0.00005   0.00047   0.00043   1.92390
   A25        1.83309  -0.00320  -0.00167   0.00047  -0.00120   1.83189
   A26        1.95365  -0.00083   0.00172  -0.00378  -0.00206   1.95159
   A27        1.94770   0.00064  -0.00158   0.00504   0.00345   1.95115
   A28        2.00193   0.00126  -0.00134   0.00371   0.00237   2.00430
   A29        1.92713   0.00006   0.00112  -0.00285  -0.00173   1.92540
   A30        1.92382   0.00003   0.00129  -0.00335  -0.00206   1.92176
   A31        1.91435   0.00001   0.00006  -0.00021  -0.00015   1.91420
   A32        1.89903   0.00000  -0.00098   0.00270   0.00171   1.90075
   A33        1.89374  -0.00004  -0.00070   0.00177   0.00107   1.89481
   A34        1.90533  -0.00007  -0.00085   0.00209   0.00124   1.90657
   A35        1.93200  -0.01095  -0.00437   0.00140  -0.00297   1.92902
   A36        3.28069  -0.01424  -0.12076   0.04245  -0.07831   3.20238
   A37        3.00720   0.00085  -0.01356   0.02801   0.01445   3.02165
    D1        3.13866   0.00075   0.00670   0.01302   0.01971  -3.12481
    D2       -0.01649  -0.00033  -0.01400  -0.00154  -0.01554  -0.03203
    D3        1.01053   0.00051   0.00891   0.00707   0.01599   1.02651
    D4       -2.14463  -0.00056  -0.01179  -0.00749  -0.01927  -2.16390
    D5       -1.02872   0.00094   0.00414   0.01972   0.02386  -1.00487
    D6        2.09931  -0.00014  -0.01656   0.00516  -0.01140   2.08791
    D7        1.46347  -0.00075  -0.01492  -0.02401  -0.03894   1.42453
    D8       -2.78774  -0.00142  -0.01145  -0.03417  -0.04561  -2.83335
    D9       -0.58985  -0.00060  -0.01616  -0.02042  -0.03658  -0.62644
   D10       -1.66586   0.00023   0.00379  -0.01084  -0.00705  -1.67291
   D11        0.36611  -0.00044   0.00727  -0.02100  -0.01372   0.35239
   D12        2.56400   0.00037   0.00255  -0.00724  -0.00469   2.55931
   D13        1.68893  -0.00366   0.00106  -0.01901  -0.01796   1.67098
   D14       -0.20573  -0.00241  -0.00714   0.00376  -0.00337  -0.20909
   D15       -2.49479  -0.00210   0.00041  -0.01488  -0.01448  -2.50927
   D16       -0.66948  -0.00546  -0.16631  -0.38767  -0.55398  -1.22346
   D17        0.89793  -0.00035   0.01432   0.00448   0.01881   0.91674
   D18       -1.18340  -0.00030   0.01057   0.01243   0.02300  -1.16040
   D19        2.93473  -0.00071   0.01326   0.00738   0.02065   2.95538
   D20       -1.12344  -0.00075   0.00867   0.01723   0.02588  -1.09755
   D21        3.07842  -0.00070   0.00492   0.02517   0.03008   3.10849
   D22        0.91336  -0.00111   0.00761   0.02012   0.02772   0.94108
   D23        2.94716   0.00148   0.01377   0.01236   0.02614   2.97330
   D24        0.86583   0.00153   0.01003   0.02030   0.03033   0.89616
   D25       -1.29922   0.00112   0.01272   0.01526   0.02797  -1.27125
   D26       -2.91173  -0.00292  -0.02098   0.01364  -0.00734  -2.91907
   D27       -0.78462  -0.00236  -0.02282   0.02006  -0.00276  -0.78738
   D28        1.36817  -0.00630  -0.02702   0.02138  -0.00565   1.36252
   D29        1.05614   0.00104   0.00371  -0.00484  -0.00114   1.05500
   D30       -1.04257   0.00097   0.00337  -0.00421  -0.00084  -1.04341
   D31       -3.14094   0.00103   0.00358  -0.00456  -0.00098   3.14126
   D32       -0.92099   0.00014  -0.00121   0.00550   0.00429  -0.91670
   D33       -3.01970   0.00007  -0.00155   0.00613   0.00459  -3.01511
   D34        1.16512   0.00013  -0.00134   0.00578   0.00444   1.16956
   D35        3.12012  -0.00112   0.00064  -0.00143  -0.00079   3.11933
   D36        1.02141  -0.00118   0.00031  -0.00080  -0.00049   1.02092
   D37       -1.07696  -0.00113   0.00051  -0.00115  -0.00064  -1.07759
         Item               Value     Threshold  Converged?
 Maximum Force            0.014242     0.000450     NO 
 RMS     Force            0.002530     0.000300     NO 
 Maximum Displacement     1.403629     0.001800     NO 
 RMS     Displacement     0.514180     0.001200     NO 
 Predicted change in Energy=-1.667545D-04
 GradGradGradGradGradGradGradGradGradGradGradGradGradGradGradGradGradGrad

                          Input orientation:                          
 ---------------------------------------------------------------------
 Center     Atomic      Atomic             Coordinates (Angstroms)
 Number     Number       Type             X           Y           Z
 ---------------------------------------------------------------------
      1          1           0        2.245925    1.224503    1.844257
      2          6           0        1.692164    0.539362    1.222327
      3          1           0        1.524119   -0.404635    1.724704
      4          1           0        0.724271    0.947951    0.954082
      5          6           0        2.437673    0.275311   -0.032686
      6          6           0        1.717919   -0.714811   -1.072294
      7          1           0        1.044765    0.026227   -1.530768
      8          1           0        2.498048   -1.047874   -1.753285
      9          8           0        3.464519    0.749192   -0.353236
     10          8           0        1.067381   -1.659447   -0.433302
     11          1           0       -3.101568   -0.854437    1.206867
     12          6           0       -2.061197   -0.669094    0.961394
     13          1           0       -1.469612   -0.662578    1.871638
     14          6           0       -2.079190    0.835731    0.407869
     15          1           0       -2.591478    1.373110    1.214162
     16          6           0       -2.850086    0.905768   -0.893695
     17          1           0       -3.873780    0.587113   -0.741965
     18          1           0       -2.390190    0.265851   -1.632643
     19          1           0       -2.856859    1.923642   -1.258502
     20          8           0       -0.799373    1.183711    0.318239
     21          8           0       -1.653626   -1.605946    0.048035
     22          1           0       -0.695177   -1.595745   -0.041151
 ---------------------------------------------------------------------
                    Distance matrix (angstroms):
                    1          2          3          4          5
     1  H    0.000000
     2  C    1.078363   0.000000
     3  H    1.785886   1.082475   0.000000
     4  H    1.784468   1.084304   1.750172   0.000000
     5  C    2.112025   1.483430   2.094118   2.088517   0.000000
     6  C    3.542034   2.615129   2.820810   2.803269   1.605980
     7  H    3.777492   2.874363   3.318662   2.669601   2.060700
     8  H    4.262578   3.467425   3.668610   3.802557   2.171388
     9  O    2.557316   2.380687   3.068273   3.042621   1.175468
    10  O    3.859198   2.822450   2.537746   2.973396   2.404472
    11  H    5.772689   4.992272   4.676265   4.236690   5.787574
    12  C    4.787114   3.951730   3.675197   3.220826   4.703183
    13  H    4.167379   3.444284   3.008413   2.872079   4.446681
    14  C    4.573945   3.869662   4.031922   2.858380   4.572769
    15  H    4.880530   4.364034   4.512114   3.352998   5.296429
    16  C    5.793730   5.024324   5.263729   4.023939   5.394368
    17  H    6.674250   5.902580   6.017087   4.914148   6.358832
    18  H    5.873791   4.989116   5.200303   4.105639   5.086081
    19  H    6.012846   5.363240   5.789072   4.321110   5.679057
    20  O    3.406499   2.727694   3.146363   1.667744   3.380356
    21  O    5.142407   4.144347   3.788460   3.605233   4.503818
    22  H    4.489838   3.443030   3.076079   3.078264   3.649065
                    6          7          8          9         10
     6  C    0.000000
     7  H    1.101123   0.000000
     8  H    1.087787   1.820780   0.000000
     9  O    2.389761   2.786480   2.474601   0.000000
    10  O    1.312954   2.011576   2.040388   3.399150   0.000000
    11  H    5.333060   5.046017   6.336846   6.936789   4.551739
    12  C    4.291818   4.042442   5.319744   5.854342   3.565666
    13  H    4.339335   4.286363   5.388028   5.593640   3.569710
    14  C    4.360402   3.764665   5.400895   5.596380   4.102973
    15  H    5.306431   4.750894   6.369473   6.286582   5.029691
    16  C    4.850242   4.043429   5.758312   6.339625   4.705193
    17  H    5.750759   5.012872   6.655536   7.350375   5.436670
    18  H    4.260546   3.444810   5.063132   6.012330   4.135213
    19  H    5.284383   4.347066   6.144083   6.492970   5.377652
    20  O    3.445973   2.856473   4.488226   4.338255   3.483264
    21  O    3.662864   3.526743   4.559890   5.648282   2.763770
    22  H    2.768092   2.806625   3.664458   4.785310   1.806779
                   11         12         13         14         15
    11  H    0.000000
    12  C    1.084887   0.000000
    13  H    1.772572   1.085615   0.000000
    14  C    2.130804   1.603500   2.181545   0.000000
    15  H    2.285216   2.125014   2.415551   1.096049   0.000000
    16  C    2.752077   2.558103   3.465904   1.514350   2.174477
    17  H    2.544077   2.786565   3.764662   2.145806   2.467494
    18  H    3.134314   2.776938   3.740245   2.141302   3.061183
    19  H    3.722318   3.504753   4.290777   2.136611   2.547073
    20  O    3.200595   2.332109   2.504207   1.329306   2.012509
    21  O    2.001048   1.370413   2.061391   2.504471   3.333796
    22  H    2.810303   1.931266   2.264799   2.833582   3.739769
                   16         17         18         19         20
    16  C    0.000000
    17  H    1.082826   0.000000
    18  H    1.080297   1.759988   0.000000
    19  H    1.081294   1.757056   1.762393   0.000000
    20  O    2.398221   3.306349   2.679386   2.695711   0.000000
    21  O    2.937189   3.219114   2.621227   3.951303   2.930007
    22  H    3.409990   3.919123   2.978499   4.305913   2.804530
                   21         22
    21  O    0.000000
    22  H    0.962643   0.000000
 Stoichiometry    C6H12O4(3)
 Framework group  C1[X(C6H12O4)]
 Deg. of freedom    60
 Full point group                 C1      NOp   1
 Largest Abelian subgroup         C1      NOp   1
 Largest concise Abelian subgroup C1      NOp   1
                         Standard orientation:                         
 ---------------------------------------------------------------------
 Center     Atomic      Atomic             Coordinates (Angstroms)
 Number     Number       Type             X           Y           Z
 ---------------------------------------------------------------------
      1          1           0       -2.134868   -1.656113    1.600245
      2          6           0       -1.617705   -0.841579    1.118639
      3          1           0       -1.434884   -0.026146    1.806678
      4          1           0       -0.659837   -1.163197    0.725235
      5          6           0       -2.424380   -0.325824   -0.014426
      6          6           0       -1.764106    0.880310   -0.844156
      7          1           0       -1.106536    0.269816   -1.482412
      8          1           0       -2.578768    1.338060   -1.400997
      9          8           0       -3.460784   -0.738696   -0.384738
     10          8           0       -1.092879    1.676101   -0.044145
     11          1           0        3.156587    0.615501    1.195007
     12          6           0        2.107526    0.467650    0.961357
     13          1           0        1.559892    0.252047    1.873591
     14          6           0        2.113366   -0.880376    0.093023
     15          1           0        2.668366   -1.569963    0.739373
     16          6           0        2.822250   -0.650989   -1.225355
     17          1           0        3.848953   -0.353000   -1.053318
     18          1           0        2.321814    0.125062   -1.786024
     19          1           0        2.821264   -1.564993   -1.803101
     20          8           0        0.834062   -1.225466   -0.013518
     21          8           0        1.648287    1.572393    0.293020
     22          1           0        0.686824    1.563121    0.246277
 ---------------------------------------------------------------------
 Rotational constants (GHZ):           2.0417960           0.6734943           0.6034809
 Standard basis: Aug-CC-pVTZ (5D, 7F)
 There are   850 symmetry adapted cartesian basis functions of A   symmetry.
 There are   736 symmetry adapted basis functions of A   symmetry.
   736 basis functions,  1044 primitive gaussians,   850 cartesian basis functions
    41 alpha electrons       39 beta electrons
       nuclear repulsion energy       560.0590136391 Hartrees.
 NAtoms=   22 NActive=   22 NUniq=   22 SFac= 1.00D+00 NAtFMM=   60 NAOKFM=F Big=F
 Integral buffers will be    131072 words long.
 Raffenetti 2 integral format.
 Two-electron integral symmetry is turned on.
 Nuclear repulsion after empirical dispersion term =      560.0463553819 Hartrees.
 One-electron integrals computed using PRISM.
 NBasis=   736 RedAO= T EigKep=  4.06D-06  NBF=   736
 NBsUse=   736 1.00D-06 EigRej= -1.00D+00 NBFU=   736
 Lowest energy guess from the checkpoint file:  "/scratch/kurten/scratch_galib/third-paper/AceO-iPrOH/SYS_1A_1B/DFT_high/calc-LM/TMP/G165127289_11_12_2126/Gau-234949.chk"
 B after Tr=    -0.000000   -0.000000   -0.000000
         Rot=    0.994846   -0.099008   -0.020546   -0.007550 Ang= -11.64 deg.
 B after Tr=    -0.000000   -0.000000    0.000000
         Rot=    0.970673   -0.237744   -0.032011    0.015721 Ang= -27.82 deg.
 Initial guess <Sx>= 0.0000 <Sy>= 0.0000 <Sz>= 1.0000 <S**2>= 2.0142 S= 1.0047
 Requested convergence on RMS density matrix=1.00D-08 within 128 cycles.
 Requested convergence on MAX density matrix=1.00D-06.
 Requested convergence on             energy=1.00D-06.
 No special actions if energy rises.
 Restarting incremental Fock formation.
 SCF Done:  E(UwB97XD) =  -536.638528905     A.U. after   24 cycles
            NFock= 24  Conv=0.61D-08     -V/T= 2.0051
 <Sx>= 0.0000 <Sy>= 0.0000 <Sz>= 1.0000 <S**2>= 2.0131 S= 1.0044
 <L.S>=  0.00000000000    
 Annihilation of the first spin contaminant:
 S**2 before annihilation     2.0131,   after     2.0001
 Calling FoFJK, ICntrl=      2127 FMM=F ISym2X=0 I1Cent= 0 IOpClX= 1 NMat=1 NMatS=1 NMatT=0.
 ***** Axes restored to original set *****
 -------------------------------------------------------------------
 Center     Atomic                   Forces (Hartrees/Bohr)
 Number     Number              X              Y              Z
 -------------------------------------------------------------------
      1        1           0.003694718    0.002682736    0.003267954
      2        6           0.009357095   -0.003569854   -0.000588359
      3        1          -0.000942455   -0.004678559    0.002843349
      4        1           0.003133357   -0.000367502    0.004420815
      5        6          -0.009468475   -0.001175995    0.012567466
      6        6          -0.007115576   -0.004116935   -0.000320607
      7        1          -0.001199151    0.003027721   -0.002946822
      8        1           0.002892906   -0.001121193   -0.002618026
      9        8           0.018373373    0.007597391   -0.008534442
     10        8          -0.000356724   -0.003202915    0.000872837
     11        1          -0.003781759   -0.001445913    0.000891080
     12        6          -0.000086916   -0.003708199   -0.001053547
     13        1           0.002846489    0.000021223    0.003311322
     14        6           0.000080983    0.000460473    0.001448366
     15        1          -0.002057138    0.002162385    0.002925934
     16        6           0.001277702   -0.000912080    0.000273659
     17        1          -0.004706010   -0.001535810    0.000716957
     18        1           0.001871960   -0.002937694   -0.003884328
     19        1          -0.000001456    0.004799583   -0.001784145
     20        8          -0.014359178    0.007737545   -0.010743985
     21        8          -0.009691545    0.000475181   -0.000231422
     22        1           0.010237798   -0.000191587   -0.000834055
 -------------------------------------------------------------------
 Cartesian Forces:  Max     0.018373373 RMS     0.005160150

 GradGradGradGradGradGradGradGradGradGradGradGradGradGradGradGradGradGrad
 Berny optimization.
 Using GEDIIS/GDIIS optimizer.
 FormGI is forming the generalized inverse of G from B-inverse, IUseBI=4.
 Internal  Forces:  Max     0.114005902 RMS     0.020706641
 Search for a local minimum.
 Step number   3 out of a maximum of  105
 All quantities printed in internal units (Hartrees-Bohrs-Radians)
 Mixed Optimization -- RFO/linear search
 Iteration  1 RMS(Cart)=  0.20861107 RMS(Int)=  0.03992025
 Iteration  2 RMS(Cart)=  0.17296218 RMS(Int)=  0.01963946
 Iteration  3 RMS(Cart)=  0.14515978 RMS(Int)=  0.00397950
 Iteration  4 RMS(Cart)=  0.00742651 RMS(Int)=  0.00000887
 Iteration  5 RMS(Cart)=  0.00002184 RMS(Int)=  0.00000000
 Iteration  6 RMS(Cart)=  0.00000000 RMS(Int)=  0.00000000
 Update second derivatives using D2CorX and points    3    2    1
 DE=  2.10D-03 DEPred=-1.67D-04 R=-1.26D+01
 Trust test=-1.26D+01 RLast= 2.49D-01 DXMaxT set to 7.50D-02
 ITU= -1 -1  0
 Use linear search instead of GDIIS.
 Energy rises -- skip Quadratic/GDIIS search.
 Quartic linear search produced a step of -0.88525.
 Iteration  1 RMS(Cart)=  0.21467493 RMS(Int)=  0.00720613
 Iteration  2 RMS(Cart)=  0.04476930 RMS(Int)=  0.00028375
 Iteration  3 RMS(Cart)=  0.00066034 RMS(Int)=  0.00003792
 Iteration  4 RMS(Cart)=  0.00000015 RMS(Int)=  0.00003792
 Variable       Old X    -DE/DX   Delta X   Delta X   Delta X     New X
                                 (Linear)    (Quad)   (Total)
    R1        2.05226  -0.00021   0.00845   0.00000  -0.00600   2.04627
    R2        2.05979  -0.00016   0.00833   0.00000  -0.00588   2.05391
    R3        2.06232   0.00037   0.00792   0.00000  -0.00536   2.05696
    R4        2.81859   0.00139   0.00940   0.00000  -0.00591   2.81268
    R5        3.04485   0.00035   0.00612   0.00000  -0.00387   3.04099
    R6        2.24451  -0.00252   0.01315   0.00000  -0.01005   2.23446
    R7        2.09043   0.00108   0.00596   0.00000  -0.00365   2.08678
    R8        2.06694  -0.00017   0.00662   0.00000  -0.00469   2.06224
    R9        2.49657  -0.00186   0.00869   0.00000  -0.00675   2.48982
   R10        3.42804  -0.00201   0.00618   0.00000  -0.00754   3.42050
   R11        2.06089   0.00014   0.00637   0.00000  -0.00438   2.05651
   R12        2.06427   0.00013   0.00755   0.00000  -0.00521   2.05906
   R13        3.04349  -0.00277   0.00690   0.00000  -0.00641   3.03708
   R14        2.59694  -0.00058   0.00412   0.00000  -0.00312   2.59382
   R15        2.08314   0.00045   0.00714   0.00000  -0.00476   2.07837
   R16        2.87494   0.00056   0.00800   0.00000  -0.00524   2.86971
   R17        2.52541   0.00177   0.00804   0.00000  -0.00534   2.52007
   R18        2.06071   0.00012   0.00855   0.00000  -0.00592   2.05480
   R19        2.05546  -0.00000   0.00824   0.00000  -0.00575   2.04970
   R20        2.05796  -0.00002   0.00860   0.00000  -0.00601   2.05195
   R21        1.83748  -0.00355   0.01009   0.00000  -0.00826   1.82922
    A1        1.94038   0.00008  -0.00321   0.00000   0.00205   1.94243
    A2        1.93604  -0.00072  -0.00342   0.00000   0.00138   1.93741
    A3        1.91971   0.00029  -0.00059   0.00000   0.00055   1.92026
    A4        1.88304  -0.00098   0.00103   0.00000  -0.00139   1.88165
    A5        1.89715  -0.00008   0.00332   0.00000  -0.00211   1.89504
    A6        1.88605   0.00144   0.00319   0.00000  -0.00066   1.88539
    A7        2.02154  -0.00317   0.00085   0.00000  -0.00318   2.01835
    A8        2.21091   0.00120  -0.00041   0.00000   0.00025   2.21116
    A9        2.05067   0.00196  -0.00087   0.00000   0.00104   2.05170
   A10        1.71405  -0.00077   0.00824   0.00000  -0.00603   1.70802
   A11        1.84925   0.00165   0.00261   0.00000   0.00028   1.84953
   A12        1.92794  -0.00110  -0.00094   0.00000   0.00012   1.92805
   A13        1.96518  -0.00080  -0.00055   0.00000  -0.00090   1.96428
   A14        1.96100   0.00056  -0.00225   0.00000   0.00163   1.96263
   A15        2.01806   0.00032  -0.00475   0.00000   0.00331   2.02137
   A16        2.17410  -0.00703  -0.00119   0.00000  -0.00573   2.16837
   A17        1.91245  -0.00046   0.00130   0.00000   0.00013   1.91258
   A18        1.80838   0.00358   0.00845   0.00000   0.00057   1.80895
   A19        1.88747   0.00079  -0.00309   0.00000   0.00512   1.89259
   A20        1.87008  -0.00176   0.00062   0.00000  -0.00450   1.86558
   A21        1.98294   0.00086  -0.00196   0.00000  -0.00166   1.98128
   A22        1.99380  -0.00273  -0.00422   0.00000   0.00052   1.99432
   A23        1.78751   0.00036   0.00323   0.00000  -0.00045   1.78706
   A24        1.92347   0.00156  -0.00005   0.00000   0.00039   1.92386
   A25        1.83309  -0.00320  -0.00167   0.00000  -0.00286   1.83023
   A26        1.95365  -0.00083   0.00172   0.00000  -0.00033   1.95332
   A27        1.94770   0.00064  -0.00158   0.00000   0.00186   1.94956
   A28        2.00193   0.00126  -0.00134   0.00000   0.00102   2.00295
   A29        1.92713   0.00006   0.00112   0.00000  -0.00061   1.92652
   A30        1.92382   0.00003   0.00129   0.00000  -0.00077   1.92305
   A31        1.91435   0.00001   0.00006   0.00000  -0.00009   1.91426
   A32        1.89903   0.00000  -0.00098   0.00000   0.00074   1.89977
   A33        1.89374  -0.00004  -0.00070   0.00000   0.00037   1.89411
   A34        1.90533  -0.00007  -0.00085   0.00000   0.00039   1.90572
   A35        1.93200  -0.01095  -0.00437   0.00000  -0.00734   1.92465
   A36        3.28069  -0.01424  -0.12076   0.00000  -0.19907   3.08162
   A37        3.00720   0.00085  -0.01356   0.00000   0.00090   3.00809
    D1       -3.14452   0.00075   0.00670   0.00000   0.02641  -3.11811
    D2       -0.01649  -0.00033  -0.01400   0.00000  -0.02955  -0.04603
    D3        1.01053   0.00051   0.00891   0.00000   0.02488   1.03541
    D4       -2.14463  -0.00056  -0.01179   0.00000  -0.03107  -2.17570
    D5       -1.02872   0.00094   0.00414   0.00000   0.02801  -1.00071
    D6        2.09931  -0.00014  -0.01656   0.00000  -0.02794   2.07137
    D7        1.46347  -0.00075  -0.01492   0.00000  -0.05384   1.40962
    D8       -2.78774  -0.00142  -0.01145   0.00000  -0.05709  -2.84483
    D9       -0.58985  -0.00060  -0.01616   0.00000  -0.05273  -0.64259
   D10       -1.66586   0.00023   0.00379   0.00000  -0.00324  -1.66911
   D11        0.36611  -0.00044   0.00727   0.00000  -0.00648   0.35963
   D12        2.56400   0.00037   0.00255   0.00000  -0.00213   2.56187
   D13        1.68893  -0.00366   0.00106   0.00000  -0.01688   1.67206
   D14       -0.20573  -0.00241  -0.00714   0.00000  -0.01054  -0.21627
   D15       -2.49479  -0.00210   0.00041   0.00000  -0.01405  -2.50885
   D16       -0.66948  -0.00546  -0.16631   0.00000  -0.72030  -1.38978
   D17        0.89793  -0.00035   0.01432   0.00000   0.03310   0.93103
   D18       -1.18340  -0.00030   0.01057   0.00000   0.03355  -1.14985
   D19        2.93473  -0.00071   0.01326   0.00000   0.03388   2.96861
   D20       -1.12344  -0.00075   0.00867   0.00000   0.03457  -1.08887
   D21        3.07842  -0.00070   0.00492   0.00000   0.03502   3.11344
   D22        0.91336  -0.00111   0.00761   0.00000   0.03535   0.94871
   D23        2.94716   0.00148   0.01377   0.00000   0.03991   2.98708
   D24        0.86583   0.00153   0.01003   0.00000   0.04037   0.90620
   D25       -1.29922   0.00112   0.01272   0.00000   0.04070  -1.25853
   D26       -2.91173  -0.00292  -0.02098   0.00000  -0.02833  -2.94006
   D27       -0.78462  -0.00236  -0.02282   0.00000  -0.02558  -0.81019
   D28        1.36817  -0.00630  -0.02702   0.00000  -0.03266   1.33551
   D29        1.05614   0.00104   0.00371   0.00000   0.00257   1.05871
   D30       -1.04257   0.00097   0.00337   0.00000   0.00254  -1.04003
   D31        3.14224   0.00103   0.00358   0.00000   0.00260  -3.13835
   D32       -0.92099   0.00014  -0.00121   0.00000   0.00307  -0.91791
   D33       -3.01970   0.00007  -0.00155   0.00000   0.00304  -3.01665
   D34        1.16512   0.00013  -0.00134   0.00000   0.00310   1.16822
   D35        3.12012  -0.00112   0.00064   0.00000  -0.00015   3.11997
   D36        1.02141  -0.00118   0.00031   0.00000  -0.00018   1.02123
   D37       -1.07696  -0.00113   0.00051   0.00000  -0.00013  -1.07708
         Item               Value     Threshold  Converged?
 Maximum Force            0.114006     0.000450     NO 
 RMS     Force            0.020707     0.000300     NO 
 Maximum Displacement     0.780074     0.001800     NO 
 RMS     Displacement     0.255778     0.001200     NO 
 Predicted change in Energy=-2.914328D-03
 GradGradGradGradGradGradGradGradGradGradGradGradGradGradGradGradGradGrad

                          Input orientation:                          
 ---------------------------------------------------------------------
 Center     Atomic      Atomic             Coordinates (Angstroms)
 Number     Number       Type             X           Y           Z
 ---------------------------------------------------------------------
      1          1           0        1.879872    1.504759    1.639435
      2          6           0        1.414200    0.708310    1.072554
      3          1           0        1.278902   -0.182171    1.680874
      4          1           0        0.435848    1.011861    0.704441
      5          6           0        2.259205    0.356837   -0.101239
      6          6           0        1.674140   -0.795109   -1.060567
      7          1           0        0.970509   -0.168830   -1.636854
      8          1           0        2.516135   -1.140837   -1.662591
      9          8           0        3.268580    0.879525   -0.426948
     10          8           0        1.059562   -1.718637   -0.349693
     11          1           0       -3.131328   -0.887784    1.130276
     12          6           0       -2.061030   -0.788958    0.959988
     13          1           0       -1.528011   -0.917641    1.901572
     14          6           0       -1.885897    0.749901    0.530829
     15          1           0       -2.380896    1.282793    1.355827
     16          6           0       -2.570616    1.004953   -0.800413
     17          1           0       -3.634726    0.794279   -0.725436
     18          1           0       -2.141369    0.371783   -1.569386
     19          1           0       -2.444062    2.045651   -1.083239
     20          8           0       -0.568519    0.957042    0.530066
     21          8           0       -1.690284   -1.689926   -0.006867
     22          1           0       -0.725568   -1.754894   -0.052581
 ---------------------------------------------------------------------
                    Distance matrix (angstroms):
                    1          2          3          4          5
     1  H    0.000000
     2  C    1.082837   0.000000
     3  H    1.791261   1.086883   0.000000
     4  H    1.789516   1.088497   1.757804   0.000000
     5  C    2.119332   1.488407   2.104150   2.098287   0.000000
     6  C    3.552708   2.622602   2.836794   2.813141   1.609221
     7  H    3.789712   2.882209   3.332057   2.676109   2.072481
     8  H    4.278714   3.480607   3.691686   3.816353   2.178730
     9  O    2.566977   2.390930   3.086897   3.053183   1.182425
    10  O    3.875542   2.835247   2.555786   2.992631   2.410075
    11  H    5.576345   4.817953   4.500130   4.063832   5.667764
    12  C    4.610151   3.785724   3.470305   3.089119   4.593852
    13  H    4.189321   3.462311   2.910049   3.002140   4.469737
    14  C    3.997478   3.344523   3.493896   2.342917   4.211398
    15  H    4.275961   3.848770   3.955489   2.903748   4.950855
    16  C    5.099952   4.413022   4.731262   3.362062   4.923014
    17  H    6.042200   5.360207   5.557654   4.319891   5.943012
    18  H    5.267879   4.442429   4.750716   3.496003   4.639044
    19  H    5.138280   4.617588   5.144314   3.543784   5.092852
    20  O    2.743230   2.070589   2.456650   1.020865   2.958854
    21  O    5.065801   4.068723   3.733344   3.510848   4.449337
    22  H    4.502952   3.451364   3.081595   3.094658   3.656589
                    6          7          8          9         10
     6  C    0.000000
     7  H    1.104278   0.000000
     8  H    1.091292   1.826040   0.000000
     9  O    2.397522   2.800723   2.484925   0.000000
    10  O    1.317554   2.016585   2.044299   3.411184   0.000000
    11  H    5.282130   4.999897   6.305393   6.819615   4.521525
    12  C    4.246666   4.039602   5.286983   5.754318   3.509653
    13  H    4.363835   4.395883   5.395202   5.626643   3.522120
    14  C    4.194456   3.701618   5.269143   5.244309   3.942680
    15  H    5.157514   4.721786   6.242255   5.937802   4.873821
    16  C    4.617993   3.823215   5.587738   5.852472   4.560624
    17  H    5.551804   4.792333   6.515829   6.910282   5.337815
    18  H    4.022268   3.159209   4.897862   5.552524   4.012912
    19  H    5.003001   4.107275   5.923927   5.867269   5.194549
    20  O    3.260317   2.886476   4.327116   3.955404   3.253288
    21  O    3.637351   3.471370   4.553777   5.600793   2.771282
    22  H    2.774134   2.811085   3.671218   4.799327   1.810050
                   11         12         13         14         15
    11  H    0.000000
    12  C    1.088256   0.000000
    13  H    1.779442   1.089610   0.000000
    14  C    2.143000   1.607151   2.188085   0.000000
    15  H    2.307689   2.133344   2.422223   1.099827   0.000000
    16  C    2.761234   2.564528   3.476222   1.518584   2.182329
    17  H    2.554685   2.797107   3.777577   2.153735   2.478385
    18  H    3.139220   2.784152   3.753182   2.149219   3.073139
    19  H    3.738586   3.515181   4.304573   2.143766   2.556362
    20  O    3.214284   2.336865   2.513183   1.333563   2.018094
    21  O    2.003281   1.372591   2.065163   2.506021   3.342296
    22  H    2.817572   1.934370   2.272361   2.821476   3.735139
                   16         17         18         19         20
    16  C    0.000000
    17  H    1.087352   0.000000
    18  H    1.084656   1.766598   0.000000
    19  H    1.085844   1.763982   1.769123   0.000000
    20  O    2.404343   3.317288   2.687766   2.702866   0.000000
    21  O    2.943990   3.235502   2.625945   3.959961   2.924567
    22  H    3.402971   3.926094   2.971185   4.296466   2.778262
                   21         22
    21  O    0.000000
    22  H    0.967980   0.000000
 Stoichiometry    C6H12O4(3)
 Framework group  C1[X(C6H12O4)]
 Deg. of freedom    60
 Full point group                 C1      NOp   1
 Largest Abelian subgroup         C1      NOp   1
 Largest concise Abelian subgroup C1      NOp   1
                         Standard orientation:                         
 ---------------------------------------------------------------------
 Center     Atomic      Atomic             Coordinates (Angstroms)
 Number     Number       Type             X           Y           Z
 ---------------------------------------------------------------------
      1          1           0       -1.768358   -1.806116    1.434324
      2          6           0       -1.329222   -0.918883    0.995561
      3          1           0       -1.104220   -0.173513    1.753922
      4          1           0       -0.401927   -1.157631    0.477925
      5          6           0       -2.267798   -0.321229    0.007007
      6          6           0       -1.733831    0.991942   -0.754605
      7          1           0       -1.111441    0.484390   -1.512531
      8          1           0       -2.615593    1.467385   -1.187464
      9          8           0       -3.322063   -0.749316   -0.314545
     10          8           0       -1.021111    1.740607    0.062390
     11          1           0        3.257295    0.554393    0.918152
     12          6           0        2.172777    0.510568    0.839406
     13          1           0        1.736246    0.453687    1.836129
     14          6           0        1.901110   -0.905313    0.129185
     15          1           0        2.451820   -1.603508    0.776381
     16          6           0        2.447064   -0.895291   -1.287829
     17          1           0        3.520554   -0.722451   -1.278841
     18          1           0        1.970768   -0.111474   -1.866838
     19          1           0        2.255969   -1.854192   -1.760110
     20          8           0        0.582804   -1.085513    0.218561
     21          8           0        1.745878    1.595858    0.115591
     22          1           0        0.784223    1.685178    0.180621
 ---------------------------------------------------------------------
 Rotational constants (GHZ):           2.0068880           0.7603267           0.6544937
 Standard basis: Aug-CC-pVTZ (5D, 7F)
 There are   850 symmetry adapted cartesian basis functions of A   symmetry.
 There are   736 symmetry adapted basis functions of A   symmetry.
   736 basis functions,  1044 primitive gaussians,   850 cartesian basis functions
    41 alpha electrons       39 beta electrons
       nuclear repulsion energy       573.6816578026 Hartrees.
 NAtoms=   22 NActive=   22 NUniq=   22 SFac= 1.00D+00 NAtFMM=   60 NAOKFM=F Big=F
 Integral buffers will be    131072 words long.
 Raffenetti 2 integral format.
 Two-electron integral symmetry is turned on.
 Nuclear repulsion after empirical dispersion term =      573.6682255814 Hartrees.
 One-electron integrals computed using PRISM.
 NBasis=   736 RedAO= T EigKep=  3.07D-06  NBF=   736
 NBsUse=   736 1.00D-06 EigRej= -1.00D+00 NBFU=   736
 Lowest energy guess from the checkpoint file:  "/scratch/kurten/scratch_galib/third-paper/AceO-iPrOH/SYS_1A_1B/DFT_high/calc-LM/TMP/G165127289_11_12_2126/Gau-234949.chk"
 B after Tr=    -0.000000    0.000000    0.000000
         Rot=    0.995373   -0.086518   -0.041068    0.007759 Ang= -11.03 deg.
 B after Tr=     0.000000    0.000000    0.000000
         Rot=    0.999611    0.013580   -0.020322    0.013439 Ang=   3.20 deg.
 Initial guess <Sx>= 0.0000 <Sy>= 0.0000 <Sz>= 1.0000 <S**2>= 2.0153 S= 1.0051
 Requested convergence on RMS density matrix=1.00D-08 within 128 cycles.
 Requested convergence on MAX density matrix=1.00D-06.
 Requested convergence on             energy=1.00D-06.
 No special actions if energy rises.
 Restarting incremental Fock formation.
 SCF Done:  E(UwB97XD) =  -536.528413531     A.U. after   28 cycles
            NFock= 28  Conv=0.59D-08     -V/T= 2.0044
 <Sx>= 0.0000 <Sy>= 0.0000 <Sz>= 1.0000 <S**2>= 2.0134 S= 1.0045
 <L.S>=  0.00000000000    
 Annihilation of the first spin contaminant:
 S**2 before annihilation     2.0134,   after     2.0001
 Calling FoFJK, ICntrl=      2127 FMM=F ISym2X=0 I1Cent= 0 IOpClX= 1 NMat=1 NMatS=1 NMatT=0.
 ***** Axes restored to original set *****
 -------------------------------------------------------------------
 Center     Atomic                   Forces (Hartrees/Bohr)
 Number     Number              X              Y              Z
 -------------------------------------------------------------------
      1        1          -0.003064509    0.005792753    0.002092510
      2        6           0.134536752   -0.049142410    0.041544397
      3        1          -0.000153271   -0.000967834    0.000576744
      4        1           0.015182614    0.019150068   -0.001215035
      5        6          -0.014704015   -0.000127077    0.009917841
      6        6          -0.006550992   -0.004182859    0.001170212
      7        1           0.000149673    0.001048778   -0.002330955
      8        1           0.001348051    0.000049809   -0.000964362
      9        8           0.010056001    0.006362572   -0.003524894
     10        8           0.003921056   -0.002291786    0.000126286
     11        1          -0.002215893   -0.006628161    0.003208190
     12        6          -0.019541959    0.020919181   -0.004148563
     13        1           0.001477401   -0.000403330    0.002431281
     14        6          -0.031824396   -0.063801932    0.042137631
     15        1           0.001648019    0.005325785   -0.002857721
     16        6           0.011902465    0.004779153   -0.002962745
     17        1          -0.000603764   -0.001506446    0.003639851
     18        1           0.000453691   -0.001614291   -0.001904888
     19        1           0.000166108    0.002306461   -0.001708781
     20        8          -0.105206662    0.068647616   -0.079228076
     21        8           0.001643503   -0.005873922   -0.005917388
     22        1           0.001380126    0.002157873   -0.000081535
 -------------------------------------------------------------------
 Cartesian Forces:  Max     0.134536752 RMS     0.028495568

 GradGradGradGradGradGradGradGradGradGradGradGradGradGradGradGradGradGrad
 Berny optimization.
 Using GEDIIS/GDIIS optimizer.
 FormGI is forming the generalized inverse of G from B-inverse, IUseBI=4.
 Internal  Forces:  Max     0.862647721 RMS     0.143791011
 Search for a local minimum.
 Step number   4 out of a maximum of  105
 All quantities printed in internal units (Hartrees-Bohrs-Radians)
 Mixed Optimization -- RFO/linear search
 Update second derivatives using D2CorX and points    3    2    4    1
 ITU=  0 -1 -1  0
 Use linear search instead of GDIIS.
 Energy rises -- skip Quadratic/GDIIS search.
 Quartic linear search produced a step of -0.99351.
 Iteration  1 RMS(Cart)=  0.20050612 RMS(Int)=  0.03789559
 Iteration  2 RMS(Cart)=  0.18411354 RMS(Int)=  0.01808627
 Iteration  3 RMS(Cart)=  0.14316182 RMS(Int)=  0.00371910
 Iteration  4 RMS(Cart)=  0.00729857 RMS(Int)=  0.00000835
 Iteration  5 RMS(Cart)=  0.00002157 RMS(Int)=  0.00000019
 Iteration  6 RMS(Cart)=  0.00000000 RMS(Int)=  0.00000019
 Variable       Old X    -DE/DX   Delta X   Delta X   Delta X     New X
                                 (Linear)    (Quad)   (Total)
    R1        2.04627   0.00404   0.01545   0.00000   0.01545   2.06171
    R2        2.05391   0.00113   0.01519   0.00000   0.01519   2.06910
    R3        2.05696  -0.00790   0.01422   0.00000   0.01422   2.07118
    R4        2.81268  -0.05521   0.01642   0.00000   0.01642   2.82910
    R5        3.04099   0.06747   0.01071   0.00000   0.01071   3.05170
    R6        2.23446   0.01237   0.02474   0.00000   0.02474   2.25920
    R7        2.08678   0.00172   0.01032   0.00000   0.01032   2.09710
    R8        2.06224   0.00156   0.01210   0.00000   0.01210   2.07434
    R9        2.48982   0.02288   0.01646   0.00000   0.01646   2.50628
   R10        3.42050   0.12815   0.01442   0.00000   0.01442   3.43492
   R11        2.05651   0.00328   0.01150   0.00000   0.01150   2.06800
   R12        2.05906   0.00287   0.01365   0.00000   0.01365   2.07271
   R13        3.03708   0.02104   0.01412   0.00000   0.01412   3.05119
   R14        2.59382   0.01723   0.00772   0.00000   0.00772   2.60154
   R15        2.07837  -0.00030   0.01275   0.00000   0.01275   2.09112
   R16        2.86971  -0.00213   0.01418   0.00000   0.01418   2.88389
   R17        2.52007  -0.09453   0.01433   0.00000   0.01433   2.53440
   R18        2.05480   0.00113   0.01548   0.00000   0.01548   2.07027
   R19        2.04970   0.00247   0.01496   0.00000   0.01496   2.06466
   R20        2.05195   0.00268   0.01563   0.00000   0.01563   2.06757
   R21        1.82922   0.14668   0.01953   0.00000   0.01953   1.84875
    A1        1.94243  -0.00003  -0.00564   0.00000  -0.00564   1.93679
    A2        1.93741  -0.00985  -0.00521   0.00000  -0.00521   1.93220
    A3        1.92026   0.00248  -0.00121   0.00000  -0.00121   1.91905
    A4        1.88165   0.00964   0.00254   0.00000   0.00254   1.88419
    A5        1.89504   0.00422   0.00582   0.00000   0.00582   1.90086
    A6        1.88539  -0.00628   0.00423   0.00000   0.00423   1.88962
    A7        2.01835   0.17795   0.00412   0.00000   0.00412   2.02247
    A8        2.21116  -0.08559  -0.00071   0.00000  -0.00070   2.21045
    A9        2.05170  -0.08939  -0.00201   0.00000  -0.00201   2.04970
   A10        1.70802   0.14382   0.01524   0.00000   0.01524   1.72326
   A11        1.84953  -0.18649   0.00265   0.00000   0.00265   1.85218
   A12        1.92805   0.09541  -0.00117   0.00000  -0.00117   1.92689
   A13        1.96428   0.00013   0.00028   0.00000   0.00028   1.96456
   A14        1.96263  -0.04284  -0.00414   0.00000  -0.00414   1.95848
   A15        2.02137   0.00672  -0.00862   0.00000  -0.00862   2.01275
   A16        2.16837   0.35220   0.00437   0.00000   0.00437   2.17273
   A17        1.91258   0.00060   0.00133   0.00000   0.00133   1.91391
   A18        1.80895  -0.14331   0.00891   0.00000   0.00891   1.81786
   A19        1.89259   0.01487  -0.00855   0.00000  -0.00855   1.88404
   A20        1.86558   0.13494   0.00516   0.00000   0.00516   1.87074
   A21        1.98128  -0.03087  -0.00055   0.00000  -0.00055   1.98073
   A22        1.99432   0.01317  -0.00525   0.00000  -0.00525   1.98907
   A23        1.78706   0.00536   0.00408   0.00000   0.00408   1.79114
   A24        1.92386  -0.07085  -0.00044   0.00000  -0.00044   1.92342
   A25        1.83023   0.13600   0.00097   0.00000   0.00097   1.83120
   A26        1.95332   0.01812   0.00226   0.00000   0.00226   1.95558
   A27        1.94956   0.00663  -0.00363   0.00000  -0.00363   1.94593
   A28        2.00295  -0.08042  -0.00252   0.00000  -0.00252   2.00043
   A29        1.92652  -0.00613   0.00186   0.00000   0.00186   1.92838
   A30        1.92305   0.00119   0.00221   0.00000   0.00221   1.92526
   A31        1.91426   0.00244   0.00015   0.00000   0.00015   1.91442
   A32        1.89977   0.00163  -0.00183   0.00000  -0.00183   1.89793
   A33        1.89411   0.00169  -0.00115   0.00000  -0.00115   1.89296
   A34        1.90572  -0.00078  -0.00134   0.00000  -0.00134   1.90438
   A35        1.92465   0.48601   0.00239   0.00000   0.00239   1.92704
   A36        3.08162   0.86265   0.06225   0.00000   0.06225   3.14387
   A37        3.00809   0.08678  -0.01611   0.00000  -0.01611   2.99199
    D1       -3.11811  -0.02495  -0.01872   0.00000  -0.01872  -3.13683
    D2       -0.04603   0.02510   0.01364   0.00000   0.01364  -0.03240
    D3        1.03541  -0.02916  -0.01471   0.00000  -0.01471   1.02069
    D4       -2.17570   0.02089   0.01764   0.00000   0.01764  -2.15806
    D5       -1.00071  -0.03941  -0.02318   0.00000  -0.02318  -1.02389
    D6        2.07137   0.01064   0.00917   0.00000   0.00917   2.08054
    D7        1.40962   0.08231   0.03675   0.00000   0.03675   1.44637
    D8       -2.84483   0.08311   0.04387   0.00000   0.04387  -2.80096
    D9       -0.64259   0.02604   0.03426   0.00000   0.03426  -0.60833
   D10       -1.66911   0.03814   0.00747   0.00000   0.00747  -1.66163
   D11        0.35963   0.03894   0.01459   0.00000   0.01459   0.37422
   D12        2.56187  -0.01813   0.00498   0.00000   0.00498   2.56685
   D13        1.67206   0.37023   0.01796   0.00000   0.01796   1.69002
   D14       -0.21627   0.16648   0.00246   0.00000   0.00246  -0.21381
   D15       -2.50885   0.20292   0.01442   0.00000   0.01442  -2.49443
   D16       -1.38978   0.41620   0.52897   0.00000   0.52897  -0.86081
   D17        0.93103   0.01318  -0.01681   0.00000  -0.01681   0.91422
   D18       -1.14985   0.02168  -0.02147   0.00000  -0.02147  -1.17132
   D19        2.96861   0.07432  -0.01878   0.00000  -0.01878   2.94983
   D20       -1.08887   0.02146  -0.02462   0.00000  -0.02462  -1.11348
   D21        3.11344   0.02997  -0.02927   0.00000  -0.02927   3.08417
   D22        0.94871   0.08261  -0.02658   0.00000  -0.02658   0.92213
   D23        2.98708  -0.05346  -0.02420   0.00000  -0.02420   2.96288
   D24        0.90620  -0.04496  -0.02885   0.00000  -0.02885   0.87735
   D25       -1.25853   0.00768  -0.02616   0.00000  -0.02616  -1.28469
   D26       -2.94006   0.18470   0.00460   0.00000   0.00460  -2.93546
   D27       -0.81019   0.17565  -0.00020   0.00000  -0.00020  -0.81040
   D28        1.33551   0.34508   0.00213   0.00000   0.00213   1.33763
   D29        1.05871  -0.03214   0.00161   0.00000   0.00161   1.06031
   D30       -1.04003  -0.03100   0.00127   0.00000   0.00127  -1.03877
   D31       -3.13835  -0.03233   0.00144   0.00000   0.00144  -3.13691
   D32       -0.91791  -0.00684  -0.00442   0.00000  -0.00442  -0.92233
   D33       -3.01665  -0.00570  -0.00476   0.00000  -0.00476  -3.02141
   D34        1.16822  -0.00703  -0.00459   0.00000  -0.00459   1.16364
   D35        3.11997   0.03836   0.00087   0.00000   0.00087   3.12084
   D36        1.02123   0.03950   0.00053   0.00000   0.00053   1.02176
   D37       -1.07708   0.03817   0.00070   0.00000   0.00070  -1.07638
         Item               Value     Threshold  Converged?
 Maximum Force            0.862648     0.000450     NO 
 RMS     Force            0.143791     0.000300     NO 
 Maximum Displacement     1.298715     0.001800     NO 
 RMS     Displacement     0.517480     0.001200     NO 
 Predicted change in Energy=-3.188758D-02
 GradGradGradGradGradGradGradGradGradGradGradGradGradGradGradGradGradGrad

                          Input orientation:                          
 ---------------------------------------------------------------------
 Center     Atomic      Atomic             Coordinates (Angstroms)
 Number     Number       Type             X           Y           Z
 ---------------------------------------------------------------------
      1          1           0        2.564599    0.833766    2.102509
      2          6           0        1.905079    0.286115    1.427664
      3          1           0        1.779091   -0.750092    1.758207
      4          1           0        0.913755    0.752211    1.391691
      5          6           0        2.474986    0.287916    0.043286
      6          6           0        1.604697   -0.481920   -1.078238
      7          1           0        0.886413    0.328724   -1.319984
      8          1           0        2.293758   -0.694690   -1.905796
      9          8           0        3.480293    0.827402   -0.313890
     10          8           0        1.005975   -1.541832   -0.551835
     11          1           0       -3.062015   -0.685466    1.352734
     12          6           0       -2.038610   -0.514805    1.004744
     13          1           0       -1.377009   -0.360312    1.865822
     14          6           0       -2.120900    0.887524    0.208688
     15          1           0       -2.601616    1.556963    0.947109
     16          6           0       -2.963348    0.728258   -1.053794
     17          1           0       -3.984278    0.424388   -0.797714
     18          1           0       -2.525594   -0.028740   -1.708806
     19          1           0       -3.009542    1.681527   -1.588796
     20          8           0       -0.844406    1.234930   -0.011651
     21          8           0       -1.674291   -1.584003    0.217770
     22          1           0       -0.712391   -1.564957    0.040329
 ---------------------------------------------------------------------
                    Distance matrix (angstroms):
                    1          2          3          4          5
     1  H    0.000000
     2  C    1.091011   0.000000
     3  H    1.801158   1.094923   0.000000
     4  H    1.799222   1.096022   1.772019   0.000000
     5  C    2.132225   1.497097   2.121953   2.114523   0.000000
     6  C    3.573457   2.638115   2.854427   2.846231   1.614889
     7  H    3.845105   2.930711   3.381712   2.744681   2.093737
     8  H    4.298377   3.496428   3.700388   3.856340   2.190270
     9  O    2.584091   2.409834   3.110654   3.082496   1.195518
    10  O    3.888228   2.840456   2.561417   3.008061   2.420773
    11  H    5.876139   5.061779   4.858486   4.227905   5.772392
    12  C    4.920697   4.046359   3.898449   3.235972   4.684155
    13  H    4.125302   3.373716   3.181898   2.590388   4.310418
    14  C    5.054043   4.249248   4.504745   3.259899   4.637786
    15  H    5.343009   4.707047   5.017068   3.633609   5.310298
    16  C    6.366442   5.482218   5.708204   4.583983   5.565336
    17  H    7.174027   6.297297   6.413154   5.375099   6.515212
    18  H    6.417173   5.437595   5.574122   4.695965   5.308097
    19  H    6.739101   5.932934   6.328207   5.013900   5.889473
    20  O    4.031368   3.245235   3.735699   2.300765   3.452277
    21  O    5.231256   4.215813   3.872235   3.678855   4.555329
    22  H    4.554681   3.493181   3.134101   3.136845   3.686803
                    6          7          8          9         10
     6  C    0.000000
     7  H    1.109737   0.000000
     8  H    1.097693   1.836075   0.000000
     9  O    2.411724   2.826503   2.501758   0.000000
    10  O    1.326266   2.025667   2.051645   3.433968   0.000000
    11  H    5.265857   4.874637   6.269163   6.918685   4.572667
    12  C    4.196853   3.830361   5.222357   5.830832   3.570324
    13  H    4.191998   3.968276   5.273656   5.454833   3.594394
    14  C    4.172725   3.419508   5.144284   5.625840   4.032060
    15  H    5.094324   4.337583   6.097023   6.253959   4.986388
    16  C    4.725692   3.879581   5.512518   6.486740   4.600086
    17  H    5.668926   4.899546   6.472551   7.491083   5.369273
    18  H    4.202653   3.452645   4.869132   6.224905   4.012481
    19  H    5.121755   4.132893   5.819956   6.668799   5.252590
    20  O    3.175419   2.351315   4.142378   4.354360   3.380253
    21  O    3.694047   3.546889   4.587573   5.715529   2.788888
    22  H    2.791604   2.827128   3.685335   4.840191   1.817683
                   11         12         13         14         15
    11  H    0.000000
    12  C    1.094340   0.000000
    13  H    1.791152   1.096831   0.000000
    14  C    2.160748   1.614621   2.203761   0.000000
    15  H    2.324862   2.147678   2.453495   1.106572   0.000000
    16  C    2.792800   2.576417   3.496515   1.526088   2.195726
    17  H    2.589743   2.813638   3.808940   2.167836   2.497776
    18  H    3.176802   2.799423   3.769238   2.163354   3.094207
    19  H    3.775978   3.534549   4.332281   2.156635   2.571524
    20  O    3.235313   2.349628   2.520589   1.341148   2.027489
    21  O    2.005315   1.376677   2.074096   2.511570   3.355225
    22  H    2.831368   1.947247   2.285894   2.833179   3.760027
                   16         17         18         19         20
    16  C    0.000000
    17  H    1.095542   0.000000
    18  H    1.092572   1.778531   0.000000
    19  H    1.094113   1.776604   1.781466   0.000000
    20  O    2.415097   3.336714   2.702515   2.715630   0.000000
    21  O    2.936851   3.225039   2.618255   3.963617   2.947494
    22  H    3.394517   3.919828   2.950787   4.297745   2.803479
                   21         22
    21  O    0.000000
    22  H    0.978315   0.000000
 Stoichiometry    C6H12O4(3)
 Framework group  C1[X(C6H12O4)]
 Deg. of freedom    60
 Full point group                 C1      NOp   1
 Largest Abelian subgroup         C1      NOp   1
 Largest concise Abelian subgroup C1      NOp   1
                         Standard orientation:                         
 ---------------------------------------------------------------------
 Center     Atomic      Atomic             Coordinates (Angstroms)
 Number     Number       Type             X           Y           Z
 ---------------------------------------------------------------------
      1          1           0       -2.579267   -0.832149    2.081029
      2          6           0       -1.913187   -0.283547    1.413438
      3          1           0       -1.783292    0.749672    1.751730
      4          1           0       -0.924249   -0.754836    1.379504
      5          6           0       -2.475732   -0.272771    0.026093
      6          6           0       -1.595301    0.499894   -1.085526
      7          1           0       -0.880187   -0.313024   -1.329026
      8          1           0       -2.278783    0.722091   -1.915231
      9          8           0       -3.482063   -0.804268   -0.340067
     10          8           0       -0.993598    1.552879   -0.548726
     11          1           0        3.059473    0.661170    1.371365
     12          6           0        2.037014    0.498521    1.016821
     13          1           0        1.370013    0.341803    1.873319
     14          6           0        2.115863   -0.898778    0.211626
     15          1           0        2.588982   -1.575873    0.947970
     16          6           0        2.965864   -0.735546   -1.045275
     17          1           0        3.987065   -0.439053   -0.781738
     18          1           0        2.535741    0.028298   -1.697388
     19          1           0        3.009687   -1.685385   -1.586542
     20          8           0        0.838678   -1.237643   -0.017818
     21          8           0        1.682732    1.575049    0.235277
     22          1           0        0.721698    1.562508    0.052638
 ---------------------------------------------------------------------
 Rotational constants (GHZ):           2.0466814           0.6406193           0.6030065
 Standard basis: Aug-CC-pVTZ (5D, 7F)
 There are   850 symmetry adapted cartesian basis functions of A   symmetry.
 There are   736 symmetry adapted basis functions of A   symmetry.
   736 basis functions,  1044 primitive gaussians,   850 cartesian basis functions
    41 alpha electrons       39 beta electrons
       nuclear repulsion energy       554.0257051224 Hartrees.
 NAtoms=   22 NActive=   22 NUniq=   22 SFac= 1.00D+00 NAtFMM=   60 NAOKFM=F Big=F
 Integral buffers will be    131072 words long.
 Raffenetti 2 integral format.
 Two-electron integral symmetry is turned on.
 Nuclear repulsion after empirical dispersion term =      554.0131241228 Hartrees.
 One-electron integrals computed using PRISM.
 NBasis=   736 RedAO= T EigKep=  5.11D-06  NBF=   736
 NBsUse=   736 1.00D-06 EigRej= -1.00D+00 NBFU=   736
 Lowest energy guess from the checkpoint file:  "/scratch/kurten/scratch_galib/third-paper/AceO-iPrOH/SYS_1A_1B/DFT_high/calc-LM/TMP/G165127289_11_12_2126/Gau-234949.chk"
 B after Tr=     0.000000   -0.000000   -0.000000
         Rot=    0.999998   -0.002160   -0.000246    0.000118 Ang=  -0.25 deg.
 B after Tr=     0.000000   -0.000000   -0.000000
         Rot=    0.995566    0.084393    0.040845   -0.007575 Ang=  10.79 deg.
 Initial guess <Sx>= 0.0000 <Sy>= 0.0000 <Sz>= 1.0000 <S**2>= 2.0132 S= 1.0044
 Requested convergence on RMS density matrix=1.00D-08 within 128 cycles.
 Requested convergence on MAX density matrix=1.00D-06.
 Requested convergence on             energy=1.00D-06.
 No special actions if energy rises.
 SCF Done:  E(UwB97XD) =  -536.647670703     A.U. after   17 cycles
            NFock= 17  Conv=0.24D-08     -V/T= 2.0061
 <Sx>= 0.0000 <Sy>= 0.0000 <Sz>= 1.0000 <S**2>= 2.0132 S= 1.0044
 <L.S>=  0.00000000000    
 Annihilation of the first spin contaminant:
 S**2 before annihilation     2.0132,   after     2.0001
 Calling FoFJK, ICntrl=      2127 FMM=F ISym2X=0 I1Cent= 0 IOpClX= 1 NMat=1 NMatS=1 NMatT=0.
 ***** Axes restored to original set *****
 -------------------------------------------------------------------
 Center     Atomic                   Forces (Hartrees/Bohr)
 Number     Number              X              Y              Z
 -------------------------------------------------------------------
      1        1          -0.001837830   -0.001597710   -0.002223558
      2        6           0.000565743    0.000163880    0.000917577
      3        1           0.000237814    0.002892185   -0.001426126
      4        1           0.002638695   -0.001598435   -0.000352406
      5        6           0.010657461    0.007319894   -0.003085054
      6        6          -0.002140346   -0.004619649    0.000766618
      7        1           0.001903228   -0.001009783    0.001025256
      8        1          -0.001297063    0.000947351    0.002020260
      9        8          -0.013112254   -0.007338094    0.004807154
     10        8           0.002070498    0.004314319   -0.002278107
     11        1           0.002224868    0.001176786   -0.000585974
     12        6           0.000278953   -0.001398799    0.000265089
     13        1          -0.001712039   -0.000072022   -0.002346803
     14        6           0.002300741    0.001335659   -0.000371464
     15        1           0.000828620   -0.001890904   -0.001704815
     16        6          -0.000807215    0.000111855   -0.000819682
     17        1           0.003097344    0.000921371   -0.000597518
     18        1          -0.001125798    0.002191928    0.002032465
     19        1           0.000166129   -0.002850483    0.001683754
     20        8          -0.004982252   -0.001212106    0.000889082
     21        8           0.005368880    0.001656393    0.000204736
     22        1          -0.005324177    0.000556364    0.001179516
 -------------------------------------------------------------------
 Cartesian Forces:  Max     0.013112254 RMS     0.003205960

 GradGradGradGradGradGradGradGradGradGradGradGradGradGradGradGradGradGrad
 Berny optimization.
 Using GEDIIS/GDIIS optimizer.
 FormGI is forming the generalized inverse of G from B-inverse, IUseBI=4.
 Internal  Forces:  Max     0.015773598 RMS     0.002261558
 Search for a local minimum.
 Step number   5 out of a maximum of  105
 All quantities printed in internal units (Hartrees-Bohrs-Radians)
 Mixed Optimization -- RFO/linear search
 Update second derivatives using D2CorX and points    3    2    4    1    5
 ITU=  0  0 -1 -1  0
 Use linear search instead of GDIIS.
     Eigenvalues ---    0.00219   0.00230   0.00420   0.00542   0.00795
     Eigenvalues ---    0.00849   0.01310   0.01799   0.02631   0.04570
     Eigenvalues ---    0.04727   0.04981   0.05673   0.05752   0.05800
     Eigenvalues ---    0.06295   0.06518   0.07483   0.07695   0.08197
     Eigenvalues ---    0.08730   0.10513   0.11046   0.11509   0.14076
     Eigenvalues ---    0.14136   0.15880   0.16000   0.16000   0.16000
     Eigenvalues ---    0.16000   0.16000   0.16132   0.16212   0.21490
     Eigenvalues ---    0.22195   0.22493   0.23039   0.23491   0.24477
     Eigenvalues ---    0.24964   0.29357   0.30219   0.32653   0.32832
     Eigenvalues ---    0.33173   0.33953   0.34063   0.34198   0.34254
     Eigenvalues ---    0.34311   0.34338   0.34474   0.34641   0.46934
     Eigenvalues ---    0.48349   0.51058   0.58972   0.61479   0.95112
 RFO step:  Lambda=-2.18229995D-03 EMin= 2.19399636D-03
 Quartic linear search produced a step of  2.00000.
 Maximum step size (   0.075) exceeded in Quadratic search.
    -- Step size scaled by   0.483
 Iteration  1 RMS(Cart)=  0.08300779 RMS(Int)=  0.00174066
 Iteration  2 RMS(Cart)=  0.00289330 RMS(Int)=  0.00000940
 Iteration  3 RMS(Cart)=  0.00000362 RMS(Int)=  0.00000923
 Iteration  4 RMS(Cart)=  0.00000000 RMS(Int)=  0.00000923
 Variable       Old X    -DE/DX   Delta X   Delta X   Delta X     New X
                                 (Linear)    (Quad)   (Total)
    R1        2.06171  -0.00329  -0.00020  -0.01188  -0.01208   2.04963
    R2        2.06910  -0.00320  -0.00020  -0.01161  -0.01181   2.05730
    R3        2.07118  -0.00305  -0.00019  -0.01147  -0.01166   2.05952
    R4        2.82910  -0.00346  -0.00021  -0.01182  -0.01203   2.81707
    R5        3.05170  -0.00148  -0.00014  -0.00539  -0.00553   3.04617
    R6        2.25920  -0.01577  -0.00032  -0.01941  -0.01974   2.23946
    R7        2.09710  -0.00219  -0.00013  -0.00713  -0.00726   2.08984
    R8        2.07434  -0.00252  -0.00016  -0.00932  -0.00948   2.06486
    R9        2.50628  -0.00592  -0.00021  -0.01363  -0.01385   2.49243
   R10        3.43492  -0.00037  -0.00019  -0.01422  -0.01441   3.42051
   R11        2.06800  -0.00245  -0.00015  -0.00866  -0.00881   2.05919
   R12        2.07271  -0.00289  -0.00018  -0.01035  -0.01053   2.06218
   R13        3.05119  -0.00170  -0.00018  -0.01155  -0.01173   3.03946
   R14        2.60154  -0.00231  -0.00010  -0.00633  -0.00644   2.59511
   R15        2.09112  -0.00264  -0.00017  -0.00941  -0.00957   2.08154
   R16        2.88389  -0.00268  -0.00019  -0.01031  -0.01050   2.87339
   R17        2.53440  -0.00521  -0.00019  -0.01112  -0.01130   2.52310
   R18        2.07027  -0.00328  -0.00020  -0.01174  -0.01194   2.05833
   R19        2.06466  -0.00319  -0.00020  -0.01139  -0.01158   2.05308
   R20        2.06757  -0.00331  -0.00020  -0.01194  -0.01215   2.05543
   R21        1.84875  -0.00576  -0.00025  -0.01552  -0.01577   1.83297
    A1        1.93679   0.00045   0.00007   0.00444   0.00452   1.94130
    A2        1.93220   0.00047   0.00007   0.00363   0.00369   1.93590
    A3        1.91905  -0.00005   0.00002   0.00097   0.00099   1.92004
    A4        1.88419   0.00013  -0.00003  -0.00405  -0.00409   1.88010
    A5        1.90086  -0.00053  -0.00008  -0.00518  -0.00526   1.89559
    A6        1.88962  -0.00051  -0.00006  -0.00013  -0.00019   1.88942
    A7        2.02247  -0.00017  -0.00005  -0.00328  -0.00335   2.01913
    A8        2.21045   0.00004   0.00001   0.00124   0.00124   2.21169
    A9        2.04970   0.00013   0.00003   0.00178   0.00179   2.05149
   A10        1.72326  -0.00099  -0.00020  -0.00960  -0.00981   1.71345
   A11        1.85218  -0.00054  -0.00003  -0.00422  -0.00427   1.84791
   A12        1.92689   0.00033   0.00002   0.00090   0.00092   1.92781
   A13        1.96456   0.00014  -0.00000  -0.00230  -0.00236   1.96220
   A14        1.95848   0.00036   0.00005   0.00426   0.00430   1.96279
   A15        2.01275   0.00044   0.00011   0.00777   0.00787   2.02062
   A16        2.17273   0.00038  -0.00006  -0.00739  -0.00745   2.16528
   A17        1.91391   0.00016  -0.00002  -0.00104  -0.00109   1.91282
   A18        1.81786  -0.00129  -0.00012  -0.00472  -0.00484   1.81302
   A19        1.88404   0.00039   0.00011   0.00947   0.00958   1.89362
   A20        1.87074  -0.00014  -0.00007  -0.00470  -0.00478   1.86596
   A21        1.98073  -0.00015   0.00001  -0.00031  -0.00031   1.98042
   A22        1.98907   0.00093   0.00007   0.00084   0.00091   1.98998
   A23        1.79114  -0.00022  -0.00005  -0.00255  -0.00261   1.78853
   A24        1.92342  -0.00003   0.00001  -0.00038  -0.00037   1.92305
   A25        1.83120   0.00022  -0.00001  -0.00271  -0.00272   1.82848
   A26        1.95558  -0.00005  -0.00003  -0.00224  -0.00227   1.95331
   A27        1.94593   0.00009   0.00005   0.00547   0.00552   1.95145
   A28        2.00043  -0.00002   0.00003   0.00177   0.00180   2.00223
   A29        1.92838  -0.00020  -0.00002  -0.00134  -0.00137   1.92701
   A30        1.92526  -0.00023  -0.00003  -0.00157  -0.00160   1.92366
   A31        1.91442  -0.00002  -0.00000  -0.00021  -0.00022   1.91420
   A32        1.89793   0.00020   0.00002   0.00150   0.00152   1.89946
   A33        1.89296   0.00012   0.00002   0.00084   0.00085   1.89381
   A34        1.90438   0.00014   0.00002   0.00087   0.00088   1.90526
   A35        1.92704   0.00103  -0.00003  -0.00744  -0.00748   1.91957
   A36        3.14387   0.00238  -0.00081  -0.04250  -0.04331   3.10056
   A37        2.99199   0.00022   0.00021   0.01754   0.01775   3.00974
    D1       -3.13683  -0.00008   0.00024   0.01093   0.01117  -3.12566
    D2       -0.03240   0.00012  -0.00018   0.00211   0.00193  -0.03047
    D3        1.02069  -0.00026   0.00019   0.00815   0.00835   1.02904
    D4       -2.15806  -0.00007  -0.00023  -0.00067  -0.00090  -2.15896
    D5       -1.02389   0.00015   0.00030   0.01587   0.01617  -1.00772
    D6        2.08054   0.00035  -0.00012   0.00705   0.00693   2.08747
    D7        1.44637   0.00029  -0.00048   0.01341   0.01292   1.45929
    D8       -2.80096  -0.00013  -0.00057   0.00573   0.00518  -2.79578
    D9       -0.60833   0.00025  -0.00045   0.01308   0.01263  -0.59570
   D10       -1.66163   0.00011  -0.00010   0.02139   0.02127  -1.64036
   D11        0.37422  -0.00031  -0.00019   0.01370   0.01353   0.38775
   D12        2.56685   0.00008  -0.00006   0.02105   0.02098   2.58783
   D13        1.69002  -0.00002  -0.00023  -0.00269  -0.00293   1.68709
   D14       -0.21381   0.00079  -0.00003   0.00609   0.00608  -0.20773
   D15       -2.49443  -0.00018  -0.00019  -0.00206  -0.00226  -2.49668
   D16       -0.86081   0.00101  -0.00691   0.09048   0.08357  -0.77723
   D17        0.91422  -0.00034   0.00022   0.00277   0.00300   0.91722
   D18       -1.17132  -0.00015   0.00028   0.00695   0.00724  -1.16408
   D19        2.94983  -0.00024   0.00024   0.00672   0.00698   2.95681
   D20       -1.11348   0.00015   0.00032   0.00820   0.00852  -1.10497
   D21        3.08417   0.00034   0.00038   0.01238   0.01276   3.09692
   D22        0.92213   0.00024   0.00035   0.01215   0.01249   0.93462
   D23        2.96288  -0.00020   0.00032   0.01168   0.01199   2.97487
   D24        0.87735  -0.00001   0.00038   0.01586   0.01623   0.89358
   D25       -1.28469  -0.00011   0.00034   0.01563   0.01597  -1.26872
   D26       -2.93546   0.00031  -0.00006   0.00146   0.00140  -2.93406
   D27       -0.81040   0.00069   0.00000   0.00668   0.00668  -0.80371
   D28        1.33763   0.00112  -0.00003   0.00071   0.00067   1.33830
   D29        1.06031  -0.00020  -0.00002  -0.00135  -0.00137   1.05894
   D30       -1.03877  -0.00018  -0.00002  -0.00134  -0.00135  -1.04012
   D31       -3.13691  -0.00019  -0.00002  -0.00129  -0.00131  -3.13822
   D32       -0.92233   0.00011   0.00006   0.00330   0.00336  -0.91897
   D33       -3.02141   0.00013   0.00006   0.00331   0.00337  -3.01804
   D34        1.16364   0.00012   0.00006   0.00336   0.00342   1.16705
   D35        3.12084   0.00005  -0.00001  -0.00393  -0.00394   3.11690
   D36        1.02176   0.00007  -0.00001  -0.00392  -0.00393   1.01783
   D37       -1.07638   0.00005  -0.00001  -0.00387  -0.00388  -1.08026
         Item               Value     Threshold  Converged?
 Maximum Force            0.015774     0.000450     NO 
 RMS     Force            0.002262     0.000300     NO 
 Maximum Displacement     0.263605     0.001800     NO 
 RMS     Displacement     0.083125     0.001200     NO 
 Predicted change in Energy=-8.005096D-04
 GradGradGradGradGradGradGradGradGradGradGradGradGradGradGradGradGradGrad

                          Input orientation:                          
 ---------------------------------------------------------------------
 Center     Atomic      Atomic             Coordinates (Angstroms)
 Number     Number       Type             X           Y           Z
 ---------------------------------------------------------------------
      1          1           0        2.543791    0.758081    2.144263
      2          6           0        1.894807    0.220814    1.461211
      3          1           0        1.811330   -0.828301    1.739785
      4          1           0        0.891069    0.645415    1.463020
      5          6           0        2.434208    0.303180    0.073933
      6          6           0        1.558502   -0.433818   -1.061142
      7          1           0        0.831764    0.377900   -1.250794
      8          1           0        2.235056   -0.592998   -1.904280
      9          8           0        3.405054    0.886135   -0.275382
     10          8           0        0.987392   -1.517254   -0.571656
     11          1           0       -2.990390   -0.600163    1.389672
     12          6           0       -1.982653   -0.471167    0.995686
     13          1           0       -1.289354   -0.285168    1.817627
     14          6           0       -2.073086    0.889532    0.142861
     15          1           0       -2.504675    1.596937    0.868549
     16          6           0       -2.976492    0.692996   -1.064305
     17          1           0       -3.983275    0.425871   -0.745814
     18          1           0       -2.587947   -0.098428   -1.699161
     19          1           0       -3.029026    1.616445   -1.636618
     20          8           0       -0.806218    1.191652   -0.151145
     21          8           0       -1.661642   -1.578312    0.249325
     22          1           0       -0.713568   -1.576441    0.044412
 ---------------------------------------------------------------------
                    Distance matrix (angstroms):
                    1          2          3          4          5
     1  H    0.000000
     2  C    1.084618   0.000000
     3  H    1.793519   1.088675   0.000000
     4  H    1.791167   1.089854   1.759351   0.000000
     5  C    2.122548   1.490730   2.107911   2.104273   0.000000
     6  C    3.558938   2.627529   2.839847   2.825173   1.611962
     7  H    3.821255   2.917141   3.370168   2.727612   2.080459
     8  H    4.279186   3.479165   3.676156   3.831276   2.180854
     9  O    2.571547   2.395674   3.088712   3.065960   1.185074
    10  O    3.869851   2.824329   2.548782   2.970912   2.413305
    11  H    5.748164   4.954218   4.819869   4.077078   5.654508
    12  C    4.828972   3.966138   3.882722   3.118241   4.577980
    13  H    3.985983   3.243753   3.148855   2.397076   4.153496
    14  C    5.033730   4.234313   4.537598   3.254016   4.545795
    15  H    5.274290   4.647624   5.026801   3.576292   5.166990
    16  C    6.385348   5.507336   5.753304   4.620353   5.542853
    17  H    7.146013   6.282107   6.428732   5.355966   6.470791
    18  H    6.468404   5.494084   5.631403   4.759857   5.341085
    19  H    6.788824   5.982346   6.387951   5.090952   5.873463
    20  O    4.084048   3.292075   3.808856   2.405137   3.367552
    21  O    5.170609   4.165796   3.852989   3.596435   4.510738
    22  H    4.524351   3.470024   3.131950   3.086090   3.666379
                    6          7          8          9         10
     6  C    0.000000
     7  H    1.105894   0.000000
     8  H    1.092678   1.827270   0.000000
     9  O    2.401968   2.798491   2.491994   0.000000
    10  O    1.318938   2.019173   2.046168   3.421863   0.000000
    11  H    5.169775   4.747371   6.177011   6.773713   4.528864
    12  C    4.095328   3.699802   5.119934   5.699585   3.517389
    13  H    4.052121   3.788669   5.135058   5.271632   3.522823
    14  C    4.048371   3.262238   4.994874   5.494083   3.958494
    15  H    4.935289   4.136362   5.911806   6.061247   4.895601
    16  C    4.672888   3.825818   5.433192   6.433026   4.565116
    17  H    5.616920   4.841685   6.406855   7.417584   5.339813
    18  H    4.208633   3.481716   4.852632   6.237994   4.008414
    19  H    5.057683   4.072905   5.715229   6.616925   5.204405
    20  O    3.010340   2.134106   3.937996   4.224167   3.275979
    21  O    3.660125   3.506308   4.559947   5.658641   2.774007
    22  H    2.773109   2.808034   3.668643   4.809323   1.810057
                   11         12         13         14         15
    11  H    0.000000
    12  C    1.089678   0.000000
    13  H    1.782103   1.091259   0.000000
    14  C    2.148296   1.608412   2.190661   0.000000
    15  H    2.309705   2.136755   2.433120   1.101505   0.000000
    16  C    2.773889   2.566429   3.479767   1.520533   2.185325
    17  H    2.568827   2.799999   3.786030   2.157209   2.482705
    18  H    3.155090   2.787027   3.753534   2.152718   3.078040
    19  H    3.751437   3.518813   4.309803   2.146805   2.559528
    20  O    3.217969   2.337560   2.508083   1.335166   2.022075
    21  O    2.005677   1.373272   2.066493   2.504171   3.343105
    22  H    2.819000   1.933166   2.267864   2.817623   3.735986
                   16         17         18         19         20
    16  C    0.000000
    17  H    1.089222   0.000000
    18  H    1.086444   1.769379   0.000000
    19  H    1.087685   1.766803   1.771794   0.000000
    20  O    2.406784   3.321708   2.689836   2.707019   0.000000
    21  O    2.934842   3.224443   2.616237   3.953858   2.926572
    22  H    3.391227   3.914677   2.955988   4.287392   2.776538
                   21         22
    21  O    0.000000
    22  H    0.969968   0.000000
 Stoichiometry    C6H12O4(3)
 Framework group  C1[X(C6H12O4)]
 Deg. of freedom    60
 Full point group                 C1      NOp   1
 Largest Abelian subgroup         C1      NOp   1
 Largest concise Abelian subgroup C1      NOp   1
                         Standard orientation:                         
 ---------------------------------------------------------------------
 Center     Atomic      Atomic             Coordinates (Angstroms)
 Number     Number       Type             X           Y           Z
 ---------------------------------------------------------------------
      1          1           0       -2.604403   -0.373556    2.180143
      2          6           0       -1.933651    0.040858    1.435329
      3          1           0       -1.844379    1.120568    1.542437
      4          1           0       -0.935239   -0.385632    1.530511
      5          6           0       -2.441905   -0.261025    0.066819
      6          6           0       -1.531774    0.275460   -1.150666
      7          1           0       -0.810379   -0.561891   -1.188535
      8          1           0       -2.186843    0.301165   -2.024833
      9          8           0       -3.411186   -0.885311   -0.207337
     10          8           0       -0.959486    1.419421   -0.829048
     11          1           0        2.961140    0.801365    1.352079
     12          6           0        1.961301    0.618072    0.959490
     13          1           0        1.247147    0.573124    1.783390
     14          6           0        2.055465   -0.863502    0.340572
     15          1           0        2.461961   -1.447297    1.181559
     16          6           0        2.988644   -0.872217   -0.859895
     17          1           0        3.990877   -0.564851   -0.564158
     18          1           0        2.624067   -0.191132   -1.623812
     19          1           0        3.043564   -1.876583   -1.273769
     20          8           0        0.792263   -1.199408    0.068255
     21          8           0        1.670484    1.592101    0.036145
     22          1           0        0.727419    1.564424   -0.189024
 ---------------------------------------------------------------------
 Rotational constants (GHZ):           2.0724252           0.6568330           0.6207601
 Standard basis: Aug-CC-pVTZ (5D, 7F)
 There are   850 symmetry adapted cartesian basis functions of A   symmetry.
 There are   736 symmetry adapted basis functions of A   symmetry.
   736 basis functions,  1044 primitive gaussians,   850 cartesian basis functions
    41 alpha electrons       39 beta electrons
       nuclear repulsion energy       558.8980998531 Hartrees.
 NAtoms=   22 NActive=   22 NUniq=   22 SFac= 1.00D+00 NAtFMM=   60 NAOKFM=F Big=F
 Integral buffers will be    131072 words long.
 Raffenetti 2 integral format.
 Two-electron integral symmetry is turned on.
 Nuclear repulsion after empirical dispersion term =      558.8852499883 Hartrees.
 One-electron integrals computed using PRISM.
 NBasis=   736 RedAO= T EigKep=  4.77D-06  NBF=   736
 NBsUse=   736 1.00D-06 EigRej= -1.00D+00 NBFU=   736
 Initial guess from the checkpoint file:  "/scratch/kurten/scratch_galib/third-paper/AceO-iPrOH/SYS_1A_1B/DFT_high/calc-LM/TMP/G165127289_11_12_2126/Gau-234949.chk"
 B after Tr=     0.000000    0.000000    0.000000
         Rot=    0.996636    0.081709    0.006376    0.000603 Ang=   9.40 deg.
 Initial guess <Sx>= 0.0000 <Sy>= 0.0000 <Sz>= 1.0000 <S**2>= 2.0131 S= 1.0044
 ExpMin= 2.53D-02 ExpMax= 1.53D+04 ExpMxC= 5.22D+02 IAcc=3 IRadAn=         7 AccDes= 0.00D+00
 Harris functional with IExCor= 4639 and IRadAn=       7 diagonalized for initial guess.
 HarFok:  IExCor= 4639 AccDes= 0.00D+00 IRadAn=         7 IDoV= 1 UseB2=F ITyADJ=14
 ICtDFT=  3500011 ScaDFX=  1.000000  1.000000  1.000000  1.000000
 FoFCou: FMM=F IPFlag=           0 FMFlag=      100000 FMFlg1=           0
         NFxFlg=           0 DoJE=T BraDBF=F KetDBF=T FulRan=T
         wScrn=  0.000000 ICntrl=       500 IOpCl=  0 I1Cent=   200000004 NGrid=           0
         NMat0=    1 NMatS0=      1 NMatT0=    0 NMatD0=    1 NMtDS0=    0 NMtDT0=    0
 Petite list used in FoFCou.
 Requested convergence on RMS density matrix=1.00D-08 within 128 cycles.
 Requested convergence on MAX density matrix=1.00D-06.
 Requested convergence on             energy=1.00D-06.
 No special actions if energy rises.
 Restarting incremental Fock formation.
 SCF Done:  E(UwB97XD) =  -536.647544106     A.U. after   24 cycles
            NFock= 24  Conv=0.28D-08     -V/T= 2.0056
 <Sx>= 0.0000 <Sy>= 0.0000 <Sz>= 1.0000 <S**2>= 2.0131 S= 1.0043
 <L.S>=  0.00000000000    
 Annihilation of the first spin contaminant:
 S**2 before annihilation     2.0131,   after     2.0001
 Calling FoFJK, ICntrl=      2127 FMM=F ISym2X=0 I1Cent= 0 IOpClX= 1 NMat=1 NMatS=1 NMatT=0.
 ***** Axes restored to original set *****
 -------------------------------------------------------------------
 Center     Atomic                   Forces (Hartrees/Bohr)
 Number     Number              X              Y              Z
 -------------------------------------------------------------------
      1        1           0.000386392    0.000459991    0.000649611
      2        6           0.000087001   -0.000777353    0.000643366
      3        1          -0.000082318   -0.000832343    0.000483184
      4        1          -0.000272474    0.000471549   -0.000373582
      5        6          -0.002700371    0.002015384   -0.000817210
      6        6           0.000843444   -0.003325090    0.000176147
      7        1           0.000525359    0.000180464    0.000399425
      8        1           0.000895143   -0.000523833   -0.000811789
      9        8           0.002915616    0.000661555   -0.000571780
     10        8          -0.000540454    0.000092921   -0.000964018
     11        1          -0.000560556   -0.000187149    0.000211515
     12        6           0.000251533   -0.001670690   -0.000108290
     13        1           0.000274531    0.000015288    0.000706529
     14        6           0.000922816    0.000840623   -0.001623678
     15        1          -0.000104503    0.000311138    0.000719403
     16        6          -0.000159328   -0.000024560    0.000192906
     17        1          -0.000800728   -0.000187969    0.000161913
     18        1           0.000284294   -0.000591501   -0.000558736
     19        1          -0.000052874    0.000723155   -0.000479644
     20        8          -0.002361235    0.002000838    0.001612119
     21        8          -0.002304940    0.000169471    0.000984187
     22        1           0.002553650    0.000178110   -0.000631577
 -------------------------------------------------------------------
 Cartesian Forces:  Max     0.003325090 RMS     0.001073477

 GradGradGradGradGradGradGradGradGradGradGradGradGradGradGradGradGradGrad
 Berny optimization.
 Using GEDIIS/GDIIS optimizer.
 FormGI is forming the generalized inverse of G from B-inverse, IUseBI=4.
 Internal  Forces:  Max     0.015062047 RMS     0.002696544
 Search for a local minimum.
 Step number   6 out of a maximum of  105
 All quantities printed in internal units (Hartrees-Bohrs-Radians)
 Mixed Optimization -- RFO/linear search
 Update second derivatives using D2CorX and points    3    2    4    1    6
                                                      5
 DE=  1.27D-04 DEPred=-8.01D-04 R=-1.58D-01
 Trust test=-1.58D-01 RLast= 1.26D-01 DXMaxT set to 5.00D-02
 ITU= -1  0  0 -1 -1  0
 Use linear search instead of GDIIS.
     Eigenvalues ---    0.00221   0.00229   0.00420   0.00551   0.00795
     Eigenvalues ---    0.01247   0.01466   0.02047   0.03070   0.04715
     Eigenvalues ---    0.04865   0.05347   0.05688   0.05759   0.05995
     Eigenvalues ---    0.06245   0.06493   0.07483   0.07728   0.08236
     Eigenvalues ---    0.08732   0.10735   0.11172   0.11724   0.14095
     Eigenvalues ---    0.15439   0.15599   0.16000   0.16000   0.16000
     Eigenvalues ---    0.16000   0.16022   0.16164   0.17155   0.20043
     Eigenvalues ---    0.22149   0.22403   0.23417   0.24144   0.24459
     Eigenvalues ---    0.25012   0.29962   0.31408   0.32687   0.32956
     Eigenvalues ---    0.33253   0.33971   0.34067   0.34184   0.34210
     Eigenvalues ---    0.34292   0.34324   0.34466   0.34645   0.45148
     Eigenvalues ---    0.49914   0.53665   0.58839   0.71852   1.00049
 RFO step:  Lambda=-1.90185108D-03 EMin= 2.21307462D-03
 Quartic linear search produced a step of -0.53801.
 Maximum step size (   0.050) exceeded in Quadratic search.
    -- Step size scaled by   0.300
 Iteration  1 RMS(Cart)=  0.07730969 RMS(Int)=  0.00147058
 Iteration  2 RMS(Cart)=  0.00455135 RMS(Int)=  0.00000615
 Iteration  3 RMS(Cart)=  0.00001078 RMS(Int)=  0.00000489
 Iteration  4 RMS(Cart)=  0.00000000 RMS(Int)=  0.00000489
 Variable       Old X    -DE/DX   Delta X   Delta X   Delta X     New X
                                 (Linear)    (Quad)   (Total)
    R1        2.04963   0.00087   0.00650  -0.00582   0.00068   2.05031
    R2        2.05730   0.00093   0.00635  -0.00562   0.00073   2.05803
    R3        2.05952   0.00043   0.00627  -0.00598   0.00029   2.05981
    R4        2.81707   0.00130   0.00647  -0.00496   0.00151   2.81859
    R5        3.04617   0.00110   0.00298  -0.00079   0.00218   3.04835
    R6        2.23946   0.00288   0.01062  -0.00997   0.00065   2.24012
    R7        2.08984  -0.00028   0.00391  -0.00308   0.00083   2.09066
    R8        2.06486   0.00126   0.00510  -0.00433   0.00077   2.06563
    R9        2.49243  -0.00016   0.00745  -0.00767  -0.00022   2.49222
   R10        3.42051   0.00231   0.00775  -0.00490   0.00286   3.42337
   R11        2.05919   0.00062   0.00474  -0.00409   0.00065   2.05985
   R12        2.06218   0.00071   0.00567  -0.00493   0.00073   2.06291
   R13        3.03946   0.00288   0.00631  -0.00565   0.00066   3.04012
   R14        2.59511   0.00180   0.00346  -0.00298   0.00048   2.59559
   R15        2.08154   0.00071   0.00515  -0.00425   0.00090   2.08244
   R16        2.87339   0.00099   0.00565  -0.00443   0.00122   2.87461
   R17        2.52310  -0.00217   0.00608  -0.00612  -0.00004   2.52306
   R18        2.05833   0.00083   0.00642  -0.00560   0.00083   2.05916
   R19        2.05308   0.00086   0.00623  -0.00547   0.00076   2.05385
   R20        2.05543   0.00087   0.00653  -0.00576   0.00077   2.05620
   R21        1.83297   0.00487   0.00849  -0.00735   0.00114   1.83411
    A1        1.94130  -0.00018  -0.00243   0.00248   0.00005   1.94135
    A2        1.93590   0.00002  -0.00199   0.00098  -0.00100   1.93489
    A3        1.92004   0.00023  -0.00053   0.00097   0.00044   1.92047
    A4        1.88010   0.00020   0.00220  -0.00363  -0.00142   1.87868
    A5        1.89559   0.00049   0.00283  -0.00245   0.00039   1.89598
    A6        1.88942  -0.00079   0.00010   0.00148   0.00159   1.89101
    A7        2.01913   0.00001   0.00180  -0.00268  -0.00088   2.01825
    A8        2.21169  -0.00017  -0.00067   0.00086   0.00020   2.21189
    A9        2.05149   0.00017  -0.00097   0.00152   0.00056   2.05205
   A10        1.71345  -0.00139   0.00528  -0.00489   0.00039   1.71384
   A11        1.84791  -0.00049   0.00230  -0.00307  -0.00076   1.84715
   A12        1.92781   0.00244  -0.00050   0.00219   0.00169   1.92950
   A13        1.96220   0.00035   0.00127  -0.00289  -0.00159   1.96061
   A14        1.96279   0.00023  -0.00232   0.00309   0.00078   1.96357
   A15        2.02062  -0.00108  -0.00423   0.00388  -0.00035   2.02027
   A16        2.16528   0.00894   0.00401  -0.00048   0.00353   2.16881
   A17        1.91282   0.00043   0.00058  -0.00155  -0.00095   1.91187
   A18        1.81302  -0.00306   0.00261  -0.00276  -0.00015   1.81287
   A19        1.89362  -0.00237  -0.00515   0.00406  -0.00110   1.89252
   A20        1.86596  -0.00020   0.00257  -0.00248   0.00009   1.86606
   A21        1.98042  -0.00156   0.00017  -0.00014   0.00003   1.98044
   A22        1.98998   0.00657  -0.00049   0.00246   0.00197   1.99195
   A23        1.78853  -0.00062   0.00140  -0.00186  -0.00045   1.78808
   A24        1.92305  -0.00069   0.00020  -0.00008   0.00012   1.92317
   A25        1.82848   0.00171   0.00146  -0.00182  -0.00035   1.82812
   A26        1.95331   0.00049   0.00122  -0.00154  -0.00031   1.95300
   A27        1.95145  -0.00090  -0.00297   0.00295  -0.00002   1.95143
   A28        2.00223  -0.00000  -0.00097   0.00183   0.00086   2.00309
   A29        1.92701   0.00012   0.00074  -0.00049   0.00025   1.92726
   A30        1.92366   0.00006   0.00086  -0.00067   0.00019   1.92385
   A31        1.91420  -0.00000   0.00012  -0.00019  -0.00008   1.91412
   A32        1.89946  -0.00006  -0.00082   0.00085   0.00003   1.89949
   A33        1.89381  -0.00006  -0.00046   0.00032  -0.00014   1.89367
   A34        1.90526  -0.00006  -0.00048   0.00021  -0.00027   1.90500
   A35        1.91957   0.01506   0.00402   0.00277   0.00679   1.92635
   A36        3.10056   0.01399   0.02330   0.03962   0.06293   3.16349
   A37        3.00974  -0.00099  -0.00955   0.00867  -0.00088   3.00886
    D1       -3.12566  -0.00010  -0.00601   0.01080   0.00479  -3.12087
    D2       -0.03047   0.00041  -0.00104   0.00288   0.00184  -0.02863
    D3        1.02904  -0.00033  -0.00449   0.00870   0.00421   1.03325
    D4       -2.15896   0.00017   0.00048   0.00078   0.00126  -2.15770
    D5       -1.00772  -0.00042  -0.00870   0.01352   0.00482  -1.00290
    D6        2.08747   0.00009  -0.00373   0.00559   0.00187   2.08934
    D7        1.45929   0.00031  -0.00695   0.00982   0.00287   1.46216
    D8       -2.79578   0.00000  -0.00279   0.00388   0.00108  -2.79470
    D9       -0.59570  -0.00014  -0.00679   0.00798   0.00119  -0.59451
   D10       -1.64036  -0.00014  -0.01144   0.01698   0.00555  -1.63481
   D11        0.38775  -0.00045  -0.00728   0.01104   0.00375   0.39150
   D12        2.58783  -0.00058  -0.01129   0.01515   0.00386   2.59169
   D13        1.68709  -0.00053   0.00158  -0.00202  -0.00044   1.68664
   D14       -0.20773  -0.00035  -0.00327   0.00100  -0.00228  -0.21002
   D15       -2.49668  -0.00005   0.00121  -0.00161  -0.00039  -2.49707
   D16       -0.77723  -0.00275  -0.04496  -0.04311  -0.08807  -0.86531
   D17        0.91722  -0.00013  -0.00162  -0.00418  -0.00580   0.91142
   D18       -1.16408  -0.00005  -0.00390  -0.00134  -0.00524  -1.16932
   D19        2.95681  -0.00072  -0.00375  -0.00238  -0.00613   2.95067
   D20       -1.10497   0.00087  -0.00458  -0.00013  -0.00470  -1.10967
   D21        3.09692   0.00096  -0.00686   0.00271  -0.00415   3.09277
   D22        0.93462   0.00029  -0.00672   0.00168  -0.00504   0.92958
   D23        2.97487  -0.00155  -0.00645   0.00025  -0.00620   2.96867
   D24        0.89358  -0.00147  -0.00873   0.00308  -0.00565   0.88793
   D25       -1.26872  -0.00214  -0.00859   0.00205  -0.00654  -1.27526
   D26       -2.93406   0.00243  -0.00076   0.00436   0.00361  -2.93045
   D27       -0.80371   0.00023  -0.00360   0.00523   0.00163  -0.80209
   D28        1.33830   0.00396  -0.00036   0.00372   0.00336   1.34167
   D29        1.05894  -0.00085   0.00074  -0.00125  -0.00051   1.05843
   D30       -1.04012  -0.00089   0.00073  -0.00157  -0.00084  -1.04096
   D31       -3.13822  -0.00086   0.00070  -0.00128  -0.00058  -3.13880
   D32       -0.91897   0.00003  -0.00181   0.00195   0.00014  -0.91883
   D33       -3.01804  -0.00001  -0.00181   0.00163  -0.00018  -3.01822
   D34        1.16705   0.00003  -0.00184   0.00191   0.00007   1.16713
   D35        3.11690   0.00085   0.00212  -0.00243  -0.00031   3.11659
   D36        1.01783   0.00081   0.00211  -0.00275  -0.00064   1.01719
   D37       -1.08026   0.00085   0.00209  -0.00247  -0.00038  -1.08064
         Item               Value     Threshold  Converged?
 Maximum Force            0.015062     0.000450     NO 
 RMS     Force            0.002697     0.000300     NO 
 Maximum Displacement     0.218334     0.001800     NO 
 RMS     Displacement     0.079836     0.001200     NO 
 Predicted change in Energy=-7.864502D-04
 GradGradGradGradGradGradGradGradGradGradGradGradGradGradGradGradGradGrad

                          Input orientation:                          
 ---------------------------------------------------------------------
 Center     Atomic      Atomic             Coordinates (Angstroms)
 Number     Number       Type             X           Y           Z
 ---------------------------------------------------------------------
      1          1           0        2.540615    0.836688    2.103404
      2          6           0        1.902890    0.275348    1.428585
      3          1           0        1.793942   -0.757425    1.756557
      4          1           0        0.906111    0.713920    1.381670
      5          6           0        2.483133    0.280285    0.054555
      6          6           0        1.623351   -0.494750   -1.068943
      7          1           0        0.920482    0.321679   -1.320714
      8          1           0        2.320541   -0.708535   -1.883226
      9          8           0        3.473944    0.829432   -0.294655
     10          8           0        1.014812   -1.541400   -0.545972
     11          1           0       -3.038585   -0.674438    1.352453
     12          6           0       -2.024760   -0.502985    0.990633
     13          1           0       -1.357441   -0.337857    1.838637
     14          6           0       -2.129049    0.893185    0.198202
     15          1           0       -2.602067    1.554012    0.942462
     16          6           0       -2.991588    0.728675   -1.043954
     17          1           0       -3.999543    0.419401   -0.768746
     18          1           0       -2.562150   -0.021276   -1.703042
     19          1           0       -3.054088    1.676522   -1.574641
     20          8           0       -0.863120    1.242864   -0.042139
     21          8           0       -1.657936   -1.568395    0.205196
     22          1           0       -0.704846   -1.542042    0.023728
 ---------------------------------------------------------------------
                    Distance matrix (angstroms):
                    1          2          3          4          5
     1  H    0.000000
     2  C    1.084977   0.000000
     3  H    1.794162   1.089061   0.000000
     4  H    1.790970   1.090006   1.758875   0.000000
     5  C    2.123834   1.491532   2.109179   2.106246   0.000000
     6  C    3.560601   2.628467   2.842807   2.825035   1.613118
     7  H    3.822911   2.919918   3.375943   2.730740   2.082056
     8  H    4.281280   3.480021   3.678004   3.831910   2.181558
     9  O    2.573294   2.396827   3.089982   3.068741   1.185418
    10  O    3.873315   2.826328   2.554075   2.968853   2.415602
    11  H    5.828799   5.032500   4.850103   4.181988   5.751991
    12  C    4.886269   4.027907   3.903058   3.197464   4.670209
    13  H    4.079767   3.342741   3.180250   2.537464   4.279609
    14  C    5.043683   4.260527   4.532421   3.262657   4.654943
    15  H    5.320669   4.708071   5.032930   3.634002   5.316955
    16  C    6.365752   5.502261   5.740440   4.590853   5.601816
    17  H    7.155210   6.299819   6.428572   5.364371   6.536227
    18  H    6.423654   5.461836   5.611263   4.699446   5.351164
    19  H    6.747891   5.962741   6.365875   5.034834   5.938398
    20  O    4.043976   3.278708   3.781064   2.331779   3.483291
    21  O    5.197639   4.192320   3.870382   3.628691   4.537485
    22  H    4.529505   3.475171   3.140423   3.086836   3.672197
                    6          7          8          9         10
     6  C    0.000000
     7  H    1.106332   0.000000
     8  H    1.093084   1.826999   0.000000
     9  O    2.403678   2.798353   2.493840   0.000000
    10  O    1.318824   2.019947   2.046177   3.425103   0.000000
    11  H    5.256339   4.879782   6.260272   6.883867   4.559130
    12  C    4.189348   3.833646   5.213727   5.801986   3.560682
    13  H    4.166984   3.950369   5.245685   5.408861   3.572458
    14  C    4.196728   3.454470   5.166884   5.624989   4.045350
    15  H    5.108555   4.364511   6.110294   6.242866   4.987868
    16  C    4.774417   3.942909   5.566746   6.509586   4.631681
    17  H    5.704623   4.951854   6.515962   7.499726   5.388703
    18  H    4.259657   3.520300   4.934112   6.256331   4.055150
    19  H    5.181563   4.206814   5.888154   6.706051   5.288585
    20  O    3.202525   2.380036   4.163322   4.364036   3.395969
    21  O    3.680081   3.542460   4.574838   5.686442   2.776431
    22  H    2.776914   2.814723   3.672080   4.815344   1.811569
                   11         12         13         14         15
    11  H    0.000000
    12  C    1.090023   0.000000
    13  H    1.782107   1.091647   0.000000
    14  C    2.148719   1.608761   2.191317   0.000000
    15  H    2.307515   2.137016   2.435445   1.101980   0.000000
    16  C    2.777355   2.567350   3.480985   1.521180   2.186036
    17  H    2.572821   2.801067   3.788481   2.158288   2.483649
    18  H    3.160642   2.788676   3.754335   2.153728   3.079255
    19  H    3.754348   3.519999   4.311241   2.147623   2.560300
    20  O    3.217698   2.337523   2.506063   1.335146   2.022421
    21  O    2.005380   1.373525   2.067038   2.506267   3.344304
    22  H    2.822160   1.938226   2.273727   2.826504   3.745540
                   16         17         18         19         20
    16  C    0.000000
    17  H    1.089661   0.000000
    18  H    1.086849   1.770086   0.000000
    19  H    1.088094   1.767400   1.772289   0.000000
    20  O    2.407987   3.323131   2.691347   2.708683   0.000000
    21  O    2.935223   3.222269   2.617738   3.955572   2.931909
    22  H    3.394892   3.915393   2.957032   4.293352   2.790178
                   21         22
    21  O    0.000000
    22  H    0.970571   0.000000
 Stoichiometry    C6H12O4(3)
 Framework group  C1[X(C6H12O4)]
 Deg. of freedom    60
 Full point group                 C1      NOp   1
 Largest Abelian subgroup         C1      NOp   1
 Largest concise Abelian subgroup C1      NOp   1
                         Standard orientation:                         
 ---------------------------------------------------------------------
 Center     Atomic      Atomic             Coordinates (Angstroms)
 Number     Number       Type             X           Y           Z
 ---------------------------------------------------------------------
      1          1           0       -2.559646   -0.861182    2.066469
      2          6           0       -1.915688   -0.291085    1.405044
      3          1           0       -1.810852    0.737620    1.746848
      4          1           0       -0.918135   -0.728355    1.362643
      5          6           0       -2.482211   -0.279399    0.025341
      6          6           0       -1.611912    0.510088   -1.079847
      7          1           0       -0.905906   -0.302673   -1.334687
      8          1           0       -2.301130    0.733464   -1.898330
      9          8           0       -3.469048   -0.824861   -0.340503
     10          8           0       -1.009464    1.550599   -0.537915
     11          1           0        3.025526    0.662980    1.389948
     12          6           0        2.015495    0.495323    1.015943
     13          1           0        1.339897    0.319242    1.855142
     14          6           0        2.128807   -0.890850    0.207365
     15          1           0        2.594926   -1.560520    0.948065
     16          6           0        3.003543   -0.710368   -1.023997
     17          1           0        4.008454   -0.403832   -0.734945
     18          1           0        2.580081    0.047395   -1.677997
     19          1           0        3.072097   -1.651524   -1.565729
     20          8           0        0.865620   -1.238398   -0.049896
     21          8           0        1.655647    1.570130    0.240140
     22          1           0        0.704433    1.545369    0.048866
 ---------------------------------------------------------------------
 Rotational constants (GHZ):           2.0632049           0.6398665           0.6016048
 Standard basis: Aug-CC-pVTZ (5D, 7F)
 There are   850 symmetry adapted cartesian basis functions of A   symmetry.
 There are   736 symmetry adapted basis functions of A   symmetry.
   736 basis functions,  1044 primitive gaussians,   850 cartesian basis functions
    41 alpha electrons       39 beta electrons
       nuclear repulsion energy       555.2130691369 Hartrees.
 NAtoms=   22 NActive=   22 NUniq=   22 SFac= 1.00D+00 NAtFMM=   60 NAOKFM=F Big=F
 Integral buffers will be    131072 words long.
 Raffenetti 2 integral format.
 Two-electron integral symmetry is turned on.
 Nuclear repulsion after empirical dispersion term =      555.2004857115 Hartrees.
 One-electron integrals computed using PRISM.
 NBasis=   736 RedAO= T EigKep=  5.00D-06  NBF=   736
 NBsUse=   736 1.00D-06 EigRej= -1.00D+00 NBFU=   736
 Lowest energy guess from the checkpoint file:  "/scratch/kurten/scratch_galib/third-paper/AceO-iPrOH/SYS_1A_1B/DFT_high/calc-LM/TMP/G165127289_11_12_2126/Gau-234949.chk"
 B after Tr=    -0.000000    0.000000    0.000000
         Rot=    0.999989   -0.003235    0.001129   -0.003168 Ang=  -0.53 deg.
 B after Tr=    -0.000000   -0.000000   -0.000000
         Rot=    0.996374   -0.084823   -0.005448   -0.003862 Ang=  -9.76 deg.
 Initial guess <Sx>= 0.0000 <Sy>= 0.0000 <Sz>= 1.0000 <S**2>= 2.0131 S= 1.0044
 Requested convergence on RMS density matrix=1.00D-08 within 128 cycles.
 Requested convergence on MAX density matrix=1.00D-06.
 Requested convergence on             energy=1.00D-06.
 No special actions if energy rises.
 Restarting incremental Fock formation.
 SCF Done:  E(UwB97XD) =  -536.648130142     A.U. after   24 cycles
            NFock= 24  Conv=0.24D-08     -V/T= 2.0057
 <Sx>= 0.0000 <Sy>= 0.0000 <Sz>= 1.0000 <S**2>= 2.0131 S= 1.0044
 <L.S>=  0.00000000000    
 Annihilation of the first spin contaminant:
 S**2 before annihilation     2.0131,   after     2.0001
 Calling FoFJK, ICntrl=      2127 FMM=F ISym2X=0 I1Cent= 0 IOpClX= 1 NMat=1 NMatS=1 NMatT=0.
 ***** Axes restored to original set *****
 -------------------------------------------------------------------
 Center     Atomic                   Forces (Hartrees/Bohr)
 Number     Number              X              Y              Z
 -------------------------------------------------------------------
      1        1           0.000408063    0.000262909    0.000386299
      2        6           0.000250107   -0.000829948    0.000349802
      3        1           0.000051824   -0.000732239    0.000309905
      4        1          -0.000717498    0.000521706   -0.000566491
      5        6          -0.001131836    0.002765402    0.000680159
      6        6          -0.001986247   -0.002490291   -0.000031105
      7        1           0.000233722    0.000726181    0.000422475
      8        1           0.000652512   -0.000190109   -0.000440004
      9        8           0.001594855   -0.000212236   -0.000528227
     10        8           0.000265293    0.000116024   -0.000663652
     11        1          -0.000393249   -0.000166213    0.000098286
     12        6           0.000494659   -0.001154508    0.000008786
     13        1           0.000290374    0.000051081    0.000483818
     14        6           0.000680191    0.000721389   -0.000752914
     15        1          -0.000235960    0.000205215    0.000375523
     16        6          -0.000047201   -0.000011370    0.000108744
     17        1          -0.000506034   -0.000151971    0.000117508
     18        1           0.000214543   -0.000408616   -0.000403002
     19        1          -0.000046666    0.000524375   -0.000317177
     20        8          -0.000003092    0.000244014    0.000126487
     21        8          -0.001689197    0.000086296    0.000312454
     22        1           0.001620837    0.000122911   -0.000077675
 -------------------------------------------------------------------
 Cartesian Forces:  Max     0.002765402 RMS     0.000758487

 GradGradGradGradGradGradGradGradGradGradGradGradGradGradGradGradGradGrad
 Berny optimization.
 Using GEDIIS/GDIIS optimizer.
 FormGI is forming the generalized inverse of G from B-inverse, IUseBI=4.
 Internal  Forces:  Max     0.001535253 RMS     0.000449065
 Search for a local minimum.
 Step number   7 out of a maximum of  105
 All quantities printed in internal units (Hartrees-Bohrs-Radians)
 Mixed Optimization -- En-DIIS/RFO-DIIS
 Update second derivatives using D2CorX and points    3    2    4    1    6
                                                      5    7
 DE= -4.59D-04 DEPred=-7.86D-04 R= 5.84D-01
 TightC=F SS=  1.41D+00  RLast= 8.63D-02 DXNew= 8.4090D-02 2.5886D-01
 Trust test= 5.84D-01 RLast= 8.63D-02 DXMaxT set to 8.41D-02
 ITU=  1 -1  0  0 -1 -1  0
 Use linear search instead of GDIIS.
     Eigenvalues ---    0.00213   0.00246   0.00420   0.00588   0.00806
     Eigenvalues ---    0.01078   0.01516   0.02087   0.03863   0.04731
     Eigenvalues ---    0.04877   0.05644   0.05684   0.05759   0.05864
     Eigenvalues ---    0.06359   0.06719   0.07473   0.07774   0.08286
     Eigenvalues ---    0.08732   0.10456   0.11576   0.11967   0.14152
     Eigenvalues ---    0.15769   0.15996   0.15999   0.16000   0.16000
     Eigenvalues ---    0.16011   0.16045   0.16935   0.18655   0.21789
     Eigenvalues ---    0.22592   0.23000   0.23439   0.23948   0.25018
     Eigenvalues ---    0.29985   0.32047   0.32833   0.33197   0.33879
     Eigenvalues ---    0.34062   0.34182   0.34211   0.34295   0.34321
     Eigenvalues ---    0.34464   0.34641   0.36884   0.37884   0.48078
     Eigenvalues ---    0.50879   0.55499   0.57994   0.77823   1.02969
 RFO step:  Lambda=-1.51544718D-04 EMin= 2.12514503D-03
 Quartic linear search produced a step of -0.12451.
 Iteration  1 RMS(Cart)=  0.02378956 RMS(Int)=  0.00038738
 Iteration  2 RMS(Cart)=  0.00052933 RMS(Int)=  0.00012751
 Iteration  3 RMS(Cart)=  0.00000022 RMS(Int)=  0.00012751
 Variable       Old X    -DE/DX   Delta X   Delta X   Delta X     New X
                                 (Linear)    (Quad)   (Total)
    R1        2.05031   0.00062   0.00142  -0.00041   0.00101   2.05132
    R2        2.05803   0.00078   0.00138   0.00012   0.00150   2.05953
    R3        2.05981   0.00089   0.00142   0.00004   0.00146   2.06127
    R4        2.81859   0.00045   0.00131  -0.00013   0.00118   2.81977
    R5        3.04835   0.00154   0.00042   0.00678   0.00720   3.05555
    R6        2.24012   0.00139   0.00238  -0.00240  -0.00002   2.24010
    R7        2.09066   0.00029   0.00080   0.00016   0.00096   2.09162
    R8        2.06563   0.00078   0.00108   0.00057   0.00165   2.06728
    R9        2.49222  -0.00067   0.00175  -0.00395  -0.00220   2.49002
   R10        3.42337  -0.00033   0.00144  -0.00681  -0.00537   3.41800
   R11        2.05985   0.00042   0.00102  -0.00020   0.00082   2.06066
   R12        2.06291   0.00056   0.00122  -0.00013   0.00109   2.06400
   R13        3.04012   0.00133   0.00138   0.00266   0.00404   3.04416
   R14        2.59559  -0.00032   0.00074  -0.00165  -0.00091   2.59468
   R15        2.08244   0.00048   0.00108   0.00004   0.00112   2.08356
   R16        2.87461   0.00063   0.00115   0.00065   0.00181   2.87642
   R17        2.52306   0.00004   0.00141  -0.00209  -0.00068   2.52238
   R18        2.05916   0.00054   0.00138  -0.00041   0.00098   2.06014
   R19        2.05385   0.00061   0.00135  -0.00023   0.00112   2.05496
   R20        2.05620   0.00061   0.00142  -0.00033   0.00109   2.05729
   R21        1.83411   0.00124   0.00182  -0.00050   0.00132   1.83544
    A1        1.94135  -0.00005  -0.00057   0.00101   0.00044   1.94179
    A2        1.93489   0.00028  -0.00033   0.00091   0.00057   1.93547
    A3        1.92047   0.00008  -0.00018   0.00083   0.00065   1.92112
    A4        1.87868   0.00034   0.00069  -0.00024   0.00044   1.87912
    A5        1.89598   0.00017   0.00061   0.00017   0.00078   1.89676
    A6        1.89101  -0.00084  -0.00017  -0.00281  -0.00299   1.88802
    A7        2.01825  -0.00055   0.00053  -0.00202  -0.00220   2.01604
    A8        2.21189   0.00064  -0.00018   0.00359   0.00269   2.21458
    A9        2.05205  -0.00007  -0.00029   0.00129   0.00028   2.05234
   A10        1.71384  -0.00119   0.00117  -0.00798  -0.00681   1.70704
   A11        1.84715  -0.00013   0.00063  -0.00294  -0.00232   1.84483
   A12        1.92950   0.00076  -0.00032   0.00377   0.00344   1.93294
   A13        1.96061   0.00024   0.00049  -0.00065  -0.00017   1.96045
   A14        1.96357   0.00050  -0.00063   0.00528   0.00465   1.96822
   A15        2.02027  -0.00031  -0.00094   0.00078  -0.00015   2.02011
   A16        2.16881  -0.00031   0.00049  -0.00266  -0.00217   2.16664
   A17        1.91187  -0.00001   0.00025  -0.00094  -0.00068   1.91119
   A18        1.81287   0.00007   0.00062  -0.00004   0.00058   1.81345
   A19        1.89252  -0.00022  -0.00106   0.00037  -0.00069   1.89184
   A20        1.86606  -0.00005   0.00058  -0.00064  -0.00005   1.86600
   A21        1.98044   0.00004   0.00004   0.00058   0.00061   1.98106
   A22        1.99195   0.00017  -0.00036   0.00054   0.00018   1.99213
   A23        1.78808  -0.00013   0.00038  -0.00198  -0.00160   1.78648
   A24        1.92317   0.00002   0.00003   0.00021   0.00024   1.92341
   A25        1.82812   0.00012   0.00038  -0.00005   0.00033   1.82846
   A26        1.95300   0.00003   0.00032  -0.00114  -0.00082   1.95218
   A27        1.95143  -0.00007  -0.00068   0.00116   0.00048   1.95191
   A28        2.00309   0.00002  -0.00033   0.00146   0.00113   2.00422
   A29        1.92726   0.00001   0.00014  -0.00003   0.00011   1.92737
   A30        1.92385   0.00005   0.00018   0.00015   0.00032   1.92418
   A31        1.91412   0.00002   0.00004  -0.00003   0.00001   1.91413
   A32        1.89949  -0.00003  -0.00019   0.00023   0.00004   1.89953
   A33        1.89367  -0.00002  -0.00009  -0.00008  -0.00017   1.89350
   A34        1.90500  -0.00004  -0.00008  -0.00024  -0.00032   1.90468
   A35        1.92635  -0.00019   0.00009  -0.00106  -0.00098   1.92537
   A36        3.16349  -0.00032  -0.00244   0.00458   0.00214   3.16563
   A37        3.00886  -0.00020  -0.00210  -0.00352  -0.00562   3.00324
    D1       -3.12087  -0.00016  -0.00199  -0.03054  -0.03255   3.12976
    D2       -0.02863   0.00030  -0.00047   0.04057   0.04013   0.01150
    D3        1.03325  -0.00025  -0.00156  -0.03241  -0.03400   0.99924
    D4       -2.15770   0.00021  -0.00005   0.03869   0.03867  -2.11903
    D5       -1.00290  -0.00030  -0.00261  -0.03069  -0.03333  -1.03623
    D6        2.08934   0.00017  -0.00110   0.04042   0.03935   2.12869
    D7        1.46216   0.00025  -0.00197   0.01205   0.01004   1.47221
    D8       -2.79470   0.00001  -0.00078   0.00739   0.00658  -2.78813
    D9       -0.59451   0.00001  -0.00172   0.00873   0.00698  -0.58754
   D10       -1.63481  -0.00019  -0.00334  -0.05231  -0.05562  -1.69043
   D11        0.39150  -0.00043  -0.00215  -0.05698  -0.05909   0.33242
   D12        2.59169  -0.00043  -0.00309  -0.05563  -0.05869   2.53301
   D13        1.68664  -0.00053   0.00042  -0.00339  -0.00297   1.68368
   D14       -0.21002   0.00021  -0.00047   0.00129   0.00081  -0.20920
   D15       -2.49707  -0.00034   0.00033  -0.00379  -0.00346  -2.50053
   D16       -0.86531  -0.00032   0.00056   0.01953   0.02009  -0.84522
   D17        0.91142   0.00001   0.00035  -0.01598  -0.01563   0.89579
   D18       -1.16932   0.00004  -0.00025  -0.01367  -0.01392  -1.18324
   D19        2.95067  -0.00008  -0.00010  -0.01552  -0.01563   2.93504
   D20       -1.10967   0.00000  -0.00047  -0.01464  -0.01511  -1.12478
   D21        3.09277   0.00003  -0.00107  -0.01233  -0.01340   3.07937
   D22        0.92958  -0.00008  -0.00093  -0.01418  -0.01510   0.91448
   D23        2.96867  -0.00013  -0.00072  -0.01528  -0.01600   2.95267
   D24        0.88793  -0.00010  -0.00132  -0.01297  -0.01429   0.87364
   D25       -1.27526  -0.00021  -0.00117  -0.01482  -0.01599  -1.29126
   D26       -2.93045  -0.00005  -0.00062  -0.00077  -0.00140  -2.93185
   D27       -0.80209  -0.00020  -0.00103  -0.00132  -0.00235  -0.80444
   D28        1.34167  -0.00009  -0.00050  -0.00128  -0.00178   1.33989
   D29        1.05843  -0.00010   0.00023  -0.00206  -0.00183   1.05660
   D30       -1.04096  -0.00011   0.00027  -0.00242  -0.00215  -1.04311
   D31       -3.13880  -0.00011   0.00024  -0.00220  -0.00196  -3.14076
   D32       -0.91883   0.00003  -0.00044   0.00088   0.00045  -0.91838
   D33       -3.01822   0.00002  -0.00040   0.00052   0.00012  -3.01810
   D34        1.16713   0.00003  -0.00043   0.00075   0.00031   1.16744
   D35        3.11659   0.00008   0.00053  -0.00101  -0.00048   3.11611
   D36        1.01719   0.00007   0.00057  -0.00137  -0.00080   1.01639
   D37       -1.08064   0.00008   0.00053  -0.00115  -0.00062  -1.08126
         Item               Value     Threshold  Converged?
 Maximum Force            0.001535     0.000450     NO 
 RMS     Force            0.000449     0.000300     NO 
 Maximum Displacement     0.075050     0.001800     NO 
 RMS     Displacement     0.023754     0.001200     NO 
 Predicted change in Energy=-8.920683D-05
 GradGradGradGradGradGradGradGradGradGradGradGradGradGradGradGradGradGrad

                          Input orientation:                          
 ---------------------------------------------------------------------
 Center     Atomic      Atomic             Coordinates (Angstroms)
 Number     Number       Type             X           Y           Z
 ---------------------------------------------------------------------
      1          1           0        2.575115    0.796973    2.114203
      2          6           0        1.916774    0.266687    1.433231
      3          1           0        1.786464   -0.771579    1.737881
      4          1           0        0.929727    0.730168    1.406437
      5          6           0        2.480608    0.292177    0.051938
      6          6           0        1.608591   -0.478631   -1.070511
      7          1           0        0.906620    0.343925   -1.306581
      8          1           0        2.299930   -0.683897   -1.893104
      9          8           0        3.497900    0.794073   -0.292171
     10          8           0        1.006451   -1.530233   -0.553030
     11          1           0       -3.037613   -0.668329    1.364691
     12          6           0       -2.025609   -0.494618    0.997586
     13          1           0       -1.356190   -0.319535    1.842672
     14          6           0       -2.139030    0.896612    0.193467
     15          1           0       -2.627876    1.555652    0.929919
     16          6           0       -2.989380    0.713945   -1.055706
     17          1           0       -3.996124    0.393245   -0.787181
     18          1           0       -2.544717   -0.034318   -1.707550
     19          1           0       -3.059581    1.658418   -1.592588
     20          8           0       -0.875573    1.260403   -0.036720
     21          8           0       -1.657301   -1.564421    0.219691
     22          1           0       -0.704540   -1.533809    0.033472
 ---------------------------------------------------------------------
                    Distance matrix (angstroms):
                    1          2          3          4          5
     1  H    0.000000
     2  C    1.085513   0.000000
     3  H    1.795534   1.089857   0.000000
     4  H    1.792400   1.090777   1.760425   0.000000
     5  C    2.125249   1.492156   2.110881   2.105169   0.000000
     6  C    3.564230   2.630438   2.829227   2.838543   1.616927
     7  H    3.832870   2.921121   3.359647   2.740472   2.079830
     8  H    4.281029   3.480650   3.668159   3.842396   2.183702
     9  O    2.577242   2.398981   3.082432   3.079751   1.185408
    10  O    3.871786   2.828930   2.536188   2.992459   2.420807
    11  H    5.849068   5.042311   4.839592   4.206819   5.752970
    12  C    4.907311   4.038781   3.893153   3.225100   4.671112
    13  H    4.095788   3.350163   3.176728   2.552958   4.278077
    14  C    5.091396   4.287583   4.536252   3.303978   4.661162
    15  H    5.389734   4.750641   5.055215   3.683074   5.335150
    16  C    6.404594   5.519529   5.728839   4.628371   5.596922
    17  H    7.194596   6.317326   6.416469   5.402729   6.531646
    18  H    6.442788   5.464431   5.583339   4.727908   5.334444
    19  H    6.799426   5.988039   6.362473   5.076454   5.938416
    20  O    4.092492   3.308388   3.790066   2.371279   3.494177
    21  O    5.203720   4.195194   3.846169   3.655984   4.538435
    22  H    4.529693   3.474536   3.113054   3.111503   3.671476
                    6          7          8          9         10
     6  C    0.000000
     7  H    1.106838   0.000000
     8  H    1.093957   1.828042   0.000000
     9  O    2.407297   2.818934   2.486466   0.000000
    10  O    1.317659   2.022443   2.045769   3.417274   0.000000
    11  H    5.249134   4.870044   6.253226   6.899039   4.557959
    12  C    4.181470   3.822343   5.205977   5.816644   3.559536
    13  H    4.159553   3.934246   5.239847   5.418475   3.575927
    14  C    4.187314   3.439708   5.153266   5.658740   4.042386
    15  H    5.107610   4.354639   6.104777   6.292744   4.993011
    16  C    4.750136   3.921565   5.534618   6.532550   4.610389
    17  H    5.679196   4.930427   6.482560   7.521043   5.364732
    18  H    4.225304   3.495078   4.891521   6.261209   4.022620
    19  H    5.160560   4.188132   5.856715   6.740826   5.270749
    20  O    3.203753   2.372486   4.160563   4.405676   3.405325
    21  O    3.675543   3.541890   4.571532   5.692152   2.773778
    22  H    2.771778   2.813799   3.668908   4.815140   1.808726
                   11         12         13         14         15
    11  H    0.000000
    12  C    1.090456   0.000000
    13  H    1.782500   1.092221   0.000000
    14  C    2.151339   1.610898   2.193565   0.000000
    15  H    2.302825   2.137969   2.442668   1.102572   0.000000
    16  C    2.787711   2.570115   3.483675   1.522136   2.186748
    17  H    2.583842   2.802967   3.793868   2.159594   2.484296
    18  H    3.175466   2.792688   3.754733   2.155245   3.080773
    19  H    3.762942   3.523303   4.314493   2.148896   2.561244
    20  O    3.218443   2.339331   2.501862   1.334786   2.022901
    21  O    2.004811   1.373043   2.067481   2.507875   3.343844
    22  H    2.822132   1.937693   2.274272   2.826713   3.748013
                   16         17         18         19         20
    16  C    0.000000
    17  H    1.090178   0.000000
    18  H    1.087439   1.771009   0.000000
    19  H    1.088668   1.768178   1.773037   0.000000
    20  O    2.409383   3.324604   2.693328   2.710910   0.000000
    21  O    2.931215   3.211906   2.615909   3.954420   2.942189
    22  H    3.385144   3.901478   2.943787   4.287261   2.800321
                   21         22
    21  O    0.000000
    22  H    0.971272   0.000000
 Stoichiometry    C6H12O4(3)
 Framework group  C1[X(C6H12O4)]
 Deg. of freedom    60
 Full point group                 C1      NOp   1
 Largest Abelian subgroup         C1      NOp   1
 Largest concise Abelian subgroup C1      NOp   1
                         Standard orientation:                         
 ---------------------------------------------------------------------
 Center     Atomic      Atomic             Coordinates (Angstroms)
 Number     Number       Type             X           Y           Z
 ---------------------------------------------------------------------
      1          1           0       -2.595866   -0.803817    2.081833
      2          6           0       -1.931240   -0.270420    1.409450
      3          1           0       -1.806726    0.767421    1.717948
      4          1           0       -0.942885   -0.731572    1.392535
      5          6           0       -2.479653   -0.293946    0.021927
      6          6           0       -1.597024    0.481502   -1.088973
      7          1           0       -0.890572   -0.338884   -1.319152
      8          1           0       -2.279667    0.687121   -1.918708
      9          8           0       -3.491897   -0.797360   -0.334623
     10          8           0       -1.003102    1.533259   -0.562388
     11          1           0        3.021421    0.676108    1.398094
     12          6           0        2.013958    0.500944    1.019373
     13          1           0        1.335612    0.322335    1.856566
     14          6           0        2.139519   -0.888124    0.213322
     15          1           0        2.621690   -1.547775    0.953617
     16          6           0        3.003252   -0.700564   -1.025906
     17          1           0        4.006208   -0.378191   -0.745474
     18          1           0        2.564115    0.048213   -1.680899
     19          1           0        3.081595   -1.643606   -1.564175
     20          8           0        0.879541   -1.254265   -0.031725
     21          8           0        1.651826    1.571730    0.239934
     22          1           0        0.701263    1.539374    0.043079
 ---------------------------------------------------------------------
 Rotational constants (GHZ):           2.0677201           0.6365283           0.6004852
 Standard basis: Aug-CC-pVTZ (5D, 7F)
 There are   850 symmetry adapted cartesian basis functions of A   symmetry.
 There are   736 symmetry adapted basis functions of A   symmetry.
   736 basis functions,  1044 primitive gaussians,   850 cartesian basis functions
    41 alpha electrons       39 beta electrons
       nuclear repulsion energy       554.7579530557 Hartrees.
 NAtoms=   22 NActive=   22 NUniq=   22 SFac= 1.00D+00 NAtFMM=   60 NAOKFM=F Big=F
 Integral buffers will be    131072 words long.
 Raffenetti 2 integral format.
 Two-electron integral symmetry is turned on.
 Nuclear repulsion after empirical dispersion term =      554.7453837016 Hartrees.
 One-electron integrals computed using PRISM.
 NBasis=   736 RedAO= T EigKep=  5.07D-06  NBF=   736
 NBsUse=   736 1.00D-06 EigRej= -1.00D+00 NBFU=   736
 Initial guess from the checkpoint file:  "/scratch/kurten/scratch_galib/third-paper/AceO-iPrOH/SYS_1A_1B/DFT_high/calc-LM/TMP/G165127289_11_12_2126/Gau-234949.chk"
 B after Tr=     0.000000   -0.000000   -0.000000
         Rot=    0.999989    0.004625    0.000764    0.000089 Ang=   0.54 deg.
 Initial guess <Sx>= 0.0000 <Sy>= 0.0000 <Sz>= 1.0000 <S**2>= 2.0132 S= 1.0044
 ExpMin= 2.53D-02 ExpMax= 1.53D+04 ExpMxC= 5.22D+02 IAcc=3 IRadAn=         7 AccDes= 0.00D+00
 Harris functional with IExCor= 4639 and IRadAn=       7 diagonalized for initial guess.
 HarFok:  IExCor= 4639 AccDes= 0.00D+00 IRadAn=         7 IDoV= 1 UseB2=F ITyADJ=14
 ICtDFT=  3500011 ScaDFX=  1.000000  1.000000  1.000000  1.000000
 FoFCou: FMM=F IPFlag=           0 FMFlag=      100000 FMFlg1=           0
         NFxFlg=           0 DoJE=T BraDBF=F KetDBF=T FulRan=T
         wScrn=  0.000000 ICntrl=       500 IOpCl=  0 I1Cent=   200000004 NGrid=           0
         NMat0=    1 NMatS0=      1 NMatT0=    0 NMatD0=    1 NMtDS0=    0 NMtDT0=    0
 Petite list used in FoFCou.
 Requested convergence on RMS density matrix=1.00D-08 within 128 cycles.
 Requested convergence on MAX density matrix=1.00D-06.
 Requested convergence on             energy=1.00D-06.
 No special actions if energy rises.
 Restarting incremental Fock formation.
 SCF Done:  E(UwB97XD) =  -536.648060832     A.U. after   23 cycles
            NFock= 23  Conv=0.35D-08     -V/T= 2.0057
 <Sx>= 0.0000 <Sy>= 0.0000 <Sz>= 1.0000 <S**2>= 2.0133 S= 1.0044
 <L.S>=  0.00000000000    
 Annihilation of the first spin contaminant:
 S**2 before annihilation     2.0133,   after     2.0001
 Calling FoFJK, ICntrl=      2127 FMM=F ISym2X=0 I1Cent= 0 IOpClX= 1 NMat=1 NMatS=1 NMatT=0.
 ***** Axes restored to original set *****
 -------------------------------------------------------------------
 Center     Atomic                   Forces (Hartrees/Bohr)
 Number     Number              X              Y              Z
 -------------------------------------------------------------------
      1        1           0.000137771    0.000159067    0.000121673
      2        6          -0.001460862    0.001802014   -0.000283222
      3        1           0.000336124   -0.000154301   -0.000388503
      4        1          -0.000580710    0.000193198    0.000187127
      5        6           0.002984720   -0.004896050    0.002136197
      6        6          -0.001639427   -0.000878225   -0.000750148
      7        1          -0.000481496    0.000285803    0.000100226
      8        1           0.000285897    0.000101242   -0.000017249
      9        8          -0.000561535    0.002116476   -0.000801962
     10        8           0.000303311    0.001277068   -0.000484881
     11        1          -0.000183023    0.000003848   -0.000080272
     12        6           0.000136252   -0.000866887    0.000340933
     13        1           0.000088451    0.000090983    0.000137270
     14        6           0.000237569    0.000617822   -0.000589830
     15        1           0.000013465    0.000071808    0.000157373
     16        6           0.000067814   -0.000044295    0.000188347
     17        1          -0.000163203   -0.000100077    0.000035737
     18        1           0.000054574   -0.000154969   -0.000128651
     19        1           0.000002840    0.000233973   -0.000083478
     20        8           0.000123328    0.000031599    0.000153006
     21        8          -0.000855581    0.000214723    0.000159292
     22        1           0.001153722   -0.000104818   -0.000108984
 -------------------------------------------------------------------
 Cartesian Forces:  Max     0.004896050 RMS     0.000950712

 GradGradGradGradGradGradGradGradGradGradGradGradGradGradGradGradGradGrad
 Berny optimization.
 Using GEDIIS/GDIIS optimizer.
 FormGI is forming the generalized inverse of G from B-inverse, IUseBI=4.
 Internal  Forces:  Max     0.001909570 RMS     0.000526214
 Search for a local minimum.
 Step number   8 out of a maximum of  105
 All quantities printed in internal units (Hartrees-Bohrs-Radians)
 Mixed Optimization -- En-DIIS/RFO-DIIS
 Swapping is turned off.
 Update second derivatives using D2CorX and points    3    2    4    1    6
                                                      5    7    8
 DE=  6.93D-05 DEPred=-8.92D-05 R=-7.77D-01
 Trust test=-7.77D-01 RLast= 1.45D-01 DXMaxT set to 5.00D-02
 ITU= -1  1 -1  0  0 -1 -1  0
     Eigenvalues ---    0.00210   0.00240   0.00420   0.00789   0.01111
     Eigenvalues ---    0.01526   0.02106   0.02506   0.03669   0.04638
     Eigenvalues ---    0.04867   0.05407   0.05683   0.05758   0.05788
     Eigenvalues ---    0.06354   0.06609   0.07520   0.07741   0.08365
     Eigenvalues ---    0.08687   0.09539   0.11590   0.12176   0.14125
     Eigenvalues ---    0.15684   0.15995   0.16000   0.16000   0.16002
     Eigenvalues ---    0.16047   0.16277   0.17110   0.18477   0.20008
     Eigenvalues ---    0.22538   0.22815   0.23485   0.24043   0.25023
     Eigenvalues ---    0.29973   0.30676   0.32860   0.33231   0.33267
     Eigenvalues ---    0.33942   0.34065   0.34214   0.34226   0.34300
     Eigenvalues ---    0.34333   0.34463   0.34643   0.36624   0.47535
     Eigenvalues ---    0.50699   0.53855   0.57515   0.96832   1.19693
 En-DIIS/RFO-DIIS/Sim-DIIS IScMMF=       -3 using points:     8    7
 RFO step:  Lambda=-2.58398902D-04.
 DidBck=T Rises=T En-DIIS coefs:    0.42803    0.57197
 Iteration  1 RMS(Cart)=  0.01344735 RMS(Int)=  0.00013073
 Iteration  2 RMS(Cart)=  0.00019992 RMS(Int)=  0.00001317
 Iteration  3 RMS(Cart)=  0.00000002 RMS(Int)=  0.00001317
 Variable       Old X    -DE/DX   Delta X   Delta X   Delta X     New X
                                 (Linear)    (Quad)   (Total)
    R1        2.05132   0.00024  -0.00058   0.00109   0.00051   2.05184
    R2        2.05953  -0.00000  -0.00086   0.00130   0.00044   2.05997
    R3        2.06127   0.00060  -0.00083   0.00189   0.00106   2.06233
    R4        2.81977   0.00022  -0.00067   0.00087   0.00020   2.81996
    R5        3.05555   0.00076  -0.00412   0.00730   0.00318   3.05873
    R6        2.24010   0.00065   0.00001   0.00021   0.00022   2.24032
    R7        2.09162   0.00050  -0.00055   0.00117   0.00062   2.09224
    R8        2.06728   0.00017  -0.00094   0.00158   0.00063   2.06791
    R9        2.49002  -0.00158   0.00126  -0.00258  -0.00132   2.48869
   R10        3.41800  -0.00057   0.00307  -0.00608  -0.00301   3.41499
   R11        2.06066   0.00014  -0.00047   0.00080   0.00033   2.06100
   R12        2.06400   0.00018  -0.00062   0.00107   0.00045   2.06445
   R13        3.04416   0.00065  -0.00231   0.00469   0.00238   3.04654
   R14        2.59468  -0.00009   0.00052  -0.00088  -0.00036   2.59432
   R15        2.08356   0.00014  -0.00064   0.00101   0.00037   2.08393
   R16        2.87642   0.00002  -0.00103   0.00145   0.00041   2.87683
   R17        2.52238   0.00010   0.00039  -0.00064  -0.00025   2.52213
   R18        2.06014   0.00019  -0.00056   0.00097   0.00041   2.06055
   R19        2.05496   0.00021  -0.00064   0.00113   0.00049   2.05545
   R20        2.05729   0.00024  -0.00062   0.00114   0.00052   2.05780
   R21        1.83544   0.00049  -0.00076   0.00169   0.00093   1.83637
    A1        1.94179   0.00023  -0.00025   0.00044   0.00018   1.94198
    A2        1.93547  -0.00008  -0.00033   0.00080   0.00047   1.93594
    A3        1.92112   0.00002  -0.00037   0.00049   0.00012   1.92124
    A4        1.87912   0.00019  -0.00025   0.00137   0.00111   1.88024
    A5        1.89676  -0.00085  -0.00044  -0.00105  -0.00150   1.89526
    A6        1.88802   0.00048   0.00171  -0.00214  -0.00043   1.88759
    A7        2.01604  -0.00051   0.00126  -0.00188  -0.00066   2.01538
    A8        2.21458   0.00050  -0.00154   0.00248   0.00090   2.21548
    A9        2.05234   0.00005  -0.00016  -0.00030  -0.00050   2.05184
   A10        1.70704  -0.00036   0.00389  -0.00639  -0.00249   1.70455
   A11        1.84483   0.00035   0.00133  -0.00221  -0.00088   1.84395
   A12        1.93294  -0.00040  -0.00197   0.00250   0.00053   1.93347
   A13        1.96045   0.00012   0.00009   0.00084   0.00094   1.96139
   A14        1.96822  -0.00008  -0.00266   0.00326   0.00060   1.96882
   A15        2.02011   0.00027   0.00009   0.00059   0.00067   2.02079
   A16        2.16664  -0.00121   0.00124  -0.00259  -0.00135   2.16529
   A17        1.91119   0.00006   0.00039  -0.00030   0.00009   1.91128
   A18        1.81345   0.00022  -0.00033  -0.00030  -0.00064   1.81282
   A19        1.89184  -0.00008   0.00039  -0.00105  -0.00066   1.89118
   A20        1.86600  -0.00039   0.00003   0.00034   0.00037   1.86637
   A21        1.98106   0.00009  -0.00035   0.00097   0.00062   1.98168
   A22        1.99213   0.00012  -0.00010   0.00022   0.00012   1.99225
   A23        1.78648  -0.00005   0.00091  -0.00161  -0.00069   1.78579
   A24        1.92341   0.00004  -0.00014   0.00010  -0.00004   1.92337
   A25        1.82846  -0.00012  -0.00019   0.00121   0.00102   1.82948
   A26        1.95218   0.00004   0.00047  -0.00062  -0.00015   1.95203
   A27        1.95191  -0.00007  -0.00027   0.00001  -0.00026   1.95165
   A28        2.00422   0.00014  -0.00065   0.00076   0.00011   2.00434
   A29        1.92737   0.00001  -0.00006   0.00003  -0.00003   1.92733
   A30        1.92418   0.00004  -0.00019   0.00034   0.00016   1.92433
   A31        1.91413  -0.00007  -0.00000  -0.00007  -0.00008   1.91405
   A32        1.89953  -0.00004  -0.00002  -0.00009  -0.00011   1.89942
   A33        1.89350   0.00003   0.00010  -0.00005   0.00004   1.89354
   A34        1.90468   0.00002   0.00018  -0.00017   0.00001   1.90469
   A35        1.92537  -0.00091   0.00056  -0.00065  -0.00009   1.92528
   A36        3.16563  -0.00191  -0.00122   0.00518   0.00396   3.16958
   A37        3.00324   0.00002   0.00322   0.00010   0.00332   3.00656
    D1        3.12976   0.00075   0.01862   0.01172   0.03037  -3.12306
    D2        0.01150  -0.00091  -0.02295  -0.00429  -0.02727  -0.01577
    D3        0.99924   0.00100   0.01945   0.01155   0.03103   1.03027
    D4       -2.11903  -0.00066  -0.02212  -0.00446  -0.02661  -2.14563
    D5       -1.03623   0.00097   0.01906   0.01165   0.03074  -1.00549
    D6        2.12869  -0.00069  -0.02251  -0.00436  -0.02689   2.10180
    D7        1.47221  -0.00103  -0.00574  -0.02939  -0.03510   1.43711
    D8       -2.78813  -0.00094  -0.00376  -0.03154  -0.03528  -2.82340
    D9       -0.58754  -0.00062  -0.00399  -0.03075  -0.03470  -0.62224
   D10       -1.69043   0.00047   0.03181  -0.01490   0.01689  -1.67355
   D11        0.33242   0.00057   0.03380  -0.01706   0.01670   0.34912
   D12        2.53301   0.00089   0.03357  -0.01626   0.01728   2.55028
   D13        1.68368  -0.00106   0.00170  -0.00304  -0.00134   1.68234
   D14       -0.20920  -0.00035  -0.00047   0.00152   0.00105  -0.20815
   D15       -2.50053  -0.00072   0.00198  -0.00359  -0.00160  -2.50214
   D16       -0.84522  -0.00134  -0.01149   0.02236   0.01087  -0.83435
   D17        0.89579   0.00000   0.00894  -0.00884   0.00010   0.89589
   D18       -1.18324  -0.00003   0.00796  -0.00730   0.00067  -1.18258
   D19        2.93504  -0.00015   0.00894  -0.00902  -0.00008   2.93496
   D20       -1.12478  -0.00000   0.00864  -0.00851   0.00013  -1.12465
   D21        3.07937  -0.00004   0.00766  -0.00696   0.00070   3.08008
   D22        0.91448  -0.00015   0.00864  -0.00869  -0.00005   0.91442
   D23        2.95267   0.00010   0.00915  -0.01019  -0.00104   2.95163
   D24        0.87364   0.00007   0.00817  -0.00865  -0.00048   0.87317
   D25       -1.29126  -0.00005   0.00915  -0.01038  -0.00123  -1.29248
   D26       -2.93185  -0.00048   0.00080   0.00024   0.00104  -2.93081
   D27       -0.80444  -0.00040   0.00135  -0.00026   0.00109  -0.80335
   D28        1.33989  -0.00076   0.00102   0.00117   0.00219   1.34208
   D29        1.05660  -0.00001   0.00104  -0.00234  -0.00129   1.05531
   D30       -1.04311   0.00000   0.00123  -0.00247  -0.00124  -1.04435
   D31       -3.14076  -0.00000   0.00112  -0.00243  -0.00130   3.14112
   D32       -0.91838   0.00002  -0.00026  -0.00008  -0.00034  -0.91872
   D33       -3.01810   0.00003  -0.00007  -0.00021  -0.00028  -3.01838
   D34        1.16744   0.00002  -0.00018  -0.00017  -0.00035   1.16709
   D35        3.11611  -0.00004   0.00027  -0.00020   0.00007   3.11618
   D36        1.01639  -0.00003   0.00046  -0.00034   0.00012   1.01651
   D37       -1.08126  -0.00004   0.00035  -0.00030   0.00005  -1.08120
         Item               Value     Threshold  Converged?
 Maximum Force            0.001910     0.000450     NO 
 RMS     Force            0.000526     0.000300     NO 
 Maximum Displacement     0.048788     0.001800     NO 
 RMS     Displacement     0.013452     0.001200     NO 
 Predicted change in Energy=-1.305023D-04
 GradGradGradGradGradGradGradGradGradGradGradGradGradGradGradGradGradGrad

                          Input orientation:                          
 ---------------------------------------------------------------------
 Center     Atomic      Atomic             Coordinates (Angstroms)
 Number     Number       Type             X           Y           Z
 ---------------------------------------------------------------------
      1          1           0        2.556596    0.812600    2.114174
      2          6           0        1.907832    0.270940    1.432530
      3          1           0        1.771238   -0.761857    1.753418
      4          1           0        0.921904    0.735984    1.380620
      5          6           0        2.493830    0.269164    0.060145
      6          6           0        1.614815   -0.484085   -1.071158
      7          1           0        0.918639    0.347216   -1.294973
      8          1           0        2.304738   -0.683495   -1.896818
      9          8           0        3.505059    0.783809   -0.283405
     10          8           0        1.006593   -1.537229   -0.565847
     11          1           0       -3.027935   -0.670722    1.367955
     12          6           0       -2.017930   -0.495795    0.995438
     13          1           0       -1.343727   -0.321454    1.837173
     14          6           0       -2.137837    0.897554    0.193404
     15          1           0       -2.623180    1.554489    0.934333
     16          6           0       -2.996154    0.715803   -1.050710
     17          1           0       -4.000669    0.392488   -0.776159
     18          1           0       -2.554375   -0.030406   -1.707284
     19          1           0       -3.071722    1.661538   -1.585191
     20          8           0       -0.876757    1.264367   -0.044144
     21          8           0       -1.654307   -1.564235    0.213808
     22          1           0       -0.702000   -1.533767    0.022737
 ---------------------------------------------------------------------
                    Distance matrix (angstroms):
                    1          2          3          4          5
     1  H    0.000000
     2  C    1.085784   0.000000
     3  H    1.796064   1.090091   0.000000
     4  H    1.793374   1.091336   1.761782   0.000000
     5  C    2.125628   1.492259   2.110051   2.105356   0.000000
     6  C    3.565765   2.631421   2.842508   2.824873   1.618609
     7  H    3.810743   2.902343   3.354051   2.703691   2.079342
     8  H    4.288332   3.486121   3.689850   3.829981   2.184724
     9  O    2.578525   2.399709   3.089315   3.073102   1.185526
    10  O    3.886735   2.841692   2.562200   2.993894   2.422146
    11  H    5.826154   5.025205   4.815490   4.192876   5.751838
    12  C    4.887715   4.023747   3.873386   3.210650   4.670751
    13  H    4.071280   3.329760   3.147058   2.541594   4.270070
    14  C    5.072896   4.277326   4.524175   3.285970   4.676000
    15  H    5.364001   4.735585   5.034607   3.665616   5.347902
    16  C    6.392096   5.514840   5.724914   4.611177   5.619022
    17  H    7.178317   6.308998   6.406729   5.385295   6.549284
    18  H    6.437097   5.464479   5.587702   4.712432   5.357044
    19  H    6.788517   5.986348   6.361872   5.059816   5.968351
    20  O    4.080483   3.304754   3.787966   2.354638   3.515986
    21  O    5.195425   4.188315   3.840386   3.645452   4.537841
    22  H    4.527471   3.472133   3.115768   3.103656   3.669508
                    6          7          8          9         10
     6  C    0.000000
     7  H    1.107166   0.000000
     8  H    1.094291   1.829168   0.000000
     9  O    2.408554   2.811308   2.489348   0.000000
    10  O    1.316960   2.022497   2.045856   3.421888   0.000000
    11  H    5.247784   4.868555   6.252704   6.893668   4.557175
    12  C    4.179449   3.818388   5.204406   5.811733   3.559486
    13  H    4.151844   3.921194   5.233074   5.406402   3.574440
    14  C    4.194096   3.443862   5.158025   5.664147   4.048713
    15  H    5.112571   4.355663   6.108058   6.295407   4.998452
    16  C    4.764576   3.939686   5.547377   6.546690   4.618791
    17  H    5.691139   4.946797   6.493980   7.532057   5.370355
    18  H    4.241772   3.517730   4.906468   6.277509   4.031612
    19  H    5.179919   4.211253   5.873893   6.761591   5.282408
    20  O    3.212440   2.372590   4.165151   4.414577   3.415863
    21  O    3.674917   3.542614   4.572142   5.690306   2.772901
    22  H    2.768767   2.810859   3.667169   4.812923   1.807134
                   11         12         13         14         15
    11  H    0.000000
    12  C    1.090632   0.000000
    13  H    1.782894   1.092458   0.000000
    14  C    2.152054   1.612160   2.195124   0.000000
    15  H    2.302916   2.138628   2.443621   1.102768   0.000000
    16  C    2.788083   2.571306   3.485153   1.522354   2.186985
    17  H    2.583380   2.803365   3.794543   2.159927   2.484654
    18  H    3.176690   2.794471   3.756802   2.155743   3.081358
    19  H    3.763300   3.524800   4.316342   2.149236   2.561377
    20  O    3.219652   2.341192   2.504445   1.334655   2.022766
    21  O    2.004314   1.372855   2.067917   2.508909   3.344296
    22  H    2.822132   1.937835   2.274576   2.828794   3.749569
                   16         17         18         19         20
    16  C    0.000000
    17  H    1.090394   0.000000
    18  H    1.087697   1.771326   0.000000
    19  H    1.088942   1.768605   1.773479   0.000000
    20  O    2.409552   3.324882   2.693859   2.711170   0.000000
    21  O    2.932257   3.211575   2.617890   3.956144   2.944845
    22  H    3.387624   3.902552   2.946924   4.290803   2.804383
                   21         22
    21  O    0.000000
    22  H    0.971764   0.000000
 Stoichiometry    C6H12O4(3)
 Framework group  C1[X(C6H12O4)]
 Deg. of freedom    60
 Full point group                 C1      NOp   1
 Largest Abelian subgroup         C1      NOp   1
 Largest concise Abelian subgroup C1      NOp   1
                         Standard orientation:                         
 ---------------------------------------------------------------------
 Center     Atomic      Atomic             Coordinates (Angstroms)
 Number     Number       Type             X           Y           Z
 ---------------------------------------------------------------------
      1          1           0       -2.574817   -0.881821    2.059414
      2          6           0       -1.920800   -0.318272    1.400929
      3          1           0       -1.793018    0.705717    1.752235
      4          1           0       -0.932070   -0.777169    1.347644
      5          6           0       -2.490742   -0.280622    0.022312
      6          6           0       -1.602281    0.508113   -1.076975
      7          1           0       -0.899479   -0.313387   -1.315773
      8          1           0       -2.283488    0.727485   -1.904807
      9          8           0       -3.495362   -0.790025   -0.347444
     10          8           0       -1.005160    1.549412   -0.535194
     11          1           0        3.010715    0.647356    1.421047
     12          6           0        2.005996    0.478352    1.031876
     13          1           0        1.322875    0.277360    1.860376
     14          6           0        2.142074   -0.891356    0.192567
     15          1           0        2.621946   -1.566622    0.920466
     16          6           0        3.013954   -0.670814   -1.035744
     17          1           0        4.013601   -0.350756   -0.740398
     18          1           0        2.576221    0.091519   -1.676310
     19          1           0        3.100383   -1.600808   -1.595598
     20          8           0        0.885663   -1.257105   -0.070040
     21          8           0        1.646295    1.566655    0.276267
     22          1           0        0.696443    1.537219    0.073190
 ---------------------------------------------------------------------
 Rotational constants (GHZ):           2.0664680           0.6357005           0.5993903
 Standard basis: Aug-CC-pVTZ (5D, 7F)
 There are   850 symmetry adapted cartesian basis functions of A   symmetry.
 There are   736 symmetry adapted basis functions of A   symmetry.
   736 basis functions,  1044 primitive gaussians,   850 cartesian basis functions
    41 alpha electrons       39 beta electrons
       nuclear repulsion energy       554.5219266947 Hartrees.
 NAtoms=   22 NActive=   22 NUniq=   22 SFac= 1.00D+00 NAtFMM=   60 NAOKFM=F Big=F
 Integral buffers will be    131072 words long.
 Raffenetti 2 integral format.
 Two-electron integral symmetry is turned on.
 Nuclear repulsion after empirical dispersion term =      554.5093327366 Hartrees.
 One-electron integrals computed using PRISM.
 NBasis=   736 RedAO= T EigKep=  5.06D-06  NBF=   736
 NBsUse=   736 1.00D-06 EigRej= -1.00D+00 NBFU=   736
 Initial guess from the checkpoint file:  "/scratch/kurten/scratch_galib/third-paper/AceO-iPrOH/SYS_1A_1B/DFT_high/calc-LM/TMP/G165127289_11_12_2126/Gau-234949.chk"
 B after Tr=    -0.000000    0.000000    0.000000
         Rot=    0.999923   -0.012398   -0.000045   -0.000646 Ang=  -1.42 deg.
 Initial guess <Sx>= 0.0000 <Sy>= 0.0000 <Sz>= 1.0000 <S**2>= 2.0132 S= 1.0044
 ExpMin= 2.53D-02 ExpMax= 1.53D+04 ExpMxC= 5.22D+02 IAcc=3 IRadAn=         7 AccDes= 0.00D+00
 Harris functional with IExCor= 4639 and IRadAn=       7 diagonalized for initial guess.
 HarFok:  IExCor= 4639 AccDes= 0.00D+00 IRadAn=         7 IDoV= 1 UseB2=F ITyADJ=14
 ICtDFT=  3500011 ScaDFX=  1.000000  1.000000  1.000000  1.000000
 FoFCou: FMM=F IPFlag=           0 FMFlag=      100000 FMFlg1=           0
         NFxFlg=           0 DoJE=T BraDBF=F KetDBF=T FulRan=T
         wScrn=  0.000000 ICntrl=       500 IOpCl=  0 I1Cent=   200000004 NGrid=           0
         NMat0=    1 NMatS0=      1 NMatT0=    0 NMatD0=    1 NMtDS0=    0 NMtDT0=    0
 Petite list used in FoFCou.
 Requested convergence on RMS density matrix=1.00D-08 within 128 cycles.
 Requested convergence on MAX density matrix=1.00D-06.
 Requested convergence on             energy=1.00D-06.
 No special actions if energy rises.
 SCF Done:  E(UwB97XD) =  -536.648191034     A.U. after   18 cycles
            NFock= 18  Conv=0.90D-08     -V/T= 2.0057
 <Sx>= 0.0000 <Sy>= 0.0000 <Sz>= 1.0000 <S**2>= 2.0133 S= 1.0044
 <L.S>=  0.00000000000    
 Annihilation of the first spin contaminant:
 S**2 before annihilation     2.0133,   after     2.0001
 Calling FoFJK, ICntrl=      2127 FMM=F ISym2X=0 I1Cent= 0 IOpClX= 1 NMat=1 NMatS=1 NMatT=0.
 ***** Axes restored to original set *****
 -------------------------------------------------------------------
 Center     Atomic                   Forces (Hartrees/Bohr)
 Number     Number              X              Y              Z
 -------------------------------------------------------------------
      1        1           0.000049927   -0.000028654    0.000031843
      2        6          -0.000445894   -0.000205641   -0.000094765
      3        1           0.000079405    0.000009698    0.000038171
      4        1          -0.000178582    0.000086137   -0.000117829
      5        6           0.000258489    0.000618050    0.000677472
      6        6          -0.000696614   -0.001306850   -0.000649315
      7        1          -0.000091075    0.000196697    0.000165491
      8        1           0.000140519    0.000042488    0.000065306
      9        8           0.000078052   -0.000085923   -0.000214071
     10        8           0.000143716    0.000764561   -0.000093473
     11        1          -0.000084168    0.000104315   -0.000076746
     12        6          -0.000071271   -0.000798546    0.000289044
     13        1           0.000027531    0.000103647   -0.000034243
     14        6           0.000219080    0.000653125   -0.000515683
     15        1           0.000038782   -0.000019395    0.000105821
     16        6           0.000057111   -0.000112571    0.000158119
     17        1          -0.000036662   -0.000052452    0.000002050
     18        1           0.000001279   -0.000031444   -0.000020535
     19        1           0.000025760    0.000075303    0.000012669
     20        8           0.000058174   -0.000167933    0.000210347
     21        8          -0.000413542    0.000376030    0.000109139
     22        1           0.000839982   -0.000220645   -0.000048809
 -------------------------------------------------------------------
 Cartesian Forces:  Max     0.001306850 RMS     0.000333429

 GradGradGradGradGradGradGradGradGradGradGradGradGradGradGradGradGradGrad
 Berny optimization.
 Using GEDIIS/GDIIS optimizer.
 FormGI is forming the generalized inverse of G from B-inverse, IUseBI=4.
 Internal  Forces:  Max     0.001969203 RMS     0.000393615
 Search for a local minimum.
 Step number   9 out of a maximum of  105
 All quantities printed in internal units (Hartrees-Bohrs-Radians)
 Mixed Optimization -- En-DIIS/RFO-DIIS
 Swapping is turned off.
 Update second derivatives using D2CorX and points    3    2    4    1    6
                                                      5    7    8    9
 DE= -1.30D-04 DEPred=-1.31D-04 R= 9.98D-01
 TightC=F SS=  1.41D+00  RLast= 9.88D-02 DXNew= 8.4090D-02 2.9645D-01
 Trust test= 9.98D-01 RLast= 9.88D-02 DXMaxT set to 8.41D-02
 ITU=  1 -1  1 -1  0  0 -1 -1  0
     Eigenvalues ---    0.00222   0.00299   0.00420   0.00794   0.01156
     Eigenvalues ---    0.01528   0.02115   0.02618   0.03624   0.04587
     Eigenvalues ---    0.04868   0.05234   0.05684   0.05759   0.05845
     Eigenvalues ---    0.06370   0.06723   0.07522   0.07796   0.08372
     Eigenvalues ---    0.08623   0.09148   0.11661   0.12337   0.14120
     Eigenvalues ---    0.15352   0.15942   0.15999   0.16000   0.16008
     Eigenvalues ---    0.16012   0.16247   0.16902   0.18828   0.19709
     Eigenvalues ---    0.22526   0.22962   0.23440   0.24239   0.24943
     Eigenvalues ---    0.30088   0.31851   0.32864   0.33307   0.33857
     Eigenvalues ---    0.33992   0.34075   0.34217   0.34300   0.34322
     Eigenvalues ---    0.34463   0.34645   0.35644   0.38880   0.48505
     Eigenvalues ---    0.50283   0.53555   0.57666   0.98968   1.22001
 En-DIIS/RFO-DIIS/Sim-DIIS IScMMF=       -3 using points:     9    8    7
 RFO step:  Lambda=-3.72242697D-05.
 DidBck=T Rises=F RFO-DIIS coefs:    0.73379    0.02823    0.23798
 Iteration  1 RMS(Cart)=  0.02075525 RMS(Int)=  0.00010788
 Iteration  2 RMS(Cart)=  0.00018042 RMS(Int)=  0.00000376
 Iteration  3 RMS(Cart)=  0.00000001 RMS(Int)=  0.00000376
 Variable       Old X    -DE/DX   Delta X   Delta X   Delta X     New X
                                 (Linear)    (Quad)   (Total)
    R1        2.05184   0.00004  -0.00038   0.00061   0.00023   2.05207
    R2        2.05997  -0.00001  -0.00048   0.00067   0.00020   2.06017
    R3        2.06233   0.00020  -0.00063   0.00163   0.00100   2.06333
    R4        2.81996   0.00006  -0.00033  -0.00003  -0.00036   2.81960
    R5        3.05873   0.00032  -0.00256   0.00744   0.00488   3.06361
    R6        2.24032   0.00009  -0.00005  -0.00030  -0.00036   2.23996
    R7        2.09224   0.00017  -0.00039   0.00116   0.00077   2.09301
    R8        2.06791   0.00003  -0.00056   0.00102   0.00046   2.06837
    R9        2.48869  -0.00087   0.00088  -0.00351  -0.00263   2.48606
   R10        3.41499  -0.00055   0.00208  -0.00899  -0.00691   3.40808
   R11        2.06100   0.00003  -0.00028   0.00046   0.00018   2.06117
   R12        2.06445   0.00001  -0.00038   0.00055   0.00018   2.06462
   R13        3.04654   0.00027  -0.00160   0.00450   0.00290   3.04944
   R14        2.59432  -0.00015   0.00031  -0.00116  -0.00085   2.59347
   R15        2.08393   0.00004  -0.00036   0.00059   0.00022   2.08415
   R16        2.87683  -0.00014  -0.00054   0.00035  -0.00019   2.87665
   R17        2.52213  -0.00002   0.00023  -0.00116  -0.00093   2.52120
   R18        2.06055   0.00005  -0.00034   0.00052   0.00018   2.06073
   R19        2.05545   0.00003  -0.00040   0.00063   0.00023   2.05568
   R20        2.05780   0.00006  -0.00040   0.00068   0.00029   2.05809
   R21        1.83637   0.00019  -0.00056   0.00173   0.00117   1.83754
    A1        1.94198  -0.00005  -0.00015   0.00009  -0.00007   1.94191
    A2        1.93594   0.00008  -0.00026   0.00106   0.00080   1.93674
    A3        1.92124   0.00001  -0.00019   0.00035   0.00016   1.92140
    A4        1.88024   0.00007  -0.00040   0.00182   0.00142   1.88165
    A5        1.89526   0.00002   0.00021  -0.00068  -0.00047   1.89479
    A6        1.88759  -0.00015   0.00082  -0.00273  -0.00191   1.88569
    A7        2.01538  -0.00084   0.00070  -0.00277  -0.00205   2.01333
    A8        2.21548   0.00066  -0.00088   0.00343   0.00257   2.21806
    A9        2.05184   0.00018   0.00006  -0.00058  -0.00049   2.05135
   A10        1.70455  -0.00049   0.00228  -0.00653  -0.00425   1.70030
   A11        1.84395   0.00050   0.00079  -0.00235  -0.00156   1.84239
   A12        1.93347  -0.00062  -0.00096   0.00011  -0.00085   1.93262
   A13        1.96139   0.00009  -0.00021   0.00194   0.00173   1.96311
   A14        1.96882   0.00018  -0.00126   0.00267   0.00140   1.97021
   A15        2.02079   0.00021  -0.00014   0.00225   0.00210   2.02289
   A16        2.16529  -0.00104   0.00087  -0.00381  -0.00293   2.16236
   A17        1.91128   0.00007   0.00014   0.00055   0.00069   1.91197
   A18        1.81282   0.00024   0.00003  -0.00102  -0.00099   1.81182
   A19        1.89118   0.00004   0.00034   0.00056   0.00089   1.89207
   A20        1.86637  -0.00044  -0.00009  -0.00050  -0.00058   1.86579
   A21        1.98168   0.00012  -0.00031   0.00090   0.00058   1.98226
   A22        1.99225  -0.00002  -0.00007  -0.00061  -0.00068   1.99157
   A23        1.78579  -0.00002   0.00056  -0.00160  -0.00103   1.78476
   A24        1.92337   0.00001  -0.00005  -0.00083  -0.00088   1.92249
   A25        1.82948  -0.00026  -0.00035   0.00104   0.00069   1.83016
   A26        1.95203   0.00004   0.00024   0.00009   0.00033   1.95235
   A27        1.95165  -0.00004  -0.00004   0.00066   0.00061   1.95226
   A28        2.00434   0.00022  -0.00030   0.00041   0.00011   2.00445
   A29        1.92733   0.00002  -0.00002  -0.00002  -0.00003   1.92730
   A30        1.92433   0.00002  -0.00012   0.00033   0.00021   1.92454
   A31        1.91405  -0.00008   0.00002  -0.00045  -0.00043   1.91363
   A32        1.89942  -0.00002   0.00002  -0.00017  -0.00015   1.89927
   A33        1.89354   0.00004   0.00003   0.00024   0.00027   1.89381
   A34        1.90469   0.00003   0.00007   0.00007   0.00014   1.90484
   A35        1.92528  -0.00085   0.00026  -0.00021   0.00005   1.92533
   A36        3.16958  -0.00197  -0.00156   0.00612   0.00456   3.17414
   A37        3.00656  -0.00009   0.00045   0.01123   0.01169   3.01825
    D1       -3.12306   0.00004  -0.00034   0.00131   0.00097  -3.12209
    D2       -0.01577  -0.00004  -0.00229   0.00424   0.00195  -0.01382
    D3        1.03027   0.00008  -0.00017   0.00142   0.00125   1.03152
    D4       -2.14563  -0.00000  -0.00212   0.00435   0.00223  -2.14341
    D5       -1.00549   0.00005  -0.00025   0.00111   0.00086  -1.00463
    D6        2.10180  -0.00002  -0.00221   0.00404   0.00183   2.10363
    D7        1.43711  -0.00023   0.00695  -0.00588   0.00108   1.43819
    D8       -2.82340  -0.00018   0.00783  -0.00692   0.00090  -2.82250
    D9       -0.62224   0.00003   0.00758  -0.00565   0.00193  -0.62032
   D10       -1.67355  -0.00017   0.00874  -0.00861   0.00013  -1.67342
   D11        0.34912  -0.00012   0.00961  -0.00966  -0.00004   0.34908
   D12        2.55028   0.00009   0.00937  -0.00839   0.00098   2.55126
   D13        1.68234  -0.00107   0.00106  -0.00167  -0.00061   1.68173
   D14       -0.20815  -0.00022  -0.00047   0.00474   0.00427  -0.20388
   D15       -2.50214  -0.00074   0.00125  -0.00307  -0.00183  -2.50396
   D16       -0.83435  -0.00135  -0.00767  -0.01525  -0.02293  -0.85728
   D17        0.89589  -0.00002   0.00369   0.00845   0.01215   0.90803
   D18       -1.18258  -0.00006   0.00314   0.00959   0.01272  -1.16985
   D19        2.93496  -0.00017   0.00374   0.00892   0.01266   2.94762
   D20       -1.12465  -0.00002   0.00356   0.00851   0.01207  -1.11258
   D21        3.08008  -0.00007   0.00300   0.00965   0.01265   3.09272
   D22        0.91442  -0.00018   0.00361   0.00898   0.01258   0.92701
   D23        2.95163   0.00018   0.00409   0.00816   0.01225   2.96388
   D24        0.87317   0.00013   0.00353   0.00930   0.01282   0.88599
   D25       -1.29248   0.00002   0.00413   0.00863   0.01276  -1.27972
   D26       -2.93081  -0.00054   0.00006   0.00058   0.00064  -2.93017
   D27       -0.80335  -0.00035   0.00027   0.00228   0.00255  -0.80080
   D28        1.34208  -0.00086  -0.00016   0.00184   0.00168   1.34376
   D29        1.05531   0.00005   0.00078  -0.00311  -0.00233   1.05298
   D30       -1.04435   0.00005   0.00084  -0.00310  -0.00226  -1.04661
   D31        3.14112   0.00006   0.00081  -0.00311  -0.00229   3.13883
   D32       -0.91872   0.00005  -0.00002  -0.00073  -0.00074  -0.91946
   D33       -3.01838   0.00005   0.00005  -0.00071  -0.00067  -3.01905
   D34        1.16709   0.00005   0.00002  -0.00072  -0.00070   1.16639
   D35        3.11618  -0.00013   0.00010  -0.00210  -0.00200   3.11417
   D36        1.01651  -0.00012   0.00016  -0.00209  -0.00193   1.01458
   D37       -1.08120  -0.00012   0.00013  -0.00209  -0.00196  -1.08317
         Item               Value     Threshold  Converged?
 Maximum Force            0.001969     0.000450     NO 
 RMS     Force            0.000394     0.000300     NO 
 Maximum Displacement     0.060326     0.001800     NO 
 RMS     Displacement     0.020747     0.001200     NO 
 Predicted change in Energy=-1.860509D-05
 GradGradGradGradGradGradGradGradGradGradGradGradGradGradGradGradGradGrad

                          Input orientation:                          
 ---------------------------------------------------------------------
 Center     Atomic      Atomic             Coordinates (Angstroms)
 Number     Number       Type             X           Y           Z
 ---------------------------------------------------------------------
      1          1           0        2.524673    0.836589    2.112098
      2          6           0        1.887819    0.283950    1.427845
      3          1           0        1.753127   -0.746325    1.757872
      4          1           0        0.899977    0.743498    1.356062
      5          6           0        2.491531    0.270596    0.063434
      6          6           0        1.627024   -0.500472   -1.070741
      7          1           0        0.932624    0.328670   -1.309585
      8          1           0        2.328632   -0.706488   -1.885177
      9          8           0        3.504674    0.784470   -0.274944
     10          8           0        1.016706   -1.547664   -0.559259
     11          1           0       -3.019751   -0.679488    1.360901
     12          6           0       -2.009604   -0.504095    0.988710
     13          1           0       -1.333894   -0.335874    1.830604
     14          6           0       -2.128968    0.896316    0.195857
     15          1           0       -2.600813    1.551365    0.947276
     16          6           0       -3.004005    0.727309   -1.038245
     17          1           0       -4.006666    0.407261   -0.752924
     18          1           0       -2.574701   -0.016831   -1.705559
     19          1           0       -3.081201    1.677305   -1.565194
     20          8           0       -0.868939    1.255805   -0.055304
     21          8           0       -1.648278   -1.566538    0.198673
     22          1           0       -0.695319   -1.536451    0.007649
 ---------------------------------------------------------------------
                    Distance matrix (angstroms):
                    1          2          3          4          5
     1  H    0.000000
     2  C    1.085907   0.000000
     3  H    1.796211   1.090195   0.000000
     4  H    1.794406   1.091865   1.763205   0.000000
     5  C    2.125669   1.492067   2.109618   2.104179   0.000000
     6  C    3.567067   2.631780   2.842077   2.822310   1.621194
     7  H    3.807954   2.899641   3.352332   2.697929   2.078159
     8  H    4.289257   3.485886   3.688442   3.827420   2.185936
     9  O    2.580908   2.400881   3.089270   3.073484   1.185337
    10  O    3.885199   2.839406   2.559991   2.988562   2.422586
    11  H    5.796846   5.001693   4.789824   4.170034   5.741107
    12  C    4.859949   4.000470   3.848172   3.187020   4.660097
    13  H    4.042579   3.305424   3.115037   2.525948   4.257296
    14  C    5.033083   4.245865   4.495423   3.247143   4.664556
    15  H    5.304557   4.688828   4.989313   3.615977   5.324802
    16  C    6.364187   5.496191   5.711407   4.579743   5.623451
    17  H    7.145002   6.286168   6.388276   5.351263   6.550701
    18  H    6.427008   5.461023   5.590850   4.693081   5.373887
    19  H    6.756856   5.965809   6.347242   5.025486   5.973827
    20  O    4.048453   3.277796   3.764486   2.320231   3.503925
    21  O    5.181673   4.176021   3.830589   3.628970   4.531156
    22  H    4.519775   3.464595   3.111666   3.092144   3.663952
                    6          7          8          9         10
     6  C    0.000000
     7  H    1.107571   0.000000
     8  H    1.094532   1.830763   0.000000
     9  O    2.410381   2.809568   2.489755   0.000000
    10  O    1.315566   2.022544   2.046164   3.421939   0.000000
    11  H    5.247614   4.875361   6.256433   6.883842   4.553430
    12  C    4.179285   3.825228   5.207733   5.802110   3.555811
    13  H    4.148727   3.929314   5.230533   5.394464   3.564435
    14  C    4.202710   3.458602   5.173962   5.654387   4.054442
    15  H    5.114395   4.367331   6.117199   6.273669   4.996005
    16  C    4.791131   3.966055   5.586599   6.553533   4.644464
    17  H    5.715195   4.971180   6.531342   7.535978   5.393839
    18  H    4.276844   3.546476   4.954852   6.296629   4.068864
    19  H    5.211006   4.242045   5.920401   6.770203   5.310854
    20  O    3.216435   2.382945   4.174145   4.404416   3.416000
    21  O    3.670901   3.539451   4.571425   5.683702   2.770732
    22  H    2.762147   2.804279   3.662773   4.806919   1.803479
                   11         12         13         14         15
    11  H    0.000000
    12  C    1.090727   0.000000
    13  H    1.783482   1.092551   0.000000
    14  C    2.152668   1.613696   2.196095   0.000000
    15  H    2.307228   2.139197   2.438652   1.102886   0.000000
    16  C    2.781227   2.571719   3.485674   1.522255   2.187219
    17  H    2.573573   2.802163   3.790854   2.159886   2.485171
    18  H    3.168653   2.795684   3.761095   2.155899   3.081794
    19  H    3.757696   3.525515   4.317107   2.148951   2.561081
    20  O    3.221333   2.342719   2.511229   1.334162   2.022847
    21  O    2.004637   1.372407   2.067988   2.509327   3.345004
    22  H    2.822882   1.937934   2.274276   2.830041   3.748122
                   16         17         18         19         20
    16  C    0.000000
    17  H    1.090489   0.000000
    18  H    1.087821   1.771410   0.000000
    19  H    1.089095   1.768977   1.773793   0.000000
    20  O    2.409147   3.324459   2.693059   2.711372   0.000000
    21  O    2.937635   3.219226   2.624109   3.960684   2.938961
    22  H    3.398314   3.914270   2.962500   4.300523   2.798357
                   21         22
    21  O    0.000000
    22  H    0.972382   0.000000
 Stoichiometry    C6H12O4(3)
 Framework group  C1[X(C6H12O4)]
 Deg. of freedom    60
 Full point group                 C1      NOp   1
 Largest Abelian subgroup         C1      NOp   1
 Largest concise Abelian subgroup C1      NOp   1
                         Standard orientation:                         
 ---------------------------------------------------------------------
 Center     Atomic      Atomic             Coordinates (Angstroms)
 Number     Number       Type             X           Y           Z
 ---------------------------------------------------------------------
      1          1           0       -2.539466   -0.952428    2.038685
      2          6           0       -1.898138   -0.363696    1.389618
      3          1           0       -1.773580    0.650075    1.770772
      4          1           0       -0.906738   -0.813726    1.307349
      5          6           0       -2.486105   -0.287477    0.020403
      6          6           0       -1.613278    0.542526   -1.064742
      7          1           0       -0.911100   -0.270175   -1.335255
      8          1           0       -2.306669    0.783936   -1.876487
      9          8           0       -3.492103   -0.789937   -0.354465
     10          8           0       -1.015335    1.567027   -0.495904
     11          1           0        3.003889    0.629091    1.427593
     12          6           0        1.999205    0.466366    1.035399
     13          1           0        1.314848    0.253725    1.860084
     14          6           0        2.136298   -0.893222    0.177062
     15          1           0        2.603424   -1.581345    0.901380
     16          6           0        3.024495   -0.659651   -1.036945
     17          1           0        4.021812   -0.348268   -0.724588
     18          1           0        2.598388    0.113611   -1.672440
     19          1           0        3.113592   -1.582503   -1.608374
     20          8           0        0.881481   -1.247086   -0.106138
     21          8           0        1.640542    1.563885    0.293567
     22          1           0        0.690057    1.537815    0.090034
 ---------------------------------------------------------------------
 Rotational constants (GHZ):           2.0673246           0.6376546           0.5995660
 Standard basis: Aug-CC-pVTZ (5D, 7F)
 There are   850 symmetry adapted cartesian basis functions of A   symmetry.
 There are   736 symmetry adapted basis functions of A   symmetry.
   736 basis functions,  1044 primitive gaussians,   850 cartesian basis functions
    41 alpha electrons       39 beta electrons
       nuclear repulsion energy       554.7818148446 Hartrees.
 NAtoms=   22 NActive=   22 NUniq=   22 SFac= 1.00D+00 NAtFMM=   60 NAOKFM=F Big=F
 Integral buffers will be    131072 words long.
 Raffenetti 2 integral format.
 Two-electron integral symmetry is turned on.
 Nuclear repulsion after empirical dispersion term =      554.7691829522 Hartrees.
 One-electron integrals computed using PRISM.
 NBasis=   736 RedAO= T EigKep=  4.98D-06  NBF=   736
 NBsUse=   736 1.00D-06 EigRej= -1.00D+00 NBFU=   736
 Initial guess from the checkpoint file:  "/scratch/kurten/scratch_galib/third-paper/AceO-iPrOH/SYS_1A_1B/DFT_high/calc-LM/TMP/G165127289_11_12_2126/Gau-234949.chk"
 B after Tr=     0.000000   -0.000000    0.000000
         Rot=    0.999947   -0.010233   -0.000592   -0.000780 Ang=  -1.18 deg.
 Initial guess <Sx>= 0.0000 <Sy>= 0.0000 <Sz>= 1.0000 <S**2>= 2.0133 S= 1.0044
 ExpMin= 2.53D-02 ExpMax= 1.53D+04 ExpMxC= 5.22D+02 IAcc=3 IRadAn=         7 AccDes= 0.00D+00
 Harris functional with IExCor= 4639 and IRadAn=       7 diagonalized for initial guess.
 HarFok:  IExCor= 4639 AccDes= 0.00D+00 IRadAn=         7 IDoV= 1 UseB2=F ITyADJ=14
 ICtDFT=  3500011 ScaDFX=  1.000000  1.000000  1.000000  1.000000
 FoFCou: FMM=F IPFlag=           0 FMFlag=      100000 FMFlg1=           0
         NFxFlg=           0 DoJE=T BraDBF=F KetDBF=T FulRan=T
         wScrn=  0.000000 ICntrl=       500 IOpCl=  0 I1Cent=   200000004 NGrid=           0
         NMat0=    1 NMatS0=      1 NMatT0=    0 NMatD0=    1 NMtDS0=    0 NMtDT0=    0
 Petite list used in FoFCou.
 Requested convergence on RMS density matrix=1.00D-08 within 128 cycles.
 Requested convergence on MAX density matrix=1.00D-06.
 Requested convergence on             energy=1.00D-06.
 No special actions if energy rises.
 Restarting incremental Fock formation.
 SCF Done:  E(UwB97XD) =  -536.648211120     A.U. after   22 cycles
            NFock= 22  Conv=0.32D-08     -V/T= 2.0057
 <Sx>= 0.0000 <Sy>= 0.0000 <Sz>= 1.0000 <S**2>= 2.0134 S= 1.0045
 <L.S>=  0.00000000000    
 Annihilation of the first spin contaminant:
 S**2 before annihilation     2.0134,   after     2.0001
 Calling FoFJK, ICntrl=      2127 FMM=F ISym2X=0 I1Cent= 0 IOpClX= 1 NMat=1 NMatS=1 NMatT=0.
 ***** Axes restored to original set *****
 -------------------------------------------------------------------
 Center     Atomic                   Forces (Hartrees/Bohr)
 Number     Number              X              Y              Z
 -------------------------------------------------------------------
      1        1           0.000008742   -0.000045150   -0.000013135
      2        6          -0.000433952    0.000011936   -0.000080215
      3        1           0.000034557    0.000092212   -0.000016049
      4        1           0.000176928   -0.000081729    0.000049294
      5        6           0.000507238    0.000363734    0.000596397
      6        6          -0.000661475   -0.000552291   -0.000576687
      7        1           0.000067218    0.000016479   -0.000035538
      8        1          -0.000012468    0.000033002    0.000141538
      9        8          -0.000147343   -0.000090794   -0.000086717
     10        8           0.000021435    0.000337476   -0.000104806
     11        1          -0.000014727    0.000121463   -0.000067458
     12        6           0.000022555   -0.000611340    0.000111441
     13        1           0.000027869    0.000082104   -0.000108685
     14        6           0.000270542    0.000562209   -0.000388613
     15        1          -0.000004691   -0.000064411    0.000071632
     16        6          -0.000002045   -0.000150603    0.000058251
     17        1          -0.000001190    0.000017515   -0.000019016
     18        1           0.000010879    0.000030463    0.000027357
     19        1           0.000012577   -0.000040520    0.000016755
     20        8          -0.000155521   -0.000143504    0.000244719
     21        8          -0.000231646    0.000369867    0.000028031
     22        1           0.000504519   -0.000258120    0.000151503
 -------------------------------------------------------------------
 Cartesian Forces:  Max     0.000661475 RMS     0.000243207

 GradGradGradGradGradGradGradGradGradGradGradGradGradGradGradGradGradGrad
 Berny optimization.
 Using GEDIIS/GDIIS optimizer.
 FormGI is forming the generalized inverse of G from B-inverse, IUseBI=4.
 Internal  Forces:  Max     0.001021851 RMS     0.000193726
 Search for a local minimum.
 Step number  10 out of a maximum of  105
 All quantities printed in internal units (Hartrees-Bohrs-Radians)
 Mixed Optimization -- En-DIIS/RFO-DIIS
 Swapping is turned off.
 Update second derivatives using D2CorX and points    3    2    4    1    6
                                                      5    7    8    9   10
 DE= -2.01D-05 DEPred=-1.86D-05 R= 1.08D+00
 TightC=F SS=  1.41D+00  RLast= 4.83D-02 DXNew= 1.4142D-01 1.4488D-01
 Trust test= 1.08D+00 RLast= 4.83D-02 DXMaxT set to 1.41D-01
 ITU=  1  1 -1  1 -1  0  0 -1 -1  0
     Eigenvalues ---    0.00278   0.00325   0.00420   0.00795   0.01306
     Eigenvalues ---    0.01754   0.02080   0.02633   0.02927   0.04301
     Eigenvalues ---    0.04868   0.04972   0.05685   0.05763   0.05831
     Eigenvalues ---    0.06384   0.06974   0.07499   0.07825   0.07887
     Eigenvalues ---    0.08682   0.08912   0.11625   0.12184   0.14075
     Eigenvalues ---    0.14513   0.15914   0.15999   0.16000   0.16010
     Eigenvalues ---    0.16033   0.16278   0.16935   0.18730   0.19193
     Eigenvalues ---    0.22542   0.23384   0.23468   0.24579   0.24939
     Eigenvalues ---    0.30149   0.31908   0.32868   0.33377   0.33823
     Eigenvalues ---    0.34067   0.34209   0.34273   0.34320   0.34461
     Eigenvalues ---    0.34638   0.34874   0.35740   0.38213   0.48324
     Eigenvalues ---    0.49057   0.53209   0.58135   0.97211   1.35807
 En-DIIS/RFO-DIIS/Sim-DIIS IScMMF=       -3 using points:    10    9    8    7
 RFO step:  Lambda=-3.07096297D-05.
 DidBck=F Rises=F RFO-DIIS coefs:    0.87251    0.25810   -0.10587   -0.02475
 Iteration  1 RMS(Cart)=  0.01517960 RMS(Int)=  0.00007482
 Iteration  2 RMS(Cart)=  0.00014860 RMS(Int)=  0.00000944
 Iteration  3 RMS(Cart)=  0.00000000 RMS(Int)=  0.00000944
 Variable       Old X    -DE/DX   Delta X   Delta X   Delta X     New X
                                 (Linear)    (Quad)   (Total)
    R1        2.05207  -0.00003   0.00006   0.00027   0.00033   2.05240
    R2        2.06017  -0.00010   0.00007   0.00005   0.00012   2.06029
    R3        2.06333  -0.00020   0.00005   0.00064   0.00069   2.06401
    R4        2.81960   0.00003   0.00010  -0.00038  -0.00028   2.81932
    R5        3.06361   0.00051  -0.00003   0.00978   0.00975   3.07336
    R6        2.23996  -0.00014   0.00007  -0.00075  -0.00067   2.23929
    R7        2.09301  -0.00002   0.00001   0.00096   0.00096   2.09397
    R8        2.06837  -0.00012   0.00007   0.00035   0.00041   2.06878
    R9        2.48606  -0.00040   0.00011  -0.00434  -0.00423   2.48183
   R10        3.40808  -0.00037   0.00035  -0.01327  -0.01291   3.39517
   R11        2.06117  -0.00003   0.00004   0.00019   0.00023   2.06140
   R12        2.06462  -0.00005   0.00006   0.00014   0.00020   2.06482
   R13        3.04944   0.00015   0.00004   0.00488   0.00493   3.05437
   R14        2.59347  -0.00021   0.00004  -0.00162  -0.00158   2.59189
   R15        2.08415   0.00001   0.00005   0.00041   0.00046   2.08461
   R16        2.87665  -0.00006   0.00012  -0.00022  -0.00009   2.87655
   R17        2.52120  -0.00023   0.00007  -0.00196  -0.00189   2.51931
   R18        2.06073  -0.00001   0.00005   0.00024   0.00030   2.06102
   R19        2.05568  -0.00003   0.00006   0.00027   0.00033   2.05601
   R20        2.05809  -0.00004   0.00006   0.00028   0.00034   2.05843
   R21        1.83754   0.00005   0.00001   0.00187   0.00187   1.83941
    A1        1.94191  -0.00002   0.00004  -0.00028  -0.00024   1.94167
    A2        1.93674  -0.00000  -0.00003   0.00100   0.00098   1.93771
    A3        1.92140  -0.00003   0.00001   0.00004   0.00005   1.92146
    A4        1.88165  -0.00001  -0.00002   0.00187   0.00185   1.88350
    A5        1.89479  -0.00001  -0.00012  -0.00086  -0.00098   1.89381
    A6        1.88569   0.00007   0.00011  -0.00183  -0.00172   1.88397
    A7        2.01333  -0.00022   0.00012  -0.00286  -0.00278   2.01055
    A8        2.21806   0.00026  -0.00014   0.00409   0.00390   2.22195
    A9        2.05135  -0.00004   0.00000  -0.00114  -0.00118   2.05016
   A10        1.70030  -0.00008   0.00005  -0.00553  -0.00548   1.69481
   A11        1.84239   0.00017   0.00003  -0.00323  -0.00321   1.83918
   A12        1.93262  -0.00035   0.00026  -0.00164  -0.00138   1.93124
   A13        1.96311  -0.00002  -0.00010   0.00206   0.00193   1.96505
   A14        1.97021   0.00015   0.00001   0.00350   0.00350   1.97371
   A15        2.02289   0.00008  -0.00018   0.00270   0.00251   2.02540
   A16        2.16236  -0.00048   0.00014  -0.00445  -0.00430   2.15806
   A17        1.91197   0.00008  -0.00009   0.00146   0.00137   1.91334
   A18        1.81182   0.00004   0.00006  -0.00231  -0.00225   1.80957
   A19        1.89207   0.00002  -0.00022   0.00116   0.00094   1.89301
   A20        1.86579  -0.00025   0.00012  -0.00147  -0.00135   1.86444
   A21        1.98226   0.00010   0.00002   0.00156   0.00159   1.98385
   A22        1.99157   0.00001   0.00011  -0.00067  -0.00056   1.99101
   A23        1.78476   0.00000   0.00000  -0.00212  -0.00212   1.78264
   A24        1.92249  -0.00012   0.00011  -0.00214  -0.00203   1.92046
   A25        1.83016  -0.00014   0.00005   0.00053   0.00059   1.83075
   A26        1.95235   0.00007  -0.00008   0.00121   0.00112   1.95347
   A27        1.95226  -0.00005  -0.00010   0.00096   0.00086   1.95312
   A28        2.00445   0.00019   0.00003   0.00100   0.00103   2.00548
   A29        1.92730   0.00004   0.00000   0.00025   0.00025   1.92755
   A30        1.92454  -0.00004   0.00000   0.00002   0.00003   1.92457
   A31        1.91363  -0.00001   0.00004  -0.00056  -0.00051   1.91311
   A32        1.89927   0.00001   0.00001   0.00002   0.00002   1.89929
   A33        1.89381  -0.00001  -0.00003   0.00027   0.00024   1.89405
   A34        1.90484   0.00001  -0.00002   0.00001  -0.00002   1.90482
   A35        1.92533  -0.00025  -0.00004   0.00190   0.00185   1.92719
   A36        3.17414  -0.00102  -0.00001   0.00154   0.00153   3.17567
   A37        3.01825  -0.00041  -0.00120  -0.01430  -0.01549   3.00275
    D1       -3.12209  -0.00001   0.00304  -0.00102   0.00202  -3.12007
    D2       -0.01382  -0.00005  -0.00282   0.00229  -0.00053  -0.01435
    D3        1.03152   0.00004   0.00305  -0.00015   0.00291   1.03443
    D4       -2.14341   0.00000  -0.00280   0.00317   0.00036  -2.14305
    D5       -1.00463   0.00001   0.00308  -0.00092   0.00217  -1.00246
    D6        2.10363  -0.00002  -0.00277   0.00240  -0.00038   2.10325
    D7        1.43819  -0.00003  -0.00447   0.00930   0.00483   1.44302
    D8       -2.82250  -0.00004  -0.00456   0.00854   0.00399  -2.81851
    D9       -0.62032  -0.00004  -0.00461   0.00869   0.00409  -0.61623
   D10       -1.67342  -0.00001   0.00081   0.00620   0.00701  -1.66641
   D11        0.34908  -0.00001   0.00073   0.00545   0.00617   0.35525
   D12        2.55126  -0.00002   0.00068   0.00559   0.00626   2.55753
   D13        1.68173  -0.00032  -0.00017   0.00060   0.00043   1.68216
   D14       -0.20388  -0.00011  -0.00039   0.00635   0.00598  -0.19790
   D15       -2.50396  -0.00031  -0.00006  -0.00302  -0.00310  -2.50706
   D16       -0.85728  -0.00047   0.00484  -0.01158  -0.00674  -0.86402
   D17        0.90803  -0.00002  -0.00192  -0.00469  -0.00661   0.90142
   D18       -1.16985  -0.00006  -0.00188  -0.00397  -0.00586  -1.17571
   D19        2.94762  -0.00013  -0.00201  -0.00430  -0.00631   2.94131
   D20       -1.11258  -0.00002  -0.00189  -0.00468  -0.00657  -1.11915
   D21        3.09272  -0.00006  -0.00185  -0.00396  -0.00581   3.08691
   D22        0.92701  -0.00013  -0.00198  -0.00428  -0.00627   0.92074
   D23        2.96388   0.00004  -0.00209  -0.00510  -0.00719   2.95669
   D24        0.88599   0.00000  -0.00205  -0.00438  -0.00643   0.87956
   D25       -1.27972  -0.00007  -0.00218  -0.00470  -0.00689  -1.28661
   D26       -2.93017  -0.00031   0.00002  -0.00082  -0.00080  -2.93098
   D27       -0.80080  -0.00013  -0.00024   0.00293   0.00269  -0.79811
   D28        1.34376  -0.00038   0.00003   0.00166   0.00169   1.34545
   D29        1.05298   0.00004   0.00008  -0.00235  -0.00226   1.05072
   D30       -1.04661   0.00003   0.00007  -0.00254  -0.00247  -1.04908
   D31        3.13883   0.00005   0.00007  -0.00221  -0.00213   3.13669
   D32       -0.91946   0.00007   0.00006   0.00082   0.00088  -0.91858
   D33       -3.01905   0.00005   0.00005   0.00063   0.00068  -3.01837
   D34        1.16639   0.00007   0.00005   0.00096   0.00101   1.16740
   D35        3.11417  -0.00009   0.00025  -0.00254  -0.00229   3.11189
   D36        1.01458  -0.00011   0.00024  -0.00273  -0.00249   1.01209
   D37       -1.08317  -0.00009   0.00024  -0.00240  -0.00216  -1.08532
         Item               Value     Threshold  Converged?
 Maximum Force            0.001022     0.000450     NO 
 RMS     Force            0.000194     0.000300     YES
 Maximum Displacement     0.059575     0.001800     NO 
 RMS     Displacement     0.015222     0.001200     NO 
 Predicted change in Energy=-1.528543D-05
 GradGradGradGradGradGradGradGradGradGradGradGradGradGradGradGradGradGrad

                          Input orientation:                          
 ---------------------------------------------------------------------
 Center     Atomic      Atomic             Coordinates (Angstroms)
 Number     Number       Type             X           Y           Z
 ---------------------------------------------------------------------
      1          1           0        2.529767    0.838120    2.106203
      2          6           0        1.892499    0.281127    1.425596
      3          1           0        1.769528   -0.750943    1.754805
      4          1           0        0.900406    0.733148    1.359332
      5          6           0        2.486720    0.274092    0.057140
      6          6           0        1.613151   -0.503494   -1.073018
      7          1           0        0.917813    0.327595   -1.304616
      8          1           0        2.311974   -0.707336   -1.890683
      9          8           0        3.492151    0.795061   -0.291976
     10          8           0        1.011141   -1.549319   -0.554694
     11          1           0       -3.029586   -0.680847    1.355141
     12          6           0       -2.015513   -0.505053    0.993610
     13          1           0       -1.347584   -0.336412    1.841743
     14          6           0       -2.130031    0.899373    0.201835
     15          1           0       -2.616308    1.548292    0.949718
     16          6           0       -2.987068    0.727096   -1.044326
     17          1           0       -3.991305    0.398911   -0.773563
     18          1           0       -2.543175   -0.012126   -1.707833
     19          1           0       -3.063757    1.678209   -1.569703
     20          8           0       -0.869369    1.265813   -0.030045
     21          8           0       -1.646208   -1.564020    0.204047
     22          1           0       -0.690596   -1.534380    0.021334
 ---------------------------------------------------------------------
                    Distance matrix (angstroms):
                    1          2          3          4          5
     1  H    0.000000
     2  C    1.086083   0.000000
     3  H    1.796264   1.090261   0.000000
     4  H    1.795454   1.092229   1.764738   0.000000
     5  C    2.125708   1.491918   2.108822   2.103052   0.000000
     6  C    3.570372   2.633769   2.842934   2.820216   1.626352
     7  H    3.806930   2.899350   3.353911   2.694697   2.078151
     8  H    4.290799   3.485789   3.685883   3.824933   2.188093
     9  O    2.584433   2.402720   3.089801   3.073726   1.184981
    10  O    3.884129   2.837053   2.558582   2.980841   2.424150
    11  H    5.811863   5.015703   4.816237   4.176629   5.746855
    12  C    4.868424   4.009645   3.868646   3.188962   4.664134
    13  H    4.059965   3.324556   3.145757   2.535772   4.273104
    14  C    5.034291   4.249773   4.510191   3.248227   4.661148
    15  H    5.322019   4.707601   5.016992   3.633114   5.334902
    16  C    6.354025   5.487220   5.713576   4.570565   5.601857
    17  H    7.142152   6.282462   6.395468   5.346942   6.532263
    18  H    6.403478   5.438711   5.579885   4.671315   5.338248
    19  H    6.745780   5.957192   6.349314   5.018662   5.951972
    20  O    4.037400   3.273593   3.770514   2.312186   3.500635
    21  O    5.179501   4.173631   3.838385   3.618964   4.525631
    22  H    4.510673   3.455488   3.109808   3.076233   3.656117
                    6          7          8          9         10
     6  C    0.000000
     7  H    1.108080   0.000000
     8  H    1.094751   1.832551   0.000000
     9  O    2.413899   2.805562   2.491160   0.000000
    10  O    1.313327   2.023339   2.045964   3.423529   0.000000
    11  H    5.242368   4.865513   6.250467   6.886533   4.552931
    12  C    4.175903   3.818317   5.204538   5.803222   3.556455
    13  H    4.158090   3.933511   5.240321   5.408884   3.574583
    14  C    4.195796   3.447561   5.166387   5.644790   4.054059
    15  H    5.117579   4.366020   6.119126   6.278728   5.001683
    16  C    4.762058   3.933885   5.554617   6.523107   4.626822
    17  H    5.684535   4.938273   6.496389   7.509392   5.372892
    18  H    4.233141   3.500918   4.908078   6.251508   4.040526
    19  H    5.184593   4.212758   5.890021   6.737393   5.296412
    20  O    3.221979   2.387216   4.180459   4.394664   3.425864
    21  O    3.657736   3.525404   4.559497   5.675740   2.763586
    22  H    2.750924   2.795009   3.654482   4.797898   1.796647
                   11         12         13         14         15
    11  H    0.000000
    12  C    1.090848   0.000000
    13  H    1.784529   1.092657   0.000000
    14  C    2.153232   1.616303   2.197427   0.000000
    15  H    2.303090   2.139885   2.440794   1.103127   0.000000
    16  C    2.782365   2.572022   3.485449   1.522206   2.188159
    17  H    2.573356   2.800679   3.790750   2.160140   2.486240
    18  H    3.172632   2.796283   3.759533   2.156004   3.082666
    19  H    3.757795   3.526475   4.317628   2.148669   2.562141
    20  O    3.220987   2.344671   2.509862   1.333160   2.022752
    21  O    2.004681   1.371571   2.068392   2.510457   3.344189
    22  H    2.824612   1.939134   2.276105   2.833322   3.751417
                   16         17         18         19         20
    16  C    0.000000
    17  H    1.090646   0.000000
    18  H    1.087995   1.771692   0.000000
    19  H    1.089274   1.769403   1.774069   0.000000
    20  O    2.409073   3.324278   2.692532   2.712187   0.000000
    21  O    2.933523   3.210654   2.620727   3.958243   2.943846
    22  H    3.394657   3.906937   2.956235   4.299305   2.806364
                   21         22
    21  O    0.000000
    22  H    0.973374   0.000000
 Stoichiometry    C6H12O4(3)
 Framework group  C1[X(C6H12O4)]
 Deg. of freedom    60
 Full point group                 C1      NOp   1
 Largest Abelian subgroup         C1      NOp   1
 Largest concise Abelian subgroup C1      NOp   1
                         Standard orientation:                         
 ---------------------------------------------------------------------
 Center     Atomic      Atomic             Coordinates (Angstroms)
 Number     Number       Type             X           Y           Z
 ---------------------------------------------------------------------
      1          1           0       -2.541770   -0.940939    2.042065
      2          6           0       -1.901290   -0.351368    1.392628
      3          1           0       -1.786796    0.665773    1.768106
      4          1           0       -0.906252   -0.795167    1.315783
      5          6           0       -2.483050   -0.286916    0.020323
      6          6           0       -1.603358    0.544008   -1.066290
      7          1           0       -0.901542   -0.272649   -1.327764
      8          1           0       -2.295774    0.780279   -1.880670
      9          8           0       -3.482483   -0.796901   -0.360767
     10          8           0       -1.011646    1.568898   -0.496811
     11          1           0        3.016063    0.636856    1.410553
     12          6           0        2.006272    0.472211    1.032182
     13          1           0        1.331549    0.263073    1.865793
     14          6           0        2.135441   -0.895364    0.180425
     15          1           0        2.618318   -1.574237    0.903509
     16          6           0        3.002869   -0.664120   -1.048886
     17          1           0        4.002844   -0.343280   -0.754570
     18          1           0        2.561125    0.101455   -1.683307
     19          1           0        3.089381   -1.590758   -1.614903
     20          8           0        0.878904   -1.257390   -0.079126
     21          8           0        1.638566    1.563139    0.286611
     22          1           0        0.684828    1.536907    0.093858
 ---------------------------------------------------------------------
 Rotational constants (GHZ):           2.0578243           0.6400387           0.6014624
 Standard basis: Aug-CC-pVTZ (5D, 7F)
 There are   850 symmetry adapted cartesian basis functions of A   symmetry.
 There are   736 symmetry adapted basis functions of A   symmetry.
   736 basis functions,  1044 primitive gaussians,   850 cartesian basis functions
    41 alpha electrons       39 beta electrons
       nuclear repulsion energy       554.9453258163 Hartrees.
 NAtoms=   22 NActive=   22 NUniq=   22 SFac= 1.00D+00 NAtFMM=   60 NAOKFM=F Big=F
 Integral buffers will be    131072 words long.
 Raffenetti 2 integral format.
 Two-electron integral symmetry is turned on.
 Nuclear repulsion after empirical dispersion term =      554.9326796760 Hartrees.
 One-electron integrals computed using PRISM.
 NBasis=   736 RedAO= T EigKep=  5.01D-06  NBF=   736
 NBsUse=   736 1.00D-06 EigRej= -1.00D+00 NBFU=   736
 Initial guess from the checkpoint file:  "/scratch/kurten/scratch_galib/third-paper/AceO-iPrOH/SYS_1A_1B/DFT_high/calc-LM/TMP/G165127289_11_12_2126/Gau-234949.chk"
 B after Tr=     0.000000   -0.000000   -0.000000
         Rot=    0.999997    0.002299   -0.000362    0.000329 Ang=   0.27 deg.
 Initial guess <Sx>= 0.0000 <Sy>= 0.0000 <Sz>= 1.0000 <S**2>= 2.0134 S= 1.0045
 ExpMin= 2.53D-02 ExpMax= 1.53D+04 ExpMxC= 5.22D+02 IAcc=3 IRadAn=         7 AccDes= 0.00D+00
 Harris functional with IExCor= 4639 and IRadAn=       7 diagonalized for initial guess.
 HarFok:  IExCor= 4639 AccDes= 0.00D+00 IRadAn=         7 IDoV= 1 UseB2=F ITyADJ=14
 ICtDFT=  3500011 ScaDFX=  1.000000  1.000000  1.000000  1.000000
 FoFCou: FMM=F IPFlag=           0 FMFlag=      100000 FMFlg1=           0
         NFxFlg=           0 DoJE=T BraDBF=F KetDBF=T FulRan=T
         wScrn=  0.000000 ICntrl=       500 IOpCl=  0 I1Cent=   200000004 NGrid=           0
         NMat0=    1 NMatS0=      1 NMatT0=    0 NMatD0=    1 NMtDS0=    0 NMtDT0=    0
 Petite list used in FoFCou.
 Requested convergence on RMS density matrix=1.00D-08 within 128 cycles.
 Requested convergence on MAX density matrix=1.00D-06.
 Requested convergence on             energy=1.00D-06.
 No special actions if energy rises.
 SCF Done:  E(UwB97XD) =  -536.648226638     A.U. after   17 cycles
            NFock= 17  Conv=0.74D-08     -V/T= 2.0058
 <Sx>= 0.0000 <Sy>= 0.0000 <Sz>= 1.0000 <S**2>= 2.0136 S= 1.0045
 <L.S>=  0.00000000000    
 Annihilation of the first spin contaminant:
 S**2 before annihilation     2.0136,   after     2.0001
 Calling FoFJK, ICntrl=      2127 FMM=F ISym2X=0 I1Cent= 0 IOpClX= 1 NMat=1 NMatS=1 NMatT=0.
 ***** Axes restored to original set *****
 -------------------------------------------------------------------
 Center     Atomic                   Forces (Hartrees/Bohr)
 Number     Number              X              Y              Z
 -------------------------------------------------------------------
      1        1          -0.000100998   -0.000033604   -0.000074939
      2        6          -0.000258743    0.000090771   -0.000121426
      3        1          -0.000080735    0.000178147   -0.000042568
      4        1           0.000373646   -0.000210057    0.000192774
      5        6           0.000354792    0.000364509   -0.000030274
      6        6          -0.000118854    0.000543796   -0.000321724
      7        1           0.000178092   -0.000211886   -0.000113517
      8        1          -0.000139721    0.000002970    0.000147563
      9        8          -0.000365778   -0.000279299    0.000210764
     10        8          -0.000220662   -0.000326569    0.000107503
     11        1           0.000107764    0.000048999   -0.000044935
     12        6          -0.000015309   -0.000218372    0.000037303
     13        1          -0.000040668    0.000009361   -0.000162565
     14        6           0.000164221    0.000346518   -0.000133999
     15        1           0.000026565   -0.000077645   -0.000072192
     16        6          -0.000083023   -0.000027501   -0.000014414
     17        1           0.000095889    0.000049641   -0.000070311
     18        1          -0.000042314    0.000108651    0.000113574
     19        1          -0.000010701   -0.000139109    0.000049684
     20        8          -0.000040941   -0.000236262    0.000197098
     21        8           0.000312122    0.000244089    0.000052750
     22        1          -0.000094645   -0.000227148    0.000093851
 -------------------------------------------------------------------
 Cartesian Forces:  Max     0.000543796 RMS     0.000185195

 GradGradGradGradGradGradGradGradGradGradGradGradGradGradGradGradGradGrad
 Berny optimization.
 Using GEDIIS/GDIIS optimizer.
 FormGI is forming the generalized inverse of G from B-inverse, IUseBI=4.
 Internal  Forces:  Max     0.001225849 RMS     0.000224297
 Search for a local minimum.
 Step number  11 out of a maximum of  105
 All quantities printed in internal units (Hartrees-Bohrs-Radians)
 Mixed Optimization -- En-DIIS/RFO-DIIS
 Swapping is turned off.
 Update second derivatives using D2CorX and points    3    2    4    1    6
                                                      5    7    8    9   10
                                                     11
 DE= -1.55D-05 DEPred=-1.53D-05 R= 1.02D+00
 TightC=F SS=  1.41D+00  RLast= 3.76D-02 DXNew= 2.3784D-01 1.1278D-01
 Trust test= 1.02D+00 RLast= 3.76D-02 DXMaxT set to 1.41D-01
 ITU=  1  1  1 -1  1 -1  0  0 -1 -1  0
     Eigenvalues ---    0.00278   0.00327   0.00420   0.00819   0.01178
     Eigenvalues ---    0.01942   0.02089   0.02672   0.02697   0.04139
     Eigenvalues ---    0.04879   0.04937   0.05665   0.05693   0.05766
     Eigenvalues ---    0.06376   0.06730   0.07548   0.07844   0.08382
     Eigenvalues ---    0.08765   0.09075   0.11570   0.12154   0.14021
     Eigenvalues ---    0.14440   0.15867   0.15999   0.16001   0.16011
     Eigenvalues ---    0.16052   0.16305   0.17108   0.18759   0.19027
     Eigenvalues ---    0.22491   0.23401   0.23546   0.24593   0.25345
     Eigenvalues ---    0.29837   0.30288   0.32871   0.33174   0.33524
     Eigenvalues ---    0.34002   0.34072   0.34218   0.34301   0.34321
     Eigenvalues ---    0.34466   0.34646   0.35589   0.37923   0.48342
     Eigenvalues ---    0.49224   0.53444   0.60124   0.98434   1.53215
 En-DIIS/RFO-DIIS/Sim-DIIS IScMMF=       -3 using points:    11   10    9    8    7
 RFO step:  Lambda=-7.92967570D-06.
 DidBck=F Rises=F RFO-DIIS coefs:    1.22471   -0.09092   -0.16295    0.03560   -0.00644
 Iteration  1 RMS(Cart)=  0.00415743 RMS(Int)=  0.00000515
 Iteration  2 RMS(Cart)=  0.00000893 RMS(Int)=  0.00000348
 Iteration  3 RMS(Cart)=  0.00000000 RMS(Int)=  0.00000348
 Variable       Old X    -DE/DX   Delta X   Delta X   Delta X     New X
                                 (Linear)    (Quad)   (Total)
    R1        2.05240  -0.00012   0.00010  -0.00022  -0.00013   2.05227
    R2        2.06029  -0.00017   0.00005  -0.00038  -0.00033   2.05997
    R3        2.06401  -0.00044   0.00027  -0.00102  -0.00075   2.06326
    R4        2.81932  -0.00002  -0.00011  -0.00018  -0.00029   2.81902
    R5        3.07336   0.00010   0.00280   0.00065   0.00344   3.07680
    R6        2.23929  -0.00050  -0.00021  -0.00030  -0.00051   2.23878
    R7        2.09397  -0.00025   0.00031  -0.00067  -0.00037   2.09360
    R8        2.06878  -0.00020   0.00015  -0.00042  -0.00027   2.06851
    R9        2.48183   0.00034  -0.00128   0.00059  -0.00069   2.48114
   R10        3.39517  -0.00034  -0.00377  -0.00222  -0.00600   3.38917
   R11        2.06140  -0.00012   0.00007  -0.00027  -0.00020   2.06120
   R12        2.06482  -0.00015   0.00006  -0.00032  -0.00026   2.06456
   R13        3.05437  -0.00004   0.00145   0.00027   0.00172   3.05609
   R14        2.59189  -0.00019  -0.00046  -0.00024  -0.00070   2.59119
   R15        2.08461  -0.00011   0.00013  -0.00027  -0.00014   2.08447
   R16        2.87655  -0.00004  -0.00005  -0.00006  -0.00011   2.87645
   R17        2.51931  -0.00014  -0.00055  -0.00036  -0.00091   2.51840
   R18        2.06102  -0.00012   0.00009  -0.00026  -0.00018   2.06085
   R19        2.05601  -0.00016   0.00010  -0.00034  -0.00024   2.05577
   R20        2.05843  -0.00014   0.00011  -0.00029  -0.00019   2.05824
   R21        1.83941  -0.00049   0.00056  -0.00041   0.00014   1.83955
    A1        1.94167   0.00000  -0.00007   0.00016   0.00010   1.94177
    A2        1.93771  -0.00011   0.00032  -0.00071  -0.00039   1.93732
    A3        1.92146  -0.00002   0.00003  -0.00008  -0.00005   1.92141
    A4        1.88350  -0.00014   0.00057  -0.00057   0.00001   1.88351
    A5        1.89381   0.00004  -0.00023   0.00003  -0.00021   1.89361
    A6        1.88397   0.00023  -0.00065   0.00121   0.00056   1.88453
    A7        2.01055  -0.00003  -0.00089   0.00077  -0.00011   2.01044
    A8        2.22195  -0.00004   0.00121  -0.00062   0.00060   2.22256
    A9        2.05016   0.00007  -0.00032  -0.00015  -0.00045   2.04972
   A10        1.69481   0.00002  -0.00177   0.00145  -0.00032   1.69449
   A11        1.83918   0.00020  -0.00092  -0.00045  -0.00137   1.83781
   A12        1.93124  -0.00018  -0.00042   0.00001  -0.00041   1.93083
   A13        1.96505  -0.00007   0.00064  -0.00039   0.00024   1.96528
   A14        1.97371   0.00011   0.00099   0.00080   0.00178   1.97549
   A15        2.02540  -0.00006   0.00082  -0.00106  -0.00024   2.02516
   A16        2.15806  -0.00059  -0.00133  -0.00038  -0.00171   2.15635
   A17        1.91334   0.00003   0.00039   0.00023   0.00063   1.91397
   A18        1.80957   0.00018  -0.00062  -0.00002  -0.00064   1.80894
   A19        1.89301   0.00002   0.00035   0.00009   0.00044   1.89345
   A20        1.86444  -0.00022  -0.00039  -0.00035  -0.00074   1.86370
   A21        1.98385   0.00003   0.00042  -0.00029   0.00013   1.98398
   A22        1.99101  -0.00002  -0.00022   0.00036   0.00014   1.99115
   A23        1.78264   0.00003  -0.00060   0.00012  -0.00048   1.78216
   A24        1.92046   0.00011  -0.00057   0.00001  -0.00056   1.91990
   A25        1.83075  -0.00031   0.00020  -0.00069  -0.00050   1.83026
   A26        1.95347  -0.00005   0.00029   0.00002   0.00031   1.95379
   A27        1.95312   0.00001   0.00029   0.00012   0.00040   1.95352
   A28        2.00548   0.00019   0.00025   0.00035   0.00060   2.00607
   A29        1.92755   0.00006   0.00005   0.00034   0.00039   1.92794
   A30        1.92457  -0.00006   0.00003  -0.00033  -0.00030   1.92426
   A31        1.91311   0.00004  -0.00017   0.00027   0.00010   1.91322
   A32        1.89929  -0.00000  -0.00001  -0.00004  -0.00005   1.89924
   A33        1.89405  -0.00004   0.00009  -0.00018  -0.00009   1.89397
   A34        1.90482  -0.00000   0.00001  -0.00007  -0.00006   1.90476
   A35        1.92719  -0.00064   0.00042   0.00049   0.00091   1.92809
   A36        3.17567  -0.00123   0.00085  -0.00286  -0.00200   3.17367
   A37        3.00275  -0.00010  -0.00205   0.00114  -0.00091   3.00184
    D1       -3.12007  -0.00003  -0.00051  -0.00216  -0.00268  -3.12274
    D2       -0.01435   0.00001   0.00119  -0.00197  -0.00077  -0.01513
    D3        1.03443  -0.00004  -0.00030  -0.00233  -0.00263   1.03179
    D4       -2.14305  -0.00001   0.00140  -0.00214  -0.00073  -2.14378
    D5       -1.00246  -0.00003  -0.00051  -0.00232  -0.00283  -1.00529
    D6        2.10325   0.00001   0.00120  -0.00213  -0.00093   2.10232
    D7        1.44302   0.00000   0.00232   0.00054   0.00285   1.44587
    D8       -2.81851  -0.00001   0.00209   0.00053   0.00262  -2.81589
    D9       -0.61623  -0.00006   0.00223  -0.00107   0.00116  -0.61507
   D10       -1.66641  -0.00003   0.00074   0.00039   0.00113  -1.66528
   D11        0.35525  -0.00004   0.00051   0.00038   0.00090   0.35614
   D12        2.55753  -0.00010   0.00066  -0.00123  -0.00057   2.55696
   D13        1.68216  -0.00029   0.00004   0.00208   0.00211   1.68427
   D14       -0.19790  -0.00026   0.00189  -0.00010   0.00179  -0.19611
   D15       -2.50706  -0.00021  -0.00092   0.00073  -0.00019  -2.50725
   D16       -0.86402  -0.00044  -0.00477  -0.00093  -0.00570  -0.86971
   D17        0.90142  -0.00002   0.00004  -0.00027  -0.00024   0.90118
   D18       -1.17571  -0.00002   0.00028  -0.00037  -0.00009  -1.17579
   D19        2.94131  -0.00012   0.00018  -0.00036  -0.00018   2.94113
   D20       -1.11915  -0.00004   0.00004  -0.00038  -0.00034  -1.11949
   D21        3.08691  -0.00004   0.00028  -0.00047  -0.00019   3.08672
   D22        0.92074  -0.00014   0.00018  -0.00047  -0.00029   0.92045
   D23        2.95669   0.00011  -0.00005   0.00001  -0.00004   2.95665
   D24        0.87956   0.00010   0.00019  -0.00008   0.00011   0.87967
   D25       -1.28661   0.00001   0.00009  -0.00007   0.00002  -1.28659
   D26       -2.93098  -0.00024  -0.00013   0.00070   0.00056  -2.93042
   D27       -0.79811  -0.00017   0.00090   0.00087   0.00177  -0.79634
   D28        1.34545  -0.00047   0.00053   0.00046   0.00099   1.34644
   D29        1.05072   0.00009  -0.00079   0.00048  -0.00031   1.05040
   D30       -1.04908   0.00009  -0.00083   0.00053  -0.00031  -1.04938
   D31        3.13669   0.00010  -0.00076   0.00065  -0.00011   3.13658
   D32       -0.91858   0.00002   0.00011   0.00032   0.00043  -0.91815
   D33       -3.01837   0.00002   0.00007   0.00036   0.00043  -3.01794
   D34        1.16740   0.00003   0.00015   0.00048   0.00063   1.16803
   D35        3.11189  -0.00011  -0.00079  -0.00018  -0.00096   3.11092
   D36        1.01209  -0.00012  -0.00083  -0.00013  -0.00096   1.01114
   D37       -1.08532  -0.00010  -0.00075  -0.00001  -0.00076  -1.08608
         Item               Value     Threshold  Converged?
 Maximum Force            0.001226     0.000450     NO 
 RMS     Force            0.000224     0.000300     YES
 Maximum Displacement     0.010803     0.001800     NO 
 RMS     Displacement     0.004161     0.001200     NO 
 Predicted change in Energy=-3.952986D-06
 GradGradGradGradGradGradGradGradGradGradGradGradGradGradGradGradGradGrad

                          Input orientation:                          
 ---------------------------------------------------------------------
 Center     Atomic      Atomic             Coordinates (Angstroms)
 Number     Number       Type             X           Y           Z
 ---------------------------------------------------------------------
      1          1           0        2.528448    0.841264    2.104617
      2          6           0        1.890516    0.283750    1.425168
      3          1           0        1.768877   -0.748249    1.754522
      4          1           0        0.898376    0.735007    1.360989
      5          6           0        2.482590    0.276861    0.055949
      6          6           0        1.608617   -0.505768   -1.073040
      7          1           0        0.912578    0.323948   -1.306526
      8          1           0        2.308404   -0.710229   -1.889532
      9          8           0        3.486434    0.798675   -0.295546
     10          8           0        1.009942   -1.551567   -0.551729
     11          1           0       -3.029780   -0.682320    1.352638
     12          6           0       -2.014931   -0.507469    0.993156
     13          1           0       -1.347934   -0.340204    1.842118
     14          6           0       -2.127090    0.899226    0.203213
     15          1           0       -2.614010    1.546788    0.951743
     16          6           0       -2.982526    0.729065   -1.044270
     17          1           0       -3.987252    0.400857   -0.775734
     18          1           0       -2.537829   -0.009303   -1.707977
     19          1           0       -3.058092    1.680788   -1.568500
     20          8           0       -0.865999    1.264315   -0.025687
     21          8           0       -1.645388   -1.565200    0.202691
     22          1           0       -0.689301   -1.537329    0.021785
 ---------------------------------------------------------------------
                    Distance matrix (angstroms):
                    1          2          3          4          5
     1  H    0.000000
     2  C    1.086016   0.000000
     3  H    1.796125   1.090087   0.000000
     4  H    1.794828   1.091830   1.764281   0.000000
     5  C    2.125486   1.491763   2.108408   2.103035   0.000000
     6  C    3.571846   2.635118   2.842461   2.822846   1.628175
     7  H    3.809796   2.901746   3.354529   2.699037   2.079301
     8  H    4.290544   3.485664   3.683973   3.826587   2.188512
     9  O    2.584633   2.402697   3.089620   3.073467   1.184712
    10  O    3.884286   2.837591   2.557361   2.983179   2.425101
    11  H    5.812115   5.014765   4.815907   4.176038   5.743487
    12  C    4.867928   4.008139   3.867151   3.188480   4.660603
    13  H    4.060925   3.324263   3.144627   2.536429   4.271309
    14  C    5.029188   4.244189   4.505473   3.243587   4.653834
    15  H    5.317120   4.702144   5.012120   3.628131   5.328273
    16  C    6.348143   5.481147   5.708898   4.565820   5.593073
    17  H    7.137558   6.277407   6.391843   5.342902   6.524257
    18  H    6.397382   5.432561   5.575182   4.666910   5.328970
    19  H    6.738399   5.949999   6.343684   5.012988   5.942138
    20  O    4.029819   3.265710   3.763260   2.305658   3.492102
    21  O    5.179700   4.173210   3.838332   3.619853   4.522711
    22  H    4.511076   3.455614   3.109287   3.078587   3.654223
                    6          7          8          9         10
     6  C    0.000000
     7  H    1.107887   0.000000
     8  H    1.094607   1.832416   0.000000
     9  O    2.415008   2.805741   2.491052   0.000000
    10  O    1.312964   2.024044   2.045377   3.423782   0.000000
    11  H    5.237348   4.860649   6.245690   6.882652   4.549896
    12  C    4.171243   3.814459   5.200214   5.799291   3.553402
    13  H    4.155328   3.932552   5.237455   5.407195   3.571762
    14  C    4.190267   3.442359   5.161737   5.636534   4.051826
    15  H    5.113053   4.362561   6.115319   6.271429   4.999326
    16  C    4.754391   3.924887   5.547971   6.512517   4.624249
    17  H    5.676629   4.929096   6.489248   7.499655   5.369738
    18  H    4.224054   3.489631   4.900023   6.240155   4.037594
    19  H    5.177324   4.204268   5.883817   6.725278   5.294416
    20  O    3.217743   2.384990   4.177269   4.385581   3.424189
    21  O    3.652182   3.519915   4.554211   5.672014   2.760455
    22  H    2.746487   2.791913   3.650132   4.795245   1.793474
                   11         12         13         14         15
    11  H    0.000000
    12  C    1.090742   0.000000
    13  H    1.784724   1.092520   0.000000
    14  C    2.153443   1.617214   2.197563   0.000000
    15  H    2.302717   2.140230   2.440586   1.103053   0.000000
    16  C    2.781980   2.572229   3.485178   1.522150   2.188274
    17  H    2.572935   2.800728   3.790557   2.160304   2.486590
    18  H    3.172119   2.796017   3.758793   2.155639   3.082424
    19  H    3.757410   3.526859   4.317565   2.148621   2.562575
    20  O    3.220421   2.344632   2.509071   1.332679   2.022549
    21  O    2.004593   1.371201   2.068046   2.511062   3.344215
    22  H    2.824899   1.939451   2.276076   2.834953   3.752481
                   16         17         18         19         20
    16  C    0.000000
    17  H    1.090553   0.000000
    18  H    1.087865   1.771479   0.000000
    19  H    1.089175   1.769192   1.773847   0.000000
    20  O    2.409085   3.324207   2.692065   2.712747   0.000000
    21  O    2.933684   3.210455   2.620672   3.958445   2.943765
    22  H    3.395865   3.907567   2.957025   4.300751   2.807612
                   21         22
    21  O    0.000000
    22  H    0.973451   0.000000
 Stoichiometry    C6H12O4(3)
 Framework group  C1[X(C6H12O4)]
 Deg. of freedom    60
 Full point group                 C1      NOp   1
 Largest Abelian subgroup         C1      NOp   1
 Largest concise Abelian subgroup C1      NOp   1
                         Standard orientation:                         
 ---------------------------------------------------------------------
 Center     Atomic      Atomic             Coordinates (Angstroms)
 Number     Number       Type             X           Y           Z
 ---------------------------------------------------------------------
      1          1           0       -2.540628   -0.943954    2.040423
      2          6           0       -1.899374   -0.353805    1.392390
      3          1           0       -1.785418    0.662882    1.768758
      4          1           0       -0.904624   -0.797506    1.316925
      5          6           0       -2.479470   -0.287996    0.019614
      6          6           0       -1.599299    0.548214   -1.065284
      7          1           0       -0.897395   -0.267222   -1.329497
      8          1           0       -2.292858    0.786133   -1.878018
      9          8           0       -3.477764   -0.797774   -0.363893
     10          8           0       -1.010075    1.572102   -0.492272
     11          1           0        3.016826    0.635451    1.407284
     12          6           0        2.005985    0.472595    1.031255
     13          1           0        1.332369    0.264569    1.865862
     14          6           0        2.131587   -0.896745    0.180073
     15          1           0        2.614944   -1.575169    0.903144
     16          6           0        2.997106   -0.667141   -1.050821
     17          1           0        3.997908   -0.347046   -0.758858
     18          1           0        2.554806    0.098370   -1.684709
     19          1           0        3.081679   -1.594050   -1.616497
     20          8           0        0.874258   -1.256551   -0.076242
     21          8           0        1.638460    1.563152    0.285734
     22          1           0        0.684133    1.539365    0.095211
 ---------------------------------------------------------------------
 Rotational constants (GHZ):           2.0554131           0.6416800           0.6026172
 Standard basis: Aug-CC-pVTZ (5D, 7F)
 There are   850 symmetry adapted cartesian basis functions of A   symmetry.
 There are   736 symmetry adapted basis functions of A   symmetry.
   736 basis functions,  1044 primitive gaussians,   850 cartesian basis functions
    41 alpha electrons       39 beta electrons
       nuclear repulsion energy       555.1586879734 Hartrees.
 NAtoms=   22 NActive=   22 NUniq=   22 SFac= 1.00D+00 NAtFMM=   60 NAOKFM=F Big=F
 Integral buffers will be    131072 words long.
 Raffenetti 2 integral format.
 Two-electron integral symmetry is turned on.
 Nuclear repulsion after empirical dispersion term =      555.1460295180 Hartrees.
 One-electron integrals computed using PRISM.
 NBasis=   736 RedAO= T EigKep=  5.00D-06  NBF=   736
 NBsUse=   736 1.00D-06 EigRej= -1.00D+00 NBFU=   736
 Initial guess from the checkpoint file:  "/scratch/kurten/scratch_galib/third-paper/AceO-iPrOH/SYS_1A_1B/DFT_high/calc-LM/TMP/G165127289_11_12_2126/Gau-234949.chk"
 B after Tr=    -0.000000   -0.000000    0.000000
         Rot=    1.000000   -0.000404   -0.000059    0.000216 Ang=  -0.05 deg.
 Initial guess <Sx>= 0.0000 <Sy>= 0.0000 <Sz>= 1.0000 <S**2>= 2.0136 S= 1.0045
 Requested convergence on RMS density matrix=1.00D-08 within 128 cycles.
 Requested convergence on MAX density matrix=1.00D-06.
 Requested convergence on             energy=1.00D-06.
 No special actions if energy rises.
 Restarting incremental Fock formation.
 SCF Done:  E(UwB97XD) =  -536.648232447     A.U. after   22 cycles
            NFock= 22  Conv=0.24D-08     -V/T= 2.0058
 <Sx>= 0.0000 <Sy>= 0.0000 <Sz>= 1.0000 <S**2>= 2.0136 S= 1.0045
 <L.S>=  0.00000000000    
 Annihilation of the first spin contaminant:
 S**2 before annihilation     2.0136,   after     2.0001
 Calling FoFJK, ICntrl=      2127 FMM=F ISym2X=0 I1Cent= 0 IOpClX= 1 NMat=1 NMatS=1 NMatT=0.
 ***** Axes restored to original set *****
 -------------------------------------------------------------------
 Center     Atomic                   Forces (Hartrees/Bohr)
 Number     Number              X              Y              Z
 -------------------------------------------------------------------
      1        1          -0.000040658   -0.000018770   -0.000048547
      2        6          -0.000097668    0.000097116   -0.000066046
      3        1          -0.000076204    0.000068002   -0.000019528
      4        1           0.000160204   -0.000119844    0.000108538
      5        6           0.000176475    0.000068688   -0.000115702
      6        6           0.000066826    0.000585984   -0.000187941
      7        1           0.000094644   -0.000192939   -0.000061620
      8        1          -0.000059732    0.000005210    0.000069552
      9        8          -0.000239945   -0.000138242    0.000141140
     10        8          -0.000226243   -0.000283176    0.000142248
     11        1           0.000053488    0.000019784   -0.000010133
     12        6           0.000053194   -0.000133498   -0.000007961
     13        1          -0.000020041    0.000014166   -0.000080270
     14        6           0.000105079    0.000216821   -0.000085600
     15        1          -0.000011919   -0.000051932   -0.000037660
     16        6          -0.000050562   -0.000013869   -0.000004238
     17        1           0.000052733    0.000030876   -0.000029537
     18        1          -0.000015933    0.000047250    0.000044819
     19        1          -0.000004496   -0.000071736    0.000024519
     20        8          -0.000012187   -0.000140427    0.000116114
     21        8           0.000135705    0.000141196    0.000004010
     22        1          -0.000042761   -0.000130661    0.000103844
 -------------------------------------------------------------------
 Cartesian Forces:  Max     0.000585984 RMS     0.000126080

 GradGradGradGradGradGradGradGradGradGradGradGradGradGradGradGradGradGrad
 Berny optimization.
 Using GEDIIS/GDIIS optimizer.
 FormGI is forming the generalized inverse of G from B-inverse, IUseBI=4.
 Internal  Forces:  Max     0.000772682 RMS     0.000142908
 Search for a local minimum.
 Step number  12 out of a maximum of  105
 All quantities printed in internal units (Hartrees-Bohrs-Radians)
 Mixed Optimization -- En-DIIS/RFO-DIIS
 Swapping is turned off.
 Update second derivatives using D2CorX and points    3    2    4    1    6
                                                      5    7    8    9   10
                                                     11   12
 DE= -5.81D-06 DEPred=-3.95D-06 R= 1.47D+00
 TightC=F SS=  1.41D+00  RLast= 1.28D-02 DXNew= 2.3784D-01 3.8385D-02
 Trust test= 1.47D+00 RLast= 1.28D-02 DXMaxT set to 1.41D-01
 ITU=  1  1  1  1 -1  1 -1  0  0 -1 -1  0
     Eigenvalues ---    0.00268   0.00328   0.00421   0.00784   0.01211
     Eigenvalues ---    0.01864   0.02135   0.02601   0.02911   0.03924
     Eigenvalues ---    0.04865   0.04957   0.05582   0.05687   0.05766
     Eigenvalues ---    0.06333   0.06469   0.07543   0.07847   0.08508
     Eigenvalues ---    0.08797   0.09281   0.11457   0.12104   0.14205
     Eigenvalues ---    0.14475   0.15827   0.15986   0.16004   0.16014
     Eigenvalues ---    0.16045   0.16222   0.17068   0.18320   0.18786
     Eigenvalues ---    0.22491   0.23365   0.23589   0.24653   0.25409
     Eigenvalues ---    0.28974   0.30256   0.32862   0.33204   0.33513
     Eigenvalues ---    0.33969   0.34068   0.34209   0.34302   0.34323
     Eigenvalues ---    0.34465   0.34645   0.35446   0.36995   0.48362
     Eigenvalues ---    0.49325   0.53556   0.57781   0.98575   1.16295
 En-DIIS/RFO-DIIS/Sim-DIIS IScMMF=       -3 using points:    12   11   10    9    8    7
 RFO step:  Lambda=-6.30427882D-06.
 DidBck=F Rises=F RFO-DIIS coefs:    2.26242   -1.16957   -0.36748    0.22089    0.01116
                  RFO-DIIS coefs:    0.04258
 Iteration  1 RMS(Cart)=  0.00659596 RMS(Int)=  0.00000913
 Iteration  2 RMS(Cart)=  0.00001524 RMS(Int)=  0.00000219
 Iteration  3 RMS(Cart)=  0.00000000 RMS(Int)=  0.00000219
 Variable       Old X    -DE/DX   Delta X   Delta X   Delta X     New X
                                 (Linear)    (Quad)   (Total)
    R1        2.05227  -0.00006  -0.00026   0.00019  -0.00008   2.05219
    R2        2.05997  -0.00006  -0.00054   0.00039  -0.00015   2.05981
    R3        2.06326  -0.00020  -0.00128   0.00052  -0.00076   2.06250
    R4        2.81902  -0.00000  -0.00036   0.00014  -0.00021   2.81881
    R5        3.07680  -0.00008   0.00343  -0.00161   0.00182   3.07863
    R6        2.23878  -0.00031  -0.00062   0.00021  -0.00041   2.23837
    R7        2.09360  -0.00019  -0.00066  -0.00024  -0.00089   2.09271
    R8        2.06851  -0.00009  -0.00053   0.00031  -0.00022   2.06828
    R9        2.48114   0.00035  -0.00037   0.00079   0.00041   2.48156
   R10        3.38917  -0.00022  -0.00648   0.00014  -0.00634   3.38283
   R11        2.06120  -0.00006  -0.00033   0.00019  -0.00015   2.06106
   R12        2.06456  -0.00007  -0.00043   0.00021  -0.00022   2.06435
   R13        3.05609  -0.00001   0.00153   0.00020   0.00173   3.05782
   R14        2.59119  -0.00013  -0.00074   0.00004  -0.00070   2.59050
   R15        2.08447  -0.00005  -0.00026   0.00014  -0.00012   2.08435
   R16        2.87645  -0.00002  -0.00019   0.00015  -0.00004   2.87641
   R17        2.51840  -0.00007  -0.00102   0.00022  -0.00080   2.51759
   R18        2.06085  -0.00007  -0.00031   0.00016  -0.00015   2.06070
   R19        2.05577  -0.00007  -0.00042   0.00028  -0.00014   2.05563
   R20        2.05824  -0.00007  -0.00036   0.00021  -0.00014   2.05810
   R21        1.83955  -0.00030  -0.00007   0.00010   0.00003   1.83958
    A1        1.94177   0.00001   0.00009   0.00020   0.00029   1.94206
    A2        1.93732  -0.00005  -0.00067   0.00021  -0.00047   1.93686
    A3        1.92141  -0.00003  -0.00014  -0.00012  -0.00026   1.92115
    A4        1.88351  -0.00010  -0.00029  -0.00039  -0.00067   1.88283
    A5        1.89361   0.00003  -0.00017   0.00021   0.00004   1.89364
    A6        1.88453   0.00014   0.00122  -0.00012   0.00110   1.88563
    A7        2.01044  -0.00003   0.00030  -0.00009   0.00022   2.01066
    A8        2.22256  -0.00004   0.00026  -0.00023   0.00004   2.22259
    A9        2.04972   0.00007  -0.00052   0.00030  -0.00021   2.04950
   A10        1.69449   0.00007   0.00068   0.00063   0.00131   1.69581
   A11        1.83781   0.00014  -0.00145   0.00042  -0.00104   1.83677
   A12        1.93083  -0.00020  -0.00059  -0.00068  -0.00127   1.92956
   A13        1.96528  -0.00004  -0.00004   0.00031   0.00028   1.96557
   A14        1.97549   0.00003   0.00195  -0.00102   0.00094   1.97643
   A15        2.02516   0.00001  -0.00068   0.00043  -0.00025   2.02491
   A16        2.15635  -0.00038  -0.00159  -0.00014  -0.00173   2.15462
   A17        1.91397   0.00001   0.00075  -0.00027   0.00048   1.91445
   A18        1.80894   0.00012  -0.00073   0.00021  -0.00053   1.80841
   A19        1.89345   0.00000   0.00046  -0.00038   0.00008   1.89353
   A20        1.86370  -0.00014  -0.00091   0.00021  -0.00070   1.86300
   A21        1.98398   0.00003   0.00009   0.00017   0.00026   1.98424
   A22        1.99115  -0.00002   0.00030   0.00005   0.00035   1.99150
   A23        1.78216   0.00001  -0.00042  -0.00004  -0.00046   1.78170
   A24        1.91990   0.00007  -0.00066   0.00023  -0.00043   1.91947
   A25        1.83026  -0.00019  -0.00083   0.00006  -0.00077   1.82949
   A26        1.95379  -0.00004   0.00045  -0.00031   0.00014   1.95393
   A27        1.95352   0.00002   0.00041   0.00018   0.00059   1.95411
   A28        2.00607   0.00011   0.00076  -0.00008   0.00068   2.00675
   A29        1.92794   0.00002   0.00053  -0.00021   0.00031   1.92826
   A30        1.92426  -0.00002  -0.00046   0.00022  -0.00024   1.92403
   A31        1.91322   0.00002   0.00020  -0.00005   0.00016   1.91337
   A32        1.89924   0.00000  -0.00002   0.00001  -0.00001   1.89923
   A33        1.89397  -0.00002  -0.00016   0.00001  -0.00014   1.89382
   A34        1.90476  -0.00000  -0.00010   0.00001  -0.00009   1.90467
   A35        1.92809  -0.00045   0.00135  -0.00076   0.00060   1.92869
   A36        3.17367  -0.00077  -0.00394  -0.00041  -0.00435   3.16932
   A37        3.00184  -0.00008  -0.00574   0.00410  -0.00164   3.00020
    D1       -3.12274  -0.00001  -0.00370  -0.00073  -0.00443  -3.12718
    D2       -0.01513  -0.00001  -0.00181  -0.00099  -0.00279  -0.01792
    D3        1.03179  -0.00003  -0.00362  -0.00103  -0.00465   1.02714
    D4       -2.14378  -0.00002  -0.00172  -0.00129  -0.00301  -2.14679
    D5       -1.00529  -0.00000  -0.00385  -0.00062  -0.00447  -1.00976
    D6        2.10232   0.00001  -0.00195  -0.00088  -0.00283   2.09949
    D7        1.44587  -0.00003   0.00521  -0.00053   0.00468   1.45055
    D8       -2.81589  -0.00001   0.00505   0.00014   0.00518  -2.81070
    D9       -0.61507  -0.00003   0.00288   0.00053   0.00342  -0.61165
   D10       -1.66528  -0.00003   0.00350  -0.00030   0.00321  -1.66208
   D11        0.35614  -0.00001   0.00333   0.00038   0.00371   0.35985
   D12        2.55696  -0.00003   0.00117   0.00077   0.00194   2.55890
   D13        1.68427  -0.00017   0.00307  -0.00100   0.00208   1.68635
   D14       -0.19611  -0.00016   0.00155  -0.00083   0.00071  -0.19540
   D15       -2.50725  -0.00014   0.00021  -0.00067  -0.00046  -2.50771
   D16       -0.86971  -0.00025  -0.00296  -0.00112  -0.00409  -0.87380
   D17        0.90118  -0.00002  -0.00359  -0.00095  -0.00453   0.89665
   D18       -1.17579  -0.00002  -0.00359  -0.00067  -0.00426  -1.18005
   D19        2.94113  -0.00007  -0.00362  -0.00074  -0.00436   2.93677
   D20       -1.11949  -0.00003  -0.00372  -0.00083  -0.00455  -1.12404
   D21        3.08672  -0.00002  -0.00373  -0.00055  -0.00427   3.08244
   D22        0.92045  -0.00008  -0.00375  -0.00062  -0.00437   0.91608
   D23        2.95665   0.00005  -0.00334  -0.00125  -0.00460   2.95205
   D24        0.87967   0.00005  -0.00335  -0.00097  -0.00432   0.87535
   D25       -1.28659  -0.00000  -0.00337  -0.00104  -0.00442  -1.29101
   D26       -2.93042  -0.00014   0.00046   0.00124   0.00170  -2.92871
   D27       -0.79634  -0.00010   0.00182   0.00073   0.00256  -0.79378
   D28        1.34644  -0.00028   0.00090   0.00121   0.00210   1.34854
   D29        1.05040   0.00005   0.00018  -0.00010   0.00008   1.05049
   D30       -1.04938   0.00005   0.00016  -0.00012   0.00005  -1.04934
   D31        3.13658   0.00005   0.00044  -0.00024   0.00020   3.13678
   D32       -0.91815   0.00002   0.00083  -0.00001   0.00082  -0.91733
   D33       -3.01794   0.00002   0.00080  -0.00002   0.00078  -3.01715
   D34        1.16803   0.00002   0.00109  -0.00015   0.00094   1.16896
   D35        3.11092  -0.00007  -0.00086   0.00010  -0.00077   3.11016
   D36        1.01114  -0.00007  -0.00088   0.00008  -0.00080   1.01033
   D37       -1.08608  -0.00006  -0.00060  -0.00005  -0.00065  -1.08673
         Item               Value     Threshold  Converged?
 Maximum Force            0.000773     0.000450     NO 
 RMS     Force            0.000143     0.000300     YES
 Maximum Displacement     0.022210     0.001800     NO 
 RMS     Displacement     0.006600     0.001200     NO 
 Predicted change in Energy=-3.039767D-06
 GradGradGradGradGradGradGradGradGradGradGradGradGradGradGradGradGradGrad

                          Input orientation:                          
 ---------------------------------------------------------------------
 Center     Atomic      Atomic             Coordinates (Angstroms)
 Number     Number       Type             X           Y           Z
 ---------------------------------------------------------------------
      1          1           0        2.528023    0.839977    2.103327
      2          6           0        1.888153    0.283373    1.425021
      3          1           0        1.768910   -0.749571    1.752012
      4          1           0        0.895416    0.733168    1.366952
      5          6           0        2.475073    0.280906    0.053694
      6          6           0        1.600853   -0.505829   -1.073639
      7          1           0        0.902297    0.320790   -1.308342
      8          1           0        2.300909   -0.709902   -1.889839
      9          8           0        3.475360    0.807070   -0.300715
     10          8           0        1.006992   -1.552857   -0.548747
     11          1           0       -3.028287   -0.681027    1.353477
     12          6           0       -2.013073   -0.508039    0.994360
     13          1           0       -1.345832   -0.341349    1.843094
     14          6           0       -2.123204    0.899900    0.204473
     15          1           0       -2.613568    1.546169    0.951777
     16          6           0       -2.973942    0.729399   -1.046148
     17          1           0       -3.979399    0.400371   -0.781711
     18          1           0       -2.526076   -0.008414   -1.708222
     19          1           0       -3.048323    1.681030   -1.570556
     20          8           0       -0.861564    1.265008   -0.018821
     21          8           0       -1.645250   -1.566050    0.204107
     22          1           0       -0.688821   -1.541216    0.024493
 ---------------------------------------------------------------------
                    Distance matrix (angstroms):
                    1          2          3          4          5
     1  H    0.000000
     2  C    1.085975   0.000000
     3  H    1.796201   1.090007   0.000000
     4  H    1.794175   1.091428   1.763457   0.000000
     5  C    2.125173   1.491650   2.108277   2.103450   0.000000
     6  C    3.572667   2.636036   2.841119   2.826524   1.629139
     7  H    3.814712   2.905957   3.355959   2.706899   2.080951
     8  H    4.289415   3.485005   3.680717   3.829432   2.188459
     9  O    2.584173   2.402426   3.090112   3.072896   1.184495
    10  O    3.882356   2.836186   2.553288   2.984671   2.425054
    11  H    5.809330   5.010645   4.814211   4.170800   5.736002
    12  C    4.865030   4.003919   3.864683   3.184137   4.653036
    13  H    4.058325   3.320198   3.142699   2.530709   4.264794
    14  C    5.024256   4.238021   4.501575   3.239015   4.642201
    15  H    5.316082   4.699372   5.011678   3.625784   5.319935
    16  C    6.340587   5.472256   5.701903   4.560153   5.576967
    17  H    7.131847   6.269890   6.386328   5.337727   6.509408
    18  H    6.386829   5.421048   5.565019   4.659747   5.310324
    19  H    6.730558   5.941020   6.336640   5.008040   5.925068
    20  O    4.021624   3.257181   3.756830   2.300043   3.479491
    21  O    5.178051   4.170843   3.836552   3.618507   4.517846
    22  H    4.509958   3.454186   3.106681   3.079744   3.651192
                    6          7          8          9         10
     6  C    0.000000
     7  H    1.107414   0.000000
     8  H    1.094489   1.832097   0.000000
     9  O    2.415552   2.805786   2.491155   0.000000
    10  O    1.313183   2.024475   2.045318   3.423977   0.000000
    11  H    5.229773   4.851640   6.238611   6.873733   4.545549
    12  C    4.163783   3.806413   5.193245   5.790478   3.548748
    13  H    4.149378   3.927348   5.231571   5.399877   3.567133
    14  C    4.180699   3.431856   5.152706   5.622077   4.047404
    15  H    5.106305   4.355571   6.108741   6.260196   4.996397
    16  C    4.738702   3.906525   5.532401   6.492704   4.615619
    17  H    5.660887   4.910665   6.473247   7.481323   5.360361
    18  H    4.204956   3.467278   4.881070   6.217983   4.026444
    19  H    5.161793   4.186455   5.867944   6.703338   5.286557
    20  O    3.211230   2.380256   4.171595   4.370135   3.422379
    21  O    3.646078   3.512501   4.548601   5.666321   2.757054
    22  H    2.742358   2.788400   3.646126   4.791723   1.790117
                   11         12         13         14         15
    11  H    0.000000
    12  C    1.090664   0.000000
    13  H    1.784870   1.092405   0.000000
    14  C    2.153768   1.618129   2.197745   0.000000
    15  H    2.300816   2.140602   2.442197   1.102989   0.000000
    16  C    2.783964   2.572585   3.484963   1.522130   2.188307
    17  H    2.575473   2.801084   3.791494   2.160452   2.486630
    18  H    3.174685   2.795844   3.757082   2.155398   3.082204
    19  H    3.758946   3.527400   4.317580   2.148659   2.563077
    20  O    3.219463   2.344398   2.506317   1.332254   2.022531
    21  O    2.004273   1.370832   2.067806   2.511842   3.344034
    22  H    2.824752   1.939521   2.275666   2.837057   3.754525
                   16         17         18         19         20
    16  C    0.000000
    17  H    1.090473   0.000000
    18  H    1.087794   1.771349   0.000000
    19  H    1.089099   1.768973   1.773673   0.000000
    20  O    2.409236   3.324229   2.691891   2.713461   0.000000
    21  O    2.932175   3.207321   2.618986   3.957470   2.945972
    22  H    3.394665   3.904822   2.954198   4.300500   2.811869
                   21         22
    21  O    0.000000
    22  H    0.973465   0.000000
 Stoichiometry    C6H12O4(3)
 Framework group  C1[X(C6H12O4)]
 Deg. of freedom    60
 Full point group                 C1      NOp   1
 Largest Abelian subgroup         C1      NOp   1
 Largest concise Abelian subgroup C1      NOp   1
                         Standard orientation:                         
 ---------------------------------------------------------------------
 Center     Atomic      Atomic             Coordinates (Angstroms)
 Number     Number       Type             X           Y           Z
 ---------------------------------------------------------------------
      1          1           0       -2.541092   -0.930802    2.044034
      2          6           0       -1.897620   -0.344891    1.394423
      3          1           0       -1.784670    0.674176    1.764369
      4          1           0       -0.902877   -0.788804    1.326293
      5          6           0       -2.473267   -0.288153    0.019494
      6          6           0       -1.592572    0.546809   -1.067386
      7          1           0       -0.889234   -0.267309   -1.329861
      8          1           0       -2.286611    0.781907   -1.880370
      9          8           0       -3.468770   -0.802520   -0.364473
     10          8           0       -1.006696    1.573343   -0.495174
     11          1           0        3.015847    0.637109    1.403412
     12          6           0        2.004226    0.475766    1.029061
     13          1           0        1.330624    0.272380    1.864670
     14          6           0        2.125748   -0.898313    0.183200
     15          1           0        2.612212   -1.573077    0.907515
     16          6           0        2.986124   -0.674095   -1.052258
     17          1           0        3.988223   -0.352999   -0.766204
     18          1           0        2.541137    0.088781   -1.687318
     19          1           0        3.068127   -1.603228   -1.614507
     20          8           0        0.867265   -1.257949   -0.065360
     21          8           0        1.639213    1.564068    0.279698
     22          1           0        0.684384    1.543594    0.091242
 ---------------------------------------------------------------------
 Rotational constants (GHZ):           2.0510916           0.6443876           0.6048173
 Standard basis: Aug-CC-pVTZ (5D, 7F)
 There are   850 symmetry adapted cartesian basis functions of A   symmetry.
 There are   736 symmetry adapted basis functions of A   symmetry.
   736 basis functions,  1044 primitive gaussians,   850 cartesian basis functions
    41 alpha electrons       39 beta electrons
       nuclear repulsion energy       555.5140601246 Hartrees.
 NAtoms=   22 NActive=   22 NUniq=   22 SFac= 1.00D+00 NAtFMM=   60 NAOKFM=F Big=F
 Integral buffers will be    131072 words long.
 Raffenetti 2 integral format.
 Two-electron integral symmetry is turned on.
 Nuclear repulsion after empirical dispersion term =      555.5013773074 Hartrees.
 One-electron integrals computed using PRISM.
 NBasis=   736 RedAO= T EigKep=  4.99D-06  NBF=   736
 NBsUse=   736 1.00D-06 EigRej= -1.00D+00 NBFU=   736
 Initial guess from the checkpoint file:  "/scratch/kurten/scratch_galib/third-paper/AceO-iPrOH/SYS_1A_1B/DFT_high/calc-LM/TMP/G165127289_11_12_2126/Gau-234949.chk"
 B after Tr=    -0.000000   -0.000000   -0.000000
         Rot=    0.999998    0.001963   -0.000036    0.000378 Ang=   0.23 deg.
 Initial guess <Sx>= 0.0000 <Sy>= 0.0000 <Sz>= 1.0000 <S**2>= 2.0136 S= 1.0045
 ExpMin= 2.53D-02 ExpMax= 1.53D+04 ExpMxC= 5.22D+02 IAcc=3 IRadAn=         7 AccDes= 0.00D+00
 Harris functional with IExCor= 4639 and IRadAn=       7 diagonalized for initial guess.
 HarFok:  IExCor= 4639 AccDes= 0.00D+00 IRadAn=         7 IDoV= 1 UseB2=F ITyADJ=14
 ICtDFT=  3500011 ScaDFX=  1.000000  1.000000  1.000000  1.000000
 FoFCou: FMM=F IPFlag=           0 FMFlag=      100000 FMFlg1=           0
         NFxFlg=           0 DoJE=T BraDBF=F KetDBF=T FulRan=T
         wScrn=  0.000000 ICntrl=       500 IOpCl=  0 I1Cent=   200000004 NGrid=           0
         NMat0=    1 NMatS0=      1 NMatT0=    0 NMatD0=    1 NMtDS0=    0 NMtDT0=    0
 Petite list used in FoFCou.
 Requested convergence on RMS density matrix=1.00D-08 within 128 cycles.
 Requested convergence on MAX density matrix=1.00D-06.
 Requested convergence on             energy=1.00D-06.
 No special actions if energy rises.
 SCF Done:  E(UwB97XD) =  -536.648236071     A.U. after   16 cycles
            NFock= 16  Conv=0.88D-08     -V/T= 2.0057
 <Sx>= 0.0000 <Sy>= 0.0000 <Sz>= 1.0000 <S**2>= 2.0136 S= 1.0045
 <L.S>=  0.00000000000    
 Annihilation of the first spin contaminant:
 S**2 before annihilation     2.0136,   after     2.0001
 Calling FoFJK, ICntrl=      2127 FMM=F ISym2X=0 I1Cent= 0 IOpClX= 1 NMat=1 NMatS=1 NMatT=0.
 ***** Axes restored to original set *****
 -------------------------------------------------------------------
 Center     Atomic                   Forces (Hartrees/Bohr)
 Number     Number              X              Y              Z
 -------------------------------------------------------------------
      1        1          -0.000008215   -0.000014912   -0.000018201
      2        6           0.000066630    0.000023162    0.000071335
      3        1          -0.000012643    0.000003944   -0.000011861
      4        1          -0.000008887    0.000019330   -0.000033185
      5        6          -0.000080968   -0.000085895   -0.000149927
      6        6           0.000166954    0.000271750    0.000066735
      7        1          -0.000012092   -0.000041469    0.000002500
      8        1          -0.000017653   -0.000028283    0.000013504
      9        8          -0.000053530   -0.000010138    0.000050617
     10        8          -0.000091859   -0.000125729   -0.000024137
     11        1           0.000005475    0.000018148    0.000018203
     12        6          -0.000006214   -0.000080229    0.000008629
     13        1          -0.000022373    0.000002236   -0.000012806
     14        6           0.000040085    0.000070460   -0.000054118
     15        1          -0.000004077   -0.000012009   -0.000011040
     16        6          -0.000005163   -0.000006335    0.000005260
     17        1           0.000020974   -0.000000421    0.000002437
     18        1          -0.000012835    0.000011215    0.000004718
     19        1           0.000008287   -0.000009269    0.000017221
     20        8          -0.000028593   -0.000034316    0.000009641
     21        8           0.000004962    0.000056323   -0.000033401
     22        1           0.000051736   -0.000027565    0.000077875
 -------------------------------------------------------------------
 Cartesian Forces:  Max     0.000271750 RMS     0.000058201

 GradGradGradGradGradGradGradGradGradGradGradGradGradGradGradGradGradGrad
 Berny optimization.
 Using GEDIIS/GDIIS optimizer.
 FormGI is forming the generalized inverse of G from B-inverse, IUseBI=4.
 Internal  Forces:  Max     0.000147300 RMS     0.000033879
 Search for a local minimum.
 Step number  13 out of a maximum of  105
 All quantities printed in internal units (Hartrees-Bohrs-Radians)
 Mixed Optimization -- En-DIIS/RFO-DIIS
 Swapping is turned off.
 Update second derivatives using D2CorX and points    3    2    4    1    6
                                                      5    7    8    9   10
                                                     11   12   13
 DE= -3.62D-06 DEPred=-3.04D-06 R= 1.19D+00
 TightC=F SS=  1.41D+00  RLast= 2.18D-02 DXNew= 2.3784D-01 6.5331D-02
 Trust test= 1.19D+00 RLast= 2.18D-02 DXMaxT set to 1.41D-01
 ITU=  1  1  1  1  1 -1  1 -1  0  0 -1 -1  0
     Eigenvalues ---    0.00300   0.00336   0.00421   0.00706   0.01236
     Eigenvalues ---    0.01691   0.02124   0.02606   0.03235   0.04013
     Eigenvalues ---    0.04882   0.04987   0.05639   0.05689   0.05765
     Eigenvalues ---    0.06306   0.06406   0.07536   0.07859   0.08406
     Eigenvalues ---    0.08794   0.09010   0.11368   0.11840   0.14109
     Eigenvalues ---    0.14541   0.15348   0.15986   0.16008   0.16009
     Eigenvalues ---    0.16085   0.16133   0.16614   0.18370   0.19075
     Eigenvalues ---    0.22058   0.23402   0.23967   0.24421   0.25276
     Eigenvalues ---    0.28733   0.30302   0.32721   0.33015   0.33552
     Eigenvalues ---    0.33958   0.34065   0.34173   0.34293   0.34327
     Eigenvalues ---    0.34466   0.34647   0.35069   0.37060   0.48140
     Eigenvalues ---    0.49069   0.52908   0.55447   0.84944   1.01273
 En-DIIS/RFO-DIIS/Sim-DIIS IScMMF=       -3 using points:    13   12   11   10    9    8    7
 RFO step:  Lambda=-1.16001939D-06.
 DidBck=T Rises=F RFO-DIIS coefs:    0.50059    1.49172   -1.04373   -0.12896    0.17765
                  RFO-DIIS coefs:   -0.01310    0.01583
 Iteration  1 RMS(Cart)=  0.00112517 RMS(Int)=  0.00000202
 Iteration  2 RMS(Cart)=  0.00000088 RMS(Int)=  0.00000198
 Variable       Old X    -DE/DX   Delta X   Delta X   Delta X     New X
                                 (Linear)    (Quad)   (Total)
    R1        2.05219  -0.00002  -0.00016   0.00014  -0.00002   2.05217
    R2        2.05981  -0.00001  -0.00032   0.00032   0.00000   2.05982
    R3        2.06250   0.00002  -0.00061   0.00057  -0.00003   2.06247
    R4        2.81881  -0.00001  -0.00012   0.00012  -0.00000   2.81881
    R5        3.07863  -0.00015   0.00100  -0.00134  -0.00033   3.07829
    R6        2.23837  -0.00006  -0.00020   0.00019  -0.00001   2.23836
    R7        2.09271  -0.00002  -0.00012   0.00000  -0.00012   2.09259
    R8        2.06828  -0.00002  -0.00029   0.00026  -0.00003   2.06826
    R9        2.48156   0.00013  -0.00016   0.00040   0.00024   2.48179
   R10        3.38283  -0.00004  -0.00078   0.00038  -0.00040   3.38243
   R11        2.06106  -0.00000  -0.00018   0.00018  -0.00000   2.06106
   R12        2.06435  -0.00002  -0.00021   0.00018  -0.00003   2.06432
   R13        3.05782   0.00003  -0.00000   0.00011   0.00011   3.05793
   R14        2.59050  -0.00003  -0.00010   0.00006  -0.00004   2.59046
   R15        2.08435  -0.00001  -0.00016   0.00014  -0.00002   2.08433
   R16        2.87641  -0.00003  -0.00008   0.00005  -0.00003   2.87638
   R17        2.51759  -0.00004  -0.00022   0.00018  -0.00004   2.51755
   R18        2.06070  -0.00002  -0.00016   0.00014  -0.00002   2.06068
   R19        2.05563  -0.00002  -0.00025   0.00024  -0.00001   2.05562
   R20        2.05810  -0.00002  -0.00020   0.00018  -0.00002   2.05808
   R21        1.83958  -0.00001  -0.00020   0.00020  -0.00000   1.83958
    A1        1.94206   0.00001  -0.00003   0.00010   0.00007   1.94213
    A2        1.93686   0.00002  -0.00036   0.00033  -0.00003   1.93683
    A3        1.92115   0.00000   0.00004  -0.00006  -0.00002   1.92113
    A4        1.88283   0.00002  -0.00002  -0.00008  -0.00010   1.88274
    A5        1.89364   0.00000  -0.00010   0.00015   0.00006   1.89370
    A6        1.88563  -0.00005   0.00048  -0.00047   0.00002   1.88565
    A7        2.01066   0.00004   0.00034  -0.00019   0.00014   2.01081
    A8        2.22259  -0.00006  -0.00013  -0.00004  -0.00018   2.22242
    A9        2.04950   0.00002  -0.00019   0.00023   0.00003   2.04954
   A10        1.69581   0.00001   0.00019   0.00020   0.00039   1.69620
   A11        1.83677   0.00003  -0.00036   0.00040   0.00004   1.83681
   A12        1.92956   0.00002   0.00040  -0.00050  -0.00011   1.92945
   A13        1.96557   0.00001  -0.00032   0.00035   0.00005   1.96562
   A14        1.97643  -0.00001   0.00079  -0.00090  -0.00011   1.97632
   A15        2.02491  -0.00004  -0.00062   0.00046  -0.00016   2.02475
   A16        2.15462  -0.00005  -0.00005  -0.00002  -0.00007   2.15455
   A17        1.91445  -0.00001   0.00019  -0.00023  -0.00003   1.91442
   A18        1.80841   0.00002  -0.00008   0.00010   0.00002   1.80842
   A19        1.89353   0.00003   0.00020  -0.00010   0.00010   1.89363
   A20        1.86300  -0.00001  -0.00021   0.00015  -0.00006   1.86294
   A21        1.98424   0.00001  -0.00020   0.00019  -0.00001   1.98423
   A22        1.99150  -0.00005   0.00011  -0.00013  -0.00001   1.99149
   A23        1.78170   0.00000   0.00007  -0.00008  -0.00001   1.78169
   A24        1.91947   0.00001  -0.00008   0.00008  -0.00001   1.91946
   A25        1.82949  -0.00002  -0.00027   0.00017  -0.00010   1.82939
   A26        1.95393  -0.00001   0.00014  -0.00018  -0.00004   1.95388
   A27        1.95411   0.00001  -0.00006   0.00016   0.00009   1.95420
   A28        2.00675   0.00001   0.00016  -0.00011   0.00005   2.00681
   A29        1.92826  -0.00001   0.00023  -0.00024  -0.00001   1.92824
   A30        1.92403   0.00002  -0.00023   0.00026   0.00004   1.92406
   A31        1.91337  -0.00002   0.00013  -0.00016  -0.00003   1.91334
   A32        1.89923  -0.00000  -0.00002   0.00002  -0.00001   1.89923
   A33        1.89382   0.00001  -0.00007   0.00008   0.00001   1.89383
   A34        1.90467   0.00000  -0.00003   0.00004   0.00001   1.90468
   A35        1.92869  -0.00006   0.00052  -0.00047   0.00005   1.92874
   A36        3.16932  -0.00012  -0.00076   0.00003  -0.00073   3.16859
   A37        3.00020  -0.00008  -0.00132  -0.00067  -0.00198   2.99822
    D1       -3.12718   0.00000  -0.00029  -0.00044  -0.00073  -3.12790
    D2       -0.01792  -0.00000  -0.00026  -0.00053  -0.00079  -0.01871
    D3        1.02714  -0.00001  -0.00021  -0.00063  -0.00084   1.02630
    D4       -2.14679  -0.00002  -0.00018  -0.00072  -0.00091  -2.14770
    D5       -1.00976  -0.00001  -0.00040  -0.00036  -0.00077  -1.01053
    D6        2.09949  -0.00001  -0.00038  -0.00045  -0.00083   2.09866
    D7        1.45055  -0.00003  -0.00001  -0.00076  -0.00077   1.44978
    D8       -2.81070  -0.00000  -0.00036  -0.00020  -0.00057  -2.81127
    D9       -0.61165  -0.00002  -0.00113   0.00032  -0.00080  -0.61246
   D10       -1.66208  -0.00002  -0.00003  -0.00068  -0.00071  -1.66278
   D11        0.35985   0.00001  -0.00038  -0.00012  -0.00050   0.35935
   D12        2.55890  -0.00001  -0.00115   0.00041  -0.00074   2.55816
   D13        1.68635  -0.00003   0.00120  -0.00114   0.00006   1.68641
   D14       -0.19540  -0.00005   0.00033  -0.00061  -0.00029  -0.19569
   D15       -2.50771  -0.00001   0.00059  -0.00067  -0.00008  -2.50778
   D16       -0.87380  -0.00001   0.00052  -0.00004   0.00048  -0.87333
   D17        0.89665  -0.00001   0.00043  -0.00013   0.00030   0.89694
   D18       -1.18005  -0.00000   0.00026   0.00009   0.00036  -1.17970
   D19        2.93677  -0.00001   0.00029   0.00007   0.00036   2.93713
   D20       -1.12404  -0.00000   0.00033   0.00002   0.00035  -1.12369
   D21        3.08244   0.00001   0.00017   0.00024   0.00041   3.08285
   D22        0.91608  -0.00000   0.00019   0.00022   0.00041   0.91649
   D23        2.95205   0.00002   0.00067  -0.00025   0.00042   2.95247
   D24        0.87535   0.00002   0.00051  -0.00003   0.00048   0.87583
   D25       -1.29101   0.00002   0.00053  -0.00005   0.00048  -1.29053
   D26       -2.92871  -0.00002  -0.00035   0.00064   0.00029  -2.92842
   D27       -0.79378  -0.00000  -0.00009   0.00040   0.00032  -0.79347
   D28        1.34854  -0.00004  -0.00044   0.00066   0.00022   1.34876
   D29        1.05049   0.00000   0.00022  -0.00028  -0.00006   1.05042
   D30       -1.04934   0.00000   0.00024  -0.00032  -0.00007  -1.04941
   D31        3.13678   0.00000   0.00035  -0.00043  -0.00008   3.13670
   D32       -0.91733   0.00000   0.00010  -0.00012  -0.00002  -0.91735
   D33       -3.01715   0.00000   0.00012  -0.00015  -0.00003  -3.01718
   D34        1.16896   0.00000   0.00023  -0.00027  -0.00004   1.16892
   D35        3.11016  -0.00001  -0.00009  -0.00008  -0.00016   3.10999
   D36        1.01033  -0.00001  -0.00006  -0.00011  -0.00017   1.01016
   D37       -1.08673  -0.00001   0.00004  -0.00022  -0.00018  -1.08692
         Item               Value     Threshold  Converged?
 Maximum Force            0.000147     0.000450     YES
 RMS     Force            0.000034     0.000300     YES
 Maximum Displacement     0.003364     0.001800     NO 
 RMS     Displacement     0.001125     0.001200     YES
 Predicted change in Energy=-3.804309D-07
 GradGradGradGradGradGradGradGradGradGradGradGradGradGradGradGradGradGrad

                          Input orientation:                          
 ---------------------------------------------------------------------
 Center     Atomic      Atomic             Coordinates (Angstroms)
 Number     Number       Type             X           Y           Z
 ---------------------------------------------------------------------
      1          1           0        2.529465    0.839272    2.103088
      2          6           0        1.888613    0.283559    1.424995
      3          1           0        1.768433   -0.749378    1.751667
      4          1           0        0.896311    0.734376    1.367753
      5          6           0        2.474663    0.281052    0.053298
      6          6           0        1.599738   -0.505156   -1.073601
      7          1           0        0.900608    0.321129   -1.307475
      8          1           0        2.299129   -0.708780   -1.890464
      9          8           0        3.474883    0.807061   -0.301509
     10          8           0        1.006637   -1.552733   -0.548629
     11          1           0       -3.029121   -0.681226    1.352773
     12          6           0       -2.013581   -0.508383    0.994512
     13          1           0       -1.347084   -0.341701    1.843813
     14          6           0       -2.122832    0.899605    0.204473
     15          1           0       -2.613449    1.546036    0.951459
     16          6           0       -2.972938    0.729311   -1.046587
     17          1           0       -3.978611    0.400557   -0.782670
     18          1           0       -2.524940   -0.008617   -1.708434
     19          1           0       -3.046781    1.680963   -1.571013
     20          8           0       -0.860933    1.264178   -0.018088
     21          8           0       -1.645097   -1.566411    0.204623
     22          1           0       -0.688466   -1.541806    0.026062
 ---------------------------------------------------------------------
                    Distance matrix (angstroms):
                    1          2          3          4          5
     1  H    0.000000
     2  C    1.085964   0.000000
     3  H    1.796239   1.090009   0.000000
     4  H    1.794132   1.091410   1.763381   0.000000
     5  C    2.125148   1.491648   2.108318   2.103447   0.000000
     6  C    3.572567   2.636001   2.840817   2.826917   1.628962
     7  H    3.814917   2.905849   3.355214   2.706961   2.081095
     8  H    4.289286   3.485043   3.680816   3.829697   2.188330
     9  O    2.583978   2.402316   3.090309   3.072581   1.184489
    10  O    3.882305   2.836378   2.552856   2.985894   2.424909
    11  H    5.811434   5.011999   4.814590   4.172909   5.736397
    12  C    4.866660   4.004948   3.864581   3.186100   4.653324
    13  H    4.060733   3.322062   3.143428   2.533259   4.266089
    14  C    5.025162   4.238028   4.500544   3.239715   4.641382
    15  H    5.317455   4.699643   5.011003   3.626363   5.319376
    16  C    6.341055   5.471937   5.700645   4.560719   5.575575
    17  H    7.132680   6.269911   6.385431   5.338597   6.508292
    18  H    6.386989   5.420627   5.563639   4.660465   5.308827
    19  H    6.730675   5.940280   6.335066   5.008029   5.923216
    20  O    4.021782   3.256394   3.754997   2.299816   3.478193
    21  O    5.178653   4.171187   3.835762   3.620117   4.517570
    22  H    4.509839   3.454028   3.105158   3.081016   3.650882
                    6          7          8          9         10
     6  C    0.000000
     7  H    1.107352   0.000000
     8  H    1.094475   1.832061   0.000000
     9  O    2.415411   2.806241   2.490973   0.000000
    10  O    1.313309   2.024463   2.045315   3.423731   0.000000
    11  H    5.229208   4.850196   6.237755   6.874134   4.545569
    12  C    4.163312   3.805224   5.192563   5.790794   3.548756
    13  H    4.149913   3.927096   5.232059   5.401244   3.567966
    14  C    4.179037   3.429550   5.150670   5.621299   4.046567
    15  H    5.104821   4.353364   6.106893   6.259697   4.995764
    16  C    4.736455   3.903720   5.529459   6.491193   4.614402
    17  H    5.658880   4.908004   6.470537   7.480062   5.359367
    18  H    4.202682   3.464662   4.878012   6.216321   4.025107
    19  H    5.159135   4.183358   5.864442   6.701302   5.285099
    20  O    3.209291   2.378000   4.169453   4.369048   3.421152
    21  O    3.645417   3.511390   4.547728   5.666015   2.756677
    22  H    2.742221   2.788190   3.645919   4.791446   1.789906
                   11         12         13         14         15
    11  H    0.000000
    12  C    1.090664   0.000000
    13  H    1.784837   1.092389   0.000000
    14  C    2.153829   1.618186   2.197740   0.000000
    15  H    2.300985   2.140638   2.442034   1.102981   0.000000
    16  C    2.783829   2.572613   3.484951   1.522114   2.188255
    17  H    2.575248   2.801051   3.791345   2.160420   2.486562
    18  H    3.174522   2.795920   3.757227   2.155405   3.082176
    19  H    3.758827   3.527415   4.317544   2.148617   2.562976
    20  O    3.219456   2.344339   2.506365   1.332230   2.022567
    21  O    2.004326   1.370813   2.067769   2.511865   3.344069
    22  H    2.824788   1.939533   2.275577   2.837204   3.754556
                   16         17         18         19         20
    16  C    0.000000
    17  H    1.090463   0.000000
    18  H    1.087788   1.771333   0.000000
    19  H    1.089090   1.768963   1.773665   0.000000
    20  O    2.409245   3.324206   2.691877   2.713526   0.000000
    21  O    2.932410   3.207647   2.619281   3.957656   2.945632
    22  H    3.395197   3.905365   2.954959   4.300994   2.811626
                   21         22
    21  O    0.000000
    22  H    0.973464   0.000000
 Stoichiometry    C6H12O4(3)
 Framework group  C1[X(C6H12O4)]
 Deg. of freedom    60
 Full point group                 C1      NOp   1
 Largest Abelian subgroup         C1      NOp   1
 Largest concise Abelian subgroup C1      NOp   1
                         Standard orientation:                         
 ---------------------------------------------------------------------
 Center     Atomic      Atomic             Coordinates (Angstroms)
 Number     Number       Type             X           Y           Z
 ---------------------------------------------------------------------
      1          1           0       -2.542584   -0.927479    2.044980
      2          6           0       -1.898062   -0.343288    1.394880
      3          1           0       -1.783945    0.676162    1.763415
      4          1           0       -0.903849   -0.788524    1.327937
      5          6           0       -2.472925   -0.287853    0.019572
      6          6           0       -1.591441    0.545229   -1.067846
      7          1           0       -0.887715   -0.269004   -1.328654
      8          1           0       -2.284822    0.779172   -1.881707
      9          8           0       -3.468486   -0.802266   -0.364162
     10          8           0       -1.006086    1.572805   -0.496682
     11          1           0        3.016896    0.638175    1.401811
     12          6           0        2.004882    0.476739    1.028564
     13          1           0        1.332042    0.274369    1.865012
     14          6           0        2.125197   -0.898315    0.184006
     15          1           0        2.611837   -1.572546    0.908686
     16          6           0        2.984899   -0.675781   -1.052206
     17          1           0        3.987302   -0.354827   -0.767098
     18          1           0        2.539882    0.086608   -1.687821
     19          1           0        3.066142   -1.605554   -1.613489
     20          8           0        0.866358   -1.257466   -0.063326
     21          8           0        1.639365    1.564309    0.278420
     22          1           0        0.684306    1.544006    0.091116
 ---------------------------------------------------------------------
 Rotational constants (GHZ):           2.0511625           0.6445443           0.6050008
 Standard basis: Aug-CC-pVTZ (5D, 7F)
 There are   850 symmetry adapted cartesian basis functions of A   symmetry.
 There are   736 symmetry adapted basis functions of A   symmetry.
   736 basis functions,  1044 primitive gaussians,   850 cartesian basis functions
    41 alpha electrons       39 beta electrons
       nuclear repulsion energy       555.5490609164 Hartrees.
 NAtoms=   22 NActive=   22 NUniq=   22 SFac= 1.00D+00 NAtFMM=   60 NAOKFM=F Big=F
 Integral buffers will be    131072 words long.
 Raffenetti 2 integral format.
 Two-electron integral symmetry is turned on.
 Nuclear repulsion after empirical dispersion term =      555.5363779990 Hartrees.
 One-electron integrals computed using PRISM.
 NBasis=   736 RedAO= T EigKep=  4.99D-06  NBF=   736
 NBsUse=   736 1.00D-06 EigRej= -1.00D+00 NBFU=   736
 Initial guess from the checkpoint file:  "/scratch/kurten/scratch_galib/third-paper/AceO-iPrOH/SYS_1A_1B/DFT_high/calc-LM/TMP/G165127289_11_12_2126/Gau-234949.chk"
 B after Tr=     0.000000   -0.000000    0.000000
         Rot=    1.000000    0.000525    0.000002    0.000086 Ang=   0.06 deg.
 Initial guess <Sx>= 0.0000 <Sy>= 0.0000 <Sz>= 1.0000 <S**2>= 2.0136 S= 1.0045
 Requested convergence on RMS density matrix=1.00D-08 within 128 cycles.
 Requested convergence on MAX density matrix=1.00D-06.
 Requested convergence on             energy=1.00D-06.
 No special actions if energy rises.
 SCF Done:  E(UwB97XD) =  -536.648236469     A.U. after   14 cycles
            NFock= 14  Conv=0.60D-08     -V/T= 2.0057
 <Sx>= 0.0000 <Sy>= 0.0000 <Sz>= 1.0000 <S**2>= 2.0136 S= 1.0045
 <L.S>=  0.00000000000    
 Annihilation of the first spin contaminant:
 S**2 before annihilation     2.0136,   after     2.0001
 Calling FoFJK, ICntrl=      2127 FMM=F ISym2X=0 I1Cent= 0 IOpClX= 1 NMat=1 NMatS=1 NMatT=0.
 ***** Axes restored to original set *****
 -------------------------------------------------------------------
 Center     Atomic                   Forces (Hartrees/Bohr)
 Number     Number              X              Y              Z
 -------------------------------------------------------------------
      1        1          -0.000004270   -0.000015320   -0.000012506
      2        6           0.000062206    0.000002860    0.000077218
      3        1          -0.000004229    0.000006968   -0.000007231
      4        1          -0.000022241    0.000022620   -0.000037868
      5        6          -0.000120644   -0.000081296   -0.000130623
      6        6           0.000176422    0.000181513    0.000080861
      7        1          -0.000023667   -0.000019654    0.000008355
      8        1          -0.000017189   -0.000027715    0.000006326
      9        8          -0.000008040    0.000009673    0.000027450
     10        8          -0.000067542   -0.000086263   -0.000037997
     11        1           0.000001521    0.000016824    0.000009480
     12        6           0.000005667   -0.000076146    0.000015202
     13        1          -0.000012783    0.000007002   -0.000007149
     14        6           0.000045240    0.000053359   -0.000053556
     15        1           0.000000477   -0.000008944   -0.000003729
     16        6          -0.000001668   -0.000008423    0.000002942
     17        1           0.000014440   -0.000000454    0.000002932
     18        1          -0.000008804    0.000007553    0.000002359
     19        1           0.000006464   -0.000005248    0.000011636
     20        8          -0.000053331   -0.000010492    0.000013423
     21        8          -0.000016432    0.000044432   -0.000015871
     22        1           0.000048404   -0.000012850    0.000048347
 -------------------------------------------------------------------
 Cartesian Forces:  Max     0.000181513 RMS     0.000049818

 GradGradGradGradGradGradGradGradGradGradGradGradGradGradGradGradGradGrad
 Berny optimization.
 Using GEDIIS/GDIIS optimizer.
 FormGI is forming the generalized inverse of G from B-inverse, IUseBI=4.
 Internal  Forces:  Max     0.000136938 RMS     0.000023296
 Search for a local minimum.
 Step number  14 out of a maximum of  105
 All quantities printed in internal units (Hartrees-Bohrs-Radians)
 Mixed Optimization -- En-DIIS/RFO-DIIS
 Swapping is turned off.
 Update second derivatives using D2CorX and points    3    2    4    1    6
                                                      5    7    8    9   10
                                                     11   12   13   14
 DE= -3.98D-07 DEPred=-3.80D-07 R= 1.05D+00
 Trust test= 1.05D+00 RLast= 3.75D-03 DXMaxT set to 1.41D-01
 ITU=  0  1  1  1  1  1 -1  1 -1  0  0 -1 -1  0
     Eigenvalues ---    0.00318   0.00350   0.00428   0.00703   0.01275
     Eigenvalues ---    0.01598   0.02443   0.02612   0.03121   0.04020
     Eigenvalues ---    0.04883   0.04976   0.05677   0.05698   0.05767
     Eigenvalues ---    0.06423   0.06864   0.07335   0.07685   0.07888
     Eigenvalues ---    0.08787   0.09005   0.11083   0.11781   0.14183
     Eigenvalues ---    0.14501   0.15394   0.15962   0.16001   0.16009
     Eigenvalues ---    0.16082   0.16199   0.16661   0.17827   0.18984
     Eigenvalues ---    0.21554   0.22883   0.23492   0.24533   0.25853
     Eigenvalues ---    0.28179   0.30294   0.32656   0.32951   0.33666
     Eigenvalues ---    0.33960   0.34085   0.34239   0.34320   0.34326
     Eigenvalues ---    0.34469   0.34644   0.35401   0.36977   0.46197
     Eigenvalues ---    0.48814   0.52852   0.53817   0.69923   1.02095
 En-DIIS/RFO-DIIS/Sim-DIIS IScMMF=       -3 using points:    14   13   12   11   10    9    8    7
 RFO step:  Lambda=-8.17529293D-07.
 DidBck=F Rises=F RFO-DIIS coefs:    2.71562   -1.49542   -0.49829    0.20709    0.05965
                  RFO-DIIS coefs:    0.06020   -0.01195   -0.03691
 Iteration  1 RMS(Cart)=  0.00220281 RMS(Int)=  0.00000278
 Iteration  2 RMS(Cart)=  0.00000657 RMS(Int)=  0.00000124
 Iteration  3 RMS(Cart)=  0.00000000 RMS(Int)=  0.00000124
 Variable       Old X    -DE/DX   Delta X   Delta X   Delta X     New X
                                 (Linear)    (Quad)   (Total)
    R1        2.05217  -0.00002   0.00002  -0.00009  -0.00006   2.05211
    R2        2.05982  -0.00001   0.00013  -0.00014  -0.00001   2.05981
    R3        2.06247   0.00003   0.00003   0.00004   0.00007   2.06253
    R4        2.81881   0.00000   0.00011   0.00005   0.00016   2.81896
    R5        3.07829  -0.00014  -0.00146  -0.00020  -0.00166   3.07663
    R6        2.23836  -0.00001   0.00009   0.00002   0.00011   2.23847
    R7        2.09259  -0.00000  -0.00031   0.00022  -0.00008   2.09251
    R8        2.06826  -0.00001   0.00004  -0.00010  -0.00006   2.06819
    R9        2.48179   0.00008   0.00088  -0.00024   0.00064   2.48243
   R10        3.38243  -0.00002   0.00024  -0.00022   0.00002   3.38245
   R11        2.06106  -0.00000   0.00005  -0.00003   0.00002   2.06108
   R12        2.06432  -0.00001   0.00002  -0.00005  -0.00003   2.06428
   R13        3.05793   0.00003  -0.00003   0.00006   0.00003   3.05796
   R14        2.59046  -0.00002   0.00005  -0.00001   0.00004   2.59050
   R15        2.08433  -0.00001   0.00001  -0.00003  -0.00002   2.08431
   R16        2.87638  -0.00002   0.00007  -0.00012  -0.00006   2.87632
   R17        2.51755  -0.00006   0.00011  -0.00016  -0.00005   2.51750
   R18        2.06068  -0.00001   0.00002  -0.00004  -0.00003   2.06065
   R19        2.05562  -0.00001   0.00006  -0.00008  -0.00002   2.05560
   R20        2.05808  -0.00001   0.00003  -0.00005  -0.00002   2.05806
   R21        1.83958   0.00001  -0.00009   0.00008  -0.00001   1.83957
    A1        1.94213   0.00000   0.00021  -0.00008   0.00012   1.94225
    A2        1.93683   0.00002  -0.00008   0.00010   0.00002   1.93685
    A3        1.92113   0.00000  -0.00005   0.00009   0.00003   1.92117
    A4        1.88274   0.00002  -0.00039   0.00018  -0.00021   1.88253
    A5        1.89370   0.00001   0.00019   0.00004   0.00023   1.89393
    A6        1.88565  -0.00006   0.00013  -0.00034  -0.00021   1.88544
    A7        2.01081   0.00003   0.00043  -0.00005   0.00037   2.01118
    A8        2.22242  -0.00005  -0.00062   0.00004  -0.00059   2.22182
    A9        2.04954   0.00002   0.00021   0.00001   0.00021   2.04975
   A10        1.69620  -0.00000   0.00111  -0.00031   0.00080   1.69699
   A11        1.83681   0.00003   0.00035   0.00043   0.00077   1.83759
   A12        1.92945   0.00001  -0.00009   0.00004  -0.00005   1.92940
   A13        1.96562   0.00001  -0.00004   0.00008   0.00004   1.96565
   A14        1.97632  -0.00002  -0.00053  -0.00021  -0.00075   1.97557
   A15        2.02475  -0.00003  -0.00044  -0.00002  -0.00046   2.02430
   A16        2.15455  -0.00003   0.00017  -0.00024  -0.00007   2.15448
   A17        1.91442  -0.00000  -0.00025   0.00009  -0.00016   1.91426
   A18        1.80842  -0.00001   0.00025  -0.00027  -0.00003   1.80840
   A19        1.89363   0.00002  -0.00007   0.00025   0.00018   1.89381
   A20        1.86294  -0.00000   0.00007  -0.00012  -0.00005   1.86290
   A21        1.98423   0.00001  -0.00007   0.00012   0.00005   1.98428
   A22        1.99149  -0.00001   0.00007  -0.00010  -0.00003   1.99146
   A23        1.78169  -0.00000   0.00009  -0.00010  -0.00001   1.78168
   A24        1.91946  -0.00001   0.00021  -0.00017   0.00004   1.91950
   A25        1.82939   0.00001  -0.00019   0.00013  -0.00006   1.82933
   A26        1.95388  -0.00000  -0.00025   0.00014  -0.00011   1.95377
   A27        1.95420  -0.00000   0.00012  -0.00010   0.00001   1.95422
   A28        2.00681   0.00001   0.00005   0.00007   0.00012   2.00692
   A29        1.92824  -0.00001  -0.00008  -0.00000  -0.00008   1.92816
   A30        1.92406   0.00001   0.00011   0.00003   0.00014   1.92421
   A31        1.91334  -0.00001  -0.00001  -0.00010  -0.00011   1.91323
   A32        1.89923  -0.00000  -0.00000  -0.00001  -0.00001   1.89922
   A33        1.89383   0.00001  -0.00002   0.00006   0.00004   1.89387
   A34        1.90468   0.00000  -0.00000   0.00002   0.00002   1.90470
   A35        1.92874   0.00001  -0.00021   0.00042   0.00021   1.92894
   A36        3.16859  -0.00002  -0.00154   0.00021  -0.00133   3.16726
   A37        2.99822  -0.00004  -0.00259   0.00027  -0.00232   2.99590
    D1       -3.12790   0.00000  -0.00135   0.00004  -0.00131  -3.12921
    D2       -0.01871  -0.00000  -0.00159   0.00006  -0.00154  -0.02025
    D3        1.02630  -0.00001  -0.00169   0.00006  -0.00163   1.02467
    D4       -2.14770  -0.00001  -0.00194   0.00008  -0.00186  -2.14956
    D5       -1.01053  -0.00000  -0.00140   0.00001  -0.00139  -1.01192
    D6        2.09866  -0.00001  -0.00165   0.00002  -0.00162   2.09704
    D7        1.44978  -0.00002  -0.00278  -0.00010  -0.00289   1.44690
    D8       -2.81127   0.00000  -0.00234  -0.00001  -0.00234  -2.81361
    D9       -0.61246  -0.00001  -0.00270   0.00028  -0.00242  -0.61488
   D10       -1.66278  -0.00002  -0.00255  -0.00012  -0.00266  -1.66545
   D11        0.35935   0.00001  -0.00210  -0.00002  -0.00212   0.35723
   D12        2.55816  -0.00000  -0.00246   0.00026  -0.00220   2.55596
   D13        1.68641  -0.00004  -0.00022  -0.00135  -0.00157   1.68484
   D14       -0.19569  -0.00003  -0.00122  -0.00088  -0.00211  -0.19780
   D15       -2.50778  -0.00000  -0.00014  -0.00077  -0.00091  -2.50870
   D16       -0.87333   0.00001   0.00351   0.00064   0.00416  -0.86917
   D17        0.89694  -0.00001  -0.00067   0.00006  -0.00061   0.89633
   D18       -1.17970  -0.00000  -0.00051   0.00002  -0.00049  -1.18019
   D19        2.93713  -0.00001  -0.00057  -0.00005  -0.00062   2.93651
   D20       -1.12369   0.00000  -0.00053   0.00013  -0.00040  -1.12410
   D21        3.08285   0.00001  -0.00038   0.00009  -0.00028   3.08257
   D22        0.91649   0.00000  -0.00044   0.00003  -0.00041   0.91608
   D23        2.95247   0.00000  -0.00055   0.00013  -0.00042   2.95205
   D24        0.87583   0.00001  -0.00040   0.00010  -0.00030   0.87553
   D25       -1.29053  -0.00000  -0.00046   0.00003  -0.00043  -1.29096
   D26       -2.92842  -0.00000   0.00077   0.00004   0.00082  -2.92760
   D27       -0.79347   0.00001   0.00036   0.00042   0.00078  -0.79268
   D28        1.34876   0.00001   0.00047   0.00028   0.00075   1.34950
   D29        1.05042  -0.00000   0.00005  -0.00029  -0.00024   1.05018
   D30       -1.04941  -0.00001   0.00003  -0.00030  -0.00027  -1.04968
   D31        3.13670  -0.00001  -0.00002  -0.00028  -0.00031   3.13639
   D32       -0.91735   0.00000  -0.00003  -0.00015  -0.00018  -0.91754
   D33       -3.01718   0.00000  -0.00005  -0.00016  -0.00021  -3.01740
   D34        1.16892   0.00000  -0.00011  -0.00015  -0.00025   1.16867
   D35        3.10999   0.00000  -0.00001  -0.00020  -0.00021   3.10979
   D36        1.01016   0.00000  -0.00003  -0.00021  -0.00024   1.00992
   D37       -1.08692  -0.00000  -0.00009  -0.00019  -0.00028  -1.08719
         Item               Value     Threshold  Converged?
 Maximum Force            0.000137     0.000450     YES
 RMS     Force            0.000023     0.000300     YES
 Maximum Displacement     0.007394     0.001800     NO 
 RMS     Displacement     0.002203     0.001200     NO 
 Predicted change in Energy=-3.851599D-07
 GradGradGradGradGradGradGradGradGradGradGradGradGradGradGradGradGradGrad

                          Input orientation:                          
 ---------------------------------------------------------------------
 Center     Atomic      Atomic             Coordinates (Angstroms)
 Number     Number       Type             X           Y           Z
 ---------------------------------------------------------------------
      1          1           0        2.530584    0.835359    2.104155
      2          6           0        1.888190    0.282416    1.425312
      3          1           0        1.764767   -0.750567    1.750610
      4          1           0        0.897169    0.736190    1.368571
      5          6           0        2.474169    0.280232    0.053494
      6          6           0        1.598820   -0.503018   -1.073867
      7          1           0        0.898627    0.322983   -1.305341
      8          1           0        2.296874   -0.705005   -1.892233
      9          8           0        3.475232    0.805435   -0.300321
     10          8           0        1.006272   -1.552214   -0.550661
     11          1           0       -3.028021   -0.679904    1.354045
     12          6           0       -2.012647   -0.507410    0.995117
     13          1           0       -1.345928   -0.339660    1.844012
     14          6           0       -2.122368    0.899722    0.203588
     15          1           0       -2.613253    1.546745    0.949872
     16          6           0       -2.972463    0.727906   -1.047235
     17          1           0       -3.977923    0.398909   -0.782868
     18          1           0       -2.524261   -0.010350   -1.708562
     19          1           0       -3.046789    1.679110   -1.572377
     20          8           0       -0.860591    1.264452   -0.019239
     21          8           0       -1.644237   -1.566226    0.206211
     22          1           0       -0.687576   -1.542198    0.027765
 ---------------------------------------------------------------------
                    Distance matrix (angstroms):
                    1          2          3          4          5
     1  H    0.000000
     2  C    1.085930   0.000000
     3  H    1.796282   1.090002   0.000000
     4  H    1.794147   1.091445   1.763271   0.000000
     5  C    2.125220   1.491731   2.108554   2.103391   0.000000
     6  C    3.572010   2.635628   2.840156   2.827269   1.628084
     7  H    3.814508   2.904711   3.352841   2.705650   2.081007
     8  H    4.289342   3.485417   3.681782   3.830021   2.188145
     9  O    2.583555   2.402095   3.090817   3.071873   1.184547
    10  O    3.882277   2.836920   2.552214   2.988669   2.424373
    11  H    5.810058   5.010017   4.809685   4.172847   5.734753
    12  C    4.865587   4.003176   3.859889   3.186382   4.651725
    13  H    4.059025   3.319910   3.139106   2.532781   4.264195
    14  C    5.026555   4.237717   4.497393   3.240606   4.640522
    15  H    5.319539   4.699740   5.008580   3.627033   5.318779
    16  C    6.342423   5.471553   5.696943   4.561824   5.574748
    17  H    7.133446   6.269044   6.381088   5.339379   6.507156
    18  H    6.387761   5.420018   5.559636   4.661786   5.307879
    19  H    6.733193   5.940615   6.332191   5.009299   5.922946
    20  O    4.024051   3.256826   3.753021   2.301042   3.477729
    21  O    5.176768   4.169139   3.830375   3.620903   4.515971
    22  H    4.507851   3.452089   3.099816   3.082243   3.649458
                    6          7          8          9         10
     6  C    0.000000
     7  H    1.107307   0.000000
     8  H    1.094441   1.832020   0.000000
     9  O    2.414818   2.807440   2.490811   0.000000
    10  O    1.313647   2.024227   2.045296   3.423002   0.000000
    11  H    5.228165   4.847338   6.236463   6.872806   4.545806
    12  C    4.162139   3.802259   5.191127   5.789519   3.548932
    13  H    4.148764   3.923716   5.230967   5.399351   3.568976
    14  C    4.176938   3.425770   5.147554   5.621027   4.045895
    15  H    5.102804   4.349354   6.103875   6.259567   4.995609
    16  C    4.734185   3.900758   5.525682   6.491276   4.612577
    17  H    5.656697   4.905047   6.467024   7.479816   5.357519
    18  H    4.200638   3.462638   4.874385   6.216315   4.022778
    19  H    5.156732   4.180514   5.860123   6.702104   5.283244
    20  O    3.207007   2.373872   4.166107   4.369104   3.420701
    21  O    3.645055   3.509993   4.547255   5.664831   2.756492
    22  H    2.742461   2.787850   3.646125   4.790406   1.789916
                   11         12         13         14         15
    11  H    0.000000
    12  C    1.090674   0.000000
    13  H    1.784733   1.092372   0.000000
    14  C    2.153828   1.618201   2.197707   0.000000
    15  H    2.300729   2.140637   2.442155   1.102972   0.000000
    16  C    2.784091   2.572636   3.484914   1.522085   2.188143
    17  H    2.575373   2.800885   3.791224   2.160323   2.486411
    18  H    3.175160   2.796193   3.757352   2.155474   3.082164
    19  H    3.758889   3.527371   4.317415   2.148500   2.562658
    20  O    3.219345   2.344279   2.506079   1.332202   2.022546
    21  O    2.004482   1.370836   2.067811   2.511874   3.344041
    22  H    2.824934   1.939682   2.275583   2.837695   3.755007
                   16         17         18         19         20
    16  C    0.000000
    17  H    1.090449   0.000000
    18  H    1.087777   1.771309   0.000000
    19  H    1.089077   1.768969   1.773656   0.000000
    20  O    2.409286   3.324162   2.691975   2.713603   0.000000
    21  O    2.932294   3.207198   2.619455   3.957617   2.945787
    22  H    3.395542   3.905305   2.955470   4.301531   2.812370
                   21         22
    21  O    0.000000
    22  H    0.973458   0.000000
 Stoichiometry    C6H12O4(3)
 Framework group  C1[X(C6H12O4)]
 Deg. of freedom    60
 Full point group                 C1      NOp   1
 Largest Abelian subgroup         C1      NOp   1
 Largest concise Abelian subgroup C1      NOp   1
                         Standard orientation:                         
 ---------------------------------------------------------------------
 Center     Atomic      Atomic             Coordinates (Angstroms)
 Number     Number       Type             X           Y           Z
 ---------------------------------------------------------------------
      1          1           0       -2.543826   -0.922014    2.046764
      2          6           0       -1.897703   -0.341099    1.395375
      3          1           0       -1.780461    0.678803    1.761651
      4          1           0       -0.904721   -0.789297    1.329348
      5          6           0       -2.472310   -0.287282    0.019805
      6          6           0       -1.590305    0.541941   -1.068825
      7          1           0       -0.885438   -0.272282   -1.326376
      8          1           0       -2.282238    0.773514   -1.884548
      9          8           0       -3.468633   -0.801356   -0.362579
     10          8           0       -1.005650    1.571767   -0.500225
     11          1           0        3.015656    0.638245    1.402926
     12          6           0        2.003875    0.476765    1.029037
     13          1           0        1.330721    0.274054    1.865129
     14          6           0        2.124890   -0.898135    0.184299
     15          1           0        2.611759   -1.572230    0.908938
     16          6           0        2.984726   -0.675149   -1.051703
     17          1           0        3.986848   -0.353635   -0.766293
     18          1           0        2.539527    0.086930   -1.687542
     19          1           0        3.066604   -1.604951   -1.612820
     20          8           0        0.866238   -1.257754   -0.063148
     21          8           0        1.638440    1.564371    0.278865
     22          1           0        0.683376    1.544395    0.091586
 ---------------------------------------------------------------------
 Rotational constants (GHZ):           2.0516733           0.6446805           0.6053000
 Standard basis: Aug-CC-pVTZ (5D, 7F)
 There are   850 symmetry adapted cartesian basis functions of A   symmetry.
 There are   736 symmetry adapted basis functions of A   symmetry.
   736 basis functions,  1044 primitive gaussians,   850 cartesian basis functions
    41 alpha electrons       39 beta electrons
       nuclear repulsion energy       555.6013219954 Hartrees.
 NAtoms=   22 NActive=   22 NUniq=   22 SFac= 1.00D+00 NAtFMM=   60 NAOKFM=F Big=F
 Integral buffers will be    131072 words long.
 Raffenetti 2 integral format.
 Two-electron integral symmetry is turned on.
 Nuclear repulsion after empirical dispersion term =      555.5886337668 Hartrees.
 One-electron integrals computed using PRISM.
 NBasis=   736 RedAO= T EigKep=  4.99D-06  NBF=   736
 NBsUse=   736 1.00D-06 EigRej= -1.00D+00 NBFU=   736
 Initial guess from the checkpoint file:  "/scratch/kurten/scratch_galib/third-paper/AceO-iPrOH/SYS_1A_1B/DFT_high/calc-LM/TMP/G165127289_11_12_2126/Gau-234949.chk"
 B after Tr=    -0.000000   -0.000000    0.000000
         Rot=    1.000000    0.000457    0.000052   -0.000000 Ang=   0.05 deg.
 Initial guess <Sx>= 0.0000 <Sy>= 0.0000 <Sz>= 1.0000 <S**2>= 2.0136 S= 1.0045
 Requested convergence on RMS density matrix=1.00D-08 within 128 cycles.
 Requested convergence on MAX density matrix=1.00D-06.
 Requested convergence on             energy=1.00D-06.
 No special actions if energy rises.
 Restarting incremental Fock formation.
 SCF Done:  E(UwB97XD) =  -536.648237073     A.U. after   21 cycles
            NFock= 21  Conv=0.26D-08     -V/T= 2.0057
 <Sx>= 0.0000 <Sy>= 0.0000 <Sz>= 1.0000 <S**2>= 2.0136 S= 1.0045
 <L.S>=  0.00000000000    
 Annihilation of the first spin contaminant:
 S**2 before annihilation     2.0136,   after     2.0001
 Calling FoFJK, ICntrl=      2127 FMM=F ISym2X=0 I1Cent= 0 IOpClX= 1 NMat=1 NMatS=1 NMatT=0.
 ***** Axes restored to original set *****
 -------------------------------------------------------------------
 Center     Atomic                   Forces (Hartrees/Bohr)
 Number     Number              X              Y              Z
 -------------------------------------------------------------------
      1        1           0.000001149   -0.000007078   -0.000003007
      2        6           0.000007048   -0.000026176    0.000029116
      3        1           0.000012059    0.000008395    0.000002881
      4        1          -0.000009265    0.000024362   -0.000023055
      5        6          -0.000115434   -0.000034395   -0.000038194
      6        6           0.000113369    0.000002349    0.000065223
      7        1          -0.000020737    0.000017457    0.000004933
      8        1          -0.000004238   -0.000005570    0.000002715
      9        8           0.000040928    0.000026375   -0.000011805
     10        8          -0.000034173   -0.000027466   -0.000055068
     11        1           0.000003687    0.000000539   -0.000014351
     12        6           0.000019087   -0.000077108    0.000018286
     13        1          -0.000002470    0.000002054   -0.000005300
     14        6           0.000037379    0.000043064   -0.000041910
     15        1           0.000004843   -0.000005175    0.000005144
     16        6          -0.000000023   -0.000005641    0.000003224
     17        1           0.000004437   -0.000000466   -0.000001249
     18        1          -0.000000791    0.000002792    0.000003376
     19        1          -0.000000110   -0.000000758    0.000001014
     20        8          -0.000050232    0.000008444    0.000009730
     21        8          -0.000039218    0.000034279    0.000022214
     22        1           0.000032702    0.000019723    0.000026082
 -------------------------------------------------------------------
 Cartesian Forces:  Max     0.000115434 RMS     0.000031272

 GradGradGradGradGradGradGradGradGradGradGradGradGradGradGradGradGradGrad
 Berny optimization.
 Using GEDIIS/GDIIS optimizer.
 FormGI is forming the generalized inverse of G from B-inverse, IUseBI=4.
 Internal  Forces:  Max     0.000069377 RMS     0.000018838
 Search for a local minimum.
 Step number  15 out of a maximum of  105
 All quantities printed in internal units (Hartrees-Bohrs-Radians)
 Mixed Optimization -- En-DIIS/RFO-DIIS
 Swapping is turned off.
 Update second derivatives using D2CorX and points    3    2    4    1    6
                                                      5    7    8    9   10
                                                     11   12   13   14   15
 DE= -6.03D-07 DEPred=-3.85D-07 R= 1.57D+00
 Trust test= 1.57D+00 RLast= 9.66D-03 DXMaxT set to 1.41D-01
 ITU=  0  0  1  1  1  1  1 -1  1 -1  0  0 -1 -1  0
     Eigenvalues ---    0.00264   0.00359   0.00432   0.00629   0.01117
     Eigenvalues ---    0.01571   0.02431   0.02567   0.03043   0.04091
     Eigenvalues ---    0.04893   0.04932   0.05600   0.05687   0.05771
     Eigenvalues ---    0.06391   0.06909   0.07574   0.07842   0.08170
     Eigenvalues ---    0.08782   0.09185   0.11101   0.11577   0.14194
     Eigenvalues ---    0.14443   0.15650   0.15921   0.15994   0.16008
     Eigenvalues ---    0.16076   0.16269   0.16603   0.16840   0.18713
     Eigenvalues ---    0.21312   0.22621   0.23411   0.24366   0.25688
     Eigenvalues ---    0.29605   0.30313   0.32908   0.32963   0.33698
     Eigenvalues ---    0.33956   0.34093   0.34268   0.34312   0.34441
     Eigenvalues ---    0.34471   0.34649   0.35151   0.37337   0.46786
     Eigenvalues ---    0.48934   0.53415   0.54601   0.67518   1.03653
 En-DIIS/RFO-DIIS/Sim-DIIS IScMMF=       -3 using points:    15   14   13   12   11   10    9    8    7
 RFO step:  Lambda=-3.95249493D-07.
 DIIS inversion failure, remove point   9.
 DIIS inversion failure, remove point   8.
 DIIS inversion failure, remove point   7.
 DIIS inversion failure, remove point   6.
 RFO-DIIS uses    5 points instead of    9
 DidBck=F Rises=F RFO-DIIS coefs:    1.74949   -0.66713   -0.07962    0.00560   -0.00834
                  RFO-DIIS coefs:    0.00000    0.00000    0.00000    0.00000
 Iteration  1 RMS(Cart)=  0.00168478 RMS(Int)=  0.00000145
 Iteration  2 RMS(Cart)=  0.00000395 RMS(Int)=  0.00000010
 Iteration  3 RMS(Cart)=  0.00000000 RMS(Int)=  0.00000010
 Variable       Old X    -DE/DX   Delta X   Delta X   Delta X     New X
                                 (Linear)    (Quad)   (Total)
    R1        2.05211  -0.00000  -0.00005   0.00002  -0.00003   2.05208
    R2        2.05981  -0.00001  -0.00001  -0.00001  -0.00002   2.05979
    R3        2.06253   0.00002   0.00004   0.00002   0.00006   2.06259
    R4        2.81896   0.00000   0.00011  -0.00001   0.00011   2.81907
    R5        3.07663  -0.00007  -0.00124   0.00023  -0.00101   3.07563
    R6        2.23847   0.00005   0.00008   0.00003   0.00010   2.23857
    R7        2.09251   0.00003  -0.00008   0.00013   0.00005   2.09256
    R8        2.06819  -0.00000  -0.00005   0.00001  -0.00004   2.06815
    R9        2.48243   0.00000   0.00049  -0.00015   0.00035   2.48278
   R10        3.38245   0.00000  -0.00009  -0.00043  -0.00052   3.38193
   R11        2.06108  -0.00001   0.00001  -0.00002  -0.00001   2.06107
   R12        2.06428  -0.00001  -0.00003   0.00000  -0.00003   2.06426
   R13        3.05796   0.00005   0.00005   0.00029   0.00034   3.05829
   R14        2.59050  -0.00004   0.00002  -0.00016  -0.00013   2.59037
   R15        2.08431  -0.00000  -0.00002   0.00002   0.00001   2.08432
   R16        2.87632  -0.00001  -0.00004   0.00002  -0.00002   2.87630
   R17        2.51750  -0.00005  -0.00005  -0.00009  -0.00014   2.51735
   R18        2.06065  -0.00000  -0.00002   0.00001  -0.00001   2.06064
   R19        2.05560  -0.00000  -0.00002   0.00001  -0.00001   2.05559
   R20        2.05806  -0.00000  -0.00002   0.00002  -0.00000   2.05806
   R21        1.83957   0.00002  -0.00001   0.00005   0.00004   1.83961
    A1        1.94225  -0.00000   0.00010  -0.00006   0.00004   1.94229
    A2        1.93685   0.00001   0.00001  -0.00003  -0.00003   1.93682
    A3        1.92117  -0.00000   0.00002  -0.00006  -0.00003   1.92113
    A4        1.88253   0.00002  -0.00017   0.00018   0.00001   1.88254
    A5        1.89393   0.00001   0.00018   0.00004   0.00022   1.89415
    A6        1.88544  -0.00004  -0.00015  -0.00006  -0.00020   1.88523
    A7        2.01118   0.00001   0.00029  -0.00008   0.00022   2.01140
    A8        2.22182  -0.00001  -0.00045   0.00014  -0.00032   2.22151
    A9        2.04975  -0.00000   0.00016  -0.00006   0.00010   2.04985
   A10        1.69699  -0.00003   0.00063  -0.00040   0.00023   1.69722
   A11        1.83759   0.00002   0.00057  -0.00004   0.00053   1.83812
   A12        1.92940   0.00003  -0.00005   0.00011   0.00006   1.92946
   A13        1.96565   0.00001   0.00004  -0.00004  -0.00000   1.96565
   A14        1.97557  -0.00001  -0.00055   0.00008  -0.00047   1.97510
   A15        2.02430  -0.00001  -0.00036   0.00017  -0.00018   2.02411
   A16        2.15448   0.00001  -0.00008  -0.00024  -0.00032   2.15416
   A17        1.91426   0.00001  -0.00011   0.00013   0.00002   1.91428
   A18        1.80840  -0.00002  -0.00002  -0.00006  -0.00008   1.80832
   A19        1.89381  -0.00001   0.00015  -0.00013   0.00002   1.89383
   A20        1.86290   0.00000  -0.00005   0.00001  -0.00004   1.86286
   A21        1.98428  -0.00000   0.00004   0.00006   0.00010   1.98439
   A22        1.99146   0.00002  -0.00002  -0.00002  -0.00004   1.99142
   A23        1.78168  -0.00001  -0.00001  -0.00010  -0.00012   1.78156
   A24        1.91950  -0.00002   0.00002  -0.00010  -0.00008   1.91942
   A25        1.82933   0.00003  -0.00006   0.00007   0.00001   1.82934
   A26        1.95377   0.00001  -0.00008   0.00006  -0.00002   1.95375
   A27        1.95422  -0.00001   0.00002   0.00004   0.00006   1.95428
   A28        2.00692  -0.00000   0.00010   0.00002   0.00012   2.00704
   A29        1.92816   0.00000  -0.00006   0.00004  -0.00002   1.92814
   A30        1.92421  -0.00000   0.00011  -0.00006   0.00005   1.92425
   A31        1.91323   0.00000  -0.00008   0.00004  -0.00005   1.91318
   A32        1.89922   0.00000  -0.00001  -0.00001  -0.00001   1.89921
   A33        1.89387   0.00000   0.00003  -0.00001   0.00002   1.89390
   A34        1.90470   0.00000   0.00001  -0.00001   0.00001   1.90470
   A35        1.92894   0.00005   0.00017  -0.00004   0.00013   1.92907
   A36        3.16726   0.00006  -0.00109   0.00099  -0.00009   3.16717
   A37        2.99590  -0.00001  -0.00191   0.00008  -0.00183   2.99407
    D1       -3.12921   0.00000  -0.00108   0.00008  -0.00100  -3.13021
    D2       -0.02025  -0.00000  -0.00123  -0.00003  -0.00126  -0.02151
    D3        1.02467   0.00000  -0.00133   0.00017  -0.00116   1.02351
    D4       -2.14956  -0.00000  -0.00148   0.00006  -0.00142  -2.15098
    D5       -1.01192  -0.00001  -0.00114  -0.00003  -0.00118  -1.01310
    D6        2.09704  -0.00001  -0.00130  -0.00014  -0.00144   2.09560
    D7        1.44690  -0.00001  -0.00219   0.00006  -0.00213   1.44477
    D8       -2.81361  -0.00001  -0.00177  -0.00013  -0.00189  -2.81551
    D9       -0.61488   0.00001  -0.00186   0.00013  -0.00173  -0.61661
   D10       -1.66545  -0.00001  -0.00204   0.00015  -0.00188  -1.66733
   D11        0.35723  -0.00001  -0.00161  -0.00004  -0.00165   0.35557
   D12        2.55596   0.00001  -0.00171   0.00022  -0.00149   2.55447
   D13        1.68484  -0.00005  -0.00115  -0.00090  -0.00205   1.68279
   D14       -0.19780  -0.00002  -0.00159  -0.00053  -0.00211  -0.19991
   D15       -2.50870  -0.00001  -0.00069  -0.00073  -0.00143  -2.51012
   D16       -0.86917  -0.00001   0.00309   0.00017   0.00327  -0.86590
   D17        0.89633   0.00000  -0.00045   0.00011  -0.00034   0.89600
   D18       -1.18019   0.00000  -0.00035   0.00014  -0.00021  -1.18040
   D19        2.93651   0.00000  -0.00045   0.00013  -0.00032   2.93619
   D20       -1.12410   0.00000  -0.00029  -0.00002  -0.00031  -1.12440
   D21        3.08257   0.00000  -0.00019   0.00001  -0.00018   3.08238
   D22        0.91608   0.00000  -0.00029   0.00000  -0.00029   0.91579
   D23        2.95205  -0.00001  -0.00029  -0.00009  -0.00039   2.95166
   D24        0.87553  -0.00001  -0.00020  -0.00006  -0.00026   0.87527
   D25       -1.29096  -0.00001  -0.00029  -0.00007  -0.00037  -1.29132
   D26       -2.92760   0.00001   0.00065  -0.00015   0.00050  -2.92710
   D27       -0.79268   0.00001   0.00064  -0.00003   0.00061  -0.79208
   D28        1.34950   0.00002   0.00059   0.00002   0.00061   1.35011
   D29        1.05018  -0.00001  -0.00019  -0.00018  -0.00037   1.04981
   D30       -1.04968  -0.00001  -0.00021  -0.00017  -0.00038  -1.05005
   D31        3.13639  -0.00001  -0.00024  -0.00014  -0.00038   3.13601
   D32       -0.91754   0.00000  -0.00013  -0.00003  -0.00017  -0.91770
   D33       -3.01740   0.00000  -0.00016  -0.00001  -0.00017  -3.01757
   D34        1.16867   0.00000  -0.00019   0.00001  -0.00018   1.16849
   D35        3.10979   0.00001  -0.00018  -0.00016  -0.00034   3.10945
   D36        1.00992   0.00001  -0.00020  -0.00014  -0.00034   1.00958
   D37       -1.08719   0.00001  -0.00023  -0.00012  -0.00035  -1.08754
         Item               Value     Threshold  Converged?
 Maximum Force            0.000069     0.000450     YES
 RMS     Force            0.000019     0.000300     YES
 Maximum Displacement     0.006224     0.001800     NO 
 RMS     Displacement     0.001685     0.001200     NO 
 Predicted change in Energy=-1.971922D-07
 GradGradGradGradGradGradGradGradGradGradGradGradGradGradGradGradGradGrad

                          Input orientation:                          
 ---------------------------------------------------------------------
 Center     Atomic      Atomic             Coordinates (Angstroms)
 Number     Number       Type             X           Y           Z
 ---------------------------------------------------------------------
      1          1           0        2.530763    0.832346    2.105002
      2          6           0        1.887440    0.281416    1.425430
      3          1           0        1.761473   -0.751533    1.749823
      4          1           0        0.897473    0.737548    1.368572
      5          6           0        2.473943    0.279315    0.053773
      6          6           0        1.598602   -0.501911   -1.074229
      7          1           0        0.897899    0.324155   -1.304048
      8          1           0        2.295951   -0.702654   -1.893471
      9          8           0        3.475740    0.803878   -0.299093
     10          8           0        1.006136   -1.552138   -0.552539
     11          1           0       -3.026821   -0.679133    1.354966
     12          6           0       -2.011624   -0.506514    0.995605
     13          1           0       -1.344719   -0.337814    1.844147
     14          6           0       -2.122261    0.900155    0.203020
     15          1           0       -2.613513    1.547296    0.948968
     16          6           0       -2.972466    0.726875   -1.047512
     17          1           0       -3.977562    0.397122   -0.782725
     18          1           0       -2.523781   -0.011333   -1.708554
     19          1           0       -3.047744    1.677741   -1.573128
     20          8           0       -0.860796    1.265486   -0.020141
     21          8           0       -1.643085   -1.565653    0.207318
     22          1           0       -0.686401   -1.541744    0.028862
 ---------------------------------------------------------------------
                    Distance matrix (angstroms):
                    1          2          3          4          5
     1  H    0.000000
     2  C    1.085912   0.000000
     3  H    1.796282   1.089992   0.000000
     4  H    1.794143   1.091478   1.763296   0.000000
     5  C    2.125231   1.491788   2.108754   2.103314   0.000000
     6  C    3.571648   2.635398   2.839737   2.827563   1.627552
     7  H    3.813938   2.903631   3.350969   2.704402   2.080771
     8  H    4.289422   3.485739   3.682614   3.830254   2.188082
     9  O    2.583305   2.402008   3.091290   3.071313   1.184600
    10  O    3.882366   2.837425   2.551935   2.990842   2.424106
    11  H    5.808085   5.007752   4.805092   4.172200   5.733248
    12  C    4.863804   4.001036   3.855534   3.185851   4.650257
    13  H    4.056683   3.317473   3.135043   2.531798   4.262449
    14  C    5.027202   4.237314   4.494893   3.240948   4.640346
    15  H    5.320821   4.699792   5.006644   3.627503   5.318962
    16  C    6.343106   5.471066   5.693940   4.562237   5.574631
    17  H    7.133490   6.267982   6.377283   5.339470   6.506576
    18  H    6.387755   5.419080   5.556228   4.662028   5.307308
    19  H    6.735211   5.941138   6.330241   5.010219   5.923803
[truncated: 329,822 more chars]
