# Supplementary material for: Computational Investigation of Substituent Effects on the Alcohol + Carbonyl Channel of Peroxy Radical Self- and Cross-Reactions
Source: J Phys Chem A. 2023 Feb 8;127(7):1686–96. doi: 10.1021/acs.jpca.2c08927 (PMC9969516; doi:10.1021/acs.jpca.2c08927)
Supplement: Supplementary file 2 — jp2c08927_si_002.zip [file jp2c08927_si_002.zip › AceO--OiPrOH/methylglyoxal_sing.log]

 Entering Gaussian System, Link 0=/appl/chem/G09RevD.01/g09/g09
 Initial command:
 /appl/chem/G09RevD.01/g09/l1.exe "/wrk/hasangal/38930969.GAUSS_SCRDIR/Gau-23403.inp" -scrdir="/wrk/hasangal/38930969.GAUSS_SCRDIR/"
 Entering Link 1 = /appl/chem/G09RevD.01/g09/l1.exe PID=     23405.
  
 Copyright (c) 1988,1990,1992,1993,1995,1998,2003,2009,2013,
            Gaussian, Inc.  All Rights Reserved.
  
 This is part of the Gaussian(R) 09 program.  It is based on
 the Gaussian(R) 03 system (copyright 2003, Gaussian, Inc.),
 the Gaussian(R) 98 system (copyright 1998, Gaussian, Inc.),
 the Gaussian(R) 94 system (copyright 1995, Gaussian, Inc.),
 the Gaussian 92(TM) system (copyright 1992, Gaussian, Inc.),
 the Gaussian 90(TM) system (copyright 1990, Gaussian, Inc.),
 the Gaussian 88(TM) system (copyright 1988, Gaussian, Inc.),
 the Gaussian 86(TM) system (copyright 1986, Carnegie Mellon
 University), and the Gaussian 82(TM) system (copyright 1983,
 Carnegie Mellon University). Gaussian is a federally registered
 trademark of Gaussian, Inc.
  
 This software contains proprietary and confidential information,
 including trade secrets, belonging to Gaussian, Inc.
  
 This software is provided under written license and may be
 used, copied, transmitted, or stored only in accord with that
 written license.
  
 The following legend is applicable only to US Government
 contracts under FAR:
  
                    RESTRICTED RIGHTS LEGEND
  
 Use, reproduction and disclosure by the US Government is
 subject to restrictions as set forth in subparagraphs (a)
 and (c) of the Commercial Computer Software - Restricted
 Rights clause in FAR 52.227-19.
  
 Gaussian, Inc.
 340 Quinnipiac St., Bldg. 40, Wallingford CT 06492
  
  
 ---------------------------------------------------------------
 Warning -- This program may not be used in any manner that
 competes with the business of Gaussian, Inc. or will provide
 assistance to any competitor of Gaussian, Inc.  The licensee
 of this program is prohibited from giving any competitor of
 Gaussian, Inc. access to this program.  By using this program,
 the user acknowledges that Gaussian, Inc. is engaged in the
 business of creating and licensing software in the field of
 computational chemistry and represents and warrants to the
 licensee that it is not a competitor of Gaussian, Inc. and that
 it will not use this program in any manner prohibited above.
 ---------------------------------------------------------------
  

 Cite this work as:
 Gaussian 09, Revision D.01,
 M. J. Frisch, G. W. Trucks, H. B. Schlegel, G. E. Scuseria, 
 M. A. Robb, J. R. Cheeseman, G. Scalmani, V. Barone, B. Mennucci, 
 G. A. Petersson, H. Nakatsuji, M. Caricato, X. Li, H. P. Hratchian, 
 A. F. Izmaylov, J. Bloino, G. Zheng, J. L. Sonnenberg, M. Hada, 
 M. Ehara, K. Toyota, R. Fukuda, J. Hasegawa, M. Ishida, T. Nakajima, 
 Y. Honda, O. Kitao, H. Nakai, T. Vreven, J. A. Montgomery, Jr., 
 J. E. Peralta, F. Ogliaro, M. Bearpark, J. J. Heyd, E. Brothers, 
 K. N. Kudin, V. N. Staroverov, T. Keith, R. Kobayashi, J. Normand, 
 K. Raghavachari, A. Rendell, J. C. Burant, S. S. Iyengar, J. Tomasi, 
 M. Cossi, N. Rega, J. M. Millam, M. Klene, J. E. Knox, J. B. Cross, 
 V. Bakken, C. Adamo, J. Jaramillo, R. Gomperts, R. E. Stratmann, 
 O. Yazyev, A. J. Austin, R. Cammi, C. Pomelli, J. W. Ochterski, 
 R. L. Martin, K. Morokuma, V. G. Zakrzewski, G. A. Voth, 
 P. Salvador, J. J. Dannenberg, S. Dapprich, A. D. Daniels, 
 O. Farkas, J. B. Foresman, J. V. Ortiz, J. Cioslowski, 
 and D. J. Fox, Gaussian, Inc., Wallingford CT, 2013.
 
 ******************************************
 Gaussian 09:  ES64L-G09RevD.01 24-Apr-2013
                14-Feb-2019 
 ******************************************
 %mem=12GB
 %NProcShared=16
 Will use up to   16 processors via shared memory.
 %chk=methylglyoxal_Conf-wb97-opt
 ----------------------------------------------------------------------
 #wB97XD aug-cc-pVTZ Opt=verytight SCF=QC Integral(Grid=SuperFineGrid) 
 Freq MaxDisk=32GB
 ----------------------------------------------------------------------
 1/7=1,14=-1,18=20,19=15,26=5,38=1/1,3;
 2/9=110,12=2,17=6,18=5,40=1/2;
 3/5=16,6=1,7=10,11=2,16=1,25=1,30=1,71=1,74=-58,75=-7/1,2,3;
 4//1;
 5/5=2,8=3,38=5/8;
 6/7=2,8=2,9=2,10=2,28=1/1;
 7//1,2,3,16;
 1/7=1,14=-1,18=20,19=15,26=5/3(2);
 2/9=110/2;
 99//99;
 2/9=110/2;
 3/5=16,6=1,7=10,11=2,16=1,25=1,30=1,71=1,74=-58,75=-7/1,2,3;
 4/5=5,16=3,69=1/1;
 5/5=2,8=3,38=5/8;
 7//1,2,3,16;
 1/7=1,14=-1,18=20,19=15,26=5/3(-5);
 2/9=110/2;
 6/7=2,8=2,9=2,10=2,19=2,28=1/1;
 99/9=1/99;
 -----
 Title
 -----
 Symbolic Z-matrix:
 Charge =  0 Multiplicity = 1
 C                     0.9024    0.        0.7191 
 H                     0.9679    0.        1.8108 
 H                     1.3969    0.8975    0.3393 
 H                     1.3969   -0.8975    0.3393 
 C                    -0.5379    0.        0.3073 
 O                    -1.4846    0.        1.0835 
 C                    -0.8246    0.       -1.1745 
 H                    -1.8957    0.       -1.4297 
 O                     0.0786    0.       -1.995 
 

 GradGradGradGradGradGradGradGradGradGradGradGradGradGradGradGradGradGrad
 Berny optimization.
 Initialization pass.
                           ----------------------------
                           !    Initial Parameters    !
                           ! (Angstroms and Degrees)  !
 --------------------------                            --------------------------
 ! Name  Definition              Value          Derivative Info.                !
 --------------------------------------------------------------------------------
 ! R1    R(1,2)                  1.0937         estimate D2E/DX2                !
 ! R2    R(1,3)                  1.0928         estimate D2E/DX2                !
 ! R3    R(1,4)                  1.0928         estimate D2E/DX2                !
 ! R4    R(1,5)                  1.498          estimate D2E/DX2                !
 ! R5    R(5,6)                  1.2242         estimate D2E/DX2                !
 ! R6    R(5,7)                  1.5093         estimate D2E/DX2                !
 ! R7    R(7,8)                  1.1011         estimate D2E/DX2                !
 ! R8    R(7,9)                  1.2202         estimate D2E/DX2                !
 ! A1    A(2,1,3)              108.6516         estimate D2E/DX2                !
 ! A2    A(2,1,4)              108.6516         estimate D2E/DX2                !
 ! A3    A(2,1,5)              109.3894         estimate D2E/DX2                !
 ! A4    A(3,1,4)              110.4222         estimate D2E/DX2                !
 ! A5    A(3,1,5)              109.8478         estimate D2E/DX2                !
 ! A6    A(4,1,5)              109.8478         estimate D2E/DX2                !
 ! A7    A(1,5,6)              124.6957         estimate D2E/DX2                !
 ! A8    A(1,5,7)              116.9062         estimate D2E/DX2                !
 ! A9    A(6,5,7)              118.398          estimate D2E/DX2                !
 ! A10   A(5,7,8)              114.3518         estimate D2E/DX2                !
 ! A11   A(5,7,9)              121.3028         estimate D2E/DX2                !
 ! A12   A(8,7,9)              124.3454         estimate D2E/DX2                !
 ! D1    D(2,1,5,6)              0.0            estimate D2E/DX2                !
 ! D2    D(2,1,5,7)            180.0            estimate D2E/DX2                !
 ! D3    D(3,1,5,6)           -119.1761         estimate D2E/DX2                !
 ! D4    D(3,1,5,7)             60.8239         estimate D2E/DX2                !
 ! D5    D(4,1,5,6)            119.1761         estimate D2E/DX2                !
 ! D6    D(4,1,5,7)            -60.8239         estimate D2E/DX2                !
 ! D7    D(1,5,7,8)            180.0            estimate D2E/DX2                !
 ! D8    D(1,5,7,9)              0.0            estimate D2E/DX2                !
 ! D9    D(6,5,7,8)              0.0            estimate D2E/DX2                !
 ! D10   D(6,5,7,9)            180.0            estimate D2E/DX2                !
 --------------------------------------------------------------------------------
 Trust Radius=3.00D-01 FncErr=1.00D-07 GrdErr=1.00D-07
 Number of steps in this run=     40 maximum allowed number of steps=    100.
 GradGradGradGradGradGradGradGradGradGradGradGradGradGradGradGradGradGrad

                          Input orientation:                          
 ---------------------------------------------------------------------
 Center     Atomic      Atomic             Coordinates (Angstroms)
 Number     Number       Type             X           Y           Z
 ---------------------------------------------------------------------
      1          6           0        0.902400    0.000000    0.719100
      2          1           0        0.967900    0.000000    1.810800
      3          1           0        1.396900    0.897500    0.339300
      4          1           0        1.396900   -0.897500    0.339300
      5          6           0       -0.537900    0.000000    0.307300
      6          8           0       -1.484600    0.000000    1.083500
      7          6           0       -0.824600    0.000000   -1.174500
      8          1           0       -1.895700    0.000000   -1.429700
      9          8           0        0.078600    0.000000   -1.995000
 ---------------------------------------------------------------------
                    Distance matrix (angstroms):
                    1          2          3          4          5
     1  C    0.000000
     2  H    1.093663   0.000000
     3  H    1.092833   1.776192   0.000000
     4  H    1.092833   1.776192   1.795000   0.000000
     5  C    1.498013   2.127897   2.133069   2.133069   0.000000
     6  O    2.414655   2.558070   3.108437   3.108437   1.224225
     7  C    2.562860   3.482107   2.834106   2.834106   1.509281
     8  H    3.527989   4.324471   3.843967   3.843967   2.204720
     9  O    2.836368   3.908320   2.827079   2.827079   2.383413
                    6          7          8          9
     6  O    0.000000
     7  C    2.352480   0.000000
     8  H    2.546601   1.101082   0.000000
     9  O    3.452645   1.220242   2.053637   0.000000
 Stoichiometry    C3H4O2
 Framework group  CS[SG(C3H2O2),X(H2)]
 Deg. of freedom    14
 Full point group                 CS      NOp   2
 Largest Abelian subgroup         CS      NOp   2
 Largest concise Abelian subgroup CS      NOp   2
                         Standard orientation:                         
 ---------------------------------------------------------------------
 Center     Atomic      Atomic             Coordinates (Angstroms)
 Number     Number       Type             X           Y           Z
 ---------------------------------------------------------------------
      1          6           0       -1.483937    0.335861    0.000000
      2          1           0       -1.984701    1.308144    0.000000
      3          1           0       -1.782958   -0.211281    0.897500
      4          1           0       -1.782958   -0.211281   -0.897500
      5          6           0        0.000000    0.540741    0.000000
      6          8           0        0.552641    1.633130    0.000000
      7          6           0        0.860655   -0.699099    0.000000
      8          1           0        1.943595   -0.500043    0.000000
      9          8           0        0.365698   -1.814450    0.000000
 ---------------------------------------------------------------------
 Rotational constants (GHZ):      9.1489467      4.4936892      3.0730354
 Standard basis: Aug-CC-pVTZ (5D, 7F)
 There are   246 symmetry adapted cartesian basis functions of A'  symmetry.
 There are   129 symmetry adapted cartesian basis functions of A"  symmetry.
 There are   205 symmetry adapted basis functions of A'  symmetry.
 There are   117 symmetry adapted basis functions of A"  symmetry.
   322 basis functions,   468 primitive gaussians,   375 cartesian basis functions
    19 alpha electrons       19 beta electrons
       nuclear repulsion energy       160.1029797352 Hartrees.
 NAtoms=    9 NActive=    9 NUniq=    8 SFac= 1.27D+00 NAtFMM=   60 NAOKFM=F Big=F
 Integral buffers will be    131072 words long.
 Raffenetti 2 integral format.
 Two-electron integral symmetry is turned on.
 Nuclear repulsion after empirical dispersion term =      160.1005585312 Hartrees.
 One-electron integrals computed using PRISM.
 NBasis=   322 RedAO= T EigKep=  2.37D-05  NBF=   205   117
 NBsUse=   322 1.00D-06 EigRej= -1.00D+00 NBFU=   205   117
 ExpMin= 2.53D-02 ExpMax= 1.53D+04 ExpMxC= 5.22D+02 IAcc=3 IRadAn=         7 AccDes= 0.00D+00
 Harris functional with IExCor= 4639 and IRadAn=       7 diagonalized for initial guess.
 HarFok:  IExCor= 4639 AccDes= 0.00D+00 IRadAn=         7 IDoV= 1 UseB2=F ITyADJ=14
 ICtDFT=  3500011 ScaDFX=  1.000000  1.000000  1.000000  1.000000
 FoFCou: FMM=F IPFlag=           0 FMFlag=      100000 FMFlg1=           0
         NFxFlg=           0 DoJE=T BraDBF=F KetDBF=T FulRan=T
         wScrn=  0.000000 ICntrl=     500 IOpCl=  0 I1Cent=   200000004 NGrid=           0
         NMat0=    1 NMatS0=      1 NMatT0=    0 NMatD0=    1 NMtDS0=    0 NMtDT0=    0
 Petite list used in FoFCou.
 Initial guess orbital symmetries:
       Occupied  (A') (A') (A') (A') (A') (A') (A') (A') (A') (A')
                 (A') (A") (A') (A') (A') (A") (A") (A') (A')
       Virtual   (A") (A') (A') (A") (A') (A') (A') (A") (A') (A")
                 (A') (A") (A') (A') (A') (A") (A') (A") (A') (A')
                 (A') (A") (A') (A") (A') (A') (A') (A') (A') (A")
                 (A') (A') (A") (A") (A') (A") (A') (A") (A') (A')
                 (A') (A") (A') (A') (A") (A') (A') (A') (A") (A')
                 (A") (A') (A') (A') (A') (A") (A") (A') (A') (A')
                 (A") (A") (A') (A') (A') (A") (A') (A') (A") (A')
                 (A') (A") (A') (A") (A") (A') (A') (A') (A") (A')
                 (A") (A') (A') (A") (A') (A") (A') (A") (A') (A')
                 (A") (A') (A") (A') (A') (A') (A") (A') (A') (A")
                 (A") (A') (A') (A") (A") (A') (A') (A') (A") (A')
                 (A") (A') (A") (A') (A') (A") (A') (A") (A') (A')
                 (A") (A') (A') (A') (A") (A") (A') (A') (A") (A')
                 (A") (A') (A') (A") (A') (A") (A') (A') (A') (A")
                 (A') (A') (A") (A") (A') (A') (A') (A") (A') (A")
                 (A") (A') (A') (A") (A') (A') (A") (A") (A') (A')
                 (A') (A") (A') (A") (A') (A") (A') (A') (A") (A')
                 (A") (A') (A') (A') (A') (A") (A') (A") (A') (A')
                 (A') (A") (A") (A') (A') (A") (A') (A") (A') (A')
                 (A") (A') (A") (A') (A") (A') (A") (A") (A') (A")
                 (A') (A") (A') (A') (A') (A") (A') (A') (A') (A')
                 (A") (A") (A') (A") (A') (A") (A') (A') (A') (A")
                 (A") (A") (A') (A") (A') (A") (A') (A') (A') (A")
                 (A') (A") (A') (A') (A") (A') (A') (A') (A") (A')
                 (A') (A") (A') (A") (A') (A") (A') (A') (A") (A')
                 (A") (A') (A") (A') (A") (A') (A") (A') (A') (A')
                 (A") (A') (A") (A') (A') (A') (A') (A") (A') (A')
                 (A') (A') (A") (A") (A') (A') (A") (A') (A") (A")
                 (A') (A') (A") (A") (A') (A") (A') (A") (A') (A')
                 (A") (A') (A") (A') (A') (A') (A') (A') (A') (A')
                 (A') (A') (A')
 The electronic state of the initial guess is 1-A'.
 Gradient too large for Newton-Raphson -- use scaled steepest descent instead.
 Gradient too large for Newton-Raphson -- use scaled steepest descent instead.
 Gradient too large for Newton-Raphson -- use scaled steepest descent instead.
     Accept linear search using points  1 and  2.
     Minimum is close to point  2 DX= -7.11D-03 DF= -3.18D-08 DXR=  1.20D-02 DFR=  2.00D-05 which will be used.
 Gradient too large for Newton-Raphson -- use scaled steepest descent instead.
     Accept linear search using points  1 and  2.
 Gradient too large for Newton-Raphson -- use scaled steepest descent instead.
     Minimum is close to point  3 DX=  8.46D-03 DF= -9.13D-09 DXR=  8.39D-03 DFR=  7.03D-05 which will be used.
 LinEq1:  Iter=  0 NonCon=     1 RMS=6.55D-05 Max=2.10D-03 NDo=     1
 AX will form     1 AO Fock derivatives at one time.
 LinEq1:  Iter=  1 NonCon=     1 RMS=5.01D-05 Max=1.33D-03 NDo=     1
 LinEq1:  Iter=  2 NonCon=     1 RMS=2.98D-06 Max=5.30D-05 NDo=     1
 LinEq1:  Iter=  3 NonCon=     1 RMS=3.62D-07 Max=7.45D-06 NDo=     1
 LinEq1:  Iter=  4 NonCon=     1 RMS=1.27D-07 Max=6.02D-06 NDo=     1
 LinEq1:  Iter=  5 NonCon=     1 RMS=9.13D-08 Max=3.28D-06 NDo=     1
 LinEq1:  Iter=  6 NonCon=     1 RMS=3.55D-08 Max=7.27D-07 NDo=     1
 LinEq1:  Iter=  7 NonCon=     1 RMS=1.46D-08 Max=2.20D-07 NDo=     1
 LinEq1:  Iter=  8 NonCon=     0 RMS=3.58D-09 Max=6.15D-08 NDo=     1
 Linear equations converged to 1.073D-08 1.073D-07 after     8 iterations.
     Accept linear search using points  1 and  2.
     Minimum is close to point  2 DX= -8.44D-04 DF= -1.57D-11 DXR=  8.45D-04 DFR=  7.16D-07 which will be used.
 LinEq1:  Iter=  0 NonCon=     1 RMS=8.59D-08 Max=3.23D-06 NDo=     1
 LinEq1:  Iter=  1 NonCon=     1 RMS=5.91D-08 Max=1.68D-06 NDo=     1
 LinEq1:  Iter=  2 NonCon=     1 RMS=1.66D-08 Max=3.98D-07 NDo=     1
 LinEq1:  Iter=  3 NonCon=     1 RMS=7.75D-09 Max=1.21D-07 NDo=     1
 LinEq1:  Iter=  4 NonCon=     1 RMS=1.13D-09 Max=2.10D-08 NDo=     1
 LinEq1:  Iter=  5 NonCon=     1 RMS=5.80D-10 Max=2.35D-08 NDo=     1
 LinEq1:  Iter=  6 NonCon=     1 RMS=3.62D-10 Max=1.10D-08 NDo=     1
 LinEq1:  Iter=  7 NonCon=     1 RMS=1.01D-10 Max=2.10D-09 NDo=     1
 LinEq1:  Iter=  8 NonCon=     0 RMS=3.28D-11 Max=6.35D-10 NDo=     1
 Linear equations converged to 6.855D-11 6.855D-10 after     8 iterations.
 QCLLim is confused:  Bigger=T Turned=T
 NLin=  3 IMin12=  1  2 I12=  0  2 IX=  1 XLMin= 0.000D+00 XLMax= 0.000D+00
 X = 0.000D+00 1.000D+00 2.000D+00
 DE= 0.000D+00 2.002D-10 5.288D-10
 QCLLim is confused:  Bigger=T Turned=T
 NLin=  4 IMin12=  1  2 I12=  0  2 IX=  1 XLMin= 0.000D+00 XLMax= 0.000D+00
 X = 0.000D+00 1.000D+00 2.000D+00 4.000D+00
 DE= 0.000D+00 2.002D-10 5.288D-10 1.560D-09
 QCLLim is confused:  Bigger=T Turned=T
 NLin=  5 IMin12=  1  2 I12=  0  2 IX=  1 XLMin= 0.000D+00 XLMax= 0.000D+00
 X = 0.000D+00 1.000D+00 2.000D+00 4.000D+00 8.000D+00
 DE= 0.000D+00 2.002D-10 5.288D-10 1.560D-09 5.141D-09
 QCLLim is confused:  Bigger=T Turned=T
 NLin=  6 IMin12=  1  2 I12=  0  2 IX=  1 XLMin= 0.000D+00 XLMax= 0.000D+00
 X = 0.000D+00 1.000D+00 2.000D+00 4.000D+00 8.000D+00 1.600D+01
 DE= 0.000D+00 2.002D-10 5.288D-10 1.560D-09 5.141D-09 1.835D-08
 Restarting incremental Fock formation.
 QCLLim is confused:  Bigger=T Turned=T
 NLin=  7 IMin12=  1  2 I12=  0  2 IX=  1 XLMin= 0.000D+00 XLMax= 0.000D+00
 X = 0.000D+00 1.000D+00 2.000D+00 4.000D+00 8.000D+00 1.600D+01 3.200D+01
 DE= 0.000D+00 2.002D-10 5.288D-10 1.560D-09 5.141D-09 1.835D-08 6.892D-08
 QCLLim is confused:  Bigger=T Turned=T
 NLin=  8 IMin12=  1  2 I12=  0  2 IX=  1 XLMin= 0.000D+00 XLMax= 0.000D+00
 X = 0.000D+00 1.000D+00 2.000D+00 4.000D+00 8.000D+00 1.600D+01 3.200D+01 6.400D+01
 DE= 0.000D+00 2.002D-10 5.288D-10 1.560D-09 5.141D-09 1.835D-08 6.892D-08 2.668D-07
 QCLLim is confused:  Bigger=T Turned=T
 NLin=  9 IMin12=  1  2 I12=  0  2 IX=  1 XLMin= 0.000D+00 XLMax= 0.000D+00
 X = 0.000D+00 1.000D+00 2.000D+00 4.000D+00 8.000D+00 1.600D+01 3.200D+01 6.400D+01 1.280D+02
 DE= 0.000D+00 2.002D-10 5.288D-10 1.560D-09 5.141D-09 1.835D-08 6.892D-08 2.668D-07 1.049D-06
 QCLLim is confused:  Bigger=T Turned=T
 NLin= 13 IMin12=  1  2 I12=  0  2 IX=  1 XLMin= 0.000D+00 XLMax= 0.000D+00
 X = 0.000D+00 1.000D+00 2.000D+00 4.000D+00 8.000D+00 1.600D+01 3.200D+01 6.400D+01 1.280D+02 2.560D+02 5.120D+02 1.024D+03 2.048D+03
 DE= 0.000D+00 2.002D-10 5.288D-10 1.560D-09 5.141D-09 1.835D-08 6.892D-08 2.668D-07 1.049D-06 4.160D-06 1.656D-05 6.604D-05 2.634D-04
 QCLLim is confused:  Bigger=T Turned=T
 NLin= 15 IMin12=  1  2 I12=  0  2 IX=  1 XLMin= 0.000D+00 XLMax= 0.000D+00
 X = 0.000D+00 1.000D+00 2.000D+00 4.000D+00 8.000D+00 1.600D+01 3.200D+01 6.400D+01 1.280D+02 2.560D+02 5.120D+02 1.024D+03 2.048D+03 4.096D+03 8.192D+03
 DE= 0.000D+00 2.002D-10 5.288D-10 1.560D-09 5.141D-09 1.835D-08 6.892D-08 2.668D-07 1.049D-06 4.160D-06 1.656D-05 6.604D-05 2.634D-04 1.049D-03 4.165D-03
 Search did not lower the energy significantly.
 No lower point found -- using Newton-Raphson step.
 SCF Done:  E(RwB97XD) =  -267.160888584     a.u. after    8 cycles
            Convg  =    0.4324D-07                    47 Fock formations.
              S**2 =  0.0000                  -V/T =  2.0062

 **********************************************************************

            Population analysis using the SCF density.

 **********************************************************************

 Orbital symmetries:
       Occupied  (A') (A') (A') (A') (A') (A') (A') (A') (A') (A')
                 (A') (A') (A") (A') (A") (A') (A") (A') (A')
       Virtual   (A") (A') (A') (A") (A') (A') (A") (A') (A") (A')
                 (A") (A') (A') (A') (A") (A') (A') (A") (A') (A')
                 (A') (A") (A') (A") (A') (A') (A') (A') (A') (A")
                 (A') (A') (A") (A") (A') (A") (A') (A') (A") (A')
                 (A') (A') (A") (A') (A") (A') (A') (A') (A") (A')
                 (A") (A') (A') (A') (A') (A") (A") (A') (A') (A")
                 (A') (A") (A') (A') (A') (A') (A") (A') (A") (A')
                 (A') (A") (A') (A") (A") (A') (A') (A') (A") (A')
                 (A") (A') (A') (A") (A') (A") (A') (A") (A') (A")
                 (A') (A") (A') (A') (A') (A') (A") (A') (A') (A")
                 (A") (A') (A') (A") (A") (A') (A') (A") (A') (A')
                 (A") (A') (A") (A") (A') (A') (A") (A') (A') (A')
                 (A") (A') (A') (A') (A") (A") (A') (A') (A") (A")
                 (A') (A') (A') (A") (A') (A") (A') (A') (A') (A")
                 (A') (A') (A") (A") (A') (A') (A') (A") (A') (A")
                 (A") (A') (A') (A") (A') (A') (A") (A") (A') (A')
                 (A') (A") (A') (A") (A') (A") (A') (A') (A") (A')
                 (A") (A') (A') (A') (A") (A') (A') (A") (A') (A')
                 (A') (A") (A") (A') (A') (A") (A") (A') (A') (A")
                 (A') (A') (A") (A') (A") (A') (A") (A') (A") (A')
                 (A") (A") (A') (A') (A') (A") (A') (A') (A') (A")
                 (A') (A") (A') (A") (A") (A') (A') (A') (A') (A")
                 (A") (A") (A') (A") (A') (A") (A') (A') (A') (A")
                 (A') (A") (A') (A") (A') (A') (A') (A') (A") (A')
                 (A') (A") (A') (A") (A') (A") (A') (A') (A") (A')
                 (A") (A') (A") (A') (A") (A') (A") (A') (A') (A')
                 (A") (A') (A") (A') (A') (A') (A') (A") (A') (A')
                 (A') (A') (A") (A") (A') (A') (A") (A') (A") (A")
                 (A') (A') (A") (A") (A') (A") (A') (A") (A') (A')
                 (A") (A') (A") (A') (A') (A') (A') (A') (A') (A')
                 (A') (A') (A')
 The electronic state is 1-A'.
 Alpha  occ. eigenvalues --  -19.29270 -19.28087 -10.40615 -10.40492 -10.30647
 Alpha  occ. eigenvalues --   -1.18627  -1.16811  -0.87497  -0.78668  -0.65527
 Alpha  occ. eigenvalues --   -0.59250  -0.57676  -0.56579  -0.53165  -0.50216
 Alpha  occ. eigenvalues --   -0.49483  -0.46518  -0.41496  -0.35145
 Alpha virt. eigenvalues --   -0.04130   0.03046   0.04015   0.04684   0.05230
 Alpha virt. eigenvalues --    0.07687   0.08317   0.08951   0.10638   0.11006
 Alpha virt. eigenvalues --    0.11454   0.11634   0.12524   0.13205   0.14032
 Alpha virt. eigenvalues --    0.14450   0.16053   0.18149   0.18514   0.20024
 Alpha virt. eigenvalues --    0.21689   0.22006   0.22852   0.23585   0.24309
 Alpha virt. eigenvalues --    0.25457   0.25986   0.26829   0.27556   0.29897
 Alpha virt. eigenvalues --    0.30864   0.31506   0.31660   0.32712   0.33188
 Alpha virt. eigenvalues --    0.36147   0.36359   0.36612   0.36702   0.37161
 Alpha virt. eigenvalues --    0.38582   0.38804   0.39258   0.40435   0.41121
 Alpha virt. eigenvalues --    0.41536   0.44691   0.45037   0.45347   0.45540
 Alpha virt. eigenvalues --    0.47350   0.47831   0.48184   0.51338   0.51451
 Alpha virt. eigenvalues --    0.52892   0.55552   0.56711   0.57774   0.60983
 Alpha virt. eigenvalues --    0.61408   0.63078   0.64117   0.64750   0.67189
 Alpha virt. eigenvalues --    0.70942   0.70947   0.71274   0.73061   0.74585
 Alpha virt. eigenvalues --    0.75054   0.75636   0.77092   0.78148   0.80079
 Alpha virt. eigenvalues --    0.80330   0.81179   0.82653   0.82699   0.83647
 Alpha virt. eigenvalues --    0.84996   0.85560   0.86367   0.89149   0.91033
 Alpha virt. eigenvalues --    0.91596   0.93413   0.94062   0.95396   0.96101
 Alpha virt. eigenvalues --    0.96353   0.96747   0.97775   0.98624   1.00726
 Alpha virt. eigenvalues --    1.02594   1.04091   1.05232   1.06498   1.06602
 Alpha virt. eigenvalues --    1.08340   1.09933   1.11036   1.14439   1.14759
 Alpha virt. eigenvalues --    1.15864   1.16951   1.18913   1.19563   1.23004
 Alpha virt. eigenvalues --    1.23127   1.25559   1.26710   1.30461   1.30817
 Alpha virt. eigenvalues --    1.32059   1.34050   1.34801   1.36721   1.39403
 Alpha virt. eigenvalues --    1.41200   1.41998   1.42509   1.45418   1.47773
 Alpha virt. eigenvalues --    1.48588   1.49680   1.53240   1.54457   1.56870
 Alpha virt. eigenvalues --    1.57287   1.59197   1.60261   1.60622   1.64721
 Alpha virt. eigenvalues --    1.65095   1.66550   1.69497   1.71494   1.72043
 Alpha virt. eigenvalues --    1.74604   1.75129   1.76287   1.81248   1.83363
 Alpha virt. eigenvalues --    1.84265   1.88543   1.90008   1.95233   1.95366
 Alpha virt. eigenvalues --    1.97520   1.98715   2.05386   2.06581   2.07257
 Alpha virt. eigenvalues --    2.10104   2.13162   2.16652   2.18290   2.21157
 Alpha virt. eigenvalues --    2.23504   2.26477   2.27748   2.29062   2.29790
 Alpha virt. eigenvalues --    2.33012   2.35699   2.36643   2.40312   2.44197
 Alpha virt. eigenvalues --    2.44878   2.48675   2.50395   2.53773   2.57075
 Alpha virt. eigenvalues --    2.57267   2.58865   2.67312   2.69105   2.69967
 Alpha virt. eigenvalues --    2.73821   2.76360   2.79811   2.84762   2.88679
 Alpha virt. eigenvalues --    2.91758   2.97108   2.99058   3.04381   3.07959
 Alpha virt. eigenvalues --    3.08119   3.12045   3.12664   3.13788   3.21466
 Alpha virt. eigenvalues --    3.25499   3.26960   3.29808   3.30422   3.36598
 Alpha virt. eigenvalues --    3.37340   3.39233   3.39303   3.42988   3.44477
 Alpha virt. eigenvalues --    3.47429   3.50866   3.53793   3.59537   3.60063
 Alpha virt. eigenvalues --    3.60373   3.65356   3.67191   3.69824   3.74220
 Alpha virt. eigenvalues --    3.74275   3.78141   3.79665   3.79896   3.85006
 Alpha virt. eigenvalues --    3.88437   3.89770   3.93963   3.93991   3.97371
 Alpha virt. eigenvalues --    4.01512   4.03272   4.07095   4.12546   4.12886
 Alpha virt. eigenvalues --    4.15473   4.17246   4.20596   4.28595   4.28773
 Alpha virt. eigenvalues --    4.36930   4.38516   4.39575   4.42849   4.47413
 Alpha virt. eigenvalues --    4.52480   4.53134   4.56367   4.59865   4.65879
 Alpha virt. eigenvalues --    4.67623   4.70505   4.76934   4.78679   4.85201
 Alpha virt. eigenvalues --    4.88754   4.92076   4.95526   4.97334   5.01373
 Alpha virt. eigenvalues --    5.09541   5.11297   5.16441   5.18024   5.32112
 Alpha virt. eigenvalues --    5.34703   5.37804   5.40443   5.47234   5.50770
 Alpha virt. eigenvalues --    5.70568   5.76149   5.82636   5.85442   5.88848
 Alpha virt. eigenvalues --    6.01507   6.15998   6.24392   6.29479   6.31304
 Alpha virt. eigenvalues --    6.33363   6.38387   6.43983   6.52713   6.57791
 Alpha virt. eigenvalues --    6.60642   6.64347   6.71756   6.78421   6.83403
 Alpha virt. eigenvalues --    6.84646   6.90685   6.97269   7.00606   7.11485
 Alpha virt. eigenvalues --    7.14647   7.19035   7.21252   7.27164   7.32974
 Alpha virt. eigenvalues --    7.37376   7.45832   7.49020  14.04373  14.85322
 Alpha virt. eigenvalues --   15.09965  17.05024  18.40413
          Condensed to atoms (all electrons):
               1          2          3          4          5          6
     1  C    5.535176   0.409856   0.335683   0.335683   0.081491  -0.067618
     2  H    0.409856   0.399972  -0.012487  -0.012487  -0.012868   0.011644
     3  H    0.335683  -0.012487   0.350677   0.027399   0.005854  -0.004992
     4  H    0.335683  -0.012487   0.027399   0.350677   0.005854  -0.004992
     5  C    0.081491  -0.012868   0.005854   0.005854   5.047915   0.065004
     6  O   -0.067618   0.011644  -0.004992  -0.004992   0.065004   8.780926
     7  C    0.039313  -0.011032  -0.016869  -0.016869   0.244560  -0.070815
     8  H   -0.000363  -0.002842   0.003295   0.003295  -0.069756   0.016862
     9  O   -0.019388   0.003743   0.016620   0.016620  -0.055611   0.001024
               7          8          9
     1  C    0.039313  -0.000363  -0.019388
     2  H   -0.011032  -0.002842   0.003743
     3  H   -0.016869   0.003295   0.016620
     4  H   -0.016869   0.003295   0.016620
     5  C    0.244560  -0.069756  -0.055611
     6  O   -0.070815   0.016862   0.001024
     7  C    5.166905   0.298549   0.273917
     8  H    0.298549   0.484135  -0.160599
     9  O    0.273917  -0.160599   8.570262
 Mulliken charges:
               1
     1  C   -0.649833
     2  H    0.226501
     3  H    0.294821
     4  H    0.294821
     5  C    0.687556
     6  O   -0.727043
     7  C    0.092342
     8  H    0.427423
     9  O   -0.646588
 Sum of Mulliken charges =   0.00000
 Mulliken charges with hydrogens summed into heavy atoms:
               1
     1  C    0.166310
     5  C    0.687556
     6  O   -0.727043
     7  C    0.519765
     9  O   -0.646588
 Electronic spatial extent (au):  <R**2>=            396.4838
 Charge=              0.0000 electrons
 Dipole moment (field-independent basis, Debye):
    X=             -0.9003    Y=             -0.1175    Z=              0.0000  Tot=              0.9080
 Quadrupole moment (field-independent basis, Debye-Ang):
   XX=            -25.7381   YY=            -38.5853   ZZ=            -27.3332
   XY=             -2.1626   XZ=              0.0000   YZ=              0.0000
 Traceless Quadrupole moment (field-independent basis, Debye-Ang):
   XX=              4.8141   YY=             -8.0331   ZZ=              3.2190
   XY=             -2.1626   XZ=              0.0000   YZ=              0.0000
 Octapole moment (field-independent basis, Debye-Ang**2):
  XXX=              3.1087  YYY=              2.3030  ZZZ=              0.0000  XYY=             -4.7721
  XXY=             -1.6640  XXZ=              0.0000  XZZ=              0.0024  YZZ=             -0.9760
  YYZ=              0.0000  XYZ=              0.0000
 Hexadecapole moment (field-independent basis, Debye-Ang**3):
 XXXX=           -183.9019 YYYY=           -298.0120 ZZZZ=            -31.5532 XXXY=             12.8323
 XXXZ=              0.0000 YYYX=             17.2924 YYYZ=              0.0000 ZZZX=              0.0000
 ZZZY=              0.0000 XXYY=            -76.5207 XXZZ=            -35.6526 YYZZ=            -48.1006
 XXYZ=              0.0000 YYXZ=              0.0000 ZZXY=              7.2955
 N-N= 1.601005585312D+02 E-N=-9.458904592899D+02  KE= 2.655241348922D+02
 Symmetry A'   KE= 2.561929171557D+02
 Symmetry A"   KE= 9.331217736500D+00
 Calling FoFJK, ICntrl=      2127 FMM=F ISym2X=1 I1Cent= 0 IOpClX= 0 NMat=1 NMatS=1 NMatT=0.
 ***** Axes restored to original set *****
 -------------------------------------------------------------------
 Center     Atomic                   Forces (Hartrees/Bohr)
 Number     Number              X              Y              Z
 -------------------------------------------------------------------
      1        6          -0.001945874   -0.000000001    0.011840059
      2        1          -0.001756785    0.000000001   -0.004035380
      3        1           0.001127274   -0.004697539   -0.003154421
      4        1           0.001127273    0.004697539   -0.003154421
      5        6          -0.017369639   -0.000000001    0.027084952
      6        8           0.021744782    0.000000000   -0.020278099
      7        6           0.025317576    0.000000002   -0.025206583
      8        1           0.000066898   -0.000000001   -0.002756259
      9        8          -0.028311504    0.000000000    0.019660153
 -------------------------------------------------------------------
 Cartesian Forces:  Max     0.028311504 RMS     0.013082745

 GradGradGradGradGradGradGradGradGradGradGradGradGradGradGradGradGradGrad
 Berny optimization.
 FormGI is forming the generalized inverse of G from B-inverse, IUseBI=4.
 Internal  Forces:  Max     0.034175261 RMS     0.008748953
 Search for a local minimum.
 Step number   1 out of a maximum of   40
 All quantities printed in internal units (Hartrees-Bohrs-Radians)
 Mixed Optimization -- RFO/linear search
 Second derivative matrix not updated -- first step.
 ITU=  0
     Eigenvalues ---    0.00643   0.00643   0.00737   0.00792   0.07434
     Eigenvalues ---    0.07578   0.16000   0.16000   0.16000   0.16000
     Eigenvalues ---    0.22000   0.25000   0.25000   0.31423   0.32587
     Eigenvalues ---    0.33563   0.34393   0.34487   0.34487   0.93535
     Eigenvalues ---    0.95276
 RFO step:  Lambda=-3.48538523D-03 EMin= 6.43182013D-03
 Linear search not attempted -- first point.
 Iteration  1 RMS(Cart)=  0.02225627 RMS(Int)=  0.00029363
 Iteration  2 RMS(Cart)=  0.00029668 RMS(Int)=  0.00006658
 Iteration  3 RMS(Cart)=  0.00000008 RMS(Int)=  0.00006658
 ClnCor:  largest displacement from symmetrization is 9.05D-08 for atom     8.
 Variable       Old X    -DE/DX   Delta X   Delta X   Delta X     New X
                                 (Linear)    (Quad)   (Total)
    R1        2.06672  -0.00413   0.00000  -0.01190  -0.01190   2.05483
    R2        2.06516  -0.00225   0.00000  -0.00646  -0.00646   2.05869
    R3        2.06516  -0.00225   0.00000  -0.00646  -0.00646   2.05869
    R4        2.83083  -0.00098   0.00000  -0.00298  -0.00298   2.82786
    R5        2.31345  -0.02967   0.00000  -0.03161  -0.03161   2.28185
    R6        2.85213   0.00871   0.00000   0.02741   0.02741   2.87953
    R7        2.08074   0.00057   0.00000   0.00169   0.00169   2.08244
    R8        2.30592  -0.03418   0.00000  -0.03574  -0.03574   2.27018
    A1        1.89633   0.00207   0.00000   0.02309   0.02301   1.91933
    A2        1.89633   0.00207   0.00000   0.02309   0.02301   1.91933
    A3        1.90921  -0.00106   0.00000   0.00391   0.00383   1.91303
    A4        1.92723  -0.00461   0.00000  -0.04825  -0.04848   1.87875
    A5        1.91721   0.00078   0.00000  -0.00048  -0.00063   1.91657
    A6        1.91721   0.00078   0.00000  -0.00048  -0.00063   1.91657
    A7        2.17635   0.00011   0.00000   0.00044   0.00044   2.17679
    A8        2.04040   0.00416   0.00000   0.01640   0.01640   2.05680
    A9        2.06644  -0.00427   0.00000  -0.01685  -0.01685   2.04959
   A10        1.99581   0.00029   0.00000   0.00592   0.00592   2.00174
   A11        2.11713   0.00502   0.00000   0.02248   0.02248   2.13961
   A12        2.17024  -0.00532   0.00000  -0.02840  -0.02840   2.14184
    D1        0.00000   0.00000   0.00000   0.00000   0.00000   0.00000
    D2        3.14159   0.00000   0.00000   0.00000   0.00000   3.14159
    D3       -2.08002  -0.00236   0.00000  -0.03033  -0.03027  -2.11029
    D4        1.06158  -0.00236   0.00000  -0.03033  -0.03027   1.03131
    D5        2.08002   0.00236   0.00000   0.03033   0.03027   2.11029
    D6       -1.06158   0.00236   0.00000   0.03033   0.03027  -1.03131
    D7        3.14159   0.00000   0.00000   0.00000   0.00000   3.14159
    D8        0.00000   0.00000   0.00000   0.00000   0.00000   0.00000
    D9        0.00000   0.00000   0.00000   0.00000   0.00000   0.00000
   D10        3.14159   0.00000   0.00000   0.00000   0.00000   3.14159
         Item               Value     Threshold  Converged?
 Maximum Force            0.034175     0.000002     NO 
 RMS     Force            0.008749     0.000001     NO 
 Maximum Displacement     0.069930     0.000006     NO 
 RMS     Displacement     0.022264     0.000004     NO 
 Predicted change in Energy=-1.762961D-03
 GradGradGradGradGradGradGradGradGradGradGradGradGradGradGradGradGradGrad

                          Input orientation:                          
 ---------------------------------------------------------------------
 Center     Atomic      Atomic             Coordinates (Angstroms)
 Number     Number       Type             X           Y           Z
 ---------------------------------------------------------------------
      1          6           0        0.904378    0.000000    0.741429
      2          1           0        0.960695    0.000000    1.827337
      3          1           0        1.408916    0.879363    0.342703
      4          1           0        1.408916   -0.879363    0.342703
      5          6           0       -0.529392    0.000000    0.312913
      6          8           0       -1.472567    0.000000    1.066889
      7          6           0       -0.825522    0.000000   -1.181819
      8          1           0       -1.897120    0.000000   -1.438789
      9          8           0        0.041595    0.000000   -2.013265
 ---------------------------------------------------------------------
                    Distance matrix (angstroms):
                    1          2          3          4          5
     1  C    0.000000
     2  H    1.087367   0.000000
     3  H    1.089413   1.782784   0.000000
     4  H    1.089413   1.782784   1.758726   0.000000
     5  C    1.496437   2.124580   2.128663   2.128663   0.000000
     6  O    2.399123   2.549322   3.098494   3.098494   1.207500
     7  C    2.586781   3.499370   2.844321   2.844321   1.523784
     8  H    3.549893   4.339894   3.857054   3.857054   2.222417
     9  O    2.886647   3.949046   2.862417   2.862417   2.395230
                    6          7          8          9
     6  O    0.000000
     7  C    2.339947   0.000000
     8  H    2.541390   1.101978   0.000000
     9  O    3.432205   1.201330   2.022037   0.000000
 Stoichiometry    C3H4O2
 Framework group  CS[SG(C3H2O2),X(H2)]
 Deg. of freedom    14
 Full point group                 CS      NOp   2
 Largest Abelian subgroup         CS      NOp   2
 Largest concise Abelian subgroup CS      NOp   2
                         Standard orientation:                         
 ---------------------------------------------------------------------
 Center     Atomic      Atomic             Coordinates (Angstroms)
 Number     Number       Type             X           Y           Z
 ---------------------------------------------------------------------
      1          6           0       -1.489192    0.397611    0.000000
      2          1           0       -1.953011    1.381094    0.000000
      3          1           0       -1.804890   -0.162635    0.879363
      4          1           0       -1.804890   -0.162635   -0.879363
      5          6           0        0.000000    0.544682    0.000000
      6          8           0        0.586899    1.599957    0.000000
      7          6           0        0.840728   -0.726182    0.000000
      8          1           0        1.929747   -0.557685    0.000000
      9          8           0        0.353580   -1.824308    0.000000
 ---------------------------------------------------------------------
 Rotational constants (GHZ):      9.1726742      4.4780678      3.0659632
 Standard basis: Aug-CC-pVTZ (5D, 7F)
 There are   246 symmetry adapted cartesian basis functions of A'  symmetry.
 There are   129 symmetry adapted cartesian basis functions of A"  symmetry.
 There are   205 symmetry adapted basis functions of A'  symmetry.
 There are   117 symmetry adapted basis functions of A"  symmetry.
   322 basis functions,   468 primitive gaussians,   375 cartesian basis functions
    19 alpha electrons       19 beta electrons
       nuclear repulsion energy       160.5344159159 Hartrees.
 NAtoms=    9 NActive=    9 NUniq=    8 SFac= 1.27D+00 NAtFMM=   60 NAOKFM=F Big=F
 Integral buffers will be    131072 words long.
 Raffenetti 2 integral format.
 Two-electron integral symmetry is turned on.
 Nuclear repulsion after empirical dispersion term =      160.5320007753 Hartrees.
 One-electron integrals computed using PRISM.
 NBasis=   322 RedAO= T EigKep=  2.40D-05  NBF=   205   117
 NBsUse=   322 1.00D-06 EigRej= -1.00D+00 NBFU=   205   117
 Initial guess from the checkpoint file:  "methylglyoxal_Conf-wb97-opt.chk"
 B after Tr=     0.000000    0.000000    0.000000
         Rot=    0.999936    0.000000    0.000000    0.011328 Ang=   1.30 deg.
 Initial guess orbital symmetries:
       Occupied  (A') (A') (A') (A') (A') (A') (A') (A') (A') (A')
                 (A') (A') (A") (A') (A") (A') (A") (A') (A')
       Virtual   (A') (A') (A') (A') (A') (A') (A') (A') (A') (A')
                 (A') (A') (A') (A') (A') (A') (A') (A') (A') (A')
                 (A') (A') (A') (A') (A') (A') (A') (A') (A') (A')
                 (A') (A') (A') (A') (A') (A') (A') (A') (A') (A')
                 (A') (A') (A') (A') (A') (A') (A') (A') (A') (A')
                 (A') (A') (A') (A') (A') (A') (A') (A') (A') (A')
                 (A') (A') (A') (A') (A') (A') (A') (A') (A') (A')
                 (A') (A') (A') (A') (A') (A') (A') (A') (A') (A')
                 (A') (A') (A') (A') (A') (A') (A') (A') (A') (A')
                 (A') (A') (A') (A') (A') (A') (A') (A') (A') (A')
                 (A') (A') (A') (A') (A') (A') (A') (A') (A') (A')
                 (A') (A') (A') (A') (A') (A') (A') (A') (A') (A')
                 (A') (A') (A') (A') (A') (A') (A') (A') (A') (A')
                 (A') (A') (A') (A') (A') (A') (A') (A') (A') (A')
                 (A') (A') (A') (A') (A') (A') (A') (A') (A') (A')
                 (A') (A') (A') (A') (A') (A') (A') (A') (A') (A')
                 (A') (A') (A') (A') (A') (A') (A') (A') (A') (A')
                 (A') (A') (A') (A') (A') (A') (A') (A') (A') (A')
                 (A') (A') (A') (A') (A') (A') (A') (A') (A') (A")
                 (A") (A") (A") (A") (A") (A") (A") (A") (A") (A")
                 (A") (A") (A") (A") (A") (A") (A") (A") (A") (A")
                 (A") (A") (A") (A") (A") (A") (A") (A") (A") (A")
                 (A") (A") (A") (A") (A") (A") (A") (A") (A") (A")
                 (A") (A") (A") (A") (A") (A") (A") (A") (A") (A")
                 (A") (A") (A") (A") (A") (A") (A") (A") (A") (A")
                 (A") (A") (A") (A") (A") (A") (A") (A") (A") (A")
                 (A") (A") (A") (A") (A") (A") (A") (A") (A") (A")
                 (A") (A") (A") (A") (A") (A") (A") (A") (A") (A")
                 (A") (A") (A") (A") (A") (A") (A") (A") (A") (A")
                 (A") (A") (A") (A") (A") (A") (A") (A") (A") (A")
                 (A") (A") (A")
 ExpMin= 2.53D-02 ExpMax= 1.53D+04 ExpMxC= 5.22D+02 IAcc=3 IRadAn=         5 AccDes= 0.00D+00
 Harris functional with IExCor= 4639 and IRadAn=       5 diagonalized for initial guess.
 HarFok:  IExCor= 4639 AccDes= 0.00D+00 IRadAn=         5 IDoV= 1 UseB2=F ITyADJ=14
 ICtDFT=  3500011 ScaDFX=  1.000000  1.000000  1.000000  1.000000
 FoFCou: FMM=F IPFlag=           0 FMFlag=      100000 FMFlg1=           0
         NFxFlg=           0 DoJE=T BraDBF=F KetDBF=T FulRan=T
         wScrn=  0.000000 ICntrl=     500 IOpCl=  0 I1Cent=   200000004 NGrid=           0
         NMat0=    1 NMatS0=      1 NMatT0=    0 NMatD0=    1 NMtDS0=    0 NMtDT0=    0
 Petite list used in FoFCou.
 Gradient too large for Newton-Raphson -- use scaled steepest descent instead.
 Gradient too large for Newton-Raphson -- use scaled steepest descent instead.
     Accept linear search using points  1 and  2.
 Gradient too large for Newton-Raphson -- use scaled steepest descent instead.
     Accept linear search using points  1 and  2.
 Gradient too large for Newton-Raphson -- use scaled steepest descent instead.
     Accept linear search using points  1 and  2.
 Gradient too large for Newton-Raphson -- use scaled steepest descent instead.
     Accept linear search using points  1 and  2.
 Gradient too large for Newton-Raphson -- use scaled steepest descent instead.
     Accept linear search using points  1 and  2.
 LinEq1:  Iter=  0 NonCon=     1 RMS=6.10D-05 Max=9.47D-04 NDo=     1
 AX will form     1 AO Fock derivatives at one time.
 LinEq1:  Iter=  1 NonCon=     1 RMS=1.04D-05 Max=4.17D-04 NDo=     1
 LinEq1:  Iter=  2 NonCon=     1 RMS=7.02D-06 Max=1.28D-04 NDo=     1
 LinEq1:  Iter=  3 NonCon=     1 RMS=1.64D-06 Max=2.06D-05 NDo=     1
 LinEq1:  Iter=  4 NonCon=     1 RMS=5.81D-07 Max=1.10D-05 NDo=     1
 LinEq1:  Iter=  5 NonCon=     1 RMS=2.17D-07 Max=4.51D-06 NDo=     1
 LinEq1:  Iter=  6 NonCon=     1 RMS=5.02D-08 Max=1.11D-06 NDo=     1
 LinEq1:  Iter=  7 NonCon=     1 RMS=4.36D-08 Max=1.86D-06 NDo=     1
 LinEq1:  Iter=  8 NonCon=     1 RMS=1.20D-08 Max=2.14D-07 NDo=     1
 LinEq1:  Iter=  9 NonCon=     0 RMS=4.29D-09 Max=4.75D-08 NDo=     1
 Linear equations converged to 1.073D-08 1.073D-07 after     9 iterations.
     Accept linear search using points  1 and  2.
     Minimum is close to point  2 DX= -1.75D-04 DF= -1.59D-12 DXR=  1.75D-04 DFR=  3.08D-08 which will be used.
 LinEq1:  Iter=  0 NonCon=     1 RMS=1.81D-07 Max=5.78D-06 NDo=     1
 LinEq1:  Iter=  1 NonCon=     1 RMS=4.69D-08 Max=1.04D-06 NDo=     1
 LinEq1:  Iter=  2 NonCon=     1 RMS=1.11D-08 Max=2.03D-07 NDo=     1
 LinEq1:  Iter=  3 NonCon=     1 RMS=4.51D-09 Max=5.20D-08 NDo=     1
 LinEq1:  Iter=  4 NonCon=     1 RMS=1.65D-09 Max=7.42D-08 NDo=     1
 LinEq1:  Iter=  5 NonCon=     1 RMS=1.05D-09 Max=3.79D-08 NDo=     1
 LinEq1:  Iter=  6 NonCon=     1 RMS=4.25D-10 Max=9.57D-09 NDo=     1
 LinEq1:  Iter=  7 NonCon=     0 RMS=1.21D-10 Max=1.73D-09 NDo=     1
 Linear equations converged to 1.738D-10 1.738D-09 after     7 iterations.
 QCLLim is confused:  Bigger=T Turned=T
 NLin=  3 IMin12=  1  2 I12=  0  2 IX=  1 XLMin= 0.000D+00 XLMax= 0.000D+00
 X = 0.000D+00 1.000D+00 2.000D+00
 DE= 0.000D+00 5.070D-11 3.449D-10
 LinEq1:  Iter=  0 NonCon=     1 RMS=1.28D-07 Max=4.10D-06 NDo=     1
 LinEq1:  Iter=  1 NonCon=     1 RMS=3.32D-08 Max=7.36D-07 NDo=     1
 LinEq1:  Iter=  2 NonCon=     1 RMS=7.87D-09 Max=1.44D-07 NDo=     1
 LinEq1:  Iter=  3 NonCon=     1 RMS=3.19D-09 Max=3.69D-08 NDo=     1
 LinEq1:  Iter=  4 NonCon=     1 RMS=1.17D-09 Max=5.25D-08 NDo=     1
 LinEq1:  Iter=  5 NonCon=     1 RMS=7.46D-10 Max=2.68D-08 NDo=     1
 LinEq1:  Iter=  6 NonCon=     1 RMS=3.01D-10 Max=6.78D-09 NDo=     1
 LinEq1:  Iter=  7 NonCon=     0 RMS=8.55D-11 Max=1.23D-09 NDo=     1
 Linear equations converged to 1.231D-10 1.231D-09 after     7 iterations.
 SCF Done:  E(RwB97XD) =  -267.162939377     a.u. after   10 cycles
            Convg  =    0.9160D-08                    43 Fock formations.
              S**2 =  0.0000                  -V/T =  2.0056
 Calling FoFJK, ICntrl=      2127 FMM=F ISym2X=1 I1Cent= 0 IOpClX= 0 NMat=1 NMatS=1 NMatT=0.
 ***** Axes restored to original set *****
 -------------------------------------------------------------------
 Center     Atomic                   Forces (Hartrees/Bohr)
 Number     Number              X              Y              Z
 -------------------------------------------------------------------
      1        6          -0.001301536    0.000000000    0.002994851
      2        1          -0.000472881    0.000000000   -0.000829558
      3        1           0.000918433   -0.000469840   -0.001462038
      4        1           0.000918433    0.000469840   -0.001462039
      5        6          -0.004700044    0.000000002    0.007772874
      6        8           0.003225209   -0.000000001   -0.002846207
      7        6           0.006879714   -0.000000001   -0.008466057
      8        1          -0.001621427    0.000000000    0.001196333
      9        8          -0.003845901    0.000000000    0.003101843
 -------------------------------------------------------------------
 Cartesian Forces:  Max     0.008466057 RMS     0.003141518

 GradGradGradGradGradGradGradGradGradGradGradGradGradGradGradGradGradGrad
 Berny optimization.
 Using GEDIIS/GDIIS optimizer.
 FormGI is forming the generalized inverse of G from B-inverse, IUseBI=4.
 Internal  Forces:  Max     0.004922799 RMS     0.001624713
 Search for a local minimum.
 Step number   2 out of a maximum of   40
 All quantities printed in internal units (Hartrees-Bohrs-Radians)
 Mixed Optimization -- RFO/linear search
 Update second derivatives using D2CorX and points    1    2
 DE= -2.05D-03 DEPred=-1.76D-03 R= 1.16D+00
 TightC=F SS=  1.41D+00  RLast= 1.11D-01 DXNew= 5.0454D-01 3.3209D-01
 Trust test= 1.16D+00 RLast= 1.11D-01 DXMaxT set to 3.32D-01
 ITU=  1  0
 Use linear search instead of GDIIS.
     Eigenvalues ---    0.00643   0.00643   0.00738   0.00792   0.06927
     Eigenvalues ---    0.07451   0.15756   0.16000   0.16000   0.16707
     Eigenvalues ---    0.21321   0.24927   0.25954   0.29817   0.32587
     Eigenvalues ---    0.33544   0.34321   0.34487   0.34812   0.87932
     Eigenvalues ---    0.94405
 RFO step:  Lambda=-1.85839682D-04 EMin= 6.43182013D-03
 Quartic linear search produced a step of  0.19115.
 Iteration  1 RMS(Cart)=  0.00637287 RMS(Int)=  0.00005362
 Iteration  2 RMS(Cart)=  0.00005739 RMS(Int)=  0.00002439
 Iteration  3 RMS(Cart)=  0.00000000 RMS(Int)=  0.00002439
 ClnCor:  largest displacement from symmetrization is 1.81D-07 for atom     4.
 Variable       Old X    -DE/DX   Delta X   Delta X   Delta X     New X
                                 (Linear)    (Quad)   (Total)
    R1        2.05483  -0.00085  -0.00227  -0.00122  -0.00350   2.05133
    R2        2.05869   0.00058  -0.00124   0.00295   0.00171   2.06040
    R3        2.05869   0.00058  -0.00124   0.00295   0.00171   2.06040
    R4        2.82786  -0.00016  -0.00057  -0.00014  -0.00071   2.82715
    R5        2.28185  -0.00430  -0.00604  -0.00103  -0.00707   2.27477
    R6        2.87953   0.00381   0.00524   0.01044   0.01568   2.89522
    R7        2.08244   0.00130   0.00032   0.00436   0.00468   2.08712
    R8        2.27018  -0.00492  -0.00683  -0.00114  -0.00797   2.26222
    A1        1.91933   0.00064   0.00440   0.00501   0.00937   1.92871
    A2        1.91933   0.00064   0.00440   0.00501   0.00937   1.92871
    A3        1.91303  -0.00023   0.00073   0.00156   0.00226   1.91530
    A4        1.87875  -0.00144  -0.00927  -0.01090  -0.02025   1.85850
    A5        1.91657   0.00019  -0.00012  -0.00042  -0.00060   1.91597
    A6        1.91657   0.00019  -0.00012  -0.00042  -0.00060   1.91597
    A7        2.17679   0.00104   0.00008   0.00486   0.00495   2.18174
    A8        2.05680  -0.00159   0.00314  -0.01002  -0.00688   2.04992
    A9        2.04959   0.00056  -0.00322   0.00515   0.00193   2.05152
   A10        2.00174  -0.00246   0.00113  -0.01752  -0.01639   1.98534
   A11        2.13961   0.00171   0.00430   0.00588   0.01018   2.14980
   A12        2.14184   0.00075  -0.00543   0.01164   0.00621   2.14804
    D1        0.00000   0.00000   0.00000   0.00000   0.00000   0.00000
    D2        3.14159   0.00000   0.00000   0.00000   0.00000   3.14159
    D3       -2.11029  -0.00077  -0.00579  -0.00691  -0.01268  -2.12296
    D4        1.03131  -0.00077  -0.00579  -0.00691  -0.01268   1.01863
    D5        2.11029   0.00077   0.00579   0.00691   0.01268   2.12296
    D6       -1.03131   0.00077   0.00579   0.00691   0.01268  -1.01863
    D7        3.14159   0.00000   0.00000   0.00000   0.00000   3.14159
    D8        0.00000   0.00000   0.00000   0.00000   0.00000   0.00000
    D9        0.00000   0.00000   0.00000   0.00000   0.00000   0.00000
   D10        3.14159   0.00000   0.00000   0.00000   0.00000   3.14159
         Item               Value     Threshold  Converged?
 Maximum Force            0.004923     0.000002     NO 
 RMS     Force            0.001625     0.000001     NO 
 Maximum Displacement     0.011693     0.000006     NO 
 RMS     Displacement     0.006391     0.000004     NO 
 Predicted change in Energy=-1.536051D-04
 GradGradGradGradGradGradGradGradGradGradGradGradGradGradGradGradGradGrad

                          Input orientation:                          
 ---------------------------------------------------------------------
 Center     Atomic      Atomic             Coordinates (Angstroms)
 Number     Number       Type             X           Y           Z
 ---------------------------------------------------------------------
      1          6           0        0.901669    0.000000    0.747082
      2          1           0        0.960454    0.000000    1.831006
      3          1           0        1.409208    0.873532    0.337036
      4          1           0        1.409208   -0.873532    0.337036
      5          6           0       -0.531785    0.000000    0.318822
      6          8           0       -1.475667    0.000000    1.065896
      7          6           0       -0.819335    0.000000   -1.186034
      8          1           0       -1.895766    0.000000   -1.433246
      9          8           0        0.041914    0.000000   -2.017498
 ---------------------------------------------------------------------
                    Distance matrix (angstroms):
                    1          2          3          4          5
     1  C    0.000000
     2  H    1.085517   0.000000
     3  H    1.090318   1.787844   0.000000
     4  H    1.090318   1.787844   1.747065   0.000000
     5  C    1.496061   2.124495   2.128578   2.128578   0.000000
     6  O    2.398618   2.553445   3.101097   3.101097   1.203758
     7  C    2.588203   3.502882   2.837112   2.837112   1.532083
     8  H    3.546756   4.337434   3.849651   3.849651   2.220402
     9  O    2.895183   3.956603   2.859438   2.859438   2.405727
                    6          7          8          9
     6  O    0.000000
     7  C    2.345626   0.000000
     8  H    2.534205   1.104454   0.000000
     9  O    3.436622   1.197114   2.023847   0.000000
 Stoichiometry    C3H4O2
 Framework group  CS[SG(C3H2O2),X(H2)]
 Deg. of freedom    14
 Full point group                 CS      NOp   2
 Largest Abelian subgroup         CS      NOp   2
 Largest concise Abelian subgroup CS      NOp   2
                         Standard orientation:                         
 ---------------------------------------------------------------------
 Center     Atomic      Atomic             Coordinates (Angstroms)
 Number     Number       Type             X           Y           Z
 ---------------------------------------------------------------------
      1          6           0       -1.488900    0.404716    0.000000
      2          1           0       -1.953599    1.385736    0.000000
      3          1           0       -1.803464   -0.166934    0.873532
      4          1           0       -1.803464   -0.166934   -0.873532
      5          6           0        0.000000    0.550913    0.000000
      6          8           0        0.590867    1.599678    0.000000
      7          6           0        0.835773   -0.733128    0.000000
      8          1           0        1.925685   -0.554493    0.000000
      9          8           0        0.353334   -1.828725    0.000000
 ---------------------------------------------------------------------
 Rotational constants (GHZ):      9.1855634      4.4582369      3.0573219
 Standard basis: Aug-CC-pVTZ (5D, 7F)
 There are   246 symmetry adapted cartesian basis functions of A'  symmetry.
 There are   129 symmetry adapted cartesian basis functions of A"  symmetry.
 There are   205 symmetry adapted basis functions of A'  symmetry.
 There are   117 symmetry adapted basis functions of A"  symmetry.
   322 basis functions,   468 primitive gaussians,   375 cartesian basis functions
    19 alpha electrons       19 beta electrons
       nuclear repulsion energy       160.4973074272 Hartrees.
 NAtoms=    9 NActive=    9 NUniq=    8 SFac= 1.27D+00 NAtFMM=   60 NAOKFM=F Big=F
 Integral buffers will be    131072 words long.
 Raffenetti 2 integral format.
 Two-electron integral symmetry is turned on.
 Nuclear repulsion after empirical dispersion term =      160.4948898786 Hartrees.
 One-electron integrals computed using PRISM.
 NBasis=   322 RedAO= T EigKep=  2.49D-05  NBF=   205   117
 NBsUse=   322 1.00D-06 EigRej= -1.00D+00 NBFU=   205   117
 Initial guess from the checkpoint file:  "methylglyoxal_Conf-wb97-opt.chk"
 B after Tr=     0.000000    0.000000    0.000000
         Rot=    1.000000    0.000000    0.000000    0.000977 Ang=   0.11 deg.
 Initial guess orbital symmetries:
       Occupied  (A') (A') (A') (A') (A') (A') (A') (A') (A') (A')
                 (A') (A') (A") (A') (A") (A') (A") (A') (A')
       Virtual   (A') (A') (A') (A') (A') (A') (A') (A') (A') (A')
                 (A') (A') (A') (A') (A') (A') (A') (A') (A') (A')
                 (A') (A') (A') (A') (A') (A') (A') (A') (A') (A')
                 (A') (A') (A') (A') (A') (A') (A') (A') (A') (A')
                 (A') (A') (A') (A') (A') (A') (A') (A') (A') (A')
                 (A') (A') (A') (A') (A') (A') (A') (A') (A') (A')
                 (A') (A') (A') (A') (A') (A') (A') (A') (A') (A')
                 (A') (A') (A') (A') (A') (A') (A') (A') (A') (A')
                 (A') (A') (A') (A') (A') (A') (A') (A') (A') (A')
                 (A') (A') (A') (A') (A') (A') (A') (A') (A') (A')
                 (A') (A') (A') (A') (A') (A') (A') (A') (A') (A')
                 (A') (A') (A') (A') (A') (A') (A') (A') (A') (A')
                 (A') (A') (A') (A') (A') (A') (A') (A') (A') (A')
                 (A') (A') (A') (A') (A') (A') (A') (A') (A') (A')
                 (A') (A') (A') (A') (A') (A') (A') (A') (A') (A')
                 (A') (A') (A') (A') (A') (A') (A') (A') (A') (A')
                 (A') (A') (A') (A') (A') (A') (A') (A') (A') (A')
                 (A') (A') (A') (A') (A') (A') (A') (A') (A') (A')
                 (A') (A') (A') (A') (A') (A') (A') (A') (A') (A")
                 (A") (A") (A") (A") (A") (A") (A") (A") (A") (A")
                 (A") (A") (A") (A") (A") (A") (A") (A") (A") (A")
                 (A") (A") (A") (A") (A") (A") (A") (A") (A") (A")
                 (A") (A") (A") (A") (A") (A") (A") (A") (A") (A")
                 (A") (A") (A") (A") (A") (A") (A") (A") (A") (A")
                 (A") (A") (A") (A") (A") (A") (A") (A") (A") (A")
                 (A") (A") (A") (A") (A") (A") (A") (A") (A") (A")
                 (A") (A") (A") (A") (A") (A") (A") (A") (A") (A")
                 (A") (A") (A") (A") (A") (A") (A") (A") (A") (A")
                 (A") (A") (A") (A") (A") (A") (A") (A") (A") (A")
                 (A") (A") (A") (A") (A") (A") (A") (A") (A") (A")
                 (A") (A") (A")
 Gradient too large for Newton-Raphson -- use scaled steepest descent instead.
 Gradient too large for Newton-Raphson -- use scaled steepest descent instead.
     Accept linear search using points  1 and  2.
 LinEq1:  Iter=  0 NonCon=     1 RMS=4.72D-05 Max=7.90D-04 NDo=     1
 AX will form     1 AO Fock derivatives at one time.
 LinEq1:  Iter=  1 NonCon=     1 RMS=2.24D-05 Max=9.41D-04 NDo=     1
 LinEq1:  Iter=  2 NonCon=     1 RMS=7.34D-06 Max=1.42D-04 NDo=     1
 LinEq1:  Iter=  3 NonCon=     1 RMS=2.24D-06 Max=2.81D-05 NDo=     1
 LinEq1:  Iter=  4 NonCon=     1 RMS=5.86D-07 Max=1.10D-05 NDo=     1
 LinEq1:  Iter=  5 NonCon=     1 RMS=1.84D-07 Max=6.64D-06 NDo=     1
 LinEq1:  Iter=  6 NonCon=     1 RMS=1.08D-07 Max=2.36D-06 NDo=     1
 LinEq1:  Iter=  7 NonCon=     1 RMS=5.42D-08 Max=1.32D-06 NDo=     1
 LinEq1:  Iter=  8 NonCon=     1 RMS=2.04D-08 Max=2.55D-07 NDo=     1
 LinEq1:  Iter=  9 NonCon=     0 RMS=5.55D-09 Max=6.11D-08 NDo=     1
 Linear equations converged to 1.073D-08 1.073D-07 after     9 iterations.
     Accept linear search using points  1 and  2.
     Minimum is close to point  2 DX= -2.32D-04 DF= -1.71D-12 DXR=  2.32D-04 DFR=  5.39D-08 which will be used.
 LinEq1:  Iter=  0 NonCon=     1 RMS=9.06D-08 Max=2.81D-06 NDo=     1
 LinEq1:  Iter=  1 NonCon=     1 RMS=3.51D-08 Max=8.42D-07 NDo=     1
 LinEq1:  Iter=  2 NonCon=     1 RMS=8.42D-09 Max=1.55D-07 NDo=     1
 LinEq1:  Iter=  3 NonCon=     1 RMS=3.19D-09 Max=5.04D-08 NDo=     1
 LinEq1:  Iter=  4 NonCon=     1 RMS=1.09D-09 Max=4.43D-08 NDo=     1
 LinEq1:  Iter=  5 NonCon=     1 RMS=5.99D-10 Max=1.66D-08 NDo=     1
 LinEq1:  Iter=  6 NonCon=     1 RMS=3.21D-10 Max=8.29D-09 NDo=     1
 LinEq1:  Iter=  7 NonCon=     1 RMS=1.15D-10 Max=1.46D-09 NDo=     1
 LinEq1:  Iter=  8 NonCon=     0 RMS=2.51D-11 Max=3.82D-10 NDo=     1
 Linear equations converged to 8.674D-11 8.674D-10 after     8 iterations.
 Restarting incremental Fock formation.
 Search did not lower the energy significantly.
 No lower point found -- using Newton-Raphson step.
 SCF Done:  E(RwB97XD) =  -267.163111250     a.u. after    5 cycles
            Convg  =    0.2784D-07                    41 Fock formations.
              S**2 =  0.0000                  -V/T =  2.0056
 Calling FoFJK, ICntrl=      2127 FMM=F ISym2X=1 I1Cent= 0 IOpClX= 0 NMat=1 NMatS=1 NMatT=0.
 ***** Axes restored to original set *****
 -------------------------------------------------------------------
 Center     Atomic                   Forces (Hartrees/Bohr)
 Number     Number              X              Y              Z
 -------------------------------------------------------------------
      1        6          -0.000332175    0.000000000    0.000307965
      2        1           0.000234547    0.000000000    0.000129901
      3        1           0.000089473    0.000099033   -0.000251656
      4        1           0.000089472   -0.000099033   -0.000251657
      5        6           0.000380821    0.000000002    0.001346318
      6        8          -0.000516430   -0.000000001   -0.000044905
      7        6           0.000157072   -0.000000002   -0.001607571
      8        1          -0.000562089    0.000000001    0.000449223
      9        8           0.000459309    0.000000001   -0.000077618
 -------------------------------------------------------------------
 Cartesian Forces:  Max     0.001607571 RMS     0.000471772

 GradGradGradGradGradGradGradGradGradGradGradGradGradGradGradGradGradGrad
 Berny optimization.
 Using GEDIIS/GDIIS optimizer.
 FormGI is forming the generalized inverse of G from B-inverse, IUseBI=4.
 Internal  Forces:  Max     0.001203776 RMS     0.000351631
 Search for a local minimum.
 Step number   3 out of a maximum of   40
 All quantities printed in internal units (Hartrees-Bohrs-Radians)
 Mixed Optimization -- En-DIIS/RFO-DIIS
 Update second derivatives using D2CorX and points    1    2    3
 DE= -1.72D-04 DEPred=-1.54D-04 R= 1.12D+00
 TightC=F SS=  1.41D+00  RLast= 4.61D-02 DXNew= 5.5851D-01 1.3815D-01
 Trust test= 1.12D+00 RLast= 4.61D-02 DXMaxT set to 3.32D-01
 ITU=  1  1  0
 Use linear search instead of GDIIS.
     Eigenvalues ---    0.00643   0.00643   0.00738   0.00792   0.06556
     Eigenvalues ---    0.07393   0.15433   0.16000   0.16013   0.16437
     Eigenvalues ---    0.21403   0.24421   0.25704   0.28362   0.32596
     Eigenvalues ---    0.33475   0.34449   0.34487   0.34742   0.93968
     Eigenvalues ---    0.96086
 RFO step:  Lambda=-1.23498405D-05 EMin= 6.43182013D-03
 Quartic linear search produced a step of  0.17272.
 Iteration  1 RMS(Cart)=  0.00262643 RMS(Int)=  0.00000694
 Iteration  2 RMS(Cart)=  0.00000688 RMS(Int)=  0.00000401
 Iteration  3 RMS(Cart)=  0.00000000 RMS(Int)=  0.00000401
 ClnCor:  largest displacement from symmetrization is 1.51D-07 for atom     8.
 Variable       Old X    -DE/DX   Delta X   Delta X   Delta X     New X
                                 (Linear)    (Quad)   (Total)
    R1        2.05133   0.00014  -0.00060   0.00075   0.00014   2.05147
    R2        2.06040   0.00022   0.00030   0.00039   0.00068   2.06108
    R3        2.06040   0.00022   0.00030   0.00039   0.00068   2.06108
    R4        2.82715   0.00006  -0.00012   0.00026   0.00013   2.82728
    R5        2.27477   0.00038  -0.00122   0.00088  -0.00035   2.27443
    R6        2.89522   0.00120   0.00271   0.00276   0.00547   2.90068
    R7        2.08712   0.00045   0.00081   0.00094   0.00174   2.08886
    R8        2.26222   0.00038  -0.00138   0.00093  -0.00045   2.26177
    A1        1.92871  -0.00002   0.00162  -0.00034   0.00127   1.92998
    A2        1.92871  -0.00002   0.00162  -0.00034   0.00127   1.92998
    A3        1.91530   0.00044   0.00039   0.00368   0.00407   1.91936
    A4        1.85850  -0.00007  -0.00350  -0.00006  -0.00357   1.85493
    A5        1.91597  -0.00018  -0.00010  -0.00155  -0.00167   1.91430
    A6        1.91597  -0.00018  -0.00010  -0.00155  -0.00167   1.91430
    A7        2.18174   0.00062   0.00085   0.00220   0.00306   2.18480
    A8        2.04992  -0.00043  -0.00119  -0.00081  -0.00200   2.04792
    A9        2.05152  -0.00019   0.00033  -0.00139  -0.00106   2.05047
   A10        1.98534  -0.00059  -0.00283  -0.00194  -0.00477   1.98057
   A11        2.14980   0.00000   0.00176  -0.00103   0.00073   2.15053
   A12        2.14804   0.00059   0.00107   0.00297   0.00404   2.15209
    D1        0.00000   0.00000   0.00000   0.00000   0.00000   0.00000
    D2        3.14159   0.00000   0.00000   0.00000   0.00000   3.14159
    D3       -2.12296  -0.00015  -0.00219  -0.00094  -0.00313  -2.12609
    D4        1.01863  -0.00015  -0.00219  -0.00094  -0.00313   1.01550
    D5        2.12296   0.00015   0.00219   0.00094   0.00313   2.12609
    D6       -1.01863   0.00015   0.00219   0.00094   0.00313  -1.01550
    D7        3.14159   0.00000   0.00000   0.00000   0.00000   3.14159
    D8        0.00000   0.00000   0.00000   0.00000   0.00000   0.00000
    D9        0.00000   0.00000   0.00000   0.00000   0.00000   0.00000
   D10        3.14159   0.00000   0.00000   0.00000   0.00000   3.14159
         Item               Value     Threshold  Converged?
 Maximum Force            0.001204     0.000002     NO 
 RMS     Force            0.000352     0.000001     NO 
 Maximum Displacement     0.007266     0.000006     NO 
 RMS     Displacement     0.002627     0.000004     NO 
 Predicted change in Energy=-9.995130D-06
 GradGradGradGradGradGradGradGradGradGradGradGradGradGradGradGradGradGrad

                          Input orientation:                          
 ---------------------------------------------------------------------
 Center     Atomic      Atomic             Coordinates (Angstroms)
 Number     Number       Type             X           Y           Z
 ---------------------------------------------------------------------
      1          6           0        0.900946    0.000000    0.748796
      2          1           0        0.964299    0.000000    1.832539
      3          1           0        1.407828    0.872655    0.335125
      4          1           0        1.407828   -0.872655    0.335125
      5          6           0       -0.532637    0.000000    0.320720
      6          8           0       -1.478548    0.000000    1.064926
      7          6           0       -0.817927    0.000000   -1.187510
      8          1           0       -1.895976    0.000000   -1.431784
      9          8           0        0.044086    0.000000   -2.017837
 ---------------------------------------------------------------------
                    Distance matrix (angstroms):
                    1          2          3          4          5
     1  C    0.000000
     2  H    1.085593   0.000000
     3  H    1.090679   1.788993   0.000000
     4  H    1.090679   1.788993   1.745309   0.000000
     5  C    1.496131   2.127537   2.127707   2.127707   0.000000
     6  O    2.400402   2.560611   3.102467   3.102467   1.203574
     7  C    2.589171   3.506712   2.834419   2.834419   1.534975
     8  H    3.546506   4.340159   3.846897   3.846897   2.220353
     9  O    2.896285   3.958811   2.856177   2.856177   2.408621
                    6          7          8          9
     6  O    0.000000
     7  C    2.347315   0.000000
     8  H    2.531365   1.105377   0.000000
     9  O    3.438291   1.196875   2.026647   0.000000
 Stoichiometry    C3H4O2
 Framework group  CS[SG(C3H2O2),X(H2)]
 Deg. of freedom    14
 Full point group                 CS      NOp   2
 Largest Abelian subgroup         CS      NOp   2
 Largest concise Abelian subgroup CS      NOp   2
                         Standard orientation:                         
 ---------------------------------------------------------------------
 Center     Atomic      Atomic             Coordinates (Angstroms)
 Number     Number       Type             X           Y           Z
 ---------------------------------------------------------------------
      1          6           0       -1.488964    0.406632    0.000000
      2          1           0       -1.957723    1.385805    0.000000
      3          1           0       -1.801606   -0.168092    0.872655
      4          1           0       -1.801606   -0.168092   -0.872655
      5          6           0        0.000000    0.552897    0.000000
      6          8           0        0.593938    1.599716    0.000000
      7          6           0        0.834828   -0.735207    0.000000
      8          1           0        1.925143   -0.553352    0.000000
      9          8           0        0.351138   -1.829992    0.000000
 ---------------------------------------------------------------------
 Rotational constants (GHZ):      9.1753912      4.4540138      3.0540950
 Standard basis: Aug-CC-pVTZ (5D, 7F)
 There are   246 symmetry adapted cartesian basis functions of A'  symmetry.
 There are   129 symmetry adapted cartesian basis functions of A"  symmetry.
 There are   205 symmetry adapted basis functions of A'  symmetry.
 There are   117 symmetry adapted basis functions of A"  symmetry.
   322 basis functions,   468 primitive gaussians,   375 cartesian basis functions
    19 alpha electrons       19 beta electrons
       nuclear repulsion energy       160.4332544572 Hartrees.
 NAtoms=    9 NActive=    9 NUniq=    8 SFac= 1.27D+00 NAtFMM=   60 NAOKFM=F Big=F
 Integral buffers will be    131072 words long.
 Raffenetti 2 integral format.
 Two-electron integral symmetry is turned on.
 Nuclear repulsion after empirical dispersion term =      160.4308349965 Hartrees.
 One-electron integrals computed using PRISM.
 NBasis=   322 RedAO= T EigKep=  2.53D-05  NBF=   205   117
 NBsUse=   322 1.00D-06 EigRej= -1.00D+00 NBFU=   205   117
 Initial guess from the checkpoint file:  "methylglyoxal_Conf-wb97-opt.chk"
 B after Tr=     0.000000    0.000000    0.000000
         Rot=    1.000000    0.000000    0.000000    0.000518 Ang=   0.06 deg.
 Initial guess orbital symmetries:
       Occupied  (A') (A') (A') (A') (A') (A') (A') (A') (A') (A')
                 (A') (A') (A") (A') (A") (A') (A") (A') (A')
       Virtual   (A') (A') (A') (A') (A') (A') (A') (A') (A') (A')
                 (A') (A') (A') (A') (A') (A') (A') (A') (A') (A')
                 (A') (A') (A') (A') (A') (A') (A') (A') (A') (A')
                 (A') (A') (A') (A') (A') (A') (A') (A') (A') (A')
                 (A') (A') (A') (A') (A') (A') (A') (A') (A') (A')
                 (A') (A') (A') (A') (A') (A') (A') (A') (A') (A')
                 (A') (A') (A') (A') (A') (A') (A') (A') (A') (A')
                 (A') (A') (A') (A') (A') (A') (A') (A') (A') (A')
                 (A') (A') (A') (A') (A') (A') (A') (A') (A') (A')
                 (A') (A') (A') (A') (A') (A') (A') (A') (A') (A')
                 (A') (A') (A') (A') (A') (A') (A') (A') (A') (A')
                 (A') (A') (A') (A') (A') (A') (A') (A') (A') (A')
                 (A') (A') (A') (A') (A') (A') (A') (A') (A') (A')
                 (A') (A') (A') (A') (A') (A') (A') (A') (A') (A')
                 (A') (A') (A') (A') (A') (A') (A') (A') (A') (A')
                 (A') (A') (A') (A') (A') (A') (A') (A') (A') (A')
                 (A') (A') (A') (A') (A') (A') (A') (A') (A') (A')
                 (A') (A') (A') (A') (A') (A') (A') (A') (A') (A')
                 (A') (A') (A') (A') (A') (A') (A') (A') (A') (A")
                 (A") (A") (A") (A") (A") (A") (A") (A") (A") (A")
                 (A") (A") (A") (A") (A") (A") (A") (A") (A") (A")
                 (A") (A") (A") (A") (A") (A") (A") (A") (A") (A")
                 (A") (A") (A") (A") (A") (A") (A") (A") (A") (A")
                 (A") (A") (A") (A") (A") (A") (A") (A") (A") (A")
                 (A") (A") (A") (A") (A") (A") (A") (A") (A") (A")
                 (A") (A") (A") (A") (A") (A") (A") (A") (A") (A")
                 (A") (A") (A") (A") (A") (A") (A") (A") (A") (A")
                 (A") (A") (A") (A") (A") (A") (A") (A") (A") (A")
                 (A") (A") (A") (A") (A") (A") (A") (A") (A") (A")
                 (A") (A") (A") (A") (A") (A") (A") (A") (A") (A")
                 (A") (A") (A")
 LinEq1:  Iter=  0 NonCon=     1 RMS=3.10D-05 Max=7.58D-04 NDo=     1
 AX will form     1 AO Fock derivatives at one time.
 LinEq1:  Iter=  1 NonCon=     1 RMS=2.05D-05 Max=5.01D-04 NDo=     1
 LinEq1:  Iter=  2 NonCon=     1 RMS=4.76D-06 Max=7.99D-05 NDo=     1
 LinEq1:  Iter=  3 NonCon=     1 RMS=1.23D-06 Max=2.16D-05 NDo=     1
 LinEq1:  Iter=  4 NonCon=     1 RMS=4.48D-07 Max=9.65D-06 NDo=     1
 LinEq1:  Iter=  5 NonCon=     1 RMS=1.65D-07 Max=4.28D-06 NDo=     1
 LinEq1:  Iter=  6 NonCon=     1 RMS=1.28D-07 Max=5.82D-06 NDo=     1
 LinEq1:  Iter=  7 NonCon=     1 RMS=3.67D-08 Max=4.65D-07 NDo=     1
 LinEq1:  Iter=  8 NonCon=     1 RMS=1.05D-08 Max=1.65D-07 NDo=     1
 LinEq1:  Iter=  9 NonCon=     0 RMS=3.11D-09 Max=5.98D-08 NDo=     1
 Linear equations converged to 1.073D-08 1.073D-07 after     9 iterations.
     Minimum is close to point  2 DX=  1.11D-04 DF= -1.71D-13 DXR=  1.11D-04 DFR=  1.17D-08 which will be used.
 LinEq1:  Iter=  0 NonCon=     1 RMS=1.76D-08 Max=5.20D-07 NDo=     1
 LinEq1:  Iter=  1 NonCon=     1 RMS=1.31D-08 Max=2.33D-07 NDo=     1
 LinEq1:  Iter=  2 NonCon=     1 RMS=4.43D-09 Max=1.06D-07 NDo=     1
 LinEq1:  Iter=  3 NonCon=     1 RMS=1.24D-09 Max=1.85D-08 NDo=     1
 LinEq1:  Iter=  4 NonCon=     1 RMS=3.67D-10 Max=7.89D-09 NDo=     1
 LinEq1:  Iter=  5 NonCon=     1 RMS=1.04D-10 Max=2.73D-09 NDo=     1
 LinEq1:  Iter=  6 NonCon=     1 RMS=4.66D-11 Max=1.57D-09 NDo=     1
 LinEq1:  Iter=  7 NonCon=     1 RMS=2.75D-11 Max=7.86D-10 NDo=     1
 LinEq1:  Iter=  8 NonCon=     1 RMS=1.30D-11 Max=2.32D-10 NDo=     1
 LinEq1:  Iter=  9 NonCon=     0 RMS=2.88D-12 Max=4.82D-11 NDo=     1
 Linear equations converged to 1.759D-11 1.759D-10 after     9 iterations.
 SCF Done:  E(RwB97XD) =  -267.163122688     a.u. after    3 cycles
            Convg  =    0.7471D-07                    22 Fock formations.
              S**2 =  0.0000                  -V/T =  2.0056
 Calling FoFJK, ICntrl=      2127 FMM=F ISym2X=1 I1Cent= 0 IOpClX= 0 NMat=1 NMatS=1 NMatT=0.
 ***** Axes restored to original set *****
 -------------------------------------------------------------------
 Center     Atomic                   Forces (Hartrees/Bohr)
 Number     Number              X              Y              Z
 -------------------------------------------------------------------
      1        6          -0.000147096   -0.000000001   -0.000152518
      2        1           0.000087905   -0.000000002    0.000018379
      3        1          -0.000038867    0.000080394    0.000019286
      4        1          -0.000038865   -0.000080391    0.000019288
      5        6           0.000414423    0.000000003    0.000206523
      6        8          -0.000312469   -0.000000001    0.000097911
      7        6          -0.000168186   -0.000000003   -0.000144797
      8        1           0.000005322    0.000000000    0.000091262
      9        8           0.000197833    0.000000000   -0.000155335
 -------------------------------------------------------------------
 Cartesian Forces:  Max     0.000414423 RMS     0.000137727

 GradGradGradGradGradGradGradGradGradGradGradGradGradGradGradGradGradGrad
 Berny optimization.
 Using GEDIIS/GDIIS optimizer.
 FormGI is forming the generalized inverse of G from B-inverse, IUseBI=4.
 Internal  Forces:  Max     0.000306118 RMS     0.000108239
 Search for a local minimum.
 Step number   4 out of a maximum of   40
 All quantities printed in internal units (Hartrees-Bohrs-Radians)
 Mixed Optimization -- En-DIIS/RFO-DIIS
 Swapping is turned off.
 Update second derivatives using D2CorX and points    1    2    3    4
 DE= -1.14D-05 DEPred=-1.00D-05 R= 1.14D+00
 TightC=F SS=  1.41D+00  RLast= 1.29D-02 DXNew= 5.5851D-01 3.8608D-02
 Trust test= 1.14D+00 RLast= 1.29D-02 DXMaxT set to 3.32D-01
 ITU=  1  1  1  0
     Eigenvalues ---    0.00643   0.00643   0.00738   0.00792   0.06740
     Eigenvalues ---    0.07363   0.13893   0.16000   0.16014   0.16383
     Eigenvalues ---    0.20935   0.23189   0.25902   0.28421   0.32864
     Eigenvalues ---    0.33822   0.34450   0.34487   0.34668   0.91074
     Eigenvalues ---    0.94476
 En-DIIS/RFO-DIIS IScMMF=        0 using points:     4    3
 RFO step:  Lambda=-6.03319093D-07.
 DidBck=F Rises=F RFO-DIIS coefs:    1.17018   -0.17018
 Iteration  1 RMS(Cart)=  0.00080252 RMS(Int)=  0.00000057
 Iteration  2 RMS(Cart)=  0.00000046 RMS(Int)=  0.00000038
 ClnCor:  largest displacement from symmetrization is 2.41D-07 for atom     4.
 Variable       Old X    -DE/DX   Delta X   Delta X   Delta X     New X
                                 (Linear)    (Quad)   (Total)
    R1        2.05147   0.00002   0.00002   0.00002   0.00004   2.05151
    R2        2.06108   0.00004   0.00012   0.00003   0.00014   2.06123
    R3        2.06108   0.00004   0.00012   0.00003   0.00014   2.06123
    R4        2.82728  -0.00016   0.00002  -0.00059  -0.00056   2.82671
    R5        2.27443   0.00031  -0.00006   0.00032   0.00026   2.27469
    R6        2.90068   0.00020   0.00093   0.00011   0.00104   2.90172
    R7        2.08886  -0.00003   0.00030  -0.00030   0.00000   2.08886
    R8        2.26177   0.00025  -0.00008   0.00025   0.00017   2.26193
    A1        1.92998  -0.00004   0.00022  -0.00043  -0.00021   1.92977
    A2        1.92998  -0.00004   0.00022  -0.00043  -0.00021   1.92977
    A3        1.91936   0.00014   0.00069   0.00038   0.00107   1.92043
    A4        1.85493   0.00009  -0.00061   0.00106   0.00045   1.85539
    A5        1.91430  -0.00008  -0.00028  -0.00028  -0.00057   1.91373
    A6        1.91430  -0.00008  -0.00028  -0.00028  -0.00057   1.91373
    A7        2.18480   0.00020   0.00052   0.00054   0.00106   2.18586
    A8        2.04792  -0.00015  -0.00034  -0.00039  -0.00073   2.04719
    A9        2.05047  -0.00006  -0.00018  -0.00016  -0.00034   2.05013
   A10        1.98057  -0.00010  -0.00081  -0.00012  -0.00093   1.97964
   A11        2.15053   0.00002   0.00012   0.00012   0.00024   2.15077
   A12        2.15209   0.00008   0.00069   0.00001   0.00069   2.15278
    D1        0.00000   0.00000   0.00000   0.00000   0.00000   0.00000
    D2        3.14159   0.00000   0.00000   0.00000   0.00000   3.14159
    D3       -2.12609   0.00001  -0.00053   0.00048  -0.00005  -2.12614
    D4        1.01550   0.00001  -0.00053   0.00048  -0.00005   1.01545
    D5        2.12609  -0.00001   0.00053  -0.00048   0.00005   2.12614
    D6       -1.01550  -0.00001   0.00053  -0.00048   0.00005  -1.01545
    D7        3.14159   0.00000   0.00000   0.00000   0.00000   3.14159
    D8        0.00000   0.00000   0.00000   0.00000   0.00000   0.00000
    D9        0.00000   0.00000   0.00000   0.00000   0.00000   0.00000
   D10        3.14159   0.00000   0.00000   0.00000   0.00000   3.14159
         Item               Value     Threshold  Converged?
 Maximum Force            0.000306     0.000002     NO 
 RMS     Force            0.000108     0.000001     NO 
 Maximum Displacement     0.002291     0.000006     NO 
 RMS     Displacement     0.000803     0.000004     NO 
 Predicted change in Energy=-6.094721D-07
 GradGradGradGradGradGradGradGradGradGradGradGradGradGradGradGradGradGrad

                          Input orientation:                          
 ---------------------------------------------------------------------
 Center     Atomic      Atomic             Coordinates (Angstroms)
 Number     Number       Type             X           Y           Z
 ---------------------------------------------------------------------
      1          6           0        0.900697    0.000000    0.748866
      2          1           0        0.965512    0.000000    1.832544
      3          1           0        1.406984    0.872865    0.334706
      4          1           0        1.406984   -0.872865    0.334706
      5          6           0       -0.532719    0.000000    0.321276
      6          8           0       -1.479322    0.000000    1.064825
      7          6           0       -0.817439    0.000000   -1.187622
      8          1           0       -1.895605    0.000000   -1.431369
      9          8           0        0.044809    0.000000   -2.017833
 ---------------------------------------------------------------------
                    Distance matrix (angstroms):
                    1          2          3          4          5
     1  C    0.000000
     2  H    1.085614   0.000000
     3  H    1.090755   1.788940   0.000000
     4  H    1.090755   1.788940   1.745729   0.000000
     5  C    1.495833   2.128057   2.127092   2.127092   0.000000
     6  O    2.400900   2.562539   3.102536   3.102536   1.203712
     7  C    2.588818   3.507180   2.833272   2.833272   1.535525
     8  H    3.545804   4.340405   3.845517   3.845517   2.220185
     9  O    2.896061   3.958927   2.855145   2.855145   2.409351
                    6          7          8          9
     6  O    0.000000
     7  C    2.347681   0.000000
     8  H    2.530666   1.105375   0.000000
     9  O    3.438860   1.196964   2.027103   0.000000
 Stoichiometry    C3H4O2
 Framework group  CS[SG(C3H2O2),X(H2)]
 Deg. of freedom    14
 Full point group                 CS      NOp   2
 Largest Abelian subgroup         CS      NOp   2
 Largest concise Abelian subgroup CS      NOp   2
                         Standard orientation:                         
 ---------------------------------------------------------------------
 Center     Atomic      Atomic             Coordinates (Angstroms)
 Number     Number       Type             X           Y           Z
 ---------------------------------------------------------------------
      1          6           0       -1.488654    0.407032    0.000000
      2          1           0       -1.958555    1.385680    0.000000
      3          1           0       -1.800669   -0.167860    0.872865
      4          1           0       -1.800669   -0.167860   -0.872865
      5          6           0        0.000000    0.553402    0.000000
      6          8           0        0.595026    1.599760    0.000000
      7          6           0        0.834308   -0.735695    0.000000
      8          1           0        1.924567   -0.553515    0.000000
      9          8           0        0.350150   -1.830370    0.000000
 ---------------------------------------------------------------------
 Rotational constants (GHZ):      9.1742281      4.4532205      3.0536204
 Standard basis: Aug-CC-pVTZ (5D, 7F)
 There are   246 symmetry adapted cartesian basis functions of A'  symmetry.
 There are   129 symmetry adapted cartesian basis functions of A"  symmetry.
 There are   205 symmetry adapted basis functions of A'  symmetry.
 There are   117 symmetry adapted basis functions of A"  symmetry.
   322 basis functions,   468 primitive gaussians,   375 cartesian basis functions
    19 alpha electrons       19 beta electrons
       nuclear repulsion energy       160.4212067296 Hartrees.
 NAtoms=    9 NActive=    9 NUniq=    8 SFac= 1.27D+00 NAtFMM=   60 NAOKFM=F Big=F
 Integral buffers will be    131072 words long.
 Raffenetti 2 integral format.
 Two-electron integral symmetry is turned on.
 Nuclear repulsion after empirical dispersion term =      160.4187868993 Hartrees.
 One-electron integrals computed using PRISM.
 NBasis=   322 RedAO= T EigKep=  2.54D-05  NBF=   205   117
 NBsUse=   322 1.00D-06 EigRej= -1.00D+00 NBFU=   205   117
 Initial guess from the checkpoint file:  "methylglyoxal_Conf-wb97-opt.chk"
 B after Tr=     0.000000    0.000000    0.000000
         Rot=    1.000000    0.000000    0.000000    0.000209 Ang=   0.02 deg.
 Initial guess orbital symmetries:
       Occupied  (A') (A') (A') (A') (A') (A') (A') (A') (A') (A')
                 (A') (A') (A") (A') (A") (A') (A") (A') (A')
       Virtual   (A') (A') (A') (A') (A') (A') (A') (A') (A') (A')
                 (A') (A') (A') (A') (A') (A') (A') (A') (A') (A')
                 (A') (A') (A') (A') (A') (A') (A') (A') (A') (A')
                 (A') (A') (A') (A') (A') (A') (A') (A') (A') (A')
                 (A') (A') (A') (A') (A') (A') (A') (A') (A') (A')
                 (A') (A') (A') (A') (A') (A') (A') (A') (A') (A')
                 (A') (A') (A') (A') (A') (A') (A') (A') (A') (A')
                 (A') (A') (A') (A') (A') (A') (A') (A') (A') (A')
                 (A') (A') (A') (A') (A') (A') (A') (A') (A') (A')
                 (A') (A') (A') (A') (A') (A') (A') (A') (A') (A')
                 (A') (A') (A') (A') (A') (A') (A') (A') (A') (A')
                 (A') (A') (A') (A') (A') (A') (A') (A') (A') (A')
                 (A') (A') (A') (A') (A') (A') (A') (A') (A') (A')
                 (A') (A') (A') (A') (A') (A') (A') (A') (A') (A')
                 (A') (A') (A') (A') (A') (A') (A') (A') (A') (A')
                 (A') (A') (A') (A') (A') (A') (A') (A') (A') (A')
                 (A') (A') (A') (A') (A') (A') (A') (A') (A') (A')
                 (A') (A') (A') (A') (A') (A') (A') (A') (A') (A')
                 (A') (A') (A') (A') (A') (A') (A') (A') (A') (A")
                 (A") (A") (A") (A") (A") (A") (A") (A") (A") (A")
                 (A") (A") (A") (A") (A") (A") (A") (A") (A") (A")
                 (A") (A") (A") (A") (A") (A") (A") (A") (A") (A")
                 (A") (A") (A") (A") (A") (A") (A") (A") (A") (A")
                 (A") (A") (A") (A") (A") (A") (A") (A") (A") (A")
                 (A") (A") (A") (A") (A") (A") (A") (A") (A") (A")
                 (A") (A") (A") (A") (A") (A") (A") (A") (A") (A")
                 (A") (A") (A") (A") (A") (A") (A") (A") (A") (A")
                 (A") (A") (A") (A") (A") (A") (A") (A") (A") (A")
                 (A") (A") (A") (A") (A") (A") (A") (A") (A") (A")
                 (A") (A") (A") (A") (A") (A") (A") (A") (A") (A")
                 (A") (A") (A")
 LinEq1:  Iter=  0 NonCon=     1 RMS=7.43D-06 Max=1.38D-04 NDo=     1
 AX will form     1 AO Fock derivatives at one time.
 LinEq1:  Iter=  1 NonCon=     1 RMS=3.02D-06 Max=8.62D-05 NDo=     1
 LinEq1:  Iter=  2 NonCon=     1 RMS=1.21D-06 Max=2.16D-05 NDo=     1
 LinEq1:  Iter=  3 NonCon=     1 RMS=3.88D-07 Max=6.87D-06 NDo=     1
 LinEq1:  Iter=  4 NonCon=     1 RMS=1.32D-07 Max=2.43D-06 NDo=     1
 LinEq1:  Iter=  5 NonCon=     1 RMS=4.07D-08 Max=6.89D-07 NDo=     1
 LinEq1:  Iter=  6 NonCon=     1 RMS=2.23D-08 Max=1.02D-06 NDo=     1
 LinEq1:  Iter=  7 NonCon=     1 RMS=1.02D-08 Max=1.51D-07 NDo=     1
 LinEq1:  Iter=  8 NonCon=     0 RMS=3.31D-09 Max=6.14D-08 NDo=     1
 Linear equations converged to 1.073D-08 1.073D-07 after     8 iterations.
     Accept linear search using points  1 and  2.
     Minimum is close to point  2 DX= -3.20D-06 DF=  0.00D+00 DXR=  3.20D-06 DFR=  0.00D+00 which will be used.
 SCF Done:  E(RwB97XD) =  -267.163123364     a.u. after    2 cycles
            Convg  =    0.1903D-06                    10 Fock formations.
              S**2 =  0.0000                  -V/T =  2.0056
 Calling FoFJK, ICntrl=      2127 FMM=F ISym2X=1 I1Cent= 0 IOpClX= 0 NMat=1 NMatS=1 NMatT=0.
 ***** Axes restored to original set *****
 -------------------------------------------------------------------
 Center     Atomic                   Forces (Hartrees/Bohr)
 Number     Number              X              Y              Z
 -------------------------------------------------------------------
      1        6          -0.000033239    0.000000000   -0.000073852
      2        1           0.000027604    0.000000000    0.000009934
      3        1          -0.000015339    0.000010207    0.000023699
      4        1          -0.000015339   -0.000010207    0.000023700
      5        6           0.000087417   -0.000000001    0.000041232
      6        8          -0.000034475    0.000000000   -0.000019632
      7        6          -0.000039621    0.000000002    0.000005968
      8        1           0.000019588    0.000000000   -0.000004084
      9        8           0.000003404   -0.000000002   -0.000006966
 -------------------------------------------------------------------
 Cartesian Forces:  Max     0.000087417 RMS     0.000028677

 GradGradGradGradGradGradGradGradGradGradGradGradGradGradGradGradGradGrad
 Berny optimization.
 Using GEDIIS/GDIIS optimizer.
 FormGI is forming the generalized inverse of G from B-inverse, IUseBI=4.
 Internal  Forces:  Max     0.000044411 RMS     0.000017639
 Search for a local minimum.
 Step number   5 out of a maximum of   40
 All quantities printed in internal units (Hartrees-Bohrs-Radians)
 Mixed Optimization -- En-DIIS/RFO-DIIS
 Swapping is turned off.
 Update second derivatives using D2CorX and points    1    2    3    4    5
 DE= -6.76D-07 DEPred=-6.09D-07 R= 1.11D+00
 Trust test= 1.11D+00 RLast= 2.61D-03 DXMaxT set to 3.32D-01
 ITU=  0  1  1  1  0
     Eigenvalues ---    0.00643   0.00643   0.00738   0.00792   0.06757
     Eigenvalues ---    0.07358   0.12594   0.16000   0.16007   0.16159
     Eigenvalues ---    0.20792   0.22552   0.26294   0.28475   0.32636
     Eigenvalues ---    0.33587   0.34487   0.34554   0.34911   0.91779
     Eigenvalues ---    0.94781
 En-DIIS/RFO-DIIS IScMMF=        0 using points:     5    4    3
 RFO step:  Lambda=-2.20410067D-08.
 DidBck=F Rises=F RFO-DIIS coefs:    1.23564   -0.27070    0.03505
 Iteration  1 RMS(Cart)=  0.00015009 RMS(Int)=  0.00000009
 Iteration  2 RMS(Cart)=  0.00000002 RMS(Int)=  0.00000008
 ClnCor:  largest displacement from symmetrization is 2.47D-07 for atom     9.
 Variable       Old X    -DE/DX   Delta X   Delta X   Delta X     New X
                                 (Linear)    (Quad)   (Total)
    R1        2.05151   0.00001   0.00000   0.00004   0.00004   2.05156
    R2        2.06123  -0.00001   0.00001  -0.00003  -0.00002   2.06121
    R3        2.06123  -0.00001   0.00001  -0.00003  -0.00002   2.06121
    R4        2.82671  -0.00004  -0.00014  -0.00002  -0.00015   2.82656
    R5        2.27469   0.00001   0.00007  -0.00005   0.00003   2.27471
    R6        2.90172   0.00001   0.00005   0.00002   0.00007   2.90179
    R7        2.08886  -0.00002  -0.00006   0.00001  -0.00006   2.08880
    R8        2.26193   0.00001   0.00006  -0.00004   0.00002   2.26195
    A1        1.92977  -0.00002  -0.00010  -0.00010  -0.00020   1.92957
    A2        1.92977  -0.00002  -0.00010  -0.00010  -0.00020   1.92957
    A3        1.92043   0.00003   0.00011   0.00013   0.00024   1.92068
    A4        1.85539   0.00002   0.00023   0.00005   0.00028   1.85566
    A5        1.91373  -0.00001  -0.00008   0.00001  -0.00007   1.91367
    A6        1.91373  -0.00001  -0.00008   0.00001  -0.00007   1.91367
    A7        2.18586   0.00004   0.00014   0.00010   0.00025   2.18611
    A8        2.04719  -0.00001  -0.00010   0.00004  -0.00006   2.04714
    A9        2.05013  -0.00004  -0.00004  -0.00015  -0.00019   2.04994
   A10        1.97964   0.00001  -0.00005   0.00007   0.00002   1.97966
   A11        2.15077   0.00000   0.00003  -0.00003   0.00000   2.15077
   A12        2.15278  -0.00001   0.00002  -0.00004  -0.00002   2.15276
    D1        0.00000   0.00000   0.00000   0.00000   0.00000   0.00000
    D2        3.14159   0.00000   0.00000   0.00000   0.00000   3.14159
    D3       -2.12614   0.00001   0.00010   0.00003   0.00013  -2.12601
    D4        1.01545   0.00001   0.00010   0.00003   0.00013   1.01558
    D5        2.12614  -0.00001  -0.00010  -0.00003  -0.00013   2.12601
    D6       -1.01545  -0.00001  -0.00010  -0.00003  -0.00013  -1.01558
    D7        3.14159   0.00000   0.00000   0.00000   0.00000   3.14159
    D8        0.00000   0.00000   0.00000   0.00000   0.00000   0.00000
    D9        0.00000   0.00000   0.00000   0.00000   0.00000   0.00000
   D10        3.14159   0.00000   0.00000   0.00000   0.00000   3.14159
         Item               Value     Threshold  Converged?
 Maximum Force            0.000044     0.000002     NO 
 RMS     Force            0.000018     0.000001     NO 
 Maximum Displacement     0.000558     0.000006     NO 
 RMS     Displacement     0.000150     0.000004     NO 
 Predicted change in Energy=-2.724557D-08
 GradGradGradGradGradGradGradGradGradGradGradGradGradGradGradGradGradGrad

                          Input orientation:                          
 ---------------------------------------------------------------------
 Center     Atomic      Atomic             Coordinates (Angstroms)
 Number     Number       Type             X           Y           Z
 ---------------------------------------------------------------------
      1          6           0        0.900669    0.000000    0.748833
      2          1           0        0.965807    0.000000    1.832515
      3          1           0        1.406836    0.872947    0.334729
      4          1           0        1.406836   -0.872947    0.334729
      5          6           0       -0.532691    0.000000    0.321342
      6          8           0       -1.479450    0.000000    1.064715
      7          6           0       -0.817411    0.000000   -1.187593
      8          1           0       -1.895542    0.000000   -1.431362
      9          8           0        0.044847    0.000000   -2.017807
 ---------------------------------------------------------------------
                    Distance matrix (angstroms):
                    1          2          3          4          5
     1  C    0.000000
     2  H    1.085637   0.000000
     3  H    1.090745   1.788828   0.000000
     4  H    1.090745   1.788828   1.745895   0.000000
     5  C    1.495751   2.128177   2.126965   2.126965   0.000000
     6  O    2.400989   2.562966   3.102509   3.102509   1.203726
     7  C    2.588735   3.507266   2.833157   2.833157   1.535562
     8  H    3.545709   4.340531   3.845362   3.845362   2.220210
     9  O    2.895985   3.958932   2.855079   2.855079   2.409392
                    6          7          8          9
     6  O    0.000000
     7  C    2.347592   0.000000
     8  H    2.530520   1.105346   0.000000
     9  O    3.438811   1.196972   2.027073   0.000000
 Stoichiometry    C3H4O2
 Framework group  CS[SG(C3H2O2),X(H2)]
 Deg. of freedom    14
 Full point group                 CS      NOp   2
 Largest Abelian subgroup         CS      NOp   2
 Largest concise Abelian subgroup CS      NOp   2
                         Standard orientation:                         
 ---------------------------------------------------------------------
 Center     Atomic      Atomic             Coordinates (Angstroms)
 Number     Number       Type             X           Y           Z
 ---------------------------------------------------------------------
      1          6           0       -1.488583    0.407191    0.000000
      2          1           0       -1.958667    1.385776    0.000000
      3          1           0       -1.800575   -0.167568    0.872947
      4          1           0       -1.800575   -0.167568   -0.872947
      5          6           0        0.000000    0.553454    0.000000
      6          8           0        0.595361    1.599638    0.000000
      7          6           0        0.834169   -0.735776    0.000000
      8          1           0        1.924426   -0.553759    0.000000
      9          8           0        0.349873   -1.830400    0.000000
 ---------------------------------------------------------------------
 Rotational constants (GHZ):      9.1737960      4.4534314      3.0536824
 Standard basis: Aug-CC-pVTZ (5D, 7F)
 There are   246 symmetry adapted cartesian basis functions of A'  symmetry.
 There are   129 symmetry adapted cartesian basis functions of A"  symmetry.
 There are   205 symmetry adapted basis functions of A'  symmetry.
 There are   117 symmetry adapted basis functions of A"  symmetry.
   322 basis functions,   468 primitive gaussians,   375 cartesian basis functions
    19 alpha electrons       19 beta electrons
       nuclear repulsion energy       160.4218538724 Hartrees.
 NAtoms=    9 NActive=    9 NUniq=    8 SFac= 1.27D+00 NAtFMM=   60 NAOKFM=F Big=F
 Integral buffers will be    131072 words long.
 Raffenetti 2 integral format.
 Two-electron integral symmetry is turned on.
 Nuclear repulsion after empirical dispersion term =      160.4194340438 Hartrees.
 One-electron integrals computed using PRISM.
 NBasis=   322 RedAO= T EigKep=  2.54D-05  NBF=   205   117
 NBsUse=   322 1.00D-06 EigRej= -1.00D+00 NBFU=   205   117
 Initial guess from the checkpoint file:  "methylglyoxal_Conf-wb97-opt.chk"
 B after Tr=     0.000000    0.000000    0.000000
         Rot=    1.000000    0.000000    0.000000    0.000073 Ang=   0.01 deg.
 Initial guess orbital symmetries:
       Occupied  (A') (A') (A') (A') (A') (A') (A') (A') (A') (A')
                 (A') (A') (A") (A') (A") (A') (A") (A') (A')
       Virtual   (A') (A') (A') (A') (A') (A') (A') (A') (A') (A')
                 (A') (A') (A') (A') (A') (A') (A') (A') (A') (A')
                 (A') (A') (A') (A') (A') (A') (A') (A') (A') (A')
                 (A') (A') (A') (A') (A') (A') (A') (A') (A') (A')
                 (A') (A') (A') (A') (A') (A') (A') (A') (A') (A')
                 (A') (A') (A') (A') (A') (A') (A') (A') (A') (A')
                 (A') (A') (A') (A') (A') (A') (A') (A') (A') (A')
                 (A') (A') (A') (A') (A') (A') (A') (A') (A') (A')
                 (A') (A') (A') (A') (A') (A') (A') (A') (A') (A')
                 (A') (A') (A') (A') (A') (A') (A') (A') (A') (A')
                 (A') (A') (A') (A') (A') (A') (A') (A') (A') (A')
                 (A') (A') (A') (A') (A') (A') (A') (A') (A') (A')
                 (A') (A') (A') (A') (A') (A') (A') (A') (A') (A')
                 (A') (A') (A') (A') (A') (A') (A') (A') (A') (A')
                 (A') (A') (A') (A') (A') (A') (A') (A') (A') (A')
                 (A') (A') (A') (A') (A') (A') (A') (A') (A') (A')
                 (A') (A') (A') (A') (A') (A') (A') (A') (A') (A')
                 (A') (A') (A') (A') (A') (A') (A') (A') (A') (A')
                 (A') (A') (A') (A') (A') (A') (A') (A') (A') (A")
                 (A") (A") (A") (A") (A") (A") (A") (A") (A") (A")
                 (A") (A") (A") (A") (A") (A") (A") (A") (A") (A")
                 (A") (A") (A") (A") (A") (A") (A") (A") (A") (A")
                 (A") (A") (A") (A") (A") (A") (A") (A") (A") (A")
                 (A") (A") (A") (A") (A") (A") (A") (A") (A") (A")
                 (A") (A") (A") (A") (A") (A") (A") (A") (A") (A")
                 (A") (A") (A") (A") (A") (A") (A") (A") (A") (A")
                 (A") (A") (A") (A") (A") (A") (A") (A") (A") (A")
                 (A") (A") (A") (A") (A") (A") (A") (A") (A") (A")
                 (A") (A") (A") (A") (A") (A") (A") (A") (A") (A")
                 (A") (A") (A") (A") (A") (A") (A") (A") (A") (A")
                 (A") (A") (A")
 LinEq1:  Iter=  0 NonCon=     1 RMS=1.35D-06 Max=1.57D-05 NDo=     1
 AX will form     1 AO Fock derivatives at one time.
 LinEq1:  Iter=  1 NonCon=     1 RMS=1.93D-07 Max=2.40D-06 NDo=     1
 LinEq1:  Iter=  2 NonCon=     1 RMS=1.11D-07 Max=3.04D-06 NDo=     1
 LinEq1:  Iter=  3 NonCon=     1 RMS=6.78D-08 Max=2.10D-06 NDo=     1
 LinEq1:  Iter=  4 NonCon=     1 RMS=2.66D-08 Max=4.39D-07 NDo=     1
 LinEq1:  Iter=  5 NonCon=     1 RMS=7.57D-09 Max=1.12D-07 NDo=     1
 LinEq1:  Iter=  6 NonCon=     0 RMS=1.46D-09 Max=2.69D-08 NDo=     1
 Linear equations converged to 3.235D-09 3.235D-08 after     6 iterations.
     Accept linear search using points  1 and  2.
     Minimum is close to point  2 DX= -8.93D-05 DF=  0.00D+00 DXR=  8.93D-05 DFR=  0.00D+00 which will be used.
 SCF Done:  E(RwB97XD) =  -267.163123396     a.u. after    2 cycles
            Convg  =    0.2339D-06                     8 Fock formations.
              S**2 =  0.0000                  -V/T =  2.0056
 Calling FoFJK, ICntrl=      2127 FMM=F ISym2X=1 I1Cent= 0 IOpClX= 0 NMat=1 NMatS=1 NMatT=0.
 ***** Axes restored to original set *****
 -------------------------------------------------------------------
 Center     Atomic                   Forces (Hartrees/Bohr)
 Number     Number              X              Y              Z
 -------------------------------------------------------------------
      1        6          -0.000006294    0.000000000   -0.000011593
      2        1           0.000002395    0.000000001    0.000000727
      3        1          -0.000001303   -0.000000346    0.000004407
      4        1          -0.000001303    0.000000345    0.000004407
      5        6           0.000000779   -0.000000002    0.000003971
      6        8           0.000003455    0.000000002   -0.000002036
      7        6           0.000004357   -0.000000001    0.000004697
      8        1           0.000003193    0.000000002   -0.000002359
      9        8          -0.000005278    0.000000001   -0.000002222
 -------------------------------------------------------------------
 Cartesian Forces:  Max     0.000011593 RMS     0.000003574

 GradGradGradGradGradGradGradGradGradGradGradGradGradGradGradGradGradGrad
 Berny optimization.
 Using GEDIIS/GDIIS optimizer.
 FormGI is forming the generalized inverse of G from B-inverse, IUseBI=4.
 Internal  Forces:  Max     0.000006789 RMS     0.000002569
 Search for a local minimum.
 Step number   6 out of a maximum of   40
 All quantities printed in internal units (Hartrees-Bohrs-Radians)
 Mixed Optimization -- En-DIIS/RFO-DIIS
 Swapping is turned off.
 Update second derivatives using D2CorX and points    1    2    3    4    5
                                                      6
 DE= -3.24D-08 DEPred=-2.72D-08 R= 1.19D+00
 Trust test= 1.19D+00 RLast= 6.55D-04 DXMaxT set to 3.32D-01
 ITU=  0  0  1  1  1  0
     Eigenvalues ---    0.00643   0.00643   0.00738   0.00792   0.06375
     Eigenvalues ---    0.07358   0.12265   0.15418   0.16000   0.16165
     Eigenvalues ---    0.20486   0.23361   0.26132   0.28463   0.32086
     Eigenvalues ---    0.33471   0.34487   0.34618   0.34719   0.94049
     Eigenvalues ---    0.95826
 En-DIIS/RFO-DIIS IScMMF=        0 using points:     6    5    4    3
 RFO step:  Lambda= 0.00000000D+00.
 DidBck=F Rises=F RFO-DIIS coefs:    1.06377   -0.05854   -0.00999    0.00476
 Iteration  1 RMS(Cart)=  0.00001688 RMS(Int)=  0.00000001
 Iteration  2 RMS(Cart)=  0.00000000 RMS(Int)=  0.00000001
 ClnCor:  largest displacement from symmetrization is 4.39D-07 for atom     4.
 Variable       Old X    -DE/DX   Delta X   Delta X   Delta X     New X
                                 (Linear)    (Quad)   (Total)
    R1        2.05156   0.00000   0.00000   0.00000   0.00000   2.05156
    R2        2.06121   0.00000   0.00000   0.00000  -0.00001   2.06120
    R3        2.06121   0.00000   0.00000   0.00000  -0.00001   2.06120
    R4        2.82656  -0.00001  -0.00001  -0.00001  -0.00002   2.82654
    R5        2.27471   0.00000   0.00000  -0.00001   0.00000   2.27471
    R6        2.90179   0.00000  -0.00002   0.00001   0.00000   2.90179
    R7        2.08880   0.00000  -0.00001   0.00000  -0.00001   2.08879
    R8        2.26195   0.00000   0.00000   0.00000   0.00000   2.26195
    A1        1.92957   0.00000  -0.00002  -0.00001  -0.00003   1.92954
    A2        1.92957   0.00000  -0.00002  -0.00001  -0.00003   1.92954
    A3        1.92068   0.00000   0.00000   0.00001   0.00001   1.92069
    A4        1.85566   0.00000   0.00004   0.00000   0.00004   1.85570
    A5        1.91367   0.00000   0.00000   0.00001   0.00001   1.91368
    A6        1.91367   0.00000   0.00000   0.00001   0.00001   1.91368
    A7        2.18611   0.00000   0.00001  -0.00001   0.00000   2.18611
    A8        2.04714   0.00000   0.00000   0.00000   0.00000   2.04714
    A9        2.04994   0.00000  -0.00001   0.00001   0.00000   2.04994
   A10        1.97966   0.00000   0.00002  -0.00001   0.00001   1.97966
   A11        2.15077   0.00001   0.00000   0.00003   0.00003   2.15079
   A12        2.15276  -0.00001  -0.00002  -0.00002  -0.00003   2.15273
    D1        0.00000   0.00000   0.00000   0.00000   0.00000   0.00000
    D2        3.14159   0.00000   0.00000   0.00000   0.00000   3.14159
    D3       -2.12601   0.00000   0.00002   0.00001   0.00003  -2.12599
    D4        1.01558   0.00000   0.00002   0.00000   0.00003   1.01561
    D5        2.12601   0.00000  -0.00002  -0.00001  -0.00003   2.12599
    D6       -1.01558   0.00000  -0.00002  -0.00001  -0.00003  -1.01561
    D7        3.14159   0.00000   0.00000   0.00000   0.00000   3.14159
    D8        0.00000   0.00000   0.00000   0.00000   0.00000   0.00000
    D9        0.00000   0.00000   0.00000   0.00000   0.00000   0.00000
   D10        3.14159   0.00000   0.00000   0.00000   0.00000   3.14159
         Item               Value     Threshold  Converged?
 Maximum Force            0.000007     0.000002     NO 
 RMS     Force            0.000003     0.000001     NO 
 Maximum Displacement     0.000044     0.000006     NO 
 RMS     Displacement     0.000017     0.000004     NO 
 Predicted change in Energy=-5.372485D-10
 GradGradGradGradGradGradGradGradGradGradGradGradGradGradGradGradGradGrad

                          Input orientation:                          
 ---------------------------------------------------------------------
 Center     Atomic      Atomic             Coordinates (Angstroms)
 Number     Number       Type             X           Y           Z
 ---------------------------------------------------------------------
      1          6           0        0.900665    0.000000    0.748825
      2          1           0        0.965815    0.000000    1.832508
      3          1           0        1.406831    0.872956    0.334749
      4          1           0        1.406831   -0.872956    0.334749
      5          6           0       -0.532685    0.000000    0.321341
      6          8           0       -1.479441    0.000000    1.064715
      7          6           0       -0.817408    0.000000   -1.187592
      8          1           0       -1.895533    0.000000   -1.431365
      9          8           0        0.044826    0.000000   -2.017830
 ---------------------------------------------------------------------
                    Distance matrix (angstroms):
                    1          2          3          4          5
     1  C    0.000000
     2  H    1.085640   0.000000
     3  H    1.090741   1.788807   0.000000
     4  H    1.090741   1.788807   1.745911   0.000000
     5  C    1.495738   2.128174   2.126959   2.126959   0.000000
     6  O    2.400977   2.562964   3.102495   3.102495   1.203725
     7  C    2.588723   3.507262   2.833164   2.833164   1.535561
     8  H    3.545695   4.340527   3.845364   3.845364   2.220210
     9  O    2.896004   3.958955   2.855125   2.855125   2.409407
                    6          7          8          9
     6  O    0.000000
     7  C    2.347589   0.000000
     8  H    2.530523   1.105341   0.000000
     9  O    3.438819   1.196973   2.027051   0.000000
 Stoichiometry    C3H4O2
 Framework group  CS[SG(C3H2O2),X(H2)]
 Deg. of freedom    14
 Full point group                 CS      NOp   2
 Largest Abelian subgroup         CS      NOp   2
 Largest concise Abelian subgroup CS      NOp   2
                         Standard orientation:                         
 ---------------------------------------------------------------------
 Center     Atomic      Atomic             Coordinates (Angstroms)
 Number     Number       Type             X           Y           Z
 ---------------------------------------------------------------------
      1          6           0       -1.488572    0.407213    0.000000
      2          1           0       -1.958653    1.385803    0.000000
      3          1           0       -1.800585   -0.167514    0.872956
      4          1           0       -1.800585   -0.167514   -0.872956
      5          6           0        0.000000    0.553455    0.000000
      6          8           0        0.595375    1.599629    0.000000
      7          6           0        0.834150   -0.735785    0.000000
      8          1           0        1.924406   -0.553792    0.000000
      9          8           0        0.349868   -1.830415    0.000000
 ---------------------------------------------------------------------
 Rotational constants (GHZ):      9.1738917      4.4533943      3.0536767
 Standard basis: Aug-CC-pVTZ (5D, 7F)
 There are   246 symmetry adapted cartesian basis functions of A'  symmetry.
 There are   129 symmetry adapted cartesian basis functions of A"  symmetry.
 There are   205 symmetry adapted basis functions of A'  symmetry.
 There are   117 symmetry adapted basis functions of A"  symmetry.
   322 basis functions,   468 primitive gaussians,   375 cartesian basis functions
    19 alpha electrons       19 beta electrons
       nuclear repulsion energy       160.4219732817 Hartrees.
 NAtoms=    9 NActive=    9 NUniq=    8 SFac= 1.27D+00 NAtFMM=   60 NAOKFM=F Big=F
 Integral buffers will be    131072 words long.
 Raffenetti 2 integral format.
 Two-electron integral symmetry is turned on.
 Nuclear repulsion after empirical dispersion term =      160.4195534665 Hartrees.
 One-electron integrals computed using PRISM.
 NBasis=   322 RedAO= T EigKep=  2.54D-05  NBF=   205   117
 NBsUse=   322 1.00D-06 EigRej= -1.00D+00 NBFU=   205   117
 Initial guess from the checkpoint file:  "methylglyoxal_Conf-wb97-opt.chk"
 B after Tr=     0.000000    0.000000    0.000000
         Rot=    1.000000    0.000000    0.000000    0.000006 Ang=   0.00 deg.
 Initial guess orbital symmetries:
       Occupied  (A') (A') (A') (A') (A') (A') (A') (A') (A') (A')
                 (A') (A') (A") (A') (A") (A') (A") (A') (A')
       Virtual   (A') (A') (A') (A') (A') (A') (A') (A') (A') (A')
                 (A') (A') (A') (A') (A') (A') (A') (A') (A') (A')
                 (A') (A') (A') (A') (A') (A') (A') (A') (A') (A')
                 (A') (A') (A') (A') (A') (A') (A') (A') (A') (A')
                 (A') (A') (A') (A') (A') (A') (A') (A') (A') (A')
                 (A') (A') (A') (A') (A') (A') (A') (A') (A') (A')
                 (A') (A') (A') (A') (A') (A') (A') (A') (A') (A')
                 (A') (A') (A') (A') (A') (A') (A') (A') (A') (A')
                 (A') (A') (A') (A') (A') (A') (A') (A') (A') (A')
                 (A') (A') (A') (A') (A') (A') (A') (A') (A') (A')
                 (A') (A') (A') (A') (A') (A') (A') (A') (A') (A')
                 (A') (A') (A') (A') (A') (A') (A') (A') (A') (A')
                 (A') (A') (A') (A') (A') (A') (A') (A') (A') (A')
                 (A') (A') (A') (A') (A') (A') (A') (A') (A') (A')
                 (A') (A') (A') (A') (A') (A') (A') (A') (A') (A')
                 (A') (A') (A') (A') (A') (A') (A') (A') (A') (A')
                 (A') (A') (A') (A') (A') (A') (A') (A') (A') (A')
                 (A') (A') (A') (A') (A') (A') (A') (A') (A') (A')
                 (A') (A') (A') (A') (A') (A') (A') (A') (A') (A")
                 (A") (A") (A") (A") (A") (A") (A") (A") (A") (A")
                 (A") (A") (A") (A") (A") (A") (A") (A") (A") (A")
                 (A") (A") (A") (A") (A") (A") (A") (A") (A") (A")
                 (A") (A") (A") (A") (A") (A") (A") (A") (A") (A")
                 (A") (A") (A") (A") (A") (A") (A") (A") (A") (A")
                 (A") (A") (A") (A") (A") (A") (A") (A") (A") (A")
                 (A") (A") (A") (A") (A") (A") (A") (A") (A") (A")
                 (A") (A") (A") (A") (A") (A") (A") (A") (A") (A")
                 (A") (A") (A") (A") (A") (A") (A") (A") (A") (A")
                 (A") (A") (A") (A") (A") (A") (A") (A") (A") (A")
                 (A") (A") (A") (A") (A") (A") (A") (A") (A") (A")
                 (A") (A") (A")
 LinEq1:  Iter=  0 NonCon=     1 RMS=1.53D-07 Max=1.47D-06 NDo=     1
 AX will form     1 AO Fock derivatives at one time.
 LinEq1:  Iter=  1 NonCon=     1 RMS=5.92D-08 Max=1.58D-06 NDo=     1
 LinEq1:  Iter=  2 NonCon=     1 RMS=2.40D-08 Max=3.68D-07 NDo=     1
 LinEq1:  Iter=  3 NonCon=     1 RMS=1.12D-08 Max=1.59D-07 NDo=     1
 LinEq1:  Iter=  4 NonCon=     1 RMS=2.79D-09 Max=4.48D-08 NDo=     1
 LinEq1:  Iter=  5 NonCon=     1 RMS=7.92D-10 Max=1.06D-08 NDo=     1
 LinEq1:  Iter=  6 NonCon=     1 RMS=3.11D-10 Max=1.04D-08 NDo=     1
 LinEq1:  Iter=  7 NonCon=     0 RMS=2.08D-10 Max=3.50D-09 NDo=     1
 Linear equations converged to 3.522D-10 3.522D-09 after     7 iterations.
 SCF Done:  E(RwB97XD) =  -267.163123397     a.u. after    2 cycles
            Convg  =    0.2427D-07                     9 Fock formations.
              S**2 =  0.0000                  -V/T =  2.0056
 Calling FoFJK, ICntrl=      2127 FMM=F ISym2X=1 I1Cent= 0 IOpClX= 0 NMat=1 NMatS=1 NMatT=0.
 ***** Axes restored to original set *****
 -------------------------------------------------------------------
 Center     Atomic                   Forces (Hartrees/Bohr)
 Number     Number              X              Y              Z
 -------------------------------------------------------------------
      1        6          -0.000000981   -0.000000001   -0.000001131
      2        1           0.000000100    0.000000000    0.000000151
      3        1           0.000000409    0.000000005    0.000000404
      4        1           0.000000408   -0.000000005    0.000000404
      5        6          -0.000001024   -0.000000001    0.000001128
      6        8           0.000001265    0.000000002   -0.000001310
      7        6           0.000001308    0.000000003   -0.000000777
      8        1          -0.000000428   -0.000000001   -0.000000059
      9        8          -0.000001059   -0.000000001    0.000001189
 -------------------------------------------------------------------
 Cartesian Forces:  Max     0.000001310 RMS     0.000000710

 GradGradGradGradGradGradGradGradGradGradGradGradGradGradGradGradGradGrad
 Berny optimization.
 Using GEDIIS/GDIIS optimizer.
 FormGI is forming the generalized inverse of G from B-inverse, IUseBI=4.
 Internal  Forces:  Max     0.000001803 RMS     0.000000523
 Search for a local minimum.
 Step number   7 out of a maximum of   40
 All quantities printed in internal units (Hartrees-Bohrs-Radians)
 Mixed Optimization -- En-DIIS/RFO-DIIS
 Swapping is turned off.
 Update second derivatives using D2CorX and points    1    2    3    4    5
                                                      6    7
 DE= -7.96D-10 DEPred=-5.37D-10 R= 1.48D+00
 Trust test= 1.48D+00 RLast= 9.75D-05 DXMaxT set to 3.32D-01
 ITU=  0  0  0  1  1  1  0
     Eigenvalues ---    0.00643   0.00643   0.00738   0.00792   0.06056
     Eigenvalues ---    0.07358   0.12219   0.15256   0.16000   0.16410
     Eigenvalues ---    0.20490   0.23328   0.26480   0.28538   0.32259
     Eigenvalues ---    0.33759   0.34487   0.34646   0.35014   0.89826
     Eigenvalues ---    0.94681
 En-DIIS/RFO-DIIS IScMMF=        0 using points:     7    6    5    4    3
 RFO step:  Lambda= 0.00000000D+00.
 DidBck=F Rises=F RFO-DIIS coefs:    1.05633   -0.04426   -0.01806    0.00684   -0.00086
 Iteration  1 RMS(Cart)=  0.00000366 RMS(Int)=  0.00000000
 Iteration  2 RMS(Cart)=  0.00000000 RMS(Int)=  0.00000000
 ClnCor:  largest displacement from symmetrization is 2.41D-07 for atom     8.
 Variable       Old X    -DE/DX   Delta X   Delta X   Delta X     New X
                                 (Linear)    (Quad)   (Total)
    R1        2.05156   0.00000   0.00000   0.00000   0.00000   2.05156
    R2        2.06120   0.00000   0.00000   0.00000   0.00000   2.06120
    R3        2.06120   0.00000   0.00000   0.00000   0.00000   2.06120
    R4        2.82654   0.00000   0.00000   0.00000   0.00000   2.82654
    R5        2.27471   0.00000   0.00000   0.00000   0.00000   2.27471
    R6        2.90179   0.00000   0.00000   0.00000   0.00000   2.90179
    R7        2.08879   0.00000   0.00000   0.00000   0.00000   2.08879
    R8        2.26195   0.00000   0.00000   0.00000   0.00000   2.26195
    A1        1.92954   0.00000   0.00000   0.00000   0.00000   1.92953
    A2        1.92954   0.00000   0.00000   0.00000   0.00000   1.92953
    A3        1.92069   0.00000   0.00000   0.00000   0.00000   1.92068
    A4        1.85570   0.00000   0.00000   0.00000   0.00000   1.85570
    A5        1.91368   0.00000   0.00000   0.00000   0.00001   1.91368
    A6        1.91368   0.00000   0.00000   0.00000   0.00001   1.91368
    A7        2.18611   0.00000   0.00000   0.00000   0.00000   2.18611
    A8        2.04714   0.00000   0.00000   0.00000   0.00000   2.04714
    A9        2.04994   0.00000   0.00000   0.00000   0.00000   2.04993
   A10        1.97966   0.00000   0.00000   0.00000   0.00000   1.97966
   A11        2.15079   0.00000   0.00000   0.00000   0.00000   2.15079
   A12        2.15273   0.00000   0.00000   0.00000   0.00000   2.15273
    D1        0.00000   0.00000   0.00000   0.00000   0.00000   0.00000
    D2        3.14159   0.00000   0.00000   0.00000   0.00000   3.14159
    D3       -2.12599   0.00000   0.00000   0.00000   0.00000  -2.12598
    D4        1.01561   0.00000   0.00000   0.00000   0.00000   1.01561
    D5        2.12599   0.00000   0.00000   0.00000   0.00000   2.12598
    D6       -1.01561   0.00000   0.00000   0.00000   0.00000  -1.01561
    D7        3.14159   0.00000   0.00000   0.00000   0.00000   3.14159
    D8        0.00000   0.00000   0.00000   0.00000   0.00000   0.00000
    D9        0.00000   0.00000   0.00000   0.00000   0.00000   0.00000
   D10        3.14159   0.00000   0.00000   0.00000   0.00000   3.14159
         Item               Value     Threshold  Converged?
 Maximum Force            0.000002     0.000002     NO 
 RMS     Force            0.000001     0.000001     YES
 Maximum Displacement     0.000008     0.000006     NO 
 RMS     Displacement     0.000004     0.000004     YES
 Predicted change in Energy=-1.091948D-11
 GradGradGradGradGradGradGradGradGradGradGradGradGradGradGradGradGradGrad

                          Input orientation:                          
 ---------------------------------------------------------------------
 Center     Atomic      Atomic             Coordinates (Angstroms)
 Number     Number       Type             X           Y           Z
 ---------------------------------------------------------------------
      1          6           0        0.900665    0.000000    0.748823
      2          1           0        0.965812    0.000000    1.832507
      3          1           0        1.406836    0.872956    0.334753
      4          1           0        1.406836   -0.872956    0.334753
      5          6           0       -0.532684    0.000000    0.321339
      6          8           0       -1.479440    0.000000    1.064713
      7          6           0       -0.817410    0.000000   -1.187593
      8          1           0       -1.895536    0.000000   -1.431364
      9          8           0        0.044822    0.000000   -2.017832
 ---------------------------------------------------------------------
                    Distance matrix (angstroms):
                    1          2          3          4          5
     1  C    0.000000
     2  H    1.085640   0.000000
     3  H    1.090741   1.788804   0.000000
     4  H    1.090741   1.788804   1.745912   0.000000
     5  C    1.495738   2.128172   2.126962   2.126962   0.000000
     6  O    2.400976   2.562960   3.102496   3.102496   1.203724
     7  C    2.588723   3.507261   2.833171   2.833171   1.535560
     8  H    3.545695   4.340526   3.845371   3.845371   2.220210
     9  O    2.896005   3.958955   2.855133   2.855133   2.409405
                    6          7          8          9
     6  O    0.000000
     7  C    2.347587   0.000000
     8  H    2.530520   1.105342   0.000000
     9  O    3.438816   1.196972   2.027051   0.000000
 Stoichiometry    C3H4O2
 Framework group  CS[SG(C3H2O2),X(H2)]
 Deg. of freedom    14
 Full point group                 CS      NOp   2
 Largest Abelian subgroup         CS      NOp   2
 Largest concise Abelian subgroup CS      NOp   2
                         Standard orientation:                         
 ---------------------------------------------------------------------
 Center     Atomic      Atomic             Coordinates (Angstroms)
 Number     Number       Type             X           Y           Z
 ---------------------------------------------------------------------
      1          6           0       -1.488572    0.407215    0.000000
      2          1           0       -1.958649    1.385807    0.000000
      3          1           0       -1.800592   -0.167508    0.872956
      4          1           0       -1.800592   -0.167508   -0.872956
      5          6           0        0.000000    0.553454    0.000000
      6          8           0        0.595377    1.599627    0.000000
      7          6           0        0.834150   -0.735785    0.000000
      8          1           0        1.924406   -0.553792    0.000000
      9          8           0        0.349868   -1.830414    0.000000
 ---------------------------------------------------------------------
 Rotational constants (GHZ):      9.1738888      4.4533990      3.0536786
 Standard basis: Aug-CC-pVTZ (5D, 7F)
 There are   246 symmetry adapted cartesian basis functions of A'  symmetry.
 There are   129 symmetry adapted cartesian basis functions of A"  symmetry.
 There are   205 symmetry adapted basis functions of A'  symmetry.
 There are   117 symmetry adapted basis functions of A"  symmetry.
   322 basis functions,   468 primitive gaussians,   375 cartesian basis functions
    19 alpha electrons       19 beta electrons
       nuclear repulsion energy       160.4220256194 Hartrees.
 NAtoms=    9 NActive=    9 NUniq=    8 SFac= 1.27D+00 NAtFMM=   60 NAOKFM=F Big=F
 Integral buffers will be    131072 words long.
 Raffenetti 2 integral format.
 Two-electron integral symmetry is turned on.
 Nuclear repulsion after empirical dispersion term =      160.4196058072 Hartrees.
 One-electron integrals computed using PRISM.
 NBasis=   322 RedAO= T EigKep=  2.54D-05  NBF=   205   117
 NBsUse=   322 1.00D-06 EigRej= -1.00D+00 NBFU=   205   117
 Initial guess from the checkpoint file:  "methylglyoxal_Conf-wb97-opt.chk"
 B after Tr=     0.000000    0.000000    0.000000
         Rot=    1.000000    0.000000    0.000000    0.000000 Ang=   0.00 deg.
 Initial guess orbital symmetries:
       Occupied  (A') (A') (A') (A') (A') (A') (A') (A') (A') (A')
                 (A') (A') (A") (A') (A") (A') (A") (A') (A')
       Virtual   (A') (A') (A') (A') (A') (A') (A') (A') (A') (A')
                 (A') (A') (A') (A') (A') (A') (A') (A') (A') (A')
                 (A') (A') (A') (A') (A') (A') (A') (A') (A') (A')
                 (A') (A') (A') (A') (A') (A') (A') (A') (A') (A')
                 (A') (A') (A') (A') (A') (A') (A') (A') (A') (A')
                 (A') (A') (A') (A') (A') (A') (A') (A') (A') (A')
                 (A') (A') (A') (A') (A') (A') (A') (A') (A') (A')
                 (A') (A') (A') (A') (A') (A') (A') (A') (A') (A')
                 (A') (A') (A') (A') (A') (A') (A') (A') (A') (A')
                 (A') (A') (A') (A') (A') (A') (A') (A') (A') (A')
                 (A') (A') (A') (A') (A') (A') (A') (A') (A') (A')
                 (A') (A') (A') (A') (A') (A') (A') (A') (A') (A')
                 (A') (A') (A') (A') (A') (A') (A') (A') (A') (A')
                 (A') (A') (A') (A') (A') (A') (A') (A') (A') (A')
                 (A') (A') (A') (A') (A') (A') (A') (A') (A') (A')
                 (A') (A') (A') (A') (A') (A') (A') (A') (A') (A')
                 (A') (A') (A') (A') (A') (A') (A') (A') (A') (A')
                 (A') (A') (A') (A') (A') (A') (A') (A') (A') (A')
                 (A') (A') (A') (A') (A') (A') (A') (A') (A') (A")
                 (A") (A") (A") (A") (A") (A") (A") (A") (A") (A")
                 (A") (A") (A") (A") (A") (A") (A") (A") (A") (A")
                 (A") (A") (A") (A") (A") (A") (A") (A") (A") (A")
                 (A") (A") (A") (A") (A") (A") (A") (A") (A") (A")
                 (A") (A") (A") (A") (A") (A") (A") (A") (A") (A")
                 (A") (A") (A") (A") (A") (A") (A") (A") (A") (A")
                 (A") (A") (A") (A") (A") (A") (A") (A") (A") (A")
                 (A") (A") (A") (A") (A") (A") (A") (A") (A") (A")
                 (A") (A") (A") (A") (A") (A") (A") (A") (A") (A")
                 (A") (A") (A") (A") (A") (A") (A") (A") (A") (A")
                 (A") (A") (A") (A") (A") (A") (A") (A") (A") (A")
                 (A") (A") (A")
 LinEq1:  Iter=  0 NonCon=     1 RMS=2.64D-08 Max=3.12D-07 NDo=     1
 AX will form     1 AO Fock derivatives at one time.
 LinEq1:  Iter=  1 NonCon=     1 RMS=4.26D-09 Max=1.10D-07 NDo=     1
 LinEq1:  Iter=  2 NonCon=     1 RMS=3.11D-09 Max=8.64D-08 NDo=     1
 LinEq1:  Iter=  3 NonCon=     1 RMS=1.40D-09 Max=2.11D-08 NDo=     1
 LinEq1:  Iter=  4 NonCon=     1 RMS=5.31D-10 Max=1.01D-08 NDo=     1
 LinEq1:  Iter=  5 NonCon=     1 RMS=1.48D-10 Max=2.32D-09 NDo=     1
 LinEq1:  Iter=  6 NonCon=     0 RMS=4.49D-11 Max=4.93D-10 NDo=     1
 Linear equations converged to 5.784D-11 5.784D-10 after     6 iterations.
 QCLLim is confused:  Bigger=T Turned=T
 NLin=  3 IMin12=  1  2 I12=  0  2 IX=  1 XLMin= 0.000D+00 XLMax= 0.000D+00
 X = 0.000D+00 1.000D+00 2.000D+00
 DE= 0.000D+00 1.847D-10 3.820D-10
 Search did not lower the energy significantly.
 No lower point found -- using Newton-Raphson step.
 SCF Done:  E(RwB97XD) =  -267.163123396     a.u. after    2 cycles
            Convg  =    0.2118D-07                    23 Fock formations.
              S**2 =  0.0000                  -V/T =  2.0056
 Calling FoFJK, ICntrl=      2127 FMM=F ISym2X=1 I1Cent= 0 IOpClX= 0 NMat=1 NMatS=1 NMatT=0.
 ***** Axes restored to original set *****
 -------------------------------------------------------------------
 Center     Atomic                   Forces (Hartrees/Bohr)
 Number     Number              X              Y              Z
 -------------------------------------------------------------------
      1        6          -0.000000143    0.000000000   -0.000000083
      2        1          -0.000000003    0.000000000    0.000000121
      3        1           0.000000030   -0.000000006    0.000000057
      4        1           0.000000032    0.000000006    0.000000057
      5        6          -0.000000011    0.000000001   -0.000000083
      6        8           0.000000000   -0.000000002    0.000000077
      7        6           0.000000218    0.000000001   -0.000000293
      8        1          -0.000000103    0.000000001    0.000000041
      9        8          -0.000000021    0.000000000    0.000000106
 -------------------------------------------------------------------
 Cartesian Forces:  Max     0.000000293 RMS     0.000000090

 GradGradGradGradGradGradGradGradGradGradGradGradGradGradGradGradGradGrad
 Berny optimization.
 Using GEDIIS/GDIIS optimizer.
 FormGI is forming the generalized inverse of G from B-inverse, IUseBI=4.
 Internal  Forces:  Max     0.000000161 RMS     0.000000064
 Search for a local minimum.
 Step number   8 out of a maximum of   40
 All quantities printed in internal units (Hartrees-Bohrs-Radians)
 Mixed Optimization -- En-DIIS/RFO-DIIS
 Swapping is turned off.
 Update second derivatives using D2CorX and points    1    2    3    4    5
                                                      6    7    8
 DE=  8.55D-10 DEPred=-1.09D-11 R=-7.83D+01
 Trust test=-7.83D+01 RLast= 1.23D-05 DXMaxT set to 1.66D-01
 ITU= -1  0  0  0  1  1  1  0
     Eigenvalues ---    0.00643   0.00643   0.00738   0.00792   0.05900
     Eigenvalues ---    0.07358   0.12270   0.14447   0.15662   0.16000
     Eigenvalues ---    0.20720   0.23471   0.26990   0.28752   0.32174
     Eigenvalues ---    0.33695   0.34487   0.34708   0.34936   0.93011
     Eigenvalues ---    0.94730
 En-DIIS/RFO-DIIS IScMMF=        0 using points:     8    7    6    5    4
 RFO step:  Lambda= 0.00000000D+00.
 DidBck=F Rises=F RFO-DIIS coefs:    1.11586   -0.11112   -0.00752    0.00331   -0.00053
 Iteration  1 RMS(Cart)=  0.00000069 RMS(Int)=  0.00000000
 ClnCor:  largest displacement from symmetrization is 2.28D-07 for atom     8.
 Variable       Old X    -DE/DX   Delta X   Delta X   Delta X     New X
                                 (Linear)    (Quad)   (Total)
    R1        2.05156   0.00000   0.00000   0.00000   0.00000   2.05156
    R2        2.06120   0.00000   0.00000   0.00000   0.00000   2.06120
    R3        2.06120   0.00000   0.00000   0.00000   0.00000   2.06120
    R4        2.82654   0.00000   0.00000   0.00000   0.00000   2.82654
    R5        2.27471   0.00000   0.00000   0.00000   0.00000   2.27471
    R6        2.90179   0.00000   0.00000   0.00000   0.00000   2.90179
    R7        2.08879   0.00000   0.00000   0.00000   0.00000   2.08879
    R8        2.26195   0.00000   0.00000   0.00000   0.00000   2.26195
    A1        1.92953   0.00000   0.00000   0.00000   0.00000   1.92953
    A2        1.92953   0.00000   0.00000   0.00000   0.00000   1.92953
    A3        1.92068   0.00000   0.00000   0.00000   0.00000   1.92068
    A4        1.85570   0.00000   0.00000   0.00000   0.00000   1.85570
    A5        1.91368   0.00000   0.00000   0.00000   0.00000   1.91368
    A6        1.91368   0.00000   0.00000   0.00000   0.00000   1.91368
    A7        2.18611   0.00000   0.00000   0.00000   0.00000   2.18611
    A8        2.04714   0.00000   0.00000   0.00000   0.00000   2.04714
    A9        2.04993   0.00000   0.00000   0.00000   0.00000   2.04993
   A10        1.97966   0.00000   0.00000   0.00000   0.00000   1.97966
   A11        2.15079   0.00000   0.00000   0.00000   0.00000   2.15079
   A12        2.15273   0.00000   0.00000   0.00000   0.00000   2.15273
    D1        0.00000   0.00000   0.00000   0.00000   0.00000   0.00000
    D2        3.14159   0.00000   0.00000   0.00000   0.00000   3.14159
    D3       -2.12598   0.00000   0.00000   0.00000   0.00000  -2.12598
    D4        1.01561   0.00000   0.00000   0.00000   0.00000   1.01561
    D5        2.12598   0.00000   0.00000   0.00000   0.00000   2.12598
    D6       -1.01561   0.00000   0.00000   0.00000   0.00000  -1.01561
    D7        3.14159   0.00000   0.00000   0.00000   0.00000   3.14159
    D8        0.00000   0.00000   0.00000   0.00000   0.00000   0.00000
    D9        0.00000   0.00000   0.00000   0.00000   0.00000   0.00000
   D10        3.14159   0.00000   0.00000   0.00000   0.00000   3.14159
         Item               Value     Threshold  Converged?
 Maximum Force            0.000000     0.000002     YES
 RMS     Force            0.000000     0.000001     YES
 Maximum Displacement     0.000001     0.000006     YES
 RMS     Displacement     0.000001     0.000004     YES
 Predicted change in Energy=-2.836242D-13
 Optimization completed.
    -- Stationary point found.
                           ----------------------------
                           !   Optimized Parameters   !
                           ! (Angstroms and Degrees)  !
 --------------------------                            --------------------------
 ! Name  Definition              Value          Derivative Info.                !
 --------------------------------------------------------------------------------
 ! R1    R(1,2)                  1.0856         -DE/DX =    0.0                 !
 ! R2    R(1,3)                  1.0907         -DE/DX =    0.0                 !
 ! R3    R(1,4)                  1.0907         -DE/DX =    0.0                 !
 ! R4    R(1,5)                  1.4957         -DE/DX =    0.0                 !
 ! R5    R(5,6)                  1.2037         -DE/DX =    0.0                 !
 ! R6    R(5,7)                  1.5356         -DE/DX =    0.0                 !
 ! R7    R(7,8)                  1.1053         -DE/DX =    0.0                 !
 ! R8    R(7,9)                  1.197          -DE/DX =    0.0                 !
 ! A1    A(2,1,3)              110.5541         -DE/DX =    0.0                 !
 ! A2    A(2,1,4)              110.5541         -DE/DX =    0.0                 !
 ! A3    A(2,1,5)              110.047          -DE/DX =    0.0                 !
 ! A4    A(3,1,4)              106.3238         -DE/DX =    0.0                 !
 ! A5    A(3,1,5)              109.646          -DE/DX =    0.0                 !
 ! A6    A(4,1,5)              109.646          -DE/DX =    0.0                 !
 ! A7    A(1,5,6)              125.255          -DE/DX =    0.0                 !
 ! A8    A(1,5,7)              117.2925         -DE/DX =    0.0                 !
 ! A9    A(6,5,7)              117.4526         -DE/DX =    0.0                 !
 ! A10   A(5,7,8)              113.4264         -DE/DX =    0.0                 !
 ! A11   A(5,7,9)              123.2313         -DE/DX =    0.0                 !
 ! A12   A(8,7,9)              123.3422         -DE/DX =    0.0                 !
 ! D1    D(2,1,5,6)              0.0            -DE/DX =    0.0                 !
 ! D2    D(2,1,5,7)            180.0            -DE/DX =    0.0                 !
 ! D3    D(3,1,5,6)           -121.8099         -DE/DX =    0.0                 !
 ! D4    D(3,1,5,7)             58.1901         -DE/DX =    0.0                 !
 ! D5    D(4,1,5,6)            121.8099         -DE/DX =    0.0                 !
 ! D6    D(4,1,5,7)            -58.1901         -DE/DX =    0.0                 !
 ! D7    D(1,5,7,8)            180.0            -DE/DX =    0.0                 !
 ! D8    D(1,5,7,9)              0.0            -DE/DX =    0.0                 !
 ! D9    D(6,5,7,8)              0.0            -DE/DX =    0.0                 !
 ! D10   D(6,5,7,9)            180.0            -DE/DX =    0.0                 !
 --------------------------------------------------------------------------------
 GradGradGradGradGradGradGradGradGradGradGradGradGradGradGradGradGradGrad

                          Input orientation:                          
 ---------------------------------------------------------------------
 Center     Atomic      Atomic             Coordinates (Angstroms)
 Number     Number       Type             X           Y           Z
 ---------------------------------------------------------------------
      1          6           0        0.900665    0.000000    0.748823
      2          1           0        0.965812    0.000000    1.832507
      3          1           0        1.406836    0.872956    0.334753
      4          1           0        1.406836   -0.872956    0.334753
      5          6           0       -0.532684    0.000000    0.321339
      6          8           0       -1.479440    0.000000    1.064713
      7          6           0       -0.817410    0.000000   -1.187593
      8          1           0       -1.895536    0.000000   -1.431364
      9          8           0        0.044822    0.000000   -2.017832
 ---------------------------------------------------------------------
                    Distance matrix (angstroms):
                    1          2          3          4          5
     1  C    0.000000
     2  H    1.085640   0.000000
     3  H    1.090741   1.788804   0.000000
     4  H    1.090741   1.788804   1.745912   0.000000
     5  C    1.495738   2.128172   2.126962   2.126962   0.000000
     6  O    2.400976   2.562960   3.102496   3.102496   1.203724
     7  C    2.588723   3.507261   2.833171   2.833171   1.535560
     8  H    3.545695   4.340526   3.845371   3.845371   2.220210
     9  O    2.896005   3.958955   2.855133   2.855133   2.409405
                    6          7          8          9
     6  O    0.000000
     7  C    2.347587   0.000000
     8  H    2.530520   1.105342   0.000000
     9  O    3.438816   1.196972   2.027051   0.000000
 Stoichiometry    C3H4O2
 Framework group  CS[SG(C3H2O2),X(H2)]
 Deg. of freedom    14
 Full point group                 CS      NOp   2
 Largest Abelian subgroup         CS      NOp   2
 Largest concise Abelian subgroup CS      NOp   2
                         Standard orientation:                         
 ---------------------------------------------------------------------
 Center     Atomic      Atomic             Coordinates (Angstroms)
 Number     Number       Type             X           Y           Z
 ---------------------------------------------------------------------
      1          6           0       -1.488572    0.407215    0.000000
      2          1           0       -1.958649    1.385807    0.000000
      3          1           0       -1.800592   -0.167508    0.872956
      4          1           0       -1.800592   -0.167508   -0.872956
      5          6           0        0.000000    0.553454    0.000000
      6          8           0        0.595377    1.599627    0.000000
      7          6           0        0.834150   -0.735785    0.000000
      8          1           0        1.924406   -0.553792    0.000000
      9          8           0        0.349868   -1.830414    0.000000
 ---------------------------------------------------------------------
 Rotational constants (GHZ):      9.1738888      4.4533990      3.0536786

 **********************************************************************

            Population analysis using the SCF density.

 **********************************************************************

 Orbital symmetries:
       Occupied  (A') (A') (A') (A') (A') (A') (A') (A') (A') (A')
                 (A') (A') (A") (A') (A") (A') (A") (A') (A')
       Virtual   (A") (A') (A') (A") (A') (A') (A") (A') (A") (A')
                 (A") (A') (A') (A') (A") (A') (A') (A") (A') (A')
                 (A') (A") (A') (A") (A') (A') (A') (A') (A') (A")
                 (A') (A') (A") (A") (A') (A") (A') (A') (A") (A')
                 (A') (A') (A") (A') (A") (A') (A') (A') (A") (A')
                 (A") (A') (A') (A') (A') (A") (A") (A') (A') (A")
                 (A') (A") (A') (A') (A') (A') (A") (A') (A") (A')
                 (A') (A") (A') (A") (A") (A') (A') (A') (A") (A')
                 (A") (A') (A') (A") (A') (A") (A') (A") (A') (A")
                 (A') (A") (A') (A') (A') (A') (A") (A') (A") (A')
                 (A") (A') (A') (A") (A") (A') (A') (A') (A") (A')
                 (A") (A') (A") (A") (A') (A') (A") (A') (A') (A')
                 (A') (A") (A') (A') (A") (A") (A') (A') (A") (A')
                 (A") (A') (A") (A') (A") (A') (A') (A') (A') (A")
                 (A') (A') (A") (A") (A') (A') (A') (A") (A") (A')
                 (A") (A') (A') (A") (A') (A') (A") (A") (A') (A')
                 (A') (A") (A') (A") (A') (A") (A') (A') (A") (A')
                 (A") (A') (A') (A') (A') (A") (A') (A") (A') (A')
                 (A') (A") (A") (A') (A') (A") (A") (A') (A') (A")
                 (A') (A") (A') (A') (A") (A') (A") (A") (A') (A')
                 (A") (A') (A") (A') (A') (A") (A') (A') (A') (A")
                 (A') (A") (A') (A") (A") (A') (A') (A') (A') (A")
                 (A") (A") (A") (A') (A') (A') (A") (A') (A') (A")
                 (A') (A") (A') (A") (A') (A') (A') (A") (A') (A')
                 (A') (A") (A') (A") (A') (A") (A') (A') (A") (A')
                 (A") (A') (A") (A') (A") (A") (A') (A') (A') (A')
                 (A") (A') (A") (A') (A') (A') (A') (A") (A') (A')
                 (A') (A') (A") (A") (A') (A') (A") (A') (A") (A")
                 (A') (A') (A") (A") (A') (A") (A') (A") (A') (A')
                 (A") (A') (A") (A') (A') (A') (A') (A') (A') (A')
                 (A') (A') (A')
 The electronic state is 1-A'.
 Alpha  occ. eigenvalues --  -19.29006 -19.27867 -10.40333 -10.40080 -10.30531
 Alpha  occ. eigenvalues --   -1.19555  -1.17868  -0.87436  -0.77885  -0.65326
 Alpha  occ. eigenvalues --   -0.59523  -0.57838  -0.56525  -0.53562  -0.50470
 Alpha  occ. eigenvalues --   -0.50290  -0.46873  -0.41699  -0.34604
 Alpha virt. eigenvalues --   -0.03168   0.03038   0.04072   0.04735   0.05155
 Alpha virt. eigenvalues --    0.07722   0.08593   0.08940   0.10770   0.11014
 Alpha virt. eigenvalues --    0.11415   0.11642   0.12579   0.13210   0.14010
 Alpha virt. eigenvalues --    0.14444   0.16103   0.17970   0.18585   0.20119
 Alpha virt. eigenvalues --    0.21584   0.21951   0.22896   0.23583   0.24337
 Alpha virt. eigenvalues --    0.25271   0.26252   0.26837   0.27518   0.29958
 Alpha virt. eigenvalues --    0.30876   0.31514   0.31841   0.32549   0.33281
 Alpha virt. eigenvalues --    0.35991   0.36191   0.36645   0.36701   0.37247
 Alpha virt. eigenvalues --    0.38234   0.38997   0.39520   0.40473   0.41230
 Alpha virt. eigenvalues --    0.41636   0.44930   0.45011   0.45310   0.45522
 Alpha virt. eigenvalues --    0.47247   0.47864   0.48595   0.51313   0.51665
 Alpha virt. eigenvalues --    0.52625   0.55471   0.56993   0.58606   0.60965
 Alpha virt. eigenvalues --    0.62090   0.62730   0.64123   0.65315   0.67116
 Alpha virt. eigenvalues --    0.71030   0.71252   0.71662   0.73112   0.74429
 Alpha virt. eigenvalues --    0.75384   0.76034   0.76933   0.78480   0.80215
 Alpha virt. eigenvalues --    0.80670   0.80833   0.82338   0.82882   0.83803
 Alpha virt. eigenvalues --    0.84711   0.85867   0.86480   0.88566   0.91275
 Alpha virt. eigenvalues --    0.91330   0.93434   0.93817   0.95197   0.96303
 Alpha virt. eigenvalues --    0.96729   0.97155   0.97651   0.98555   1.00445
 Alpha virt. eigenvalues --    1.02814   1.03670   1.05601   1.06413   1.06470
 Alpha virt. eigenvalues --    1.08340   1.10190   1.11398   1.14240   1.14507
 Alpha virt. eigenvalues --    1.16212   1.17062   1.19081   1.19325   1.22749
 Alpha virt. eigenvalues --    1.23256   1.25541   1.26450   1.30708   1.30834
 Alpha virt. eigenvalues --    1.32454   1.33904   1.34596   1.36953   1.39936
 Alpha virt. eigenvalues --    1.41392   1.41419   1.42304   1.45291   1.47812
 Alpha virt. eigenvalues --    1.48464   1.49882   1.53579   1.54059   1.56946
 Alpha virt. eigenvalues --    1.57757   1.59099   1.60578   1.61290   1.64458
 Alpha virt. eigenvalues --    1.64783   1.66811   1.69284   1.71265   1.71801
 Alpha virt. eigenvalues --    1.74506   1.74973   1.77596   1.80934   1.82536
 Alpha virt. eigenvalues --    1.84977   1.88553   1.90471   1.94689   1.94812
 Alpha virt. eigenvalues --    1.97241   1.99091   2.04396   2.06350   2.07047
 Alpha virt. eigenvalues --    2.10119   2.13639   2.16389   2.20124   2.21695
 Alpha virt. eigenvalues --    2.24436   2.27043   2.28307   2.28390   2.29838
 Alpha virt. eigenvalues --    2.33526   2.35627   2.36659   2.39915   2.43603
 Alpha virt. eigenvalues --    2.45074   2.49469   2.51002   2.53827   2.56314
 Alpha virt. eigenvalues --    2.57503   2.59001   2.68496   2.70463   2.71391
 Alpha virt. eigenvalues --    2.73655   2.76441   2.80861   2.85588   2.88109
 Alpha virt. eigenvalues --    2.90557   2.96186   2.98470   3.03729   3.08860
 Alpha virt. eigenvalues --    3.09183   3.11573   3.12756   3.14497   3.21453
 Alpha virt. eigenvalues --    3.24659   3.26653   3.28978   3.30959   3.37303
 Alpha virt. eigenvalues --    3.37582   3.39519   3.39863   3.42793   3.45397
 Alpha virt. eigenvalues --    3.47327   3.52325   3.54310   3.59451   3.60515
 Alpha virt. eigenvalues --    3.60612   3.64765   3.68215   3.69750   3.73560
 Alpha virt. eigenvalues --    3.73844   3.78506   3.80330   3.81486   3.84993
 Alpha virt. eigenvalues --    3.90070   3.91118   3.93725   3.94369   3.98931
 Alpha virt. eigenvalues --    4.02297   4.03204   4.08152   4.13630   4.13889
 Alpha virt. eigenvalues --    4.14961   4.16554   4.22177   4.26937   4.31428
 Alpha virt. eigenvalues --    4.36651   4.39648   4.43561   4.43589   4.49676
 Alpha virt. eigenvalues --    4.52669   4.54285   4.56401   4.59545   4.67420
 Alpha virt. eigenvalues --    4.69464   4.71885   4.77236   4.83469   4.87243
 Alpha virt. eigenvalues --    4.90341   4.91618   4.94436   4.96939   5.01482
 Alpha virt. eigenvalues --    5.08458   5.08999   5.18438   5.20676   5.33071
 Alpha virt. eigenvalues --    5.35217   5.37472   5.41155   5.46507   5.51480
 Alpha virt. eigenvalues --    5.71469   5.77043   5.82442   5.85446   5.89929
 Alpha virt. eigenvalues --    6.02113   6.14035   6.24468   6.29234   6.30352
 Alpha virt. eigenvalues --    6.33740   6.40391   6.41892   6.53542   6.58768
 Alpha virt. eigenvalues --    6.61045   6.66235   6.74707   6.81391   6.83778
 Alpha virt. eigenvalues --    6.85727   6.92227   6.98232   7.02986   7.13838
 Alpha virt. eigenvalues --    7.14653   7.19323   7.21246   7.28894   7.35250
 Alpha virt. eigenvalues --    7.39657   7.47036   7.50435  14.41167  15.15620
 Alpha virt. eigenvalues --   15.26952  17.17321  18.39718
          Condensed to atoms (all electrons):
               1          2          3          4          5          6
     1  C    5.513834   0.418132   0.337262   0.337262   0.081009  -0.070699
     2  H    0.418132   0.407470  -0.014567  -0.014567  -0.019878   0.006768
     3  H    0.337262  -0.014567   0.353495   0.029035   0.005971  -0.003736
     4  H    0.337262  -0.014567   0.029035   0.353495   0.005971  -0.003736
     5  C    0.081009  -0.019878   0.005971   0.005971   5.053938   0.078210
     6  O   -0.070699   0.006768  -0.003736  -0.003736   0.078210   8.783861
     7  C    0.037562  -0.008610  -0.016742  -0.016742   0.241024  -0.081630
     8  H    0.000961  -0.002768   0.002825   0.002825  -0.072028   0.015606
     9  O   -0.016476   0.003125   0.016802   0.016802  -0.059233   0.001191
               7          8          9
     1  C    0.037562   0.000961  -0.016476
     2  H   -0.008610  -0.002768   0.003125
     3  H   -0.016742   0.002825   0.016802
     4  H   -0.016742   0.002825   0.016802
     5  C    0.241024  -0.072028  -0.059233
     6  O   -0.081630   0.015606   0.001191
     7  C    5.149101   0.315436   0.276497
     8  H    0.315436   0.487945  -0.168736
     9  O    0.276497  -0.168736   8.576612
 Mulliken charges:
               1
     1  C   -0.638846
     2  H    0.224895
     3  H    0.289656
     4  H    0.289656
     5  C    0.685017
     6  O   -0.725834
     7  C    0.104106
     8  H    0.417934
     9  O   -0.646584
 Sum of Mulliken charges =   0.00000
 Mulliken charges with hydrogens summed into heavy atoms:
               1
     1  C    0.165361
     5  C    0.685017
     6  O   -0.725834
     7  C    0.522040
     9  O   -0.646584
 Electronic spatial extent (au):  <R**2>=            398.2342
 Charge=              0.0000 electrons
 Dipole moment (field-independent basis, Debye):
    X=             -1.0366    Y=             -0.0587    Z=              0.0000  Tot=              1.0383
 Quadrupole moment (field-independent basis, Debye-Ang):
   XX=            -25.9853   YY=            -38.1221   ZZ=            -27.3735
   XY=             -2.4056   XZ=              0.0000   YZ=              0.0000
 Traceless Quadrupole moment (field-independent basis, Debye-Ang):
   XX=              4.5084   YY=             -7.6285   ZZ=              3.1201
   XY=             -2.4056   XZ=              0.0000   YZ=              0.0000
 Octapole moment (field-independent basis, Debye-Ang**2):
  XXX=              2.5316  YYY=              2.9914  ZZZ=              0.0000  XYY=             -4.7966
  XXY=             -1.9523  XXZ=              0.0000  XZZ=              0.2434  YZZ=             -1.0340
  YYZ=              0.0000  XYZ=              0.0000
 Hexadecapole moment (field-independent basis, Debye-Ang**3):
 XXXX=           -185.5828 YYYY=           -299.1682 ZZZZ=            -31.3347 XXXY=             14.2750
 XXXZ=              0.0000 YYYX=             17.5252 YYYZ=              0.0000 ZZZX=              0.0000
 ZZZY=              0.0000 XXYY=            -76.2279 XXZZ=            -35.9559 YYZZ=            -48.3109
 XXYZ=              0.0000 YYXZ=              0.0000 ZZXY=              7.7333
 N-N= 1.604196058072D+02 E-N=-9.466319444353D+02  KE= 2.656691311233D+02
 Symmetry A'   KE= 2.562898384514D+02
 Symmetry A"   KE= 9.379292671845D+00
 1\1\GINC-C725\FOpt\RwB97XD\Aug-CC-pVTZ\C3H4O2\ROOT\14-Feb-2019\0\\#wB9
 7XD aug-cc-pVTZ Opt=verytight SCF=QC Integral(Grid=SuperFineGrid) Freq
  MaxDisk=32GB\\Title\\0,1\C,0.9006648563,0.,0.7488233527\H,0.965811973
 3,0.,1.8325068457\H,1.4068356672,0.8729557696,0.3347527217\H,1.4068356
 672,-0.8729557696,0.3347527217\C,-0.5326841837,0.,0.3213394259\O,-1.47
 94402235,0.,1.0647126366\C,-0.8174100097,0.,-1.1875925229\H,-1.8955359
 876,0.,-1.4313636079\O,0.0448221665,0.,-2.0178315216\\Version=ES64L-G0
 9RevD.01\State=1-A'\HF=-267.1631234\RMSD=0.000e+00\RMSF=9.037e-08\Dipo
 le=0.3862761,0.,0.1328457\Quadrupole=0.8095641,2.3197252,-3.1292892,0.
 ,4.4357323,0.\PG=CS [SG(C3H2O2),X(H2)]\\@


 IF IT HAPPENS, IT MUST BE POSSIBLE.

 -- THE UNNAMED LAW FROM PAUL DICKSON'S 
    "THE OFFICIAL RULES"
 Job cpu time:       0 days  6 hours 33 minutes 16.7 seconds.
 File lengths (MBytes):  RWF=     48 Int=      0 D2E=      0 Chk=      7 Scr=      1
 Normal termination of Gaussian 09 at Thu Feb 14 06:17:02 2019.
 Link1:  Proceeding to internal job step number  2.
 ----------------------------------------------------------------------
 #N Geom=AllCheck Guess=TCheck SCRF=Check GenChk RwB97XD/Aug-CC-pVTZ Fr
 eq
 ----------------------------------------------------------------------
 1/7=1,10=4,29=7,30=1,38=1,40=1/1,3;
 2/12=2,40=1/2;
 3/5=16,6=1,7=10,11=2,14=-4,16=1,25=1,30=1,70=2,71=2,74=-58,75=-7,116=1,140=1/1,2,3;
 4/5=101/1;
 5/5=2,8=3,98=1/8;
 8/6=4,10=90,11=11/1;
 11/6=1,8=1,9=11,15=111,16=1/1,2,10;
 10/6=1/2;
 6/7=2,8=2,9=2,10=2,18=1,28=1/1;
 7/8=1,10=1,25=1/1,2,3,16;
 1/7=1,10=4,30=1/3;
 99//99;
 Structure from the checkpoint file:  "methylglyoxal_Conf-wb97-opt.chk"
 -----
 Title
 -----
 Charge =  0 Multiplicity = 1
 Redundant internal coordinates found in file.
 C,0,0.9006648563,0.,0.7488233527
 H,0,0.9658119733,0.,1.8325068457
 H,0,1.4068356672,0.8729557696,0.3347527217
 H,0,1.4068356672,-0.8729557696,0.3347527217
 C,0,-0.5326841837,0.,0.3213394259
 O,0,-1.4794402235,0.,1.0647126366
 C,0,-0.8174100097,0.,-1.1875925229
 H,0,-1.8955359876,0.,-1.4313636079
 O,0,0.0448221665,0.,-2.0178315216
 Recover connectivity data from disk.

 GradGradGradGradGradGradGradGradGradGradGradGradGradGradGradGradGradGrad
 Berny optimization.
 Initialization pass.
                           ----------------------------
                           !    Initial Parameters    !
                           ! (Angstroms and Degrees)  !
 --------------------------                            --------------------------
 ! Name  Definition              Value          Derivative Info.                !
 --------------------------------------------------------------------------------
 ! R1    R(1,2)                  1.0856         calculate D2E/DX2 analytically  !
 ! R2    R(1,3)                  1.0907         calculate D2E/DX2 analytically  !
 ! R3    R(1,4)                  1.0907         calculate D2E/DX2 analytically  !
 ! R4    R(1,5)                  1.4957         calculate D2E/DX2 analytically  !
 ! R5    R(5,6)                  1.2037         calculate D2E/DX2 analytically  !
 ! R6    R(5,7)                  1.5356         calculate D2E/DX2 analytically  !
 ! R7    R(7,8)                  1.1053         calculate D2E/DX2 analytically  !
 ! R8    R(7,9)                  1.197          calculate D2E/DX2 analytically  !
 ! A1    A(2,1,3)              110.5541         calculate D2E/DX2 analytically  !
 ! A2    A(2,1,4)              110.5541         calculate D2E/DX2 analytically  !
 ! A3    A(2,1,5)              110.047          calculate D2E/DX2 analytically  !
 ! A4    A(3,1,4)              106.3238         calculate D2E/DX2 analytically  !
 ! A5    A(3,1,5)              109.646          calculate D2E/DX2 analytically  !
 ! A6    A(4,1,5)              109.646          calculate D2E/DX2 analytically  !
 ! A7    A(1,5,6)              125.255          calculate D2E/DX2 analytically  !
 ! A8    A(1,5,7)              117.2925         calculate D2E/DX2 analytically  !
 ! A9    A(6,5,7)              117.4526         calculate D2E/DX2 analytically  !
 ! A10   A(5,7,8)              113.4264         calculate D2E/DX2 analytically  !
 ! A11   A(5,7,9)              123.2313         calculate D2E/DX2 analytically  !
 ! A12   A(8,7,9)              123.3422         calculate D2E/DX2 analytically  !
 ! D1    D(2,1,5,6)              0.0            calculate D2E/DX2 analytically  !
 ! D2    D(2,1,5,7)            180.0            calculate D2E/DX2 analytically  !
 ! D3    D(3,1,5,6)           -121.8099         calculate D2E/DX2 analytically  !
 ! D4    D(3,1,5,7)             58.1901         calculate D2E/DX2 analytically  !
 ! D5    D(4,1,5,6)            121.8099         calculate D2E/DX2 analytically  !
 ! D6    D(4,1,5,7)            -58.1901         calculate D2E/DX2 analytically  !
 ! D7    D(1,5,7,8)            180.0            calculate D2E/DX2 analytically  !
 ! D8    D(1,5,7,9)              0.0            calculate D2E/DX2 analytically  !
 ! D9    D(6,5,7,8)              0.0            calculate D2E/DX2 analytically  !
 ! D10   D(6,5,7,9)            180.0            calculate D2E/DX2 analytically  !
 --------------------------------------------------------------------------------
 Trust Radius=3.00D-01 FncErr=1.00D-07 GrdErr=1.00D-07
 Number of steps in this run=      2 maximum allowed number of steps=      2.
 GradGradGradGradGradGradGradGradGradGradGradGradGradGradGradGradGradGrad

                          Input orientation:                          
 ---------------------------------------------------------------------
 Center     Atomic      Atomic             Coordinates (Angstroms)
 Number     Number       Type             X           Y           Z
 ---------------------------------------------------------------------
      1          6           0        0.900665    0.000000    0.748823
      2          1           0        0.965812    0.000000    1.832507
      3          1           0        1.406836    0.872956    0.334753
      4          1           0        1.406836   -0.872956    0.334753
      5          6           0       -0.532684    0.000000    0.321339
      6          8           0       -1.479440    0.000000    1.064713
      7          6           0       -0.817410    0.000000   -1.187593
      8          1           0       -1.895536    0.000000   -1.431364
      9          8           0        0.044822    0.000000   -2.017832
 ---------------------------------------------------------------------
                    Distance matrix (angstroms):
                    1          2          3          4          5
     1  C    0.000000
     2  H    1.085640   0.000000
     3  H    1.090741   1.788804   0.000000
     4  H    1.090741   1.788804   1.745912   0.000000
     5  C    1.495738   2.128172   2.126962   2.126962   0.000000
     6  O    2.400976   2.562960   3.102496   3.102496   1.203724
     7  C    2.588723   3.507261   2.833171   2.833171   1.535560
     8  H    3.545695   4.340526   3.845371   3.845371   2.220210
     9  O    2.896005   3.958955   2.855133   2.855133   2.409405
                    6          7          8          9
     6  O    0.000000
     7  C    2.347587   0.000000
     8  H    2.530520   1.105342   0.000000
     9  O    3.438816   1.196972   2.027051   0.000000
 Stoichiometry    C3H4O2
 Framework group  CS[SG(C3H2O2),X(H2)]
 Deg. of freedom    14
 Full point group                 CS      NOp   2
 Largest Abelian subgroup         CS      NOp   2
 Largest concise Abelian subgroup CS      NOp   2
                         Standard orientation:                         
 ---------------------------------------------------------------------
 Center     Atomic      Atomic             Coordinates (Angstroms)
 Number     Number       Type             X           Y           Z
 ---------------------------------------------------------------------
      1          6           0       -1.488572    0.407215    0.000000
      2          1           0       -1.958649    1.385807    0.000000
      3          1           0       -1.800592   -0.167508    0.872956
      4          1           0       -1.800592   -0.167508   -0.872956
      5          6           0        0.000000    0.553454    0.000000
      6          8           0        0.595377    1.599627    0.000000
      7          6           0        0.834150   -0.735785    0.000000
      8          1           0        1.924406   -0.553792    0.000000
      9          8           0        0.349868   -1.830414    0.000000
 ---------------------------------------------------------------------
 Rotational constants (GHZ):      9.1738888      4.4533990      3.0536786
 Standard basis: Aug-CC-pVTZ (5D, 7F)
 There are   246 symmetry adapted cartesian basis functions of A'  symmetry.
 There are   129 symmetry adapted cartesian basis functions of A"  symmetry.
 There are   205 symmetry adapted basis functions of A'  symmetry.
 There are   117 symmetry adapted basis functions of A"  symmetry.
   322 basis functions,   468 primitive gaussians,   375 cartesian basis functions
    19 alpha electrons       19 beta electrons
       nuclear repulsion energy       160.4220256194 Hartrees.
 NAtoms=    9 NActive=    9 NUniq=    8 SFac= 1.27D+00 NAtFMM=   60 NAOKFM=F Big=F
 Integral buffers will be    131072 words long.
 Raffenetti 2 integral format.
 Two-electron integral symmetry is turned on.
 Nuclear repulsion after empirical dispersion term =      160.4196058072 Hartrees.
 One-electron integrals computed using PRISM.
 NBasis=   322 RedAO= T EigKep=  2.54D-05  NBF=   205   117
 NBsUse=   322 1.00D-06 EigRej= -1.00D+00 NBFU=   205   117
 Initial guess from the checkpoint file:  "methylglyoxal_Conf-wb97-opt.chk"
 B after Tr=     0.000000    0.000000    0.000000
         Rot=    1.000000    0.000000    0.000000    0.000000 Ang=   0.00 deg.
 Initial guess orbital symmetries:
       Occupied  (A') (A') (A') (A') (A') (A') (A') (A') (A') (A')
                 (A') (A') (A") (A') (A") (A') (A") (A') (A')
       Virtual   (A") (A') (A') (A") (A') (A') (A") (A') (A") (A')
                 (A") (A') (A') (A') (A") (A') (A') (A") (A') (A')
                 (A') (A") (A') (A") (A') (A') (A') (A') (A') (A")
                 (A') (A') (A") (A") (A') (A") (A') (A') (A") (A')
                 (A') (A') (A") (A') (A") (A') (A') (A') (A") (A')
                 (A") (A') (A') (A') (A') (A") (A") (A') (A') (A")
                 (A') (A") (A') (A') (A') (A') (A") (A') (A") (A')
                 (A') (A") (A') (A") (A") (A') (A') (A') (A") (A')
                 (A") (A') (A') (A") (A') (A") (A') (A") (A') (A")
                 (A') (A") (A') (A') (A') (A') (A") (A') (A") (A')
                 (A") (A') (A') (A") (A") (A') (A') (A') (A") (A')
                 (A") (A') (A") (A") (A') (A') (A") (A') (A') (A')
                 (A') (A") (A') (A') (A") (A") (A') (A') (A") (A')
                 (A") (A') (A") (A') (A") (A') (A') (A') (A') (A")
                 (A') (A') (A") (A") (A') (A') (A') (A") (A") (A')
                 (A") (A') (A') (A") (A') (A') (A") (A") (A') (A')
                 (A') (A") (A') (A") (A') (A") (A') (A') (A") (A')
                 (A") (A') (A') (A') (A') (A") (A') (A") (A') (A')
                 (A') (A") (A") (A') (A') (A") (A") (A') (A') (A")
                 (A') (A") (A') (A') (A") (A') (A") (A") (A') (A')
                 (A") (A') (A") (A') (A') (A") (A') (A') (A') (A")
                 (A') (A") (A') (A") (A") (A') (A') (A') (A') (A")
                 (A") (A") (A") (A') (A') (A') (A") (A') (A') (A")
                 (A') (A") (A') (A") (A') (A') (A') (A") (A') (A')
                 (A') (A") (A') (A") (A') (A") (A') (A') (A") (A')
                 (A") (A') (A") (A') (A") (A") (A') (A') (A') (A')
                 (A") (A') (A") (A') (A') (A') (A') (A") (A') (A')
                 (A') (A') (A") (A") (A') (A') (A") (A') (A") (A")
                 (A') (A') (A") (A") (A') (A") (A') (A") (A') (A')
                 (A") (A') (A") (A') (A') (A') (A') (A') (A') (A')
                 (A') (A') (A')
 SCF Done:  E(RwB97XD) =  -267.163123397     a.u. after    1 cycles
            Convg  =    0.2546D-08                     1 Fock formations.
              S**2 =  0.0000                  -V/T =  2.0056
 DoSCS=F DFT=T ScalE2(SS,OS)=  1.000000  1.000000
 Range of M.O.s used for correlation:     1   322
 NBasis=   322 NAE=    19 NBE=    19 NFC=     0 NFV=     0
 NROrb=    322 NOA=    19 NOB=    19 NVA=   303 NVB=   303

 **** Warning!!: The largest alpha MO coefficient is  0.46104973D+02

 Symmetrizing basis deriv contribution to polar:
 IMax=3 JMax=2 DiffMx= 0.00D+00
 G2DrvN: will do    10 centers at a time, making    1 passes.
 Calling FoFCou, ICntrl=  3107 FMM=F I1Cent=   0 AccDes= 0.00D+00.
 End of G2Drv F.D. properties file   721 does not exist.
 End of G2Drv F.D. properties file   722 does not exist.
 End of G2Drv F.D. properties file   788 does not exist.
          IDoAtm=111111111
          Differentiating once with respect to electric field.
                with respect to dipole field.
          Differentiating once with respect to nuclear coordinates.
          There are    27 degrees of freedom in the 1st order CPHF.  IDoFFX=4 NUNeed=    27.
     27 vectors produced by pass  0 Test12= 2.13D-14 3.70D-09 XBig12= 2.18D+01 2.45D+00.
 AX will form    27 AO Fock derivatives at one time.
     27 vectors produced by pass  1 Test12= 2.13D-14 3.70D-09 XBig12= 1.95D+00 2.30D-01.
     27 vectors produced by pass  2 Test12= 2.13D-14 3.70D-09 XBig12= 6.64D-02 4.21D-02.
     27 vectors produced by pass  3 Test12= 2.13D-14 3.70D-09 XBig12= 1.33D-03 6.77D-03.
     27 vectors produced by pass  4 Test12= 2.13D-14 3.70D-09 XBig12= 2.10D-05 7.47D-04.
     27 vectors produced by pass  5 Test12= 2.13D-14 3.70D-09 XBig12= 2.12D-07 7.19D-05.
     27 vectors produced by pass  6 Test12= 2.13D-14 3.70D-09 XBig12= 1.73D-09 5.94D-06.
     10 vectors produced by pass  7 Test12= 2.13D-14 3.70D-09 XBig12= 1.14D-11 6.49D-07.
      3 vectors produced by pass  8 Test12= 2.13D-14 3.70D-09 XBig12= 7.70D-14 4.21D-08.
 InvSVY:  IOpt=1 It=  1 EMax= 4.44D-15
 Solved reduced A of dimension   202 with    27 vectors.
 Isotropic polarizability for W=    0.000000       42.94 Bohr**3.
 End of Minotr F.D. properties file   721 does not exist.
 End of Minotr F.D. properties file   722 does not exist.
 End of Minotr F.D. properties file   788 does not exist.

 **********************************************************************

            Population analysis using the SCF density.

 **********************************************************************

 Orbital symmetries:
       Occupied  (A') (A') (A') (A') (A') (A') (A') (A') (A') (A')
                 (A') (A') (A") (A') (A") (A') (A") (A') (A')
       Virtual   (A") (A') (A') (A") (A') (A') (A") (A') (A") (A')
                 (A") (A') (A') (A') (A") (A') (A') (A") (A') (A')
                 (A') (A") (A') (A") (A') (A') (A') (A') (A') (A")
                 (A') (A') (A") (A") (A') (A") (A') (A') (A") (A')
                 (A') (A') (A") (A') (A") (A') (A') (A') (A") (A')
                 (A") (A') (A') (A') (A') (A") (A") (A') (A') (A")
                 (A') (A") (A') (A') (A') (A') (A") (A') (A") (A')
                 (A') (A") (A') (A") (A") (A') (A') (A') (A") (A')
                 (A") (A') (A') (A") (A') (A") (A') (A") (A') (A")
                 (A') (A") (A') (A') (A') (A') (A") (A') (A") (A')
                 (A") (A') (A') (A") (A") (A') (A') (A') (A") (A')
                 (A") (A') (A") (A") (A') (A') (A") (A') (A') (A')
                 (A') (A") (A') (A') (A") (A") (A') (A') (A") (A')
                 (A") (A') (A") (A') (A") (A') (A') (A') (A') (A")
                 (A') (A') (A") (A") (A') (A') (A') (A") (A") (A')
                 (A") (A') (A') (A") (A') (A') (A") (A") (A') (A')
                 (A') (A") (A') (A") (A') (A") (A') (A') (A") (A')
                 (A") (A') (A') (A') (A') (A") (A') (A") (A') (A')
                 (A') (A") (A") (A') (A') (A") (A") (A') (A') (A")
                 (A') (A") (A') (A') (A") (A') (A") (A") (A') (A')
                 (A") (A') (A") (A') (A') (A") (A') (A') (A') (A")
                 (A') (A") (A') (A") (A") (A') (A') (A') (A') (A")
                 (A") (A") (A") (A') (A') (A') (A") (A') (A') (A")
                 (A') (A") (A') (A") (A') (A') (A') (A") (A') (A')
                 (A') (A") (A') (A") (A') (A") (A') (A') (A") (A')
                 (A") (A') (A") (A') (A") (A") (A') (A') (A') (A')
                 (A") (A') (A") (A') (A') (A') (A') (A") (A') (A')
                 (A') (A') (A") (A") (A') (A') (A") (A') (A") (A")
                 (A') (A') (A") (A") (A') (A") (A') (A") (A') (A')
                 (A") (A') (A") (A') (A') (A') (A') (A') (A') (A')
                 (A') (A') (A')
 The electronic state is 1-A'.
 Alpha  occ. eigenvalues --  -19.29006 -19.27867 -10.40333 -10.40080 -10.30531
 Alpha  occ. eigenvalues --   -1.19555  -1.17868  -0.87436  -0.77885  -0.65326
 Alpha  occ. eigenvalues --   -0.59523  -0.57838  -0.56525  -0.53562  -0.50470
 Alpha  occ. eigenvalues --   -0.50290  -0.46873  -0.41699  -0.34604
 Alpha virt. eigenvalues --   -0.03168   0.03038   0.04072   0.04735   0.05155
 Alpha virt. eigenvalues --    0.07722   0.08593   0.08940   0.10770   0.11014
 Alpha virt. eigenvalues --    0.11415   0.11642   0.12579   0.13210   0.14010
 Alpha virt. eigenvalues --    0.14444   0.16103   0.17970   0.18585   0.20119
 Alpha virt. eigenvalues --    0.21584   0.21951   0.22896   0.23583   0.24337
 Alpha virt. eigenvalues --    0.25271   0.26252   0.26837   0.27518   0.29958
 Alpha virt. eigenvalues --    0.30876   0.31514   0.31841   0.32549   0.33281
 Alpha virt. eigenvalues --    0.35991   0.36191   0.36645   0.36701   0.37247
 Alpha virt. eigenvalues --    0.38234   0.38997   0.39520   0.40473   0.41230
 Alpha virt. eigenvalues --    0.41636   0.44930   0.45011   0.45310   0.45522
 Alpha virt. eigenvalues --    0.47247   0.47864   0.48595   0.51313   0.51665
 Alpha virt. eigenvalues --    0.52625   0.55471   0.56993   0.58606   0.60965
 Alpha virt. eigenvalues --    0.62090   0.62730   0.64123   0.65315   0.67116
 Alpha virt. eigenvalues --    0.71030   0.71252   0.71662   0.73112   0.74429
 Alpha virt. eigenvalues --    0.75384   0.76034   0.76933   0.78480   0.80215
 Alpha virt. eigenvalues --    0.80670   0.80833   0.82338   0.82882   0.83803
 Alpha virt. eigenvalues --    0.84711   0.85867   0.86480   0.88566   0.91275
 Alpha virt. eigenvalues --    0.91330   0.93434   0.93817   0.95197   0.96303
 Alpha virt. eigenvalues --    0.96729   0.97155   0.97651   0.98555   1.00445
 Alpha virt. eigenvalues --    1.02814   1.03670   1.05601   1.06413   1.06470
 Alpha virt. eigenvalues --    1.08340   1.10190   1.11398   1.14240   1.14507
 Alpha virt. eigenvalues --    1.16212   1.17062   1.19081   1.19325   1.22749
 Alpha virt. eigenvalues --    1.23256   1.25541   1.26450   1.30708   1.30834
 Alpha virt. eigenvalues --    1.32454   1.33904   1.34596   1.36953   1.39936
 Alpha virt. eigenvalues --    1.41392   1.41419   1.42304   1.45291   1.47812
 Alpha virt. eigenvalues --    1.48464   1.49882   1.53579   1.54059   1.56946
 Alpha virt. eigenvalues --    1.57757   1.59099   1.60578   1.61290   1.64458
 Alpha virt. eigenvalues --    1.64783   1.66811   1.69284   1.71265   1.71801
 Alpha virt. eigenvalues --    1.74506   1.74973   1.77596   1.80934   1.82536
 Alpha virt. eigenvalues --    1.84977   1.88553   1.90471   1.94689   1.94812
 Alpha virt. eigenvalues --    1.97241   1.99091   2.04396   2.06350   2.07047
 Alpha virt. eigenvalues --    2.10119   2.13639   2.16389   2.20124   2.21695
 Alpha virt. eigenvalues --    2.24436   2.27043   2.28307   2.28390   2.29838
 Alpha virt. eigenvalues --    2.33526   2.35627   2.36659   2.39915   2.43603
 Alpha virt. eigenvalues --    2.45074   2.49469   2.51002   2.53827   2.56314
 Alpha virt. eigenvalues --    2.57503   2.59001   2.68496   2.70463   2.71391
 Alpha virt. eigenvalues --    2.73655   2.76441   2.80861   2.85588   2.88109
 Alpha virt. eigenvalues --    2.90557   2.96186   2.98470   3.03729   3.08860
 Alpha virt. eigenvalues --    3.09183   3.11573   3.12756   3.14497   3.21453
 Alpha virt. eigenvalues --    3.24659   3.26653   3.28978   3.30959   3.37303
 Alpha virt. eigenvalues --    3.37582   3.39519   3.39863   3.42793   3.45397
 Alpha virt. eigenvalues --    3.47327   3.52325   3.54310   3.59451   3.60515
 Alpha virt. eigenvalues --    3.60612   3.64765   3.68215   3.69750   3.73560
 Alpha virt. eigenvalues --    3.73844   3.78506   3.80330   3.81486   3.84993
 Alpha virt. eigenvalues --    3.90070   3.91118   3.93725   3.94369   3.98931
 Alpha virt. eigenvalues --    4.02297   4.03204   4.08152   4.13630   4.13889
 Alpha virt. eigenvalues --    4.14961   4.16554   4.22177   4.26937   4.31428
 Alpha virt. eigenvalues --    4.36651   4.39648   4.43561   4.43589   4.49676
 Alpha virt. eigenvalues --    4.52669   4.54285   4.56401   4.59545   4.67420
 Alpha virt. eigenvalues --    4.69464   4.71885   4.77236   4.83469   4.87243
 Alpha virt. eigenvalues --    4.90341   4.91618   4.94436   4.96939   5.01482
 Alpha virt. eigenvalues --    5.08458   5.08999   5.18438   5.20676   5.33071
 Alpha virt. eigenvalues --    5.35217   5.37472   5.41155   5.46507   5.51480
 Alpha virt. eigenvalues --    5.71469   5.77043   5.82442   5.85446   5.89929
 Alpha virt. eigenvalues --    6.02113   6.14035   6.24468   6.29234   6.30352
 Alpha virt. eigenvalues --    6.33740   6.40391   6.41892   6.53542   6.58768
 Alpha virt. eigenvalues --    6.61045   6.66235   6.74707   6.81391   6.83778
 Alpha virt. eigenvalues --    6.85727   6.92227   6.98232   7.02986   7.13838
 Alpha virt. eigenvalues --    7.14653   7.19323   7.21246   7.28894   7.35250
 Alpha virt. eigenvalues --    7.39657   7.47036   7.50435  14.41167  15.15620
 Alpha virt. eigenvalues --   15.26952  17.17321  18.39718
          Condensed to atoms (all electrons):
               1          2          3          4          5          6
     1  C    5.513834   0.418132   0.337262   0.337262   0.081009  -0.070699
     2  H    0.418132   0.407470  -0.014567  -0.014567  -0.019878   0.006768
     3  H    0.337262  -0.014567   0.353495   0.029035   0.005971  -0.003736
     4  H    0.337262  -0.014567   0.029035   0.353495   0.005971  -0.003736
     5  C    0.081009  -0.019878   0.005971   0.005971   5.053938   0.078210
     6  O   -0.070699   0.006768  -0.003736  -0.003736   0.078210   8.783861
     7  C    0.037562  -0.008610  -0.016742  -0.016742   0.241024  -0.081630
     8  H    0.000961  -0.002768   0.002825   0.002825  -0.072028   0.015606
     9  O   -0.016476   0.003125   0.016802   0.016802  -0.059233   0.001191
               7          8          9
     1  C    0.037562   0.000961  -0.016476
     2  H   -0.008610  -0.002768   0.003125
     3  H   -0.016742   0.002825   0.016802
     4  H   -0.016742   0.002825   0.016802
     5  C    0.241024  -0.072028  -0.059233
     6  O   -0.081630   0.015606   0.001191
     7  C    5.149101   0.315436   0.276497
     8  H    0.315436   0.487945  -0.168736
     9  O    0.276497  -0.168736   8.576612
 Mulliken charges:
               1
     1  C   -0.638846
     2  H    0.224895
     3  H    0.289656
     4  H    0.289656
     5  C    0.685017
     6  O   -0.725834
     7  C    0.104106
     8  H    0.417934
     9  O   -0.646584
 Sum of Mulliken charges =   0.00000
 Mulliken charges with hydrogens summed into heavy atoms:
               1
     1  C    0.165361
     5  C    0.685017
     6  O   -0.725834
     7  C    0.522040
     9  O   -0.646584
 APT charges:
               1
     1  C   -0.146424
     2  H    0.026707
     3  H    0.045535
     4  H    0.045535
     5  C    0.670472
     6  O   -0.627923
     7  C    0.617241
     8  H   -0.043596
     9  O   -0.587546
 Sum of APT charges =   0.00000
 APT charges with hydrogens summed into heavy atoms:
               1
     1  C   -0.028648
     5  C    0.670472
     6  O   -0.627923
     7  C    0.573645
     9  O   -0.587546
 Electronic spatial extent (au):  <R**2>=            398.2342
 Charge=              0.0000 electrons
 Dipole moment (field-independent basis, Debye):
    X=             -1.0366    Y=             -0.0587    Z=              0.0000  Tot=              1.0383
 Quadrupole moment (field-independent basis, Debye-Ang):
   XX=            -25.9853   YY=            -38.1221   ZZ=            -27.3735
   XY=             -2.4056   XZ=              0.0000   YZ=              0.0000
 Traceless Quadrupole moment (field-independent basis, Debye-Ang):
   XX=              4.5084   YY=             -7.6285   ZZ=              3.1201
   XY=             -2.4056   XZ=              0.0000   YZ=              0.0000
 Octapole moment (field-independent basis, Debye-Ang**2):
  XXX=              2.5316  YYY=              2.9914  ZZZ=              0.0000  XYY=             -4.7966
  XXY=             -1.9523  XXZ=              0.0000  XZZ=              0.2434  YZZ=             -1.0340
  YYZ=              0.0000  XYZ=              0.0000
 Hexadecapole moment (field-independent basis, Debye-Ang**3):
 XXXX=           -185.5828 YYYY=           -299.1682 ZZZZ=            -31.3347 XXXY=             14.2750
 XXXZ=              0.0000 YYYX=             17.5252 YYYZ=              0.0000 ZZZX=              0.0000
 ZZZY=              0.0000 XXYY=            -76.2279 XXZZ=            -35.9559 YYZZ=            -48.3109
 XXYZ=              0.0000 YYXZ=              0.0000 ZZXY=              7.7333
 N-N= 1.604196058072D+02 E-N=-9.466319444353D+02  KE= 2.656691311233D+02
 Symmetry A'   KE= 2.562898384514D+02
 Symmetry A"   KE= 9.379292671845D+00
  Exact polarizability:  47.321   2.346  50.625   0.000   0.000  30.867
 Approx polarizability:  46.307   7.516  56.955   0.000   0.000  35.218
 Calling FoFJK, ICntrl=    100127 FMM=F ISym2X=1 I1Cent= 0 IOpClX= 0 NMat=1 NMatS=1 NMatT=0.
 Full mass-weighted force constant matrix:
 Low frequencies ---   -7.8751   -5.6441    0.0007    0.0008    0.0009    4.3916
 Low frequencies ---   90.5822  124.0866  252.7945
 Diagonal vibrational polarizability:
        9.6676852       5.6844070      63.5228125
 Harmonic frequencies (cm**-1), IR intensities (KM/Mole), Raman scattering
 activities (A**4/AMU), depolarization ratios for plane and unpolarized
 incident light, reduced masses (AMU), force constants (mDyne/A),
 and normal coordinates:
                      1                      2                      3
                     A"                     A"                     A'
 Frequencies --     90.5765               124.0836               252.7945
 Red. masses --      1.4432                 1.8146                 4.0389
 Frc consts  --      0.0070                 0.0165                 0.1521
 IR Inten    --     12.8481                12.0608                16.9885
  Atom  AN      X      Y      Z        X      Y      Z        X      Y      Z
     1   6     0.00   0.00   0.03     0.00   0.00   0.05    -0.16   0.29   0.00
     2   1     0.00   0.00  -0.45     0.00   0.00   0.48     0.11   0.42   0.00
     3   1    -0.01   0.45   0.33    -0.01  -0.43  -0.24    -0.32   0.38   0.01
     4   1     0.01  -0.45   0.33     0.01   0.43  -0.24    -0.32   0.38  -0.01
     5   6     0.00   0.00   0.03     0.00   0.00   0.05    -0.13  -0.05   0.00
     6   8     0.00   0.00  -0.05     0.00   0.00  -0.13     0.01  -0.12   0.00
     7   6     0.00   0.00   0.12     0.00   0.00   0.18    -0.03  -0.01   0.00
     8   1     0.00   0.00   0.38     0.00   0.00   0.47    -0.07   0.26   0.00
     9   8     0.00   0.00  -0.12     0.00   0.00  -0.10     0.27  -0.14   0.00
                      4                      5                      6
                     A"                     A'                     A'
 Frequencies --    471.3191               489.2098               574.7756
 Red. masses --      2.2118                 4.7912                 4.3834
 Frc consts  --      0.2895                 0.6756                 0.8532
 IR Inten    --      0.5063                25.7392                14.6968
  Atom  AN      X      Y      Z        X      Y      Z        X      Y      Z
     1   6     0.00   0.00   0.02     0.15   0.13   0.00     0.00  -0.01   0.00
     2   1     0.00   0.00   0.33     0.50   0.31   0.00    -0.56  -0.28   0.00
     3   1     0.43  -0.01   0.17    -0.05   0.27   0.01     0.31  -0.23  -0.03
     4   1    -0.43   0.01   0.17    -0.05   0.27  -0.01     0.31  -0.23   0.03
     5   6     0.00   0.00  -0.31     0.12  -0.03   0.00    -0.04   0.27   0.00
     6   8     0.00   0.00   0.10    -0.31   0.21   0.00     0.10   0.21   0.00
     7   6     0.00   0.00   0.02     0.14  -0.21   0.00    -0.19  -0.12   0.00
     8   1     0.00   0.00   0.60     0.18  -0.44   0.00    -0.20  -0.03   0.00
     9   8     0.00   0.00   0.02    -0.04  -0.15   0.00     0.08  -0.27   0.00
                      7                      8                      9
                     A'                     A"                     A'
 Frequencies --    791.1876               914.6157              1019.3391
 Red. masses --      3.8159                 1.3658                 1.7836
 Frc consts  --      1.4074                 0.6732                 1.0919
 IR Inten    --     13.4587                 0.3446                 3.8233
  Atom  AN      X      Y      Z        X      Y      Z        X      Y      Z
     1   6     0.35   0.04   0.00     0.00   0.00   0.10     0.03   0.17   0.00
     2   1     0.39   0.05   0.00     0.00   0.00  -0.24    -0.63  -0.15   0.00
     3   1     0.40  -0.01  -0.01    -0.46  -0.06  -0.12     0.44  -0.21  -0.09
     4   1     0.40  -0.01   0.01     0.46   0.06  -0.12     0.44  -0.21   0.09
     5   6    -0.06  -0.08   0.00     0.00   0.00  -0.03    -0.08  -0.01   0.00
     6   8    -0.10  -0.08   0.00     0.00   0.00   0.00    -0.05  -0.08   0.00
     7   6    -0.28   0.13   0.00     0.00   0.00  -0.14     0.12  -0.05   0.00
     8   1    -0.33   0.41   0.00     0.00   0.00   0.67     0.13  -0.06   0.00
     9   8     0.05  -0.02   0.00     0.00   0.00   0.03    -0.02   0.03   0.00
                     10                     11                     12
                     A"                     A'                     A'
 Frequencies --   1089.9705              1258.9860              1367.4439
 Red. masses --      2.0301                 3.3083                 1.2078
 Frc consts  --      1.4210                 3.0896                 1.3307
 IR Inten    --      3.8795                19.7014                 1.8982
  Atom  AN      X      Y      Z        X      Y      Z        X      Y      Z
     1   6     0.00   0.00  -0.13    -0.08   0.10   0.00     0.02  -0.01   0.00
     2   1     0.00   0.00   0.30    -0.70  -0.20   0.00    -0.02  -0.03   0.00
     3   1     0.42   0.11   0.11    -0.16  -0.17  -0.19    -0.06   0.03   0.00
     4   1    -0.42  -0.11   0.11    -0.16  -0.17   0.19    -0.06   0.03   0.00
     5   6     0.00   0.00   0.21     0.35  -0.20   0.00    -0.01   0.00   0.00
     6   8     0.00   0.00  -0.04    -0.04   0.05   0.00     0.01   0.02   0.00
     7   6     0.00   0.00  -0.17    -0.14   0.07   0.00     0.08  -0.06   0.00
     8   1     0.00   0.00   0.64    -0.18   0.19   0.00    -0.06   0.98   0.00
     9   8     0.00   0.00   0.04     0.02  -0.01   0.00    -0.06  -0.03   0.00
                     13                     14                     15
                     A'                     A'                     A"
 Frequencies --   1403.7636              1462.3963              1467.9743
 Red. masses --      1.3813                 1.0518                 1.0463
 Frc consts  --      1.6038                 1.3253                 1.3284
 IR Inten    --     38.2794                16.5669                10.6409
  Atom  AN      X      Y      Z        X      Y      Z        X      Y      Z
     1   6     0.17   0.01   0.00     0.03  -0.05   0.00     0.00   0.00  -0.05
     2   1    -0.37  -0.25   0.00    -0.40  -0.24   0.00     0.00   0.00   0.72
     3   1    -0.56   0.01  -0.25     0.07   0.50   0.36    -0.35   0.33   0.05
     4   1    -0.56   0.01   0.25     0.07   0.50  -0.36     0.35  -0.33   0.05
     5   6    -0.07   0.04   0.00     0.02   0.00   0.00     0.00   0.00  -0.02
     6   8     0.00  -0.02   0.00    -0.02  -0.02   0.00     0.00   0.00   0.00
     7   6     0.01  -0.01   0.00    -0.01   0.00   0.00     0.00   0.00   0.01
     8   1     0.03  -0.13   0.00     0.00  -0.02   0.00     0.00   0.00  -0.02
     9   8     0.00   0.01   0.00     0.00   0.00   0.00     0.00   0.00   0.00
                     16                     17                     18
                     A'                     A'                     A'
 Frequencies --   1834.5232              1848.5111              2961.2458
 Red. masses --     11.1911                10.7205                 1.0894
 Frc consts  --     22.1907                21.5829                 5.6284
 IR Inten    --    181.9557                83.1285                70.0231
  Atom  AN      X      Y      Z        X      Y      Z        X      Y      Z
     1   6    -0.05  -0.03   0.00     0.01   0.01   0.00     0.00   0.00   0.00
     2   1     0.20   0.11   0.00    -0.11  -0.05   0.00     0.00  -0.01   0.00
     3   1    -0.12  -0.10  -0.09     0.02   0.04   0.01     0.00   0.00   0.00
     4   1    -0.12  -0.10   0.09     0.02   0.04  -0.01     0.00   0.00   0.00
     5   6     0.40   0.63   0.00    -0.08  -0.12   0.00     0.00  -0.01   0.00
     6   8    -0.24  -0.43   0.00     0.04   0.05   0.00     0.00   0.00   0.00
     7   6     0.02   0.11   0.00     0.26   0.67   0.00    -0.09  -0.01   0.00
     8   1     0.08   0.22   0.00     0.37  -0.23   0.00     0.99   0.14   0.00
     9   8    -0.04  -0.10   0.00    -0.20  -0.46   0.00     0.00   0.00   0.00
                     19                     20                     21
                     A'                     A"                     A'
 Frequencies --   3060.9595              3127.0572              3178.9257
 Red. masses --      1.0363                 1.0979                 1.1048
 Frc consts  --      5.7207                 6.3254                 6.5777
 IR Inten    --      0.0525                 1.6809                 4.2108
  Atom  AN      X      Y      Z        X      Y      Z        X      Y      Z
     1   6     0.05   0.02   0.00     0.00   0.00   0.09     0.02  -0.09   0.00
     2   1    -0.19   0.41   0.00     0.00   0.00   0.02    -0.39   0.81   0.00
     3   1    -0.18  -0.33   0.51     0.21   0.38  -0.56     0.09   0.15  -0.25
     4   1    -0.18  -0.33  -0.51    -0.21  -0.38  -0.56     0.09   0.15   0.25
     5   6     0.00   0.00   0.00     0.00   0.00   0.00     0.00   0.00   0.00
     6   8     0.00   0.00   0.00     0.00   0.00   0.00     0.00   0.00   0.00
     7   6     0.00   0.00   0.00     0.00   0.00   0.00     0.00   0.00   0.00
     8   1     0.00   0.00   0.00     0.00   0.00   0.00     0.00   0.00   0.00
     9   8     0.00   0.00   0.00     0.00   0.00   0.00     0.00   0.00   0.00

 -------------------
 - Thermochemistry -
 -------------------
 Temperature   298.150 Kelvin.  Pressure   1.00000 Atm.
 Atom     1 has atomic number  6 and mass  12.00000
 Atom     2 has atomic number  1 and mass   1.00783
 Atom     3 has atomic number  1 and mass   1.00783
 Atom     4 has atomic number  1 and mass   1.00783
 Atom     5 has atomic number  6 and mass  12.00000
 Atom     6 has atomic number  8 and mass  15.99491
 Atom     7 has atomic number  6 and mass  12.00000
 Atom     8 has atomic number  1 and mass   1.00783
 Atom     9 has atomic number  8 and mass  15.99491
 Molecular mass:    72.02113 amu.
 Principal axes and moments of inertia in atomic units:
                           1         2         3
     Eigenvalues --   196.72587 405.25028 591.00562
           X           -0.22546   0.97425   0.00000
           Y            0.97425   0.22546   0.00000
           Z            0.00000   0.00000   1.00000
 This molecule is an asymmetric top.
 Rotational symmetry number  1.
 Rotational temperatures (Kelvin)      0.44028     0.21373     0.14655
 Rotational constants (GHZ):           9.17389     4.45340     3.05368
 Zero-point vibrational energy     172200.4 (Joules/Mol)
                                   41.15688 (Kcal/Mol)
 Warning -- explicit consideration of   6 degrees of freedom as
           vibrations may cause significant error
 Vibrational temperatures:    130.32   178.53   363.71   678.12   703.86
          (Kelvin)            826.97  1138.34  1315.93  1466.60  1568.22
                             1811.40  1967.44  2019.70  2104.06  2112.08
                             2639.47  2659.59  4260.57  4404.03  4499.13
                             4573.76
 
 Zero-point correction=                           0.065588 (Hartree/Particle)
 Thermal correction to Energy=                    0.071233
 Thermal correction to Enthalpy=                  0.072177
 Thermal correction to Gibbs Free Energy=         0.036538
 Sum of electronic and zero-point Energies=           -267.097536
 Sum of electronic and thermal Energies=              -267.091891
 Sum of electronic and thermal Enthalpies=            -267.090946
 Sum of electronic and thermal Free Energies=         -267.126585
 
                     E (Thermal)             CV                S
                      KCal/Mol        Cal/Mol-Kelvin    Cal/Mol-Kelvin
 Total                   44.699             17.674             75.008
 Electronic               0.000              0.000              0.000
 Translational            0.889              2.981             38.740
 Rotational               0.889              2.981             25.358
 Vibrational             42.922             11.712             10.910
 Vibration     1          0.602              1.956              3.648
 Vibration     2          0.610              1.929              3.036
 Vibration     3          0.664              1.758              1.711
 Vibration     4          0.828              1.314              0.734
 Vibration     5          0.845              1.274              0.686
 Vibration     6          0.931              1.086              0.495
                       Q            Log10(Q)             Ln(Q)
 Total Bot       0.156157D-16        -16.806439        -38.698256
 Total V=0       0.230001D+14         13.361730         30.766519
 Vib (Bot)       0.836529D-29        -29.077519        -66.953462
 Vib (Bot)    1  0.226973D+01          0.355974          0.819662
 Vib (Bot)    2  0.164535D+01          0.216259          0.497954
 Vib (Bot)    3  0.771030D+00         -0.112929         -0.260028
 Vib (Bot)    4  0.357479D+00         -0.446749         -1.028679
 Vib (Bot)    5  0.339160D+00         -0.469596         -1.081284
 Vib (Bot)    6  0.266502D+00         -0.574300         -1.322374
 Vib (V=0)       0.123211D+02          1.090650          2.511314
 Vib (V=0)    1  0.282415D+01          0.450888          1.038208
 Vib (V=0)    2  0.221965D+01          0.346284          0.797348
 Vib (V=0)    3  0.141896D+01          0.151970          0.349924
 Vib (V=0)    4  0.111465D+01          0.047137          0.108538
 Vib (V=0)    5  0.110418D+01          0.043039          0.099100
 Vib (V=0)    6  0.106659D+01          0.027997          0.064466
 Electronic      0.100000D+01          0.000000          0.000000
 Translational   0.240240D+08          7.380645         16.994563
 Rotational      0.777024D+05          4.890435         11.260642
 ***** Axes restored to original set *****
 -------------------------------------------------------------------
 Center     Atomic                   Forces (Hartrees/Bohr)
 Number     Number              X              Y              Z
 -------------------------------------------------------------------
      1        6          -0.000000143    0.000000000   -0.000000085
      2        1          -0.000000004    0.000000000    0.000000119
      3        1           0.000000031   -0.000000006    0.000000057
      4        1           0.000000031    0.000000006    0.000000057
      5        6          -0.000000012    0.000000000   -0.000000082
      6        8           0.000000000    0.000000000    0.000000078
      7        6           0.000000217    0.000000000   -0.000000293
      8        1          -0.000000102    0.000000000    0.000000042
      9        8          -0.000000018    0.000000000    0.000000107
 -------------------------------------------------------------------
 Cartesian Forces:  Max     0.000000293 RMS     0.000000090
 FormGI is forming the generalized inverse of G from B-inverse, IUseBI=4.

 GradGradGradGradGradGradGradGradGradGradGradGradGradGradGradGradGradGrad
 Berny optimization.
 Internal  Forces:  Max     0.000000158 RMS     0.000000063
 Search for a local minimum.
 Step number   1 out of a maximum of    2
 All quantities printed in internal units (Hartrees-Bohrs-Radians)
 Second derivative matrix not updated -- analytic derivatives used.
 ITU=  0
     Eigenvalues ---    0.00077   0.00275   0.02690   0.05208   0.05338
     Eigenvalues ---    0.06881   0.11282   0.12319   0.13068   0.13116
     Eigenvalues ---    0.17391   0.20209   0.23374   0.26677   0.30566
     Eigenvalues ---    0.31967   0.34155   0.34695   0.35419   0.88722
     Eigenvalues ---    0.92044
 Angle between quadratic step and forces=  90.00 degrees.
 Linear search not attempted -- first point.
 Iteration  1 RMS(Cart)=  0.00000080 RMS(Int)=  0.00000000
 ClnCor:  largest displacement from symmetrization is 5.07D-12 for atom     4.
 Variable       Old X    -DE/DX   Delta X   Delta X   Delta X     New X
                                 (Linear)    (Quad)   (Total)
    R1        2.05156   0.00000   0.00000   0.00000   0.00000   2.05156
    R2        2.06120   0.00000   0.00000   0.00000   0.00000   2.06120
    R3        2.06120   0.00000   0.00000   0.00000   0.00000   2.06120
    R4        2.82654   0.00000   0.00000   0.00000   0.00000   2.82653
    R5        2.27471   0.00000   0.00000   0.00000   0.00000   2.27471
    R6        2.90179   0.00000   0.00000   0.00000   0.00000   2.90179
    R7        2.08879   0.00000   0.00000   0.00000   0.00000   2.08879
    R8        2.26195   0.00000   0.00000   0.00000   0.00000   2.26195
    A1        1.92953   0.00000   0.00000   0.00000   0.00000   1.92953
    A2        1.92953   0.00000   0.00000   0.00000   0.00000   1.92953
    A3        1.92068   0.00000   0.00000   0.00000   0.00000   1.92068
    A4        1.85570   0.00000   0.00000   0.00000   0.00000   1.85570
    A5        1.91368   0.00000   0.00000   0.00000   0.00000   1.91368
    A6        1.91368   0.00000   0.00000   0.00000   0.00000   1.91368
    A7        2.18611   0.00000   0.00000   0.00000   0.00000   2.18611
    A8        2.04714   0.00000   0.00000   0.00000   0.00000   2.04714
    A9        2.04993   0.00000   0.00000   0.00000   0.00000   2.04993
   A10        1.97966   0.00000   0.00000   0.00000   0.00000   1.97966
   A11        2.15079   0.00000   0.00000   0.00000   0.00000   2.15079
   A12        2.15273   0.00000   0.00000   0.00000   0.00000   2.15273
    D1        0.00000   0.00000   0.00000   0.00000   0.00000   0.00000
    D2        3.14159   0.00000   0.00000   0.00000   0.00000   3.14159
    D3       -2.12598   0.00000   0.00000   0.00000   0.00000  -2.12598
    D4        1.01561   0.00000   0.00000   0.00000   0.00000   1.01561
    D5        2.12598   0.00000   0.00000   0.00000   0.00000   2.12598
    D6       -1.01561   0.00000   0.00000   0.00000   0.00000  -1.01561
    D7        3.14159   0.00000   0.00000   0.00000   0.00000   3.14159
    D8        0.00000   0.00000   0.00000   0.00000   0.00000   0.00000
    D9        0.00000   0.00000   0.00000   0.00000   0.00000   0.00000
   D10        3.14159   0.00000   0.00000   0.00000   0.00000   3.14159
         Item               Value     Threshold  Converged?
 Maximum Force            0.000000     0.000002     YES
 RMS     Force            0.000000     0.000001     YES
 Maximum Displacement     0.000002     0.000006     YES
 RMS     Displacement     0.000001     0.000004     YES
 Predicted change in Energy=-3.240942D-13
 Optimization completed.
    -- Stationary point found.
                           ----------------------------
                           !   Optimized Parameters   !
                           ! (Angstroms and Degrees)  !
 --------------------------                            --------------------------
 ! Name  Definition              Value          Derivative Info.                !
 --------------------------------------------------------------------------------
 ! R1    R(1,2)                  1.0856         -DE/DX =    0.0                 !
 ! R2    R(1,3)                  1.0907         -DE/DX =    0.0                 !
 ! R3    R(1,4)                  1.0907         -DE/DX =    0.0                 !
 ! R4    R(1,5)                  1.4957         -DE/DX =    0.0                 !
 ! R5    R(5,6)                  1.2037         -DE/DX =    0.0                 !
 ! R6    R(5,7)                  1.5356         -DE/DX =    0.0                 !
 ! R7    R(7,8)                  1.1053         -DE/DX =    0.0                 !
 ! R8    R(7,9)                  1.197          -DE/DX =    0.0                 !
 ! A1    A(2,1,3)              110.5541         -DE/DX =    0.0                 !
 ! A2    A(2,1,4)              110.5541         -DE/DX =    0.0                 !
 ! A3    A(2,1,5)              110.047          -DE/DX =    0.0                 !
 ! A4    A(3,1,4)              106.3238         -DE/DX =    0.0                 !
 ! A5    A(3,1,5)              109.646          -DE/DX =    0.0                 !
 ! A6    A(4,1,5)              109.646          -DE/DX =    0.0                 !
 ! A7    A(1,5,6)              125.255          -DE/DX =    0.0                 !
 ! A8    A(1,5,7)              117.2925         -DE/DX =    0.0                 !
 ! A9    A(6,5,7)              117.4526         -DE/DX =    0.0                 !
 ! A10   A(5,7,8)              113.4264         -DE/DX =    0.0                 !
 ! A11   A(5,7,9)              123.2313         -DE/DX =    0.0                 !
 ! A12   A(8,7,9)              123.3422         -DE/DX =    0.0                 !
 ! D1    D(2,1,5,6)              0.0            -DE/DX =    0.0                 !
 ! D2    D(2,1,5,7)            180.0            -DE/DX =    0.0                 !
 ! D3    D(3,1,5,6)           -121.8099         -DE/DX =    0.0                 !
 ! D4    D(3,1,5,7)             58.1901         -DE/DX =    0.0                 !
 ! D5    D(4,1,5,6)            121.8099         -DE/DX =    0.0                 !
 ! D6    D(4,1,5,7)            -58.1901         -DE/DX =    0.0                 !
 ! D7    D(1,5,7,8)            180.0            -DE/DX =    0.0                 !
 ! D8    D(1,5,7,9)              0.0            -DE/DX =    0.0                 !
 ! D9    D(6,5,7,8)              0.0            -DE/DX =    0.0                 !
 ! D10   D(6,5,7,9)            180.0            -DE/DX =    0.0                 !
 --------------------------------------------------------------------------------
 GradGradGradGradGradGradGradGradGradGradGradGradGradGradGradGradGradGrad

 1\1\GINC-C725\Freq\RwB97XD\Aug-CC-pVTZ\C3H4O2\ROOT\14-Feb-2019\0\\#N G
 eom=AllCheck Guess=TCheck SCRF=Check GenChk RwB97XD/Aug-CC-pVTZ Freq\\
 Title\\0,1\C,0.9006648563,0.,0.7488233527\H,0.9658119733,0.,1.83250684
 57\H,1.4068356672,0.8729557696,0.3347527217\H,1.4068356672,-0.87295576
 96,0.3347527217\C,-0.5326841837,0.,0.3213394259\O,-1.4794402235,0.,1.0
 647126366\C,-0.8174100097,0.,-1.1875925229\H,-1.8955359876,0.,-1.43136
 36079\O,0.0448221665,0.,-2.0178315216\\Version=ES64L-G09RevD.01\State=
 1-A'\HF=-267.1631234\RMSD=0.000e+00\RMSF=9.033e-08\ZeroPoint=0.0655877
 \Thermal=0.0712329\Dipole=0.3862761,0.,0.1328457\DipoleDeriv=-0.424676
 2,0.,-0.0633063,0.,0.0300747,0.,-0.0800544,0.,-0.0446702,0.0528516,0.,
 0.0029125,0.,0.0910212,0.,-0.0369615,0.,-0.0637528,0.0609124,-0.018546
 4,0.0047189,-0.0475157,0.0060764,0.0454197,-0.016651,0.0614067,0.06961
 53,0.0609124,0.0185464,0.0047189,0.0475157,0.0060764,-0.0454197,-0.016
 651,-0.0614067,0.0696153,1.1014732,0.,-0.108143,0.,0.2239631,0.,-0.038
 1781,0.,0.6859789,-0.8418059,0.,0.153103,0.,-0.3367848,0.,0.2239477,0.
 ,-0.7051788,0.8299064,0.,-0.1358331,0.,0.2236432,0.,-0.1857322,0.,0.79
 81725,-0.1866454,0.,-0.0829395,0.,0.0747812,0.,-0.058317,0.,-0.0189226
 ,-0.6529285,0.,0.2247687,0.,-0.3188515,0.,0.2085975,0.,-0.7908576\Pola
 r=49.4360396,0.,30.8673722,-2.8317735,0.,48.5099827\PG=CS [SG(C3H2O2),
 X(H2)]\NImag=0\\0.48130683,0.,0.52213409,-0.02353714,0.,0.60988041,-0.
 04832927,0.,-0.01227078,0.05085384,0.,-0.04843809,0.,0.,0.04545358,-0.
 01687067,0.,-0.32799097,0.01840699,0.,0.35148738,-0.10181151,-0.106712
 41,0.04440822,0.00080293,0.00353703,-0.00112931,0.11139236,-0.10289986
 ,-0.21479421,0.08297766,0.00225613,0.00169861,-0.00135115,0.11148952,0
 .23428211,0.04220364,0.08292511,-0.08537398,0.01472504,0.02532294,-0.0
 0795069,-0.05062572,-0.09069659,0.08613025,-0.10181151,0.10671241,0.04
 440822,0.00080293,-0.00353703,-0.00112931,0.00822461,-0.01322197,-0.00
 571697,0.11139236,0.10289986,-0.21479420,-0.08297766,-0.00225613,0.001
 69861,0.00135115,0.01322197,-0.02127228,-0.00980051,-0.11148952,0.2342
 8211,0.04220364,-0.08292511,-0.08537398,0.01472504,-0.02532294,-0.0079
 5069,-0.00571697,0.00980051,0.00362462,-0.05062572,0.09069659,0.086130
 25,-0.17672444,0.,-0.05478479,-0.00270269,0.,0.00078230,-0.01269473,0.
 00113670,0.00127333,-0.01269473,-0.00113670,0.00127333,0.84530588,0.,-
 0.08169319,0.,0.,-0.00100132,0.,-0.02775421,0.00076592,-0.00971732,0.0
 2775422,0.00076592,0.00971732,0.,0.19588061,-0.04978215,0.,-0.11468430
 ,-0.03857487,0.,-0.01090367,0.01594141,-0.00101824,0.00345920,0.015941
 41,0.00101824,0.00345920,-0.21988177,0.,0.64395257,-0.05162014,0.,0.03
 507569,0.00446498,0.,0.00129709,-0.00597108,0.00125746,-0.00190503,-0.
 00597108,-0.00125746,-0.00190503,-0.52040804,0.,0.32131919,0.57320048,
 0.,0.02349487,0.,0.,-0.00131185,0.,0.00369606,-0.00088369,0.00102147,-
 0.00369606,-0.00088369,-0.00102147,0.,-0.05702766,0.,0.,0.01956958,0.0
 0924877,0.,0.01540068,0.00314561,0.,0.00286922,-0.00255701,-0.00048770
 ,0.00101438,-0.00255701,0.00048770,0.00101438,0.32275625,0.,-0.3671742
 2,-0.38315027,0.,0.39893394,-0.00110002,0.,-0.03379344,-0.00758453,0.,
 -0.00110042,-0.00044120,-0.00139822,0.00001112,-0.00044120,0.00139822,
 0.00001112,-0.11596732,0.,-0.07535464,-0.00394682,0.,0.05906745,0.8690
 3538,0.,0.02024078,0.,0.,0.00203331,0.,0.00335226,-0.00027192,0.001623
 86,-0.00335226,-0.00027192,-0.00162386,0.,-0.10371801,0.,0.,0.02649612
 ,0.,0.,0.16066006,-0.00229841,0.,-0.00688974,0.00099744,0.,0.00053342,
 0.00033560,0.00074495,0.00006253,0.00033560,-0.00074495,0.00006253,-0.
 06388575,0.,-0.12757199,0.02274773,0.,-0.03550742,-0.23282218,0.,0.695
 56720,0.00043558,0.,-0.00138398,-0.00030646,0.,-0.00016862,-0.00007695
 ,0.00006958,0.00006080,-0.00007695,-0.00006958,0.00006080,-0.01047396,
 0.,0.00728526,0.00554963,0.,-0.00360058,-0.25431680,0.,-0.07762506,0.2
 9597690,0.,-0.00134621,0.,0.,-0.00016448,0.,-0.00040025,0.00006591,-0.
 00037216,0.00040025,0.00006592,0.00037216,0.,0.02213352,0.,0.,-0.00500
 099,0.,0.,-0.05485246,0.,0.,0.02147229,0.00133703,0.,-0.00601716,-0.00
 188357,0.,-0.00046581,0.00016653,-0.00016053,0.00010244,0.00016653,0.0
 0016053,0.00010244,-0.03307121,0.,-0.00392638,0.00462068,0.,0.00345851
 ,-0.06710896,0.,-0.08150002,0.05788552,0.,0.07711906,-0.00034552,0.,0.
 00187800,0.00199827,0.,-0.00008804,0.00057558,0.00131066,-0.00002621,0
 .00057558,-0.00131067,-0.00002621,0.00636004,0.,0.02310616,0.00470206,
 0.,-0.00235321,-0.48523748,0.,0.35221503,-0.03671100,0.,0.03788745,0.5
 0808247,0.,-0.00480384,0.,0.,0.00003162,0.,-0.00042997,0.00040954,-0.0
 0030681,0.00042997,0.00040954,0.00030681,0.,0.02389420,0.,0.,-0.004452
 69,0.,0.,-0.05031596,0.,0.,0.01762651,0.,0.,0.01720108,-0.00250471,0.,
 0.00104903,0.00072910,0.,0.00037180,-0.00082275,0.00019110,-0.00106876
 ,-0.00082275,-0.00019110,-0.00106876,0.04553832,0.,-0.02661042,0.00189
 996,0.,-0.02000948,0.35108995,0.,-0.44475652,0.01748586,0.,0.01112691,
 -0.41259297,0.,0.48096620\\0.00000014,0.,0.00000008,0.,0.,-0.00000012,
 -0.00000003,0.,-0.00000006,-0.00000003,0.,-0.00000006,0.00000001,0.,0.
 00000008,0.,0.,-0.00000008,-0.00000022,0.,0.00000029,0.00000010,0.,-0.
 00000004,0.00000002,0.,-0.00000011\\\@


 A people that values its privileges above its principles soon loses both.
 -- Dwight D. Eisenhower
 Job cpu time:       0 days  2 hours 43 minutes  1.3 seconds.
 File lengths (MBytes):  RWF=     70 Int=      0 D2E=      0 Chk=      7 Scr=      1
 Normal termination of Gaussian 09 at Thu Feb 14 06:27:24 2019.
