# Supplementary material for: Computational Investigation of Substituent Effects on the Alcohol + Carbonyl Channel of Peroxy Radical Self- and Cross-Reactions
Source: J Phys Chem A. 2023 Feb 8;127(7):1686–96. doi: 10.1021/acs.jpca.2c08927 (PMC9969516; doi:10.1021/acs.jpca.2c08927)
Supplement: Supplementary file 2 — jp2c08927_si_002.zip [file jp2c08927_si_002.zip › AceO--OiPrOH/aceo-oiproh-dimer-complex-F12.out]

 Primary working directories    : /run/nvme/job_5173250/data/5173250/molpro.pGyocPje8u
 Secondary working directories  : /run/nvme/job_5173250/data/5173250/molpro.pGyocPje8u
 Wavefunction directory         : /scratch/kurten/scratch_galib/third-paper/ccsdt-calculation/aceo-iproh/aceo-iproh-11_12_2126-F12/
 Main file repository           : /run/nvme/job_5173250/data/5173250/

 id        : cs

 Nodes       nprocs
 r06c58.bullx    8

 Using customized tuning parameters: mindgm=1; mindgv=20; mindgc=4; mindgr=1; noblas=0; minvec=7
 default implementation of scratch files=sf  


 Variables initialized (934), CPU time= 0.03 sec
 ***,SCI
 memory,2800,m
 geomtyp=xyz
 NOSYM
 geometry={
 22
 aceo-iproh-11_12_2126.log,Energy: -336751.8505961
 H         -2.54099       -0.92391        2.04633
 C         -1.89407       -0.34454        1.39440
 H         -1.77215        0.67434        1.76188
 H         -0.90299       -0.79673        1.32546
 C         -2.47117       -0.28733        0.01991
 C         -1.59118        0.54215       -1.06860
 H         -0.88496       -0.27115       -1.32585
 H         -2.28273        0.77291       -1.88483
 O         -3.46880       -0.80012       -0.36117
 O         -1.00684        1.57296       -0.50082
 H          3.01174        0.63512        1.40745
 C          2.00069        0.47342        1.03174
 H          1.32689        0.26560        1.86601
 C          2.12568       -0.89814        0.18113
 H          2.61339       -1.57382        0.90374
 C          2.98653       -0.66771       -1.05276
 H          3.98727       -0.34429       -0.76473
 H          2.53992        0.09549       -1.68625
 H          3.07194       -1.59509       -1.61735
 O          0.86833       -1.25957       -0.06910
 O          1.63413        1.56317        0.28558
 H          0.67921        1.54276        0.09720
 }
 BASIS=MINAO
 END
 {rhf;
 wf,charge=0,spin=2}
 BASIS=VDZ-F12
 END
 {rhf;
 wf,charge=0,spin=2}
 rccsd(t)-f12a,gem_beta=0.9
 
 
 Commands  initialized (763), CPU time= 0.03 sec, 617 directives.
 Default parameters read. Elapsed time= 1.33 sec

 Checking input...
 Passed
1


                                         ***  PROGRAM SYSTEM MOLPRO  ***
                                       Copyright, TTI GmbH Stuttgart, 2015
                                    Version 2019.2 linked Sep 26 2019 14:26:04


 **********************************************************************************************************************************
 LABEL *   SCI                                                                           
  64 bit mpp version                                                                     DATE: 11-Mar-21          TIME: 07:35:26  
 **********************************************************************************************************************************

 SHA1:             be6ab392da7e353d2966a12a05a6c018082442e1
 **********************************************************************************************************************************
 SETTING GEOMTYP        =    XYZ

 Variable memory set to 2800000000 words,  buffer space 

 ZSYMEL=NOSYM

 SETTING BASIS          =    MINAO


 Recomputing integrals since basis changed


 Using spherical harmonics

 Library entry H      S MINAO                selected for orbital group  1
 Library entry C      S MINAO                selected for orbital group  2
 Library entry C      P MINAO                selected for orbital group  2
 Library entry O      S MINAO                selected for orbital group  6
 Library entry O      P MINAO                selected for orbital group  6


 PROGRAM * SEWARD (Integral evaluation for generally contracted gaussian basis sets)     Author: Roland Lindh, 1990

 Geometry written to block  1 of record 700


 Point group  C1  


 ATOMIC COORDINATES

 NR  ATOM    CHARGE       X              Y              Z

   1  H       1.00   -4.801775185   -1.745936864    3.867003260
   2  C       6.00   -3.579273561   -0.651086239    2.635034108
   3  H       1.00   -3.348878152    1.274317915    3.329470664
   4  H       1.00   -1.706403793   -1.505601495    2.504756389
   5  C       6.00   -4.669834507   -0.542975007    0.037624447
   6  C       6.00   -3.006894415    1.024515018   -2.019361337
   7  H       1.00   -1.672332031   -0.512399239   -2.505493382
   8  H       1.00   -4.313734516    1.460588219   -3.561812491
   9  O       8.00   -6.555081981   -1.512007667   -0.682512384
  10  O       8.00   -1.902651851    2.972463605   -0.946412638
  11  H       1.00    5.691363758    1.200202856    2.659695034
  12  C       6.00    3.780756160    0.894634142    1.949706032
  13  H       1.00    2.507458697    0.501911259    3.526247846
  14  C       6.00    4.016953028   -1.697238622    0.342286093
  15  H       1.00    4.938591357   -2.974088769    1.707821088
  16  C       6.00    5.643723763   -1.261789031   -1.989428075
  17  H       1.00    7.534848285   -0.650613807   -1.445130259
  18  H       1.00    4.799753178    0.180449948   -3.186550678
  19  H       1.00    5.805125271   -3.014283244   -3.056348548
  20  O       8.00    1.640905886   -2.380242335   -0.130580075
  21  O       8.00    3.088058152    2.953963186    0.539667987
  22  H       1.00    1.283520881    2.915393876    0.183681379

 Bond lengths in Bohr (Angstrom)

 1-2  2.052061428  2-3  2.059734286  2-4  2.062719024  2-5  2.819139614  5-6  3.074668315
     ( 1.085904143)     ( 1.089964445)     ( 1.091543900)     ( 1.491824438)     ( 1.627044403)

  5- 9  2.238700379   6- 7  2.092722283   6- 8  2.068126314   6-10  2.482956755  11-12  2.061038092
       ( 1.184669223)       ( 1.107420941)       ( 1.094405315)       ( 1.313924130)       ( 1.090654389)

 12-13  2.064219412  12-14  3.058985492  12-21  2.590149403  14-15  2.084334265  14-16  2.876263258
       ( 1.092337871)       ( 1.618745411)       ( 1.370648037)       ( 1.102982193)       ( 1.522052969)

 14-20  2.517080950  16-17  2.060618165  16-18  2.055588029  16-19  2.058058724  21-22  1.839719766
       ( 1.331981877)       ( 1.090432173)       ( 1.087770340)       ( 1.089077775)       ( 0.973537775)

 Bond angles

  1-2-3  111.28268483   1-2-4  110.96533201   1-2-5  110.06830042   2-5-6  115.25948016

  2-5-9  127.26787949   3-2-4  107.87739192   3-2-5  108.54529344   4-2-5  107.99496701

  5- 6- 7   97.23337785   5- 6- 8  105.34883489   5- 6-10  110.57262502   6- 5- 9  117.44703991

  7- 6- 8  112.61715510   7- 6-10  113.13723854   8- 6-10  115.96928541  11-12-13  109.68996528

 11-12-14  103.59503592  11-12-21  108.51608265  12-14-15  102.05971146  12-14-16  109.96123692

 12-14-20  104.81754156  12-21-22  110.54797576  13-12-14  106.72379531  13-12-21  113.70761008

 14-12-21  114.09455592  14-16-17  110.47706774  14-16-18  110.25037915  14-16-19  109.61522857

 15-14-16  111.94790574  15-14-20  111.97794907  16-14-20  115.00386412  17-16-18  108.81624323

 17-16-19  108.51316953  18-16-19  109.13148887

 NUCLEAR CHARGE:                   80
 NUMBER OF PRIMITIVE AOS:         310
 NUMBER OF SYMMETRY AOS:          310
 NUMBER OF CONTRACTIONS:           62   (   62A   )
 NUMBER OF CORE ORBITALS:          10   (   10A   )
 NUMBER OF VALENCE ORBITALS:       52   (   52A   )


 NUCLEAR REPULSION ENERGY  555.64868572

 Eigenvalues of metric

         1 0.179E+00 0.183E+00 0.193E+00 0.196E+00 0.202E+00 0.222E+00 0.242E+00 0.243E+00


 Contracted 2-electron integrals neglected if value below      1.0D-11
 AO integral compression algorithm  1   Integral accuracy      1.0D-11

     11.534 MB (compressed) written to integral file ( 70.1%)

     Node minimum: 0.786 MB, node maximum: 4.719 MB


 NUMBER OF SORTED TWO-ELECTRON INTEGRALS:     239120.     BUFFER LENGTH:  32768
 NUMBER OF SEGMENTS:   1  SEGMENT LENGTH:     239120      RECORD LENGTH: 524288

 Memory used in sort:       0.80 MW

 SORT1 READ     2078722. AND WROTE      229664. INTEGRALS IN      1 RECORDS. CPU TIME:     0.08 SEC, REAL TIME:     0.13 SEC
 SORT2 READ     1828982. AND WROTE     1908081. INTEGRALS IN     32 RECORDS. CPU TIME:     0.01 SEC, REAL TIME:     0.01 SEC

 Node minimum:      237656.  Node maximum:      239365. integrals

 OPERATOR DM      FOR CENTER  0  COORDINATES:    0.000000    0.000000    0.000000


 **********************************************************************************************************************************
 DATASETS  * FILE   NREC   LENGTH (MB)   RECORD NAMES
              1      18       30.51       500      610      700      900      950      970     1000      129      960     1100   
                                          VAR    BASINP    GEOM    SYMINP    ZMAT    AOBASIS   BASIS     P2S    ABASIS      S 
                                         1400     1410     1200     1210     1080     1600     1650     1700   
                                           T        V       H0       H01     AOSYM     SMH    MOLCAS    OPER   

 PROGRAMS   *        TOTAL       INT
 CPU TIMES  *         3.11      2.88
 REAL TIME  *         9.32 SEC
 DISK USED  *        31.17 MB (local),      290.03 MB (total)
 GA USED    *         0.00 MB       (max)       0.00 MB       (current)
 **********************************************************************************************************************************


 PROGRAM * RHF-SCF (OPEN SHELL)       Authors: W. Meyer, H.-J. Werner


 NUMBER OF ELECTRONS:      41+   39-    SPACE SYMMETRY=1    SPIN SYMMETRY: Triplet 
 CONVERGENCE THRESHOLDS:    1.00E-05 (Density)    1.00E-07 (Energy)
 MAX. NUMBER OF ITERATIONS:       60
 INTERPOLATION TYPE:            DIIS
 INTERPOLATION STEPS:              2 (START)      1 (STEP)
 LEVEL SHIFTS:                 -0.60 (CLOSED) -0.30 (OPEN) 


 Orbital guess generated from atomic densities. Full valence occupancy:   40

 Molecular orbital dump at record        2100.2

 Initial alpha occupancy:  41
 Initial beta  occupancy:  39
 Wave function symmetry:    1

 ITERATION    DDIFF          GRAD             ENERGY        2-EL.EN.            DIPOLE MOMENTS         DIIS   ORB.
    1      0.000D+00      0.000D+00      -532.11943148   1477.054329    0.87945   -0.80975    1.58265    0    start
    2      0.000D+00      0.143D-01      -532.45363384   1476.372796    0.10311   -0.57001    1.02997    1    diag,B
    3      0.248D-01      0.344D-02      -532.50127521   1475.565523    0.19023   -0.47647    0.87528    2    diag,B
    4      0.583D-02      0.268D-02      -532.55306921   1474.953236    0.25215   -0.42670    0.70481    3    diag,B
    5      0.758D-02      0.193D-02      -532.59147984   1474.561476    0.31689   -0.38304    0.57320    4    diag,B
    6      0.852D-02      0.942D-03      -532.59895104   1474.423704    0.34366   -0.37946    0.50776    5    diag,B
    7      0.386D-02      0.404D-03      -532.59985502   1474.389033    0.34589   -0.38043    0.46163    6    fixocc
    8      0.192D-02      0.220D-03      -532.59998713   1474.381255    0.35902   -0.36232    0.46002    7    diag,B
    9      0.986D-03      0.149D-03      -532.60011387   1474.384958    0.35109   -0.37020    0.44668    8    diag,B
   10      0.636D-03      0.570D-04      -532.60014538   1474.384471    0.34754   -0.36997    0.44619    9    orth
   11      0.196D-03      0.383D-04      -532.60016758   1474.379625    0.34628   -0.36873    0.44772    9    diag,B
   12      0.178D-03      0.282D-04      -532.60018143   1474.379328    0.34588   -0.36908    0.44857    9    diag,B
   13      0.126D-03      0.247D-04      -532.60019549   1474.380196    0.34657   -0.36923    0.44924    9    diag,B
   14      0.143D-03      0.235D-04      -532.60021046   1474.380611    0.34757   -0.36969    0.44895    9    diag,B
   15      0.161D-03      0.227D-04      -532.60023949   1474.380150    0.35016   -0.37007    0.44876    9    diag,B
   16      0.328D-03      0.218D-04      -532.60032670   1474.380507    0.35852   -0.37167    0.44814    9    diag,B
   17      0.110D-02      0.189D-04      -532.60047092   1474.384603    0.37899   -0.37312    0.44630    9    diag,B
   18      0.260D-02      0.162D-04      -532.60047079   1474.385069    0.37863   -0.37356    0.44585    9    diag,B
   19      0.174D-04      0.136D-04      -532.60051712   1474.390555    0.39183   -0.37361    0.44269    9    diag,B
   20      0.169D-02      0.131D-04      -532.60052013   1474.392176    0.39230   -0.37466    0.44158    9    orth
   21      0.158D-03      0.681D-05      -532.60052770   1474.396152    0.39892   -0.37459    0.43977    9    diag,B
   22      0.871D-03      0.441D-05      -532.60052800   1474.397328    0.39941   -0.37515    0.43926    9    diag,B
   23      0.931D-04      0.205D-05      -532.60052811   1474.397788    0.40031   -0.37500    0.43913    9    diag,B
   24      0.850D-04      0.105D-05      -532.60052812   1474.397915    0.40037   -0.37504    0.43907    9    diag,B
   25      0.694D-05      0.986D-06      -532.60052815   1474.397770    0.40044   -0.37488    0.43906    0    orth

 Final alpha occupancy:  41
 Final beta  occupancy:  39

 !RHF STATE  1.1 Energy              -532.600528150765
 Nuclear energy                       555.64868572
 One-electron energy                -1825.44809897
 Two-electron energy                  737.19888510
 Virial quotient                       -1.00233342
 !RHF STATE  1.1 Dipole moment          0.40044137    -0.37487726     0.43905884
 Dipole moment /Debye                   1.01775379    -0.95278055     1.11590318

 Orbital energies:

         1.1          2.1          3.1          4.1          5.1          6.1          7.1          8.1          9.1         10.1
    -20.653063   -20.640978   -20.600308   -20.539535   -11.577490   -11.494090   -11.481414   -11.474928   -11.424560   -11.394496

        11.1         12.1         13.1         14.1         15.1         16.1         17.1         18.1         19.1         20.1
     -1.511420    -1.446227    -1.430375    -1.401017    -1.111426    -1.088154    -1.000434    -0.993406    -0.849857    -0.811248

        21.1         22.1         23.1         24.1         25.1         26.1         27.1         28.1         29.1         30.1
     -0.763171    -0.743259    -0.735025    -0.724173    -0.706511    -0.689298    -0.677309    -0.675959    -0.652929    -0.642362

        31.1         32.1         33.1         34.1         35.1         36.1         37.1         38.1         39.1         40.1
     -0.628613    -0.600835    -0.589156    -0.578875    -0.546853    -0.524615    -0.503194    -0.493802    -0.490101    -0.645130

        41.1         42.1         43.1
     -0.624198     0.105657     0.312481


 HOMO     41.1    -0.624198 =     -16.9853eV
 LUMO     42.1     0.105657 =       2.8751eV
 LUMO-HOMO         0.729854 =      19.8603eV


 **********************************************************************************************************************************
 DATASETS  * FILE   NREC   LENGTH (MB)   RECORD NAMES
              1      18       30.51       500      610      700      900      950      970     1000      129      960     1100   
                                          VAR    BASINP    GEOM    SYMINP    ZMAT    AOBASIS   BASIS     P2S    ABASIS      S 
                                         1400     1410     1200     1210     1080     1600     1650     1700   
                                           T        V       H0       H01     AOSYM     SMH    MOLCAS    OPER   

              2       4        3.24       700     1000      520     2100   
                                         GEOM     BASIS   MCVARS     RHF  

 PROGRAMS   *        TOTAL   RHF-SCF       INT
 CPU TIMES  *         3.55      0.43      2.88
 REAL TIME  *        10.62 SEC
 DISK USED  *        34.37 MB (local),      315.58 MB (total)
 SF USED    *         0.02 MB
 GA USED    *         0.00 MB       (max)       0.00 MB       (current)
 **********************************************************************************************************************************
 SETTING BASIS          =    VDZ-F12


 Recomputing integrals since basis changed


 Using spherical harmonics

 Library entry H      S cc-pVDZ-F12          selected for orbital group  1
 Library entry H      P cc-pVDZ-F12          selected for orbital group  1
 Library entry C      S cc-pVDZ-F12          selected for orbital group  2
 Library entry C      P cc-pVDZ-F12          selected for orbital group  2
 Library entry C      D cc-pVDZ-F12          selected for orbital group  2
 Library entry O      S cc-pVDZ-F12          selected for orbital group  6
 Library entry O      P cc-pVDZ-F12          selected for orbital group  6
 Library entry O      D cc-pVDZ-F12          selected for orbital group  6


 PROGRAM * SEWARD (Integral evaluation for generally contracted gaussian basis sets)     Author: Roland Lindh, 1990

 Geometry written to block  1 of record 700


 Point group  C1  


 ATOMIC COORDINATES

 NR  ATOM    CHARGE       X              Y              Z

   1  H       1.00   -4.801775185   -1.745936864    3.867003260
   2  C       6.00   -3.579273561   -0.651086239    2.635034108
   3  H       1.00   -3.348878152    1.274317915    3.329470664
   4  H       1.00   -1.706403793   -1.505601495    2.504756389
   5  C       6.00   -4.669834507   -0.542975007    0.037624447
   6  C       6.00   -3.006894415    1.024515018   -2.019361337
   7  H       1.00   -1.672332031   -0.512399239   -2.505493382
   8  H       1.00   -4.313734516    1.460588219   -3.561812491
   9  O       8.00   -6.555081981   -1.512007667   -0.682512384
  10  O       8.00   -1.902651851    2.972463605   -0.946412638
  11  H       1.00    5.691363758    1.200202856    2.659695034
  12  C       6.00    3.780756160    0.894634142    1.949706032
  13  H       1.00    2.507458697    0.501911259    3.526247846
  14  C       6.00    4.016953028   -1.697238622    0.342286093
  15  H       1.00    4.938591357   -2.974088769    1.707821088
  16  C       6.00    5.643723763   -1.261789031   -1.989428075
  17  H       1.00    7.534848285   -0.650613807   -1.445130259
  18  H       1.00    4.799753178    0.180449948   -3.186550678
  19  H       1.00    5.805125271   -3.014283244   -3.056348548
  20  O       8.00    1.640905886   -2.380242335   -0.130580075
  21  O       8.00    3.088058152    2.953963186    0.539667987
  22  H       1.00    1.283520881    2.915393876    0.183681379

 Bond lengths in Bohr (Angstrom)

 1-2  2.052061428  2-3  2.059734286  2-4  2.062719024  2-5  2.819139614  5-6  3.074668315
     ( 1.085904143)     ( 1.089964445)     ( 1.091543900)     ( 1.491824438)     ( 1.627044403)

  5- 9  2.238700379   6- 7  2.092722283   6- 8  2.068126314   6-10  2.482956755  11-12  2.061038092
       ( 1.184669223)       ( 1.107420941)       ( 1.094405315)       ( 1.313924130)       ( 1.090654389)

 12-13  2.064219412  12-14  3.058985492  12-21  2.590149403  14-15  2.084334265  14-16  2.876263258
       ( 1.092337871)       ( 1.618745411)       ( 1.370648037)       ( 1.102982193)       ( 1.522052969)

 14-20  2.517080950  16-17  2.060618165  16-18  2.055588029  16-19  2.058058724  21-22  1.839719766
       ( 1.331981877)       ( 1.090432173)       ( 1.087770340)       ( 1.089077775)       ( 0.973537775)

 Bond angles

  1-2-3  111.28268483   1-2-4  110.96533201   1-2-5  110.06830042   2-5-6  115.25948016

  2-5-9  127.26787949   3-2-4  107.87739192   3-2-5  108.54529344   4-2-5  107.99496701

  5- 6- 7   97.23337785   5- 6- 8  105.34883489   5- 6-10  110.57262502   6- 5- 9  117.44703991

  7- 6- 8  112.61715510   7- 6-10  113.13723854   8- 6-10  115.96928541  11-12-13  109.68996528

 11-12-14  103.59503592  11-12-21  108.51608265  12-14-15  102.05971146  12-14-16  109.96123692

 12-14-20  104.81754156  12-21-22  110.54797576  13-12-14  106.72379531  13-12-21  113.70761008

 14-12-21  114.09455592  14-16-17  110.47706774  14-16-18  110.25037915  14-16-19  109.61522857

 15-14-16  111.94790574  15-14-20  111.97794907  16-14-20  115.00386412  17-16-18  108.81624323

 17-16-19  108.51316953  18-16-19  109.13148887

 NUCLEAR CHARGE:                   80
 NUMBER OF PRIMITIVE AOS:         542
 NUMBER OF SYMMETRY AOS:          522
 NUMBER OF CONTRACTIONS:          408   (  408A   )
 NUMBER OF CORE ORBITALS:          10   (   10A   )
 NUMBER OF VALENCE ORBITALS:       52   (   52A   )


 NUCLEAR REPULSION ENERGY  555.64868572


 Eigenvalues of metric

         1 0.741E-04 0.819E-04 0.161E-03 0.187E-03 0.336E-03 0.401E-03 0.472E-03 0.532E-03


 Contracted 2-electron integrals neglected if value below      1.0D-11
 AO integral compression algorithm  1   Integral accuracy      1.0D-11

     10128.982 MB (compressed) written to integral file ( 34.0%)

     Node minimum: 654.836 MB, node maximum: 4958.716 MB


 NUMBER OF SORTED TWO-ELECTRON INTEGRALS:  435097880.     BUFFER LENGTH:  32768
 NUMBER OF SEGMENTS:  14  SEGMENT LENGTH:   31996696      RECORD LENGTH: 524288

 Memory used in sort:      32.55 MW

 SORT1 READ  3719657010. AND WROTE   326500108. INTEGRALS IN    941 RECORDS. CPU TIME:    62.55 SEC, REAL TIME:    68.18 SEC
 SORT2 READ  2614048192. AND WROTE  3480824766. INTEGRALS IN  19984 RECORDS. CPU TIME:     5.46 SEC, REAL TIME:     8.51 SEC

 Node minimum:   435066593.  Node maximum:   435139600. integrals

 OPERATOR DM      FOR CENTER  0  COORDINATES:    0.000000    0.000000    0.000000


 **********************************************************************************************************************************
 DATASETS  * FILE   NREC   LENGTH (MB)   RECORD NAMES
              1      18       36.47       500      610      700      900      950      970     1001      129      960     1100   
                                          VAR    BASINP    GEOM    SYMINP    ZMAT    AOBASIS   BASIS     P2S    ABASIS      S 
                                         1400     1410     1200     1210     1080     1600     1650     1700   
                                           T        V       H0       H01     AOSYM     SMH    MOLCAS    OPER   

              2       5        3.35       700     1000      520     2100     1001   
                                         GEOM     BASIS   MCVARS     RHF     BASIS   

 PROGRAMS   *        TOTAL       INT   RHF-SCF       INT
 CPU TIMES  *       136.97    133.43      0.43      2.88
 REAL TIME  *       161.12 SEC
 DISK USED  *        39.92 MB (local),       44.84 GB (total)
 SF USED    *         0.02 MB
 GA USED    *         0.00 MB       (max)       0.00 MB       (current)
 **********************************************************************************************************************************


 PROGRAM * RHF-SCF (OPEN SHELL)       Authors: W. Meyer, H.-J. Werner


 NUMBER OF ELECTRONS:      41+   39-    SPACE SYMMETRY=1    SPIN SYMMETRY: Triplet 
 CONVERGENCE THRESHOLDS:    1.00E-05 (Density)    1.00E-07 (Energy)
 MAX. NUMBER OF ITERATIONS:       60
 INTERPOLATION TYPE:            DIIS
 INTERPOLATION STEPS:              2 (START)      1 (STEP)
 LEVEL SHIFTS:                 -0.60 (CLOSED) -0.30 (OPEN) 


 Molecular orbitals read from record     2100.2  Type=RHF/CANONICAL (state 1.1)

 Present basis size:      408
 Previous basis size:      62
 Previous occupation:      41
 Previous closed-shells:   39
 Previous core-orbitals:   10
 Present occupation:       41
 Present closed-shells:    39
 Present core-orbitals:    10
 Wavefunction symmetry:    1   Triplet 

 Orbital overlap <old|new>:  < 1.1| 1.1> = 1.000000   < 2.1| 2.1> = 1.000000   < 3.1| 3.1> = 1.000000   < 4.1| 4.1> = 1.000000
                             < 5.1| 5.1> = 1.000000   < 6.1| 6.1> = 1.000000   < 7.1| 7.1> = 1.000000   < 8.1| 8.1> = 1.000000
                             < 9.1| 9.1> = 1.000000   <10.1|10.1> = 1.000000   <11.1|11.1> = 1.000000   <12.1|12.1> = 1.000000
                             <13.1|13.1> = 1.000000   <14.1|14.1> = 1.000000   <15.1|15.1> = 1.000000   <16.1|16.1> = 1.000000
                             <17.1|17.1> = 1.000000   <18.1|18.1> = 1.000000   <19.1|19.1> = 1.000000   <20.1|20.1> = 1.000000
                             <21.1|21.1> = 1.000000   <22.1|22.1> = 1.000000   <23.1|23.1> = 1.000000   <24.1|24.1> = 1.000000
                             <25.1|25.1> = 1.000000   <26.1|26.1> = 1.000000   <27.1|27.1> = 1.000000   <28.1|28.1> = 1.000000
                             <29.1|29.1> = 1.000000   <30.1|30.1> = 1.000000   <31.1|31.1> = 1.000000   <32.1|32.1> = 1.000000
                             <33.1|33.1> = 1.000000   <34.1|34.1> = 1.000000   <35.1|35.1> = 1.000000   <36.1|36.1> = 1.000000
                             <37.1|37.1> = 1.000000   <38.1|38.1> = 1.000000   <39.1|39.1> = 1.000000   <40.1|40.1> = 1.000000
                             <41.1|41.1> = 1.000000


 Molecular orbital dump at record        2101.2

 ITERATION    DDIFF          GRAD             ENERGY        2-EL.EN.            DIPOLE MOMENTS         DIIS   ORB.
    1      0.000D+00      0.000D+00      -532.60052815   1474.397770    0.40044   -0.37488    0.43906    0    start
    2      0.000D+00      0.857D-02      -533.53182624   1486.806742    0.38086   -0.21857    0.36118    1    diag,B
    3      0.122D-01      0.260D-02      -533.66909829   1487.301936    0.57985   -0.25838    0.44835    2    diag,B
    4      0.450D-02      0.917D-03      -533.69425846   1487.372278    0.68360   -0.29158    0.48037    3    diag,B
    5      0.163D-02      0.368D-03      -533.69980376   1487.466667    0.78642   -0.30469    0.51500    4    diag,B
    6      0.832D-03      0.161D-03      -533.70105754   1487.398009    0.83808   -0.31078    0.52770    5    diag,B
    7      0.465D-03      0.674D-04      -533.70133106   1487.377547    0.86515   -0.30902    0.53358    6    diag,B
    8      0.220D-03      0.296D-04      -533.70139401   1487.372404    0.87388   -0.30714    0.53522    7    orth
    9      0.898D-04      0.152D-04      -533.70142101   1487.368364    0.87703   -0.30509    0.53603    8    diag,B
   10      0.556D-04      0.955D-05      -533.70143849   1487.369017    0.87776   -0.30419    0.53645    9    diag,B
   11      0.282D-04      0.803D-05      -533.70145523   1487.368535    0.87753   -0.30375    0.53658    9    diag,B
   12      0.218D-04      0.762D-05      -533.70147807   1487.368125    0.87672   -0.30348    0.53645    9    diag,B
   13      0.273D-04      0.736D-05      -533.70152871   1487.366730    0.87450   -0.30296    0.53572    9    diag,B
   14      0.619D-04      0.688D-05      -533.70163281   1487.363890    0.86917   -0.30163    0.53356    9    diag,B
   15      0.146D-03      0.596D-05      -533.70172277   1487.362059    0.86339   -0.29990    0.53067    9    diag,B
   16      0.160D-03      0.495D-05      -533.70179219   1487.360164    0.85741   -0.29763    0.52720    9    diag,B
   17      0.174D-03      0.368D-05      -533.70183293   1487.359146    0.85150   -0.29523    0.52326    9    diag,B
   18      0.179D-03      0.236D-05      -533.70184158   1487.359146    0.84918   -0.29404    0.52144    9    orth
   19      0.821D-04      0.124D-05      -533.70184347   1487.358270    0.84774   -0.29355    0.52037    9    diag,B
   20      0.455D-04      0.102D-05      -533.70184372   1487.358824    0.84763   -0.29345    0.52022    9    diag,B
   21      0.920D-05      0.652D-06      -533.70184384   1487.358832    0.84749   -0.29344    0.52010    9    diag,B
   22      0.564D-05      0.583D-06      -533.70184395   1487.358939    0.84748   -0.29344    0.52005    9    diag,B
   23      0.216D-05      0.557D-06      -533.70184407   1487.358905    0.84749   -0.29344    0.51999    9    diag,B
   24      0.224D-05      0.536D-06      -533.70184434   1487.358818    0.84760   -0.29339    0.51987    9    diag,B
   25      0.464D-05      0.503D-06      -533.70184498   1487.358587    0.84806   -0.29323    0.51957    9    diag,B
   26      0.129D-04      0.414D-06      -533.70184572   1487.358093    0.84893   -0.29293    0.51900    9    diag,B
   27      0.225D-04      0.261D-06      -533.70184595   1487.357821    0.84950   -0.29275    0.51860    9    diag,B
   28      0.146D-04      0.157D-06      -533.70184600   1487.357673    0.84975   -0.29268    0.51842    9    orth
   29      0.623D-05      0.937D-07      -533.70184600   1487.357661    0.84975   -0.29270    0.51841    0    orth

 Final alpha occupancy:  41
 Final beta  occupancy:  39

 !RHF STATE  1.1 Energy              -533.701845998099
 Nuclear energy                       555.64868572
 One-electron energy                -1833.02936211
 Two-electron energy                  743.67883039
 Virial quotient                       -1.00062504
 !RHF STATE  1.1 Dipole moment          0.84974874    -0.29269519     0.51841059
 Dipole moment /Debye                   2.15970441    -0.74390824     1.31758198

 Orbital energies:

         1.1          2.1          3.1          4.1          5.1          6.1          7.1          8.1          9.1         10.1
    -20.637785   -20.614452   -20.570177   -20.558334   -11.358930   -11.302754   -11.297239   -11.293299   -11.245550   -11.223771

        11.1         12.1         13.1         14.1         15.1         16.1         17.1         18.1         19.1         20.1
     -1.429657    -1.403309    -1.388843    -1.365276    -1.038568    -1.024266    -0.940729    -0.934004    -0.807671    -0.756045

        21.1         22.1         23.1         24.1         25.1         26.1         27.1         28.1         29.1         30.1
     -0.726076    -0.693283    -0.682122    -0.677103    -0.664312    -0.641518    -0.630189    -0.618100    -0.602824    -0.599406

        31.1         32.1         33.1         34.1         35.1         36.1         37.1         38.1         39.1         40.1
     -0.564080    -0.548765    -0.534274    -0.526575    -0.511424    -0.483498    -0.458478    -0.446985    -0.437133    -0.605775

        41.1         42.1         43.1
     -0.592314     0.045948     0.049839


 HOMO     41.1    -0.592314 =     -16.1177eV
 LUMO     42.1     0.045948 =       1.2503eV
 LUMO-HOMO         0.638262 =      17.3680eV


 **********************************************************************************************************************************
 DATASETS  * FILE   NREC   LENGTH (MB)   RECORD NAMES
              1      18       36.47       500      610      700      900      950      970     1001      129      960     1100   
                                          VAR    BASINP    GEOM    SYMINP    ZMAT    AOBASIS   BASIS     P2S    ABASIS      S 
                                         1400     1410     1200     1210     1080     1600     1650     1700   
                                           T        V       H0       H01     AOSYM     SMH    MOLCAS    OPER   

              2       6       10.52       700     1000      520     2100     1001     2101   
                                         GEOM     BASIS   MCVARS     RHF     BASIS     RHF  

 PROGRAMS   *        TOTAL   RHF-SCF       INT   RHF-SCF       INT
 CPU TIMES  *       311.65    174.68    133.43      0.43      2.88
 REAL TIME  *       347.24 SEC
 DISK USED  *        71.12 MB (local),       45.09 GB (total)
 SF USED    *         0.67 MB
 GA USED    *         0.00 MB       (max)       0.00 MB       (current)
 **********************************************************************************************************************************


 PROGRAM * CCSD (Restricted open-shell coupled cluster)     Authors: C. Hampel, H.-J. Werner, 1991, M. Deegan, P.J. Knowles, 1992

                   Density fitting integral evaluation by F.R. Manby, 2003,2007, G. Knizia, 2010


 Basis set AUG-CC-PVDZ/JKFIT generated.  Number of basis functions:   1244 
 Basis set CC-PVDZ-F12/OPTRI generated.  Number of basis functions:   924 
 Basis set AUG-CC-PVDZ/MP2FIT generated. Number of basis functions:   996 

 Convergence thresholds:  THRVAR = 1.00D-08  THRDEN = 1.00D-06

 CCSD(T)     terms to be evaluated (factor= 1.000)


 Number of core orbitals:          10 (  10 )
 Number of closed-shell orbitals:  29 (  29 )
 Number of active  orbitals:        2 (   2 )
 Number of external orbitals:     367 ( 367 )

 Number of N-1 electron functions:              60
 Number of N-2 electron functions:            1770
 Number of singly external CSFs:             22140
 Number of doubly external CSFs:         181546155
 Total number of CSFs:                   181568295

 Molecular orbitals read from record     2101.2  Type=RHF/CANONICAL (state 1.1)

 Integral transformation finished. Total CPU: 262.63 sec, npass=  1  Memory used:1223.72 MW

 Geminal basis:    OPTFULL  GEM_TYPE=SLATER  BETA=0.9  NGEM=6

 Optimizing Gaussian exponents for each gem_beta

 Geminal optimization for beta= 0.9000
 Weight function:   m=0, omega= 1.3652

 Augmented Hessian optimization of geminal fit. Trust ratio= 0.40000
 Convergence reached after  14 iterations. Final gradient= 9.47D-17, Step= 1.60D-08, Delta= 1.32D-09

 Alpha:                 0.16713     0.72638     2.57315     8.59263    32.33955   179.26007
 Coeff:                 0.29008     0.30523     0.17630     0.10448     0.06448     0.03994


 WFN_F12=FIX,EG    DECOUPLE_EXPL=F   HYBRID=0    NOX=F   SEMIINT_F12=T   CORE_SINGLES=F

 AO(A)-basis ORBITAL           loaded. Number of functions:     408
 RI(R)-basis CC-PVDZ-F12/OPTRI loaded. Number of functions:     924
 DF-basis AUG-CC-PVDZ/JKFIT    loaded. Number of functions:    1244

 Screening thresholds:   THRAO=  1.00D-10  THRMO=  1.00D-09  THRPROD=  1.00D-09
                         THRSW=  1.00D-05  THROV=  1.00D-12  THRAOF12= 1.00D-08

 CPU time for one-electron matrices              27.80 sec

 Construction of ABS:
 Pseudo-inverse stability          1.12E-11
 Smallest eigenvalue of S          6.89E-05  (threshold= 1.00E-08)
 Ratio eigmin/eigmax               8.06E-06  (threshold= 1.00E-09)
 Smallest eigenvalue of S kept     6.89E-05  (threshold= 6.89E-05, 0 functions deleted, 924 kept)

 Construction of CABS:
 Pseudo-inverse stability          1.40E-10
 Smallest eigenvalue of S          1.81E-06  (threshold= 1.00E-08)
 Ratio eigmin/eigmax               1.81E-06  (threshold= 1.00E-09)
 Smallest eigenvalue of S kept     1.81E-06  (threshold= 1.81E-06, 0 functions deleted, 924 kept)

 CPU time for basis constructions                 0.51 sec
 Fock operators(MO) rebuilt from dump record.
 CPU time for fock operators                      1.09 sec

                                      TOTAL          ALPHA          BETA    
  Singles Contributions MO        -0.007989571   -0.003990809   -0.003998761
  Singles Contributions CABS      -0.025006986   -0.013101447   -0.011905539
  Pure DF-RHF relaxation          -0.024419450

 CPU time for singles                             2.21 sec

 AO(A)-basis ORBITAL           loaded. Number of functions:     408
 RI(R)-basis CC-PVDZ-F12/OPTRI loaded. Number of functions:     924
 DF-basis AUG-CC-PVDZ/MP2FIT   loaded. Number of functions:     996

 Screening thresholds:   THRAO=  1.00D-10  THRMO=  1.00D-09  THRPROD=  1.00D-09
                         THRSW=  1.00D-05  THROV=  1.00D-12  THRAOF12= 1.00D-08

 CPU time for transformed integrals             461.33 sec
 CPU time for F12 matrices                      180.22 sec

 Diagonal F12 ansatz with fixed amplitudes:   TS= 0.5000  TT= 0.2500  TN= 0.3750

 ITER.     SQ.NORM      CORR.ENERGY   TOTAL ENERGY  ENERGY CHANGE      VAR         CPU   MICRO    DIIS
   1      1.50029448    -2.10744099  -535.83370644    -2.1319E+00   4.96E-01      8.38  1  1  1   0  0
   2      1.50152680    -2.10757190  -535.83383735    -1.3090E-04   3.57E-04     43.04  0  0  0   1  1
   3      1.50228765    -2.10846562  -535.83473107    -8.9372E-04   3.90E-06     83.49  0  0  0   2  2
   4      1.50231095    -2.10847334  -535.83473879    -7.7202E-06   3.97E-08    128.79  0  0  0   3  3
   5      1.50231416    -2.10847342  -535.83473887    -7.4640E-08   5.82E-10    180.60  0  0  0   4  4

 - - Continuing with F12/conv. amplitude coupling turned on.

   6      1.50565925    -2.11913345  -535.84539890    -1.0660E-02   4.63E-04    226.40  1  1  1   1  1
   7      1.50565443    -2.11913699  -535.84540244    -3.5371E-06   4.83E-08    278.02  1  1  1   2  2
   8      1.50565546    -2.11913626  -535.84540171     7.2936E-07   1.57E-10    330.94  1  1  1   3  3

 CPU time for iterative RMP2-F12                330.94 sec


 DF-RMP2-F12 doubles corrections:
 - - - - - - - - - - - - - - - - 
  Approx.                             TOTAL           A-B            A-A            B-B    
  RMP2-F12/3C(FIX)                -0.372628120   -0.326208219   -0.025719838   -0.020700063
  RMP2-F12/3*C(FIX)               -0.361965275   -0.318621876   -0.024064785   -0.019278615
  RMP2-F12/3*C(DX)                -0.366256932   -0.322787362   -0.024151171   -0.019318399
  RMP2-F12/3*C(FIX,DX)            -0.402266190   -0.357317040   -0.025109456   -0.019839694

 DF-RMP2-F12 doubles energies:
 - - - - - - - - - - - - - - -
  Approx.                             TOTAL           A-B            A-A            B-B    
  RMP2                            -1.738518572   -1.302407648   -0.230390811   -0.205720113
  RMP2-F12/3C(FIX)                -2.111146691   -1.628615867   -0.256110649   -0.226420176
  RMP2-F12/3*C(FIX)               -2.100483847   -1.621029523   -0.254455596   -0.224998728
  RMP2-F12/3*C(DX)                -2.104775504   -1.625195010   -0.254541982   -0.225038512
  RMP2-F12/3*C(FIX,DX)            -2.140784761   -1.659724687   -0.255500267   -0.225559807


  Reference energy                   -533.701845998091
  CABS relaxation correction to RHF    -0.024419450143
  New reference energy               -533.726265448234

  RMP2-F12 singles (MO) energy         -0.007989570596
  RMP2-F12 pair energy                 -2.111146691171
  RMP2-F12 correlation energy          -2.119136261766

 !RMP2-F12/3C(FIX) energy            -535.845401710001

 Starting RMP2 calculation, locsing= 0

 Wavefunction is spin-projected

 ITER.      SQ.NORM     CORR.ENERGY   TOTAL ENERGY   ENERGY CHANGE        DEN1      VAR(S)    VAR(P)  DIIS     TIME
   1      1.49553843    -1.73958424  -535.44143024    -1.73958424    -0.00632462  0.49D-04  0.23D-02  1  1  1336.66
   2      1.50124029    -1.74642744  -535.44827344    -0.00684321    -0.00001616  0.20D-05  0.65D-05  2  2  1380.35
   3      1.50143053    -1.74654671  -535.44839271    -0.00011926    -0.00000020  0.12D-06  0.54D-07  3  3  1424.70
   4      1.50143713    -1.74654836  -535.44839436    -0.00000165    -0.00000001  0.47D-08  0.95D-09  4  4  1471.09
   5      1.50143742    -1.74654824  -535.44839424     0.00000012    -0.00000000  0.16D-09  0.17D-10  5  5  1518.01

 Norm of t1 vector:      0.05406909      S-energy:    -0.00683648      T1 diagnostic:  0.00077505
 Norm of t2 vector:      0.70605520      P-energy:    -1.73971177
                                         Alpha-Beta:  -1.30430558
                                         Alpha-Alpha: -0.23040909
                                         Beta-Beta:   -0.20499710

 Spin contamination <S**2-Sz**2-Sz>     0.00000000
  Reference energy                   -533.701845998091
  CABS singles correction              -0.024419450143
  New reference energy               -533.726265448234
  RHF-RMP2 correlation energy          -1.746548244915
 !RHF-RMP2 energy                    -535.472813693149

  F12/3C(FIX) correction               -0.372628119595
  RHF-RMP2-F12 correlation energy      -2.119176364510
 !RHF-RMP2-F12 total energy          -535.845441812744
 (NB above energy spin projected)

 Starting RCCSD calculation

 ITER.      SQ.NORM     CORR.ENERGY   TOTAL ENERGY   ENERGY CHANGE        DEN1      VAR(S)    VAR(P)  DIIS     TIME
   1      1.50530448    -1.72816785  -535.43001385    -1.72816785    -0.04995023  0.13D-01  0.84D-02  0  0  3263.57
   2      1.54928780    -1.77034332  -535.47218932    -0.04217547    -0.00601749  0.13D-02  0.17D-02  1  1  4969.06
   3      1.57924027    -1.78149393  -535.48333992    -0.01115061    -0.00176569  0.17D-02  0.16D-03  2  2  6729.51
   4      1.59968427    -1.78820105  -535.49004705    -0.00670713    -0.00068696  0.62D-03  0.86D-04  3  3  8448.26
   5      1.62629652    -1.79146891  -535.49331491    -0.00326786    -0.00029037  0.32D-03  0.23D-04  4  4 10167.47
   6      1.64903584    -1.79291178  -535.49475778    -0.00144288    -0.00008262  0.76D-04  0.11D-04  5  5 11906.80
   7      1.66775178    -1.79423966  -535.49608566    -0.00132788    -0.00001599  0.14D-04  0.21D-05  6  6 13664.16
   8      1.67132055    -1.79442933  -535.49627533    -0.00018967    -0.00000491  0.41D-05  0.64D-06  6  1 15422.61
   9      1.67351314    -1.79450908  -535.49635508    -0.00007975    -0.00000187  0.16D-05  0.21D-06  6  3 17197.63
  10      1.67409414    -1.79453404  -535.49638004    -0.00002496    -0.00000064  0.57D-06  0.66D-07  6  2 18927.29
  11      1.67423365    -1.79452521  -535.49637121     0.00000884    -0.00000035  0.36D-06  0.27D-07  6  5 20648.37
  12      1.67452860    -1.79453911  -535.49638511    -0.00001391    -0.00000023  0.25D-06  0.12D-07  6  4 22330.32
  13      1.67459318    -1.79453541  -535.49638141     0.00000370    -0.00000017  0.19D-06  0.90D-08  6  6 24047.99
  14      1.67480301    -1.79454005  -535.49638605    -0.00000464    -0.00000011  0.12D-06  0.63D-08  6  1 25783.92
  15      1.67472955    -1.79452996  -535.49637596     0.00001009    -0.00000006  0.61D-07  0.51D-08  6  2 27417.49
  16      1.67476471    -1.79452513  -535.49637113     0.00000483    -0.00000002  0.22D-07  0.24D-08  6  3 29058.08
  17      1.67473369    -1.79452132  -535.49636732     0.00000381    -0.00000001  0.11D-07  0.14D-08  6  4 30683.41
  18      1.67481144    -1.79452384  -535.49636984    -0.00000252    -0.00000001  0.44D-08  0.57D-09  6  5 32314.45
  19      1.67486721    -1.79452689  -535.49637289    -0.00000305    -0.00000000  0.16D-08  0.26D-09  6  1 33935.42
  20      1.67491589    -1.79453024  -535.49637623    -0.00000334    -0.00000000  0.73D-09  0.82D-10  6  3 35561.12
  21      1.67495413    -1.79453274  -535.49637874    -0.00000250    -0.00000000  0.41D-09  0.26D-10  6  6 37176.61
  22      1.67495843    -1.79453285  -535.49637885    -0.00000011    -0.00000000  0.34D-09  0.16D-10  6  2 38813.56

 Norm of t1 vector:      0.32963109      S-energy:    -0.00856329      T1 diagnostic:  0.02918207
                                                                       D1 diagnostic:  0.16243207
 Norm of t2 vector:      0.75253025      P-energy:    -1.78596957
                                         Alpha-Beta:  -1.38394915
                                         Alpha-Alpha: -0.20957327
                                         Beta-Beta:   -0.19244715

 Singles amplitudes (print threshold =  0.500E-01):

         I         SYM. A    A   T(IA) [Beta-Beta]

        15         1         1     -0.05148441
        26         1         1      0.06952348
        28         1         2      0.14390275
        29         1         1     -0.19777006

 Spin contamination <S**2-Sz**2-Sz>     0.00000000

 For full I/O caching in triples, increase memory by 23.11 Mwords to 2823.16 Mwords.


 RESULTS
 =======

  Reference energy                   -533.701845998091
  CABS relaxation correction to RHF    -0.024419450143
  New reference energy               -533.726265448234

  F12 corrections for ansatz 3C(FIX) added to RCCSD energy. Coupling mode:  7

  RCCSD-F12a singles energy            -0.008563285332
  RCCSD-F12a pair energy               -2.146795488133
  RCCSD-F12a correlation energy        -2.155358773466
  Triples (T) contribution             -0.072345774638
  Total correlation energy             -2.227704548103

  RHF-RCCSD-F12a energy              -535.881624221700
  RHF-RCCSD[T]-F12a energy           -535.959745476367
  RHF-RCCSD-T-F12a energy            -535.952980223396
 !RHF-RCCSD(T)-F12a energy           -535.953969996337

 Program statistics:

 Available memory in ccsd:              2799991961
 Min. memory needed in ccsd:             496972529
 Max. memory used in ccsd:               732839993
 Max. memory used in cckext:             601192859 (22 integral passes)
 Max. memory used in cckint:            1223722100 ( 1 integral passes)


 **********************************************************************************************************************************
 DATASETS  * FILE   NREC   LENGTH (MB)   RECORD NAMES
              1      19       36.50       500      610      700      900      950      970     1001      129      960     1100   
                                          VAR    BASINP    GEOM    SYMINP    ZMAT    AOBASIS   BASIS     P2S    ABASIS      S 
                                         1400     1410     1200     1210     1080     1600     1650     1700      960(1)
                                           T        V       H0       H01     AOSYM     SMH    MOLCAS    OPER    ABASIS    

              2       7       12.53       700     1000      520     2100     1001     2101     7360   
                                         GEOM     BASIS   MCVARS     RHF     BASIS     RHF    F12ABS    

 PROGRAMS   *        TOTAL  RCCSD(T)   RHF-SCF       INT   RHF-SCF       INT
 CPU TIMES  *    116709.14 116397.48    174.68    133.43      0.43      2.88
 REAL TIME  *    119218.21 SEC
 DISK USED  *        23.19 GB (local),      230.03 GB (total)
 SF USED    *       162.13 GB
 GA USED    *         4.87 MB       (max)       0.00 MB       (current)
 **********************************************************************************************************************************
 Molecular orbitals read from record     2101.2  Type=RHF/CANONICAL (state 1.1)
 Occupation numbers read from record     2101.2  Type=RHF/RHF (state 1.1)
 Orbital energies read from record       2101.2  Type=RHF/CANONICAL (state 1.1)
 Redundancy group numbers read from rec  2101.2  Type=RHF/RHF (state 1.1)

 RCCSD(T)-F12A/cc-pVDZ-F12 energy=   -535.953969996337

   RCCSD(T)-F12A         RHF-SCF         RHF-SCF
   -535.95397000   -533.70184600   -532.60052815
 **********************************************************************************************************************************
 Molpro calculation terminated
