# Supplementary material for: Computational Investigation of Substituent Effects on the Alcohol + Carbonyl Channel of Peroxy Radical Self- and Cross-Reactions
Source: J Phys Chem A. 2023 Feb 8;127(7):1686–96. doi: 10.1021/acs.jpca.2c08927 (PMC9969516; doi:10.1021/acs.jpca.2c08927)
Supplement: Supplementary file 2 — jp2c08927_si_002.zip [file jp2c08927_si_002.zip › AceO--OiPrOH/hydroxyacetone_trip-molpro.out]

 Primary working directories    : -I
 Secondary working directories  : -I
 Wavefunction directory         : /wrk/hasangal/alkoxy/monomerinput/Final-Ts/acetonulalkoxide/triplet/ccsdt/hydroxyacetone_Conf-M0002-wb97-opt-molpro/
 Main file repository           : /wrk/hasangal/alkoxy/monomerinput/Final-Ts/acetonulalkoxide/triplet/ccsdt/hydroxyacetone_Conf-M0002-wb97-opt-molpro/-I/

 SHA1      : 1b9ee24a8c5e024cf7fb6ed92c8d2aa976a4c587
 NAME      : 2015.1.31
 ARCHNAME  : linux/x86_64
 FC        : /appl/opt/cluster_studio_xe2016/compilers_and_libraries_2016.0.109/linux/mpi/intel64/bin/mpiifort
 BLASLIB   : -L/appl/opt/cluster_studio_xe2016/compilers_and_libraries_2016.0.109/linux/mkl/lib/intel64 -lmkl_intel_ilp64 -lmkl_intel_thread -lmkl_core
 id        : cs

 Nodes     nprocs
 c635         7
 Number of processes for MPI-2 version of Molpro:   nprocs(total)=    8   nprocs(compute)=    7   nprocs(helper)=    1

 Using customized tuning parameters: mindgm=1; mindgv=20; mindgc=4; mindgr=1; noblas=0; minvec=7
 default implementation of scratch files=sf  

 ***,SCI
 memory,2800,m
 geomtyp=xyz
 NOSYM
 geometry={
 11
 hydroxyacetone_Conf-M0002-wb97-opt.log,Energy: -168339.7010144
 C         -1.35782        0.97956       -0.11596
 H         -2.42389        0.76156       -0.11932
 H         -1.05408        1.27062       -1.12592
 H         -1.16804        1.81055        0.56101
 C         -0.57177       -0.22063        0.36513
 C          0.91936       -0.01723        0.64042
 H          1.32464       -0.92126        1.09826
 H          0.99789        0.80439        1.35007
 O          1.66204        0.36340       -0.49900
 H          1.71504       -0.38374       -1.09640
 O         -0.82832       -1.33744       -0.25166
 }
 BASIS=MINAO
 END
 {rhf;
 wf,charge=0,spin=2}
 BASIS=VDZ-F12
 END
 {rhf;
 wf,charge=0,spin=2}
 rccsd(t)-f12a,gem_beta=0.9
 
 

 Variables initialized (889), CPU time= 0.00 sec
 Commands  initialized (702), CPU time= 0.01 sec, 572 directives.
 Default parameters read. Elapsed time= 0.60 sec

 Checking input...
 Passed
1


                                         ***  PROGRAM SYSTEM MOLPRO  ***
                                       Copyright, TTI GmbH Stuttgart, 2015
                                    Version 2015.1 linked Mar 22 2018 22:11:11


 **********************************************************************************************************************************
 LABEL *   SCI                                                                           
  64 bit mpp version                                                                     DATE: 17-Feb-19          TIME: 08:24:52  
 **********************************************************************************************************************************

 SHA1:             1b9ee24a8c5e024cf7fb6ed92c8d2aa976a4c587
 **********************************************************************************************************************************
 SETTING GEOMTYP        =    XYZ

 Variable memory set to 2800000000 words,  buffer space   230000 words

 ZSYMEL=NOSYM
 
 SETTING BASIS          =    MINAO


 Recomputing integrals since basis changed


 Using spherical harmonics

 Library entry C      S MINAO                selected for orbital group  1
 Library entry C      P MINAO                selected for orbital group  1
 Library entry H      S MINAO                selected for orbital group  2
 Library entry O      S MINAO                selected for orbital group  5
 Library entry O      P MINAO                selected for orbital group  5


 PROGRAM * SEWARD (Integral evaluation for generally contracted gaussian basis sets)     Author: Roland Lindh, 1990

 Geometry written to block  1 of record 700


 Point group  C1  


 ATOMIC COORDINATES

 NR  ATOM    CHARGE       X              Y              Z

   1  C       6.00   -2.565907926    1.851100123   -0.219132641
   2  H       1.00   -4.580488256    1.439139827   -0.225482121
   3  H       1.00   -1.991922513    2.401123808   -2.127680438
   4  H       1.00   -2.207275703    3.421443635    1.060155253
   5  C       6.00   -1.080488706   -0.416930275    0.689995700
   6  C       6.00    1.737338610   -0.032559981    1.210218405
   7  H       1.00    2.503206814   -1.740929090    2.075410614
   8  H       1.00    1.885738802    1.520076797    2.551262549
   9  O       8.00    3.140800408    0.686726474   -0.942973336
  10  H       1.00    3.240955893   -0.725163503   -2.071895723
  11  O       8.00   -1.565297943   -2.527395308   -0.475568477

 Bond lengths in Bohr (Angstrom)

 1-2  2.056279530  1-3  2.067496071  1-4  2.056981608  1-5  2.859536061  5-6  2.891111027
     ( 1.088136267)     ( 1.094071804)     ( 1.088507790)     ( 1.513201317)     ( 1.529910070)

  5-11  2.459195499   6- 7  2.062434647   6- 8  2.056964506   6- 9  2.668953483   9-10  1.810505505
       ( 1.301350215)       ( 1.091393414)       ( 1.088498740)       ( 1.412349360)       ( 0.958078253)

 Bond angles

  1- 5- 6  117.26160619   1- 5-11  115.31404486   2- 1- 3  108.81060864   2- 1- 4  109.00673778

  2-1-5  110.54899589   3-1-4  108.82098323   3-1-5  111.11710541   4-1-5  108.49425413

  5- 6- 7  109.10426545   5- 6- 8  106.73709279   5- 6- 9  113.77722512   6- 5-11  113.04937409

  6- 9-10  108.78195981   7- 6- 8  108.96265376   7- 6- 9  111.49377181   8- 6- 9  106.53518958

 NUCLEAR CHARGE:                   40
 NUMBER OF PRIMITIVE AOS:         155
 NUMBER OF SYMMETRY AOS:          155
 NUMBER OF CONTRACTIONS:           31   (  31A   )
 NUMBER OF CORE ORBITALS:           5   (   5A   )
 NUMBER OF VALENCE ORBITALS:       26   (  26A   )


 NUCLEAR REPULSION ENERGY  175.92567824

 Eigenvalues of metric

         1 0.187E+00 0.190E+00 0.236E+00 0.243E+00 0.249E+00 0.255E+00 0.294E+00 0.317E+00


 Contracted 2-electron integrals neglected if value below      1.0D-11
 AO integral compression algorithm  1   Integral accuracy      1.0D-11

     1.835 MB (compressed) written to integral file (100.0%)

     Node minimum: 0.262 MB, node maximum: 0.262 MB


 NUMBER OF SORTED TWO-ELECTRON INTEGRALS:      17395.     BUFFER LENGTH:  32768
 NUMBER OF SEGMENTS:   1  SEGMENT LENGTH:      17395      RECORD LENGTH: 524288

 Memory used in sort:       0.57 MW

 SORT1 READ      145923. AND WROTE       17328. INTEGRALS IN      1 RECORDS. CPU TIME:     0.01 SEC, REAL TIME:     0.07 SEC
 SORT2 READ      122799. AND WROTE      123256. INTEGRALS IN      7 RECORDS. CPU TIME:     0.01 SEC, REAL TIME:     0.05 SEC

 Node minimum:       17395.  Node maximum:       17821. integrals

 OPERATOR DM      FOR CENTER  0  COORDINATES:    0.000000    0.000000    0.000000


 **********************************************************************************************************************************
 DATASETS  * FILE   NREC   LENGTH (MB)   RECORD NAMES
              1      18       20.09       500      610      700      900      950      970     1000      129      960     1100   
                                          VAR    BASINP    GEOM    SYMINP    ZMAT    AOBASIS   BASIS     P2S    ABASIS      S 
                                         1400     1410     1200     1210     1080     1600     1650     1700   
                                           T        V       H0       H01     AOSYM     SMH    MOLCAS    OPER   

 PROGRAMS   *        TOTAL       INT
 CPU TIMES  *         0.98      0.87
 REAL TIME  *         8.93 SEC
 DISK USED  *        30.01 MB      
 GA USED    *         0.00 MB       (max)       0.00 MB       (current)
 **********************************************************************************************************************************


 PROGRAM * RHF-SCF (OPEN SHELL)       Authors: W. Meyer, H.-J. Werner


 NUMBER OF ELECTRONS:      21+   19-    SPACE SYMMETRY=1    SPIN SYMMETRY: Triplet 
 CONVERGENCE THRESHOLDS:    1.00E-05 (Density)    1.00E-07 (Energy)
 MAX. NUMBER OF ITERATIONS:       60
 INTERPOLATION TYPE:            DIIS
 INTERPOLATION STEPS:              2 (START)      1 (STEP)
 LEVEL SHIFTS:                 -0.60 (CLOSED) -0.30 (OPEN) 


 Orbital guess generated from atomic densities. Full valence occupancy:   20

 Molecular orbital dump at record        2100.2

 Initial alpha occupancy:  21
 Initial beta  occupancy:  19
 Wave function symmetry:    1

 ITERATION    DDIFF          GRAD             ENERGY        2-EL.EN.            DIPOLE MOMENTS         DIIS   ORB.
    1      0.000D+00      0.000D+00      -266.08341708    535.743688    0.93536    0.87734    0.47683    0    start
    2      0.000D+00      0.155D-01      -266.21372418    535.403304    0.38257   -0.05882   -0.12720    1    diag,B
    3      0.283D-01      0.549D-02      -266.24181369    534.968600    0.22682   -0.08427   -0.08247    2    diag,B
    4      0.853D-02      0.381D-02      -266.27454317    534.532548    0.03812   -0.12003   -0.03705    3    diag,B
    5      0.132D-01      0.188D-02      -266.28429614    534.505681   -0.03302   -0.14421   -0.01734    4    diag,B
    6      0.753D-02      0.669D-03      -266.28535751    534.490560   -0.04276   -0.13287   -0.00885    5    diag,B
    7      0.277D-02      0.331D-03      -266.28549778    534.503431   -0.04660   -0.13931   -0.01338    6    fixocc
    8      0.104D-02      0.195D-03      -266.28560739    534.500210   -0.04411   -0.12688   -0.00765    7    diag,B
    9      0.107D-02      0.116D-03      -266.28563159    534.515345   -0.04385   -0.12988   -0.00807    8    diag,B
   10      0.531D-03      0.560D-04      -266.28564136    534.516098   -0.04343   -0.12864   -0.00643    9    orth
   11      0.289D-03      0.287D-04      -266.28564481    534.513925   -0.04285   -0.12857   -0.00605    9    diag,B
   12      0.153D-03      0.151D-04      -266.28564586    534.514122   -0.04286   -0.12884   -0.00613    9    diag,B
   13      0.109D-03      0.721D-05      -266.28564604    534.514261   -0.04296   -0.12909   -0.00636    9    diag,B
   14      0.383D-04      0.494D-05      -266.28564613    534.513974   -0.04297   -0.12900   -0.00637    9    diag,B
   15      0.196D-04      0.400D-05      -266.28564628    534.513828   -0.04301   -0.12899   -0.00642    9    diag,B
   16      0.405D-04      0.291D-05      -266.28564642    534.514060   -0.04305   -0.12894   -0.00644    9    diag,B
   17      0.670D-04      0.110D-05      -266.28564643    534.514041   -0.04306   -0.12893   -0.00646    9    diag,B
   18      0.190D-04      0.485D-06      -266.28564644    534.513996   -0.04307   -0.12894   -0.00646    9    diag,B
   19      0.643D-05      0.128D-06      -266.28564644    534.513999   -0.04307   -0.12894   -0.00646    0    orth

 Final alpha occupancy:  21
 Final beta  occupancy:  19

 !RHF STATE 1.1 Energy               -266.285646435437
 Nuclear energy                       175.92567824
 One-electron energy                 -709.46832423
 Two-electron energy                  267.25699956
 Virial quotient                       -1.00228963
 !RHF STATE 1.1 Dipole moment          -0.04306790    -0.12893980    -0.00646394
 Dipole moment /Debye                  -0.10946051    -0.32771082    -0.01642861

 Orbital energies:

         1.1          2.1          3.1          4.1          5.1          6.1          7.1          8.1          9.1         10.1
    -20.658886   -20.551794   -11.472098   -11.452317   -11.409640    -1.444290    -1.404498    -1.082631    -1.003772    -0.813019

        11.1         12.1         13.1         14.1         15.1         16.1         17.1         18.1         19.1         20.1
     -0.732731    -0.701033    -0.684407    -0.643857    -0.632546    -0.612605    -0.590886    -0.542206    -0.506728    -0.659558

        21.1         22.1         23.1
     -0.414882     0.343839     0.377223

 HOMO     21.1    -0.414882 =     -11.2895eV
 LUMO     22.1     0.343839 =       9.3563eV
 LUMO-HOMO         0.758722 =      20.6459eV


 **********************************************************************************************************************************
 DATASETS  * FILE   NREC   LENGTH (MB)   RECORD NAMES
              1      18       20.09       500      610      700      900      950      970     1000      129      960     1100   
                                          VAR    BASINP    GEOM    SYMINP    ZMAT    AOBASIS   BASIS     P2S    ABASIS      S 
                                         1400     1410     1200     1210     1080     1600     1650     1700   
                                           T        V       H0       H01     AOSYM     SMH    MOLCAS    OPER   

              2       4        2.95       700     1000      520     2100   
                                         GEOM     BASIS   MCVARS     RHF  

 PROGRAMS   *        TOTAL       RHF       INT
 CPU TIMES  *         1.15      0.17      0.87
 REAL TIME  *        10.77 SEC
 DISK USED  *       192.65 MB      
 SF USED    *         0.00 MB      
 GA USED    *         0.00 MB       (max)       0.00 MB       (current)
 **********************************************************************************************************************************
 SETTING BASIS          =    VDZ-F12


 Recomputing integrals since basis changed


 Using spherical harmonics

 Library entry C      S cc-pVDZ-F12          selected for orbital group  1
 Library entry C      P cc-pVDZ-F12          selected for orbital group  1
 Library entry C      D cc-pVDZ-F12          selected for orbital group  1
 Library entry H      S cc-pVDZ-F12          selected for orbital group  2
 Library entry H      P cc-pVDZ-F12          selected for orbital group  2
 Library entry O      S cc-pVDZ-F12          selected for orbital group  5
 Library entry O      P cc-pVDZ-F12          selected for orbital group  5
 Library entry O      D cc-pVDZ-F12          selected for orbital group  5


 PROGRAM * SEWARD (Integral evaluation for generally contracted gaussian basis sets)     Author: Roland Lindh, 1990

 Geometry written to block  1 of record 700


 Point group  C1  


 ATOMIC COORDINATES

 NR  ATOM    CHARGE       X              Y              Z

   1  C       6.00   -2.565907926    1.851100123   -0.219132641
   2  H       1.00   -4.580488256    1.439139827   -0.225482121
   3  H       1.00   -1.991922513    2.401123808   -2.127680438
   4  H       1.00   -2.207275703    3.421443635    1.060155253
   5  C       6.00   -1.080488706   -0.416930275    0.689995700
   6  C       6.00    1.737338610   -0.032559981    1.210218405
   7  H       1.00    2.503206814   -1.740929090    2.075410614
   8  H       1.00    1.885738802    1.520076797    2.551262549
   9  O       8.00    3.140800408    0.686726474   -0.942973336
  10  H       1.00    3.240955893   -0.725163503   -2.071895723
  11  O       8.00   -1.565297943   -2.527395308   -0.475568477

 Bond lengths in Bohr (Angstrom)

 1-2  2.056279530  1-3  2.067496071  1-4  2.056981608  1-5  2.859536061  5-6  2.891111027
     ( 1.088136267)     ( 1.094071804)     ( 1.088507790)     ( 1.513201317)     ( 1.529910070)

  5-11  2.459195499   6- 7  2.062434647   6- 8  2.056964506   6- 9  2.668953483   9-10  1.810505505
       ( 1.301350215)       ( 1.091393414)       ( 1.088498740)       ( 1.412349360)       ( 0.958078253)

 Bond angles

  1- 5- 6  117.26160619   1- 5-11  115.31404486   2- 1- 3  108.81060864   2- 1- 4  109.00673778

  2-1-5  110.54899589   3-1-4  108.82098323   3-1-5  111.11710541   4-1-5  108.49425413

  5- 6- 7  109.10426545   5- 6- 8  106.73709279   5- 6- 9  113.77722512   6- 5-11  113.04937409

  6- 9-10  108.78195981   7- 6- 8  108.96265376   7- 6- 9  111.49377181   8- 6- 9  106.53518958

 NUCLEAR CHARGE:                   40
 NUMBER OF PRIMITIVE AOS:         271
 NUMBER OF SYMMETRY AOS:          261
 NUMBER OF CONTRACTIONS:          204   ( 204A   )
 NUMBER OF CORE ORBITALS:           5   (   5A   )
 NUMBER OF VALENCE ORBITALS:       26   (  26A   )


 NUCLEAR REPULSION ENERGY  175.92567824


 Eigenvalues of metric

         1 0.175E-03 0.242E-03 0.595E-03 0.804E-03 0.826E-03 0.105E-02 0.155E-02 0.176E-02


 Contracted 2-electron integrals neglected if value below      1.0D-11
 AO integral compression algorithm  1   Integral accuracy      1.0D-11

     983.564 MB (compressed) written to integral file ( 48.5%)

     Node minimum: 133.956 MB, node maximum: 145.228 MB


 NUMBER OF SORTED TWO-ELECTRON INTEGRALS:   31238046.     BUFFER LENGTH:  32768
 NUMBER OF SEGMENTS:   2  SEGMENT LENGTH:   15991171      RECORD LENGTH: 524288

 Memory used in sort:      16.55 MW

 SORT1 READ   253214555. AND WROTE    30016508. INTEGRALS IN     87 RECORDS. CPU TIME:     4.57 SEC, REAL TIME:     6.66 SEC
 SORT2 READ   210251223. AND WROTE   218624505. INTEGRALS IN   3780 RECORDS. CPU TIME:     0.63 SEC, REAL TIME:     3.30 SEC

 Node minimum:    31223111.  Node maximum:    31241034. integrals

 OPERATOR DM      FOR CENTER  0  COORDINATES:    0.000000    0.000000    0.000000


 **********************************************************************************************************************************
 DATASETS  * FILE   NREC   LENGTH (MB)   RECORD NAMES
              1      18       21.61       500      610      700      900      950      970     1001      129      960     1100   
                                          VAR    BASINP    GEOM    SYMINP    ZMAT    AOBASIS   BASIS     P2S    ABASIS      S 
                                         1400     1410     1200     1210     1080     1600     1650     1700   
                                           T        V       H0       H01     AOSYM     SMH    MOLCAS    OPER   

              2       5        3.00       700     1000      520     2100     1001   
                                         GEOM     BASIS   MCVARS     RHF     BASIS   

 PROGRAMS   *        TOTAL       INT       RHF       INT
 CPU TIMES  *         8.53      7.38      0.17      0.87
 REAL TIME  *        24.26 SEC
 DISK USED  *         3.66 GB      
 SF USED    *         0.00 MB      
 GA USED    *         0.00 MB       (max)       0.00 MB       (current)
 **********************************************************************************************************************************


 PROGRAM * RHF-SCF (OPEN SHELL)       Authors: W. Meyer, H.-J. Werner


 NUMBER OF ELECTRONS:      21+   19-    SPACE SYMMETRY=1    SPIN SYMMETRY: Triplet 
 CONVERGENCE THRESHOLDS:    1.00E-05 (Density)    1.00E-07 (Energy)
 MAX. NUMBER OF ITERATIONS:       60
 INTERPOLATION TYPE:            DIIS
 INTERPOLATION STEPS:              2 (START)      1 (STEP)
 LEVEL SHIFTS:                 -0.60 (CLOSED) -0.30 (OPEN) 


 Molecular orbitals read from record     2100.2  Type=RHF/CANONICAL (state 1.1)
 
 Present basis size:     204
 Previous basis size:     31
 Previous occupation:     21
 Previous closed-shells:  19
 Previous core-orbitals:   5
 Present occupation:      21
 Present closed-shells:   19
 Present core-orbitals:    5
 Wavefunction symmetry:    1   Triplet 

 Orbital overlap <old|new>:  < 1.1| 1.1> = 1.000000   < 2.1| 2.1> = 1.000000   < 3.1| 3.1> = 1.000000   < 4.1| 4.1> = 1.000000
                             < 5.1| 5.1> = 1.000000   < 6.1| 6.1> = 1.000000   < 7.1| 7.1> = 1.000000   < 8.1| 8.1> = 1.000000
                             < 9.1| 9.1> = 1.000000   <10.1|10.1> = 1.000000   <11.1|11.1> = 1.000000   <12.1|12.1> = 1.000000
                             <13.1|13.1> = 1.000000   <14.1|14.1> = 1.000000   <15.1|15.1> = 1.000000   <16.1|16.1> = 1.000000
                             <17.1|17.1> = 1.000000   <18.1|18.1> = 1.000000   <19.1|19.1> = 1.000000   <20.1|20.1> = 1.000000
                             <21.1|21.1> = 1.000000

 Molecular orbital dump at record        2101.2

 ITERATION    DDIFF          GRAD             ENERGY        2-EL.EN.            DIPOLE MOMENTS         DIIS   ORB.
    1      0.000D+00      0.000D+00      -266.28564644    534.513999   -0.04307   -0.12894   -0.00646    0    start
    2      0.000D+00      0.116D-01      -266.73138620    540.111674   -0.02002   -0.04565   -0.03236    1    diag,B
    3      0.167D-01      0.351D-02      -266.79953829    540.481870   -0.04882   -0.02737    0.06729    2    diag,B
    4      0.632D-02      0.121D-02      -266.81189585    540.460000   -0.06316   -0.01689    0.09074    3    diag,B
    5      0.224D-02      0.491D-03      -266.81478668    540.509726   -0.07566    0.00345    0.11976    4    diag,B
    6      0.153D-02      0.192D-03      -266.81531762    540.465333   -0.08196    0.01373    0.12830    5    diag,B
    7      0.955D-03      0.702D-04      -266.81539916    540.461649   -0.08527    0.01796    0.13133    6    diag,B
    8      0.472D-03      0.222D-04      -266.81540801    540.458688   -0.08620    0.01853    0.13139    7    orth
    9      0.122D-03      0.790D-05      -266.81540921    540.458838   -0.08649    0.01843    0.13117    8    diag,B
   10      0.463D-04      0.261D-05      -266.81540934    540.458775   -0.08650    0.01840    0.13109    9    diag,B
   11      0.162D-04      0.109D-05      -266.81540937    540.458812   -0.08649    0.01836    0.13104    9    diag,B
   12      0.656D-05      0.539D-06      -266.81540939    540.458799   -0.08648    0.01837    0.13103    0    orth

 Final alpha occupancy:  21
 Final beta  occupancy:  19

 !RHF STATE 1.1 Energy               -266.815409386788
 Nuclear energy                       175.92567824
 One-electron energy                 -712.97048728
 Two-electron energy                  270.22939966
 Virial quotient                       -1.00066252
 !RHF STATE 1.1 Dipole moment          -0.08647669     0.01836597     0.13103347
 Dipole moment /Debye                  -0.21978743     0.04667859     0.33303204

 Orbital energies:

         1.1          2.1          3.1          4.1          5.1          6.1          7.1          8.1          9.1         10.1
    -20.630693   -20.568585   -11.294372   -11.278973   -11.234559    -1.397598    -1.369011    -1.019377    -0.944696    -0.776647

        11.1         12.1         13.1         14.1         15.1         16.1         17.1         18.1         19.1         20.1
     -0.703070    -0.662243    -0.637920    -0.589554    -0.582627    -0.554554    -0.545063    -0.518180    -0.464592    -0.619437

        21.1         22.1         23.1
     -0.347616     0.057013     0.060805

 HOMO     21.1    -0.347616 =      -9.4591eV
 LUMO     22.1     0.057013 =       1.5514eV
 LUMO-HOMO         0.404629 =      11.0105eV


 **********************************************************************************************************************************
 DATASETS  * FILE   NREC   LENGTH (MB)   RECORD NAMES
              1      18       21.61       500      610      700      900      950      970     1001      129      960     1100   
                                          VAR    BASINP    GEOM    SYMINP    ZMAT    AOBASIS   BASIS     P2S    ABASIS      S 
                                         1400     1410     1200     1210     1080     1600     1650     1700   
                                           T        V       H0       H01     AOSYM     SMH    MOLCAS    OPER   

              2       6        6.66       700     1000      520     2100     1001     2101   
                                         GEOM     BASIS   MCVARS     RHF     BASIS     RHF  

 PROGRAMS   *        TOTAL       RHF       INT       RHF       INT
 CPU TIMES  *        13.28      4.75      7.38      0.17      0.87
 REAL TIME  *        34.43 SEC
 DISK USED  *         3.74 GB      
 SF USED    *         0.17 MB      
 GA USED    *         0.00 MB       (max)       0.00 MB       (current)
 **********************************************************************************************************************************


 PROGRAM * CCSD (Restricted open-shell coupled cluster)     Authors: C. Hampel, H.-J. Werner, 1991, M. Deegan, P.J. Knowles, 1992

                   Density fitting integral evaluation by F.R. Manby, 2003,2007, G. Knizia, 2010

 Basis set CC-PVDZ/JKFIT generated.      Number of basis functions:   488 
 Basis set CC-PVDZ-F12/OPTRI generated.  Number of basis functions:   462 
 Basis set AUG-CC-PVDZ/MP2FIT generated. Number of basis functions:   498 

 Convergence thresholds:  THRVAR = 1.00D-08  THRDEN = 1.00D-06

 CCSD(T)     terms to be evaluated (factor= 1.000)


 Number of core orbitals:           5 (   5 )
 Number of closed-shell orbitals:  14 (  14 )
 Number of active  orbitals:        2 (   2 )
 Number of external orbitals:     183 ( 183 )

 Memory could be reduced to 182.96 Mwords without degradation in triples

 Number of N-1 electron functions:              30
 Number of N-2 electron functions:             435
 Number of singly external CSFs:              5550
 Number of doubly external CSFs:          11257620
 Total number of CSFs:                    11263170

 Molecular orbitals read from record     2101.2  Type=RHF/CANONICAL (state 1.1)

 Integral transformation finished. Total CPU:   9.82 sec, npass=  1  Memory used:  82.69 MW
 
 Geminal basis:    OPTFULL  GEM_TYPE=SLATER  BETA=0.9  NGEM=6

 Optimizing Gaussian exponents for each gem_beta

 Geminal optimization for beta= 0.9000
 Weight function:   m=0, omega= 1.3652

 Augmented Hessian optimization of geminal fit. Trust ratio= 0.40000
 Convergence reached after  14 iterations. Final gradient= 2.53D-17, Step= 1.17D-08, Delta= 1.32D-09
 
 Alpha:                 0.16713     0.72638     2.57315     8.59263    32.33955   179.26007
 Coeff:                 0.29008     0.30523     0.17630     0.10448     0.06448     0.03994
 
 
 WFN_F12=FIX,EG    DECOUPLE_EXPL=F   HYBRID=0    NOX=F   SEMIINT_F12=T   CORE_SINGLES=F
 
 AO(A)-basis ORBITAL           loaded. Number of functions:     204
 RI(R)-basis CC-PVDZ-F12/OPTRI loaded. Number of functions:     462
 DF-basis CC-PVDZ/JKFIT        loaded. Number of functions:     488

 Screening thresholds:   THRAO=  1.00D-10  THRMO=  1.00D-09  THRPROD=  1.00D-09
                         THRSW=  1.00D-05  THROV=  1.00D-12  THRAOF12=   1.00D-08

 CPU time for one-electron matrices               3.35 sec
 
 Construction of ABS:
 Pseudo-inverse stability          6.94E-12
 Smallest eigenvalue of S          1.37E-04  (threshold= 1.00E-08)
 Ratio eigmin/eigmax               1.81E-05  (threshold= 1.00E-09)
 Smallest eigenvalue of S kept     1.37E-04  (threshold= 1.37E-04, 0 functions deleted, 462 kept)
 
 Construction of CABS:
 Pseudo-inverse stability          4.03E-11
 Smallest eigenvalue of S          4.96E-06  (threshold= 1.00E-08)
 Ratio eigmin/eigmax               4.96E-06  (threshold= 1.00E-09)
 Smallest eigenvalue of S kept     4.96E-06  (threshold= 4.96E-06, 0 functions deleted, 462 kept)
 
 CPU time for basis constructions                 0.13 sec
 Fock operators(MO) rebuilt from dump record.
 CPU time for fock operators                      0.18 sec
 
                                      TOTAL          ALPHA          BETA    
  Singles Contributions MO        -0.005757620   -0.002869293   -0.002888327
  Singles Contributions CABS      -0.012392940   -0.006447422   -0.005945518
  Pure DF-RHF relaxation          -0.012022320
 
 CPU time for singles                             0.41 sec
 
 AO(A)-basis ORBITAL           loaded. Number of functions:     204
 RI(R)-basis CC-PVDZ-F12/OPTRI loaded. Number of functions:     462
 DF-basis AUG-CC-PVDZ/MP2FIT   loaded. Number of functions:     498

 Screening thresholds:   THRAO=  1.00D-10  THRMO=  1.00D-09  THRPROD=  1.00D-09
                         THRSW=  1.00D-05  THROV=  1.00D-12  THRAOF12=   1.00D-08

 CPU time for transformed integrals               8.70 sec
 CPU time for F12 matrices                        5.24 sec

 Diagonal F12 ansatz with fixed amplitudes:   TS= 0.5000  TT= 0.2500  TN= 0.3750
 
 ITER.     SQ.NORM      CORR.ENERGY   TOTAL ENERGY  ENERGY CHANGE      VAR         CPU   MICRO    DIIS
   1      1.24067823    -1.03061251  -267.85804422    -1.0426E+00   2.37E-01      0.33  1  1  1   0  0
   2      1.24093433    -1.03042273  -267.85785443     1.8978E-04   2.27E-04      1.53  0  0  0   1  1
   3      1.24141705    -1.03099902  -267.85843072    -5.7629E-04   2.09E-06      2.78  0  0  0   2  2
   4      1.24142698    -1.03100331  -267.85843501    -4.2888E-06   1.88E-08      4.21  0  0  0   3  3
   5      1.24142857    -1.03100334  -267.85843505    -3.7832E-08   2.41E-10      5.80  0  0  0   4  4
 
 - - Continuing with F12/conv. amplitude coupling turned on.
 
   6      1.24298686    -1.03612069  -267.86355240    -5.1174E-03   2.30E-04      7.24  1  1  1   1  1
   7      1.24298318    -1.03612232  -267.86355402    -1.6225E-06   3.39E-08      8.73  1  1  1   2  2
   8      1.24298379    -1.03612200  -267.86355371     3.1149E-07   9.94E-11     10.35  1  1  1   3  3
 
 CPU time for iterative RMP2-F12                 10.35 sec
 
 
 DF-RMP2-F12 doubles corrections:
 - - - - - - - - - - - - - - - - 
  Approx.                             TOTAL           A-B            A-A            B-B    
  RMP2-F12/3C(FIX)                -0.184933798   -0.161603833   -0.013879051   -0.009450914
  RMP2-F12/3*C(FIX)               -0.179815138   -0.157971670   -0.013031001   -0.008812467
  RMP2-F12/3*C(DX)                -0.181865312   -0.159954401   -0.013079838   -0.008831073
  RMP2-F12/3*C(FIX,DX)            -0.199460234   -0.176865490   -0.013506816   -0.009087928
 
 DF-RMP2-F12 doubles energies:
 - - - - - - - - - - - - - - -
  Approx.                             TOTAL           A-B            A-A            B-B    
  RMP2                            -0.845430586   -0.633646350   -0.117208663   -0.094575574
  RMP2-F12/3C(FIX)                -1.030364384   -0.795250183   -0.131087713   -0.104026488
  RMP2-F12/3*C(FIX)               -1.025245725   -0.791618020   -0.130239664   -0.103388041
  RMP2-F12/3*C(DX)                -1.027295899   -0.793600751   -0.130288501   -0.103406647
  RMP2-F12/3*C(FIX,DX)            -1.044890820   -0.810511840   -0.130715478   -0.103663502
 
 
  Reference energy                   -266.815409386787
  CABS relaxation correction to RHF    -0.012022320005
  New reference energy               -266.827431706792
 
  RMP2-F12 singles (MO) energy         -0.005757620324
  RMP2-F12 pair energy                 -1.030364384177
  RMP2-F12 correlation energy          -1.036122004501
 
 !RMP2-F12/3C(FIX) energy            -267.863553711293

 Starting RMP2 calculation

 Wavefunction is spin-projected

 ITER.      SQ.NORM     CORR.ENERGY   TOTAL ENERGY   ENERGY CHANGE        DEN1      VAR(S)    VAR(P)  DIIS     TIME
   1      1.23840473    -0.84810341  -267.66351280    -0.84810341    -0.00273803  0.23D-04  0.98D-03  1  1    40.97
   2      1.24080787    -0.85106092  -267.66647031    -0.00295751    -0.00000644  0.64D-06  0.25D-05  2  2    42.40
   3      1.24088068    -0.85110843  -267.66651782    -0.00004751    -0.00000006  0.29D-07  0.17D-07  3  3    43.90
   4      1.24088249    -0.85110871  -267.66651809    -0.00000028    -0.00000000  0.84D-09  0.24D-09  4  4    45.46

 Norm of t1 vector:      0.04722008      S-energy:    -0.00497957      T1 diagnostic:  0.00069400
 Norm of t2 vector:      0.48852099      P-energy:    -0.84612913
                                         Alpha-Beta:  -0.63466242
                                         Alpha-Alpha: -0.11725561
                                         Beta-Beta:   -0.09421110

 Spin contamination <S**2-Sz**2-Sz>     0.00000000
  Reference energy                   -266.827431706792
  RHF-RMP2 correlation energy          -0.851108705283
 !RHF-RMP2 energy                    -267.678540412075
 (NB above energy spin projected)

 Starting RCCSD calculation

 ITER.      SQ.NORM     CORR.ENERGY   TOTAL ENERGY   ENERGY CHANGE        DEN1      VAR(S)    VAR(P)  DIIS     TIME
   1      1.24622440    -0.84798944  -267.66339883    -0.84798944    -0.02325144  0.58D-02  0.39D-02  1  1    72.38
   2      1.26789978    -0.86884362  -267.68425300    -0.02085417    -0.00253712  0.53D-03  0.70D-03  2  2    97.33
   3      1.28127627    -0.87435440  -267.68976379    -0.00551079    -0.00059834  0.50D-03  0.65D-04  3  3   122.35
   4      1.28995016    -0.87669461  -267.69210399    -0.00234020    -0.00021691  0.16D-03  0.32D-04  4  4   147.37
   5      1.29924551    -0.87795172  -267.69336111    -0.00125712    -0.00007159  0.66D-04  0.77D-05  5  5   172.55
   6      1.30581289    -0.87851149  -267.69392087    -0.00055976    -0.00001576  0.11D-04  0.27D-05  6  6   197.77
   7      1.30904932    -0.87878458  -267.69419396    -0.00027309    -0.00000428  0.36D-05  0.56D-06  6  1   222.96
   8      1.30971116    -0.87882648  -267.69423587    -0.00004190    -0.00000138  0.11D-05  0.21D-06  6  2   248.24
   9      1.31005507    -0.87883219  -267.69424158    -0.00000571    -0.00000045  0.41D-06  0.48D-07  6  1   273.48
  10      1.31027891    -0.87884819  -267.69425757    -0.00001599    -0.00000011  0.61D-07  0.24D-07  6  3   298.37
  11      1.31026510    -0.87883603  -267.69424542     0.00001215    -0.00000002  0.16D-07  0.30D-08  6  5   324.31
  12      1.31031663    -0.87884016  -267.69424955    -0.00000413    -0.00000001  0.43D-08  0.93D-09  6  4   351.91
  13      1.31033187    -0.87884130  -267.69425069    -0.00000114    -0.00000000  0.16D-08  0.27D-09  6  6   377.11
  14      1.31034051    -0.87884277  -267.69425215    -0.00000146    -0.00000000  0.69D-09  0.10D-09  6  2   402.31
  15      1.31033353    -0.87884246  -267.69425184     0.00000031    -0.00000000  0.21D-09  0.24D-10  6  1   427.51

 Norm of t1 vector:      0.19669742      S-energy:    -0.00583414      T1 diagnostic:  0.02418747
                                                                       D1 diagnostic:  0.10152223
 Norm of t2 vector:      0.52119445      P-energy:    -0.87300831
                                         Alpha-Beta:  -0.67587867
                                         Alpha-Alpha: -0.10796715
                                         Beta-Beta:   -0.08916250

 Singles amplitudes (print threshold =  0.500E-01):

         I         SYM. A    A   T(IA) [Beta-Beta]

         8         1         2     -0.06024137
        10         1         1     -0.06268394
        14         1         1      0.09794403

 Spin contamination <S**2-Sz**2-Sz>     0.00000000

 Memory could be reduced to 203.03 Mwords without degradation in triples
 

 RESULTS
 =======

  Reference energy                   -266.815409386787
  CABS relaxation correction to RHF    -0.012022320005
  New reference energy               -266.827431706792
 
  F12 corrections for ansatz 3C(FIX) added to RCCSD energy. Coupling mode:  7
 
  RCCSD-F12a singles energy            -0.005834144740
  RCCSD-F12a pair energy               -1.052204513662
  RCCSD-F12a correlation energy        -1.058038658402
  Triples (T) contribution             -0.033137610354
  Total correlation energy             -1.091176268756
 
  RHF-RCCSD-F12a energy              -267.885470365194
  RHF-RCCSD[T]-F12a energy           -267.920659615997
  RHF-RCCSD-T-F12a energy            -267.918152817293
 !RHF-RCCSD(T)-F12a energy           -267.918607975547

 Program statistics:

 Available memory in ccsd:              2799997692
 Min. memory needed in ccsd:              31837696
 Max. memory used in ccsd:                46065635
 Max. memory used in cckext:              37713143 (15 integral passes)
 Max. memory used in cckint:              82691970 ( 1 integral passes)


 **********************************************************************************************************************************
 DATASETS  * FILE   NREC   LENGTH (MB)   RECORD NAMES
              1      18       21.61       500      610      700      900      950      970     1001      129      960     1100   
                                          VAR    BASINP    GEOM    SYMINP    ZMAT    AOBASIS   BASIS     P2S    ABASIS      S 
                                         1400     1410     1200     1210     1080     1600     1650     1700   
                                           T        V       H0       H01     AOSYM     SMH    MOLCAS    OPER   

              2       7        7.17       700     1000      520     2100     1001     2101     7360   
                                         GEOM     BASIS   MCVARS     RHF     BASIS     RHF    F12ABS    

 PROGRAMS   *        TOTAL      F12A       RHF       INT       RHF       INT
 CPU TIMES  *       758.59    745.31      4.75      7.38      0.17      0.87
 REAL TIME  *      1152.38 SEC
 DISK USED  *        13.71 GB      
 SF USED    *        10.74 GB      
 GA USED    *         2.47 MB       (max)       0.00 MB       (current)
 **********************************************************************************************************************************

 RCCSD(T)-F12A/cc-pVDZ-F12 energy=   -267.918607975547

   RCCSD(T)-F12A        RHF-SCF         RHF-SCF 
   -267.91860798   -266.81540939   -266.28564644
 **********************************************************************************************************************************
 Molpro calculation terminated
 Variable memory released
