# Supplementary material for: Computational Investigation of Substituent Effects on the Alcohol + Carbonyl Channel of Peroxy Radical Self- and Cross-Reactions
Source: J Phys Chem A. 2023 Feb 8;127(7):1686–96. doi: 10.1021/acs.jpca.2c08927 (PMC9969516; doi:10.1021/acs.jpca.2c08927)
Supplement: Supplementary file 2 — jp2c08927_si_002.zip [file jp2c08927_si_002.zip › AceO--OiPrOH/methyl-glyxal-triplet-molpro.out]

 Primary working directories    : -I
 Secondary working directories  : -I
 Wavefunction directory         : /wrk/hasangal/DONOTREMOVE/alkoxy/monomerinput/final-product/acetonulalkoxide/triplet/methylglyoxal/opt-calcall/ccsdt/methyl-glyxal-triplet-molpro/
 Main file repository           : /wrk/hasangal/DONOTREMOVE/alkoxy/monomerinput/final-product/acetonulalkoxide/triplet/methylglyoxal/opt-calcall/ccsdt/methyl-glyxal-triplet-molpro/-I/

 SHA1      : 1b9ee24a8c5e024cf7fb6ed92c8d2aa976a4c587
 NAME      : 2015.1.31
 ARCHNAME  : linux/x86_64
 FC        : /appl/opt/cluster_studio_xe2016/compilers_and_libraries_2016.0.109/linux/mpi/intel64/bin/mpiifort
 BLASLIB   : -L/appl/opt/cluster_studio_xe2016/compilers_and_libraries_2016.0.109/linux/mkl/lib/intel64 -lmkl_intel_ilp64 -lmkl_intel_thread -lmkl_core
 id        : cs

 Nodes     nprocs
 c637         7
 Number of processes for MPI-2 version of Molpro:   nprocs(total)=    8   nprocs(compute)=    7   nprocs(helper)=    1

 Using customized tuning parameters: mindgm=1; mindgv=20; mindgc=4; mindgr=1; noblas=0; minvec=7
 default implementation of scratch files=sf  

 ***,SCI
 memory,2800,m
 geomtyp=xyz
 NOSYM
 geometry={
 9
 methyl-glyxal-triplet.log,Energy: -167594.7756991
 C         -0.76870       -1.30265        0.00000
 H         -1.34909       -1.56173       -0.88448
 H         -1.34980       -1.56163        0.88404
 H          0.18672       -1.82333        0.00039
 C         -0.50172        0.18507        0.00001
 O         -1.40657        1.00788       -0.00000
 C          0.92208        0.59669       -0.00000
 H          1.07207        1.67785       -0.00002
 O          1.84784       -0.20862        0.00000
 }
 BASIS=MINAO
 END
 {rhf;
 wf,charge=0,spin=2}
 BASIS=VDZ-F12
 END
 {rhf;
 wf,charge=0,spin=2}
 rccsd(t)-f12a,gem_beta=0.9
 
 

 Variables initialized (889), CPU time= 0.01 sec
 Commands  initialized (702), CPU time= 0.01 sec, 572 directives.
 Default parameters read. Elapsed time= 0.20 sec

 Checking input...
 Passed
1


                                         ***  PROGRAM SYSTEM MOLPRO  ***
                                       Copyright, TTI GmbH Stuttgart, 2015
                                    Version 2015.1 linked Mar 22 2018 22:11:11


 **********************************************************************************************************************************
 LABEL *   SCI                                                                           
  64 bit mpp version                                                                     DATE: 11-Jun-20          TIME: 00:58:00  
 **********************************************************************************************************************************

 SHA1:             1b9ee24a8c5e024cf7fb6ed92c8d2aa976a4c587
 **********************************************************************************************************************************
 SETTING GEOMTYP        =    XYZ

 Variable memory set to 2800000000 words,  buffer space   230000 words

 ZSYMEL=NOSYM
 
 SETTING BASIS          =    MINAO


 Recomputing integrals since basis changed


 Using spherical harmonics

 Library entry C      S MINAO                selected for orbital group  1
 Library entry C      P MINAO                selected for orbital group  1
 Library entry H      S MINAO                selected for orbital group  2
 Library entry O      S MINAO                selected for orbital group  4
 Library entry O      P MINAO                selected for orbital group  4


 PROGRAM * SEWARD (Integral evaluation for generally contracted gaussian basis sets)     Author: Roland Lindh, 1990

 Geometry written to block  1 of record 700


 Point group  C1  


 ATOMIC COORDINATES

 NR  ATOM    CHARGE       X              Y              Z

   1  C       6.00   -1.452632472   -2.461651736    0.000000000
   2  H       1.00   -2.549410617   -2.951241981   -1.671424963
   3  H       1.00   -2.550752323   -2.951053008    1.670593483
   4  H       1.00    0.352849662   -3.445594335    0.000736993
   5  C       6.00   -0.948113391    0.349731614    0.000018897
   6  O       8.00   -2.658032075    1.904617166    0.000000000
   7  C       6.00    1.742478665    1.127580681    0.000000000
   8  H       1.00    2.025918686    3.170676978   -0.000037795
   9  O       8.00    3.491911522   -0.394234664    0.000000000

 Bond lengths in Bohr (Angstrom)

 1-2  2.058223096  1-3  2.058218501  1-4  2.056188055  1-5  2.856294075  5-6  2.311166586
     ( 1.089164757)     ( 1.089162326)     ( 1.088087860)     ( 1.511485732)     ( 1.223016688)

 5-7  2.800773962  7-8  2.062663503  7-9  2.318714572
     ( 1.482105753)     ( 1.091514519)     ( 1.227010910)

 Bond angles

  1-5-6  122.10751403   1-5-7  116.29832980   2-1-3  108.55823626   2-1-4  110.75468488

  2-1-5  109.16318178   3-1-4  110.75683729   3-1-5  109.16407732   4-1-5  108.41550796

  5-7-8  114.02282626   5-7-9  122.85573603   6-5-7  121.59415615   8-7-9  123.12143770

 NUCLEAR CHARGE:                   38
 NUMBER OF PRIMITIVE AOS:         145
 NUMBER OF SYMMETRY AOS:          145
 NUMBER OF CONTRACTIONS:           29   (  29A   )
 NUMBER OF CORE ORBITALS:           5   (   5A   )
 NUMBER OF VALENCE ORBITALS:       24   (  24A   )


 NUCLEAR REPULSION ENERGY  160.45377442


 Eigenvalues of metric

         1 0.183E+00 0.196E+00 0.209E+00 0.232E+00 0.252E+00 0.254E+00 0.278E+00 0.297E+00


 Contracted 2-electron integrals neglected if value below      1.0D-11
 AO integral compression algorithm  1   Integral accuracy      1.0D-11

     1.835 MB (compressed) written to integral file (100.0%)

     Node minimum: 0.262 MB, node maximum: 0.262 MB


 NUMBER OF SORTED TWO-ELECTRON INTEGRALS:      13671.     BUFFER LENGTH:  32768
 NUMBER OF SEGMENTS:   1  SEGMENT LENGTH:      13671      RECORD LENGTH: 524288

 Memory used in sort:       0.57 MW

 SORT1 READ      114521. AND WROTE       11965. INTEGRALS IN      1 RECORDS. CPU TIME:     0.01 SEC, REAL TIME:     0.03 SEC
 SORT2 READ       83504. AND WROTE       94830. INTEGRALS IN      7 RECORDS. CPU TIME:     0.00 SEC, REAL TIME:     0.02 SEC

 Node minimum:       13361.  Node maximum:       13734. integrals

 OPERATOR DM      FOR CENTER  0  COORDINATES:    0.000000    0.000000    0.000000


 **********************************************************************************************************************************
 DATASETS  * FILE   NREC   LENGTH (MB)   RECORD NAMES
              1      18       20.05       500      610      700      900      950      970     1000      129      960     1100   
                                          VAR    BASINP    GEOM    SYMINP    ZMAT    AOBASIS   BASIS     P2S    ABASIS      S 
                                         1400     1410     1200     1210     1080     1600     1650     1700   
                                           T        V       H0       H01     AOSYM     SMH    MOLCAS    OPER   

 PROGRAMS   *        TOTAL       INT
 CPU TIMES  *         0.75      0.63
 REAL TIME  *         5.25 SEC
 DISK USED  *        29.78 MB      
 GA USED    *         0.00 MB       (max)       0.00 MB       (current)
 **********************************************************************************************************************************


 PROGRAM * RHF-SCF (OPEN SHELL)       Authors: W. Meyer, H.-J. Werner


 NUMBER OF ELECTRONS:      20+   18-    SPACE SYMMETRY=1    SPIN SYMMETRY: Triplet 
 CONVERGENCE THRESHOLDS:    1.00E-05 (Density)    1.00E-07 (Energy)
 MAX. NUMBER OF ITERATIONS:       60
 INTERPOLATION TYPE:            DIIS
 INTERPOLATION STEPS:              2 (START)      1 (STEP)
 LEVEL SHIFTS:                 -0.60 (CLOSED) -0.30 (OPEN) 


 Orbital guess generated from atomic densities. Full valence occupancy:   19

 Molecular orbital dump at record        2100.2

 Initial alpha occupancy:  20
 Initial beta  occupancy:  18
 Wave function symmetry:    1

 ITERATION    DDIFF          GRAD             ENERGY        2-EL.EN.            DIPOLE MOMENTS         DIIS   ORB.
    1      0.000D+00      0.000D+00      -264.89996367    501.557703   -0.04482   -0.31393   -0.00005    0    start
    2      0.000D+00      0.204D-01      -265.03362881    501.652642   -0.12401   -0.23230   -0.00004    1    diag,B
    3      0.364D-01      0.401D-02      -265.03929170    501.599229   -0.10791   -0.22809   -0.00003    2    diag,B
    4      0.478D-02      0.187D-02      -265.04293832    501.548087   -0.07757   -0.22779   -0.00003    3    diag,B
    5      0.537D-02      0.730D-03      -265.04428291    501.506578   -0.03492   -0.24070   -0.00003    4    diag,B
    6      0.266D-02      0.710D-03      -265.04412651    501.508196   -0.04104   -0.23884   -0.00003    5    diag,B
    7      0.307D-03      0.695D-03      -265.04272241    501.459769   -0.18153   -0.20651   -0.00003    6    fixocc
    8      0.556D-02      0.330D-03      -265.04296207    501.443039   -0.20394   -0.21633   -0.00003    7    diag,B
    9      0.158D-02      0.230D-03      -265.04309147    501.443232   -0.23198   -0.22570   -0.00003    8    diag,B
   10      0.124D-02      0.187D-03      -265.04333338    501.428877   -0.26952   -0.25039   -0.00003    9    orth
   11      0.253D-02      0.142D-03      -265.04346142    501.418746   -0.28489   -0.27103   -0.00003    9    diag,B
   12      0.171D-02      0.113D-03      -265.04355234    501.407031   -0.31951   -0.28628   -0.00003    9    diag,B
   13      0.169D-02      0.885D-04      -265.04361051    501.397859   -0.33131   -0.30848   -0.00002    9    diag,B
   14      0.185D-02      0.506D-04      -265.04362187    501.392967   -0.33876   -0.31477   -0.00002    9    diag,B
   15      0.700D-03      0.173D-04      -265.04362391    501.387852   -0.34333   -0.32020   -0.00002    9    diag,B
   16      0.497D-03      0.122D-04      -265.04362397    501.387248   -0.34201   -0.31951   -0.00002    9    diag,B
   17      0.664D-04      0.420D-05      -265.04362399    501.386944   -0.34212   -0.31958   -0.00002    9    diag,B
   18      0.170D-04      0.361D-05      -265.04362398    501.387056   -0.34130   -0.31969   -0.00001    9    diag,B
   19      0.264D-04      0.193D-05      -265.04362398    501.387139   -0.34106   -0.31962   -0.00001    9    diag,B
   20      0.101D-04      0.188D-05      -265.04362397    501.387128   -0.34109   -0.31965   -0.00001    9    orth
   21      0.866D-05      0.155D-05      -265.04362398    501.387108   -0.34116   -0.31964   -0.00001    0    orth

 Final alpha occupancy:  20
 Final beta  occupancy:  18

 !RHF STATE 1.1 Energy               -265.043623976466
 Nuclear energy                       160.45377442
 One-electron energy                 -676.19095247
 Two-electron energy                  250.69355407
 Virial quotient                       -1.00377915
 !RHF STATE 1.1 Dipole moment          -0.34115788    -0.31963701    -0.00001041
 Dipole moment /Debye                  -0.86708004    -0.81238303    -0.00002647

 Orbital energies:

         1.1          2.1          3.1          4.1          5.1          6.1          7.1          8.1          9.1         10.1
    -20.676094   -20.653074   -11.586146   -11.504274   -11.445339    -1.506952    -1.464997    -1.118125    -0.987916    -0.809209

        11.1         12.1         13.1         14.1         15.1         16.1         17.1         18.1         19.1         20.1
     -0.750984    -0.712747    -0.705782    -0.664369    -0.638809    -0.625833    -0.589044    -0.503748    -0.535155    -0.381796

        21.1         22.1
      0.075206     0.361803

 HOMO     20.1    -0.381796 =     -10.3892eV
 LUMO     21.1     0.075206 =       2.0465eV
 LUMO-HOMO         0.457003 =      12.4357eV


 **********************************************************************************************************************************
 DATASETS  * FILE   NREC   LENGTH (MB)   RECORD NAMES
              1      18       20.05       500      610      700      900      950      970     1000      129      960     1100   
                                          VAR    BASINP    GEOM    SYMINP    ZMAT    AOBASIS   BASIS     P2S    ABASIS      S 
                                         1400     1410     1200     1210     1080     1600     1650     1700   
                                           T        V       H0       H01     AOSYM     SMH    MOLCAS    OPER   

              2       4        2.91       700     1000      520     2100   
                                         GEOM     BASIS   MCVARS     RHF  

 PROGRAMS   *        TOTAL       RHF       INT
 CPU TIMES  *         1.00      0.25      0.63
 REAL TIME  *         5.95 SEC
 DISK USED  *       191.76 MB      
 SF USED    *         0.00 MB      
 GA USED    *         0.00 MB       (max)       0.00 MB       (current)
 **********************************************************************************************************************************
 SETTING BASIS          =    VDZ-F12


 Recomputing integrals since basis changed


 Using spherical harmonics

 Library entry C      S cc-pVDZ-F12          selected for orbital group  1
 Library entry C      P cc-pVDZ-F12          selected for orbital group  1
 Library entry C      D cc-pVDZ-F12          selected for orbital group  1
 Library entry H      S cc-pVDZ-F12          selected for orbital group  2
 Library entry H      P cc-pVDZ-F12          selected for orbital group  2
 Library entry O      S cc-pVDZ-F12          selected for orbital group  4
 Library entry O      P cc-pVDZ-F12          selected for orbital group  4
 Library entry O      D cc-pVDZ-F12          selected for orbital group  4


 PROGRAM * SEWARD (Integral evaluation for generally contracted gaussian basis sets)     Author: Roland Lindh, 1990

 Geometry written to block  1 of record 700


 Point group  C1  


 ATOMIC COORDINATES

 NR  ATOM    CHARGE       X              Y              Z

   1  C       6.00   -1.452632472   -2.461651736    0.000000000
   2  H       1.00   -2.549410617   -2.951241981   -1.671424963
   3  H       1.00   -2.550752323   -2.951053008    1.670593483
   4  H       1.00    0.352849662   -3.445594335    0.000736993
   5  C       6.00   -0.948113391    0.349731614    0.000018897
   6  O       8.00   -2.658032075    1.904617166    0.000000000
   7  C       6.00    1.742478665    1.127580681    0.000000000
   8  H       1.00    2.025918686    3.170676978   -0.000037795
   9  O       8.00    3.491911522   -0.394234664    0.000000000

 Bond lengths in Bohr (Angstrom)

 1-2  2.058223096  1-3  2.058218501  1-4  2.056188055  1-5  2.856294075  5-6  2.311166586
     ( 1.089164757)     ( 1.089162326)     ( 1.088087860)     ( 1.511485732)     ( 1.223016688)

 5-7  2.800773962  7-8  2.062663503  7-9  2.318714572
     ( 1.482105753)     ( 1.091514519)     ( 1.227010910)

 Bond angles

  1-5-6  122.10751403   1-5-7  116.29832980   2-1-3  108.55823626   2-1-4  110.75468488

  2-1-5  109.16318178   3-1-4  110.75683729   3-1-5  109.16407732   4-1-5  108.41550796

  5-7-8  114.02282626   5-7-9  122.85573603   6-5-7  121.59415615   8-7-9  123.12143770

 NUCLEAR CHARGE:                   38
 NUMBER OF PRIMITIVE AOS:         249
 NUMBER OF SYMMETRY AOS:          239
 NUMBER OF CONTRACTIONS:          186   ( 186A   )
 NUMBER OF CORE ORBITALS:           5   (   5A   )
 NUMBER OF VALENCE ORBITALS:       24   (  24A   )


 NUCLEAR REPULSION ENERGY  160.45377442


 Eigenvalues of metric

         1 0.138E-03 0.302E-03 0.386E-03 0.529E-03 0.768E-03 0.925E-03 0.158E-02 0.220E-02


 Contracted 2-electron integrals neglected if value below      1.0D-11
 AO integral compression algorithm  1   Integral accuracy      1.0D-11

     560.202 MB (compressed) written to integral file ( 39.1%)

     Node minimum: 73.925 MB, node maximum: 84.673 MB


 NUMBER OF SORTED TWO-ELECTRON INTEGRALS:   21604590.     BUFFER LENGTH:  32768
 NUMBER OF SEGMENTS:   2  SEGMENT LENGTH:   15991171      RECORD LENGTH: 524288

 Memory used in sort:      16.55 MW

 SORT1 READ   178979513. AND WROTE    18390983. INTEGRALS IN     54 RECORDS. CPU TIME:     2.34 SEC, REAL TIME:     3.01 SEC
 SORT2 READ   129183539. AND WROTE   151232136. INTEGRALS IN   2261 RECORDS. CPU TIME:     0.40 SEC, REAL TIME:     1.36 SEC

 Node minimum:    21597138.  Node maximum:    21612045. integrals

 OPERATOR DM      FOR CENTER  0  COORDINATES:    0.000000    0.000000    0.000000


 **********************************************************************************************************************************
 DATASETS  * FILE   NREC   LENGTH (MB)   RECORD NAMES
              1      18       21.32       500      610      700      900      950      970     1001      129      960     1100   
                                          VAR    BASINP    GEOM    SYMINP    ZMAT    AOBASIS   BASIS     P2S    ABASIS      S 
                                         1400     1410     1200     1210     1080     1600     1650     1700   
                                           T        V       H0       H01     AOSYM     SMH    MOLCAS    OPER   

              2       5        2.96       700     1000      520     2100     1001   
                                         GEOM     BASIS   MCVARS     RHF     BASIS   

 PROGRAMS   *        TOTAL       INT       RHF       INT
 CPU TIMES  *         5.86      4.86      0.25      0.63
 REAL TIME  *        12.88 SEC
 DISK USED  *         2.25 GB      
 SF USED    *         0.00 MB      
 GA USED    *         0.00 MB       (max)       0.00 MB       (current)
 **********************************************************************************************************************************


 PROGRAM * RHF-SCF (OPEN SHELL)       Authors: W. Meyer, H.-J. Werner


 NUMBER OF ELECTRONS:      20+   18-    SPACE SYMMETRY=1    SPIN SYMMETRY: Triplet 
 CONVERGENCE THRESHOLDS:    1.00E-05 (Density)    1.00E-07 (Energy)
 MAX. NUMBER OF ITERATIONS:       60
 INTERPOLATION TYPE:            DIIS
 INTERPOLATION STEPS:              2 (START)      1 (STEP)
 LEVEL SHIFTS:                 -0.60 (CLOSED) -0.30 (OPEN) 


 Molecular orbitals read from record     2100.2  Type=RHF/CANONICAL (state 1.1)
 
 Present basis size:     186
 Previous basis size:     29
 Previous occupation:     20
 Previous closed-shells:  18
 Previous core-orbitals:   5
 Present occupation:      20
 Present closed-shells:   18
 Present core-orbitals:    5
 Wavefunction symmetry:    1   Triplet 

 Orbital overlap <old|new>:  < 1.1| 1.1> = 1.000000   < 2.1| 2.1> = 1.000000   < 3.1| 3.1> = 1.000000   < 4.1| 4.1> = 1.000000
                             < 5.1| 5.1> = 1.000000   < 6.1| 6.1> = 1.000000   < 7.1| 7.1> = 1.000000   < 8.1| 8.1> = 1.000000
                             < 9.1| 9.1> = 1.000000   <10.1|10.1> = 1.000000   <11.1|11.1> = 1.000000   <12.1|12.1> = 1.000000
                             <13.1|13.1> = 1.000000   <14.1|14.1> = 1.000000   <15.1|15.1> = 1.000000   <16.1|16.1> = 1.000000
                             <17.1|17.1> = 1.000000   <18.1|18.1> = 1.000000   <19.1|19.1> = 1.000000   <20.1|20.1> = 1.000000

 Molecular orbital dump at record        2101.2

 ITERATION    DDIFF          GRAD             ENERGY        2-EL.EN.            DIPOLE MOMENTS         DIIS   ORB.
    1      0.000D+00      0.000D+00      -265.04362398    501.387108   -0.34116   -0.31964   -0.00001    0    start
    2      0.000D+00      0.128D-01      -265.51190369    507.940342   -0.30198   -0.33714   -0.00001    1    diag,B
    3      0.171D-01      0.378D-02      -265.58135439    508.127039   -0.36712   -0.32854    0.00000    2    diag,B
    4      0.616D-02      0.148D-02      -265.59525243    508.005380   -0.36267   -0.34916    0.00000    3    diag,B
    5      0.234D-02      0.572D-03      -265.59897940    508.097509   -0.39978   -0.34548    0.00001    4    diag,B
    6      0.115D-02      0.309D-03      -265.60062575    508.084915   -0.41415   -0.34632    0.00001    5    diag,B
    7      0.807D-03      0.161D-03      -265.60151405    508.093350   -0.45300   -0.32658    0.00001    6    diag,B
    8      0.476D-03      0.128D-03      -265.60191353    508.097864   -0.47030   -0.31619    0.00001    7    orth
    9      0.199D-03      0.115D-03      -265.60238641    508.099317   -0.50540   -0.29870    0.00001    8    diag,B
   10      0.207D-03      0.129D-03      -265.60173058    508.104649   -0.43157   -0.32403    0.00001    9    diag,B
   11      0.335D-03      0.937D-04      -265.60157245    508.122395   -0.33801   -0.33525    0.00001    9    diag,B
   12      0.368D-03      0.507D-04      -265.60166192    508.132629   -0.29101   -0.32689    0.00001    9    diag,B
   13      0.253D-03      0.253D-04      -265.60169099    508.134830   -0.26536   -0.32097    0.00001    9    diag,B
   14      0.139D-03      0.139D-04      -265.60169905    508.136665   -0.25203   -0.31745    0.00001    9    diag,B
   15      0.823D-04      0.620D-05      -265.60170009    508.136059   -0.24776   -0.31674    0.00001    9    diag,B
   16      0.323D-04      0.402D-05      -265.60170045    508.136184   -0.24589   -0.31651    0.00001    9    diag,B
   17      0.174D-04      0.154D-05      -265.60170051    508.136333   -0.24428   -0.31633    0.00001    9    diag,B
   18      0.103D-04      0.801D-06      -265.60170052    508.136335   -0.24406   -0.31638    0.00001    9    orth
   19      0.386D-05      0.326D-06      -265.60170052    508.136331   -0.24412   -0.31638    0.00001    0    orth

 Final alpha occupancy:  20
 Final beta  occupancy:  18

 !RHF STATE 1.1 Energy               -265.601700523822
 Nuclear energy                       160.45377442
 One-electron energy                 -680.12364051
 Two-electron energy                  254.06816556
 Virial quotient                       -1.00118942
 !RHF STATE 1.1 Dipole moment          -0.24412260    -0.31637650     0.00001388
 Dipole moment /Debye                  -0.62045712    -0.80409618     0.00003527

 Orbital energies:

         1.1          2.1          3.1          4.1          5.1          6.1          7.1          8.1          9.1         10.1
    -20.611546   -20.605280   -11.365454   -11.342988   -11.264566    -1.435683    -1.412978    -1.046232    -0.933770    -0.766873

        11.1         12.1         13.1         14.1         15.1         16.1         17.1         18.1         19.1         20.1
     -0.708658    -0.682614    -0.644003    -0.619191    -0.577846    -0.576423    -0.548788    -0.457226    -0.471468    -0.315600

        21.1         22.1
      0.051577     0.058044

 HOMO     20.1    -0.315600 =      -8.5879eV
 LUMO     21.1     0.051577 =       1.4035eV
 LUMO-HOMO         0.367177 =       9.9914eV


 **********************************************************************************************************************************
 DATASETS  * FILE   NREC   LENGTH (MB)   RECORD NAMES
              1      18       21.32       500      610      700      900      950      970     1001      129      960     1100   
                                          VAR    BASINP    GEOM    SYMINP    ZMAT    AOBASIS   BASIS     P2S    ABASIS      S 
                                         1400     1410     1200     1210     1080     1600     1650     1700   
                                           T        V       H0       H01     AOSYM     SMH    MOLCAS    OPER   

              2       6        6.42       700     1000      520     2100     1001     2101   
                                         GEOM     BASIS   MCVARS     RHF     BASIS     RHF  

 PROGRAMS   *        TOTAL       RHF       INT       RHF       INT
 CPU TIMES  *        11.62      5.76      4.86      0.25      0.63
 REAL TIME  *        20.59 SEC
 DISK USED  *         2.32 GB      
 SF USED    *         0.14 MB      
 GA USED    *         0.00 MB       (max)       0.00 MB       (current)
 **********************************************************************************************************************************


 PROGRAM * CCSD (Restricted open-shell coupled cluster)     Authors: C. Hampel, H.-J. Werner, 1991, M. Deegan, P.J. Knowles, 1992

                   Density fitting integral evaluation by F.R. Manby, 2003,2007, G. Knizia, 2010

 Basis set CC-PVDZ/JKFIT generated.      Number of basis functions:   442 
 Basis set CC-PVDZ-F12/OPTRI generated.  Number of basis functions:   418 
 Basis set AUG-CC-PVDZ/MP2FIT generated. Number of basis functions:   452 

 Convergence thresholds:  THRVAR = 1.00D-08  THRDEN = 1.00D-06

 CCSD(T)     terms to be evaluated (factor= 1.000)


 Number of core orbitals:           5 (   5 )
 Number of closed-shell orbitals:  13 (  13 )
 Number of active  orbitals:        2 (   2 )
 Number of external orbitals:     166 ( 166 )

 Memory could be reduced to 131.11 Mwords without degradation in triples

 Number of N-1 electron functions:              28
 Number of N-2 electron functions:             378
 Number of singly external CSFs:              4704
 Number of doubly external CSFs:           8070804
 Total number of CSFs:                     8075508

 Molecular orbitals read from record     2101.2  Type=RHF/CANONICAL (state 1.1)

 Integral transformation finished. Total CPU:   6.57 sec, npass=  1  Memory used:  59.33 MW
 
 Geminal basis:    OPTFULL  GEM_TYPE=SLATER  BETA=0.9  NGEM=6

 Optimizing Gaussian exponents for each gem_beta

 Geminal optimization for beta= 0.9000
 Weight function:   m=0, omega= 1.3652

 Augmented Hessian optimization of geminal fit. Trust ratio= 0.40000
 Convergence reached after  14 iterations. Final gradient= 2.53D-17, Step= 1.17D-08, Delta= 1.32D-09
 
 Alpha:                 0.16713     0.72638     2.57315     8.59263    32.33955   179.26007
 Coeff:                 0.29008     0.30523     0.17630     0.10448     0.06448     0.03994
 
 
 WFN_F12=FIX,EG    DECOUPLE_EXPL=F   HYBRID=0    NOX=F   SEMIINT_F12=T   CORE_SINGLES=F
 
 AO(A)-basis ORBITAL           loaded. Number of functions:     186
 RI(R)-basis CC-PVDZ-F12/OPTRI loaded. Number of functions:     418
 DF-basis CC-PVDZ/JKFIT        loaded. Number of functions:     442

 Screening thresholds:   THRAO=  1.00D-10  THRMO=  1.00D-09  THRPROD=  1.00D-09
                         THRSW=  1.00D-05  THROV=  1.00D-12  THRAOF12=   1.00D-08

 CPU time for one-electron matrices               2.57 sec
 
 Construction of ABS:
 Pseudo-inverse stability          6.18E-12
 Smallest eigenvalue of S          1.12E-04  (threshold= 1.00E-08)
 Ratio eigmin/eigmax               1.53E-05  (threshold= 1.00E-09)
 Smallest eigenvalue of S kept     1.12E-04  (threshold= 1.12E-04, 0 functions deleted, 418 kept)
 
 Construction of CABS:
 Pseudo-inverse stability          5.95E-11
 Smallest eigenvalue of S          4.48E-06  (threshold= 1.00E-08)
 Ratio eigmin/eigmax               4.48E-06  (threshold= 1.00E-09)
 Smallest eigenvalue of S kept     4.48E-06  (threshold= 4.48E-06, 0 functions deleted, 418 kept)
 
 CPU time for basis constructions                 0.10 sec
 Fock operators(MO) rebuilt from dump record.
 CPU time for fock operators                      0.16 sec
 
                                      TOTAL          ALPHA          BETA    
  Singles Contributions MO        -0.009499664   -0.004598085   -0.004901578
  Singles Contributions CABS      -0.013800478   -0.007036699   -0.006763779
  Pure DF-RHF relaxation          -0.013600309
 
 CPU time for singles                             0.33 sec
 
 AO(A)-basis ORBITAL           loaded. Number of functions:     186
 RI(R)-basis CC-PVDZ-F12/OPTRI loaded. Number of functions:     418
 DF-basis AUG-CC-PVDZ/MP2FIT   loaded. Number of functions:     452

 Screening thresholds:   THRAO=  1.00D-10  THRMO=  1.00D-09  THRPROD=  1.00D-09
                         THRSW=  1.00D-05  THROV=  1.00D-12  THRAOF12=   1.00D-08

 CPU time for transformed integrals               5.94 sec
 CPU time for F12 matrices                        3.46 sec

 Diagonal F12 ansatz with fixed amplitudes:   TS= 0.5000  TT= 0.2500  TN= 0.3750
 
 ITER.     SQ.NORM      CORR.ENERGY   TOTAL ENERGY  ENERGY CHANGE      VAR         CPU   MICRO    DIIS
   1      1.31420847    -1.10498762  -266.72028845    -1.1186E+00   3.06E-01      0.22  1  1  1   0  0
   2      1.30917213    -1.09866501  -266.71396584     6.3226E-03   3.13E-04      1.01  0  0  0   1  1
   3      1.30996785    -1.09924881  -266.71454964    -5.8380E-04   2.11E-06      1.82  0  0  0   2  2
   4      1.30997908    -1.09925139  -266.71455222    -2.5772E-06   9.35E-09      2.79  0  0  0   3  3
   5      1.30998151    -1.09925140  -266.71455223    -1.3357E-08   3.07E-11      3.86  0  0  0   4  4
 
 - - Continuing with F12/conv. amplitude coupling turned on.
 
   6      1.31153360    -1.10428035  -266.71958119    -5.0290E-03   2.19E-04      4.79  1  1  1   1  1
   7      1.31152592    -1.10427947  -266.71958030     8.8571E-07   1.15E-08      5.78  1  1  1   2  2
   8      1.31152625    -1.10427958  -266.71958041    -1.1365E-07   9.09E-12      6.88  1  1  1   3  3
 
 CPU time for iterative RMP2-F12                  6.88 sec
 
 
 DF-RMP2-F12 doubles corrections:
 - - - - - - - - - - - - - - - - 
  Approx.                             TOTAL           A-B            A-A            B-B    
  RMP2-F12/3C(FIX)                -0.179774886   -0.156818456   -0.013665835   -0.009290595
  RMP2-F12/3*C(FIX)               -0.174746703   -0.153292435   -0.012806220   -0.008648048
  RMP2-F12/3*C(DX)                -0.176779507   -0.155248788   -0.012859273   -0.008671446
  RMP2-F12/3*C(FIX,DX)            -0.193601880   -0.171380836   -0.013253556   -0.008967489
 
 DF-RMP2-F12 doubles energies:
 - - - - - - - - - - - - - - -
  Approx.                             TOTAL           A-B            A-A            B-B    
  RMP2                            -0.915005032   -0.664805411   -0.121549187   -0.128650434
  RMP2-F12/3C(FIX)                -1.094779917   -0.821623867   -0.135215022   -0.137941029
  RMP2-F12/3*C(FIX)               -1.089751735   -0.818097846   -0.134355407   -0.137298482
  RMP2-F12/3*C(DX)                -1.091784539   -0.820054199   -0.134408460   -0.137321880
  RMP2-F12/3*C(FIX,DX)            -1.108606912   -0.836186246   -0.134802743   -0.137617923
 
 
  Reference energy                   -265.601700523823
  CABS relaxation correction to RHF    -0.013600308696
  New reference energy               -265.615300832519
 
  RMP2-F12 singles (MO) energy         -0.009499663571
  RMP2-F12 pair energy                 -1.094779917486
  RMP2-F12 correlation energy          -1.104279581057
 
 !RMP2-F12/3C(FIX) energy            -266.719580413576

 Starting RMP2 calculation

 Wavefunction is spin-projected

 ITER.      SQ.NORM     CORR.ENERGY   TOTAL ENERGY   ENERGY CHANGE        DEN1      VAR(S)    VAR(P)  DIIS     TIME
   1      1.30454801    -0.92081867  -266.52251920    -0.92081867    -0.00301509  0.53D-04  0.16D-02  1  1    28.06
   2      1.30873759    -0.92410272  -266.52580325    -0.00328405    -0.00001921  0.26D-06  0.15D-04  2  2    29.00
   3      1.30908225    -0.92422771  -266.52592823    -0.00012499    -0.00000011  0.20D-08  0.78D-07  3  3    29.98
   4      1.30909129    -0.92422833  -266.52592885    -0.00000062    -0.00000000  0.22D-10  0.27D-09  4  4    31.02

 Norm of t1 vector:      0.07713976      S-energy:    -0.00847626      T1 diagnostic:  0.00060466
 Norm of t2 vector:      0.55058219      P-energy:    -0.91575207
                                         Alpha-Beta:  -0.66607125
                                         Alpha-Alpha: -0.12175856
                                         Beta-Beta:   -0.12792227

 Spin contamination <S**2-Sz**2-Sz>     0.00000000
  Reference energy                   -265.615300832519
  RHF-RMP2 correlation energy          -0.924228330306
 !RHF-RMP2 energy                    -266.539529162825
 (NB above energy spin projected)

 Starting RCCSD calculation

 ITER.      SQ.NORM     CORR.ENERGY   TOTAL ENERGY   ENERGY CHANGE        DEN1      VAR(S)    VAR(P)  DIIS     TIME
   1      1.26405124    -0.86271966  -266.46442018    -0.86271966    -0.03524816  0.95D-02  0.73D-02  1  1    47.38
   2      1.29006687    -0.89092268  -266.49262320    -0.02820302    -0.00318415  0.49D-03  0.12D-02  2  2    62.43
   3      1.30069138    -0.89434457  -266.49604510    -0.00342189    -0.00046140  0.33D-03  0.71D-04  3  3    78.29
   4      1.30751406    -0.89662261  -266.49832314    -0.00227804    -0.00009122  0.58D-04  0.17D-04  4  4    94.07
   5      1.31115126    -0.89718405  -266.49888457    -0.00056144    -0.00001729  0.14D-04  0.25D-05  5  5   109.91
   6      1.31287636    -0.89732191  -266.49902243    -0.00013786    -0.00000234  0.16D-05  0.48D-06  6  6   125.77
   7      1.31332454    -0.89737092  -266.49907145    -0.00004901    -0.00000053  0.39D-06  0.11D-06  6  2   141.86
   8      1.31342316    -0.89737608  -266.49907661    -0.00000516    -0.00000012  0.88D-07  0.26D-07  6  1   157.91
   9      1.31346238    -0.89737811  -266.49907863    -0.00000202    -0.00000003  0.24D-07  0.45D-08  6  3   173.40
  10      1.31346792    -0.89737907  -266.49907960    -0.00000097    -0.00000001  0.76D-08  0.12D-08  6  5   189.65

 Norm of t1 vector:      0.16444517      S-energy:    -0.00748472      T1 diagnostic:  0.02006267
                                                                       D1 diagnostic:  0.07475322
 Norm of t2 vector:      0.53518755      P-energy:    -0.88989435
                                         Alpha-Beta:  -0.67506846
                                         Alpha-Alpha: -0.10629530
                                         Beta-Beta:   -0.10853059

 Singles amplitudes (print threshold =  0.500E-01):

         I         SYM. A    A   T(IA) [Beta-Beta]

         8         1         2      0.07805390
        10         1         2      0.06699155

 Doubles amplitudes (print threshold =  0.500E-01):

         I         J         SYM. A    SYM. B    A         B      T(IJ, AB) [Beta-Beta]

        13        12         1         1         1         2     -0.06935651
        13        12         1         1         2         1      0.06935651
 
         I         J         SYM. A    SYM. B    A         B      T(IJ, AB) [Alpha-Beta]

        15        13         1         1        13         1     -0.08521328

 Spin contamination <S**2-Sz**2-Sz>     0.00000000

 Memory could be reduced to 145.86 Mwords without degradation in triples
 

 RESULTS
 =======

  Reference energy                   -265.601700523822
  CABS relaxation correction to RHF    -0.013600308696
  New reference energy               -265.615300832519
 
  F12 corrections for ansatz 3C(FIX) added to RCCSD energy. Coupling mode:  7
 
  RCCSD-F12a singles energy            -0.007484722672
  RCCSD-F12a pair energy               -1.063852540549
  RCCSD-F12a correlation energy        -1.071337263221
  Triples (T) contribution             -0.047941114839
  Total correlation energy             -1.119278378060
 
  RHF-RCCSD-F12a energy              -266.686638095740
  RHF-RCCSD[T]-F12a energy           -266.737174241984
  RHF-RCCSD-T-F12a energy            -266.733558851127
 !RHF-RCCSD(T)-F12a energy           -266.734579210579

 Program statistics:

 Available memory in ccsd:              2799997950
 Min. memory needed in ccsd:              22981404
 Max. memory used in ccsd:                33136176
 Max. memory used in cckext:              27359277 (10 integral passes)
 Max. memory used in cckint:              59332623 ( 1 integral passes)


 **********************************************************************************************************************************
 DATASETS  * FILE   NREC   LENGTH (MB)   RECORD NAMES
              1      18       21.32       500      610      700      900      950      970     1001      129      960     1100   
                                          VAR    BASINP    GEOM    SYMINP    ZMAT    AOBASIS   BASIS     P2S    ABASIS      S 
                                         1400     1410     1200     1210     1080     1600     1650     1700   
                                           T        V       H0       H01     AOSYM     SMH    MOLCAS    OPER   

              2       7        6.84       700     1000      520     2100     1001     2101     7360   
                                         GEOM     BASIS   MCVARS     RHF     BASIS     RHF    F12ABS    

 PROGRAMS   *        TOTAL      F12A       RHF       INT       RHF       INT
 CPU TIMES  *       388.07    376.44      5.76      4.86      0.25      0.63
 REAL TIME  *       535.37 SEC
 DISK USED  *         9.46 GB      
 SF USED    *         7.73 GB      
 GA USED    *         2.47 MB       (max)       0.00 MB       (current)
 **********************************************************************************************************************************

 RCCSD(T)-F12A/cc-pVDZ-F12 energy=   -266.734579210579

   RCCSD(T)-F12A        RHF-SCF         RHF-SCF 
   -266.73457921   -265.60170052   -265.04362398
 **********************************************************************************************************************************
 Molpro calculation terminated
 Variable memory released
