# Supplementary material for: Computational Investigation of Substituent Effects on the Alcohol + Carbonyl Channel of Peroxy Radical Self- and Cross-Reactions
Source: J Phys Chem A. 2023 Feb 8;127(7):1686–96. doi: 10.1021/acs.jpca.2c08927 (PMC9969516; doi:10.1021/acs.jpca.2c08927)
Supplement: Supplementary file 2 — jp2c08927_si_002.zip [file jp2c08927_si_002.zip › AceO--OiPrOH/hydroxyacetone_sing.log]

 Entering Gaussian System, Link 0=/appl/chem/G09RevD.01/g09/g09
 Initial command:
 /appl/chem/G09RevD.01/g09/l1.exe "/wrk/hasangal/37805523.GAUSS_SCRDIR/Gau-20904.inp" -scrdir="/wrk/hasangal/37805523.GAUSS_SCRDIR/"
 Entering Link 1 = /appl/chem/G09RevD.01/g09/l1.exe PID=     20906.
  
 Copyright (c) 1988,1990,1992,1993,1995,1998,2003,2009,2013,
            Gaussian, Inc.  All Rights Reserved.
  
 This is part of the Gaussian(R) 09 program.  It is based on
 the Gaussian(R) 03 system (copyright 2003, Gaussian, Inc.),
 the Gaussian(R) 98 system (copyright 1998, Gaussian, Inc.),
 the Gaussian(R) 94 system (copyright 1995, Gaussian, Inc.),
 the Gaussian 92(TM) system (copyright 1992, Gaussian, Inc.),
 the Gaussian 90(TM) system (copyright 1990, Gaussian, Inc.),
 the Gaussian 88(TM) system (copyright 1988, Gaussian, Inc.),
 the Gaussian 86(TM) system (copyright 1986, Carnegie Mellon
 University), and the Gaussian 82(TM) system (copyright 1983,
 Carnegie Mellon University). Gaussian is a federally registered
 trademark of Gaussian, Inc.
  
 This software contains proprietary and confidential information,
 including trade secrets, belonging to Gaussian, Inc.
  
 This software is provided under written license and may be
 used, copied, transmitted, or stored only in accord with that
 written license.
  
 The following legend is applicable only to US Government
 contracts under FAR:
  
                    RESTRICTED RIGHTS LEGEND
  
 Use, reproduction and disclosure by the US Government is
 subject to restrictions as set forth in subparagraphs (a)
 and (c) of the Commercial Computer Software - Restricted
 Rights clause in FAR 52.227-19.
  
 Gaussian, Inc.
 340 Quinnipiac St., Bldg. 40, Wallingford CT 06492
  
  
 ---------------------------------------------------------------
 Warning -- This program may not be used in any manner that
 competes with the business of Gaussian, Inc. or will provide
 assistance to any competitor of Gaussian, Inc.  The licensee
 of this program is prohibited from giving any competitor of
 Gaussian, Inc. access to this program.  By using this program,
 the user acknowledges that Gaussian, Inc. is engaged in the
 business of creating and licensing software in the field of
 computational chemistry and represents and warrants to the
 licensee that it is not a competitor of Gaussian, Inc. and that
 it will not use this program in any manner prohibited above.
 ---------------------------------------------------------------
  

 Cite this work as:
 Gaussian 09, Revision D.01,
 M. J. Frisch, G. W. Trucks, H. B. Schlegel, G. E. Scuseria, 
 M. A. Robb, J. R. Cheeseman, G. Scalmani, V. Barone, B. Mennucci, 
 G. A. Petersson, H. Nakatsuji, M. Caricato, X. Li, H. P. Hratchian, 
 A. F. Izmaylov, J. Bloino, G. Zheng, J. L. Sonnenberg, M. Hada, 
 M. Ehara, K. Toyota, R. Fukuda, J. Hasegawa, M. Ishida, T. Nakajima, 
 Y. Honda, O. Kitao, H. Nakai, T. Vreven, J. A. Montgomery, Jr., 
 J. E. Peralta, F. Ogliaro, M. Bearpark, J. J. Heyd, E. Brothers, 
 K. N. Kudin, V. N. Staroverov, T. Keith, R. Kobayashi, J. Normand, 
 K. Raghavachari, A. Rendell, J. C. Burant, S. S. Iyengar, J. Tomasi, 
 M. Cossi, N. Rega, J. M. Millam, M. Klene, J. E. Knox, J. B. Cross, 
 V. Bakken, C. Adamo, J. Jaramillo, R. Gomperts, R. E. Stratmann, 
 O. Yazyev, A. J. Austin, R. Cammi, C. Pomelli, J. W. Ochterski, 
 R. L. Martin, K. Morokuma, V. G. Zakrzewski, G. A. Voth, 
 P. Salvador, J. J. Dannenberg, S. Dapprich, A. D. Daniels, 
 O. Farkas, J. B. Foresman, J. V. Ortiz, J. Cioslowski, 
 and D. J. Fox, Gaussian, Inc., Wallingford CT, 2013.
 
 ******************************************
 Gaussian 09:  ES64L-G09RevD.01 24-Apr-2013
                 8-Feb-2019 
 ******************************************
 %mem=12GB
 %NProcShared=16
 Will use up to   16 processors via shared memory.
 %chk=hydroxyacetone_Conf-wb97-opt
 ----------------------------------------------------------------------
 #wB97XD aug-cc-pVTZ Opt SCF=QC Integral(Grid=SuperFineGrid) Freq MaxDi
 sk=32GB
 ----------------------------------------------------------------------
 1/14=-1,18=20,19=15,26=5,38=1/1,3;
 2/9=110,12=2,17=6,18=5,40=1/2;
 3/5=16,6=1,7=10,11=2,16=1,25=1,30=1,71=1,74=-58,75=-7/1,2,3;
 4//1;
 5/5=2,8=3,38=5/8;
 6/7=2,8=2,9=2,10=2,28=1/1;
 7//1,2,3,16;
 1/14=-1,18=20,19=15,26=5/3(2);
 2/9=110/2;
 99//99;
 2/9=110/2;
 3/5=16,6=1,7=10,11=2,16=1,25=1,30=1,71=1,74=-58,75=-7/1,2,3;
 4/5=5,16=3,69=1/1;
 5/5=2,8=3,38=5/8;
 7//1,2,3,16;
 1/14=-1,18=20,19=15,26=5/3(-5);
 2/9=110/2;
 6/7=2,8=2,9=2,10=2,19=2,28=1/1;
 99/9=1/99;
 -----
 Title
 -----
 Symbolic Z-matrix:
 Charge =  0 Multiplicity = 1
 C                     0.6401    0.0946    1.395 
 H                     1.6926    0.2165    1.6654 
 H                     0.2701   -0.8406    1.8222 
 H                     0.0736    0.9409    1.7913 
 C                     0.5031    0.0532   -0.1016 
 C                    -0.905    -0.1037   -0.6585 
 H                    -1.5412    0.6913   -0.2612 
 H                    -1.2981   -1.0791   -0.3601 
 O                    -0.9241   -0.0237   -2.0755 
 H                     0.0102   -0.0761   -2.3656 
 O                     1.4787    0.1267   -0.8514 
 

 GradGradGradGradGradGradGradGradGradGradGradGradGradGradGradGradGradGrad
 Berny optimization.
 Initialization pass.
                           ----------------------------
                           !    Initial Parameters    !
                           ! (Angstroms and Degrees)  !
 --------------------------                            --------------------------
 ! Name  Definition              Value          Derivative Info.                !
 --------------------------------------------------------------------------------
 ! R1    R(1,2)                  1.0935         estimate D2E/DX2                !
 ! R2    R(1,3)                  1.0927         estimate D2E/DX2                !
 ! R3    R(1,4)                  1.0928         estimate D2E/DX2                !
 ! R4    R(1,5)                  1.5034         estimate D2E/DX2                !
 ! R5    R(5,6)                  1.5223         estimate D2E/DX2                !
 ! R6    R(5,11)                 1.2326         estimate D2E/DX2                !
 ! R7    R(6,7)                  1.093          estimate D2E/DX2                !
 ! R8    R(6,8)                  1.0931         estimate D2E/DX2                !
 ! R9    R(6,9)                  1.4194         estimate D2E/DX2                !
 ! R10   R(9,10)                 0.9797         estimate D2E/DX2                !
 ! A1    A(2,1,3)              108.9443         estimate D2E/DX2                !
 ! A2    A(2,1,4)              108.8416         estimate D2E/DX2                !
 ! A3    A(2,1,5)              109.6903         estimate D2E/DX2                !
 ! A4    A(3,1,4)              110.212          estimate D2E/DX2                !
 ! A5    A(3,1,5)              109.5578         estimate D2E/DX2                !
 ! A6    A(4,1,5)              109.5779         estimate D2E/DX2                !
 ! A7    A(1,5,6)              116.8261         estimate D2E/DX2                !
 ! A8    A(1,5,11)             122.1245         estimate D2E/DX2                !
 ! A9    A(6,5,11)             121.0445         estimate D2E/DX2                !
 ! A10   A(5,6,7)              109.2964         estimate D2E/DX2                !
 ! A11   A(5,6,8)              108.9488         estimate D2E/DX2                !
 ! A12   A(5,6,9)              111.8293         estimate D2E/DX2                !
 ! A13   A(7,6,8)              109.9058         estimate D2E/DX2                !
 ! A14   A(7,6,9)              108.304          estimate D2E/DX2                !
 ! A15   A(8,6,9)              108.54           estimate D2E/DX2                !
 ! A16   A(6,9,10)             106.2462         estimate D2E/DX2                !
 ! D1    D(2,1,5,6)           -179.5979         estimate D2E/DX2                !
 ! D2    D(2,1,5,11)             1.2008         estimate D2E/DX2                !
 ! D3    D(3,1,5,6)             60.8606         estimate D2E/DX2                !
 ! D4    D(3,1,5,11)          -118.3408         estimate D2E/DX2                !
 ! D5    D(4,1,5,6)            -60.1698         estimate D2E/DX2                !
 ! D6    D(4,1,5,11)           120.6288         estimate D2E/DX2                !
 ! D7    D(1,5,6,7)             55.4248         estimate D2E/DX2                !
 ! D8    D(1,5,6,8)            -64.6822         estimate D2E/DX2                !
 ! D9    D(1,5,6,9)            175.3391         estimate D2E/DX2                !
 ! D10   D(11,5,6,7)          -125.3646         estimate D2E/DX2                !
 ! D11   D(11,5,6,8)           114.5284         estimate D2E/DX2                !
 ! D12   D(11,5,6,9)            -5.4504         estimate D2E/DX2                !
 ! D13   D(5,6,9,10)            11.8333         estimate D2E/DX2                !
 ! D14   D(7,6,9,10)           132.3279         estimate D2E/DX2                !
 ! D15   D(8,6,9,10)          -108.3847         estimate D2E/DX2                !
 --------------------------------------------------------------------------------
 Trust Radius=3.00D-01 FncErr=1.00D-07 GrdErr=1.00D-07
 Number of steps in this run=     51 maximum allowed number of steps=    100.
 GradGradGradGradGradGradGradGradGradGradGradGradGradGradGradGradGradGrad

                          Input orientation:                          
 ---------------------------------------------------------------------
 Center     Atomic      Atomic             Coordinates (Angstroms)
 Number     Number       Type             X           Y           Z
 ---------------------------------------------------------------------
      1          6           0        0.640100    0.094600    1.395000
      2          1           0        1.692600    0.216500    1.665400
      3          1           0        0.270100   -0.840600    1.822200
      4          1           0        0.073600    0.940900    1.791300
      5          6           0        0.503100    0.053200   -0.101600
      6          6           0       -0.905000   -0.103700   -0.658500
      7          1           0       -1.541200    0.691300   -0.261200
      8          1           0       -1.298100   -1.079100   -0.360100
      9          8           0       -0.924100   -0.023700   -2.075500
     10          1           0        0.010200   -0.076100   -2.365600
     11          8           0        1.478700    0.126700   -0.851400
 ---------------------------------------------------------------------
                    Distance matrix (angstroms):
                    1          2          3          4          5
     1  C    0.000000
     2  H    1.093495   0.000000
     3  H    1.092703   1.779200   0.000000
     4  H    1.092794   1.778136   1.792571   0.000000
     5  C    1.503428   2.136321   2.134051   2.134374   0.000000
     6  C    2.577503   3.500081   2.842139   2.837317   1.522334
     7  H    2.803055   3.794033   3.157227   2.623478   2.147512
     8  H    2.866107   3.837384   2.697882   3.254302   2.143186
     9  O    3.808554   4.571559   4.157584   4.108284   2.437026
    10  H    3.816808   4.377790   4.264936   4.279968   2.320639
    11  O    2.398039   2.527469   3.089421   3.101788   1.232638
                    6          7          8          9         10
     6  C    0.000000
     7  H    1.092988   0.000000
     8  H    1.093149   1.789747   0.000000
     9  O    1.419385   2.045415   2.048498   0.000000
    10  H    1.937148   2.724747   2.596091   0.979704   0.000000
    11  O    2.402565   3.128403   3.066912   2.700831   2.119062
                   11
    11  O    0.000000
 Stoichiometry    C3H6O2
 Framework group  C1[X(C3H6O2)]
 Deg. of freedom    27
 Full point group                 C1      NOp   1
 Largest Abelian subgroup         C1      NOp   1
 Largest concise Abelian subgroup C1      NOp   1
                         Standard orientation:                         
 ---------------------------------------------------------------------
 Center     Atomic      Atomic             Coordinates (Angstroms)
 Number     Number       Type             X           Y           Z
 ---------------------------------------------------------------------
      1          6           0       -1.836026   -0.488027   -0.018789
      2          1           0       -2.609220    0.284592   -0.049790
      3          1           0       -1.971152   -1.089116    0.883670
      4          1           0       -1.928889   -1.116140   -0.908199
      5          6           0       -0.477479    0.155503    0.003877
      6          6           0        0.724465   -0.778119    0.038280
      7          1           0        0.668588   -1.470095   -0.805917
      8          1           0        0.713736   -1.336100    0.978236
      9          8           0        1.948905   -0.065611   -0.049654
     10          1           0        1.726006    0.879496    0.080387
     11          8           0       -0.332009    1.379513    0.009829
 ---------------------------------------------------------------------
 Rotational constants (GHZ):      9.8722663      3.7776531      2.8335064
 Standard basis: Aug-CC-pVTZ (5D, 7F)
 There are   425 symmetry adapted cartesian basis functions of A   symmetry.
 There are   368 symmetry adapted basis functions of A   symmetry.
   368 basis functions,   522 primitive gaussians,   425 cartesian basis functions
    20 alpha electrons       20 beta electrons
       nuclear repulsion energy       176.5746912493 Hartrees.
 NAtoms=   11 NActive=   11 NUniq=   11 SFac= 1.00D+00 NAtFMM=   60 NAOKFM=F Big=F
 Integral buffers will be    131072 words long.
 Raffenetti 2 integral format.
 Two-electron integral symmetry is turned on.
 Nuclear repulsion after empirical dispersion term =      176.5711550670 Hartrees.
 One-electron integrals computed using PRISM.
 NBasis=   368 RedAO= T EigKep=  1.29D-05  NBF=   368
 NBsUse=   368 1.00D-06 EigRej= -1.00D+00 NBFU=   368
 ExpMin= 2.53D-02 ExpMax= 1.53D+04 ExpMxC= 5.22D+02 IAcc=3 IRadAn=         7 AccDes= 0.00D+00
 Harris functional with IExCor= 4639 and IRadAn=       7 diagonalized for initial guess.
 HarFok:  IExCor= 4639 AccDes= 0.00D+00 IRadAn=         7 IDoV= 1 UseB2=F ITyADJ=14
 ICtDFT=  3500011 ScaDFX=  1.000000  1.000000  1.000000  1.000000
 FoFCou: FMM=F IPFlag=           0 FMFlag=      100000 FMFlg1=           0
         NFxFlg=           0 DoJE=T BraDBF=F KetDBF=T FulRan=T
         wScrn=  0.000000 ICntrl=     500 IOpCl=  0 I1Cent=   200000004 NGrid=           0
         NMat0=    1 NMatS0=      1 NMatT0=    0 NMatD0=    1 NMtDS0=    0 NMtDT0=    0
 Petite list used in FoFCou.
 Gradient too large for Newton-Raphson -- use scaled steepest descent instead.
     Minimum is close to point  3 DX=  1.57D-02 DF= -4.75D-05 DXR=  2.55D-02 DFR=  6.42D-04 which will be used.
 Gradient too large for Newton-Raphson -- use scaled steepest descent instead.
     Accept linear search using points  2 and  3.
 Gradient too large for Newton-Raphson -- use scaled steepest descent instead.
     Accept linear search using points  1 and  2.
 Gradient too large for Newton-Raphson -- use scaled steepest descent instead.
     Accept linear search using points  2 and  3.
 Gradient too large for Newton-Raphson -- use scaled steepest descent instead.
     Accept linear search using points  1 and  2.
 LinEq1:  Iter=  0 NonCon=     1 RMS=4.21D-05 Max=1.04D-03 NDo=     1
 AX will form     1 AO Fock derivatives at one time.
 LinEq1:  Iter=  1 NonCon=     1 RMS=1.35D-05 Max=4.78D-04 NDo=     1
 LinEq1:  Iter=  2 NonCon=     1 RMS=6.09D-06 Max=2.16D-04 NDo=     1
 LinEq1:  Iter=  3 NonCon=     1 RMS=8.71D-07 Max=2.52D-05 NDo=     1
 LinEq1:  Iter=  4 NonCon=     1 RMS=3.79D-07 Max=9.20D-06 NDo=     1
 LinEq1:  Iter=  5 NonCon=     1 RMS=1.02D-07 Max=2.35D-06 NDo=     1
 LinEq1:  Iter=  6 NonCon=     1 RMS=4.87D-08 Max=7.33D-07 NDo=     1
 LinEq1:  Iter=  7 NonCon=     1 RMS=2.00D-08 Max=3.99D-07 NDo=     1
 LinEq1:  Iter=  8 NonCon=     1 RMS=7.74D-09 Max=2.25D-07 NDo=     1
 LinEq1:  Iter=  9 NonCon=     0 RMS=3.06D-09 Max=1.08D-07 NDo=     1
 Linear equations converged to 1.180D-08 1.180D-07 after     9 iterations.
     Accept linear search using points  1 and  2.
     Minimum is close to point  2 DX= -3.28D-04 DF= -2.56D-12 DXR=  3.28D-04 DFR=  1.07D-07 which will be used.
 LinEq1:  Iter=  0 NonCon=     1 RMS=6.77D-08 Max=2.55D-06 NDo=     1
 LinEq1:  Iter=  1 NonCon=     1 RMS=4.59D-08 Max=1.19D-06 NDo=     1
 LinEq1:  Iter=  2 NonCon=     1 RMS=2.64D-08 Max=8.00D-07 NDo=     1
 LinEq1:  Iter=  3 NonCon=     1 RMS=7.85D-09 Max=1.04D-07 NDo=     1
 LinEq1:  Iter=  4 NonCon=     1 RMS=5.18D-09 Max=1.05D-07 NDo=     1
 LinEq1:  Iter=  5 NonCon=     1 RMS=1.25D-09 Max=2.43D-08 NDo=     1
 LinEq1:  Iter=  6 NonCon=     1 RMS=4.53D-10 Max=6.89D-09 NDo=     1
 LinEq1:  Iter=  7 NonCon=     1 RMS=1.75D-10 Max=6.16D-09 NDo=     1
 LinEq1:  Iter=  8 NonCon=     1 RMS=4.35D-11 Max=1.36D-09 NDo=     1
 LinEq1:  Iter=  9 NonCon=     0 RMS=1.46D-11 Max=3.80D-10 NDo=     1
 Linear equations converged to 7.872D-11 7.872D-10 after     9 iterations.
 SCF Done:  E(RwB97XD) =  -268.389298649     a.u. after    8 cycles
            Convg  =    0.5296D-09                    34 Fock formations.
              S**2 =  0.0000                  -V/T =  2.0065

 **********************************************************************

            Population analysis using the SCF density.

 **********************************************************************

 Orbital symmetries:
       Occupied  (A) (A) (A) (A) (A) (A) (A) (A) (A) (A) (A) (A)
                 (A) (A) (A) (A) (A) (A) (A) (A)
       Virtual   (A) (A) (A) (A) (A) (A) (A) (A) (A) (A) (A) (A)
                 (A) (A) (A) (A) (A) (A) (A) (A) (A) (A) (A) (A)
                 (A) (A) (A) (A) (A) (A) (A) (A) (A) (A) (A) (A)
                 (A) (A) (A) (A) (A) (A) (A) (A) (A) (A) (A) (A)
                 (A) (A) (A) (A) (A) (A) (A) (A) (A) (A) (A) (A)
                 (A) (A) (A) (A) (A) (A) (A) (A) (A) (A) (A) (A)
                 (A) (A) (A) (A) (A) (A) (A) (A) (A) (A) (A) (A)
                 (A) (A) (A) (A) (A) (A) (A) (A) (A) (A) (A) (A)
                 (A) (A) (A) (A) (A) (A) (A) (A) (A) (A) (A) (A)
                 (A) (A) (A) (A) (A) (A) (A) (A) (A) (A) (A) (A)
                 (A) (A) (A) (A) (A) (A) (A) (A) (A) (A) (A) (A)
                 (A) (A) (A) (A) (A) (A) (A) (A) (A) (A) (A) (A)
                 (A) (A) (A) (A) (A) (A) (A) (A) (A) (A) (A) (A)
                 (A) (A) (A) (A) (A) (A) (A) (A) (A) (A) (A) (A)
                 (A) (A) (A) (A) (A) (A) (A) (A) (A) (A) (A) (A)
                 (A) (A) (A) (A) (A) (A) (A) (A) (A) (A) (A) (A)
                 (A) (A) (A) (A) (A) (A) (A) (A) (A) (A) (A) (A)
                 (A) (A) (A) (A) (A) (A) (A) (A) (A) (A) (A) (A)
                 (A) (A) (A) (A) (A) (A) (A) (A) (A) (A) (A) (A)
                 (A) (A) (A) (A) (A) (A) (A) (A) (A) (A) (A) (A)
                 (A) (A) (A) (A) (A) (A) (A) (A) (A) (A) (A) (A)
                 (A) (A) (A) (A) (A) (A) (A) (A) (A) (A) (A) (A)
                 (A) (A) (A) (A) (A) (A) (A) (A) (A) (A) (A) (A)
                 (A) (A) (A) (A) (A) (A) (A) (A) (A) (A) (A) (A)
                 (A) (A) (A) (A) (A) (A) (A) (A) (A) (A) (A) (A)
                 (A) (A) (A) (A) (A) (A) (A) (A) (A) (A) (A) (A)
                 (A) (A) (A) (A) (A) (A) (A) (A) (A) (A) (A) (A)
                 (A) (A) (A) (A) (A) (A) (A) (A) (A) (A) (A) (A)
                 (A) (A) (A) (A) (A) (A) (A) (A) (A) (A) (A) (A)
 The electronic state is 1-A.
 Alpha  occ. eigenvalues --  -19.26540 -19.25554 -10.39995 -10.35234 -10.30742
 Alpha  occ. eigenvalues --   -1.16383  -1.11854  -0.88275  -0.80393  -0.66117
 Alpha  occ. eigenvalues --   -0.59810  -0.58369  -0.56186  -0.52872  -0.51797
 Alpha  occ. eigenvalues --   -0.50149  -0.45610  -0.44065  -0.37270  -0.36027
 Alpha virt. eigenvalues --    0.02575   0.02873   0.04108   0.04582   0.04977
 Alpha virt. eigenvalues --    0.06392   0.06488   0.07887   0.09792   0.11142
 Alpha virt. eigenvalues --    0.11399   0.11876   0.12314   0.13200   0.13499
 Alpha virt. eigenvalues --    0.14037   0.14592   0.17007   0.17395   0.17988
 Alpha virt. eigenvalues --    0.18973   0.20055   0.20331   0.22042   0.22989
 Alpha virt. eigenvalues --    0.23130   0.24794   0.25551   0.25894   0.26400
 Alpha virt. eigenvalues --    0.27584   0.29075   0.30608   0.31399   0.31867
 Alpha virt. eigenvalues --    0.32199   0.33148   0.33502   0.34066   0.34826
 Alpha virt. eigenvalues --    0.35644   0.36068   0.36632   0.37294   0.38305
 Alpha virt. eigenvalues --    0.38474   0.39174   0.39797   0.40646   0.41223
 Alpha virt. eigenvalues --    0.42530   0.43911   0.44370   0.44692   0.45965
 Alpha virt. eigenvalues --    0.46452   0.47785   0.48682   0.49741   0.50356
 Alpha virt. eigenvalues --    0.51321   0.52266   0.53554   0.55867   0.56041
 Alpha virt. eigenvalues --    0.56410   0.59479   0.59655   0.60009   0.61102
 Alpha virt. eigenvalues --    0.63538   0.67068   0.67894   0.68831   0.70174
 Alpha virt. eigenvalues --    0.71543   0.72465   0.72533   0.72983   0.74198
 Alpha virt. eigenvalues --    0.75224   0.75434   0.75983   0.79634   0.80641
 Alpha virt. eigenvalues --    0.81287   0.81828   0.82794   0.83302   0.84561
 Alpha virt. eigenvalues --    0.85651   0.87253   0.88003   0.88727   0.89887
 Alpha virt. eigenvalues --    0.91049   0.92676   0.93308   0.95098   0.96608
 Alpha virt. eigenvalues --    0.97597   0.97916   0.99139   0.99615   1.00473
 Alpha virt. eigenvalues --    1.01599   1.02109   1.03264   1.05053   1.06017
 Alpha virt. eigenvalues --    1.06450   1.07703   1.09300   1.09837   1.10279
 Alpha virt. eigenvalues --    1.13169   1.14286   1.15652   1.17081   1.17616
 Alpha virt. eigenvalues --    1.18567   1.20328   1.22848   1.23055   1.24693
 Alpha virt. eigenvalues --    1.25193   1.26483   1.26856   1.28746   1.30108
 Alpha virt. eigenvalues --    1.31479   1.34501   1.36358   1.37391   1.40440
 Alpha virt. eigenvalues --    1.41463   1.41853   1.43776   1.44518   1.45203
 Alpha virt. eigenvalues --    1.46875   1.48111   1.48841   1.50576   1.52357
 Alpha virt. eigenvalues --    1.52517   1.53101   1.53935   1.57419   1.58141
 Alpha virt. eigenvalues --    1.60399   1.60936   1.62603   1.64889   1.65600
 Alpha virt. eigenvalues --    1.66673   1.67990   1.68543   1.69381   1.70546
 Alpha virt. eigenvalues --    1.72030   1.73745   1.75988   1.78584   1.78985
 Alpha virt. eigenvalues --    1.81535   1.83630   1.84139   1.88942   1.91812
 Alpha virt. eigenvalues --    1.92547   1.95805   1.96119   1.97654   2.02966
 Alpha virt. eigenvalues --    2.04920   2.05351   2.07098   2.08703   2.10813
 Alpha virt. eigenvalues --    2.13451   2.15856   2.16722   2.21269   2.23340
 Alpha virt. eigenvalues --    2.25966   2.31158   2.32572   2.34166   2.35152
 Alpha virt. eigenvalues --    2.37358   2.41491   2.42991   2.45539   2.46886
 Alpha virt. eigenvalues --    2.50984   2.53907   2.55678   2.59453   2.61855
 Alpha virt. eigenvalues --    2.62546   2.66482   2.72713   2.74604   2.77769
 Alpha virt. eigenvalues --    2.78538   2.80393   2.84182   2.87245   2.88046
 Alpha virt. eigenvalues --    2.92352   2.93545   2.96497   3.00114   3.05009
 Alpha virt. eigenvalues --    3.11755   3.13095   3.16645   3.19359   3.20244
 Alpha virt. eigenvalues --    3.21580   3.27648   3.28671   3.30722   3.35015
 Alpha virt. eigenvalues --    3.35463   3.36252   3.38756   3.39884   3.44310
 Alpha virt. eigenvalues --    3.45354   3.46931   3.50547   3.53355   3.54181
 Alpha virt. eigenvalues --    3.61635   3.66683   3.67805   3.68816   3.69512
 Alpha virt. eigenvalues --    3.72252   3.72786   3.73605   3.77384   3.79064
 Alpha virt. eigenvalues --    3.80315   3.81117   3.81846   3.85540   3.89279
 Alpha virt. eigenvalues --    3.89542   3.92192   3.95387   3.97626   4.01638
 Alpha virt. eigenvalues --    4.02672   4.05066   4.08147   4.09365   4.11598
 Alpha virt. eigenvalues --    4.15049   4.16228   4.21177   4.22368   4.23893
 Alpha virt. eigenvalues --    4.26025   4.30200   4.32725   4.35357   4.41220
 Alpha virt. eigenvalues --    4.43567   4.44021   4.47484   4.49728   4.52166
 Alpha virt. eigenvalues --    4.54302   4.57030   4.57820   4.61149   4.64399
 Alpha virt. eigenvalues --    4.66737   4.71481   4.74363   4.80606   4.86006
 Alpha virt. eigenvalues --    4.87980   4.89728   4.94642   4.96347   4.98335
 Alpha virt. eigenvalues --    4.99601   5.05797   5.07148   5.11754   5.13902
 Alpha virt. eigenvalues --    5.15560   5.21021   5.23744   5.25960   5.28192
 Alpha virt. eigenvalues --    5.31316   5.35555   5.39045   5.41795   5.44868
 Alpha virt. eigenvalues --    5.55725   5.64145   5.66557   5.69219   5.74093
 Alpha virt. eigenvalues --    5.81252   5.83684   5.87730   5.92771   6.09198
 Alpha virt. eigenvalues --    6.28703   6.33774   6.37483   6.41745   6.45805
 Alpha virt. eigenvalues --    6.50301   6.56753   6.59505   6.65391   6.70823
 Alpha virt. eigenvalues --    6.72885   6.83303   6.90248   6.90999   6.94605
 Alpha virt. eigenvalues --    6.96201   7.03450   7.06990   7.10794   7.16722
 Alpha virt. eigenvalues --    7.23265   7.24355   7.37160   7.41449   7.50788
 Alpha virt. eigenvalues --    7.59413   7.78554   8.05922  14.29411  15.05139
 Alpha virt. eigenvalues --   16.43917  16.68114  18.79136
          Condensed to atoms (all electrons):
               1          2          3          4          5          6
     1  C    5.539807   0.397590   0.364279   0.373089  -0.010291   0.078231
     2  H    0.397590   0.366437   0.003814   0.000635  -0.005200  -0.008384
     3  H    0.364279   0.003814   0.345522   0.012166  -0.010295   0.006346
     4  H    0.373089   0.000635   0.012166   0.348067  -0.019335   0.006681
     5  C   -0.010291  -0.005200  -0.010295  -0.019335   5.372003   0.088712
     6  C    0.078231  -0.008384   0.006346   0.006681   0.088712   5.206131
     7  H    0.004937  -0.000800  -0.001046  -0.004449   0.006028   0.369857
     8  H    0.008990  -0.001173  -0.003706   0.000221  -0.002268   0.363294
     9  O   -0.007844  -0.000438   0.000044  -0.000555   0.012610  -0.069596
    10  H   -0.000384  -0.000442  -0.000118   0.000266  -0.019496   0.064934
    11  O   -0.018339   0.015565  -0.001952  -0.002703  -0.059217  -0.006607
               7          8          9         10         11
     1  C    0.004937   0.008990  -0.007844  -0.000384  -0.018339
     2  H   -0.000800  -0.001173  -0.000438  -0.000442   0.015565
     3  H   -0.001046  -0.003706   0.000044  -0.000118  -0.001952
     4  H   -0.004449   0.000221  -0.000555   0.000266  -0.002703
     5  C    0.006028  -0.002268   0.012610  -0.019496  -0.059217
     6  C    0.369857   0.363294  -0.069596   0.064934  -0.006607
     7  H    0.347786  -0.004235   0.004445  -0.006643   0.000948
     8  H   -0.004235   0.363473   0.011439   0.003130  -0.000708
     9  O    0.004445   0.011439   8.495166   0.172933  -0.023281
    10  H   -0.006643   0.003130   0.172933   0.550402   0.013880
    11  O    0.000948  -0.000708  -0.023281   0.013880   8.874080
 Mulliken charges:
               1
     1  C   -0.730066
     2  H    0.232395
     3  H    0.284945
     4  H    0.285915
     5  C    0.646748
     6  C   -0.099599
     7  H    0.283171
     8  H    0.261542
     9  O   -0.594923
    10  H    0.221539
    11  O   -0.791666
 Sum of Mulliken charges =   0.00000
 Mulliken charges with hydrogens summed into heavy atoms:
               1
     1  C    0.073189
     5  C    0.646748
     6  C    0.445114
     9  O   -0.373385
    11  O   -0.791666
 Electronic spatial extent (au):  <R**2>=            445.9414
 Charge=              0.0000 electrons
 Dipole moment (field-independent basis, Debye):
    X=             -2.3265    Y=             -2.3414    Z=              0.2569  Tot=              3.3107
 Quadrupole moment (field-independent basis, Debye-Ang):
   XX=            -33.0963   YY=            -31.6164   ZZ=            -29.2614
   XY=              2.8559   XZ=              0.5871   YZ=              0.1844
 Traceless Quadrupole moment (field-independent basis, Debye-Ang):
   XX=             -1.7716   YY=             -0.2917   ZZ=              2.0633
   XY=              2.8559   XZ=              0.5871   YZ=              0.1844
 Octapole moment (field-independent basis, Debye-Ang**2):
  XXX=            -12.7576  YYY=             -2.2369  ZZZ=              0.2286  XYY=              6.4740
  XXY=              5.2815  XXZ=              0.8963  XZZ=              0.2962  YZZ=             -0.8856
  YYZ=             -0.1835  XYZ=              0.3462
 Hexadecapole moment (field-independent basis, Debye-Ang**3):
 XXXX=           -388.2686 YYYY=           -158.1275 ZZZZ=            -41.0942 XXXY=              7.1780
 XXXZ=              1.5008 YYYX=              3.0903 YYYZ=              0.8388 ZZZX=              0.2780
 ZZZY=              0.0491 XXYY=            -79.6294 XXZZ=            -68.3699 YYZZ=            -29.1286
 XXYZ=              0.3663 YYXZ=              0.1582 ZZXY=              0.6274
 N-N= 1.765711550670D+02 E-N=-9.815804144614D+02  KE= 2.666498131433D+02
 Calling FoFJK, ICntrl=      2127 FMM=F ISym2X=0 I1Cent= 0 IOpClX= 0 NMat=1 NMatS=1 NMatT=0.
 ***** Axes restored to original set *****
 -------------------------------------------------------------------
 Center     Atomic                   Forces (Hartrees/Bohr)
 Number     Number              X              Y              Z
 -------------------------------------------------------------------
      1        6           0.007514296    0.001410930   -0.001760284
      2        1          -0.004063697   -0.000788076   -0.001619981
      3        1          -0.002444196    0.003162710    0.001152258
      4        1          -0.001652206   -0.003777348    0.001255208
      5        6           0.027214629    0.000926210   -0.017113674
      6        6           0.008376117    0.003171443   -0.024227657
      7        1          -0.000527343   -0.002170682    0.003009995
      8        1          -0.001000956    0.000369517    0.006134492
      9        8           0.014235068   -0.001497564    0.008132729
     10        1          -0.012664467    0.002026139    0.005463146
     11        8          -0.034987245   -0.002833278    0.019573767
 -------------------------------------------------------------------
 Cartesian Forces:  Max     0.034987245 RMS     0.010943669

 GradGradGradGradGradGradGradGradGradGradGradGradGradGradGradGradGradGrad
 Berny optimization.
 FormGI is forming the generalized inverse of G from B-inverse, IUseBI=4.
 Internal  Forces:  Max     0.039766824 RMS     0.007432131
 Search for a local minimum.
 Step number   1 out of a maximum of   51
 All quantities printed in internal units (Hartrees-Bohrs-Radians)
 Mixed Optimization -- RFO/linear search
 Second derivative matrix not updated -- first step.
 ITU=  0
     Eigenvalues ---    0.00471   0.00597   0.00721   0.01435   0.06123
     Eigenvalues ---    0.07325   0.07458   0.07510   0.11668   0.14062
     Eigenvalues ---    0.16000   0.16000   0.16000   0.16000   0.22177
     Eigenvalues ---    0.24997   0.25000   0.30143   0.32020   0.34412
     Eigenvalues ---    0.34451   0.34470   0.34492   0.34502   0.42553
     Eigenvalues ---    0.51442   0.89996
 RFO step:  Lambda=-4.38814888D-03 EMin= 4.70511337D-03
 Linear search not attempted -- first point.
 Iteration  1 RMS(Cart)=  0.02925817 RMS(Int)=  0.00058755
 Iteration  2 RMS(Cart)=  0.00061737 RMS(Int)=  0.00013831
 Iteration  3 RMS(Cart)=  0.00000032 RMS(Int)=  0.00013831
 Variable       Old X    -DE/DX   Delta X   Delta X   Delta X     New X
                                 (Linear)    (Quad)   (Total)
    R1        2.06641  -0.00440   0.00000  -0.01262  -0.01262   2.05378
    R2        2.06491  -0.00143   0.00000  -0.00409  -0.00409   2.06082
    R3        2.06508  -0.00161   0.00000  -0.00462  -0.00462   2.06046
    R4        2.84107  -0.00103   0.00000  -0.00317  -0.00317   2.83790
    R5        2.87679  -0.00744   0.00000  -0.02432  -0.02432   2.85248
    R6        2.32935  -0.03977   0.00000  -0.04397  -0.04397   2.28538
    R7        2.06545  -0.00018   0.00000  -0.00051  -0.00051   2.06494
    R8        2.06575   0.00170   0.00000   0.00489   0.00489   2.07064
    R9        2.68225  -0.01356   0.00000  -0.03155  -0.03155   2.65070
   R10        1.85137  -0.01380   0.00000  -0.02661  -0.02661   1.82476
    A1        1.90144   0.00060   0.00000   0.00948   0.00942   1.91085
    A2        1.89964   0.00082   0.00000   0.01251   0.01242   1.91206
    A3        1.91446  -0.00044   0.00000   0.00398   0.00390   1.91836
    A4        1.92356  -0.00412   0.00000  -0.03822  -0.03823   1.88534
    A5        1.91214   0.00146   0.00000   0.00512   0.00508   1.91722
    A6        1.91250   0.00167   0.00000   0.00725   0.00720   1.91969
    A7        2.03900   0.00353   0.00000   0.01385   0.01384   2.05284
    A8        2.13148   0.00501   0.00000   0.01969   0.01968   2.15116
    A9        2.11262  -0.00854   0.00000  -0.03361  -0.03361   2.07901
   A10        1.90758   0.00031   0.00000  -0.00459  -0.00475   1.90283
   A11        1.90152  -0.00261   0.00000  -0.02288  -0.02303   1.87848
   A12        1.95179  -0.00265   0.00000  -0.00549  -0.00543   1.94636
   A13        1.91822  -0.00250   0.00000  -0.03224  -0.03290   1.88532
   A14        1.89026   0.00234   0.00000   0.02157   0.02150   1.91176
   A15        1.89438   0.00511   0.00000   0.04328   0.04324   1.93762
   A16        1.85435  -0.00252   0.00000  -0.01534  -0.01534   1.83901
    D1       -3.13457  -0.00027   0.00000  -0.01122  -0.01128   3.13733
    D2        0.02096  -0.00015   0.00000  -0.00497  -0.00494   0.01602
    D3        1.06222  -0.00162   0.00000  -0.02841  -0.02847   1.03375
    D4       -2.06544  -0.00150   0.00000  -0.02215  -0.02213  -2.08756
    D5       -1.05016   0.00149   0.00000   0.01096   0.01095  -1.03921
    D6        2.10537   0.00161   0.00000   0.01721   0.01729   2.12266
    D7        0.96735  -0.00197   0.00000  -0.02410  -0.02395   0.94339
    D8       -1.12892   0.00246   0.00000   0.03173   0.03147  -1.09745
    D9        3.06024  -0.00052   0.00000  -0.00366  -0.00369   3.05655
   D10       -2.18803  -0.00198   0.00000  -0.02984  -0.02959  -2.21762
   D11        1.99890   0.00246   0.00000   0.02599   0.02583   2.02473
   D12       -0.09513  -0.00053   0.00000  -0.00940  -0.00933  -0.10446
   D13        0.20653  -0.00143   0.00000  -0.04692  -0.04692   0.15962
   D14        2.30956  -0.00115   0.00000  -0.04180  -0.04200   2.26756
   D15       -1.89167   0.00010   0.00000  -0.04357  -0.04338  -1.93505
         Item               Value     Threshold  Converged?
 Maximum Force            0.039767     0.000450     NO 
 RMS     Force            0.007432     0.000300     NO 
 Maximum Displacement     0.086008     0.001800     NO 
 RMS     Displacement     0.029037     0.001200     NO 
 Predicted change in Energy=-2.241600D-03
 GradGradGradGradGradGradGradGradGradGradGradGradGradGradGradGradGradGrad

                          Input orientation:                          
 ---------------------------------------------------------------------
 Center     Atomic      Atomic             Coordinates (Angstroms)
 Number     Number       Type             X           Y           Z
 ---------------------------------------------------------------------
      1          6           0        0.643014    0.097048    1.383650
      2          1           0        1.691205    0.207646    1.648663
      3          1           0        0.251206   -0.820252    1.824469
      4          1           0        0.074159    0.935071    1.787361
      5          6           0        0.495434    0.048478   -0.110044
      6          6           0       -0.897102   -0.108917   -0.670895
      7          1           0       -1.537705    0.674596   -0.258865
      8          1           0       -1.284040   -1.076351   -0.331800
      9          8           0       -0.899838   -0.028877   -2.071296
     10          1           0        0.030480   -0.036956   -2.329892
     11          8           0        1.433187    0.108515   -0.871352
 ---------------------------------------------------------------------
                    Distance matrix (angstroms):
                    1          2          3          4          5
     1  C    0.000000
     2  H    1.086815   0.000000
     3  H    1.090539   1.777942   0.000000
     4  H    1.090349   1.778545   1.764619   0.000000
     5  C    1.501752   2.132663   2.134638   2.136274   0.000000
     6  C    2.575953   3.489970   2.837508   2.841880   1.509465
     7  H    2.790511   3.779228   3.126508   2.617822   2.132564
     8  H    2.834285   3.797757   2.659335   3.222013   2.116824
     9  O    3.785882   4.539552   4.138618   4.094765   2.408169
    10  H    3.766105   4.318186   4.233319   4.230664   2.269627
    11  O    2.389464   2.535128   3.086606   3.098210   1.209369
                    6          7          8          9         10
     6  C    0.000000
     7  H    1.092719   0.000000
     8  H    1.095735   1.770729   0.000000
     9  O    1.402689   2.046132   2.066557   0.000000
    10  H    1.902067   2.693449   2.607811   0.965624   0.000000
    11  O    2.348979   3.085739   3.013029   2.627117   2.028814
                   11
    11  O    0.000000
 Stoichiometry    C3H6O2
 Framework group  C1[X(C3H6O2)]
 Deg. of freedom    27
 Full point group                 C1      NOp   1
 Largest Abelian subgroup         C1      NOp   1
 Largest concise Abelian subgroup C1      NOp   1
                         Standard orientation:                         
 ---------------------------------------------------------------------
 Center     Atomic      Atomic             Coordinates (Angstroms)
 Number     Number       Type             X           Y           Z
 ---------------------------------------------------------------------
      1          6           0       -1.843213   -0.449918   -0.022933
      2          1           0       -2.596405    0.333274   -0.044804
      3          1           0       -1.989290   -1.070444    0.861874
      4          1           0       -1.951882   -1.085365   -0.902285
      5          6           0       -0.471303    0.160365    0.003094
      6          6           0        0.711058   -0.777215    0.041152
      7          1           0        0.633176   -1.482609   -0.789744
      8          1           0        0.653234   -1.346464    0.975630
      9          8           0        1.924377   -0.079094   -0.048394
     10          1           0        1.689551    0.853849    0.034699
     11          8           0       -0.276582    1.353890    0.015488
 ---------------------------------------------------------------------
 Rotational constants (GHZ):     10.1992410      3.8439603      2.8949893
 Standard basis: Aug-CC-pVTZ (5D, 7F)
 There are   425 symmetry adapted cartesian basis functions of A   symmetry.
 There are   368 symmetry adapted basis functions of A   symmetry.
   368 basis functions,   522 primitive gaussians,   425 cartesian basis functions
    20 alpha electrons       20 beta electrons
       nuclear repulsion energy       178.4620864316 Hartrees.
 NAtoms=   11 NActive=   11 NUniq=   11 SFac= 1.00D+00 NAtFMM=   60 NAOKFM=F Big=F
 Integral buffers will be    131072 words long.
 Raffenetti 2 integral format.
 Two-electron integral symmetry is turned on.
 Nuclear repulsion after empirical dispersion term =      178.4585700070 Hartrees.
 One-electron integrals computed using PRISM.
 NBasis=   368 RedAO= T EigKep=  1.22D-05  NBF=   368
 NBsUse=   368 1.00D-06 EigRej= -1.00D+00 NBFU=   368
 Initial guess from the checkpoint file:  "hydroxyacetone_Conf-wb97-opt.chk"
 B after Tr=     0.000000    0.000000    0.000000
         Rot=    0.999964   -0.000566    0.000201    0.008507 Ang=  -0.98 deg.
 ExpMin= 2.53D-02 ExpMax= 1.53D+04 ExpMxC= 5.22D+02 IAcc=3 IRadAn=         5 AccDes= 0.00D+00
 Harris functional with IExCor= 4639 and IRadAn=       5 diagonalized for initial guess.
 HarFok:  IExCor= 4639 AccDes= 0.00D+00 IRadAn=         5 IDoV= 1 UseB2=F ITyADJ=14
 ICtDFT=  3500011 ScaDFX=  1.000000  1.000000  1.000000  1.000000
 FoFCou: FMM=F IPFlag=           0 FMFlag=      100000 FMFlg1=           0
         NFxFlg=           0 DoJE=T BraDBF=F KetDBF=T FulRan=T
         wScrn=  0.000000 ICntrl=     500 IOpCl=  0 I1Cent=   200000004 NGrid=           0
         NMat0=    1 NMatS0=      1 NMatT0=    0 NMatD0=    1 NMtDS0=    0 NMtDT0=    0
 Petite list used in FoFCou.
 Gradient too large for Newton-Raphson -- use scaled steepest descent instead.
     Accept linear search using points  3 and  4.
 Gradient too large for Newton-Raphson -- use scaled steepest descent instead.
     Accept linear search using points  1 and  2.
 Gradient too large for Newton-Raphson -- use scaled steepest descent instead.
     Accept linear search using points  1 and  2.
     Minimum is close to point  2 DX= -4.44D-02 DF= -3.00D-07 DXR=  5.19D-02 DFR=  2.19D-03 which will be used.
 Gradient too large for Newton-Raphson -- use scaled steepest descent instead.
 Gradient too large for Newton-Raphson -- use scaled steepest descent instead.
     Accept linear search using points  1 and  2.
 Gradient too large for Newton-Raphson -- use scaled steepest descent instead.
     Accept linear search using points  1 and  2.
 LinEq1:  Iter=  0 NonCon=     1 RMS=6.02D-05 Max=8.15D-04 NDo=     1
 AX will form     1 AO Fock derivatives at one time.
 LinEq1:  Iter=  1 NonCon=     1 RMS=7.14D-06 Max=1.89D-04 NDo=     1
 LinEq1:  Iter=  2 NonCon=     1 RMS=5.56D-06 Max=1.42D-04 NDo=     1
 LinEq1:  Iter=  3 NonCon=     1 RMS=1.92D-06 Max=3.16D-05 NDo=     1
 LinEq1:  Iter=  4 NonCon=     1 RMS=7.72D-07 Max=1.30D-05 NDo=     1
 LinEq1:  Iter=  5 NonCon=     1 RMS=4.38D-07 Max=9.39D-06 NDo=     1
 LinEq1:  Iter=  6 NonCon=     1 RMS=1.74D-07 Max=4.49D-06 NDo=     1
 LinEq1:  Iter=  7 NonCon=     1 RMS=8.37D-08 Max=2.54D-06 NDo=     1
 LinEq1:  Iter=  8 NonCon=     1 RMS=2.99D-08 Max=8.36D-07 NDo=     1
 LinEq1:  Iter=  9 NonCon=     1 RMS=9.99D-09 Max=2.53D-07 NDo=     1
 LinEq1:  Iter= 10 NonCon=     0 RMS=3.75D-09 Max=8.33D-08 NDo=     1
 Linear equations converged to 1.180D-08 1.180D-07 after    10 iterations.
     Accept linear search using points  1 and  2.
     Minimum is close to point  2 DX= -1.30D-04 DF= -1.08D-12 DXR=  1.30D-04 DFR=  1.68D-08 which will be used.
 LinEq1:  Iter=  0 NonCon=     1 RMS=1.39D-07 Max=4.35D-06 NDo=     1
 LinEq1:  Iter=  1 NonCon=     1 RMS=4.40D-08 Max=5.15D-07 NDo=     1
 LinEq1:  Iter=  2 NonCon=     1 RMS=2.80D-08 Max=8.95D-07 NDo=     1
 LinEq1:  Iter=  3 NonCon=     1 RMS=9.93D-09 Max=1.44D-07 NDo=     1
 LinEq1:  Iter=  4 NonCon=     1 RMS=3.24D-09 Max=5.49D-08 NDo=     1
 LinEq1:  Iter=  5 NonCon=     1 RMS=1.27D-09 Max=1.95D-08 NDo=     1
 LinEq1:  Iter=  6 NonCon=     1 RMS=4.31D-10 Max=9.68D-09 NDo=     1
 LinEq1:  Iter=  7 NonCon=     1 RMS=1.36D-10 Max=4.53D-09 NDo=     1
 LinEq1:  Iter=  8 NonCon=     0 RMS=5.25D-11 Max=1.56D-09 NDo=     1
 Linear equations converged to 1.698D-10 1.698D-09 after     8 iterations.
 SCF Done:  E(RwB97XD) =  -268.391715412     a.u. after    9 cycles
            Convg  =    0.1757D-08                    35 Fock formations.
              S**2 =  0.0000                  -V/T =  2.0058
 Calling FoFJK, ICntrl=      2127 FMM=F ISym2X=0 I1Cent= 0 IOpClX= 0 NMat=1 NMatS=1 NMatT=0.
 ***** Axes restored to original set *****
 -------------------------------------------------------------------
 Center     Atomic                   Forces (Hartrees/Bohr)
 Number     Number              X              Y              Z
 -------------------------------------------------------------------
      1        6           0.002462291    0.000414447   -0.000820696
      2        1          -0.000292423   -0.000165419   -0.000057165
      3        1          -0.000987347    0.000358829    0.000477973
      4        1          -0.000795040   -0.000538618    0.000415456
      5        6           0.004074281   -0.000963138   -0.001078763
      6        6          -0.000719618    0.002454702   -0.010126108
      7        1          -0.001340429   -0.000327518    0.001682224
      8        1          -0.001528811   -0.000440344    0.001263269
      9        8          -0.000179525   -0.002099313    0.006652764
     10        1           0.000320064    0.000742082   -0.000684259
     11        8          -0.001013443    0.000564291    0.002275303
 -------------------------------------------------------------------
 Cartesian Forces:  Max     0.010126108 RMS     0.002476723

 GradGradGradGradGradGradGradGradGradGradGradGradGradGradGradGradGradGrad
 Berny optimization.
 Using GEDIIS/GDIIS optimizer.
 FormGI is forming the generalized inverse of G from B-inverse, IUseBI=4.
 Internal  Forces:  Max     0.006037016 RMS     0.001336293
 Search for a local minimum.
 Step number   2 out of a maximum of   51
 All quantities printed in internal units (Hartrees-Bohrs-Radians)
 Mixed Optimization -- RFO/linear search
 Update second derivatives using D2CorX and points    1    2
 DE= -2.42D-03 DEPred=-2.24D-03 R= 1.08D+00
 TightC=F SS=  1.41D+00  RLast= 1.52D-01 DXNew= 5.0454D-01 4.5619D-01
 Trust test= 1.08D+00 RLast= 1.52D-01 DXMaxT set to 4.56D-01
 ITU=  1  0
 Use linear search instead of GDIIS.
     Eigenvalues ---    0.00471   0.00603   0.00720   0.01414   0.06074
     Eigenvalues ---    0.06777   0.07386   0.07465   0.11604   0.14104
     Eigenvalues ---    0.15893   0.16000   0.16000   0.16157   0.22205
     Eigenvalues ---    0.24998   0.25914   0.31817   0.32099   0.34052
     Eigenvalues ---    0.34453   0.34480   0.34498   0.34804   0.39304
     Eigenvalues ---    0.52519   0.89670
 RFO step:  Lambda=-3.80406512D-04 EMin= 4.70728937D-03
 Quartic linear search produced a step of  0.08454.
 Iteration  1 RMS(Cart)=  0.01497344 RMS(Int)=  0.00022015
 Iteration  2 RMS(Cart)=  0.00024482 RMS(Int)=  0.00005160
 Iteration  3 RMS(Cart)=  0.00000007 RMS(Int)=  0.00005160
 Variable       Old X    -DE/DX   Delta X   Delta X   Delta X     New X
                                 (Linear)    (Quad)   (Total)
    R1        2.05378  -0.00031  -0.00107  -0.00093  -0.00200   2.05178
    R2        2.06082   0.00025  -0.00035   0.00079   0.00044   2.06126
    R3        2.06046   0.00015  -0.00039   0.00050   0.00011   2.06057
    R4        2.83790   0.00005  -0.00027   0.00020  -0.00007   2.83783
    R5        2.85248   0.00360  -0.00206   0.01303   0.01097   2.86345
    R6        2.28538  -0.00219  -0.00372  -0.00258  -0.00630   2.27908
    R7        2.06494   0.00119  -0.00004   0.00373   0.00368   2.06862
    R8        2.07064   0.00132   0.00041   0.00413   0.00454   2.07518
    R9        2.65070  -0.00604  -0.00267  -0.01527  -0.01793   2.63276
   R10        1.82476   0.00048  -0.00225   0.00108  -0.00117   1.82360
    A1        1.91085   0.00015   0.00080   0.00311   0.00389   1.91474
    A2        1.91206   0.00023   0.00105   0.00400   0.00503   1.91709
    A3        1.91836   0.00022   0.00033   0.00391   0.00421   1.92257
    A4        1.88534  -0.00103  -0.00323  -0.01150  -0.01475   1.87059
    A5        1.91722   0.00023   0.00043   0.00021   0.00062   1.91784
    A6        1.91969   0.00018   0.00061   0.00007   0.00065   1.92035
    A7        2.05284  -0.00059   0.00117  -0.00245  -0.00140   2.05144
    A8        2.15116  -0.00105   0.00166  -0.00449  -0.00294   2.14821
    A9        2.07901   0.00164  -0.00284   0.00745   0.00448   2.08350
   A10        1.90283   0.00004  -0.00040   0.00348   0.00294   1.90577
   A11        1.87848  -0.00023  -0.00195  -0.00376  -0.00573   1.87275
   A12        1.94636   0.00091  -0.00046   0.00781   0.00729   1.95365
   A13        1.88532  -0.00125  -0.00278  -0.01835  -0.02119   1.86412
   A14        1.91176   0.00067   0.00182   0.01190   0.01363   1.92539
   A15        1.93762  -0.00022   0.00366  -0.00213   0.00155   1.93917
   A16        1.83901   0.00113  -0.00130   0.00776   0.00646   1.84547
    D1        3.13733   0.00000  -0.00095   0.00557   0.00458  -3.14128
    D2        0.01602  -0.00019  -0.00042  -0.02416  -0.02455  -0.00853
    D3        1.03375  -0.00047  -0.00241  -0.00088  -0.00333   1.03042
    D4       -2.08756  -0.00066  -0.00187  -0.03061  -0.03245  -2.12001
    D5       -1.03921   0.00054   0.00093   0.01307   0.01396  -1.02525
    D6        2.12266   0.00036   0.00146  -0.01666  -0.01516   2.10750
    D7        0.94339  -0.00094  -0.00203   0.00189  -0.00016   0.94323
    D8       -1.09745   0.00065   0.00266   0.02382   0.02641  -1.07105
    D9        3.05655   0.00051  -0.00031   0.02410   0.02378   3.08033
   D10       -2.21762  -0.00080  -0.00250   0.03021   0.02775  -2.18987
   D11        2.02473   0.00079   0.00218   0.05214   0.05432   2.07905
   D12       -0.10446   0.00065  -0.00079   0.05242   0.05170  -0.05276
   D13        0.15962  -0.00072  -0.00397  -0.03267  -0.03669   0.12292
   D14        2.26756   0.00036  -0.00355  -0.01527  -0.01875   2.24881
   D15       -1.93505  -0.00089  -0.00367  -0.03171  -0.03538  -1.97043
         Item               Value     Threshold  Converged?
 Maximum Force            0.006037     0.000450     NO 
 RMS     Force            0.001336     0.000300     NO 
 Maximum Displacement     0.051166     0.001800     NO 
 RMS     Displacement     0.015008     0.001200     NO 
 Predicted change in Energy=-2.150324D-04
 GradGradGradGradGradGradGradGradGradGradGradGradGradGradGradGradGradGrad

                          Input orientation:                          
 ---------------------------------------------------------------------
 Center     Atomic      Atomic             Coordinates (Angstroms)
 Number     Number       Type             X           Y           Z
 ---------------------------------------------------------------------
      1          6           0        0.647139    0.092043    1.381528
      2          1           0        1.692475    0.202405    1.653479
      3          1           0        0.247682   -0.823367    1.819982
      4          1           0        0.069291    0.922607    1.788028
      5          6           0        0.503067    0.047879   -0.112607
      6          6           0       -0.894826   -0.103281   -0.677489
      7          1           0       -1.536470    0.681891   -0.265063
      8          1           0       -1.291794   -1.060807   -0.314904
      9          8           0       -0.901917   -0.052179   -2.069732
     10          1           0        0.025572   -0.042782   -2.336031
     11          8           0        1.439781    0.135591   -0.867191
 ---------------------------------------------------------------------
                    Distance matrix (angstroms):
                    1          2          3          4          5
     1  C    0.000000
     2  H    1.085756   0.000000
     3  H    1.090772   1.779708   0.000000
     4  H    1.090407   1.780877   1.755355   0.000000
     5  C    1.501715   2.134861   2.135226   2.136756   0.000000
     6  C    2.579799   3.495853   2.839227   2.839145   1.515271
     7  H    2.797737   3.786397   3.129922   2.617555   2.141244
     8  H    2.822482   3.791583   2.642745   3.195122   2.119348
     9  O    3.785707   4.545106   4.128703   4.095824   2.411292
    10  H    3.771574   4.330690   4.234511   4.235770   2.275925
    11  O    2.384726   2.534186   3.092184   3.089957   1.206037
                    6          7          8          9         10
     6  C    0.000000
     7  H    1.094668   0.000000
     8  H    1.098138   1.760496   0.000000
     9  O    1.393199   2.048987   2.061252   0.000000
    10  H    1.897775   2.693331   2.618546   0.965007   0.000000
    11  O    2.354451   3.085299   3.032803   2.639112   2.046777
                   11
    11  O    0.000000
 Stoichiometry    C3H6O2
 Framework group  C1[X(C3H6O2)]
 Deg. of freedom    27
 Full point group                 C1      NOp   1
 Largest Abelian subgroup         C1      NOp   1
 Largest concise Abelian subgroup C1      NOp   1
                         Standard orientation:                         
 ---------------------------------------------------------------------
 Center     Atomic      Atomic             Coordinates (Angstroms)
 Number     Number       Type             X           Y           Z
 ---------------------------------------------------------------------
      1          6           0       -1.840145   -0.456681   -0.015359
      2          1           0       -2.601699    0.317143   -0.025292
      3          1           0       -1.974104   -1.093359    0.860128
      4          1           0       -1.946741   -1.092161   -0.895013
      5          6           0       -0.472647    0.163422    0.008472
      6          6           0        0.720129   -0.770963    0.024436
      7          1           0        0.642485   -1.468019   -0.816030
      8          1           0        0.652761   -1.370877    0.941754
      9          8           0        1.926349   -0.076187   -0.033187
     10          1           0        1.694602    0.857402    0.043910
     11          8           0       -0.290264    1.355587    0.006344
 ---------------------------------------------------------------------
 Rotational constants (GHZ):     10.1928677      3.8385419      2.8888201
 Standard basis: Aug-CC-pVTZ (5D, 7F)
 There are   425 symmetry adapted cartesian basis functions of A   symmetry.
 There are   368 symmetry adapted basis functions of A   symmetry.
   368 basis functions,   522 primitive gaussians,   425 cartesian basis functions
    20 alpha electrons       20 beta electrons
       nuclear repulsion energy       178.4726525544 Hartrees.
 NAtoms=   11 NActive=   11 NUniq=   11 SFac= 1.00D+00 NAtFMM=   60 NAOKFM=F Big=F
 Integral buffers will be    131072 words long.
 Raffenetti 2 integral format.
 Two-electron integral symmetry is turned on.
 Nuclear repulsion after empirical dispersion term =      178.4691311084 Hartrees.
 One-electron integrals computed using PRISM.
 NBasis=   368 RedAO= T EigKep=  1.23D-05  NBF=   368
 NBsUse=   368 1.00D-06 EigRej= -1.00D+00 NBFU=   368
 Initial guess from the checkpoint file:  "hydroxyacetone_Conf-wb97-opt.chk"
 B after Tr=     0.000000    0.000000    0.000000
         Rot=    0.999996   -0.001554   -0.000006   -0.002334 Ang=  -0.32 deg.
 ExpMin= 2.53D-02 ExpMax= 1.53D+04 ExpMxC= 5.22D+02 IAcc=3 IRadAn=         5 AccDes= 0.00D+00
 Harris functional with IExCor= 4639 and IRadAn=       5 diagonalized for initial guess.
 HarFok:  IExCor= 4639 AccDes= 0.00D+00 IRadAn=         5 IDoV= 1 UseB2=F ITyADJ=14
 ICtDFT=  3500011 ScaDFX=  1.000000  1.000000  1.000000  1.000000
 FoFCou: FMM=F IPFlag=           0 FMFlag=      100000 FMFlg1=           0
         NFxFlg=           0 DoJE=T BraDBF=F KetDBF=T FulRan=T
         wScrn=  0.000000 ICntrl=     500 IOpCl=  0 I1Cent=   200000004 NGrid=           0
         NMat0=    1 NMatS0=      1 NMatT0=    0 NMatD0=    1 NMtDS0=    0 NMtDT0=    0
 Petite list used in FoFCou.
 Gradient too large for Newton-Raphson -- use scaled steepest descent instead.
     Accept linear search using points  3 and  4.
 Gradient too large for Newton-Raphson -- use scaled steepest descent instead.
     Accept linear search using points  1 and  2.
 Gradient too large for Newton-Raphson -- use scaled steepest descent instead.
     Accept linear search using points  1 and  2.
 Gradient too large for Newton-Raphson -- use scaled steepest descent instead.
     Minimum is close to point  2 DX= -5.40D-03 DF= -4.70D-09 DXR=  1.37D-02 DFR=  1.87D-04 which will be used.
 Gradient too large for Newton-Raphson -- use scaled steepest descent instead.
     Accept linear search using points  1 and  2.
 LinEq1:  Iter=  0 NonCon=     1 RMS=6.65D-05 Max=1.35D-03 NDo=     1
 AX will form     1 AO Fock derivatives at one time.
 LinEq1:  Iter=  1 NonCon=     1 RMS=7.95D-06 Max=2.22D-04 NDo=     1
 LinEq1:  Iter=  2 NonCon=     1 RMS=4.88D-06 Max=1.50D-04 NDo=     1
 LinEq1:  Iter=  3 NonCon=     1 RMS=2.55D-06 Max=7.66D-05 NDo=     1
 LinEq1:  Iter=  4 NonCon=     1 RMS=1.12D-06 Max=2.95D-05 NDo=     1
 LinEq1:  Iter=  5 NonCon=     1 RMS=5.24D-07 Max=8.06D-06 NDo=     1
 LinEq1:  Iter=  6 NonCon=     1 RMS=2.41D-07 Max=4.76D-06 NDo=     1
 LinEq1:  Iter=  7 NonCon=     1 RMS=8.00D-08 Max=7.66D-07 NDo=     1
 LinEq1:  Iter=  8 NonCon=     1 RMS=1.91D-08 Max=2.76D-07 NDo=     1
 LinEq1:  Iter=  9 NonCon=     1 RMS=7.38D-09 Max=1.20D-07 NDo=     1
 LinEq1:  Iter= 10 NonCon=     0 RMS=1.99D-09 Max=2.91D-08 NDo=     1
 Linear equations converged to 1.180D-08 1.180D-07 after    10 iterations.
     Accept linear search using points  1 and  2.
     Minimum is close to point  2 DX= -1.51D-04 DF= -1.71D-12 DXR=  1.51D-04 DFR=  2.30D-08 which will be used.
 LinEq1:  Iter=  0 NonCon=     1 RMS=1.91D-07 Max=6.10D-06 NDo=     1
 LinEq1:  Iter=  1 NonCon=     1 RMS=6.60D-08 Max=9.60D-07 NDo=     1
 LinEq1:  Iter=  2 NonCon=     1 RMS=3.91D-08 Max=9.94D-07 NDo=     1
 LinEq1:  Iter=  3 NonCon=     1 RMS=1.58D-08 Max=2.24D-07 NDo=     1
 LinEq1:  Iter=  4 NonCon=     1 RMS=9.20D-09 Max=1.70D-07 NDo=     1
 LinEq1:  Iter=  5 NonCon=     1 RMS=3.35D-09 Max=1.02D-07 NDo=     1
 LinEq1:  Iter=  6 NonCon=     1 RMS=1.10D-09 Max=3.10D-08 NDo=     1
 LinEq1:  Iter=  7 NonCon=     1 RMS=4.13D-10 Max=9.72D-09 NDo=     1
 LinEq1:  Iter=  8 NonCon=     1 RMS=1.59D-10 Max=2.56D-09 NDo=     1
 LinEq1:  Iter=  9 NonCon=     0 RMS=4.92D-11 Max=1.03D-09 NDo=     1
 Linear equations converged to 2.255D-10 2.255D-09 after     9 iterations.
 SCF Done:  E(RwB97XD) =  -268.391918041     a.u. after    8 cycles
            Convg  =    0.1919D-08                    34 Fock formations.
              S**2 =  0.0000                  -V/T =  2.0058
 Calling FoFJK, ICntrl=      2127 FMM=F ISym2X=0 I1Cent= 0 IOpClX= 0 NMat=1 NMatS=1 NMatT=0.
 ***** Axes restored to original set *****
 -------------------------------------------------------------------
 Center     Atomic                   Forces (Hartrees/Bohr)
 Number     Number              X              Y              Z
 -------------------------------------------------------------------
      1        6          -0.000026620   -0.001230839    0.000008796
      2        1           0.000176626    0.000012834    0.000010449
      3        1          -0.000172819   -0.000124788    0.000324290
      4        1          -0.000156161    0.000266253   -0.000091611
      5        6          -0.001785448    0.003202565    0.001465131
      6        6          -0.000394005   -0.001667142   -0.001709475
      7        1           0.000343665    0.000507887    0.000622663
      8        1          -0.000704646   -0.000106984    0.000273852
      9        8          -0.000037340   -0.000864139    0.001705813
     10        1           0.000752223    0.000883530   -0.000758408
     11        8           0.002004524   -0.000879177   -0.001851499
 -------------------------------------------------------------------
 Cartesian Forces:  Max     0.003202565 RMS     0.001078645

 GradGradGradGradGradGradGradGradGradGradGradGradGradGradGradGradGradGrad
 Berny optimization.
 Using GEDIIS/GDIIS optimizer.
 FormGI is forming the generalized inverse of G from B-inverse, IUseBI=4.
 Internal  Forces:  Max     0.002651300 RMS     0.000604073
 Search for a local minimum.
 Step number   3 out of a maximum of   51
 All quantities printed in internal units (Hartrees-Bohrs-Radians)
 Mixed Optimization -- En-DIIS/RFO-DIIS
 Update second derivatives using D2CorX and points    1    2    3
 DE= -2.03D-04 DEPred=-2.15D-04 R= 9.42D-01
 TightC=F SS=  1.41D+00  RLast= 1.20D-01 DXNew= 7.6721D-01 3.5901D-01
 Trust test= 9.42D-01 RLast= 1.20D-01 DXMaxT set to 4.56D-01
 ITU=  1  1  0
 Use linear search instead of GDIIS.
     Eigenvalues ---    0.00444   0.00692   0.00818   0.01173   0.06140
     Eigenvalues ---    0.06597   0.07379   0.07483   0.11621   0.14262
     Eigenvalues ---    0.15593   0.16000   0.16032   0.16281   0.22203
     Eigenvalues ---    0.25031   0.25908   0.32023   0.32180   0.33325
     Eigenvalues ---    0.34451   0.34490   0.34501   0.34642   0.37967
     Eigenvalues ---    0.52592   0.97052
 RFO step:  Lambda=-3.06620544D-04 EMin= 4.43989309D-03
 Quartic linear search produced a step of -0.02925.
 Iteration  1 RMS(Cart)=  0.02379208 RMS(Int)=  0.00083807
 Iteration  2 RMS(Cart)=  0.00074750 RMS(Int)=  0.00031422
 Iteration  3 RMS(Cart)=  0.00000114 RMS(Int)=  0.00031422
 Iteration  4 RMS(Cart)=  0.00000000 RMS(Int)=  0.00031422
 Variable       Old X    -DE/DX   Delta X   Delta X   Delta X     New X
                                 (Linear)    (Quad)   (Total)
    R1        2.05178   0.00017   0.00006  -0.00158  -0.00152   2.05026
    R2        2.06126   0.00030  -0.00001   0.00093   0.00092   2.06218
    R3        2.06057   0.00025   0.00000   0.00054   0.00054   2.06111
    R4        2.83783   0.00020   0.00000   0.00040   0.00040   2.83823
    R5        2.86345   0.00011  -0.00032   0.00677   0.00645   2.86990
    R6        2.27908   0.00265   0.00018  -0.00386  -0.00368   2.27540
    R7        2.06862   0.00040  -0.00011   0.00367   0.00356   2.07218
    R8        2.07518   0.00044  -0.00013   0.00467   0.00454   2.07972
    R9        2.63276  -0.00095   0.00052  -0.01638  -0.01586   2.61691
   R10        1.82360   0.00094   0.00003  -0.00044  -0.00040   1.82319
    A1        1.91474  -0.00004  -0.00011   0.00372   0.00359   1.91833
    A2        1.91709   0.00010  -0.00015   0.00407   0.00392   1.92100
    A3        1.92257  -0.00004  -0.00012   0.00295   0.00281   1.92538
    A4        1.87059  -0.00004   0.00043  -0.01269  -0.01226   1.85832
    A5        1.91784   0.00040  -0.00002   0.00345   0.00342   1.92126
    A6        1.92035  -0.00037  -0.00002  -0.00184  -0.00186   1.91849
    A7        2.05144  -0.00036   0.00004  -0.00146  -0.00258   2.04886
    A8        2.14821   0.00049   0.00009   0.00104  -0.00003   2.14818
    A9        2.08350  -0.00012  -0.00013   0.00110  -0.00019   2.08330
   A10        1.90577  -0.00062  -0.00009  -0.00456  -0.00468   1.90109
   A11        1.87275   0.00050   0.00017  -0.00111  -0.00098   1.87177
   A12        1.95365  -0.00047  -0.00021   0.00287   0.00264   1.95630
   A13        1.86412  -0.00013   0.00062  -0.01778  -0.01720   1.84692
   A14        1.92539   0.00049  -0.00040   0.01223   0.01184   1.93723
   A15        1.93917   0.00023  -0.00005   0.00686   0.00680   1.94597
   A16        1.84547   0.00101  -0.00019   0.00979   0.00960   1.85507
    D1       -3.14128  -0.00030  -0.00013  -0.05788  -0.05800   3.08391
    D2       -0.00853   0.00041   0.00072   0.03173   0.03244   0.02392
    D3        1.03042  -0.00048   0.00010  -0.06663  -0.06653   0.96389
    D4       -2.12001   0.00023   0.00095   0.02298   0.02391  -2.09610
    D5       -1.02525  -0.00045  -0.00041  -0.05209  -0.05249  -1.07774
    D6        2.10750   0.00026   0.00044   0.03752   0.03795   2.14545
    D7        0.94323   0.00027   0.00000   0.04125   0.04126   0.98448
    D8       -1.07105   0.00047  -0.00077   0.06506   0.06425  -1.00679
    D9        3.08033   0.00014  -0.00070   0.05550   0.05478   3.13512
   D10       -2.18987  -0.00042  -0.00081  -0.04492  -0.04569  -2.23556
   D11        2.07905  -0.00021  -0.00159  -0.02110  -0.02269   2.05635
   D12       -0.05276  -0.00054  -0.00151  -0.03066  -0.03217  -0.08492
   D13        0.12292  -0.00009   0.00107  -0.05609  -0.05503   0.06790
   D14        2.24881  -0.00086   0.00055  -0.05135  -0.05078   2.19803
   D15       -1.97043  -0.00056   0.00103  -0.06133  -0.06031  -2.03074
         Item               Value     Threshold  Converged?
 Maximum Force            0.002651     0.000450     NO 
 RMS     Force            0.000604     0.000300     NO 
 Maximum Displacement     0.067956     0.001800     NO 
 RMS     Displacement     0.023804     0.001200     NO 
 Predicted change in Energy=-1.587254D-04
 GradGradGradGradGradGradGradGradGradGradGradGradGradGradGradGradGradGrad

                          Input orientation:                          
 ---------------------------------------------------------------------
 Center     Atomic      Atomic             Coordinates (Angstroms)
 Number     Number       Type             X           Y           Z
 ---------------------------------------------------------------------
      1          6           0        0.648598    0.093368    1.378798
      2          1           0        1.694359    0.175759    1.655779
      3          1           0        0.222566   -0.817597    1.802451
      4          1           0        0.082993    0.924822    1.801154
      5          6           0        0.504327    0.083317   -0.116149
      6          6           0       -0.892412   -0.104532   -0.682041
      7          1           0       -1.548282    0.675035   -0.276409
      8          1           0       -1.278766   -1.056688   -0.287942
      9          8           0       -0.899786   -0.088139   -2.066733
     10          1           0        0.022512   -0.019384   -2.341442
     11          8           0        1.443892    0.134039   -0.867466
 ---------------------------------------------------------------------
                    Distance matrix (angstroms):
                    1          2          3          4          5
     1  C    0.000000
     2  H    1.084953   0.000000
     3  H    1.091258   1.781697   0.000000
     4  H    1.090692   1.782900   1.748001   0.000000
     5  C    1.501926   2.136458   2.138238   2.135815   0.000000
     6  C    2.580878   3.497906   2.815020   2.859587   1.518683
     7  H    2.811464   3.807539   3.112156   2.653247   2.142199
     8  H    2.795601   3.759847   2.584744   3.185136   2.123333
     9  O    3.781814   4.544923   4.094186   4.117340   2.409503
    10  H    3.774239   4.337157   4.224809   4.249268   2.279171
    11  O    2.383243   2.535988   3.086374   3.098211   1.204090
                    6          7          8          9         10
     6  C    0.000000
     7  H    1.096552   0.000000
     8  H    1.100539   1.752609   0.000000
     9  O    1.384808   2.051399   2.060536   0.000000
    10  H    1.896825   2.685883   2.643139   0.964793   0.000000
    11  O    2.355762   3.097601   3.027630   2.642050   2.053404
                   11
    11  O    0.000000
 Stoichiometry    C3H6O2
 Framework group  C1[X(C3H6O2)]
 Deg. of freedom    27
 Full point group                 C1      NOp   1
 Largest Abelian subgroup         C1      NOp   1
 Largest concise Abelian subgroup C1      NOp   1
                         Standard orientation:                         
 ---------------------------------------------------------------------
 Center     Atomic      Atomic             Coordinates (Angstroms)
 Number     Number       Type             X           Y           Z
 ---------------------------------------------------------------------
      1          6           0       -1.837862   -0.458959   -0.004775
      2          1           0       -2.603741    0.309070    0.021376
      3          1           0       -1.937680   -1.113074    0.862988
      4          1           0       -1.970456   -1.089849   -0.884551
      5          6           0       -0.472539    0.166562   -0.024679
      6          6           0        0.724457   -0.767227    0.015783
      7          1           0        0.654419   -1.471684   -0.821631
      8          1           0        0.632859   -1.375718    0.928216
      9          8           0        1.924601   -0.077033   -0.015515
     10          1           0        1.698183    0.860566    0.006097
     11          8           0       -0.294341    1.356837    0.011707
 ---------------------------------------------------------------------
 Rotational constants (GHZ):     10.1854111      3.8435997      2.8896222
 Standard basis: Aug-CC-pVTZ (5D, 7F)
 There are   425 symmetry adapted cartesian basis functions of A   symmetry.
 There are   368 symmetry adapted basis functions of A   symmetry.
   368 basis functions,   522 primitive gaussians,   425 cartesian basis functions
    20 alpha electrons       20 beta electrons
       nuclear repulsion energy       178.5670813302 Hartrees.
 NAtoms=   11 NActive=   11 NUniq=   11 SFac= 1.00D+00 NAtFMM=   60 NAOKFM=F Big=F
 Integral buffers will be    131072 words long.
 Raffenetti 2 integral format.
 Two-electron integral symmetry is turned on.
 Nuclear repulsion after empirical dispersion term =      178.5635561837 Hartrees.
 One-electron integrals computed using PRISM.
 NBasis=   368 RedAO= T EigKep=  1.24D-05  NBF=   368
 NBsUse=   368 1.00D-06 EigRej= -1.00D+00 NBFU=   368
 Initial guess from the checkpoint file:  "hydroxyacetone_Conf-wb97-opt.chk"
 B after Tr=     0.000000    0.000000    0.000000
         Rot=    0.999999   -0.000657   -0.000323   -0.000712 Ang=  -0.12 deg.
 ExpMin= 2.53D-02 ExpMax= 1.53D+04 ExpMxC= 5.22D+02 IAcc=3 IRadAn=         5 AccDes= 0.00D+00
 Harris functional with IExCor= 4639 and IRadAn=       5 diagonalized for initial guess.
 HarFok:  IExCor= 4639 AccDes= 0.00D+00 IRadAn=         5 IDoV= 1 UseB2=F ITyADJ=14
 ICtDFT=  3500011 ScaDFX=  1.000000  1.000000  1.000000  1.000000
 FoFCou: FMM=F IPFlag=           0 FMFlag=      100000 FMFlg1=           0
         NFxFlg=           0 DoJE=T BraDBF=F KetDBF=T FulRan=T
         wScrn=  0.000000 ICntrl=     500 IOpCl=  0 I1Cent=   200000004 NGrid=           0
         NMat0=    1 NMatS0=      1 NMatT0=    0 NMatD0=    1 NMtDS0=    0 NMtDT0=    0
 Petite list used in FoFCou.
 Gradient too large for Newton-Raphson -- use scaled steepest descent instead.
     Accept linear search using points  3 and  4.
 Gradient too large for Newton-Raphson -- use scaled steepest descent instead.
     Accept linear search using points  1 and  2.
 Gradient too large for Newton-Raphson -- use scaled steepest descent instead.
     Accept linear search using points  1 and  2.
 Gradient too large for Newton-Raphson -- use scaled steepest descent instead.
     Minimum is close to point  2 DX=  3.87D-02 DF= -5.86D-07 DXR=  8.81D-02 DFR=  7.83D-03 which will be used.
 Gradient too large for Newton-Raphson -- use scaled steepest descent instead.
     Accept linear search using points  1 and  2.
 Gradient too large for Newton-Raphson -- use scaled steepest descent instead.
 Gradient too large for Newton-Raphson -- use scaled steepest descent instead.
 Restarting incremental Fock formation.
 LinEq1:  Iter=  0 NonCon=     1 RMS=4.67D-05 Max=8.46D-04 NDo=     1
 AX will form     1 AO Fock derivatives at one time.
 LinEq1:  Iter=  1 NonCon=     1 RMS=5.71D-06 Max=1.53D-04 NDo=     1
 LinEq1:  Iter=  2 NonCon=     1 RMS=1.91D-06 Max=4.80D-05 NDo=     1
 LinEq1:  Iter=  3 NonCon=     1 RMS=9.23D-07 Max=2.53D-05 NDo=     1
 LinEq1:  Iter=  4 NonCon=     1 RMS=7.33D-07 Max=2.13D-05 NDo=     1
 LinEq1:  Iter=  5 NonCon=     1 RMS=2.71D-07 Max=5.43D-06 NDo=     1
 LinEq1:  Iter=  6 NonCon=     1 RMS=9.76D-08 Max=1.34D-06 NDo=     1
 LinEq1:  Iter=  7 NonCon=     1 RMS=4.12D-08 Max=6.30D-07 NDo=     1
 LinEq1:  Iter=  8 NonCon=     1 RMS=1.53D-08 Max=1.99D-07 NDo=     1
 LinEq1:  Iter=  9 NonCon=     1 RMS=7.57D-09 Max=1.67D-07 NDo=     1
 LinEq1:  Iter= 10 NonCon=     0 RMS=1.77D-09 Max=3.44D-08 NDo=     1
 Linear equations converged to 1.180D-08 1.180D-07 after    10 iterations.
     Accept linear search using points  1 and  2.
     Minimum is close to point  2 DX= -2.98D-05 DF= -5.68D-14 DXR=  2.98D-05 DFR=  1.62D-09 which will be used.
 LinEq1:  Iter=  0 NonCon=     1 RMS=1.29D-07 Max=4.78D-06 NDo=     1
 LinEq1:  Iter=  1 NonCon=     1 RMS=3.53D-08 Max=4.23D-07 NDo=     1
 LinEq1:  Iter=  2 NonCon=     1 RMS=1.86D-08 Max=4.95D-07 NDo=     1
 LinEq1:  Iter=  3 NonCon=     1 RMS=6.46D-09 Max=9.72D-08 NDo=     1
 LinEq1:  Iter=  4 NonCon=     1 RMS=3.64D-09 Max=5.06D-08 NDo=     1
 LinEq1:  Iter=  5 NonCon=     1 RMS=1.26D-09 Max=2.40D-08 NDo=     1
 LinEq1:  Iter=  6 NonCon=     1 RMS=4.28D-10 Max=1.35D-08 NDo=     1
 LinEq1:  Iter=  7 NonCon=     1 RMS=1.55D-10 Max=4.93D-09 NDo=     1
 LinEq1:  Iter=  8 NonCon=     1 RMS=6.99D-11 Max=1.64D-09 NDo=     1
 LinEq1:  Iter=  9 NonCon=     0 RMS=2.00D-11 Max=2.77D-10 NDo=     1
 Linear equations converged to 1.431D-10 1.431D-09 after     9 iterations.
 SCF Done:  E(RwB97XD) =  -268.391691150     a.u. after   10 cycles
            Convg  =    0.9073D-09                    42 Fock formations.
              S**2 =  0.0000                  -V/T =  2.0057
 Calling FoFJK, ICntrl=      2127 FMM=F ISym2X=0 I1Cent= 0 IOpClX= 0 NMat=1 NMatS=1 NMatT=0.
 ***** Axes restored to original set *****
 -------------------------------------------------------------------
 Center     Atomic                   Forces (Hartrees/Bohr)
 Number     Number              X              Y              Z
 -------------------------------------------------------------------
      1        6          -0.002151265    0.002457244    0.000536889
      2        1           0.000518201    0.000250395    0.000188283
      3        1           0.000517610   -0.000425583   -0.000888550
      4        1           0.000557184    0.000821111    0.000343977
      5        6          -0.004188887   -0.009642756    0.003389421
      6        6          -0.000685714    0.001672263    0.005543587
      7        1           0.000369675    0.000884894   -0.000600123
      8        1           0.001145633    0.000386192   -0.001021004
      9        8          -0.000904911   -0.000109318   -0.003269028
     10        1           0.001039587   -0.000063416   -0.000102541
     11        8           0.003782888    0.003768974   -0.004120913
 -------------------------------------------------------------------
 Cartesian Forces:  Max     0.009642756 RMS     0.002649025

 GradGradGradGradGradGradGradGradGradGradGradGradGradGradGradGradGradGrad
 Berny optimization.
 Using GEDIIS/GDIIS optimizer.
 FormGI is forming the generalized inverse of G from B-inverse, IUseBI=4.
 Internal  Forces:  Max     0.005681791 RMS     0.001310756
 Search for a local minimum.
 Step number   4 out of a maximum of   51
 All quantities printed in internal units (Hartrees-Bohrs-Radians)
 Mixed Optimization -- RFO/linear search
 Update second derivatives using D2CorX and points    1    2    4    3
 DE=  2.27D-04 DEPred=-1.59D-04 R=-1.43D+00
 Trust test=-1.43D+00 RLast= 1.91D-01 DXMaxT set to 2.28D-01
 ITU= -1  1  1  0
 Use linear search instead of GDIIS.
 Energy rises -- skip Quadratic/GDIIS search.
 Quartic linear search produced a step of -0.71200.
 Iteration  1 RMS(Cart)=  0.01696601 RMS(Int)=  0.00040079
 Iteration  2 RMS(Cart)=  0.00037909 RMS(Int)=  0.00006464
 Iteration  3 RMS(Cart)=  0.00000029 RMS(Int)=  0.00006464
 Variable       Old X    -DE/DX   Delta X   Delta X   Delta X     New X
                                 (Linear)    (Quad)   (Total)
    R1        2.05026   0.00057   0.00108   0.00000   0.00108   2.05134
    R2        2.06218  -0.00019  -0.00065   0.00000  -0.00065   2.06152
    R3        2.06111   0.00047  -0.00038   0.00000  -0.00038   2.06073
    R4        2.83823   0.00015  -0.00028   0.00000  -0.00028   2.83794
    R5        2.86990  -0.00144  -0.00459   0.00000  -0.00459   2.86530
    R6        2.27540   0.00568   0.00262   0.00000   0.00262   2.27802
    R7        2.07218   0.00019  -0.00254   0.00000  -0.00254   2.06965
    R8        2.07972  -0.00110  -0.00323   0.00000  -0.00323   2.07649
    R9        2.61691   0.00337   0.01129   0.00000   0.01129   2.62820
   R10        1.82319   0.00102   0.00029   0.00000   0.00029   1.82348
    A1        1.91833   0.00022  -0.00256   0.00000  -0.00255   1.91578
    A2        1.92100  -0.00051  -0.00279   0.00000  -0.00279   1.91822
    A3        1.92538  -0.00006  -0.00200   0.00000  -0.00200   1.92338
    A4        1.85832   0.00086   0.00873   0.00000   0.00873   1.86706
    A5        1.92126  -0.00116  -0.00243   0.00000  -0.00243   1.91883
    A6        1.91849   0.00068   0.00132   0.00000   0.00133   1.91981
    A7        2.04886   0.00020   0.00184   0.00000   0.00208   2.05094
    A8        2.14818   0.00063   0.00002   0.00000   0.00026   2.14844
    A9        2.08330  -0.00068   0.00014   0.00000   0.00038   2.08368
   A10        1.90109   0.00003   0.00333   0.00000   0.00334   1.90443
   A11        1.87177  -0.00007   0.00070   0.00000   0.00070   1.87247
   A12        1.95630  -0.00050  -0.00188   0.00000  -0.00188   1.95442
   A13        1.84692   0.00087   0.01224   0.00000   0.01225   1.85918
   A14        1.93723  -0.00003  -0.00843   0.00000  -0.00843   1.92880
   A15        1.94597  -0.00023  -0.00484   0.00000  -0.00484   1.94113
   A16        1.85507  -0.00036  -0.00684   0.00000  -0.00684   1.84823
    D1        3.08391   0.00102   0.04130   0.00000   0.04129   3.12520
    D2        0.02392  -0.00120  -0.02310   0.00000  -0.02310   0.00082
    D3        0.96389   0.00155   0.04737   0.00000   0.04737   1.01126
    D4       -2.09610  -0.00068  -0.01703   0.00000  -0.01702  -2.11312
    D5       -1.07774   0.00079   0.03737   0.00000   0.03737  -1.04037
    D6        2.14545  -0.00143  -0.02702   0.00000  -0.02702   2.11843
    D7        0.98448  -0.00053  -0.02938   0.00000  -0.02938   0.95511
    D8       -1.00679  -0.00152  -0.04575   0.00000  -0.04574  -1.05254
    D9        3.13512  -0.00088  -0.03900   0.00000  -0.03900   3.09611
   D10       -2.23556   0.00167   0.03253   0.00000   0.03253  -2.20303
   D11        2.05635   0.00068   0.01616   0.00000   0.01616   2.07251
   D12       -0.08492   0.00132   0.02290   0.00000   0.02290  -0.06202
   D13        0.06790  -0.00001   0.03918   0.00000   0.03918   0.10708
   D14        2.19803  -0.00034   0.03615   0.00000   0.03615   2.23418
   D15       -2.03074   0.00059   0.04294   0.00000   0.04294  -1.98780
         Item               Value     Threshold  Converged?
 Maximum Force            0.005682     0.000450     NO 
 RMS     Force            0.001311     0.000300     NO 
 Maximum Displacement     0.048342     0.001800     NO 
 RMS     Displacement     0.016955     0.001200     NO 
 Predicted change in Energy=-4.487335D-05
 GradGradGradGradGradGradGradGradGradGradGradGradGradGradGradGradGradGrad

                          Input orientation:                          
 ---------------------------------------------------------------------
 Center     Atomic      Atomic             Coordinates (Angstroms)
 Number     Number       Type             X           Y           Z
 ---------------------------------------------------------------------
      1          6           0        0.647612    0.092442    1.380801
      2          1           0        1.693134    0.194763    1.654259
      3          1           0        0.240477   -0.821782    1.814995
      4          1           0        0.073296    0.923321    1.791859
      5          6           0        0.503405    0.058072   -0.113639
      6          6           0       -0.894240   -0.103629   -0.678855
      7          1           0       -1.539987    0.679958   -0.268383
      8          1           0       -1.288131   -1.059726   -0.307162
      9          8           0       -0.901524   -0.062558   -2.069011
     10          1           0        0.024938   -0.035976   -2.337491
     11          8           0        1.441020    0.135114   -0.867373
 ---------------------------------------------------------------------
                    Distance matrix (angstroms):
                    1          2          3          4          5
     1  C    0.000000
     2  H    1.085525   0.000000
     3  H    1.090912   1.780284   0.000000
     4  H    1.090489   1.781461   1.753245   0.000000
     5  C    1.501776   2.135323   2.136096   2.136486   0.000000
     6  C    2.580297   3.496707   2.832422   2.845202   1.516254
     7  H    2.801888   3.792761   3.125018   2.628023   2.141527
     8  H    2.814927   3.782705   2.626178   3.192467   2.120501
     9  O    3.784845   4.545460   4.118992   4.102261   2.410779
    10  H    3.772255   4.332457   4.231677   4.239589   2.276684
    11  O    2.384451   2.534906   3.090640   3.092483   1.205476
                    6          7          8          9         10
     6  C    0.000000
     7  H    1.095211   0.000000
     8  H    1.098830   1.758248   0.000000
     9  O    1.390782   2.049690   2.061049   0.000000
    10  H    1.897508   2.691238   2.625728   0.964945   0.000000
    11  O    2.354990   3.089021   3.031459   2.640174   2.048367
                   11
    11  O    0.000000
 Stoichiometry    C3H6O2
 Framework group  C1[X(C3H6O2)]
 Deg. of freedom    27
 Full point group                 C1      NOp   1
 Largest Abelian subgroup         C1      NOp   1
 Largest concise Abelian subgroup C1      NOp   1
                         Standard orientation:                         
 ---------------------------------------------------------------------
 Center     Atomic      Atomic             Coordinates (Angstroms)
 Number     Number       Type             X           Y           Z
 ---------------------------------------------------------------------
      1          6           0       -1.839610   -0.457392   -0.012312
      2          1           0       -2.602583    0.314771   -0.011884
      3          1           0       -1.963685   -1.099121    0.861116
      4          1           0       -1.953659   -1.091554   -0.892084
      5          6           0       -0.472597    0.164283   -0.001074
      6          6           0        0.721463   -0.769910    0.021941
      7          1           0        0.646032   -1.469128   -0.817637
      8          1           0        0.647119   -1.372275    0.937941
      9          8           0        1.925982   -0.076436   -0.028100
     10          1           0        1.695378    0.858557    0.032960
     11          8           0       -0.291500    1.356045    0.007881
 ---------------------------------------------------------------------
 Rotational constants (GHZ):     10.1904449      3.8396463      2.8886837
 Standard basis: Aug-CC-pVTZ (5D, 7F)
 There are   425 symmetry adapted cartesian basis functions of A   symmetry.
 There are   368 symmetry adapted basis functions of A   symmetry.
   368 basis functions,   522 primitive gaussians,   425 cartesian basis functions
    20 alpha electrons       20 beta electrons
       nuclear repulsion energy       178.4954512140 Hartrees.
 NAtoms=   11 NActive=   11 NUniq=   11 SFac= 1.00D+00 NAtFMM=   60 NAOKFM=F Big=F
 Integral buffers will be    131072 words long.
 Raffenetti 2 integral format.
 Two-electron integral symmetry is turned on.
 Nuclear repulsion after empirical dispersion term =      178.4919287644 Hartrees.
 One-electron integrals computed using PRISM.
 NBasis=   368 RedAO= T EigKep=  1.23D-05  NBF=   368
 NBsUse=   368 1.00D-06 EigRej= -1.00D+00 NBFU=   368
 Lowest energy guess from the checkpoint file:  "hydroxyacetone_Conf-wb97-opt.chk"
 B after Tr=     0.000000    0.000000    0.000000
         Rot=    1.000000   -0.000183   -0.000094   -0.000217 Ang=  -0.03 deg.
 B after Tr=     0.000000    0.000000    0.000000
         Rot=    1.000000    0.000474    0.000229    0.000495 Ang=   0.08 deg.
 LinEq1:  Iter=  0 NonCon=     1 RMS=3.70D-06 Max=6.57D-05 NDo=     1
 AX will form     1 AO Fock derivatives at one time.
 LinEq1:  Iter=  1 NonCon=     1 RMS=2.51D-06 Max=3.78D-05 NDo=     1
 LinEq1:  Iter=  2 NonCon=     1 RMS=7.26D-07 Max=1.24D-05 NDo=     1
 LinEq1:  Iter=  3 NonCon=     1 RMS=4.98D-07 Max=1.41D-05 NDo=     1
 LinEq1:  Iter=  4 NonCon=     1 RMS=2.20D-07 Max=2.78D-06 NDo=     1
 LinEq1:  Iter=  5 NonCon=     1 RMS=7.35D-08 Max=1.21D-06 NDo=     1
 LinEq1:  Iter=  6 NonCon=     1 RMS=2.97D-08 Max=5.62D-07 NDo=     1
 LinEq1:  Iter=  7 NonCon=     1 RMS=9.27D-09 Max=2.93D-07 NDo=     1
 LinEq1:  Iter=  8 NonCon=     1 RMS=2.83D-09 Max=8.57D-08 NDo=     1
 LinEq1:  Iter=  9 NonCon=     0 RMS=9.33D-10 Max=2.25D-08 NDo=     1
 Linear equations converged to 8.539D-09 8.539D-08 after     9 iterations.
     Accept linear search using points  1 and  2.
     Minimum is close to point  2 DX= -3.76D-05 DF=  0.00D+00 DXR=  3.76D-05 DFR=  0.00D+00 which will be used.
 SCF Done:  E(RwB97XD) =  -268.391962243     a.u. after    2 cycles
            Convg  =    0.6069D-07                    11 Fock formations.
              S**2 =  0.0000                  -V/T =  2.0057
 Calling FoFJK, ICntrl=      2127 FMM=F ISym2X=0 I1Cent= 0 IOpClX= 0 NMat=1 NMatS=1 NMatT=0.
 ***** Axes restored to original set *****
 -------------------------------------------------------------------
 Center     Atomic                   Forces (Hartrees/Bohr)
 Number     Number              X              Y              Z
 -------------------------------------------------------------------
      1        6          -0.000647955   -0.000176970    0.000118276
      2        1           0.000273525    0.000082969    0.000061224
      3        1           0.000024571   -0.000213502   -0.000028523
      4        1           0.000045297    0.000429717    0.000027199
      5        6          -0.002462778   -0.000506827    0.002002580
      6        6          -0.000440387   -0.000735927    0.000366529
      7        1           0.000359399    0.000615630    0.000273878
      8        1          -0.000166208    0.000037927   -0.000086839
      9        8          -0.000281671   -0.000609318    0.000305204
     10        1           0.000839254    0.000603833   -0.000565875
     11        8           0.002456954    0.000472469   -0.002473654
 -------------------------------------------------------------------
 Cartesian Forces:  Max     0.002473654 RMS     0.000903175

 GradGradGradGradGradGradGradGradGradGradGradGradGradGradGradGradGradGrad
 Berny optimization.
 Using GEDIIS/GDIIS optimizer.
 FormGI is forming the generalized inverse of G from B-inverse, IUseBI=4.
 Internal  Forces:  Max     0.003487778 RMS     0.000624020
 Search for a local minimum.
 Step number   5 out of a maximum of   51
 All quantities printed in internal units (Hartrees-Bohrs-Radians)
 Mixed Optimization -- En-DIIS/RFO-DIIS
 Update second derivatives using D2CorX and points    1    2    4    3    5
 ITU=  0 -1  1  1  0
 Use linear search instead of GDIIS.
     Eigenvalues ---    0.00468   0.00694   0.01032   0.02858   0.06381
     Eigenvalues ---    0.06857   0.07360   0.07480   0.11621   0.14074
     Eigenvalues ---    0.15661   0.16004   0.16034   0.16414   0.22166
     Eigenvalues ---    0.24936   0.26058   0.32014   0.32955   0.33828
     Eigenvalues ---    0.34469   0.34489   0.34499   0.34611   0.38888
     Eigenvalues ---    0.51893   0.90100
 RFO step:  Lambda=-6.86364403D-05 EMin= 4.68248744D-03
 Quartic linear search produced a step of -0.00002.
 Iteration  1 RMS(Cart)=  0.00836122 RMS(Int)=  0.00012402
 Iteration  2 RMS(Cart)=  0.00011162 RMS(Int)=  0.00000478
 Iteration  3 RMS(Cart)=  0.00000001 RMS(Int)=  0.00000478
 Variable       Old X    -DE/DX   Delta X   Delta X   Delta X     New X
                                 (Linear)    (Quad)   (Total)
    R1        2.05134   0.00029   0.00000   0.00071   0.00071   2.05205
    R2        2.06152   0.00016   0.00000   0.00068   0.00068   2.06221
    R3        2.06073   0.00031   0.00000   0.00109   0.00109   2.06181
    R4        2.83794   0.00015   0.00000   0.00060   0.00060   2.83855
    R5        2.86530  -0.00039   0.00000   0.00018   0.00018   2.86549
    R6        2.27802   0.00349   0.00000   0.00378   0.00378   2.28180
    R7        2.06965   0.00033   0.00000   0.00166   0.00166   2.07131
    R8        2.07649   0.00000   0.00000   0.00078   0.00078   2.07726
    R9        2.62820   0.00026   0.00000  -0.00199  -0.00199   2.62621
   R10        1.82348   0.00098   0.00000   0.00217   0.00217   1.82565
    A1        1.91578   0.00003   0.00000   0.00069   0.00069   1.91647
    A2        1.91822  -0.00007   0.00000  -0.00067  -0.00067   1.91755
    A3        1.92338  -0.00004   0.00000  -0.00022  -0.00022   1.92316
    A4        1.86706   0.00022   0.00000   0.00045   0.00045   1.86751
    A5        1.91883  -0.00006   0.00000   0.00058   0.00058   1.91941
    A6        1.91981  -0.00007   0.00000  -0.00082  -0.00082   1.91899
    A7        2.05094  -0.00024   0.00000  -0.00140  -0.00142   2.04952
    A8        2.14844   0.00054   0.00000   0.00219   0.00218   2.15063
    A9        2.08368  -0.00030   0.00000  -0.00065  -0.00067   2.08301
   A10        1.90443  -0.00043   0.00000  -0.00541  -0.00541   1.89901
   A11        1.87247   0.00033   0.00000   0.00273   0.00273   1.87520
   A12        1.95442  -0.00051   0.00000  -0.00229  -0.00229   1.95213
   A13        1.85918   0.00016   0.00000  -0.00023  -0.00023   1.85894
   A14        1.92880   0.00035   0.00000   0.00288   0.00287   1.93167
   A15        1.94113   0.00011   0.00000   0.00227   0.00227   1.94340
   A16        1.84823   0.00059   0.00000   0.00571   0.00571   1.85394
    D1        3.12520   0.00008   0.00000  -0.00233  -0.00233   3.12287
    D2        0.00082  -0.00006   0.00000  -0.01162  -0.01162  -0.01081
    D3        1.01126   0.00010   0.00000  -0.00343  -0.00343   1.00784
    D4       -2.11312  -0.00003   0.00000  -0.01271  -0.01272  -2.12584
    D5       -1.04037  -0.00009   0.00000  -0.00384  -0.00384  -1.04421
    D6        2.11843  -0.00023   0.00000  -0.01312  -0.01313   2.10530
    D7        0.95511   0.00004   0.00000  -0.00209  -0.00209   0.95301
    D8       -1.05254  -0.00010   0.00000  -0.00052  -0.00052  -1.05305
    D9        3.09611  -0.00015   0.00000  -0.00377  -0.00376   3.09235
   D10       -2.20303   0.00018   0.00000   0.00686   0.00685  -2.19618
   D11        2.07251   0.00004   0.00000   0.00843   0.00843   2.08094
   D12       -0.06202  -0.00001   0.00000   0.00519   0.00519  -0.05684
   D13        0.10708  -0.00006   0.00000  -0.03031  -0.03031   0.07677
   D14        2.23418  -0.00071   0.00000  -0.03679  -0.03679   2.19739
   D15       -1.98780  -0.00022   0.00000  -0.03380  -0.03379  -2.02159
         Item               Value     Threshold  Converged?
 Maximum Force            0.003488     0.000450     NO 
 RMS     Force            0.000624     0.000300     NO 
 Maximum Displacement     0.038717     0.001800     NO 
 RMS     Displacement     0.008354     0.001200     NO 
 Predicted change in Energy=-3.446301D-05
 GradGradGradGradGradGradGradGradGradGradGradGradGradGradGradGradGradGrad

                          Input orientation:                          
 ---------------------------------------------------------------------
 Center     Atomic      Atomic             Coordinates (Angstroms)
 Number     Number       Type             X           Y           Z
 ---------------------------------------------------------------------
      1          6           0        0.646696    0.092585    1.380415
      2          1           0        1.692733    0.192213    1.654382
      3          1           0        0.234654   -0.817727    1.819083
      4          1           0        0.075779    0.929049    1.786374
      5          6           0        0.503894    0.052035   -0.114325
      6          6           0       -0.894312   -0.110094   -0.678287
      7          1           0       -1.535171    0.677737   -0.265937
      8          1           0       -1.291976   -1.064083   -0.303991
      9          8           0       -0.899556   -0.069981   -2.067430
     10          1           0        0.025872   -0.015487   -2.339370
     11          8           0        1.441387    0.133754   -0.870913
 ---------------------------------------------------------------------
                    Distance matrix (angstroms):
                    1          2          3          4          5
     1  C    0.000000
     2  H    1.085899   0.000000
     3  H    1.091273   1.781320   0.000000
     4  H    1.091064   1.781822   1.754292   0.000000
     5  C    1.502094   2.135723   2.137064   2.136608   0.000000
     6  C    2.579543   3.496504   2.830577   2.845251   1.516351
     7  H    2.795250   3.787179   3.117050   2.621125   2.138288
     8  H    2.816657   3.784441   2.626544   3.195772   2.122933
     9  O    3.782189   4.543192   4.117103   4.098920   2.408148
    10  H    3.772784   4.332623   4.240272   4.232777   2.276815
    11  O    2.387825   2.538446   3.097999   3.091691   1.207475
                    6          7          8          9         10
     6  C    0.000000
     7  H    1.096089   0.000000
     8  H    1.099241   1.759128   0.000000
     9  O    1.389731   2.051455   2.062026   0.000000
    10  H    1.901285   2.686362   2.641788   0.966094   0.000000
    11  O    2.356280   3.085743   3.037678   2.636887   2.045072
                   11
    11  O    0.000000
 Stoichiometry    C3H6O2
 Framework group  C1[X(C3H6O2)]
 Deg. of freedom    27
 Full point group                 C1      NOp   1
 Largest Abelian subgroup         C1      NOp   1
 Largest concise Abelian subgroup C1      NOp   1
                         Standard orientation:                         
 ---------------------------------------------------------------------
 Center     Atomic      Atomic             Coordinates (Angstroms)
 Number     Number       Type             X           Y           Z
 ---------------------------------------------------------------------
      1          6           0       -1.839665   -0.456305   -0.013631
      2          1           0       -2.602388    0.316609   -0.007796
      3          1           0       -1.964683   -1.105719    0.854417
      4          1           0       -1.953331   -1.082728   -0.899687
      5          6           0       -0.472095    0.164792    0.002935
      6          6           0        0.720252   -0.771819    0.022670
      7          1           0        0.638493   -1.465730   -0.821850
      8          1           0        0.646227   -1.380237    0.935182
      9          8           0        1.923567   -0.078319   -0.026776
     10          1           0        1.696003    0.859926    0.008531
     11          8           0       -0.287476    1.358053    0.009196
 ---------------------------------------------------------------------
 Rotational constants (GHZ):     10.1637147      3.8459071      2.8901686
 Standard basis: Aug-CC-pVTZ (5D, 7F)
 There are   425 symmetry adapted cartesian basis functions of A   symmetry.
 There are   368 symmetry adapted basis functions of A   symmetry.
   368 basis functions,   522 primitive gaussians,   425 cartesian basis functions
    20 alpha electrons       20 beta electrons
       nuclear repulsion energy       178.4660553840 Hartrees.
 NAtoms=   11 NActive=   11 NUniq=   11 SFac= 1.00D+00 NAtFMM=   60 NAOKFM=F Big=F
 Integral buffers will be    131072 words long.
 Raffenetti 2 integral format.
 Two-electron integral symmetry is turned on.
 Nuclear repulsion after empirical dispersion term =      178.4625330761 Hartrees.
 One-electron integrals computed using PRISM.
 NBasis=   368 RedAO= T EigKep=  1.23D-05  NBF=   368
 NBsUse=   368 1.00D-06 EigRej= -1.00D+00 NBFU=   368
 Initial guess from the checkpoint file:  "hydroxyacetone_Conf-wb97-opt.chk"
 B after Tr=     0.000000    0.000000    0.000000
         Rot=    0.999999   -0.000782   -0.000064    0.000649 Ang=  -0.12 deg.
 ExpMin= 2.53D-02 ExpMax= 1.53D+04 ExpMxC= 5.22D+02 IAcc=3 IRadAn=         5 AccDes= 0.00D+00
 Harris functional with IExCor= 4639 and IRadAn=       5 diagonalized for initial guess.
 HarFok:  IExCor= 4639 AccDes= 0.00D+00 IRadAn=         5 IDoV= 1 UseB2=F ITyADJ=14
 ICtDFT=  3500011 ScaDFX=  1.000000  1.000000  1.000000  1.000000
 FoFCou: FMM=F IPFlag=           0 FMFlag=      100000 FMFlg1=           0
         NFxFlg=           0 DoJE=T BraDBF=F KetDBF=T FulRan=T
         wScrn=  0.000000 ICntrl=     500 IOpCl=  0 I1Cent=   200000004 NGrid=           0
         NMat0=    1 NMatS0=      1 NMatT0=    0 NMatD0=    1 NMtDS0=    0 NMtDT0=    0
 Petite list used in FoFCou.
 Gradient too large for Newton-Raphson -- use scaled steepest descent instead.
     Accept linear search using points  3 and  4.
 Gradient too large for Newton-Raphson -- use scaled steepest descent instead.
     Minimum is close to point  2 DX=  3.13D-02 DF= -6.72D-08 DXR=  5.88D-02 DFR=  3.47D-03 which will be used.
 LinEq1:  Iter=  0 NonCon=     1 RMS=4.10D-05 Max=8.14D-04 NDo=     1
 AX will form     1 AO Fock derivatives at one time.
 LinEq1:  Iter=  1 NonCon=     1 RMS=4.42D-06 Max=7.50D-05 NDo=     1
 LinEq1:  Iter=  2 NonCon=     1 RMS=2.58D-06 Max=8.12D-05 NDo=     1
 LinEq1:  Iter=  3 NonCon=     1 RMS=1.30D-06 Max=3.47D-05 NDo=     1
 LinEq1:  Iter=  4 NonCon=     1 RMS=5.70D-07 Max=1.80D-05 NDo=     1
 LinEq1:  Iter=  5 NonCon=     1 RMS=3.35D-07 Max=8.90D-06 NDo=     1
 LinEq1:  Iter=  6 NonCon=     1 RMS=1.38D-07 Max=3.24D-06 NDo=     1
 LinEq1:  Iter=  7 NonCon=     1 RMS=6.86D-08 Max=9.96D-07 NDo=     1
 LinEq1:  Iter=  8 NonCon=     1 RMS=2.02D-08 Max=3.67D-07 NDo=     1
 LinEq1:  Iter=  9 NonCon=     0 RMS=5.44D-09 Max=9.30D-08 NDo=     1
 Linear equations converged to 1.180D-08 1.180D-07 after     9 iterations.
     Accept linear search using points  1 and  2.
     Minimum is close to point  2 DX= -1.78D-05 DF=  0.00D+00 DXR=  1.78D-05 DFR=  0.00D+00 which will be used.
 LinEq1:  Iter=  0 NonCon=     1 RMS=7.20D-08 Max=1.13D-06 NDo=     1
 LinEq1:  Iter=  1 NonCon=     1 RMS=2.67D-08 Max=3.20D-07 NDo=     1
 LinEq1:  Iter=  2 NonCon=     1 RMS=1.00D-08 Max=1.97D-07 NDo=     1
 LinEq1:  Iter=  3 NonCon=     1 RMS=5.11D-09 Max=1.12D-07 NDo=     1
 LinEq1:  Iter=  4 NonCon=     1 RMS=3.01D-09 Max=5.91D-08 NDo=     1
 LinEq1:  Iter=  5 NonCon=     1 RMS=1.26D-09 Max=1.88D-08 NDo=     1
 LinEq1:  Iter=  6 NonCon=     1 RMS=3.66D-10 Max=5.98D-09 NDo=     1
 LinEq1:  Iter=  7 NonCon=     1 RMS=1.14D-10 Max=2.20D-09 NDo=     1
 LinEq1:  Iter=  8 NonCon=     0 RMS=3.93D-11 Max=6.58D-10 NDo=     1
 Linear equations converged to 1.048D-10 1.048D-09 after     8 iterations.
 SCF Done:  E(RwB97XD) =  -268.392003074     a.u. after    5 cycles
            Convg  =    0.1010D-08                    26 Fock formations.
              S**2 =  0.0000                  -V/T =  2.0058
 Calling FoFJK, ICntrl=      2127 FMM=F ISym2X=0 I1Cent= 0 IOpClX= 0 NMat=1 NMatS=1 NMatT=0.
 ***** Axes restored to original set *****
 -------------------------------------------------------------------
 Center     Atomic                   Forces (Hartrees/Bohr)
 Number     Number              X              Y              Z
 -------------------------------------------------------------------
      1        6          -0.000209409   -0.000351683   -0.000013671
      2        1           0.000038600    0.000028399    0.000079961
      3        1           0.000131196    0.000019410   -0.000106962
      4        1           0.000216461    0.000135949   -0.000183953
      5        6          -0.000585119    0.000099949    0.000374037
      6        6           0.000423640   -0.000377396    0.000845507
      7        1           0.000332854    0.000323770    0.000026512
      8        1           0.000019602    0.000307373   -0.000549176
      9        8          -0.000291109   -0.000633124   -0.000901469
     10        1          -0.000127742    0.000215062    0.000486913
     11        8           0.000051026    0.000232291   -0.000057698
 -------------------------------------------------------------------
 Cartesian Forces:  Max     0.000901469 RMS     0.000352662

 GradGradGradGradGradGradGradGradGradGradGradGradGradGradGradGradGradGrad
 Berny optimization.
 Using GEDIIS/GDIIS optimizer.
 FormGI is forming the generalized inverse of G from B-inverse, IUseBI=4.
 Internal  Forces:  Max     0.000781790 RMS     0.000238425
 Search for a local minimum.
 Step number   6 out of a maximum of   51
 All quantities printed in internal units (Hartrees-Bohrs-Radians)
 Mixed Optimization -- En-DIIS/RFO-DIIS
 Swapping is turned off.
 Update second derivatives using D2CorX and points    1    2    4    3    5
                                                      6
 DE= -4.08D-05 DEPred=-3.45D-05 R= 1.18D+00
 TightC=F SS=  1.41D+00  RLast= 6.48D-02 DXNew= 3.8361D-01 1.9454D-01
 Trust test= 1.18D+00 RLast= 6.48D-02 DXMaxT set to 2.28D-01
 ITU=  1  0 -1  1  1  0
     Eigenvalues ---    0.00306   0.00661   0.00956   0.02871   0.06423
     Eigenvalues ---    0.07193   0.07345   0.07482   0.11647   0.13572
     Eigenvalues ---    0.15963   0.16004   0.16377   0.18268   0.23113
     Eigenvalues ---    0.25670   0.26945   0.32180   0.33292   0.34143
     Eigenvalues ---    0.34411   0.34494   0.34564   0.35543   0.39432
     Eigenvalues ---    0.53451   0.93201
 En-DIIS/RFO-DIIS IScMMF=        0 using points:     6    5
 RFO step:  Lambda=-6.65292590D-06.
 DidBck=F Rises=F RFO-DIIS coefs:    1.23187   -0.23187
 Iteration  1 RMS(Cart)=  0.01389225 RMS(Int)=  0.00020106
 Iteration  2 RMS(Cart)=  0.00019790 RMS(Int)=  0.00000224
 Iteration  3 RMS(Cart)=  0.00000010 RMS(Int)=  0.00000224
 Variable       Old X    -DE/DX   Delta X   Delta X   Delta X     New X
                                 (Linear)    (Quad)   (Total)
    R1        2.05205   0.00006   0.00016   0.00022   0.00039   2.05244
    R2        2.06221  -0.00011   0.00016  -0.00001   0.00014   2.06235
    R3        2.06181  -0.00008   0.00025   0.00022   0.00047   2.06229
    R4        2.83855  -0.00021   0.00014  -0.00054  -0.00040   2.83815
    R5        2.86549  -0.00028   0.00004  -0.00008  -0.00003   2.86546
    R6        2.28180   0.00009   0.00088   0.00090   0.00177   2.28357
    R7        2.07131   0.00005   0.00038   0.00138   0.00176   2.07307
    R8        2.07726  -0.00046   0.00018  -0.00068  -0.00050   2.07677
    R9        2.62621   0.00040  -0.00046  -0.00212  -0.00258   2.62363
   R10        1.82565  -0.00025   0.00050   0.00011   0.00062   1.82627
    A1        1.91647  -0.00003   0.00016   0.00067   0.00083   1.91730
    A2        1.91755  -0.00006  -0.00015  -0.00097  -0.00112   1.91643
    A3        1.92316   0.00009  -0.00005   0.00067   0.00062   1.92378
    A4        1.86751   0.00023   0.00011   0.00084   0.00095   1.86846
    A5        1.91941  -0.00002   0.00013   0.00084   0.00097   1.92038
    A6        1.91899  -0.00021  -0.00019  -0.00206  -0.00225   1.91674
    A7        2.04952   0.00025  -0.00033   0.00047   0.00014   2.04966
    A8        2.15063  -0.00013   0.00051   0.00030   0.00080   2.15143
    A9        2.08301  -0.00012  -0.00015  -0.00077  -0.00093   2.08208
   A10        1.89901  -0.00042  -0.00126  -0.00568  -0.00693   1.89208
   A11        1.87520   0.00029   0.00063   0.00334   0.00398   1.87918
   A12        1.95213   0.00027  -0.00053   0.00061   0.00008   1.95221
   A13        1.85894   0.00022  -0.00005   0.00026   0.00021   1.85916
   A14        1.93167   0.00014   0.00067   0.00439   0.00506   1.93673
   A15        1.94340  -0.00050   0.00053  -0.00308  -0.00256   1.94085
   A16        1.85394  -0.00078   0.00132  -0.00250  -0.00118   1.85276
    D1        3.12287   0.00001  -0.00054  -0.01121  -0.01175   3.11112
    D2       -0.01081   0.00001  -0.00269  -0.01084  -0.01354  -0.02434
    D3        1.00784   0.00001  -0.00079  -0.01303  -0.01382   0.99402
    D4       -2.12584   0.00000  -0.00295  -0.01266  -0.01561  -2.14145
    D5       -1.04421  -0.00014  -0.00089  -0.01332  -0.01421  -1.05841
    D6        2.10530  -0.00014  -0.00304  -0.01295  -0.01600   2.08931
    D7        0.95301   0.00014  -0.00049   0.02892   0.02843   0.98144
    D8       -1.05305  -0.00006  -0.00012   0.02974   0.02962  -1.02343
    D9        3.09235   0.00021  -0.00087   0.03094   0.03007   3.12242
   D10       -2.19618   0.00015   0.00159   0.02857   0.03016  -2.16602
   D11        2.08094  -0.00005   0.00195   0.02939   0.03135   2.11229
   D12       -0.05684   0.00021   0.00120   0.03059   0.03179  -0.02504
   D13        0.07677   0.00001  -0.00703  -0.03075  -0.03778   0.03899
   D14        2.19739  -0.00024  -0.00853  -0.03451  -0.04305   2.15434
   D15       -2.02159  -0.00019  -0.00784  -0.03331  -0.04115  -2.06274
         Item               Value     Threshold  Converged?
 Maximum Force            0.000782     0.000450     NO 
 RMS     Force            0.000238     0.000300     YES
 Maximum Displacement     0.050764     0.001800     NO 
 RMS     Displacement     0.013880     0.001200     NO 
 Predicted change in Energy=-2.336252D-05
 GradGradGradGradGradGradGradGradGradGradGradGradGradGradGradGradGradGrad

                          Input orientation:                          
 ---------------------------------------------------------------------
 Center     Atomic      Atomic             Coordinates (Angstroms)
 Number     Number       Type             X           Y           Z
 ---------------------------------------------------------------------
      1          6           0        0.646819    0.087903    1.379888
      2          1           0        1.693364    0.182835    1.654392
      3          1           0        0.231233   -0.823531    1.813038
      4          1           0        0.079511    0.924923    1.790408
      5          6           0        0.502641    0.059267   -0.114785
      6          6           0       -0.894589   -0.110744   -0.678798
      7          1           0       -1.529867    0.688416   -0.277270
      8          1           0       -1.298443   -1.056059   -0.290164
      9          8           0       -0.896717   -0.096844   -2.067095
     10          1           0        0.027685   -0.014281   -2.336601
     11          8           0        1.438364    0.158116   -0.873014
 ---------------------------------------------------------------------
                    Distance matrix (angstroms):
                    1          2          3          4          5
     1  C    0.000000
     2  H    1.086104   0.000000
     3  H    1.091349   1.782068   0.000000
     4  H    1.091315   1.781493   1.755170   0.000000
     5  C    1.501883   2.136136   2.137638   2.134985   0.000000
     6  C    2.579455   3.496780   2.825737   2.849291   1.516334
     7  H    2.800848   3.791589   3.123595   2.630841   2.133850
     8  H    2.807449   3.777177   2.611023   3.186193   2.125704
     9  O    3.781312   4.542709   4.105579   4.108206   2.407091
    10  H    3.769092   4.329130   4.232708   4.232847   2.273205
    11  O    2.388941   2.540358   3.104138   3.086793   1.208413
                    6          7          8          9         10
     6  C    0.000000
     7  H    1.097023   0.000000
     8  H    1.098979   1.759805   0.000000
     9  O    1.388368   2.054504   2.058873   0.000000
    10  H    1.899528   2.675929   2.651758   0.966421   0.000000
    11  O    2.356412   3.073520   3.050254   2.635040   2.040054
                   11
    11  O    0.000000
 Stoichiometry    C3H6O2
 Framework group  C1[X(C3H6O2)]
 Deg. of freedom    27
 Full point group                 C1      NOp   1
 Largest Abelian subgroup         C1      NOp   1
 Largest concise Abelian subgroup C1      NOp   1
                         Standard orientation:                         
 ---------------------------------------------------------------------
 Center     Atomic      Atomic             Coordinates (Angstroms)
 Number     Number       Type             X           Y           Z
 ---------------------------------------------------------------------
      1          6           0       -1.839721   -0.455774   -0.004966
      2          1           0       -2.602594    0.316906    0.019755
      3          1           0       -1.953586   -1.116721    0.855979
      4          1           0       -1.964201   -1.069788   -0.898531
      5          6           0       -0.471982    0.164643    0.000145
      6          6           0        0.720199   -0.772316    0.009193
      7          1           0        0.639525   -1.443944   -0.854443
      8          1           0        0.641109   -1.404129    0.904911
      9          8           0        1.922744   -0.078757   -0.011473
     10          1           0        1.692376    0.859578    0.009205
     11          8           0       -0.285695    1.358605    0.003585
 ---------------------------------------------------------------------
 Rotational constants (GHZ):     10.1617195      3.8489197      2.8911285
 Standard basis: Aug-CC-pVTZ (5D, 7F)
 There are   425 symmetry adapted cartesian basis functions of A   symmetry.
 There are   368 symmetry adapted basis functions of A   symmetry.
   368 basis functions,   522 primitive gaussians,   425 cartesian basis functions
    20 alpha electrons       20 beta electrons
       nuclear repulsion energy       178.4871008230 Hartrees.
 NAtoms=   11 NActive=   11 NUniq=   11 SFac= 1.00D+00 NAtFMM=   60 NAOKFM=F Big=F
 Integral buffers will be    131072 words long.
 Raffenetti 2 integral format.
 Two-electron integral symmetry is turned on.
 Nuclear repulsion after empirical dispersion term =      178.4835783993 Hartrees.
 One-electron integrals computed using PRISM.
 NBasis=   368 RedAO= T EigKep=  1.22D-05  NBF=   368
 NBsUse=   368 1.00D-06 EigRej= -1.00D+00 NBFU=   368
 Initial guess from the checkpoint file:  "hydroxyacetone_Conf-wb97-opt.chk"
 B after Tr=     0.000000    0.000000    0.000000
         Rot=    0.999998   -0.002030   -0.000182    0.000221 Ang=  -0.23 deg.
 ExpMin= 2.53D-02 ExpMax= 1.53D+04 ExpMxC= 5.22D+02 IAcc=3 IRadAn=         5 AccDes= 0.00D+00
 Harris functional with IExCor= 4639 and IRadAn=       5 diagonalized for initial guess.
 HarFok:  IExCor= 4639 AccDes= 0.00D+00 IRadAn=         5 IDoV= 1 UseB2=F ITyADJ=14
 ICtDFT=  3500011 ScaDFX=  1.000000  1.000000  1.000000  1.000000
 FoFCou: FMM=F IPFlag=           0 FMFlag=      100000 FMFlg1=           0
         NFxFlg=           0 DoJE=T BraDBF=F KetDBF=T FulRan=T
         wScrn=  0.000000 ICntrl=     500 IOpCl=  0 I1Cent=   200000004 NGrid=           0
         NMat0=    1 NMatS0=      1 NMatT0=    0 NMatD0=    1 NMtDS0=    0 NMtDT0=    0
 Petite list used in FoFCou.
 Gradient too large for Newton-Raphson -- use scaled steepest descent instead.
     Minimum is close to point  4 DX=  5.47D-02 DF= -6.17D-07 DXR=  4.36D-02 DFR=  1.91D-03 which will be used.
 Gradient too large for Newton-Raphson -- use scaled steepest descent instead.
     Accept linear search using points  1 and  2.
 Gradient too large for Newton-Raphson -- use scaled steepest descent instead.
     Accept linear search using points  1 and  2.
 Gradient too large for Newton-Raphson -- use scaled steepest descent instead.
     Accept linear search using points  1 and  2.
 LinEq1:  Iter=  0 NonCon=     1 RMS=5.73D-05 Max=1.05D-03 NDo=     1
 AX will form     1 AO Fock derivatives at one time.
 LinEq1:  Iter=  1 NonCon=     1 RMS=5.75D-06 Max=1.47D-04 NDo=     1
 LinEq1:  Iter=  2 NonCon=     1 RMS=2.47D-06 Max=7.82D-05 NDo=     1
 LinEq1:  Iter=  3 NonCon=     1 RMS=1.71D-06 Max=5.62D-05 NDo=     1
 LinEq1:  Iter=  4 NonCon=     1 RMS=6.80D-07 Max=2.07D-05 NDo=     1
 LinEq1:  Iter=  5 NonCon=     1 RMS=2.18D-07 Max=3.39D-06 NDo=     1
 LinEq1:  Iter=  6 NonCon=     1 RMS=1.23D-07 Max=2.07D-06 NDo=     1
 LinEq1:  Iter=  7 NonCon=     1 RMS=5.01D-08 Max=6.16D-07 NDo=     1
 LinEq1:  Iter=  8 NonCon=     1 RMS=1.76D-08 Max=2.43D-07 NDo=     1
 LinEq1:  Iter=  9 NonCon=     0 RMS=6.17D-09 Max=1.05D-07 NDo=     1
 Linear equations converged to 1.180D-08 1.180D-07 after     9 iterations.
     Accept linear search using points  1 and  2.
     Minimum is close to point  2 DX= -1.08D-05 DF=  0.00D+00 DXR=  1.08D-05 DFR=  0.00D+00 which will be used.
 LinEq1:  Iter=  0 NonCon=     1 RMS=1.03D-07 Max=2.22D-06 NDo=     1
 LinEq1:  Iter=  1 NonCon=     1 RMS=3.35D-08 Max=5.61D-07 NDo=     1
 LinEq1:  Iter=  2 NonCon=     1 RMS=2.26D-08 Max=6.74D-07 NDo=     1
 LinEq1:  Iter=  3 NonCon=     1 RMS=8.30D-09 Max=1.15D-07 NDo=     1
 LinEq1:  Iter=  4 NonCon=     1 RMS=4.88D-09 Max=7.50D-08 NDo=     1
 LinEq1:  Iter=  5 NonCon=     1 RMS=1.24D-09 Max=1.96D-08 NDo=     1
 LinEq1:  Iter=  6 NonCon=     1 RMS=3.84D-10 Max=9.51D-09 NDo=     1
 LinEq1:  Iter=  7 NonCon=     1 RMS=1.63D-10 Max=4.86D-09 NDo=     1
 LinEq1:  Iter=  8 NonCon=     1 RMS=5.71D-11 Max=1.91D-09 NDo=     1
 LinEq1:  Iter=  9 NonCon=     0 RMS=1.99D-11 Max=4.66D-10 NDo=     1
 Linear equations converged to 1.326D-10 1.326D-09 after     9 iterations.
 SCF Done:  E(RwB97XD) =  -268.392031167     a.u. after    7 cycles
            Convg  =    0.6077D-09                    31 Fock formations.
              S**2 =  0.0000                  -V/T =  2.0058
 Calling FoFJK, ICntrl=      2127 FMM=F ISym2X=0 I1Cent= 0 IOpClX= 0 NMat=1 NMatS=1 NMatT=0.
 ***** Axes restored to original set *****
 -------------------------------------------------------------------
 Center     Atomic                   Forces (Hartrees/Bohr)
 Number     Number              X              Y              Z
 -------------------------------------------------------------------
      1        6          -0.000128010   -0.000053607    0.000019134
      2        1          -0.000088644    0.000048718    0.000009671
      3        1           0.000170724    0.000161325   -0.000163371
      4        1           0.000234433   -0.000005725   -0.000089871
      5        6           0.000465845   -0.000227902   -0.000691383
      6        6           0.000398386   -0.000521483    0.001944595
      7        1           0.000196795    0.000117087   -0.000241995
      8        1           0.000102257    0.000444153   -0.000496972
      9        8          -0.000086362   -0.000172443   -0.001638599
     10        1          -0.000319279    0.000151735    0.000406863
     11        8          -0.000946147    0.000058141    0.000941930
 -------------------------------------------------------------------
 Cartesian Forces:  Max     0.001944595 RMS     0.000564027

 GradGradGradGradGradGradGradGradGradGradGradGradGradGradGradGradGradGrad
 Berny optimization.
 Using GEDIIS/GDIIS optimizer.
 FormGI is forming the generalized inverse of G from B-inverse, IUseBI=4.
 Internal  Forces:  Max     0.001318912 RMS     0.000348108
 Search for a local minimum.
 Step number   7 out of a maximum of   51
 All quantities printed in internal units (Hartrees-Bohrs-Radians)
 Mixed Optimization -- En-DIIS/RFO-DIIS
 Swapping is turned off.
 Update second derivatives using D2CorX and points    1    2    4    3    5
                                                      6    7
 DE= -2.81D-05 DEPred=-2.34D-05 R= 1.20D+00
 TightC=F SS=  1.41D+00  RLast= 1.09D-01 DXNew= 3.8361D-01 3.2592D-01
 Trust test= 1.20D+00 RLast= 1.09D-01 DXMaxT set to 3.26D-01
 ITU=  1  1  0 -1  1  1  0
     Eigenvalues ---    0.00229   0.00660   0.00902   0.02897   0.06553
     Eigenvalues ---    0.06741   0.07321   0.07487   0.11967   0.13448
     Eigenvalues ---    0.15907   0.16005   0.16418   0.17652   0.22954
     Eigenvalues ---    0.25592   0.27204   0.32106   0.33245   0.34146
     Eigenvalues ---    0.34357   0.34493   0.34583   0.35669   0.40466
     Eigenvalues ---    0.53685   1.10920
 En-DIIS/RFO-DIIS IScMMF=        0 using points:     7    6    5
 RFO step:  Lambda=-7.27855784D-06.
 DidBck=F Rises=F RFO-DIIS coefs:    1.19935   -0.04975   -0.14959
 Iteration  1 RMS(Cart)=  0.00655731 RMS(Int)=  0.00009882
 Iteration  2 RMS(Cart)=  0.00009490 RMS(Int)=  0.00000410
 Iteration  3 RMS(Cart)=  0.00000002 RMS(Int)=  0.00000410
 Variable       Old X    -DE/DX   Delta X   Delta X   Delta X     New X
                                 (Linear)    (Quad)   (Total)
    R1        2.05244  -0.00008   0.00018  -0.00010   0.00009   2.05252
    R2        2.06235  -0.00026   0.00013  -0.00067  -0.00054   2.06181
    R3        2.06229  -0.00016   0.00026  -0.00032  -0.00006   2.06223
    R4        2.83815  -0.00020   0.00001  -0.00066  -0.00065   2.83750
    R5        2.86546  -0.00026   0.00002  -0.00050  -0.00048   2.86498
    R6        2.28357  -0.00132   0.00092  -0.00085   0.00007   2.28364
    R7        2.07307  -0.00012   0.00060   0.00009   0.00069   2.07377
    R8        2.07677  -0.00060   0.00002  -0.00171  -0.00169   2.07507
    R9        2.62363   0.00123  -0.00081   0.00230   0.00149   2.62512
   R10        1.82627  -0.00041   0.00045  -0.00040   0.00005   1.82632
    A1        1.91730   0.00000   0.00027   0.00014   0.00040   1.91771
    A2        1.91643  -0.00009  -0.00032  -0.00129  -0.00161   1.91482
    A3        1.92378   0.00002   0.00009  -0.00006   0.00003   1.92380
    A4        1.86846   0.00014   0.00026   0.00155   0.00181   1.87027
    A5        1.92038  -0.00005   0.00028   0.00036   0.00064   1.92102
    A6        1.91674  -0.00001  -0.00057  -0.00067  -0.00124   1.91550
    A7        2.04966   0.00034  -0.00018   0.00117   0.00097   2.05063
    A8        2.15143  -0.00034   0.00049  -0.00130  -0.00083   2.15060
    A9        2.08208   0.00000  -0.00028   0.00017  -0.00013   2.08196
   A10        1.89208  -0.00010  -0.00219  -0.00231  -0.00450   1.88758
   A11        1.87918   0.00020   0.00120   0.00344   0.00464   1.88383
   A12        1.95221   0.00022  -0.00033   0.00077   0.00044   1.95265
   A13        1.85916   0.00015   0.00001   0.00156   0.00157   1.86073
   A14        1.93673  -0.00020   0.00144  -0.00132   0.00011   1.93683
   A15        1.94085  -0.00027  -0.00017  -0.00199  -0.00216   1.93869
   A16        1.85276  -0.00056   0.00062  -0.00297  -0.00235   1.85042
    D1        3.11112   0.00007  -0.00269  -0.00127  -0.00396   3.10716
    D2       -0.02434  -0.00003  -0.00444  -0.00746  -0.01190  -0.03624
    D3        0.99402   0.00008  -0.00327  -0.00164  -0.00491   0.98911
    D4       -2.14145  -0.00001  -0.00501  -0.00782  -0.01284  -2.15429
    D5       -1.05841  -0.00005  -0.00341  -0.00335  -0.00675  -1.06517
    D6        2.08931  -0.00014  -0.00515  -0.00953  -0.01468   2.07462
    D7        0.98144   0.00008   0.00535   0.00063   0.00598   0.98743
    D8       -1.02343  -0.00015   0.00583  -0.00179   0.00404  -1.01939
    D9        3.12242  -0.00010   0.00543  -0.00212   0.00331   3.12573
   D10       -2.16602   0.00017   0.00704   0.00656   0.01359  -2.15244
   D11        2.11229  -0.00006   0.00751   0.00413   0.01165   2.12393
   D12       -0.02504   0.00000   0.00711   0.00380   0.01092  -0.01413
   D13        0.03899   0.00001  -0.01206  -0.01570  -0.02776   0.01123
   D14        2.15434  -0.00011  -0.01408  -0.01905  -0.03314   2.12121
   D15       -2.06274  -0.00022  -0.01326  -0.01924  -0.03249  -2.09523
         Item               Value     Threshold  Converged?
 Maximum Force            0.001319     0.000450     NO 
 RMS     Force            0.000348     0.000300     NO 
 Maximum Displacement     0.025597     0.001800     NO 
 RMS     Displacement     0.006559     0.001200     NO 
 Predicted change in Energy=-1.155924D-05
 GradGradGradGradGradGradGradGradGradGradGradGradGradGradGradGradGradGrad

                          Input orientation:                          
 ---------------------------------------------------------------------
 Center     Atomic      Atomic             Coordinates (Angstroms)
 Number     Number       Type             X           Y           Z
 ---------------------------------------------------------------------
      1          6           0        0.646867    0.086929    1.380018
      2          1           0        1.693825    0.179165    1.654049
      3          1           0        0.228116   -0.821652    1.815387
      4          1           0        0.084153    0.928307    1.787858
      5          6           0        0.502118    0.056311   -0.114216
      6          6           0       -0.894413   -0.115635   -0.678697
      7          1           0       -1.525517    0.689032   -0.280595
      8          1           0       -1.303175   -1.057263   -0.288781
      9          8           0       -0.895879   -0.107603   -2.067826
     10          1           0        0.026759   -0.000736   -2.334917
     11          8           0        1.437145    0.163145   -0.872281
 ---------------------------------------------------------------------
                    Distance matrix (angstroms):
                    1          2          3          4          5
     1  C    0.000000
     2  H    1.086149   0.000000
     3  H    1.091064   1.782124   0.000000
     4  H    1.091283   1.780495   1.756087   0.000000
     5  C    1.501541   2.135888   2.137584   2.133767   0.000000
     6  C    2.579706   3.496797   2.824710   2.851543   1.516082
     7  H    2.799896   3.790379   3.122585   2.631879   2.130569
     8  H    2.810112   3.779596   2.613022   3.190548   2.128286
     9  O    3.782266   4.543254   4.105189   4.110946   2.407874
    10  H    3.767355   4.327046   4.235502   4.226547   2.271725
    11  O    2.388137   2.539387   3.107271   3.080974   1.208450
                    6          7          8          9         10
     6  C    0.000000
     7  H    1.097390   0.000000
     8  H    1.098082   1.760412   0.000000
     9  O    1.389154   2.055546   2.057365   0.000000
    10  H    1.898638   2.665630   2.659257   0.966447   0.000000
    11  O    2.356132   3.066597   3.056014   2.635457   2.038468
                   11
    11  O    0.000000
 Stoichiometry    C3H6O2
 Framework group  C1[X(C3H6O2)]
 Deg. of freedom    27
 Full point group                 C1      NOp   1
 Largest Abelian subgroup         C1      NOp   1
 Largest concise Abelian subgroup C1      NOp   1
                         Standard orientation:                         
 ---------------------------------------------------------------------
 Center     Atomic      Atomic             Coordinates (Angstroms)
 Number     Number       Type             X           Y           Z
 ---------------------------------------------------------------------
      1          6           0       -1.839831   -0.455811   -0.003983
      2          1           0       -2.602388    0.316952    0.028658
      3          1           0       -1.952189   -1.124194    0.851038
      4          1           0       -1.966464   -1.060091   -0.903821
      5          6           0       -0.472149    0.163886    0.002747
      6          6           0        0.720367   -0.772272    0.006893
      7          1           0        0.638400   -1.434165   -0.864568
      8          1           0        0.644482   -1.412619    0.895702
      9          8           0        1.923519   -0.078033   -0.007456
     10          1           0        1.690321    0.859856   -0.006367
     11          8           0       -0.286330    1.357964    0.003133
 ---------------------------------------------------------------------
 Rotational constants (GHZ):     10.1696850      3.8471213      2.8907794
 Standard basis: Aug-CC-pVTZ (5D, 7F)
 There are   425 symmetry adapted cartesian basis functions of A   symmetry.
 There are   368 symmetry adapted basis functions of A   symmetry.
   368 basis functions,   522 primitive gaussians,   425 cartesian basis functions
    20 alpha electrons       20 beta electrons
       nuclear repulsion energy       178.4860413649 Hartrees.
 NAtoms=   11 NActive=   11 NUniq=   11 SFac= 1.00D+00 NAtFMM=   60 NAOKFM=F Big=F
 Integral buffers will be    131072 words long.
 Raffenetti 2 integral format.
 Two-electron integral symmetry is turned on.
 Nuclear repulsion after empirical dispersion term =      178.4825197016 Hartrees.
 One-electron integrals computed using PRISM.
 NBasis=   368 RedAO= T EigKep=  1.22D-05  NBF=   368
 NBsUse=   368 1.00D-06 EigRej= -1.00D+00 NBFU=   368
 Initial guess from the checkpoint file:  "hydroxyacetone_Conf-wb97-opt.chk"
 B after Tr=     0.000000    0.000000    0.000000
         Rot=    0.999999   -0.001035   -0.000094   -0.000120 Ang=  -0.12 deg.
 ExpMin= 2.53D-02 ExpMax= 1.53D+04 ExpMxC= 5.22D+02 IAcc=3 IRadAn=         5 AccDes= 0.00D+00
 Harris functional with IExCor= 4639 and IRadAn=       5 diagonalized for initial guess.
 HarFok:  IExCor= 4639 AccDes= 0.00D+00 IRadAn=         5 IDoV= 1 UseB2=F ITyADJ=14
 ICtDFT=  3500011 ScaDFX=  1.000000  1.000000  1.000000  1.000000
 FoFCou: FMM=F IPFlag=           0 FMFlag=      100000 FMFlg1=           0
         NFxFlg=           0 DoJE=T BraDBF=F KetDBF=T FulRan=T
         wScrn=  0.000000 ICntrl=     500 IOpCl=  0 I1Cent=   200000004 NGrid=           0
         NMat0=    1 NMatS0=      1 NMatT0=    0 NMatD0=    1 NMtDS0=    0 NMtDT0=    0
 Petite list used in FoFCou.
 Gradient too large for Newton-Raphson -- use scaled steepest descent instead.
     Accept linear search using points  3 and  4.
 LinEq1:  Iter=  0 NonCon=     1 RMS=4.60D-05 Max=9.03D-04 NDo=     1
 AX will form     1 AO Fock derivatives at one time.
 LinEq1:  Iter=  1 NonCon=     1 RMS=5.33D-06 Max=1.12D-04 NDo=     1
 LinEq1:  Iter=  2 NonCon=     1 RMS=3.43D-06 Max=1.04D-04 NDo=     1
 LinEq1:  Iter=  3 NonCon=     1 RMS=1.46D-06 Max=2.34D-05 NDo=     1
 LinEq1:  Iter=  4 NonCon=     1 RMS=6.07D-07 Max=9.73D-06 NDo=     1
 LinEq1:  Iter=  5 NonCon=     1 RMS=3.20D-07 Max=5.25D-06 NDo=     1
 LinEq1:  Iter=  6 NonCon=     1 RMS=1.25D-07 Max=4.07D-06 NDo=     1
 LinEq1:  Iter=  7 NonCon=     1 RMS=5.02D-08 Max=1.51D-06 NDo=     1
 LinEq1:  Iter=  8 NonCon=     1 RMS=2.12D-08 Max=5.62D-07 NDo=     1
 LinEq1:  Iter=  9 NonCon=     1 RMS=8.45D-09 Max=1.88D-07 NDo=     1
 LinEq1:  Iter= 10 NonCon=     0 RMS=1.98D-09 Max=3.43D-08 NDo=     1
 Linear equations converged to 1.180D-08 1.180D-07 after    10 iterations.
     Minimum is close to point  2 DX=  2.00D-05 DF= -5.68D-14 DXR=  2.00D-05 DFR=  1.34D-09 which will be used.
 LinEq1:  Iter=  0 NonCon=     1 RMS=7.83D-08 Max=1.26D-06 NDo=     1
 LinEq1:  Iter=  1 NonCon=     1 RMS=2.77D-08 Max=3.87D-07 NDo=     1
 LinEq1:  Iter=  2 NonCon=     1 RMS=1.34D-08 Max=3.80D-07 NDo=     1
 LinEq1:  Iter=  3 NonCon=     1 RMS=7.03D-09 Max=1.06D-07 NDo=     1
 LinEq1:  Iter=  4 NonCon=     1 RMS=3.10D-09 Max=4.25D-08 NDo=     1
 LinEq1:  Iter=  5 NonCon=     1 RMS=1.15D-09 Max=1.77D-08 NDo=     1
 LinEq1:  Iter=  6 NonCon=     1 RMS=3.34D-10 Max=6.66D-09 NDo=     1
 LinEq1:  Iter=  7 NonCon=     1 RMS=1.07D-10 Max=2.52D-09 NDo=     1
 LinEq1:  Iter=  8 NonCon=     0 RMS=4.02D-11 Max=8.54D-10 NDo=     1
 Linear equations converged to 1.097D-10 1.097D-09 after     8 iterations.
 SCF Done:  E(RwB97XD) =  -268.392043742     a.u. after    4 cycles
            Convg  =    0.1080D-08                    26 Fock formations.
              S**2 =  0.0000                  -V/T =  2.0058
 Calling FoFJK, ICntrl=      2127 FMM=F ISym2X=0 I1Cent= 0 IOpClX= 0 NMat=1 NMatS=1 NMatT=0.
 ***** Axes restored to original set *****
 -------------------------------------------------------------------
 Center     Atomic                   Forces (Hartrees/Bohr)
 Number     Number              X              Y              Z
 -------------------------------------------------------------------
      1        6          -0.000015156   -0.000105434    0.000070144
      2        1          -0.000089848    0.000000725   -0.000052964
      3        1           0.000047506    0.000119463   -0.000001287
      4        1           0.000097546   -0.000075588   -0.000024839
      5        6           0.000697316    0.000121522   -0.000937290
      6        6           0.000148656   -0.000074357    0.001438429
      7        1           0.000045742   -0.000058208   -0.000132423
      8        1           0.000073645    0.000237989   -0.000302560
      9        8           0.000215834   -0.000046062   -0.001048975
     10        1          -0.000284753   -0.000074655    0.000170380
     11        8          -0.000936488   -0.000045394    0.000821384
 -------------------------------------------------------------------
 Cartesian Forces:  Max     0.001438429 RMS     0.000444865

 GradGradGradGradGradGradGradGradGradGradGradGradGradGradGradGradGradGrad
 Berny optimization.
 Using GEDIIS/GDIIS optimizer.
 FormGI is forming the generalized inverse of G from B-inverse, IUseBI=4.
 Internal  Forces:  Max     0.001243834 RMS     0.000262488
 Search for a local minimum.
 Step number   8 out of a maximum of   51
 All quantities printed in internal units (Hartrees-Bohrs-Radians)
 Mixed Optimization -- En-DIIS/RFO-DIIS
 Swapping is turned off.
 Update second derivatives using D2CorX and points    1    2    4    3    5
                                                      6    7    8
 DE= -1.26D-05 DEPred=-1.16D-05 R= 1.09D+00
 TightC=F SS=  1.41D+00  RLast= 6.41D-02 DXNew= 5.4812D-01 1.9221D-01
 Trust test= 1.09D+00 RLast= 6.41D-02 DXMaxT set to 3.26D-01
 ITU=  1  1  1  0 -1  1  1  0
     Eigenvalues ---    0.00192   0.00684   0.01117   0.02908   0.06394
     Eigenvalues ---    0.06859   0.07322   0.07494   0.12001   0.13349
     Eigenvalues ---    0.15993   0.16106   0.16464   0.17409   0.23198
     Eigenvalues ---    0.25471   0.26837   0.32011   0.33132   0.34029
     Eigenvalues ---    0.34352   0.34532   0.34591   0.35260   0.38809
     Eigenvalues ---    0.52921   1.09508
 En-DIIS/RFO-DIIS IScMMF=        0 using points:     8    7    6    5
 RFO step:  Lambda=-3.64649061D-06.
 DidBck=F Rises=F RFO-DIIS coefs:    1.28910   -0.21371   -0.29590    0.22051
 Iteration  1 RMS(Cart)=  0.00373886 RMS(Int)=  0.00000890
 Iteration  2 RMS(Cart)=  0.00000849 RMS(Int)=  0.00000247
 Iteration  3 RMS(Cart)=  0.00000000 RMS(Int)=  0.00000247
 Variable       Old X    -DE/DX   Delta X   Delta X   Delta X     New X
                                 (Linear)    (Quad)   (Total)
    R1        2.05252  -0.00010  -0.00010  -0.00012  -0.00022   2.05230
    R2        2.06181  -0.00012  -0.00030  -0.00012  -0.00042   2.06140
    R3        2.06223  -0.00012  -0.00022  -0.00006  -0.00028   2.06194
    R4        2.83750  -0.00001  -0.00035   0.00033  -0.00002   2.83748
    R5        2.86498  -0.00023  -0.00018  -0.00081  -0.00099   2.86399
    R6        2.28364  -0.00124  -0.00068  -0.00042  -0.00109   2.28255
    R7        2.07377  -0.00012  -0.00003  -0.00014  -0.00017   2.07360
    R8        2.07507  -0.00034  -0.00070  -0.00068  -0.00138   2.07369
    R9        2.62512   0.00088   0.00067   0.00215   0.00282   2.62794
   R10        1.82632  -0.00033  -0.00042   0.00002  -0.00040   1.82592
    A1        1.91771   0.00000   0.00003   0.00008   0.00010   1.91781
    A2        1.91482  -0.00002  -0.00040  -0.00033  -0.00073   1.91409
    A3        1.92380  -0.00007   0.00010  -0.00085  -0.00074   1.92306
    A4        1.87027  -0.00003   0.00049  -0.00002   0.00048   1.87075
    A5        1.92102   0.00009   0.00013   0.00079   0.00092   1.92195
    A6        1.91550   0.00003  -0.00035   0.00035   0.00000   1.91550
    A7        2.05063   0.00013   0.00060  -0.00007   0.00053   2.05116
    A8        2.15060  -0.00012  -0.00066   0.00016  -0.00050   2.15010
    A9        2.08196   0.00000   0.00004  -0.00009  -0.00004   2.08192
   A10        1.88758   0.00006  -0.00063   0.00037  -0.00026   1.88732
   A11        1.88383   0.00016   0.00104   0.00134   0.00238   1.88620
   A12        1.95265  -0.00005   0.00064  -0.00143  -0.00079   1.95186
   A13        1.86073   0.00003   0.00052   0.00067   0.00119   1.86192
   A14        1.93683  -0.00001  -0.00022   0.00008  -0.00014   1.93669
   A15        1.93869  -0.00018  -0.00132  -0.00086  -0.00218   1.93650
   A16        1.85042  -0.00015  -0.00203   0.00148  -0.00055   1.84987
    D1        3.10716   0.00000  -0.00152  -0.00142  -0.00294   3.10421
    D2       -0.03624   0.00001  -0.00190  -0.00214  -0.00404  -0.04028
    D3        0.98911   0.00000  -0.00170  -0.00148  -0.00319   0.98592
    D4       -2.15429   0.00000  -0.00208  -0.00220  -0.00429  -2.15857
    D5       -1.06517  -0.00004  -0.00218  -0.00215  -0.00433  -1.06949
    D6        2.07462  -0.00004  -0.00256  -0.00287  -0.00542   2.06920
    D7        0.98743   0.00008   0.00433   0.00393   0.00827   0.99569
    D8       -1.01939  -0.00006   0.00352   0.00227   0.00579  -1.01360
    D9        3.12573   0.00009   0.00405   0.00336   0.00740   3.13314
   D10       -2.15244   0.00008   0.00469   0.00462   0.00932  -2.14312
   D11        2.12393  -0.00007   0.00387   0.00296   0.00684   2.13077
   D12       -0.01413   0.00008   0.00441   0.00405   0.00845  -0.00567
   D13        0.01123   0.00003  -0.00419  -0.00135  -0.00555   0.00568
   D14        2.12121   0.00006  -0.00471  -0.00181  -0.00652   2.11469
   D15       -2.09523  -0.00002  -0.00504  -0.00148  -0.00653  -2.10176
         Item               Value     Threshold  Converged?
 Maximum Force            0.001244     0.000450     NO 
 RMS     Force            0.000262     0.000300     YES
 Maximum Displacement     0.013555     0.001800     NO 
 RMS     Displacement     0.003740     0.001200     NO 
 Predicted change in Energy=-3.361740D-06
 GradGradGradGradGradGradGradGradGradGradGradGradGradGradGradGradGradGrad

                          Input orientation:                          
 ---------------------------------------------------------------------
 Center     Atomic      Atomic             Coordinates (Angstroms)
 Number     Number       Type             X           Y           Z
 ---------------------------------------------------------------------
      1          6           0        0.647076    0.085630    1.380306
      2          1           0        1.694404    0.176707    1.652837
      3          1           0        0.228303   -0.823038    1.814923
      4          1           0        0.086387    0.927145    1.790249
      5          6           0        0.501050    0.058309   -0.113859
      6          6           0       -0.894795   -0.115502   -0.678059
      7          1           0       -1.525299    0.691658   -0.284324
      8          1           0       -1.305385   -1.055085   -0.287187
      9          8           0       -0.894511   -0.113327   -2.068703
     10          1           0        0.027847   -0.002814   -2.334506
     11          8           0        1.434922    0.170318   -0.871677
 ---------------------------------------------------------------------
                    Distance matrix (angstroms):
                    1          2          3          4          5
     1  C    0.000000
     2  H    1.086031   0.000000
     3  H    1.090844   1.781912   0.000000
     4  H    1.091134   1.779819   1.756100   0.000000
     5  C    1.501532   2.135259   2.138075   2.133647   0.000000
     6  C    2.579668   3.496057   2.824344   2.853485   1.515558
     7  H    2.803118   3.792658   3.126701   2.637582   2.129853
     8  H    2.809602   3.778854   2.612453   3.190926   2.129060
     9  O    3.783086   4.542737   4.104505   4.115369   2.408000
    10  H    3.767107   4.325338   4.234468   4.228695   2.271328
    11  O    2.387321   2.537823   3.108136   3.078504   1.207871
                    6          7          8          9         10
     6  C    0.000000
     7  H    1.097300   0.000000
     8  H    1.097352   1.760534   0.000000
     9  O    1.390646   2.056673   2.056582   0.000000
    10  H    1.899417   2.664170   2.660132   0.966234   0.000000
    11  O    2.355157   3.062628   3.058190   2.634309   2.037082
                   11
    11  O    0.000000
 Stoichiometry    C3H6O2
 Framework group  C1[X(C3H6O2)]
 Deg. of freedom    27
 Full point group                 C1      NOp   1
 Largest Abelian subgroup         C1      NOp   1
 Largest concise Abelian subgroup C1      NOp   1
                         Standard orientation:                         
 ---------------------------------------------------------------------
 Center     Atomic      Atomic             Coordinates (Angstroms)
 Number     Number       Type             X           Y           Z
 ---------------------------------------------------------------------
      1          6           0       -1.840330   -0.454835   -0.001658
      2          1           0       -2.601327    0.319074    0.035902
      3          1           0       -1.951254   -1.125908    0.851159
      4          1           0       -1.971159   -1.055101   -0.903401
      5          6           0       -0.472013    0.163464    0.002199
      6          6           0        0.719644   -0.772947    0.003432
      7          1           0        0.639650   -1.428697   -0.872731
      8          1           0        0.644526   -1.418309    0.887766
      9          8           0        1.923891   -0.077510   -0.003868
     10          1           0        1.689884    0.859958   -0.002752
     11          8           0       -0.285657    1.356872    0.001396
 ---------------------------------------------------------------------
 Rotational constants (GHZ):     10.1805964      3.8461942      2.8910881
 Standard basis: Aug-CC-pVTZ (5D, 7F)
 There are   425 symmetry adapted cartesian basis functions of A   symmetry.
 There are   368 symmetry adapted basis functions of A   symmetry.
   368 basis functions,   522 primitive gaussians,   425 cartesian basis functions
    20 alpha electrons       20 beta electrons
       nuclear repulsion energy       178.4976644927 Hartrees.
 NAtoms=   11 NActive=   11 NUniq=   11 SFac= 1.00D+00 NAtFMM=   60 NAOKFM=F Big=F
 Integral buffers will be    131072 words long.
 Raffenetti 2 integral format.
 Two-electron integral symmetry is turned on.
 Nuclear repulsion after empirical dispersion term =      178.4941446705 Hartrees.
 One-electron integrals computed using PRISM.
 NBasis=   368 RedAO= T EigKep=  1.22D-05  NBF=   368
 NBsUse=   368 1.00D-06 EigRej= -1.00D+00 NBFU=   368
 Initial guess from the checkpoint file:  "hydroxyacetone_Conf-wb97-opt.chk"
 B after Tr=     0.000000    0.000000    0.000000
         Rot=    1.000000   -0.000525   -0.000053    0.000139 Ang=  -0.06 deg.
 LinEq1:  Iter=  0 NonCon=     1 RMS=3.86D-05 Max=5.30D-04 NDo=     1
 AX will form     1 AO Fock derivatives at one time.
 LinEq1:  Iter=  1 NonCon=     1 RMS=4.16D-06 Max=7.92D-05 NDo=     1
 LinEq1:  Iter=  2 NonCon=     1 RMS=2.06D-06 Max=4.16D-05 NDo=     1
 LinEq1:  Iter=  3 NonCon=     1 RMS=1.19D-06 Max=3.17D-05 NDo=     1
 LinEq1:  Iter=  4 NonCon=     1 RMS=6.43D-07 Max=1.83D-05 NDo=     1
 LinEq1:  Iter=  5 NonCon=     1 RMS=3.74D-07 Max=9.97D-06 NDo=     1
 LinEq1:  Iter=  6 NonCon=     1 RMS=1.78D-07 Max=4.33D-06 NDo=     1
 LinEq1:  Iter=  7 NonCon=     1 RMS=7.86D-08 Max=1.80D-06 NDo=     1
 LinEq1:  Iter=  8 NonCon=     1 RMS=1.88D-08 Max=2.14D-07 NDo=     1
 LinEq1:  Iter=  9 NonCon=     0 RMS=6.84D-09 Max=9.21D-08 NDo=     1
 Linear equations converged to 1.180D-08 1.180D-07 after     9 iterations.
     Minimum is close to point  2 DX=  4.93D-05 DF= -1.14D-13 DXR=  4.93D-05 DFR=  3.82D-09 which will be used.
 LinEq1:  Iter=  0 NonCon=     1 RMS=3.02D-08 Max=7.47D-07 NDo=     1
 LinEq1:  Iter=  1 NonCon=     1 RMS=1.24D-08 Max=1.46D-07 NDo=     1
 LinEq1:  Iter=  2 NonCon=     1 RMS=7.67D-09 Max=2.04D-07 NDo=     1
 LinEq1:  Iter=  3 NonCon=     1 RMS=3.06D-09 Max=3.97D-08 NDo=     1
 LinEq1:  Iter=  4 NonCon=     1 RMS=1.71D-09 Max=3.15D-08 NDo=     1
 LinEq1:  Iter=  5 NonCon=     1 RMS=5.48D-10 Max=1.06D-08 NDo=     1
 LinEq1:  Iter=  6 NonCon=     1 RMS=1.67D-10 Max=3.63D-09 NDo=     1
 LinEq1:  Iter=  7 NonCon=     1 RMS=5.01D-11 Max=9.43D-10 NDo=     1
 LinEq1:  Iter=  8 NonCon=     1 RMS=1.74D-11 Max=4.83D-10 NDo=     1
 LinEq1:  Iter=  9 NonCon=     0 RMS=7.39D-12 Max=2.55D-10 NDo=     1
 Linear equations converged to 4.031D-11 4.031D-10 after     9 iterations.
 LinEq1:  Iter=  0 NonCon=     1 RMS=2.76D-08 Max=6.82D-07 NDo=     1
 LinEq1:  Iter=  1 NonCon=     1 RMS=1.13D-08 Max=1.33D-07 NDo=     1
 LinEq1:  Iter=  2 NonCon=     1 RMS=7.00D-09 Max=1.86D-07 NDo=     1
 LinEq1:  Iter=  3 NonCon=     1 RMS=2.80D-09 Max=3.63D-08 NDo=     1
 LinEq1:  Iter=  4 NonCon=     1 RMS=1.56D-09 Max=2.88D-08 NDo=     1
 LinEq1:  Iter=  5 NonCon=     1 RMS=5.00D-10 Max=9.65D-09 NDo=     1
 LinEq1:  Iter=  6 NonCon=     1 RMS=1.52D-10 Max=3.32D-09 NDo=     1
 LinEq1:  Iter=  7 NonCon=     1 RMS=4.57D-11 Max=8.53D-10 NDo=     1
 LinEq1:  Iter=  8 NonCon=     1 RMS=1.59D-11 Max=4.38D-10 NDo=     1
 LinEq1:  Iter=  9 NonCon=     0 RMS=6.78D-12 Max=2.32D-10 NDo=     1
 Linear equations converged to 3.678D-11 3.678D-10 after     9 iterations.
 QCLLim is confused:  Bigger=T Turned=T
 NLin=  4 IMin12=  1  3 I12=  0  2 IX=  1 XLMin= 0.000D+00 XLMax= 0.000D+00
 X = 0.000D+00 1.000D+00 2.000D+00 4.000D+00
 DE= 0.000D+00 4.093D-12 9.095D-13 4.991D-11
 QCLLim is confused:  Bigger=T Turned=T
 NLin=  5 IMin12=  1  3 I12=  0  2 IX=  1 XLMin= 0.000D+00 XLMax= 0.000D+00
 X = 0.000D+00 1.000D+00 2.000D+00 4.000D+00 8.000D+00
 DE= 0.000D+00 4.093D-12 9.095D-13 4.991D-11 2.639D-10
 QCLLim is confused:  Bigger=T Turned=T
 NLin=  6 IMin12=  1  3 I12=  0  2 IX=  1 XLMin= 0.000D+00 XLMax= 0.000D+00
 X = 0.000D+00 1.000D+00 2.000D+00 4.000D+00 8.000D+00 1.600D+01
 DE= 0.000D+00 4.093D-12 9.095D-13 4.991D-11 2.639D-10 1.173D-09
 QCLLim is confused:  Bigger=T Turned=T
 NLin=  7 IMin12=  1  3 I12=  0  2 IX=  1 XLMin= 0.000D+00 XLMax= 0.000D+00
 X = 0.000D+00 1.000D+00 2.000D+00 4.000D+00 8.000D+00 1.600D+01 3.200D+01
 DE= 0.000D+00 4.093D-12 9.095D-13 4.991D-11 2.639D-10 1.173D-09 5.044D-09
 QCLLim is confused:  Bigger=T Turned=T
 NLin=  9 IMin12=  1  3 I12=  0  2 IX=  1 XLMin= 0.000D+00 XLMax= 0.000D+00
 X = 0.000D+00 1.000D+00 2.000D+00 4.000D+00 8.000D+00 1.600D+01 3.200D+01 6.400D+01 1.280D+02
 DE= 0.000D+00 4.093D-12 9.095D-13 4.991D-11 2.639D-10 1.173D-09 5.044D-09 2.081D-08 8.465D-08
 Restarting incremental Fock formation.
 Search did not lower the energy significantly.
 No lower point found -- using Newton-Raphson step.
 SCF Done:  E(RwB97XD) =  -268.392047750     a.u. after    4 cycles
            Convg  =    0.6347D-08                    50 Fock formations.
              S**2 =  0.0000                  -V/T =  2.0058
 Calling FoFJK, ICntrl=      2127 FMM=F ISym2X=0 I1Cent= 0 IOpClX= 0 NMat=1 NMatS=1 NMatT=0.
 ***** Axes restored to original set *****
 -------------------------------------------------------------------
 Center     Atomic                   Forces (Hartrees/Bohr)
 Number     Number              X              Y              Z
 -------------------------------------------------------------------
      1        6           0.000049892   -0.000025060    0.000041043
      2        1          -0.000002028    0.000000488   -0.000010579
      3        1          -0.000026726    0.000030053    0.000019283
      4        1          -0.000011200   -0.000015010    0.000011920
      5        6           0.000216481    0.000085290   -0.000308848
      6        6           0.000080367   -0.000034794    0.000159300
      7        1          -0.000009227   -0.000040565   -0.000091547
      8        1          -0.000013839    0.000017684   -0.000045270
      9        8          -0.000036371    0.000034159   -0.000136134
     10        1          -0.000104055   -0.000006922    0.000127129
     11        8          -0.000143293   -0.000045324    0.000233704
 -------------------------------------------------------------------
 Cartesian Forces:  Max     0.000308848 RMS     0.000099681

 GradGradGradGradGradGradGradGradGradGradGradGradGradGradGradGradGradGrad
 Berny optimization.
 Using GEDIIS/GDIIS optimizer.
 FormGI is forming the generalized inverse of G from B-inverse, IUseBI=4.
 Internal  Forces:  Max     0.000261558 RMS     0.000067390
 Search for a local minimum.
 Step number   9 out of a maximum of   51
 All quantities printed in internal units (Hartrees-Bohrs-Radians)
 Mixed Optimization -- En-DIIS/RFO-DIIS
 Swapping is turned off.
 Update second derivatives using D2CorX and points    1    2    4    3    5
                                                      6    7    8    9
 DE= -4.01D-06 DEPred=-3.36D-06 R= 1.19D+00
 TightC=F SS=  1.41D+00  RLast= 2.46D-02 DXNew= 5.4812D-01 7.3927D-02
 Trust test= 1.19D+00 RLast= 2.46D-02 DXMaxT set to 3.26D-01
 ITU=  1  1  1  1  0 -1  1  1  0
     Eigenvalues ---    0.00219   0.00692   0.01105   0.02898   0.06347
     Eigenvalues ---    0.06994   0.07322   0.07500   0.11496   0.13691
     Eigenvalues ---    0.15919   0.16003   0.16433   0.17349   0.23405
     Eigenvalues ---    0.25773   0.26177   0.32191   0.33169   0.34295
     Eigenvalues ---    0.34377   0.34532   0.34748   0.35719   0.39607
     Eigenvalues ---    0.52031   0.90884
 En-DIIS/RFO-DIIS IScMMF=        0 using points:     9    8    7    6    5
 RFO step:  Lambda=-3.25737653D-07.
 DidBck=F Rises=F RFO-DIIS coefs:    0.90489    0.21534   -0.17659   -0.02725    0.08361
 Iteration  1 RMS(Cart)=  0.00102408 RMS(Int)=  0.00000146
 Iteration  2 RMS(Cart)=  0.00000067 RMS(Int)=  0.00000133
 Variable       Old X    -DE/DX   Delta X   Delta X   Delta X     New X
                                 (Linear)    (Quad)   (Total)
    R1        2.05230   0.00000  -0.00005   0.00003  -0.00002   2.05228
    R2        2.06140  -0.00001  -0.00009   0.00007  -0.00002   2.06137
    R3        2.06194   0.00000  -0.00010   0.00008  -0.00002   2.06193
    R4        2.83748   0.00006  -0.00010   0.00033   0.00022   2.83771
    R5        2.86399   0.00008   0.00002   0.00007   0.00009   2.86408
    R6        2.28255  -0.00026  -0.00030  -0.00001  -0.00031   2.28224
    R7        2.07360  -0.00006  -0.00014  -0.00008  -0.00022   2.07338
    R8        2.07369  -0.00003  -0.00011   0.00000  -0.00011   2.07358
    R9        2.62794   0.00001   0.00022   0.00007   0.00029   2.62823
   R10        1.82592  -0.00014  -0.00017  -0.00008  -0.00026   1.82566
    A1        1.91781   0.00001  -0.00007   0.00015   0.00009   1.91790
    A2        1.91409   0.00000  -0.00001   0.00004   0.00003   1.91412
    A3        1.92306  -0.00001   0.00006  -0.00020  -0.00015   1.92291
    A4        1.87075  -0.00004   0.00008  -0.00036  -0.00028   1.87047
    A5        1.92195   0.00003  -0.00011   0.00029   0.00018   1.92212
    A6        1.91550   0.00001   0.00005   0.00008   0.00013   1.91563
    A7        2.05116  -0.00004   0.00018  -0.00035  -0.00017   2.05099
    A8        2.15010  -0.00008  -0.00028   0.00004  -0.00023   2.14987
    A9        2.08192   0.00012   0.00010   0.00031   0.00041   2.08233
   A10        1.88732   0.00005   0.00033   0.00031   0.00064   1.88796
   A11        1.88620   0.00001  -0.00012   0.00033   0.00021   1.88641
   A12        1.95186   0.00009   0.00032  -0.00015   0.00017   1.95202
   A13        1.86192   0.00000   0.00008   0.00004   0.00012   1.86204
   A14        1.93669  -0.00010  -0.00050  -0.00033  -0.00082   1.93587
   A15        1.93650  -0.00004  -0.00010  -0.00017  -0.00027   1.93623
   A16        1.84987  -0.00017  -0.00064  -0.00019  -0.00083   1.84904
    D1        3.10421  -0.00001   0.00066  -0.00138  -0.00072   3.10349
    D2       -0.04028   0.00001   0.00069  -0.00094  -0.00025  -0.04053
    D3        0.98592  -0.00003   0.00078  -0.00163  -0.00085   0.98507
    D4       -2.15857  -0.00001   0.00081  -0.00119  -0.00038  -2.15895
    D5       -1.06949  -0.00001   0.00072  -0.00141  -0.00069  -1.07018
    D6        2.06920   0.00001   0.00075  -0.00097  -0.00022   2.06898
    D7        0.99569   0.00002  -0.00149   0.00032  -0.00117   0.99452
    D8       -1.01360  -0.00001  -0.00169  -0.00006  -0.00175  -1.01535
    D9        3.13314  -0.00002  -0.00169   0.00003  -0.00166   3.13148
   D10       -2.14312   0.00001  -0.00153  -0.00010  -0.00162  -2.14474
   D11        2.13077  -0.00002  -0.00172  -0.00048  -0.00220   2.12857
   D12       -0.00567  -0.00004  -0.00172  -0.00039  -0.00211  -0.00778
   D13        0.00568   0.00000   0.00185  -0.00049   0.00136   0.00705
   D14        2.11469   0.00004   0.00214  -0.00042   0.00172   2.11641
   D15       -2.10176  -0.00005   0.00186  -0.00068   0.00117  -2.10058
         Item               Value     Threshold  Converged?
 Maximum Force            0.000262     0.000450     YES
 RMS     Force            0.000067     0.000300     YES
 Maximum Displacement     0.002278     0.001800     NO 
 RMS     Displacement     0.001024     0.001200     YES
 Predicted change in Energy=-3.781726D-07
 GradGradGradGradGradGradGradGradGradGradGradGradGradGradGradGradGradGrad

                          Input orientation:                          
 ---------------------------------------------------------------------
 Center     Atomic      Atomic             Coordinates (Angstroms)
 Number     Number       Type             X           Y           Z
 ---------------------------------------------------------------------
      1          6           0        0.647134    0.085950    1.380334
      2          1           0        1.694528    0.176307    1.652800
      3          1           0        0.227510   -0.822055    1.815484
      4          1           0        0.087090    0.928038    1.789960
      5          6           0        0.501262    0.058078   -0.113955
      6          6           0       -0.894676   -0.115838   -0.678020
      7          1           0       -1.525862    0.690498   -0.284010
      8          1           0       -1.304804   -1.056038   -0.288317
      9          8           0       -0.894975   -0.112121   -2.068817
     10          1           0        0.027453   -0.002076   -2.334075
     11          8           0        1.435339    0.169258   -0.871383
 ---------------------------------------------------------------------
                    Distance matrix (angstroms):
                    1          2          3          4          5
     1  C    0.000000
     2  H    1.086019   0.000000
     3  H    1.090831   1.781947   0.000000
     4  H    1.091125   1.779824   1.755903   0.000000
     5  C    1.501651   2.135248   2.138296   2.133837   0.000000
     6  C    2.579673   3.496005   2.824111   2.853850   1.515605
     7  H    2.803110   3.792959   3.125700   2.638065   2.130283
     8  H    2.810444   3.779233   2.613181   3.192673   2.129209
     9  O    3.783381   4.543033   4.105090   4.115402   2.408304
    10  H    3.766773   4.325058   4.234528   4.228041   2.270913
    11  O    2.387140   2.537465   3.108184   3.078355   1.207707
                    6          7          8          9         10
     6  C    0.000000
     7  H    1.097185   0.000000
     8  H    1.097292   1.760475   0.000000
     9  O    1.390802   2.056149   2.056481   0.000000
    10  H    1.898890   2.663683   2.659110   0.966098   0.000000
    11  O    2.355342   3.063561   3.057727   2.635030   2.037391
                   11
    11  O    0.000000
 Stoichiometry    C3H6O2
 Framework group  C1[X(C3H6O2)]
 Deg. of freedom    27
 Full point group                 C1      NOp   1
 Largest Abelian subgroup         C1      NOp   1
 Largest concise Abelian subgroup C1      NOp   1
                         Standard orientation:                         
 ---------------------------------------------------------------------
 Center     Atomic      Atomic             Coordinates (Angstroms)
 Number     Number       Type             X           Y           Z
 ---------------------------------------------------------------------
      1          6           0       -1.840255   -0.455208   -0.002152
      2          1           0       -2.601368    0.318560    0.035626
      3          1           0       -1.951282   -1.126851    0.850187
      4          1           0       -1.970843   -1.055139   -0.904141
      5          6           0       -0.472015    0.163544    0.002273
      6          6           0        0.719792   -0.772753    0.004266
      7          1           0        0.640281   -1.429725   -0.870880
      8          1           0        0.645463   -1.416814    0.889540
      9          8           0        1.924205   -0.077311   -0.004702
     10          1           0        1.689507    0.859845   -0.003582
     11          8           0       -0.286317    1.356889    0.001818
 ---------------------------------------------------------------------
 Rotational constants (GHZ):     10.1803639      3.8454803      2.8906603
 Standard basis: Aug-CC-pVTZ (5D, 7F)
 There are   425 symmetry adapted cartesian basis functions of A   symmetry.
 There are   368 symmetry adapted basis functions of A   symmetry.
   368 basis functions,   522 primitive gaussians,   425 cartesian basis functions
    20 alpha electrons       20 beta electrons
       nuclear repulsion energy       178.4927360506 Hartrees.
 NAtoms=   11 NActive=   11 NUniq=   11 SFac= 1.00D+00 NAtFMM=   60 NAOKFM=F Big=F
 Integral buffers will be    131072 words long.
 Raffenetti 2 integral format.
 Two-electron integral symmetry is turned on.
 Nuclear repulsion after empirical dispersion term =      178.4892162445 Hartrees.
 One-electron integrals computed using PRISM.
 NBasis=   368 RedAO= T EigKep=  1.22D-05  NBF=   368
 NBsUse=   368 1.00D-06 EigRej= -1.00D+00 NBFU=   368
 Initial guess from the checkpoint file:  "hydroxyacetone_Conf-wb97-opt.chk"
 B after Tr=     0.000000    0.000000    0.000000
         Rot=    1.000000    0.000048    0.000001   -0.000111 Ang=   0.01 deg.
 LinEq1:  Iter=  0 NonCon=     1 RMS=8.85D-06 Max=1.20D-04 NDo=     1
 AX will form     1 AO Fock derivatives at one time.
 LinEq1:  Iter=  1 NonCon=     1 RMS=1.87D-06 Max=4.80D-05 NDo=     1
 LinEq1:  Iter=  2 NonCon=     1 RMS=1.24D-06 Max=2.44D-05 NDo=     1
 LinEq1:  Iter=  3 NonCon=     1 RMS=5.50D-07 Max=1.21D-05 NDo=     1
 LinEq1:  Iter=  4 NonCon=     1 RMS=3.04D-07 Max=9.51D-06 NDo=     1
 LinEq1:  Iter=  5 NonCon=     1 RMS=1.50D-07 Max=4.27D-06 NDo=     1
 LinEq1:  Iter=  6 NonCon=     1 RMS=6.75D-08 Max=1.61D-06 NDo=     1
 LinEq1:  Iter=  7 NonCon=     1 RMS=2.40D-08 Max=5.54D-07 NDo=     1
 LinEq1:  Iter=  8 NonCon=     0 RMS=7.58D-09 Max=9.22D-08 NDo=     1
 Linear equations converged to 1.180D-08 1.180D-07 after     8 iterations.
     Minimum is close to point  2 DX=  1.10D-05 DF=  0.00D+00 DXR=  1.10D-05 DFR=  0.00D+00 which will be used.
 SCF Done:  E(RwB97XD) =  -268.392048145     a.u. after    2 cycles
            Convg  =    0.5170D-06                    11 Fock formations.
              S**2 =  0.0000                  -V/T =  2.0058
 Calling FoFJK, ICntrl=      2127 FMM=F ISym2X=0 I1Cent= 0 IOpClX= 0 NMat=1 NMatS=1 NMatT=0.
 ***** Axes restored to original set *****
 -------------------------------------------------------------------
 Center     Atomic                   Forces (Hartrees/Bohr)
 Number     Number              X              Y              Z
 -------------------------------------------------------------------
      1        6           0.000020470   -0.000019247    0.000016691
      2        1           0.000003061   -0.000002315   -0.000000129
      3        1          -0.000019511    0.000008518    0.000006360
      4        1          -0.000005524    0.000005429   -0.000003472
      5        6           0.000026996    0.000009372   -0.000044221
      6        6          -0.000012895    0.000014594    0.000014104
      7        1          -0.000002305   -0.000011330    0.000003567
      8        1           0.000002653   -0.000011822    0.000013907
      9        8           0.000000785    0.000008109   -0.000008375
     10        1           0.000011914   -0.000004334   -0.000022674
     11        8          -0.000025644    0.000003027    0.000024242
 -------------------------------------------------------------------
 Cartesian Forces:  Max     0.000044221 RMS     0.000015127

 GradGradGradGradGradGradGradGradGradGradGradGradGradGradGradGradGradGrad
 Berny optimization.
 Using GEDIIS/GDIIS optimizer.
 FormGI is forming the generalized inverse of G from B-inverse, IUseBI=4.
 Internal  Forces:  Max     0.000034701 RMS     0.000012101
 Search for a local minimum.
 Step number  10 out of a maximum of   51
 All quantities printed in internal units (Hartrees-Bohrs-Radians)
 Mixed Optimization -- En-DIIS/RFO-DIIS
 Swapping is turned off.
 Update second derivatives using D2CorX and points    1    2    4    3    5
                                                      6    7    8    9   10
 DE= -3.95D-07 DEPred=-3.78D-07 R= 1.04D+00
 Trust test= 1.04D+00 RLast= 5.47D-03 DXMaxT set to 3.26D-01
 ITU=  0  1  1  1  1  0 -1  1  1  0
     Eigenvalues ---    0.00218   0.00595   0.01147   0.02908   0.06647
     Eigenvalues ---    0.07071   0.07242   0.07465   0.11672   0.13611
     Eigenvalues ---    0.15991   0.16033   0.16462   0.19232   0.23617
     Eigenvalues ---    0.25262   0.26265   0.31666   0.33197   0.34125
     Eigenvalues ---    0.34398   0.34535   0.34815   0.35487   0.41005
     Eigenvalues ---    0.54103   0.87641
 En-DIIS/RFO-DIIS IScMMF=        0 using points:    10    9    8    7    6
 RFO step:  Lambda=-1.54930406D-08.
 DidBck=F Rises=F RFO-DIIS coefs:    1.03809   -0.01998   -0.02596   -0.00217    0.01002
 Iteration  1 RMS(Cart)=  0.00065053 RMS(Int)=  0.00000029
 Iteration  2 RMS(Cart)=  0.00000028 RMS(Int)=  0.00000010
 Variable       Old X    -DE/DX   Delta X   Delta X   Delta X     New X
                                 (Linear)    (Quad)   (Total)
    R1        2.05228   0.00000  -0.00001   0.00001   0.00000   2.05228
    R2        2.06137   0.00000  -0.00001   0.00000   0.00000   2.06137
    R3        2.06193   0.00001  -0.00001   0.00002   0.00001   2.06194
    R4        2.83771   0.00002   0.00002   0.00006   0.00008   2.83779
    R5        2.86408   0.00000  -0.00001   0.00001   0.00000   2.86408
    R6        2.28224  -0.00003  -0.00005  -0.00005  -0.00010   2.28214
    R7        2.07338  -0.00001  -0.00003  -0.00001  -0.00005   2.07333
    R8        2.07358   0.00001  -0.00001   0.00003   0.00002   2.07360
    R9        2.62823   0.00003   0.00008   0.00005   0.00013   2.62836
   R10        1.82566   0.00002  -0.00002   0.00001  -0.00001   1.82565
    A1        1.91790   0.00001  -0.00001   0.00011   0.00010   1.91800
    A2        1.91412   0.00000   0.00001   0.00001   0.00002   1.91415
    A3        1.92291   0.00000  -0.00003   0.00005   0.00002   1.92294
    A4        1.87047  -0.00001  -0.00003  -0.00010  -0.00013   1.87034
    A5        1.92212   0.00001   0.00001   0.00006   0.00007   1.92219
    A6        1.91563  -0.00001   0.00004  -0.00013  -0.00010   1.91553
    A7        2.05099  -0.00001  -0.00001  -0.00006  -0.00007   2.05092
    A8        2.14987   0.00000  -0.00002   0.00000  -0.00002   2.14985
    A9        2.08233   0.00001   0.00003   0.00006   0.00009   2.08242
   A10        1.88796   0.00000   0.00012   0.00000   0.00012   1.88808
   A11        1.88641  -0.00001  -0.00003  -0.00008  -0.00011   1.88630
   A12        1.95202   0.00001  -0.00001   0.00008   0.00007   1.95209
   A13        1.86204   0.00000   0.00001  -0.00004  -0.00003   1.86201
   A14        1.93587   0.00000  -0.00009   0.00003  -0.00005   1.93582
   A15        1.93623   0.00001  -0.00001   0.00000  -0.00001   1.93623
   A16        1.84904   0.00003  -0.00001   0.00010   0.00009   1.84913
    D1        3.10349   0.00000   0.00007  -0.00116  -0.00109   3.10240
    D2       -0.04053   0.00000   0.00015  -0.00115  -0.00100  -0.04153
    D3        0.98507  -0.00002   0.00009  -0.00137  -0.00128   0.98379
    D4       -2.15895  -0.00001   0.00017  -0.00136  -0.00119  -2.16014
    D5       -1.07018   0.00000   0.00009  -0.00120  -0.00111  -1.07130
    D6        2.06898   0.00000   0.00017  -0.00119  -0.00102   2.06796
    D7        0.99452  -0.00001  -0.00023  -0.00026  -0.00049   0.99403
    D8       -1.01535   0.00000  -0.00029  -0.00017  -0.00046  -1.01581
    D9        3.13148   0.00000  -0.00026  -0.00017  -0.00042   3.13106
   D10       -2.14474  -0.00001  -0.00030  -0.00027  -0.00057  -2.14531
   D11        2.12857   0.00000  -0.00037  -0.00018  -0.00055   2.12803
   D12       -0.00778   0.00000  -0.00033  -0.00018  -0.00051  -0.00829
   D13        0.00705   0.00000   0.00055  -0.00013   0.00042   0.00747
   D14        2.11641   0.00001   0.00064  -0.00005   0.00059   2.11700
   D15       -2.10058   0.00001   0.00059  -0.00008   0.00051  -2.10007
         Item               Value     Threshold  Converged?
 Maximum Force            0.000035     0.000450     YES
 RMS     Force            0.000012     0.000300     YES
 Maximum Displacement     0.001873     0.001800     NO 
 RMS     Displacement     0.000651     0.001200     YES
 Predicted change in Energy=-4.362336D-08
 GradGradGradGradGradGradGradGradGradGradGradGradGradGradGradGradGradGrad

                          Input orientation:                          
 ---------------------------------------------------------------------
 Center     Atomic      Atomic             Coordinates (Angstroms)
 Number     Number       Type             X           Y           Z
 ---------------------------------------------------------------------
      1          6           0        0.647144    0.086050    1.380360
      2          1           0        1.694598    0.175490    1.652904
      3          1           0        0.226519   -0.821413    1.815673
      4          1           0        0.087820    0.928733    1.789758
      5          6           0        0.501331    0.058136   -0.113977
      6          6           0       -0.894594   -0.116047   -0.677997
      7          1           0       -1.526130    0.689821   -0.283664
      8          1           0       -1.304259   -1.056576   -0.288579
      9          8           0       -0.895099   -0.111825   -2.068861
     10          1           0        0.027270   -0.001756   -2.334297
     11          8           0        1.435401    0.169387   -0.871320
 ---------------------------------------------------------------------
                    Distance matrix (angstroms):
                    1          2          3          4          5
     1  C    0.000000
     2  H    1.086020   0.000000
     3  H    1.090831   1.782012   0.000000
     4  H    1.091130   1.779843   1.755824   0.000000
     5  C    1.501693   2.135305   2.138382   2.133808   0.000000
     6  C    2.579658   3.495999   2.823620   2.854210   1.515607
     7  H    2.802969   3.793141   3.124552   2.638369   2.130356
     8  H    2.810502   3.778953   2.612749   3.193559   2.129137
     9  O    3.783490   4.543195   4.105016   4.115560   2.408418
    10  H    3.767046   4.325410   4.234831   4.228157   2.271155
    11  O    2.387124   2.537504   3.108539   3.077973   1.207656
                    6          7          8          9         10
     6  C    0.000000
     7  H    1.097160   0.000000
     8  H    1.097300   1.760442   0.000000
     9  O    1.390870   2.056153   2.056544   0.000000
    10  H    1.899006   2.663912   2.659056   0.966093   0.000000
    11  O    2.355360   3.063798   3.057501   2.635226   2.037750
                   11
    11  O    0.000000
 Stoichiometry    C3H6O2
 Framework group  C1[X(C3H6O2)]
 Deg. of freedom    27
 Full point group                 C1      NOp   1
 Largest Abelian subgroup         C1      NOp   1
 Largest concise Abelian subgroup C1      NOp   1
                         Standard orientation:                         
 ---------------------------------------------------------------------
 Center     Atomic      Atomic             Coordinates (Angstroms)
 Number     Number       Type             X           Y           Z
 ---------------------------------------------------------------------
      1          6           0       -1.840263   -0.455259   -0.002263
      2          1           0       -2.601434    0.318405    0.036511
      3          1           0       -1.950966   -1.127890    0.849338
      4          1           0       -1.971021   -1.054293   -0.904829
      5          6           0       -0.472023    0.163596    0.002302
      6          6           0        0.719779   -0.772709    0.004471
      7          1           0        0.640219   -1.430093   -0.870331
      8          1           0        0.645490   -1.416370    0.890050
      9          8           0        1.924303   -0.077330   -0.004925
     10          1           0        1.689764    0.859861   -0.003731
     11          8           0       -0.286429    1.356906    0.001917
 ---------------------------------------------------------------------
 Rotational constants (GHZ):     10.1802000      3.8452486      2.8905123
 Standard basis: Aug-CC-pVTZ (5D, 7F)
 There are   425 symmetry adapted cartesian basis functions of A   symmetry.
 There are   368 symmetry adapted basis functions of A   symmetry.
   368 basis functions,   522 primitive gaussians,   425 cartesian basis functions
    20 alpha electrons       20 beta electrons
       nuclear repulsion energy       178.4899820954 Hartrees.
 NAtoms=   11 NActive=   11 NUniq=   11 SFac= 1.00D+00 NAtFMM=   60 NAOKFM=F Big=F
 Integral buffers will be    131072 words long.
 Raffenetti 2 integral format.
 Two-electron integral symmetry is turned on.
 Nuclear repulsion after empirical dispersion term =      178.4864621436 Hartrees.
 One-electron integrals computed using PRISM.
 NBasis=   368 RedAO= T EigKep=  1.22D-05  NBF=   368
 NBsUse=   368 1.00D-06 EigRej= -1.00D+00 NBFU=   368
 Initial guess from the checkpoint file:  "hydroxyacetone_Conf-wb97-opt.chk"
 B after Tr=     0.000000    0.000000    0.000000
         Rot=    1.000000   -0.000031   -0.000007   -0.000011 Ang=   0.00 deg.
 LinEq1:  Iter=  0 NonCon=     1 RMS=4.66D-06 Max=6.29D-05 NDo=     1
 AX will form     1 AO Fock derivatives at one time.
 LinEq1:  Iter=  1 NonCon=     1 RMS=5.51D-07 Max=1.12D-05 NDo=     1
 LinEq1:  Iter=  2 NonCon=     1 RMS=4.19D-07 Max=1.16D-05 NDo=     1
 LinEq1:  Iter=  3 NonCon=     1 RMS=1.50D-07 Max=2.25D-06 NDo=     1
 LinEq1:  Iter=  4 NonCon=     1 RMS=6.99D-08 Max=9.14D-07 NDo=     1
 LinEq1:  Iter=  5 NonCon=     1 RMS=3.61D-08 Max=5.16D-07 NDo=     1
 LinEq1:  Iter=  6 NonCon=     1 RMS=1.52D-08 Max=3.47D-07 NDo=     1
 LinEq1:  Iter=  7 NonCon=     1 RMS=6.90D-09 Max=2.41D-07 NDo=     1
 LinEq1:  Iter=  8 NonCon=     0 RMS=2.20D-09 Max=7.16D-08 NDo=     1
 Linear equations converged to 9.707D-09 9.707D-08 after     8 iterations.
     Minimum is close to point  2 DX=  1.62D-05 DF=  0.00D+00 DXR=  1.62D-05 DFR=  0.00D+00 which will be used.
 SCF Done:  E(RwB97XD) =  -268.392048218     a.u. after    2 cycles
            Convg  =    0.2115D-06                    11 Fock formations.
              S**2 =  0.0000                  -V/T =  2.0058
 Calling FoFJK, ICntrl=      2127 FMM=F ISym2X=0 I1Cent= 0 IOpClX= 0 NMat=1 NMatS=1 NMatT=0.
 ***** Axes restored to original set *****
 -------------------------------------------------------------------
 Center     Atomic                   Forces (Hartrees/Bohr)
 Number     Number              X              Y              Z
 -------------------------------------------------------------------
      1        6           0.000000285   -0.000019791    0.000004903
      2        1          -0.000000332   -0.000002031    0.000000290
      3        1          -0.000010760    0.000004363    0.000003810
      4        1           0.000003191    0.000012577   -0.000004846
      5        6          -0.000021100   -0.000006641    0.000017603
      6        6          -0.000010148    0.000005894   -0.000027931
      7        1          -0.000003367   -0.000001467    0.000005066
      8        1           0.000003700   -0.000011138    0.000008703
      9        8           0.000002782    0.000008015    0.000032188
     10        1           0.000011132   -0.000005520   -0.000011968
     11        8           0.000024618    0.000015738   -0.000027820
 -------------------------------------------------------------------
 Cartesian Forces:  Max     0.000032188 RMS     0.000013217

 GradGradGradGradGradGradGradGradGradGradGradGradGradGradGradGradGradGrad
 Berny optimization.
 Using GEDIIS/GDIIS optimizer.
 FormGI is forming the generalized inverse of G from B-inverse, IUseBI=4.
 Internal  Forces:  Max     0.000037990 RMS     0.000009596
 Search for a local minimum.
 Step number  11 out of a maximum of   51
 All quantities printed in internal units (Hartrees-Bohrs-Radians)
 Mixed Optimization -- En-DIIS/RFO-DIIS
 Swapping is turned off.
 Update second derivatives using D2CorX and points    1    2    4    3    5
                                                      6    7    8    9   10
                                                     11
 DE= -7.30D-08 DEPred=-4.36D-08 R= 1.67D+00
 Trust test= 1.67D+00 RLast= 3.16D-03 DXMaxT set to 3.26D-01
 ITU=  0  0  1  1  1  1  0 -1  1  1  0
     Eigenvalues ---    0.00111   0.00229   0.01119   0.02984   0.06533
     Eigenvalues ---    0.06940   0.07198   0.07659   0.11913   0.13585
     Eigenvalues ---    0.15988   0.16170   0.16377   0.18775   0.23772
     Eigenvalues ---    0.25402   0.27523   0.32653   0.33538   0.34387
     Eigenvalues ---    0.34430   0.34531   0.34795   0.38300   0.45522
     Eigenvalues ---    0.53975   1.16572
 En-DIIS/RFO-DIIS IScMMF=        0 using points:    11   10    9    8    7
 RFO step:  Lambda=-1.27348783D-08.
 DidBck=F Rises=F RFO-DIIS coefs:    3.14684   -2.03392   -0.11044   -0.00727    0.00478
 Iteration  1 RMS(Cart)=  0.00336073 RMS(Int)=  0.00000746
 Iteration  2 RMS(Cart)=  0.00000771 RMS(Int)=  0.00000005
 Iteration  3 RMS(Cart)=  0.00000000 RMS(Int)=  0.00000005
 Variable       Old X    -DE/DX   Delta X   Delta X   Delta X     New X
                                 (Linear)    (Quad)   (Total)
    R1        2.05228   0.00000   0.00000  -0.00002  -0.00002   2.05227
    R2        2.06137   0.00000   0.00000  -0.00001  -0.00002   2.06136
    R3        2.06194   0.00001   0.00002   0.00004   0.00005   2.06199
    R4        2.83779   0.00000   0.00020   0.00007   0.00027   2.83806
    R5        2.86408   0.00000   0.00002  -0.00003  -0.00001   2.86407
    R6        2.28214   0.00004  -0.00024  -0.00002  -0.00027   2.28187
    R7        2.07333   0.00000  -0.00013  -0.00002  -0.00015   2.07319
    R8        2.07360   0.00001   0.00003   0.00002   0.00005   2.07365
    R9        2.62836  -0.00002   0.00031  -0.00001   0.00030   2.62867
   R10        1.82565   0.00001  -0.00005   0.00000  -0.00005   1.82560
    A1        1.91800   0.00000   0.00023   0.00022   0.00045   1.91845
    A2        1.91415   0.00000   0.00006  -0.00011  -0.00005   1.91409
    A3        1.92294   0.00000   0.00003   0.00002   0.00005   1.92299
    A4        1.87034   0.00000  -0.00031  -0.00006  -0.00037   1.86997
    A5        1.92219   0.00001   0.00017   0.00027   0.00043   1.92262
    A6        1.91553  -0.00001  -0.00019  -0.00033  -0.00052   1.91501
    A7        2.05092  -0.00001  -0.00017  -0.00015  -0.00032   2.05060
    A8        2.14985   0.00001  -0.00006   0.00004  -0.00002   2.14983
    A9        2.08242   0.00000   0.00023   0.00011   0.00034   2.08276
   A10        1.88808   0.00000   0.00035   0.00010   0.00046   1.88854
   A11        1.88630  -0.00001  -0.00023  -0.00007  -0.00029   1.88601
   A12        1.95209  -0.00001   0.00017  -0.00003   0.00014   1.95223
   A13        1.86201   0.00000  -0.00006   0.00002  -0.00004   1.86197
   A14        1.93582   0.00001  -0.00020   0.00002  -0.00019   1.93563
   A15        1.93623   0.00001  -0.00004  -0.00004  -0.00007   1.93616
   A16        1.84913   0.00002   0.00011   0.00006   0.00017   1.84929
    D1        3.10240   0.00000  -0.00242  -0.00347  -0.00589   3.09651
    D2       -0.04153   0.00000  -0.00214  -0.00373  -0.00587  -0.04740
    D3        0.98379  -0.00001  -0.00284  -0.00393  -0.00677   0.97702
    D4       -2.16014  -0.00001  -0.00255  -0.00419  -0.00675  -2.16689
    D5       -1.07130  -0.00001  -0.00245  -0.00382  -0.00626  -1.07756
    D6        2.06796  -0.00001  -0.00216  -0.00408  -0.00624   2.06172
    D7        0.99403   0.00000  -0.00119  -0.00086  -0.00204   0.99199
    D8       -1.01581   0.00000  -0.00119  -0.00089  -0.00208  -1.01789
    D9        3.13106   0.00000  -0.00109  -0.00078  -0.00188   3.12918
   D10       -2.14531   0.00000  -0.00146  -0.00061  -0.00206  -2.14738
   D11        2.12803   0.00000  -0.00146  -0.00064  -0.00210   2.12593
   D12       -0.00829   0.00000  -0.00136  -0.00053  -0.00190  -0.01019
   D13        0.00747   0.00000   0.00117   0.00028   0.00145   0.00891
   D14        2.11700   0.00000   0.00159   0.00040   0.00199   2.11899
   D15       -2.10007   0.00001   0.00137   0.00041   0.00178  -2.09829
         Item               Value     Threshold  Converged?
 Maximum Force            0.000038     0.000450     YES
 RMS     Force            0.000010     0.000300     YES
 Maximum Displacement     0.009743     0.001800     NO 
 RMS     Displacement     0.003361     0.001200     NO 
 Predicted change in Energy=-1.777426D-07
 GradGradGradGradGradGradGradGradGradGradGradGradGradGradGradGradGradGrad

                          Input orientation:                          
 ---------------------------------------------------------------------
 Center     Atomic      Atomic             Coordinates (Angstroms)
 Number     Number       Type             X           Y           Z
 ---------------------------------------------------------------------
      1          6           0        0.647131    0.086467    1.380400
      2          1           0        1.694911    0.171031    1.653218
      3          1           0        0.221363   -0.818150    1.816615
      4          1           0        0.091885    0.932446    1.788625
      5          6           0        0.501559    0.058405   -0.114101
      6          6           0       -0.894267   -0.117276   -0.677886
      7          1           0       -1.527455    0.686474   -0.282097
      8          1           0       -1.301785   -1.059359   -0.289900
      9          8           0       -0.895502   -0.110723   -2.068901
     10          1           0        0.026623    0.000070   -2.334781
     11          8           0        1.435537    0.170618   -0.871191
 ---------------------------------------------------------------------
                    Distance matrix (angstroms):
                    1          2          3          4          5
     1  C    0.000000
     2  H    1.086012   0.000000
     3  H    1.090823   1.782280   0.000000
     4  H    1.091158   1.779825   1.755601   0.000000
     5  C    1.501836   2.135460   2.138813   2.133576   0.000000
     6  C    2.579527   3.495856   2.821061   2.856237   1.515601
     7  H    2.802271   3.794043   3.118789   2.640199   2.130632
     8  H    2.810888   3.777533   2.610664   3.198416   2.128932
     9  O    3.783686   4.543544   4.104275   4.116266   2.408657
    10  H    3.767634   4.326263   4.235740   4.228009   2.271649
    11  O    2.387117   2.537699   3.110656   3.075777   1.207514
                    6          7          8          9         10
     6  C    0.000000
     7  H    1.097083   0.000000
     8  H    1.097327   1.760375   0.000000
     9  O    1.391031   2.056103   2.056654   0.000000
    10  H    1.899239   2.664549   2.658684   0.966065   0.000000
    11  O    2.355469   3.064712   3.056742   2.635792   2.038681
                   11
    11  O    0.000000
 Stoichiometry    C3H6O2
 Framework group  C1[X(C3H6O2)]
 Deg. of freedom    27
 Full point group                 C1      NOp   1
 Largest Abelian subgroup         C1      NOp   1
 Largest concise Abelian subgroup C1      NOp   1
                         Standard orientation:                         
 ---------------------------------------------------------------------
 Center     Atomic      Atomic             Coordinates (Angstroms)
 Number     Number       Type             X           Y           Z
 ---------------------------------------------------------------------
      1          6           0       -1.840225   -0.455467   -0.002720
      2          1           0       -2.601559    0.317724    0.041676
      3          1           0       -1.949251   -1.133481    0.844808
      4          1           0       -1.972165   -1.049236   -0.908621
      5          6           0       -0.472013    0.163791    0.002563
      6          6           0        0.719722   -0.772589    0.005326
      7          1           0        0.639896   -1.431532   -0.868179
      8          1           0        0.645793   -1.414682    0.892105
      9          8           0        1.924523   -0.077394   -0.005855
     10          1           0        1.690353    0.859859   -0.004530
     11          8           0       -0.286770    1.357011    0.002321
 ---------------------------------------------------------------------
 Rotational constants (GHZ):     10.1789657      3.8448247      2.8901685
 Standard basis: Aug-CC-pVTZ (5D, 7F)
 There are   425 symmetry adapted cartesian basis functions of A   symmetry.
 There are   368 symmetry adapted basis functions of A   symmetry.
   368 basis functions,   522 primitive gaussians,   425 cartesian basis functions
    20 alpha electrons       20 beta electrons
       nuclear repulsion energy       178.4834678222 Hartrees.
 NAtoms=   11 NActive=   11 NUniq=   11 SFac= 1.00D+00 NAtFMM=   60 NAOKFM=F Big=F
 Integral buffers will be    131072 words long.
 Raffenetti 2 integral format.
 Two-electron integral symmetry is turned on.
 Nuclear repulsion after empirical dispersion term =      178.4799474184 Hartrees.
 One-electron integrals computed using PRISM.
 NBasis=   368 RedAO= T EigKep=  1.22D-05  NBF=   368
 NBsUse=   368 1.00D-06 EigRej= -1.00D+00 NBFU=   368
 Initial guess from the checkpoint file:  "hydroxyacetone_Conf-wb97-opt.chk"
 B after Tr=     0.000000    0.000000    0.000000
         Rot=    1.000000   -0.000218   -0.000040   -0.000039 Ang=  -0.03 deg.
 LinEq1:  Iter=  0 NonCon=     1 RMS=2.41D-05 Max=3.23D-04 NDo=     1
 AX will form     1 AO Fock derivatives at one time.
 LinEq1:  Iter=  1 NonCon=     1 RMS=2.50D-06 Max=3.72D-05 NDo=     1
 LinEq1:  Iter=  2 NonCon=     1 RMS=1.58D-06 Max=4.96D-05 NDo=     1
 LinEq1:  Iter=  3 NonCon=     1 RMS=6.66D-07 Max=1.16D-05 NDo=     1
 LinEq1:  Iter=  4 NonCon=     1 RMS=2.60D-07 Max=3.49D-06 NDo=     1
 LinEq1:  Iter=  5 NonCon=     1 RMS=1.24D-07 Max=1.64D-06 NDo=     1
 LinEq1:  Iter=  6 NonCon=     1 RMS=5.64D-08 Max=1.40D-06 NDo=     1
 LinEq1:  Iter=  7 NonCon=     1 RMS=2.83D-08 Max=9.17D-07 NDo=     1
 LinEq1:  Iter=  8 NonCon=     1 RMS=1.02D-08 Max=3.38D-07 NDo=     1
 LinEq1:  Iter=  9 NonCon=     0 RMS=3.65D-09 Max=7.98D-08 NDo=     1
 Linear equations converged to 1.180D-08 1.180D-07 after     9 iterations.
     Minimum is close to point  2 DX=  1.09D-05 DF=  0.00D+00 DXR=  1.09D-05 DFR=  0.00D+00 which will be used.
 SCF Done:  E(RwB97XD) =  -268.392048481     a.u. after    2 cycles
            Convg  =    0.8670D-06                    12 Fock formations.
              S**2 =  0.0000                  -V/T =  2.0058
 Calling FoFJK, ICntrl=      2127 FMM=F ISym2X=0 I1Cent= 0 IOpClX= 0 NMat=1 NMatS=1 NMatT=0.
 ***** Axes restored to original set *****
 -------------------------------------------------------------------
 Center     Atomic                   Forces (Hartrees/Bohr)
 Number     Number              X              Y              Z
 -------------------------------------------------------------------
      1        6          -0.000057164   -0.000023895   -0.000040000
      2        1          -0.000002722   -0.000000286    0.000008488
      3        1           0.000016748   -0.000006254   -0.000005632
      4        1           0.000032224    0.000032911   -0.000011491
      5        6          -0.000163302   -0.000046508    0.000231713
      6        6          -0.000003509   -0.000023406   -0.000156654
      7        1          -0.000003505    0.000025901    0.000020438
      8        1           0.000009689   -0.000007718    0.000005487
      9        8           0.000000351    0.000010026    0.000120940
     10        1           0.000022226   -0.000009405   -0.000000045
     11        8           0.000148964    0.000048636   -0.000173242
 -------------------------------------------------------------------
 Cartesian Forces:  Max     0.000231713 RMS     0.000075259

 GradGradGradGradGradGradGradGradGradGradGradGradGradGradGradGradGradGrad
 Berny optimization.
 Using GEDIIS/GDIIS optimizer.
 FormGI is forming the generalized inverse of G from B-inverse, IUseBI=4.
 Internal  Forces:  Max     0.000228397 RMS     0.000044751
 Search for a local minimum.
 Step number  12 out of a maximum of   51
 All quantities printed in internal units (Hartrees-Bohrs-Radians)
 Mixed Optimization -- En-DIIS/RFO-DIIS
 Swapping is turned off.
 Update second derivatives using D2CorX and points    1    2    4    3    5
                                                      6    7    8    9   10
                                                     11   12
 DE= -2.63D-07 DEPred=-1.78D-07 R= 1.48D+00
 Trust test= 1.48D+00 RLast= 1.65D-02 DXMaxT set to 3.26D-01
 ITU=  0  0  0  1  1  1  1  0 -1  1  1  0
     Eigenvalues ---    0.00033   0.00226   0.01129   0.02956   0.06643
     Eigenvalues ---    0.06965   0.07179   0.07891   0.12067   0.13702
     Eigenvalues ---    0.15990   0.16232   0.16448   0.18932   0.23743
     Eigenvalues ---    0.25749   0.28121   0.33029   0.33508   0.34394
     Eigenvalues ---    0.34500   0.34540   0.34991   0.39999   0.49807
     Eigenvalues ---    0.54637   1.43140
 En-DIIS/RFO-DIIS IScMMF=        0 using points:    12   11   10    9    8
 RFO step:  Lambda=-7.54420218D-08.
 DidBck=T Rises=F RFO-DIIS coefs:    0.21210    5.24002   -4.24576   -0.21771    0.01135
 Iteration  1 RMS(Cart)=  0.00462010 RMS(Int)=  0.00001417
 Iteration  2 RMS(Cart)=  0.00001463 RMS(Int)=  0.00000014
 Iteration  3 RMS(Cart)=  0.00000000 RMS(Int)=  0.00000014
 Variable       Old X    -DE/DX   Delta X   Delta X   Delta X     New X
                                 (Linear)    (Quad)   (Total)
    R1        2.05227   0.00000   0.00002  -0.00002   0.00000   2.05226
    R2        2.06136   0.00000   0.00001  -0.00001   0.00000   2.06135
    R3        2.06199   0.00000   0.00000   0.00010   0.00010   2.06209
    R4        2.83806  -0.00005   0.00019   0.00021   0.00041   2.83847
    R5        2.86407  -0.00002   0.00005  -0.00002   0.00003   2.86410
    R6        2.28187   0.00023  -0.00027  -0.00003  -0.00030   2.28158
    R7        2.07319   0.00003  -0.00014  -0.00003  -0.00017   2.07301
    R8        2.07365   0.00001   0.00003   0.00005   0.00008   2.07372
    R9        2.62867  -0.00012   0.00036   0.00000   0.00037   2.62904
   R10        1.82560   0.00002  -0.00005   0.00001  -0.00004   1.82556
    A1        1.91845  -0.00001   0.00012   0.00052   0.00065   1.91910
    A2        1.91409  -0.00002   0.00016  -0.00023  -0.00007   1.91402
    A3        1.92299   0.00001   0.00005   0.00002   0.00007   1.92306
    A4        1.86997   0.00003  -0.00033  -0.00020  -0.00053   1.86944
    A5        1.92262   0.00000  -0.00001   0.00062   0.00060   1.92323
    A6        1.91501  -0.00001   0.00000  -0.00075  -0.00074   1.91427
    A7        2.05060   0.00003  -0.00010  -0.00041  -0.00051   2.05009
    A8        2.14983   0.00003  -0.00010   0.00008  -0.00002   2.14980
    A9        2.08276  -0.00006   0.00020   0.00033   0.00053   2.08329
   A10        1.88854  -0.00001   0.00032   0.00023   0.00055   1.88908
   A11        1.88601   0.00000  -0.00023  -0.00008  -0.00032   1.88569
   A12        1.95223  -0.00004   0.00025  -0.00006   0.00018   1.95242
   A13        1.86197   0.00001  -0.00009   0.00004  -0.00005   1.86192
   A14        1.93563   0.00002  -0.00025   0.00004  -0.00021   1.93542
   A15        1.93616   0.00001   0.00000  -0.00015  -0.00015   1.93601
   A16        1.84929  -0.00001   0.00010   0.00017   0.00026   1.84955
    D1        3.09651   0.00000  -0.00035  -0.00773  -0.00807   3.08843
    D2       -0.04740  -0.00001   0.00015  -0.00855  -0.00840  -0.05580
    D3        0.97702   0.00001  -0.00052  -0.00880  -0.00932   0.96769
    D4       -2.16689   0.00000  -0.00003  -0.00963  -0.00965  -2.17654
    D5       -1.07756  -0.00002  -0.00011  -0.00848  -0.00859  -1.08615
    D6        2.06172  -0.00003   0.00038  -0.00930  -0.00892   2.05280
    D7        0.99199   0.00000  -0.00089  -0.00178  -0.00267   0.98932
    D8       -1.01789  -0.00001  -0.00083  -0.00190  -0.00273  -1.02062
    D9        3.12918   0.00000  -0.00083  -0.00162  -0.00245   3.12674
   D10       -2.14738   0.00001  -0.00137  -0.00098  -0.00236  -2.14973
   D11        2.12593   0.00000  -0.00131  -0.00111  -0.00241   2.12352
   D12       -0.01019   0.00001  -0.00131  -0.00082  -0.00213  -0.01232
   D13        0.00891   0.00001   0.00107   0.00016   0.00122   0.01014
   D14        2.11899  -0.00001   0.00147   0.00043   0.00190   2.12089
   D15       -2.09829   0.00002   0.00119   0.00041   0.00160  -2.09669
         Item               Value     Threshold  Converged?
 Maximum Force            0.000228     0.000450     YES
 RMS     Force            0.000045     0.000300     YES
 Maximum Displacement     0.013486     0.001800     NO 
 RMS     Displacement     0.004620     0.001200     NO 
 Predicted change in Energy=-1.480154D-07
 GradGradGradGradGradGradGradGradGradGradGradGradGradGradGradGradGradGrad

                          Input orientation:                          
 ---------------------------------------------------------------------
 Center     Atomic      Atomic             Coordinates (Angstroms)
 Number     Number       Type             X           Y           Z
 ---------------------------------------------------------------------
      1          6           0        0.647107    0.086994    1.380449
      2          1           0        1.695293    0.164852    1.653696
      3          1           0        0.214226   -0.813629    1.817924
      4          1           0        0.097481    0.937511    1.786987
      5          6           0        0.501931    0.058673   -0.114302
      6          6           0       -0.893800   -0.119044   -0.677722
      7          1           0       -1.529116    0.681952   -0.280015
      8          1           0       -1.298523   -1.063142   -0.291595
      9          8           0       -0.896056   -0.109524   -2.068914
     10          1           0        0.025664    0.002849   -2.335465
     11          8           0        1.435793    0.172509   -0.871042
 ---------------------------------------------------------------------
                    Distance matrix (angstroms):
                    1          2          3          4          5
     1  C    0.000000
     2  H    1.086011   0.000000
     3  H    1.090822   1.782682   0.000000
     4  H    1.091211   1.779823   1.755300   0.000000
     5  C    1.502051   2.135697   2.139435   2.133268   0.000000
     6  C    2.579325   3.495642   2.817521   2.858975   1.515616
     7  H    2.801260   3.795186   3.110844   2.642654   2.130983
     8  H    2.811409   3.775587   2.607823   3.204987   2.128740
     9  O    3.783924   4.544029   4.103170   4.117204   2.408976
    10  H    3.768460   4.327506   4.237079   4.227690   2.272336
    11  O    2.387163   2.538050   3.113717   3.072690   1.207358
                    6          7          8          9         10
     6  C    0.000000
     7  H    1.096992   0.000000
     8  H    1.097367   1.760301   0.000000
     9  O    1.391226   2.056055   2.056753   0.000000
    10  H    1.899575   2.665220   2.658423   0.966046   0.000000
    11  O    2.355712   3.065866   3.055990   2.636657   2.040045
                   11
    11  O    0.000000
 Stoichiometry    C3H6O2
 Framework group  C1[X(C3H6O2)]
 Deg. of freedom    27
 Full point group                 C1      NOp   1
 Largest Abelian subgroup         C1      NOp   1
 Largest concise Abelian subgroup C1      NOp   1
                         Standard orientation:                         
 ---------------------------------------------------------------------
 Center     Atomic      Atomic             Coordinates (Angstroms)
 Number     Number       Type             X           Y           Z
 ---------------------------------------------------------------------
      1          6           0       -1.840144   -0.455819   -0.003306
      2          1           0       -2.601741    0.316616    0.048957
      3          1           0       -1.946799   -1.141369    0.838441
      4          1           0       -1.973691   -1.042181   -0.913848
      5          6           0       -0.471993    0.164086    0.003027
      6          6           0        0.719658   -0.772422    0.006392
      7          1           0        0.639426   -1.433224   -0.865558
      8          1           0        0.646266   -1.412656    0.894609
      9          8           0        1.924818   -0.077497   -0.006993
     10          1           0        1.691180    0.859870   -0.005944
     11          8           0       -0.287289    1.357232    0.002826
 ---------------------------------------------------------------------
 Rotational constants (GHZ):     10.1763407      3.8442810      2.8896463
 Standard basis: Aug-CC-pVTZ (5D, 7F)
 There are   425 symmetry adapted cartesian basis functions of A   symmetry.
 There are   368 symmetry adapted basis functions of A   symmetry.
   368 basis functions,   522 primitive gaussians,   425 cartesian basis functions
    20 alpha electrons       20 beta electrons
       nuclear repulsion energy       178.4724007879 Hartrees.
 NAtoms=   11 NActive=   11 NUniq=   11 SFac= 1.00D+00 NAtFMM=   60 NAOKFM=F Big=F
 Integral buffers will be    131072 words long.
 Raffenetti 2 integral format.
 Two-electron integral symmetry is turned on.
 Nuclear repulsion after empirical dispersion term =      178.4688796935 Hartrees.
 One-electron integrals computed using PRISM.
 NBasis=   368 RedAO= T EigKep=  1.22D-05  NBF=   368
 NBsUse=   368 1.00D-06 EigRej= -1.00D+00 NBFU=   368
 Initial guess from the checkpoint file:  "hydroxyacetone_Conf-wb97-opt.chk"
 B after Tr=     0.000000    0.000000    0.000000
         Rot=    1.000000   -0.000326   -0.000056   -0.000062 Ang=  -0.04 deg.
 LinEq1:  Iter=  0 NonCon=     1 RMS=3.31D-05 Max=4.43D-04 NDo=     1
 AX will form     1 AO Fock derivatives at one time.
 LinEq1:  Iter=  1 NonCon=     1 RMS=3.50D-06 Max=5.30D-05 NDo=     1
 LinEq1:  Iter=  2 NonCon=     1 RMS=2.23D-06 Max=6.97D-05 NDo=     1
 LinEq1:  Iter=  3 NonCon=     1 RMS=9.47D-07 Max=1.76D-05 NDo=     1
 LinEq1:  Iter=  4 NonCon=     1 RMS=3.58D-07 Max=5.47D-06 NDo=     1
 LinEq1:  Iter=  5 NonCon=     1 RMS=1.71D-07 Max=2.04D-06 NDo=     1
 LinEq1:  Iter=  6 NonCon=     1 RMS=7.63D-08 Max=1.80D-06 NDo=     1
 LinEq1:  Iter=  7 NonCon=     1 RMS=3.85D-08 Max=1.21D-06 NDo=     1
 LinEq1:  Iter=  8 NonCon=     1 RMS=1.40D-08 Max=4.76D-07 NDo=     1
 LinEq1:  Iter=  9 NonCon=     1 RMS=5.21D-09 Max=1.26D-07 NDo=     1
 LinEq1:  Iter= 10 NonCon=     0 RMS=1.17D-09 Max=1.70D-08 NDo=     1
 Linear equations converged to 1.180D-08 1.180D-07 after    10 iterations.
     Accept linear search using points  1 and  2.
     Minimum is close to point  2 DX= -5.00D-06 DF=  0.00D+00 DXR=  5.00D-06 DFR=  0.00D+00 which will be used.
 LinEq1:  Iter=  0 NonCon=     1 RMS=1.06D-08 Max=2.33D-07 NDo=     1
 LinEq1:  Iter=  1 NonCon=     1 RMS=5.78D-09 Max=1.31D-07 NDo=     1
 LinEq1:  Iter=  2 NonCon=     1 RMS=3.48D-09 Max=7.63D-08 NDo=     1
 LinEq1:  Iter=  3 NonCon=     1 RMS=1.18D-09 Max=1.28D-08 NDo=     1
 LinEq1:  Iter=  4 NonCon=     1 RMS=5.94D-10 Max=1.20D-08 NDo=     1
 LinEq1:  Iter=  5 NonCon=     1 RMS=2.70D-10 Max=5.99D-09 NDo=     1
 LinEq1:  Iter=  6 NonCon=     1 RMS=8.54D-11 Max=2.09D-09 NDo=     1
 LinEq1:  Iter=  7 NonCon=     1 RMS=4.02D-11 Max=1.05D-09 NDo=     1
 LinEq1:  Iter=  8 NonCon=     1 RMS=1.40D-11 Max=4.18D-10 NDo=     1
 LinEq1:  Iter=  9 NonCon=     0 RMS=5.25D-12 Max=1.29D-10 NDo=     1
 Linear equations converged to 1.485D-11 1.485D-10 after     9 iterations.
 SCF Done:  E(RwB97XD) =  -268.392048631     a.u. after    3 cycles
            Convg  =    0.7004D-09                    22 Fock formations.
              S**2 =  0.0000                  -V/T =  2.0058
 Calling FoFJK, ICntrl=      2127 FMM=F ISym2X=0 I1Cent= 0 IOpClX= 0 NMat=1 NMatS=1 NMatT=0.
 ***** Axes restored to original set *****
 -------------------------------------------------------------------
 Center     Atomic                   Forces (Hartrees/Bohr)
 Number     Number              X              Y              Z
 -------------------------------------------------------------------
      1        6          -0.000133085   -0.000038406   -0.000106819
      2        1          -0.000012859    0.000001467    0.000020324
      3        1           0.000060108   -0.000016435   -0.000020459
      4        1           0.000078470    0.000054977   -0.000026437
      5        6          -0.000329763   -0.000063115    0.000508558
      6        6           0.000022247   -0.000075558   -0.000324044
      7        1           0.000000040    0.000060277    0.000042715
      8        1           0.000022910    0.000003806    0.000000238
      9        8           0.000013474    0.000019339    0.000215918
     10        1           0.000018708   -0.000021142    0.000023937
     11        8           0.000259751    0.000074789   -0.000333932
 -------------------------------------------------------------------
 Cartesian Forces:  Max     0.000508558 RMS     0.000152459

 GradGradGradGradGradGradGradGradGradGradGradGradGradGradGradGradGradGrad
 Berny optimization.
 Using GEDIIS/GDIIS optimizer.
 FormGI is forming the generalized inverse of G from B-inverse, IUseBI=4.
 Internal  Forces:  Max     0.000417280 RMS     0.000088830
 Search for a local minimum.
 Step number  13 out of a maximum of   51
 All quantities printed in internal units (Hartrees-Bohrs-Radians)
 Mixed Optimization -- En-DIIS/RFO-DIIS
 Swapping is turned off.
 Update second derivatives using D2CorX and points    1    2    4    3    5
                                                      6    7    8    9   10
                                                     11   12   13
 DE= -1.51D-07 DEPred=-1.48D-07 R= 1.02D+00
 Trust test= 1.02D+00 RLast= 2.27D-02 DXMaxT set to 3.26D-01
 ITU=  0  0  0  0  1  1  1  1  0 -1  1  1  0
     Eigenvalues ---    0.00027   0.00223   0.01143   0.02907   0.06655
     Eigenvalues ---    0.06961   0.07183   0.07986   0.11813   0.13730
     Eigenvalues ---    0.15987   0.16206   0.16389   0.19190   0.23813
     Eigenvalues ---    0.26288   0.27907   0.33304   0.33386   0.34388
     Eigenvalues ---    0.34402   0.34518   0.35264   0.40423   0.48966
     Eigenvalues ---    0.59851   1.03857
 En-DIIS/RFO-DIIS IScMMF=        0 using points:    13   12   11   10    9
 RFO step:  Lambda=-3.64029087D-07.
 DidBck=F Rises=F RFO-DIIS coefs:    2.89270   -4.39164    2.47121    0.00000    0.02773
 Iteration  1 RMS(Cart)=  0.00750968 RMS(Int)=  0.00003789
 Iteration  2 RMS(Cart)=  0.00003911 RMS(Int)=  0.00000012
 Iteration  3 RMS(Cart)=  0.00000000 RMS(Int)=  0.00000012
 Variable       Old X    -DE/DX   Delta X   Delta X   Delta X     New X
                                 (Linear)    (Quad)   (Total)
    R1        2.05226  -0.00001   0.00003   0.00002   0.00005   2.05232
    R2        2.06135  -0.00002   0.00004  -0.00004  -0.00001   2.06135
    R3        2.06209  -0.00001   0.00006   0.00012   0.00018   2.06227
    R4        2.83847  -0.00013   0.00009   0.00024   0.00032   2.83879
    R5        2.86410  -0.00005   0.00008  -0.00003   0.00005   2.86415
    R6        2.28158   0.00042   0.00012  -0.00006   0.00006   2.28164
    R7        2.07301   0.00006   0.00005  -0.00012  -0.00007   2.07295
    R8        2.07372  -0.00001   0.00003   0.00015   0.00018   2.07390
    R9        2.62904  -0.00024  -0.00007   0.00014   0.00006   2.62910
   R10        1.82556   0.00001   0.00007   0.00001   0.00009   1.82565
    A1        1.91910  -0.00003   0.00010   0.00070   0.00080   1.91990
    A2        1.91402  -0.00004   0.00000  -0.00047  -0.00047   1.91355
    A3        1.92306   0.00001   0.00001   0.00014   0.00015   1.92321
    A4        1.86944   0.00007  -0.00006  -0.00014  -0.00020   1.86924
    A5        1.92323   0.00000   0.00005   0.00093   0.00098   1.92421
    A6        1.91427  -0.00002  -0.00010  -0.00119  -0.00129   1.91298
    A7        2.05009   0.00010  -0.00017  -0.00030  -0.00046   2.04963
    A8        2.14980   0.00006   0.00002   0.00012   0.00014   2.14994
    A9        2.08329  -0.00016   0.00014   0.00018   0.00032   2.08361
   A10        1.88908  -0.00003  -0.00013   0.00040   0.00028   1.88936
   A11        1.88569   0.00002   0.00014  -0.00064  -0.00050   1.88519
   A12        1.95242  -0.00007  -0.00001   0.00019   0.00019   1.95260
   A13        1.86192   0.00001   0.00000  -0.00001  -0.00001   1.86191
   A14        1.93542   0.00005   0.00009  -0.00010  -0.00001   1.93541
   A15        1.93601   0.00002  -0.00009   0.00013   0.00004   1.93605
   A16        1.84955  -0.00005   0.00010   0.00036   0.00046   1.85002
    D1        3.08843   0.00000  -0.00050  -0.01281  -0.01332   3.07512
    D2       -0.05580  -0.00001  -0.00120  -0.01329  -0.01449  -0.07029
    D3        0.96769   0.00003  -0.00067  -0.01440  -0.01507   0.95263
    D4       -2.17654   0.00001  -0.00136  -0.01488  -0.01624  -2.19278
    D5       -1.08615  -0.00005  -0.00056  -0.01407  -0.01463  -1.10078
    D6        2.05280  -0.00006  -0.00126  -0.01454  -0.01580   2.03700
    D7        0.98932   0.00000   0.00009  -0.00413  -0.00404   0.98528
    D8       -1.02062  -0.00001   0.00009  -0.00400  -0.00391  -1.02453
    D9        3.12674   0.00000   0.00011  -0.00386  -0.00374   3.12299
   D10       -2.14973   0.00001   0.00076  -0.00367  -0.00291  -2.15264
   D11        2.12352   0.00001   0.00076  -0.00354  -0.00278   2.12073
   D12       -0.01232   0.00001   0.00078  -0.00340  -0.00262  -0.01493
   D13        0.01014   0.00003  -0.00135   0.00310   0.00175   0.01189
   D14        2.12089  -0.00003  -0.00145   0.00368   0.00222   2.12311
   D15       -2.09669   0.00004  -0.00146   0.00369   0.00223  -2.09446
         Item               Value     Threshold  Converged?
 Maximum Force            0.000417     0.000450     YES
 RMS     Force            0.000089     0.000300     YES
 Maximum Displacement     0.021587     0.001800     NO 
 RMS     Displacement     0.007510     0.001200     NO 
 Predicted change in Energy=-4.314193D-07
 GradGradGradGradGradGradGradGradGradGradGradGradGradGradGradGradGradGrad

                          Input orientation:                          
 ---------------------------------------------------------------------
 Center     Atomic      Atomic             Coordinates (Angstroms)
 Number     Number       Type             X           Y           Z
 ---------------------------------------------------------------------
      1          6           0        0.646936    0.087729    1.380503
      2          1           0        1.695747    0.154588    1.654376
      3          1           0        0.202803   -0.806396    1.820012
      4          1           0        0.107007    0.945867    1.784266
      5          6           0        0.502221    0.059052   -0.114458
      6          6           0       -0.893205   -0.122083   -0.677617
      7          1           0       -1.531606    0.674816   -0.276729
      8          1           0       -1.293581   -1.069272   -0.294268
      9          8           0       -0.896641   -0.107894   -2.068801
     10          1           0        0.024542    0.007274   -2.336179
     11          8           0        1.435778    0.176318   -0.871104
 ---------------------------------------------------------------------
                    Distance matrix (angstroms):
                    1          2          3          4          5
     1  C    0.000000
     2  H    1.086040   0.000000
     3  H    1.090817   1.783202   0.000000
     4  H    1.091306   1.779632   1.755244   0.000000
     5  C    1.502223   2.135979   2.140287   2.132554   0.000000
     6  C    2.579130   3.495341   2.812058   2.863880   1.515642
     7  H    2.799488   3.796790   3.098143   2.646927   2.131185
     8  H    2.812315   3.772417   2.603546   3.216013   2.128462
     9  O    3.783992   4.544383   4.101165   4.118719   2.409178
    10  H    3.769293   4.328874   4.238839   4.226798   2.273081
    11  O    2.387436   2.538917   3.118983   3.067381   1.207391
                    6          7          8          9         10
     6  C    0.000000
     7  H    1.096957   0.000000
     8  H    1.097462   1.760343   0.000000
     9  O    1.391261   2.056049   2.056885   0.000000
    10  H    1.899953   2.666185   2.658156   0.966092   0.000000
    11  O    2.355980   3.067108   3.055100   2.637316   2.041227
                   11
    11  O    0.000000
 Stoichiometry    C3H6O2
 Framework group  C1[X(C3H6O2)]
 Deg. of freedom    27
 Full point group                 C1      NOp   1
 Largest Abelian subgroup         C1      NOp   1
 Largest concise Abelian subgroup C1      NOp   1
                         Standard orientation:                         
 ---------------------------------------------------------------------
 Center     Atomic      Atomic             Coordinates (Angstroms)
 Number     Number       Type             X           Y           Z
 ---------------------------------------------------------------------
      1          6           0       -1.840063   -0.456145   -0.004136
      2          1           0       -2.601872    0.315110    0.061395
      3          1           0       -1.943040   -1.153965    0.827925
      4          1           0       -1.976670   -1.029512   -0.922578
      5          6           0       -0.471995    0.164340    0.003953
      6          6           0        0.719589   -0.772293    0.007923
      7          1           0        0.638249   -1.435422   -0.862110
      8          1           0        0.646923   -1.410143    0.898030
      9          8           0        1.924958   -0.077729   -0.008653
     10          1           0        1.692030    0.859862   -0.007852
     11          8           0       -0.287559    1.357561    0.003496
 ---------------------------------------------------------------------
 Rotational constants (GHZ):     10.1725571      3.8440532      2.8892443
 Standard basis: Aug-CC-pVTZ (5D, 7F)
 There are   425 symmetry adapted cartesian basis functions of A   symmetry.
 There are   368 symmetry adapted basis functions of A   symmetry.
   368 basis functions,   522 primitive gaussians,   425 cartesian basis functions
    20 alpha electrons       20 beta electrons
       nuclear repulsion energy       178.4605552141 Hartrees.
 NAtoms=   11 NActive=   11 NUniq=   11 SFac= 1.00D+00 NAtFMM=   60 NAOKFM=F Big=F
 Integral buffers will be    131072 words long.
 Raffenetti 2 integral format.
 Two-electron integral symmetry is turned on.
 Nuclear repulsion after empirical dispersion term =      178.4570334028 Hartrees.
 One-electron integrals computed using PRISM.
 NBasis=   368 RedAO= T EigKep=  1.22D-05  NBF=   368
 NBsUse=   368 1.00D-06 EigRej= -1.00D+00 NBFU=   368
 Initial guess from the checkpoint file:  "hydroxyacetone_Conf-wb97-opt.chk"
 B after Tr=     0.000000    0.000000    0.000000
         Rot=    1.000000   -0.000598   -0.000098   -0.000027 Ang=  -0.07 deg.
 Gradient too large for Newton-Raphson -- use scaled steepest descent instead.
 LinEq1:  Iter=  0 NonCon=     1 RMS=2.59D-05 Max=3.47D-04 NDo=     1
 AX will form     1 AO Fock derivatives at one time.
 LinEq1:  Iter=  1 NonCon=     1 RMS=3.66D-06 Max=6.74D-05 NDo=     1
 LinEq1:  Iter=  2 NonCon=     1 RMS=2.34D-06 Max=6.11D-05 NDo=     1
 LinEq1:  Iter=  3 NonCon=     1 RMS=1.16D-06 Max=2.12D-05 NDo=     1
 LinEq1:  Iter=  4 NonCon=     1 RMS=4.83D-07 Max=1.01D-05 NDo=     1
 LinEq1:  Iter=  5 NonCon=     1 RMS=3.18D-07 Max=7.81D-06 NDo=     1
 LinEq1:  Iter=  6 NonCon=     1 RMS=1.09D-07 Max=3.61D-06 NDo=     1
 LinEq1:  Iter=  7 NonCon=     1 RMS=5.17D-08 Max=1.46D-06 NDo=     1
 LinEq1:  Iter=  8 NonCon=     1 RMS=1.80D-08 Max=4.08D-07 NDo=     1
 LinEq1:  Iter=  9 NonCon=     0 RMS=5.66D-09 Max=1.04D-07 NDo=     1
 Linear equations converged to 1.180D-08 1.180D-07 after     9 iterations.
     Minimum is close to point  2 DX=  1.21D-05 DF=  0.00D+00 DXR=  1.21D-05 DFR=  0.00D+00 which will be used.
 LinEq1:  Iter=  0 NonCon=     1 RMS=7.85D-09 Max=1.82D-07 NDo=     1
 LinEq1:  Iter=  1 NonCon=     1 RMS=4.52D-09 Max=1.14D-07 NDo=     1
 LinEq1:  Iter=  2 NonCon=     1 RMS=2.48D-09 Max=5.52D-08 NDo=     1
 LinEq1:  Iter=  3 NonCon=     1 RMS=9.98D-10 Max=1.45D-08 NDo=     1
 LinEq1:  Iter=  4 NonCon=     1 RMS=5.13D-10 Max=1.03D-08 NDo=     1
 LinEq1:  Iter=  5 NonCon=     1 RMS=2.71D-10 Max=7.20D-09 NDo=     1
 LinEq1:  Iter=  6 NonCon=     1 RMS=8.29D-11 Max=2.60D-09 NDo=     1
 LinEq1:  Iter=  7 NonCon=     1 RMS=3.35D-11 Max=8.86D-10 NDo=     1
 LinEq1:  Iter=  8 NonCon=     1 RMS=1.21D-11 Max=2.62D-10 NDo=     1
 LinEq1:  Iter=  9 NonCon=     0 RMS=4.39D-12 Max=6.25D-11 NDo=     1
 Linear equations converged to 1.205D-11 1.205D-10 after     9 iterations.
 SCF Done:  E(RwB97XD) =  -268.392049478     a.u. after    4 cycles
            Convg  =    0.2070D-09                    27 Fock formations.
              S**2 =  0.0000                  -V/T =  2.0058
 Calling FoFJK, ICntrl=      2127 FMM=F ISym2X=0 I1Cent= 0 IOpClX= 0 NMat=1 NMatS=1 NMatT=0.
 ***** Axes restored to original set *****
 -------------------------------------------------------------------
 Center     Atomic                   Forces (Hartrees/Bohr)
 Number     Number              X              Y              Z
 -------------------------------------------------------------------
      1        6          -0.000165908   -0.000064875   -0.000170824
      2        1          -0.000035574    0.000002563    0.000020579
      3        1           0.000093432   -0.000002167   -0.000028438
      4        1           0.000120426    0.000050001   -0.000040087
      5        6          -0.000309602   -0.000008684    0.000549922
      6        6           0.000085048   -0.000131738   -0.000362372
      7        1          -0.000000927    0.000066246    0.000041102
      8        1           0.000031188    0.000038492   -0.000025173
      9        8           0.000046428    0.000032721    0.000203662
     10        1          -0.000036614   -0.000039278    0.000088757
     11        8           0.000172103    0.000056719   -0.000277130
 -------------------------------------------------------------------
 Cartesian Forces:  Max     0.000549922 RMS     0.000157565

 GradGradGradGradGradGradGradGradGradGradGradGradGradGradGradGradGradGrad
 Berny optimization.
 Using GEDIIS/GDIIS optimizer.
 FormGI is forming the generalized inverse of G from B-inverse, IUseBI=4.
 Internal  Forces:  Max     0.000312250 RMS     0.000097632
 Search for a local minimum.
 Step number  14 out of a maximum of   51
 All quantities printed in internal units (Hartrees-Bohrs-Radians)
 Mixed Optimization -- En-DIIS/RFO-DIIS
 Swapping is turned off.
 Update second derivatives using D2CorX and points    1    2    4    3    5
                                                      6    7    8    9   10
                                                     11   12   13   14
 DE= -8.46D-07 DEPred=-4.31D-07 R= 1.96D+00
 Trust test= 1.96D+00 RLast= 3.78D-02 DXMaxT set to 3.26D-01
 ITU=  0  0  0  0  0  1  1  1  1  0 -1  1  1  0
     Eigenvalues ---   -0.92361   0.00001   0.00227   0.01179   0.03001
     Eigenvalues ---    0.06760   0.06944   0.07195   0.07825   0.11310
     Eigenvalues ---    0.13741   0.15912   0.16111   0.16302   0.20575
     Eigenvalues ---    0.24035   0.25864   0.28673   0.32337   0.33995
     Eigenvalues ---    0.34093   0.34398   0.34517   0.36084   0.41693
     Eigenvalues ---    0.44825   0.69082
 Eigenvalue     2 is   8.57D-06 Eigenvector:
                          D4        D6        D3        D2        D5
   1                   -0.43280  -0.42098  -0.39658  -0.38660  -0.38476
                          D1        D7        D8        D9        D10
   1                   -0.35038  -0.10878  -0.10327  -0.09984  -0.07399
 Use linear search instead of GDIIS.
 RFO step:  Lambda=-9.23609769D-01 EMin=-9.23609724D-01
 I=     1 Eig=   -9.24D-01 Dot1=  1.22D-04
 I=     1 Stepn=  6.00D-01 RXN=   6.00D-01 EDone=F
 Mixed    1 eigenvectors in step.  Raw Step.Grad=  1.22D-04.
 RFO eigenvector is Hessian eigenvector with negative curvature.
 Taking step of  6.00D-01 in eigenvector direction(s).  Step.Grad=  2.77D-06.
 Skip linear search -- no minimum in search direction.
 Maximum step size (   0.326) exceeded in Quadratic search.
    -- Step size not scaled.
 Iteration  1 RMS(Cart)=  0.19037492 RMS(Int)=  0.02612022
 Iteration  2 RMS(Cart)=  0.02968457 RMS(Int)=  0.00080326
 Iteration  3 RMS(Cart)=  0.00069708 RMS(Int)=  0.00062511
 Iteration  4 RMS(Cart)=  0.00000103 RMS(Int)=  0.00062511
 Iteration  5 RMS(Cart)=  0.00000000 RMS(Int)=  0.00062511
 Variable       Old X    -DE/DX   Delta X   Delta X   Delta X     New X
                                 (Linear)    (Quad)   (Total)
    R1        2.05232  -0.00003   0.00000  -0.05866  -0.05866   1.99365
    R2        2.06135  -0.00005   0.00000  -0.07793  -0.07793   1.98341
    R3        2.06227  -0.00004   0.00000  -0.07754  -0.07754   1.98473
    R4        2.83879  -0.00022   0.00000  -0.20154  -0.20154   2.63725
    R5        2.86415  -0.00009   0.00000  -0.09269  -0.09269   2.77146
    R6        2.28164   0.00031   0.00000  -0.28864  -0.28864   1.99300
    R7        2.07295   0.00006   0.00000  -0.00416  -0.00416   2.06879
    R8        2.07390  -0.00005   0.00000  -0.11771  -0.11771   1.95619
    R9        2.62910  -0.00029   0.00000  -0.06444  -0.06444   2.56466
   R10        1.82565  -0.00006   0.00000  -0.17928  -0.17928   1.64637
    A1        1.91990  -0.00004   0.00000  -0.03498  -0.03472   1.88517
    A2        1.91355  -0.00005   0.00000  -0.04316  -0.04341   1.87014
    A3        1.92321   0.00001   0.00000  -0.01804  -0.01803   1.90518
    A4        1.86924   0.00009   0.00000   0.03453   0.03285   1.90209
    A5        1.92421   0.00001   0.00000   0.05206   0.05128   1.97548
    A6        1.91298  -0.00002   0.00000   0.01061   0.00953   1.92251
    A7        2.04963   0.00017   0.00000   0.20183   0.20162   2.25125
    A8        2.14994   0.00003   0.00000  -0.09509  -0.09530   2.05464
    A9        2.08361  -0.00021   0.00000  -0.10661  -0.10682   1.97679
   A10        1.88936  -0.00003   0.00000   0.01529   0.01427   1.90363
   A11        1.88519   0.00004   0.00000   0.07936   0.07884   1.96403
   A12        1.95260  -0.00010   0.00000  -0.06406  -0.06370   1.88890
   A13        1.86191   0.00001   0.00000  -0.00618  -0.00754   1.85437
   A14        1.93541   0.00006   0.00000   0.00451   0.00437   1.93978
   A15        1.93605   0.00002   0.00000  -0.02355  -0.02232   1.91373
   A16        1.85002  -0.00014   0.00000  -0.25748  -0.25748   1.59254
    D1        3.07512   0.00000   0.00000  -0.01613  -0.01630   3.05882
    D2       -0.07029   0.00000   0.00000   0.02459   0.02435  -0.04594
    D3        0.95263   0.00003   0.00000   0.00530   0.00608   0.95871
    D4       -2.19278   0.00003   0.00000   0.04602   0.04674  -2.14605
    D5       -1.10078  -0.00007   0.00000  -0.07425  -0.07476  -1.17554
    D6        2.03700  -0.00007   0.00000  -0.03353  -0.03410   2.00289
    D7        0.98528   0.00001   0.00000   0.04673   0.04732   1.03260
    D8       -1.02453  -0.00001   0.00000   0.00508   0.00394  -1.02059
    D9        3.12299   0.00000   0.00000   0.02147   0.02211  -3.13808
   D10       -2.15264   0.00002   0.00000   0.00763   0.00816  -2.14448
   D11        2.12073   0.00000   0.00000  -0.03402  -0.03522   2.08551
   D12       -0.01493   0.00001   0.00000  -0.01763  -0.01705  -0.03198
   D13        0.01189   0.00004   0.00000   0.03885   0.03911   0.05100
   D14        2.12311  -0.00002   0.00000   0.01758   0.01783   2.14094
   D15       -2.09446   0.00004   0.00000  -0.00231  -0.00283  -2.09729
         Item               Value     Threshold  Converged?
 Maximum Force            0.000312     0.000450     YES
 RMS     Force            0.000098     0.000300     YES
 Maximum Displacement     0.740991     0.001800     NO 
 RMS     Displacement     0.197754     0.001200     NO 
 Predicted change in Energy=-1.663860D-01
 GradGradGradGradGradGradGradGradGradGradGradGradGradGradGradGradGradGrad

                          Input orientation:                          
 ---------------------------------------------------------------------
 Center     Atomic      Atomic             Coordinates (Angstroms)
 Number     Number       Type             X           Y           Z
 ---------------------------------------------------------------------
      1          6           0        0.666819    0.084199    1.312007
      2          1           0        1.711314    0.161836    1.438580
      3          1           0        0.340780   -0.772702    1.822918
      4          1           0        0.236886    0.932237    1.758173
      5          6           0        0.371516    0.056516   -0.051683
      6          6           0       -0.923976   -0.136460   -0.711501
      7          1           0       -1.611502    0.651265   -0.387025
      8          1           0       -1.370239   -1.034400   -0.454337
      9          8           0       -0.727502   -0.092398   -2.053638
     10          1           0        0.132457   -0.005859   -1.944063
     11          8           0        1.173448    0.155767   -0.729431
 ---------------------------------------------------------------------
                    Distance matrix (angstroms):
                    1          2          3          4          5
     1  C    0.000000
     2  H    1.054997   0.000000
     3  H    1.049577   1.702774   0.000000
     4  H    1.050274   1.693988   1.709329   0.000000
     5  C    1.395571   2.006747   2.050042   2.015091   0.000000
     6  C    2.583390   3.414174   2.903048   2.930700   1.466595
     7  H    2.898107   3.822759   3.274590   2.845586   2.097271
     8  H    2.919048   3.809211   2.860413   3.368339   2.094263
     9  O    3.647312   4.267089   4.078202   4.063229   2.288634
    10  H    3.300855   3.736735   3.849882   3.820665   1.908440
    11  O    2.104581   2.233743   2.840752   2.769156   1.054650
                    6          7          8          9         10
     6  C    0.000000
     7  H    1.094755   0.000000
     8  H    1.035171   1.704173   0.000000
     9  O    1.357158   2.027829   1.964241   0.000000
    10  H    1.628594   2.428492   2.352717   0.871221   0.000000
    11  O    2.117759   2.849334   2.821793   2.329962   1.607830
                   11
    11  O    0.000000
 Stoichiometry    C3H6O2
 Framework group  C1[X(C3H6O2)]
 Deg. of freedom    27
 Full point group                 C1      NOp   1
 Largest Abelian subgroup         C1      NOp   1
 Largest concise Abelian subgroup C1      NOp   1
                         Standard orientation:                         
 ---------------------------------------------------------------------
 Center     Atomic      Atomic             Coordinates (Angstroms)
 Number     Number       Type             X           Y           Z
 ---------------------------------------------------------------------
      1          6           0       -1.793825   -0.334506    0.004864
      2          1           0       -2.412366    0.517931    0.066312
      3          1           0       -2.027983   -0.964221    0.811239
      4          1           0       -2.031680   -0.825728   -0.892466
      5          6           0       -0.457888    0.068908   -0.007369
      6          6           0        0.755058   -0.755281    0.012041
      7          1           0        0.751492   -1.417536   -0.859677
      8          1           0        0.803232   -1.370633    0.843065
      9          8           0        1.830743    0.072032   -0.006159
     10          1           0        1.315330    0.773874    0.022016
     11          8           0       -0.258005    1.104416    0.000196
 ---------------------------------------------------------------------
 Rotational constants (GHZ):     13.6500108      4.1234114      3.2877210
 Standard basis: Aug-CC-pVTZ (5D, 7F)
 There are   425 symmetry adapted cartesian basis functions of A   symmetry.
 There are   368 symmetry adapted basis functions of A   symmetry.
   368 basis functions,   522 primitive gaussians,   425 cartesian basis functions
    20 alpha electrons       20 beta electrons
       nuclear repulsion energy       191.8813424914 Hartrees.
 NAtoms=   11 NActive=   11 NUniq=   11 SFac= 1.00D+00 NAtFMM=   60 NAOKFM=F Big=F
 Integral buffers will be    131072 words long.
 Raffenetti 2 integral format.
 Two-electron integral symmetry is turned on.
 Nuclear repulsion after empirical dispersion term =      191.8780158921 Hartrees.
 One-electron integrals computed using PRISM.
 NBasis=   368 RedAO= T EigKep=  7.17D-06  NBF=   368
 NBsUse=   368 1.00D-06 EigRej= -1.00D+00 NBFU=   368
 Initial guess from the checkpoint file:  "hydroxyacetone_Conf-wb97-opt.chk"
 B after Tr=     0.000000    0.000000    0.000000
         Rot=    0.999989   -0.000325   -0.000494   -0.004646 Ang=  -0.54 deg.
 Gradient too large for Newton-Raphson -- use scaled steepest descent instead.
 Gradient too large for Newton-Raphson -- use scaled steepest descent instead.
     Accept linear search using points  1 and  2.
 Gradient too large for Newton-Raphson -- use scaled steepest descent instead.
     Accept linear search using points  1 and  2.
 Gradient too large for Newton-Raphson -- use scaled steepest descent instead.
     Accept linear search using points  1 and  2.
 Gradient too large for Newton-Raphson -- use scaled steepest descent instead.
 Gradient too large for Newton-Raphson -- use scaled steepest descent instead.
 Gradient too large for Newton-Raphson -- use scaled steepest descent instead.
 Restarting incremental Fock formation.
 Gradient too large for Newton-Raphson -- use scaled steepest descent instead.
     Accept linear search using points  1 and  2.
 Gradient too large for Newton-Raphson -- use scaled steepest descent instead.
     Accept linear search using points  3 and  4.
     Minimum is close to point  4 DX= -1.08D-01 DF= -5.50D-07 DXR=  4.92D-02 DFR=  2.72D-03 which will be used.
 Gradient too large for Newton-Raphson -- use scaled steepest descent instead.
 LinEq1:  Iter=  0 NonCon=     1 RMS=5.88D-05 Max=1.50D-03 NDo=     1
 AX will form     1 AO Fock derivatives at one time.
 LinEq1:  Iter=  1 NonCon=     1 RMS=5.03D-06 Max=7.38D-05 NDo=     1
 LinEq1:  Iter=  2 NonCon=     1 RMS=2.30D-06 Max=3.02D-05 NDo=     1
 LinEq1:  Iter=  3 NonCon=     1 RMS=8.18D-07 Max=1.54D-05 NDo=     1
 LinEq1:  Iter=  4 NonCon=     1 RMS=4.07D-07 Max=1.12D-05 NDo=     1
 LinEq1:  Iter=  5 NonCon=     1 RMS=1.57D-07 Max=5.42D-06 NDo=     1
 LinEq1:  Iter=  6 NonCon=     1 RMS=4.80D-08 Max=2.09D-06 NDo=     1
 LinEq1:  Iter=  7 NonCon=     1 RMS=1.65D-08 Max=4.72D-07 NDo=     1
 LinEq1:  Iter=  8 NonCon=     1 RMS=6.41D-09 Max=1.20D-07 NDo=     1
 LinEq1:  Iter=  9 NonCon=     0 RMS=2.52D-09 Max=5.89D-08 NDo=     1
 Linear equations converged to 1.180D-08 1.180D-07 after     9 iterations.
     Minimum is close to point  2 DX=  2.68D-05 DF= -5.68D-14 DXR=  2.68D-05 DFR=  1.07D-09 which will be used.
 LinEq1:  Iter=  0 NonCon=     1 RMS=1.44D-07 Max=5.36D-06 NDo=     1
 LinEq1:  Iter=  1 NonCon=     1 RMS=5.00D-08 Max=1.05D-06 NDo=     1
 LinEq1:  Iter=  2 NonCon=     1 RMS=2.58D-08 Max=7.33D-07 NDo=     1
 LinEq1:  Iter=  3 NonCon=     1 RMS=4.95D-09 Max=5.07D-08 NDo=     1
 LinEq1:  Iter=  4 NonCon=     1 RMS=1.83D-09 Max=4.11D-08 NDo=     1
 LinEq1:  Iter=  5 NonCon=     1 RMS=9.53D-10 Max=2.11D-08 NDo=     1
 LinEq1:  Iter=  6 NonCon=     1 RMS=3.58D-10 Max=1.23D-08 NDo=     1
 LinEq1:  Iter=  7 NonCon=     1 RMS=1.29D-10 Max=5.23D-09 NDo=     1
 LinEq1:  Iter=  8 NonCon=     1 RMS=5.32D-11 Max=2.03D-09 NDo=     1
 LinEq1:  Iter=  9 NonCon=     0 RMS=1.60D-11 Max=3.79D-10 NDo=     1
 Linear equations converged to 1.742D-10 1.742D-09 after     9 iterations.
 SCF Done:  E(RwB97XD) =  -268.284959764     a.u. after   13 cycles
            Convg  =    0.6405D-09                    50 Fock formations.
              S**2 =  0.0000                  -V/T =  1.9981
 Calling FoFJK, ICntrl=      2127 FMM=F ISym2X=0 I1Cent= 0 IOpClX= 0 NMat=1 NMatS=1 NMatT=0.
 ***** Axes restored to original set *****
 -------------------------------------------------------------------
 Center     Atomic                   Forces (Hartrees/Bohr)
 Number     Number              X              Y              Z
 -------------------------------------------------------------------
      1        6          -0.004929221    0.001598185    0.066070192
      2        1           0.022726873    0.001073323    0.001151267
      3        1          -0.013913245   -0.022534766    0.016608629
      4        1          -0.015956716    0.021697415    0.017606879
      5        6          -0.277375337   -0.044530705    0.204572504
      6        6          -0.067613732    0.026977879    0.021068291
      7        1          -0.003577721    0.002177395    0.003254046
      8        1          -0.018830995   -0.039218693    0.019045336
      9        8          -0.119086487   -0.011108995   -0.025163225
     10        1           0.141721616    0.015903913   -0.033665586
     11        8           0.356834965    0.047965048   -0.290548332
 -------------------------------------------------------------------
 Cartesian Forces:  Max     0.356834965 RMS     0.108177781

 GradGradGradGradGradGradGradGradGradGradGradGradGradGradGradGradGradGrad
 Berny optimization.
 Using GEDIIS/GDIIS optimizer.
 FormGI is forming the generalized inverse of G from B-inverse, IUseBI=4.
 Internal  Forces:  Max     0.462557461 RMS     0.081247826
 Search for a local minimum.
 Step number  15 out of a maximum of   51
 All quantities printed in internal units (Hartrees-Bohrs-Radians)
 Mixed Optimization -- RFO/linear search
 Update second derivatives using D2CorX and points    1    2    4    3    5
                                                      6    7    8    9   10
                                                     11   12   13   15   14
 ITU=  0  0  0  0  0  0  1  1  1  1  0 -1  1  1  0
 Use linear search instead of GDIIS.
 Energy rises -- skip Quadratic/GDIIS search.
 Quartic linear search produced a step of -0.99923.
 Iteration  1 RMS(Cart)=  0.16065401 RMS(Int)=  0.02670414
 Iteration  2 RMS(Cart)=  0.04433527 RMS(Int)=  0.00230564
 Iteration  3 RMS(Cart)=  0.00226572 RMS(Int)=  0.00000530
 Iteration  4 RMS(Cart)=  0.00000828 RMS(Int)=  0.00000048
 Iteration  5 RMS(Cart)=  0.00000000 RMS(Int)=  0.00000048
 Variable       Old X    -DE/DX   Delta X   Delta X   Delta X     New X
                                 (Linear)    (Quad)   (Total)
    R1        1.99365   0.02272   0.05862   0.00000   0.05862   2.05227
    R2        1.98341   0.03080   0.07787   0.00000   0.07787   2.06129
    R3        1.98473   0.03153   0.07748   0.00000   0.07748   2.06221
    R4        2.63725   0.09660   0.20139   0.00000   0.20139   2.83863
    R5        2.77146   0.06718   0.09261   0.00000   0.09261   2.86408
    R6        1.99300   0.46256   0.28842   0.00000   0.28842   2.28141
    R7        2.06879   0.00478   0.00416   0.00000   0.00416   2.07295
    R8        1.95619   0.04687   0.11762   0.00000   0.11762   2.07381
    R9        2.56466   0.06161   0.06440   0.00000   0.06440   2.62905
   R10        1.64637   0.13723   0.17914   0.00000   0.17914   1.82551
    A1        1.88517   0.00193   0.03470   0.00000   0.03470   1.91987
    A2        1.87014   0.00117   0.04338   0.00000   0.04338   1.91352
    A3        1.90518  -0.00153   0.01801   0.00000   0.01801   1.92320
    A4        1.90209  -0.00557  -0.03282   0.00000  -0.03282   1.86927
    A5        1.97548  -0.00051  -0.05124   0.00000  -0.05124   1.92425
    A6        1.92251   0.00457  -0.00952   0.00000  -0.00952   1.91299
    A7        2.25125  -0.06365  -0.20146   0.00000  -0.20146   2.04978
    A8        2.05464   0.02310   0.09523   0.00000   0.09523   2.14987
    A9        1.97679   0.04058   0.10674   0.00000   0.10674   2.08353
   A10        1.90363  -0.00879  -0.01426   0.00000  -0.01426   1.88937
   A11        1.96403  -0.01541  -0.07878   0.00000  -0.07878   1.88525
   A12        1.88890   0.03734   0.06365   0.00000   0.06365   1.95255
   A13        1.85437   0.00150   0.00754   0.00000   0.00754   1.86191
   A14        1.93978  -0.01037  -0.00437   0.00000  -0.00437   1.93541
   A15        1.91373  -0.00577   0.02231   0.00000   0.02230   1.93603
   A16        1.59254   0.08455   0.25728   0.00000   0.25728   1.84982
    D1        3.05882   0.00013   0.01629   0.00000   0.01629   3.07510
    D2       -0.04594  -0.00183  -0.02434   0.00000  -0.02434  -0.07027
    D3        0.95871  -0.00091  -0.00608   0.00000  -0.00608   0.95263
    D4       -2.14605  -0.00287  -0.04670   0.00000  -0.04670  -2.19275
    D5       -1.17554   0.00329   0.07470   0.00000   0.07470  -1.10083
    D6        2.00289   0.00133   0.03408   0.00000   0.03408   2.03697
    D7        1.03260  -0.00687  -0.04728   0.00000  -0.04728   0.98532
    D8       -1.02059   0.00633  -0.00393   0.00000  -0.00393  -1.02452
    D9       -3.13808  -0.00220  -0.02210   0.00000  -0.02210   3.12301
   D10       -2.14448  -0.00517  -0.00815   0.00000  -0.00815  -2.15264
   D11        2.08551   0.00803   0.03520   0.00000   0.03520   2.12071
   D12       -0.03198  -0.00050   0.01703   0.00000   0.01703  -0.01495
   D13        0.05100  -0.00216  -0.03908   0.00000  -0.03908   0.01192
   D14        2.14094   0.00446  -0.01782   0.00000  -0.01782   2.12313
   D15       -2.09729  -0.00348   0.00283   0.00000   0.00283  -2.09446
         Item               Value     Threshold  Converged?
 Maximum Force            0.462557     0.000450     NO 
 RMS     Force            0.081248     0.000300     NO 
 Maximum Displacement     0.740422     0.001800     NO 
 RMS     Displacement     0.197595     0.001200     NO 
 Predicted change in Energy=-1.568740D-02
 GradGradGradGradGradGradGradGradGradGradGradGradGradGradGradGradGradGrad

                          Input orientation:                          
 ---------------------------------------------------------------------
 Center     Atomic      Atomic             Coordinates (Angstroms)
 Number     Number       Type             X           Y           Z
 ---------------------------------------------------------------------
      1          6           0        0.647242    0.087643    1.380325
      2          1           0        1.696119    0.154434    1.653869
      3          1           0        0.203229   -0.806441    1.819961
      4          1           0        0.107536    0.945795    1.784268
      5          6           0        0.502092    0.059025   -0.114513
      6          6           0       -0.893387   -0.122017   -0.677470
      7          1           0       -1.531698    0.674903   -0.276485
      8          1           0       -1.293789   -1.069156   -0.294164
      9          8           0       -0.896947   -0.107765   -2.068627
     10          1           0        0.024204    0.007338   -2.335878
     11          8           0        1.435398    0.176242   -0.871287
 ---------------------------------------------------------------------
                    Distance matrix (angstroms):
                    1          2          3          4          5
     1  C    0.000000
     2  H    1.086016   0.000000
     3  H    1.090785   1.783139   0.000000
     4  H    1.091274   1.779565   1.755210   0.000000
     5  C    1.502141   2.135879   2.140219   2.132465   0.000000
     6  C    2.579150   3.495298   2.812146   2.863953   1.515604
     7  H    2.799585   3.796835   3.098296   2.647107   2.131159
     8  H    2.812418   3.772473   2.603767   3.216150   2.128439
     9  O    3.783910   4.544196   4.101177   4.118711   2.409085
    10  H    3.768924   4.328396   4.238547   4.226494   2.272776
    11  O    2.387215   2.538673   3.118769   3.067149   1.207273
                    6          7          8          9         10
     6  C    0.000000
     7  H    1.096956   0.000000
     8  H    1.097414   1.760300   0.000000
     9  O    1.391234   2.056027   2.056812   0.000000
    10  H    1.899742   2.666002   2.657921   0.966018   0.000000
    11  O    2.355793   3.066938   3.054922   2.637066   2.040839
                   11
    11  O    0.000000
 Stoichiometry    C3H6O2
 Framework group  C1[X(C3H6O2)]
 Deg. of freedom    27
 Full point group                 C1      NOp   1
 Largest Abelian subgroup         C1      NOp   1
 Largest concise Abelian subgroup C1      NOp   1
                         Standard orientation:                         
 ---------------------------------------------------------------------
 Center     Atomic      Atomic             Coordinates (Angstroms)
 Number     Number       Type             X           Y           Z
 ---------------------------------------------------------------------
      1          6           0       -1.840042   -0.456039   -0.004127
      2          1           0       -2.601740    0.315291    0.061405
      3          1           0       -1.943129   -1.153819    0.827912
      4          1           0       -1.976742   -1.029346   -0.922556
      5          6           0       -0.471983    0.164265    0.003943
      6          6           0        0.719618   -0.772287    0.007924
      7          1           0        0.638336   -1.435417   -0.862112
      8          1           0        0.647045   -1.410130    0.897984
      9          8           0        1.924895   -0.077618   -0.008651
     10          1           0        1.691707    0.859833   -0.007825
     11          8           0       -0.287524    1.357363    0.003495
 ---------------------------------------------------------------------
 Rotational constants (GHZ):     10.1748265      3.8442264      2.8895204
 Standard basis: Aug-CC-pVTZ (5D, 7F)
 There are   425 symmetry adapted cartesian basis functions of A   symmetry.
 There are   368 symmetry adapted basis functions of A   symmetry.
   368 basis functions,   522 primitive gaussians,   425 cartesian basis functions
    20 alpha electrons       20 beta electrons
       nuclear repulsion energy       178.4698478860 Hartrees.
 NAtoms=   11 NActive=   11 NUniq=   11 SFac= 1.00D+00 NAtFMM=   60 NAOKFM=F Big=F
 Integral buffers will be    131072 words long.
 Raffenetti 2 integral format.
 Two-electron integral symmetry is turned on.
 Nuclear repulsion after empirical dispersion term =      178.4663262899 Hartrees.
 One-electron integrals computed using PRISM.
 NBasis=   368 RedAO= T EigKep=  1.22D-05  NBF=   368
 NBsUse=   368 1.00D-06 EigRej= -1.00D+00 NBFU=   368
 Lowest energy guess from the checkpoint file:  "hydroxyacetone_Conf-wb97-opt.chk"
 B after Tr=     0.000000    0.000000    0.000000
         Rot=   -0.248997    0.942044   -0.224720   -0.007428 Ang= 208.84 deg.
 B after Tr=     0.000000    0.000000    0.000000
         Rot=    0.999989    0.000324    0.000494    0.004645 Ang=   0.54 deg.
 Gradient too large for Newton-Raphson -- use scaled steepest descent instead.
     Minimum is close to point  4 DX=  3.14D-02 DF= -3.03D-03 DXR=  4.97D-02 DFR=  2.55D-03 which will be used.
 Gradient too large for Newton-Raphson -- use scaled steepest descent instead.
     Accept linear search using points  1 and  2.
 Gradient too large for Newton-Raphson -- use scaled steepest descent instead.
     Accept linear search using points  2 and  3.
 Gradient too large for Newton-Raphson -- use scaled steepest descent instead.
     Accept linear search using points  2 and  3.
 Gradient too large for Newton-Raphson -- use scaled steepest descent instead.
     Accept linear search using points  1 and  2.
 Gradient too large for Newton-Raphson -- use scaled steepest descent instead.
     Accept linear search using points  2 and  3.
 Gradient too large for Newton-Raphson -- use scaled steepest descent instead.
     Accept linear search using points  1 and  2.
 Gradient too large for Newton-Raphson -- use scaled steepest descent instead.
 Restarting incremental Fock formation.
     Accept linear search using points  3 and  4.
     Minimum is close to point  4 DX= -3.91D-02 DF= -5.73D-06 DXR=  1.90D-02 DFR=  3.62D-04 which will be used.
 Gradient too large for Newton-Raphson -- use scaled steepest descent instead.
 Gradient too large for Newton-Raphson -- use scaled steepest descent instead.
 Gradient too large for Newton-Raphson -- use scaled steepest descent instead.
     Accept linear search using points  1 and  2.
 Gradient too large for Newton-Raphson -- use scaled steepest descent instead.
     Minimum is close to point  4 DX= -3.76D-03 DF= -1.79D-09 DXR=  1.18D-03 DFR=  1.39D-06 which will be used.
 Gradient too large for Newton-Raphson -- use scaled steepest descent instead.
 Gradient too large for Newton-Raphson -- use scaled steepest descent instead.
 Restarting incremental Fock formation.
 Gradient too large for Newton-Raphson -- use scaled steepest descent instead.
     Accept linear search using points  1 and  2.
 Gradient too large for Newton-Raphson -- use scaled steepest descent instead.
 Gradient too large for Newton-Raphson -- use scaled steepest descent instead.
 Gradient too large for Newton-Raphson -- use scaled steepest descent instead.
 Gradient too large for Newton-Raphson -- use scaled steepest descent instead.
     Accept linear search using points  1 and  2.
 LinEq1:  Iter=  0 NonCon=     1 RMS=7.82D-05 Max=2.79D-03 NDo=     1
 AX will form     1 AO Fock derivatives at one time.
 LinEq1:  Iter=  1 NonCon=     1 RMS=9.91D-06 Max=3.80D-04 NDo=     1
 LinEq1:  Iter=  2 NonCon=     1 RMS=4.11D-06 Max=9.30D-05 NDo=     1
 LinEq1:  Iter=  3 NonCon=     1 RMS=2.63D-06 Max=7.52D-05 NDo=     1
 LinEq1:  Iter=  4 NonCon=     1 RMS=1.51D-06 Max=2.54D-05 NDo=     1
 LinEq1:  Iter=  5 NonCon=     1 RMS=5.40D-07 Max=6.73D-06 NDo=     1
 LinEq1:  Iter=  6 NonCon=     1 RMS=1.38D-07 Max=2.61D-06 NDo=     1
 LinEq1:  Iter=  7 NonCon=     1 RMS=4.34D-08 Max=7.21D-07 NDo=     1
 LinEq1:  Iter=  8 NonCon=     1 RMS=1.67D-08 Max=2.61D-07 NDo=     1
 LinEq1:  Iter=  9 NonCon=     0 RMS=8.62D-09 Max=9.33D-08 NDo=     1
 Linear equations converged to 1.180D-08 1.180D-07 after     9 iterations.
     Minimum is close to point  2 DX=  5.83D-05 DF= -2.27D-13 DXR=  5.83D-05 DFR=  3.14D-09 which will be used.
 LinEq1:  Iter=  0 NonCon=     1 RMS=3.42D-07 Max=9.30D-06 NDo=     1
 LinEq1:  Iter=  1 NonCon=     1 RMS=1.35D-07 Max=2.35D-06 NDo=     1
 LinEq1:  Iter=  2 NonCon=     1 RMS=7.56D-08 Max=2.18D-06 NDo=     1
 LinEq1:  Iter=  3 NonCon=     1 RMS=3.51D-08 Max=3.94D-07 NDo=     1
 LinEq1:  Iter=  4 NonCon=     1 RMS=1.71D-08 Max=3.53D-07 NDo=     1
 LinEq1:  Iter=  5 NonCon=     1 RMS=5.09D-09 Max=1.01D-07 NDo=     1
 LinEq1:  Iter=  6 NonCon=     1 RMS=1.84D-09 Max=5.36D-08 NDo=     1
 LinEq1:  Iter=  7 NonCon=     1 RMS=8.03D-10 Max=2.75D-08 NDo=     1
 LinEq1:  Iter=  8 NonCon=     1 RMS=2.78D-10 Max=7.64D-09 NDo=     1
 LinEq1:  Iter=  9 NonCon=     0 RMS=7.18D-11 Max=9.07D-10 NDo=     1
 Linear equations converged to 4.128D-10 4.128D-09 after     9 iterations.
 Restarting incremental Fock formation.
 SCF Done:  E(RwB97XD) =  -268.392049530     a.u. after   22 cycles
            Convg  =    0.1583D-07                    79 Fock formations.
              S**2 =  0.0000                  -V/T =  2.0058
 Calling FoFJK, ICntrl=      2127 FMM=F ISym2X=0 I1Cent= 0 IOpClX= 0 NMat=1 NMatS=1 NMatT=0.
 ***** Axes restored to original set *****
 -------------------------------------------------------------------
 Center     Atomic                   Forces (Hartrees/Bohr)
 Number     Number              X              Y              Z
 -------------------------------------------------------------------
      1        6          -0.000171612   -0.000063047   -0.000140176
      2        1          -0.000019011    0.000003316    0.000023153
      3        1           0.000081361   -0.000017729   -0.000019574
      4        1           0.000106969    0.000064268   -0.000029706
      5        6          -0.000424804   -0.000031380    0.000630010
      6        6           0.000045820   -0.000113430   -0.000345616
      7        1          -0.000003142    0.000067907    0.000044062
      8        1           0.000021990    0.000013596   -0.000009178
      9        8          -0.000009062    0.000026605    0.000215408
     10        1           0.000033990   -0.000029522    0.000042524
     11        8           0.000337500    0.000079416   -0.000410906
 -------------------------------------------------------------------
 Cartesian Forces:  Max     0.000630010 RMS     0.000185695

 GradGradGradGradGradGradGradGradGradGradGradGradGradGradGradGradGradGrad
 Berny optimization.
 Using GEDIIS/GDIIS optimizer.
 FormGI is forming the generalized inverse of G from B-inverse, IUseBI=4.
 Internal  Forces:  Max     0.000526203 RMS     0.000108999
 Search for a local minimum.
 Step number  16 out of a maximum of   51
 All quantities printed in internal units (Hartrees-Bohrs-Radians)
 Mixed Optimization -- En-DIIS/RFO-DIIS
 Update second derivatives using D2CorX and points    1    2    4    3    5
                                                      6    7    8    9   10
                                                     11   12   13   15   16
 ITU=  0  0  0  0  0  0  0  1  1  1  1  0 -1  1  1  0
 Use linear search instead of GDIIS.
     Eigenvalues ---   -0.02750   0.00001   0.00228   0.01243   0.03166
     Eigenvalues ---    0.06479   0.06998   0.07181   0.08653   0.13215
     Eigenvalues ---    0.14394   0.15884   0.16265   0.17122   0.19144
     Eigenvalues ---    0.24445   0.25735   0.30349   0.32479   0.33856
     Eigenvalues ---    0.34237   0.34452   0.34519   0.35048   0.42209
     Eigenvalues ---    0.54005   1.25800
 RFO step:  Lambda=-2.75056840D-02 EMin=-2.74970622D-02
 I=     1 Eig=   -2.75D-02 Dot1=  2.92D-04
 I=     1 Stepn=  6.00D-01 RXN=   6.00D-01 EDone=F
 Mixed    1 eigenvectors in step.  Raw Step.Grad=  2.92D-04.
 RFO eigenvector is Hessian eigenvector with negative curvature.
 Taking step of  6.00D-01 in eigenvector direction(s).  Step.Grad=  3.25D-05.
 Quartic linear search produced a step of -0.01324.
 Maximum step size (   0.326) exceeded in Quadratic search.
    -- Step size not scaled.
 Iteration  1 RMS(Cart)=  0.13978214 RMS(Int)=  0.01355171
 Iteration  2 RMS(Cart)=  0.01532509 RMS(Int)=  0.00312088
 Iteration  3 RMS(Cart)=  0.00011886 RMS(Int)=  0.00311878
 Iteration  4 RMS(Cart)=  0.00000056 RMS(Int)=  0.00311878
 Variable       Old X    -DE/DX   Delta X   Delta X   Delta X     New X
                                 (Linear)    (Quad)   (Total)
    R1        2.05227  -0.00001   0.00000  -0.00379  -0.00379   2.04848
    R2        2.06129  -0.00003   0.00000  -0.01485  -0.01485   2.04644
    R3        2.06221  -0.00001   0.00000  -0.01065  -0.01065   2.05156
    R4        2.83863  -0.00017   0.00000  -0.14206  -0.14206   2.69657
    R5        2.86408  -0.00006   0.00000  -0.02800  -0.02800   2.83607
    R6        2.28141   0.00053   0.00000   0.12178   0.12178   2.40319
    R7        2.07295   0.00007   0.00000   0.06229   0.06229   2.13523
    R8        2.07381  -0.00002   0.00000   0.01664   0.01664   2.09046
    R9        2.62905  -0.00026   0.00000  -0.21746  -0.21745   2.41160
   R10        1.82551   0.00002   0.00000   0.00737   0.00737   1.83288
    A1        1.91987  -0.00004   0.00000  -0.07866  -0.07890   1.84097
    A2        1.91352  -0.00005   0.00000  -0.09372  -0.09402   1.81950
    A3        1.92320   0.00001   0.00000   0.01433   0.01407   1.93727
    A4        1.86927   0.00008   0.00000   0.15729   0.15504   2.02431
    A5        1.92425   0.00001   0.00000   0.00015  -0.00128   1.92297
    A6        1.91299  -0.00002   0.00000   0.00318   0.00172   1.91470
    A7        2.04978   0.00014   0.00000   0.16345   0.16279   2.21258
    A8        2.14987   0.00005   0.00000   0.05931   0.05822   2.20808
    A9        2.08353  -0.00019   0.00000  -0.22301  -0.22349   1.86004
   A10        1.88937  -0.00003   0.00000  -0.12618  -0.12594   1.76343
   A11        1.88525   0.00003   0.00000  -0.04013  -0.03940   1.84585
   A12        1.95255  -0.00009   0.00000  -0.05843  -0.05692   1.89563
   A13        1.86191   0.00001   0.00000  -0.00962  -0.02102   1.84089
   A14        1.93541   0.00006   0.00000   0.11315   0.10602   2.04143
   A15        1.93603   0.00002   0.00000   0.11471   0.11080   2.04683
   A16        1.84982  -0.00009   0.00000  -0.05278  -0.05277   1.79705
    D1        3.07510   0.00000   0.00000   0.02133   0.02360   3.09870
    D2       -0.07027   0.00000   0.00000  -0.05631  -0.05864  -0.12891
    D3        0.95263   0.00003   0.00000   0.11035   0.11341   1.06604
    D4       -2.19275   0.00003   0.00000   0.03270   0.03117  -2.16158
    D5       -1.10083  -0.00007   0.00000  -0.08371  -0.08215  -1.18298
    D6        2.03697  -0.00007   0.00000  -0.16136  -0.16439   1.87258
    D7        0.98532   0.00001   0.00000  -0.03987  -0.03687   0.94845
    D8       -1.02452   0.00000   0.00000   0.05704   0.05790  -0.96662
    D9        3.12301   0.00000   0.00000  -0.02199  -0.01759   3.10542
   D10       -2.15264   0.00002   0.00000   0.03411   0.03160  -2.12103
   D11        2.12071   0.00000   0.00000   0.13102   0.12638   2.24708
   D12       -0.01495   0.00001   0.00000   0.05199   0.05089   0.03594
   D13        0.01192   0.00004   0.00000   0.10859   0.10982   0.12174
   D14        2.12313  -0.00003   0.00000  -0.01378  -0.02126   2.10186
   D15       -2.09446   0.00004   0.00000   0.12010   0.12634  -1.96812
         Item               Value     Threshold  Converged?
 Maximum Force            0.000526     0.000450     NO 
 RMS     Force            0.000109     0.000300     YES
 Maximum Displacement     0.475667     0.001800     NO 
 RMS     Displacement     0.144817     0.001200     NO 
 Predicted change in Energy=-5.182086D-03
 GradGradGradGradGradGradGradGradGradGradGradGradGradGradGradGradGradGrad

                          Input orientation:                          
 ---------------------------------------------------------------------
 Center     Atomic      Atomic             Coordinates (Angstroms)
 Number     Number       Type             X           Y           Z
 ---------------------------------------------------------------------
      1          6           0        0.616546    0.077009    1.347823
      2          1           0        1.675167    0.168164    1.562498
      3          1           0        0.308194   -0.855145    1.804709
      4          1           0        0.180419    0.978898    1.766156
      5          6           0        0.381735    0.036911   -0.059119
      6          6           0       -0.942343   -0.134924   -0.744430
      7          1           0       -1.539189    0.701676   -0.274766
      8          1           0       -1.372490   -1.069139   -0.337068
      9          8           0       -0.758549   -0.077149   -2.005966
     10          1           0        0.207915   -0.053245   -2.084166
     11          8           0        1.242596    0.226944   -0.975671
 ---------------------------------------------------------------------
                    Distance matrix (angstroms):
                    1          2          3          4          5
     1  C    0.000000
     2  H    1.084008   0.000000
     3  H    1.082929   1.724657   0.000000
     4  H    1.085640   1.712612   1.838893   0.000000
     5  C    1.426966   2.078422   2.067614   2.063855   0.000000
     6  C    2.617742   3.502162   2.929278   2.967194   1.500786
     7  H    2.769512   3.740623   3.187590   2.683145   2.044105
     8  H    2.847591   3.798353   2.730879   3.321075   2.092345
     9  O    3.628023   4.326325   4.032922   4.028126   2.259086
    10  H    3.458683   3.937005   3.971957   3.986359   2.034491
    11  O    2.411025   2.575437   3.126425   3.035007   1.271715
                    6          7          8          9         10
     6  C    0.000000
     7  H    1.129916   0.000000
     8  H    1.106222   1.779735   0.000000
     9  O    1.276162   2.052565   2.036218   0.000000
    10  H    1.767670   2.626064   2.565554   0.969918   0.000000
    11  O    2.226741   2.907742   2.987694   2.271247   1.542022
                   11
    11  O    0.000000
 Stoichiometry    C3H6O2
 Framework group  C1[X(C3H6O2)]
 Deg. of freedom    27
 Full point group                 C1      NOp   1
 Largest Abelian subgroup         C1      NOp   1
 Largest concise Abelian subgroup C1      NOp   1
                         Standard orientation:                         
 ---------------------------------------------------------------------
 Center     Atomic      Atomic             Coordinates (Angstroms)
 Number     Number       Type             X           Y           Z
 ---------------------------------------------------------------------
      1          6           0       -1.848295   -0.328320    0.001273
      2          1           0       -2.512381    0.525368    0.073935
      3          1           0       -2.069672   -0.941166    0.866229
      4          1           0       -2.081097   -0.766554   -0.964319
      5          6           0       -0.482134    0.083041    0.026139
      6          6           0        0.725095   -0.808147   -0.001097
      7          1           0        0.520801   -1.420842   -0.928233
      8          1           0        0.601891   -1.506943    0.847568
      9          8           0        1.770995   -0.076976   -0.009505
     10          1           0        1.413659    0.815411    0.119712
     11          8           0       -0.051145    1.278886   -0.012092
 ---------------------------------------------------------------------
 Rotational constants (GHZ):     11.1436443      4.1719682      3.1615014
 Standard basis: Aug-CC-pVTZ (5D, 7F)
 There are   425 symmetry adapted cartesian basis functions of A   symmetry.
 There are   368 symmetry adapted basis functions of A   symmetry.
   368 basis functions,   522 primitive gaussians,   425 cartesian basis functions
    20 alpha electrons       20 beta electrons
       nuclear repulsion energy       184.6345032485 Hartrees.
 NAtoms=   11 NActive=   11 NUniq=   11 SFac= 1.00D+00 NAtFMM=   60 NAOKFM=F Big=F
 Integral buffers will be    131072 words long.
 Raffenetti 2 integral format.
 Two-electron integral symmetry is turned on.
 Nuclear repulsion after empirical dispersion term =      184.6311118197 Hartrees.
 One-electron integrals computed using PRISM.
 NBasis=   368 RedAO= T EigKep=  9.65D-06  NBF=   368
 NBsUse=   368 1.00D-06 EigRej= -1.00D+00 NBFU=   368
 Initial guess from the checkpoint file:  "hydroxyacetone_Conf-wb97-opt.chk"
 B after Tr=     0.000000    0.000000    0.000000
         Rot=    0.999545   -0.005526   -0.000687    0.029635 Ang=  -3.46 deg.
 Gradient too large for Newton-Raphson -- use scaled steepest descent instead.
     Accept linear search using points  3 and  4.
 Gradient too large for Newton-Raphson -- use scaled steepest descent instead.
     Accept linear search using points  1 and  2.
 Gradient too large for Newton-Raphson -- use scaled steepest descent instead.
     Accept linear search using points  1 and  2.
 Gradient too large for Newton-Raphson -- use scaled steepest descent instead.
     Accept linear search using points  1 and  2.
 Gradient too large for Newton-Raphson -- use scaled steepest descent instead.
     Minimum is close to point  2 DX=  5.11D-02 DF= -7.53D-06 DXR=  6.80D-02 DFR=  4.65D-03 which will be used.
 Gradient too large for Newton-Raphson -- use scaled steepest descent instead.
     Accept linear search using points  1 and  2.
 Gradient too large for Newton-Raphson -- use scaled steepest descent instead.
     Accept linear search using points  3 and  4.
 Gradient too large for Newton-Raphson -- use scaled steepest descent instead.
 Restarting incremental Fock formation.
 Gradient too large for Newton-Raphson -- use scaled steepest descent instead.
 Gradient too large for Newton-Raphson -- use scaled steepest descent instead.
     Accept linear search using points  1 and  2.
 Gradient too large for Newton-Raphson -- use scaled steepest descent instead.
     Minimum is close to point  3 DX=  3.14D-02 DF= -2.34D-08 DXR=  1.81D-02 DFR=  3.29D-04 which will be used.
 Gradient too large for Newton-Raphson -- use scaled steepest descent instead.
     Minimum is close to point  3 DX= -2.46D-02 DF= -2.49D-07 DXR=  8.91D-02 DFR=  8.01D-03 which will be used.
 Gradient too large for Newton-Raphson -- use scaled steepest descent instead.
 LinEq1:  Iter=  0 NonCon=     1 RMS=7.85D-05 Max=3.11D-03 NDo=     1
 AX will form     1 AO Fock derivatives at one time.
 LinEq1:  Iter=  1 NonCon=     1 RMS=1.17D-05 Max=3.31D-04 NDo=     1
 LinEq1:  Iter=  2 NonCon=     1 RMS=8.20D-06 Max=2.65D-04 NDo=     1
 LinEq1:  Iter=  3 NonCon=     1 RMS=3.45D-06 Max=9.35D-05 NDo=     1
 LinEq1:  Iter=  4 NonCon=     1 RMS=2.29D-06 Max=8.71D-05 NDo=     1
 LinEq1:  Iter=  5 NonCon=     1 RMS=1.06D-06 Max=3.09D-05 NDo=     1
 LinEq1:  Iter=  6 NonCon=     1 RMS=4.59D-07 Max=8.96D-06 NDo=     1
 LinEq1:  Iter=  7 NonCon=     1 RMS=1.79D-07 Max=2.72D-06 NDo=     1
 LinEq1:  Iter=  8 NonCon=     1 RMS=4.60D-08 Max=7.79D-07 NDo=     1
 LinEq1:  Iter=  9 NonCon=     1 RMS=1.68D-08 Max=3.12D-07 NDo=     1
 LinEq1:  Iter= 10 NonCon=     0 RMS=5.99D-09 Max=9.52D-08 NDo=     1
 Linear equations converged to 1.180D-08 1.180D-07 after    10 iterations.
     Accept linear search using points  1 and  2.
     Minimum is close to point  2 DX= -6.85D-04 DF= -3.60D-11 DXR=  6.85D-04 DFR=  4.70D-07 which will be used.
 LinEq1:  Iter=  0 NonCon=     1 RMS=5.41D-07 Max=1.48D-05 NDo=     1
 LinEq1:  Iter=  1 NonCon=     1 RMS=2.52D-07 Max=1.13D-05 NDo=     1
 LinEq1:  Iter=  2 NonCon=     1 RMS=1.66D-07 Max=5.94D-06 NDo=     1
 LinEq1:  Iter=  3 NonCon=     1 RMS=7.16D-08 Max=1.92D-06 NDo=     1
 LinEq1:  Iter=  4 NonCon=     1 RMS=3.92D-08 Max=6.95D-07 NDo=     1
 LinEq1:  Iter=  5 NonCon=     1 RMS=1.13D-08 Max=1.84D-07 NDo=     1
 LinEq1:  Iter=  6 NonCon=     1 RMS=3.39D-09 Max=4.20D-08 NDo=     1
 LinEq1:  Iter=  7 NonCon=     1 RMS=1.11D-09 Max=1.93D-08 NDo=     1
 LinEq1:  Iter=  8 NonCon=     1 RMS=3.89D-10 Max=6.16D-09 NDo=     1
 LinEq1:  Iter=  9 NonCon=     0 RMS=1.12D-10 Max=2.45D-09 NDo=     1
 Linear equations converged to 5.831D-10 5.831D-09 after     9 iterations.
 SCF Done:  E(RwB97XD) =  -268.357458954     a.u. after   16 cycles
            Convg  =    0.3500D-08                    56 Fock formations.
              S**2 =  0.0000                  -V/T =  2.0044
 Calling FoFJK, ICntrl=      2127 FMM=F ISym2X=0 I1Cent= 0 IOpClX= 0 NMat=1 NMatS=1 NMatT=0.
 ***** Axes restored to original set *****
 -------------------------------------------------------------------
 Center     Atomic                   Forces (Hartrees/Bohr)
 Number     Number              X              Y              Z
 -------------------------------------------------------------------
      1        6           0.024495832    0.001729036    0.027179196
      2        1           0.005389662   -0.000234126   -0.003831379
      3        1          -0.011658737    0.001990437    0.006922065
      4        1          -0.011253528   -0.004255243    0.005624142
      5        6           0.042294348    0.015356430   -0.105853050
      6        6          -0.025333283    0.001621264    0.111615733
      7        1          -0.001640770   -0.009266457   -0.010988042
      8        1          -0.005616832    0.000042780   -0.004127385
      9        8          -0.026173619   -0.004118052   -0.091688260
     10        1           0.010035848    0.005494507   -0.009967210
     11        8          -0.000538920   -0.008360576    0.075114189
 -------------------------------------------------------------------
 Cartesian Forces:  Max     0.111615733 RMS     0.036261218

 GradGradGradGradGradGradGradGradGradGradGradGradGradGradGradGradGradGrad
 Berny optimization.
 Using GEDIIS/GDIIS optimizer.
 FormGI is forming the generalized inverse of G from B-inverse, IUseBI=4.
 Internal  Forces:  Max     0.098230178 RMS     0.027890880
 Search for a local minimum.
 Step number  17 out of a maximum of   51
 All quantities printed in internal units (Hartrees-Bohrs-Radians)
 Mixed Optimization -- RFO/linear search
 Update second derivatives using D2CorX and points    1    2    4    3    5
                                                      6    7    8    9   10
                                                     11   12   13   15   17
                                                     16
 ITU=  0  0  0  0  0  0  0  0  1  1  1  1  0 -1  1  1  0
 Use linear search instead of GDIIS.
 Energy rises -- skip Quadratic/GDIIS search.
 Quartic linear search produced a step of -0.99461.
 Iteration  1 RMS(Cart)=  0.13508819 RMS(Int)=  0.01034224
 Iteration  2 RMS(Cart)=  0.01709342 RMS(Int)=  0.00012390
 Iteration  3 RMS(Cart)=  0.00020286 RMS(Int)=  0.00001656
 Iteration  4 RMS(Cart)=  0.00000002 RMS(Int)=  0.00001656
 Variable       Old X    -DE/DX   Delta X   Delta X   Delta X     New X
                                 (Linear)    (Quad)   (Total)
    R1        2.04848   0.00448   0.00377   0.00000   0.00377   2.05225
    R2        2.04644   0.00453   0.01477   0.00000   0.01477   2.06121
    R3        2.05156   0.00315   0.01059   0.00000   0.01059   2.06215
    R4        2.69657   0.03652   0.14130   0.00000   0.14130   2.83787
    R5        2.83607   0.04605   0.02785   0.00000   0.02785   2.86393
    R6        2.40319  -0.05575  -0.12112   0.00000  -0.12112   2.28207
    R7        2.13523  -0.01056  -0.06195   0.00000  -0.06195   2.07328
    R8        2.09046   0.00063  -0.01655   0.00000  -0.01655   2.07390
    R9        2.41160   0.09823   0.21628   0.00000   0.21628   2.62788
   R10        1.83288   0.01094  -0.00733   0.00000  -0.00733   1.82555
    A1        1.84097   0.00499   0.07847   0.00000   0.07848   1.91945
    A2        1.81950   0.00594   0.09352   0.00000   0.09352   1.91302
    A3        1.93727  -0.00464  -0.01399   0.00000  -0.01399   1.92327
    A4        2.02431  -0.01134  -0.15420   0.00000  -0.15419   1.87012
    A5        1.92297   0.00334   0.00127   0.00000   0.00128   1.92425
    A6        1.91470   0.00174  -0.00171   0.00000  -0.00170   1.91300
    A7        2.21258  -0.03961  -0.16191   0.00000  -0.16191   2.05067
    A8        2.20808  -0.04104  -0.05790   0.00000  -0.05790   2.15019
    A9        1.86004   0.08073   0.22228   0.00000   0.22229   2.08233
   A10        1.76343  -0.00480   0.12526   0.00000   0.12527   1.88870
   A11        1.84585  -0.01381   0.03919   0.00000   0.03919   1.88504
   A12        1.89563   0.05723   0.05661   0.00000   0.05661   1.95225
   A13        1.84089   0.00115   0.02090   0.00000   0.02096   1.86185
   A14        2.04143  -0.01979  -0.10545   0.00000  -0.10542   1.93602
   A15        2.04683  -0.01801  -0.11020   0.00000  -0.11019   1.93664
   A16        1.79705   0.01710   0.05249   0.00000   0.05249   1.84953
    D1        3.09870  -0.00262  -0.02347   0.00000  -0.02349   3.07522
    D2       -0.12891   0.00227   0.05832   0.00000   0.05834  -0.07058
    D3        1.06604  -0.00800  -0.11279   0.00000  -0.11281   0.95323
    D4       -2.16158  -0.00311  -0.03100   0.00000  -0.03099  -2.19257
    D5       -1.18298   0.00296   0.08171   0.00000   0.08170  -1.10129
    D6        1.87258   0.00785   0.16350   0.00000   0.16352   2.03610
    D7        0.94845  -0.00288   0.03667   0.00000   0.03666   0.98511
    D8       -0.96662   0.00191  -0.05759   0.00000  -0.05760  -1.02422
    D9        3.10542  -0.00200   0.01749   0.00000   0.01747   3.12289
   D10       -2.12103  -0.00305  -0.03143   0.00000  -0.03142  -2.15245
   D11        2.24708   0.00174  -0.12569   0.00000  -0.12567   2.12141
   D12        0.03594  -0.00217  -0.05061   0.00000  -0.05061  -0.01467
   D13        0.12174  -0.00551  -0.10923   0.00000  -0.10924   0.01250
   D14        2.10186   0.01688   0.02115   0.00000   0.02119   2.12306
   D15       -1.96812  -0.02004  -0.12566   0.00000  -0.12570  -2.09382
         Item               Value     Threshold  Converged?
 Maximum Force            0.098230     0.000450     NO 
 RMS     Force            0.027891     0.000300     NO 
 Maximum Displacement     0.473291     0.001800     NO 
 RMS     Displacement     0.144040     0.001200     NO 
 Predicted change in Energy=-4.294179D-03
 GradGradGradGradGradGradGradGradGradGradGradGradGradGradGradGradGradGrad

                          Input orientation:                          
 ---------------------------------------------------------------------
 Center     Atomic      Atomic             Coordinates (Angstroms)
 Number     Number       Type             X           Y           Z
 ---------------------------------------------------------------------
      1          6           0        0.647331    0.087427    1.380068
      2          1           0        1.696328    0.154218    1.653111
      3          1           0        0.204016   -0.806866    1.819875
      4          1           0        0.108343    0.945865    1.784282
      5          6           0        0.501391    0.058850   -0.114287
      6          6           0       -0.893850   -0.121972   -0.677685
      7          1           0       -1.531790    0.675233   -0.276192
      8          1           0       -1.294413   -1.069041   -0.294237
      9          8           0       -0.896553   -0.107349   -2.068220
     10          1           0        0.024930    0.007241   -2.334621
     11          8           0        1.434267    0.176394   -0.872094
 ---------------------------------------------------------------------
                    Distance matrix (angstroms):
                    1          2          3          4          5
     1  C    0.000000
     2  H    1.086005   0.000000
     3  H    1.090743   1.782831   0.000000
     4  H    1.091244   1.779215   1.755701   0.000000
     5  C    1.501736   2.135570   2.139832   2.132099   0.000000
     6  C    2.579426   3.495413   2.812863   2.864603   1.515524
     7  H    2.799515   3.796631   3.098893   2.647420   2.130720
     8  H    2.812665   3.772672   2.604514   3.216801   2.128247
     9  O    3.783148   4.543099   4.100959   4.118355   2.408263
    10  H    3.767323   4.326335   4.237296   4.225320   2.271467
    11  O    2.387345   2.538863   3.118817   3.067001   1.207620
                    6          7          8          9         10
     6  C    0.000000
     7  H    1.097133   0.000000
     8  H    1.097462   1.760445   0.000000
     9  O    1.390614   2.056046   2.056735   0.000000
    10  H    1.899023   2.665843   2.657483   0.966039   0.000000
    11  O    2.355196   3.066176   3.054623   2.635138   2.038094
                   11
    11  O    0.000000
 Stoichiometry    C3H6O2
 Framework group  C1[X(C3H6O2)]
 Deg. of freedom    27
 Full point group                 C1      NOp   1
 Largest Abelian subgroup         C1      NOp   1
 Largest concise Abelian subgroup C1      NOp   1
                         Standard orientation:                         
 ---------------------------------------------------------------------
 Center     Atomic      Atomic             Coordinates (Angstroms)
 Number     Number       Type             X           Y           Z
 ---------------------------------------------------------------------
      1          6           0       -1.840157   -0.455308   -0.004108
      2          1           0       -2.601331    0.316524    0.061440
      3          1           0       -1.943976   -1.152681    0.828126
      4          1           0       -1.977466   -1.027959   -0.922819
      5          6           0       -0.472001    0.163797    0.004078
      6          6           0        0.719657   -0.772552    0.007905
      7          1           0        0.637707   -1.435459   -0.862463
      8          1           0        0.646791   -1.410695    0.897784
      9          8           0        1.924092   -0.077664   -0.008688
     10          1           0        1.690229    0.859640   -0.007220
     11          8           0       -0.286210    1.357040    0.003425
 ---------------------------------------------------------------------
 Rotational constants (GHZ):     10.1789798      3.8459049      2.8908401
 Standard basis: Aug-CC-pVTZ (5D, 7F)
 There are   425 symmetry adapted cartesian basis functions of A   symmetry.
 There are   368 symmetry adapted basis functions of A   symmetry.
   368 basis functions,   522 primitive gaussians,   425 cartesian basis functions
    20 alpha electrons       20 beta electrons
       nuclear repulsion energy       178.4972502246 Hartrees.
 NAtoms=   11 NActive=   11 NUniq=   11 SFac= 1.00D+00 NAtFMM=   60 NAOKFM=F Big=F
 Integral buffers will be    131072 words long.
 Raffenetti 2 integral format.
 Two-electron integral symmetry is turned on.
 Nuclear repulsion after empirical dispersion term =      178.4937297385 Hartrees.
 One-electron integrals computed using PRISM.
 NBasis=   368 RedAO= T EigKep=  1.22D-05  NBF=   368
 NBsUse=   368 1.00D-06 EigRej= -1.00D+00 NBFU=   368
 Lowest energy guess from the checkpoint file:  "hydroxyacetone_Conf-wb97-opt.chk"
 B after Tr=     0.000000    0.000000    0.000000
         Rot=   -0.210072    0.938418   -0.274300   -0.000739 Ang= 204.25 deg.
 B after Tr=     0.000000    0.000000    0.000000
         Rot=    0.999550    0.005501    0.000682   -0.029468 Ang=   3.44 deg.
 Gradient too large for Newton-Raphson -- use scaled steepest descent instead.
 Gradient too large for Newton-Raphson -- use scaled steepest descent instead.
     Minimum is close to point  3 DX=  2.75D-03 DF= -9.23D-06 DXR=  5.47D-03 DFR=  2.92D-05 which will be used.
 Gradient too large for Newton-Raphson -- use scaled steepest descent instead.
     Accept linear search using points  1 and  2.
 Gradient too large for Newton-Raphson -- use scaled steepest descent instead.
     Accept linear search using points  4 and  5.
 Gradient too large for Newton-Raphson -- use scaled steepest descent instead.
 Gradient too large for Newton-Raphson -- use scaled steepest descent instead.
     Accept linear search using points  1 and  2.
 Gradient too large for Newton-Raphson -- use scaled steepest descent instead.
 Restarting incremental Fock formation.
     Minimum is close to point  2 DX=  1.55D-02 DF= -1.46D-03 DXR=  4.92D-02 DFR=  2.42D-03 which will be used.
 Gradient too large for Newton-Raphson -- use scaled steepest descent instead.
     Accept linear search using points  1 and  2.
 Gradient too large for Newton-Raphson -- use scaled steepest descent instead.
 Gradient too large for Newton-Raphson -- use scaled steepest descent instead.
     Accept linear search using points  1 and  2.
 Gradient too large for Newton-Raphson -- use scaled steepest descent instead.
     Minimum is close to point  4 DX=  9.49D-02 DF= -6.75D-05 DXR=  5.60D-02 DFR=  3.19D-03 which will be used.
 Gradient too large for Newton-Raphson -- use scaled steepest descent instead.
 Gradient too large for Newton-Raphson -- use scaled steepest descent instead.
 Gradient too large for Newton-Raphson -- use scaled steepest descent instead.
 Restarting incremental Fock formation.
     Accept linear search using points  1 and  2.
 Gradient too large for Newton-Raphson -- use scaled steepest descent instead.
 Gradient too large for Newton-Raphson -- use scaled steepest descent instead.
 Gradient too large for Newton-Raphson -- use scaled steepest descent instead.
 Gradient too large for Newton-Raphson -- use scaled steepest descent instead.
     Accept linear search using points  1 and  2.
 Gradient too large for Newton-Raphson -- use scaled steepest descent instead.
     Minimum is close to point  4 DX=  1.95D-01 DF= -6.22D-07 DXR=  5.57D-02 DFR=  3.12D-03 which will be used.
 Gradient too large for Newton-Raphson -- use scaled steepest descent instead.
 Restarting incremental Fock formation.
     Minimum is close to point  3 DX= -1.87D-02 DF= -2.45D-07 DXR=  6.64D-02 DFR=  4.43D-03 which will be used.
 Gradient too large for Newton-Raphson -- use scaled steepest descent instead.
 LinEq1:  Iter=  0 NonCon=     1 RMS=9.81D-05 Max=3.09D-03 NDo=     1
 AX will form     1 AO Fock derivatives at one time.
 LinEq1:  Iter=  1 NonCon=     1 RMS=1.87D-05 Max=5.00D-04 NDo=     1
 LinEq1:  Iter=  2 NonCon=     1 RMS=1.61D-05 Max=5.25D-04 NDo=     1
 LinEq1:  Iter=  3 NonCon=     1 RMS=6.23D-06 Max=1.55D-04 NDo=     1
 LinEq1:  Iter=  4 NonCon=     1 RMS=3.10D-06 Max=6.90D-05 NDo=     1
 LinEq1:  Iter=  5 NonCon=     1 RMS=1.36D-06 Max=1.86D-05 NDo=     1
 LinEq1:  Iter=  6 NonCon=     1 RMS=6.09D-07 Max=7.94D-06 NDo=     1
 LinEq1:  Iter=  7 NonCon=     1 RMS=2.26D-07 Max=3.16D-06 NDo=     1
 LinEq1:  Iter=  8 NonCon=     1 RMS=6.68D-08 Max=8.91D-07 NDo=     1
 LinEq1:  Iter=  9 NonCon=     1 RMS=2.04D-08 Max=2.98D-07 NDo=     1
 LinEq1:  Iter= 10 NonCon=     0 RMS=7.23D-09 Max=1.13D-07 NDo=     1
 Linear equations converged to 1.180D-08 1.180D-07 after    10 iterations.
     Minimum is close to point  2 DX=  5.61D-04 DF= -3.56D-11 DXR=  5.61D-04 DFR=  3.15D-07 which will be used.
 LinEq1:  Iter=  0 NonCon=     1 RMS=7.67D-07 Max=3.00D-05 NDo=     1
 LinEq1:  Iter=  1 NonCon=     1 RMS=3.05D-07 Max=4.67D-06 NDo=     1
 LinEq1:  Iter=  2 NonCon=     1 RMS=1.47D-07 Max=3.08D-06 NDo=     1
 LinEq1:  Iter=  3 NonCon=     1 RMS=3.94D-08 Max=7.10D-07 NDo=     1
 LinEq1:  Iter=  4 NonCon=     1 RMS=2.42D-08 Max=5.46D-07 NDo=     1
 LinEq1:  Iter=  5 NonCon=     1 RMS=9.51D-09 Max=3.17D-07 NDo=     1
 LinEq1:  Iter=  6 NonCon=     1 RMS=4.15D-09 Max=1.26D-07 NDo=     1
 LinEq1:  Iter=  7 NonCon=     1 RMS=1.65D-09 Max=3.85D-08 NDo=     1
 LinEq1:  Iter=  8 NonCon=     1 RMS=5.97D-10 Max=8.71D-09 NDo=     1
 LinEq1:  Iter=  9 NonCon=     0 RMS=1.48D-10 Max=1.72D-09 NDo=     1
 Linear equations converged to 8.672D-10 8.672D-09 after     9 iterations.
 SCF Done:  E(RwB97XD) =  -268.392050275     a.u. after   24 cycles
            Convg  =    0.7180D-08                    87 Fock formations.
              S**2 =  0.0000                  -V/T =  2.0058
 Calling FoFJK, ICntrl=      2127 FMM=F ISym2X=0 I1Cent= 0 IOpClX= 0 NMat=1 NMatS=1 NMatT=0.
 ***** Axes restored to original set *****
 -------------------------------------------------------------------
 Center     Atomic                   Forces (Hartrees/Bohr)
 Number     Number              X              Y              Z
 -------------------------------------------------------------------
      1        6          -0.000053820   -0.000061584   -0.000027795
      2        1           0.000008458    0.000001120    0.000002657
      3        1           0.000015128    0.000003147    0.000009127
      4        1           0.000043359    0.000031870   -0.000009301
      5        6          -0.000068311    0.000044667    0.000031228
      6        6          -0.000014359   -0.000062787    0.000157415
      7        1          -0.000003301   -0.000004252   -0.000021901
      8        1          -0.000007935    0.000020363   -0.000034245
      9        8          -0.000084764    0.000011812   -0.000104529
     10        1           0.000059657   -0.000014478    0.000010129
     11        8           0.000105888    0.000030122   -0.000012784
 -------------------------------------------------------------------
 Cartesian Forces:  Max     0.000157415 RMS     0.000050445

 GradGradGradGradGradGradGradGradGradGradGradGradGradGradGradGradGradGrad
 Berny optimization.
 Using GEDIIS/GDIIS optimizer.
 FormGI is forming the generalized inverse of G from B-inverse, IUseBI=4.
 Internal  Forces:  Max     0.000094242 RMS     0.000032934
 Search for a local minimum.
 Step number  18 out of a maximum of   51
 All quantities printed in internal units (Hartrees-Bohrs-Radians)
 Mixed Optimization -- En-DIIS/RFO-DIIS
 Update second derivatives using D2CorX and points    1    2    4    3    5
                                                      6    7    8    9   10
                                                     11   12   13   15   14
                                                     17   16   18
 ITU=  0  0  0  0  0  0  0  0  0  1  1  1  1  0 -1  1  1  0
 Use linear search instead of GDIIS.
     Eigenvalues ---   -0.00010   0.00215   0.00720   0.02591   0.06315
     Eigenvalues ---    0.06781   0.06992   0.07275   0.09090   0.13015
     Eigenvalues ---    0.13565   0.15966   0.16203   0.16577   0.20961
     Eigenvalues ---    0.21665   0.26477   0.30945   0.32494   0.34130
     Eigenvalues ---    0.34198   0.34472   0.34516   0.38216   0.44168
     Eigenvalues ---    0.56015   1.24078
 RFO step:  Lambda=-1.08766488D-04 EMin=-9.82492486D-05
 I=     1 Eig=   -9.82D-05 Dot1=  2.03D-05
 I=     1 Stepn=  6.00D-01 RXN=   6.00D-01 EDone=F
 Mixed    1 eigenvectors in step.  Raw Step.Grad=  2.03D-05.
 RFO eigenvector is Hessian eigenvector with negative curvature.
 Taking step of  6.00D-01 in eigenvector direction(s).  Step.Grad=  2.53D-05.
 Quartic linear search produced a step of -0.04256.
 Iteration  1 RMS(Cart)=  0.10019441 RMS(Int)=  0.01695590
 Iteration  2 RMS(Cart)=  0.01931812 RMS(Int)=  0.00029066
 Iteration  3 RMS(Cart)=  0.00029189 RMS(Int)=  0.00005346
 Iteration  4 RMS(Cart)=  0.00000006 RMS(Int)=  0.00005346
 Variable       Old X    -DE/DX   Delta X   Delta X   Delta X     New X
                                 (Linear)    (Quad)   (Total)
    R1        2.05225   0.00001   0.00000  -0.00010  -0.00010   2.05215
    R2        2.06121  -0.00001   0.00000  -0.00157  -0.00157   2.05964
    R3        2.06215   0.00000   0.00000   0.00158   0.00158   2.06373
    R4        2.83787  -0.00002   0.00003   0.00169   0.00173   2.83960
    R5        2.86393   0.00005   0.00001  -0.00136  -0.00135   2.86257
    R6        2.28207   0.00009  -0.00003  -0.00068  -0.00071   2.28136
    R7        2.07328  -0.00001  -0.00001  -0.00098  -0.00100   2.07228
    R8        2.07390  -0.00003   0.00000   0.00116   0.00115   2.07505
    R9        2.62788   0.00009   0.00005   0.00003   0.00008   2.62796
   R10        1.82555   0.00005   0.00000   0.00024   0.00024   1.82579
    A1        1.91945  -0.00001   0.00002   0.01086   0.01071   1.93016
    A2        1.91302  -0.00002   0.00002  -0.01034  -0.01045   1.90257
    A3        1.92327  -0.00001   0.00000   0.00173   0.00157   1.92484
    A4        1.87012   0.00002  -0.00004  -0.00072  -0.00068   1.86944
    A5        1.92425   0.00003   0.00000   0.01735   0.01729   1.94154
    A6        1.91300  -0.00001   0.00000  -0.01924  -0.01927   1.89373
    A7        2.05067   0.00002  -0.00004  -0.00060  -0.00066   2.05000
    A8        2.15019  -0.00007  -0.00001   0.00212   0.00209   2.15227
    A9        2.08233   0.00006   0.00005  -0.00157  -0.00154   2.08078
   A10        1.88870   0.00001   0.00003   0.00526   0.00529   1.89399
   A11        1.88504   0.00004   0.00001  -0.00553  -0.00552   1.87952
   A12        1.95225   0.00000   0.00001  -0.00123  -0.00122   1.95103
   A13        1.86185   0.00000   0.00000  -0.00058  -0.00057   1.86128
   A14        1.93602  -0.00001  -0.00003   0.00063   0.00060   1.93661
   A15        1.93664  -0.00002  -0.00003   0.00142   0.00139   1.93803
   A16        1.84953  -0.00005   0.00001   0.00231   0.00232   1.85186
    D1        3.07522  -0.00001   0.00000  -0.21452  -0.21451   2.86071
    D2       -0.07058   0.00000   0.00001  -0.22780  -0.22778  -0.29836
    D3        0.95323   0.00000  -0.00003  -0.24070  -0.24082   0.71241
    D4       -2.19257   0.00000  -0.00001  -0.25398  -0.25409  -2.44666
    D5       -1.10129  -0.00004   0.00002  -0.23855  -0.23844  -1.33973
    D6        2.03610  -0.00003   0.00004  -0.25183  -0.25172   1.78439
    D7        0.98511   0.00002   0.00001  -0.05397  -0.05396   0.93114
    D8       -1.02422   0.00000  -0.00001  -0.05314  -0.05314  -1.07736
    D9        3.12289   0.00001   0.00000  -0.05037  -0.05036   3.07253
   D10       -2.15245   0.00001  -0.00001  -0.04124  -0.04126  -2.19371
   D11        2.12141  -0.00001  -0.00003  -0.04041  -0.04044   2.08097
   D12       -0.01467   0.00000  -0.00001  -0.03764  -0.03766  -0.05233
   D13        0.01250   0.00002  -0.00002   0.03753   0.03750   0.05000
   D14        2.12306   0.00002   0.00000   0.04384   0.04385   2.16690
   D15       -2.09382   0.00000  -0.00003   0.04444   0.04441  -2.04941
         Item               Value     Threshold  Converged?
 Maximum Force            0.000094     0.000450     YES
 RMS     Force            0.000033     0.000300     YES
 Maximum Displacement     0.313320     0.001800     NO 
 RMS     Displacement     0.116987     0.001200     NO 
 Predicted change in Energy=-3.805010D-05
 GradGradGradGradGradGradGradGradGradGradGradGradGradGradGradGradGradGrad

                          Input orientation:                          
 ---------------------------------------------------------------------
 Center     Atomic      Atomic             Coordinates (Angstroms)
 Number     Number       Type             X           Y           Z
 ---------------------------------------------------------------------
      1          6           0        0.643541    0.097863    1.381006
      2          1           0        1.687427   -0.009350    1.660468
      3          1           0        0.039359   -0.678216    1.850663
      4          1           0        0.274144    1.058190    1.747011
      5          6           0        0.499062    0.069937   -0.114421
      6          6           0       -0.886694   -0.168428   -0.677898
      7          1           0       -1.573811    0.561319   -0.233060
      8          1           0       -1.218332   -1.159221   -0.340103
      9          8           0       -0.901111   -0.083456   -2.065880
     10          1           0        0.014595    0.067237   -2.334672
     11          8           0        1.421820    0.244125   -0.873115
 ---------------------------------------------------------------------
                    Distance matrix (angstroms):
                    1          2          3          4          5
     1  C    0.000000
     2  H    1.085952   0.000000
     3  H    1.089914   1.788766   0.000000
     4  H    1.092081   1.773273   1.755270   0.000000
     5  C    1.502649   2.137458   2.152351   2.119472   0.000000
     6  C    2.579072   3.481287   2.740634   2.955050   1.514808
     7  H    2.781484   3.814025   2.912158   2.753634   2.133621
     8  H    2.830027   3.710515   2.571499   3.391230   2.123960
     9  O    3.781515   4.537807   4.071552   4.150027   2.406701
    10  H    3.768656   4.331902   4.251275   4.208265   2.272494
    11  O    2.389178   2.560047   3.190749   2.974041   1.207244
                    6          7          8          9         10
     6  C    0.000000
     7  H    1.096605   0.000000
     8  H    1.098071   1.760137   0.000000
     9  O    1.390656   2.056087   2.058205   0.000000
    10  H    1.900726   2.680284   2.646245   0.966164   0.000000
    11  O    2.353198   3.079624   3.037085   2.631731   2.036595
                   11
    11  O    0.000000
 Stoichiometry    C3H6O2
 Framework group  C1[X(C3H6O2)]
 Deg. of freedom    27
 Full point group                 C1      NOp   1
 Largest Abelian subgroup         C1      NOp   1
 Largest concise Abelian subgroup C1      NOp   1
                         Standard orientation:                         
 ---------------------------------------------------------------------
 Center     Atomic      Atomic             Coordinates (Angstroms)
 Number     Number       Type             X           Y           Z
 ---------------------------------------------------------------------
      1          6           0       -1.840456   -0.454957   -0.014445
      2          1           0       -2.591824    0.279159    0.260894
      3          1           0       -1.895367   -1.324001    0.641039
      4          1           0       -2.040240   -0.804931   -1.029455
      5          6           0       -0.471589    0.164112    0.015749
      6          6           0        0.718576   -0.772892    0.028952
      7          1           0        0.623465   -1.468615   -0.813346
      8          1           0        0.657671   -1.376739    0.944059
      9          8           0        1.922300   -0.079191   -0.032307
     10          1           0        1.691711    0.859005   -0.022803
     11          8           0       -0.282876    1.356510    0.012066
 ---------------------------------------------------------------------
 Rotational constants (GHZ):     10.1762735      3.8488871      2.8933770
 Standard basis: Aug-CC-pVTZ (5D, 7F)
 There are   425 symmetry adapted cartesian basis functions of A   symmetry.
 There are   368 symmetry adapted basis functions of A   symmetry.
   368 basis functions,   522 primitive gaussians,   425 cartesian basis functions
    20 alpha electrons       20 beta electrons
       nuclear repulsion energy       178.5270287246 Hartrees.
 NAtoms=   11 NActive=   11 NUniq=   11 SFac= 1.00D+00 NAtFMM=   60 NAOKFM=F Big=F
 Integral buffers will be    131072 words long.
 Raffenetti 2 integral format.
 Two-electron integral symmetry is turned on.
 Nuclear repulsion after empirical dispersion term =      178.5235115830 Hartrees.
 One-electron integrals computed using PRISM.
 NBasis=   368 RedAO= T EigKep=  1.21D-05  NBF=   368
 NBsUse=   368 1.00D-06 EigRej= -1.00D+00 NBFU=   368
 Initial guess from the checkpoint file:  "hydroxyacetone_Conf-wb97-opt.chk"
 B after Tr=     0.000000    0.000000    0.000000
         Rot=    0.999952   -0.009663   -0.001588    0.000504 Ang=  -1.12 deg.
 Gradient too large for Newton-Raphson -- use scaled steepest descent instead.
 Gradient too large for Newton-Raphson -- use scaled steepest descent instead.
     Accept linear search using points  1 and  2.
 Gradient too large for Newton-Raphson -- use scaled steepest descent instead.
     Minimum is close to point  3 DX= -7.58D-04 DF= -3.43D-09 DXR=  2.53D-03 DFR=  6.42D-06 which will be used.
 Gradient too large for Newton-Raphson -- use scaled steepest descent instead.
     Accept linear search using points  1 and  2.
 Gradient too large for Newton-Raphson -- use scaled steepest descent instead.
 Gradient too large for Newton-Raphson -- use scaled steepest descent instead.
     Accept linear search using points  1 and  2.
 Gradient too large for Newton-Raphson -- use scaled steepest descent instead.
 Restarting incremental Fock formation.
 Gradient too large for Newton-Raphson -- use scaled steepest descent instead.
 Gradient too large for Newton-Raphson -- use scaled steepest descent instead.
 Gradient too large for Newton-Raphson -- use scaled steepest descent instead.
 LinEq1:  Iter=  0 NonCon=     1 RMS=5.83D-05 Max=1.08D-03 NDo=     1
 AX will form     1 AO Fock derivatives at one time.
 LinEq1:  Iter=  1 NonCon=     1 RMS=5.45D-06 Max=1.43D-04 NDo=     1
 LinEq1:  Iter=  2 NonCon=     1 RMS=1.19D-06 Max=3.37D-05 NDo=     1
 LinEq1:  Iter=  3 NonCon=     1 RMS=6.10D-07 Max=2.21D-05 NDo=     1
 LinEq1:  Iter=  4 NonCon=     1 RMS=2.20D-07 Max=5.32D-06 NDo=     1
 LinEq1:  Iter=  5 NonCon=     1 RMS=1.16D-07 Max=1.95D-06 NDo=     1
 LinEq1:  Iter=  6 NonCon=     1 RMS=6.48D-08 Max=1.30D-06 NDo=     1
 LinEq1:  Iter=  7 NonCon=     1 RMS=3.02D-08 Max=6.51D-07 NDo=     1
 LinEq1:  Iter=  8 NonCon=     1 RMS=1.70D-08 Max=2.55D-07 NDo=     1
 LinEq1:  Iter=  9 NonCon=     1 RMS=7.87D-09 Max=1.25D-07 NDo=     1
 LinEq1:  Iter= 10 NonCon=     0 RMS=2.09D-09 Max=2.66D-08 NDo=     1
 Linear equations converged to 1.180D-08 1.180D-07 after    10 iterations.
     Accept linear search using points  2 and  3.
     Minimum is close to point  2 DX=  7.81D-06 DF=  0.00D+00 DXR=  7.81D-06 DFR=  0.00D+00 which will be used.
 LinEq1:  Iter=  0 NonCon=     1 RMS=9.50D-08 Max=1.90D-06 NDo=     1
 LinEq1:  Iter=  1 NonCon=     1 RMS=4.06D-08 Max=1.00D-06 NDo=     1
 LinEq1:  Iter=  2 NonCon=     1 RMS=2.60D-08 Max=5.33D-07 NDo=     1
 LinEq1:  Iter=  3 NonCon=     1 RMS=6.75D-09 Max=8.12D-08 NDo=     1
 LinEq1:  Iter=  4 NonCon=     1 RMS=3.39D-09 Max=5.88D-08 NDo=     1
 LinEq1:  Iter=  5 NonCon=     1 RMS=1.58D-09 Max=4.39D-08 NDo=     1
 LinEq1:  Iter=  6 NonCon=     1 RMS=6.90D-10 Max=2.11D-08 NDo=     1
 LinEq1:  Iter=  7 NonCon=     1 RMS=2.86D-10 Max=8.40D-09 NDo=     1
 LinEq1:  Iter=  8 NonCon=     1 RMS=9.02D-11 Max=1.97D-09 NDo=     1
 LinEq1:  Iter=  9 NonCon=     0 RMS=2.77D-11 Max=5.98D-10 NDo=     1
 Linear equations converged to 1.180D-10 1.180D-09 after     9 iterations.
 SCF Done:  E(RwB97XD) =  -268.392071453     a.u. after   13 cycles
            Convg  =    0.8721D-09                    53 Fock formations.
              S**2 =  0.0000                  -V/T =  2.0058
 Calling FoFJK, ICntrl=      2127 FMM=F ISym2X=0 I1Cent= 0 IOpClX= 0 NMat=1 NMatS=1 NMatT=0.
 ***** Axes restored to original set *****
 -------------------------------------------------------------------
 Center     Atomic                   Forces (Hartrees/Bohr)
 Number     Number              X              Y              Z
 -------------------------------------------------------------------
      1        6          -0.000492694    0.000316548   -0.000584709
      2        1           0.000128897   -0.000076052    0.000137836
      3        1           0.000273492   -0.000300269   -0.000179972
      4        1           0.000358366    0.000111513   -0.000069287
      5        6          -0.001016089    0.000090069    0.000439084
      6        6           0.000379023   -0.000415103   -0.000351120
      7        1          -0.000029975    0.000185651   -0.000032205
      8        1          -0.000014787    0.000019608    0.000027113
      9        8          -0.000570599    0.000009281   -0.000097865
     10        1          -0.000037669   -0.000027685    0.000397499
     11        8           0.001022035    0.000086439    0.000313625
 -------------------------------------------------------------------
 Cartesian Forces:  Max     0.001022035 RMS     0.000366201

 GradGradGradGradGradGradGradGradGradGradGradGradGradGradGradGradGradGrad
 Berny optimization.
 Using GEDIIS/GDIIS optimizer.
 FormGI is forming the generalized inverse of G from B-inverse, IUseBI=4.
 Internal  Forces:  Max     0.001032465 RMS     0.000333868
 Search for a local minimum.
 Step number  19 out of a maximum of   51
 All quantities printed in internal units (Hartrees-Bohrs-Radians)
 Mixed Optimization -- En-DIIS/RFO-DIIS
 Swapping is turned off.
 Update second derivatives using D2CorX and points   18   19
 ITU=  0  0  0  0  0  0  0  0  0  0  1  1  1  1  0 -1  1  1  0
     Eigenvalues ---    0.00005   0.00219   0.00725   0.02603   0.06325
     Eigenvalues ---    0.06860   0.07114   0.07276   0.09627   0.13026
     Eigenvalues ---    0.13571   0.15969   0.16351   0.16596   0.20987
     Eigenvalues ---    0.21785   0.27120   0.31764   0.32493   0.34188
     Eigenvalues ---    0.34274   0.34480   0.34518   0.38645   0.50395
     Eigenvalues ---    0.59664   1.25358
 Eigenvalue     1 is   5.40D-05 Eigenvector:
                          D4        D6        D3        D5        D2
   1                    0.42248   0.42238   0.40152   0.40142   0.38221
                          D1        D7        D8        D9        D15
   1                    0.36125   0.08336   0.08017   0.07770  -0.06526
 En-DIIS/RFO-DIIS IScMMF=        0 using points:    19   18
 RFO step:  Lambda=-6.47394816D-06.
 DidBck=T Rises=F RFO-DIIS coefs:    0.53519    0.46481
 Iteration  1 RMS(Cart)=  0.02194212 RMS(Int)=  0.00031985
 Iteration  2 RMS(Cart)=  0.00032814 RMS(Int)=  0.00002222
 Iteration  3 RMS(Cart)=  0.00000005 RMS(Int)=  0.00002222
 Variable       Old X    -DE/DX   Delta X   Delta X   Delta X     New X
                                 (Linear)    (Quad)   (Total)
    R1        2.05215   0.00017   0.00005   0.00010   0.00015   2.05230
    R2        2.05964  -0.00002   0.00073  -0.00060   0.00013   2.05977
    R3        2.06373  -0.00005  -0.00074   0.00031  -0.00042   2.06331
    R4        2.83960  -0.00067  -0.00080  -0.00049  -0.00129   2.83831
    R5        2.86257   0.00031   0.00063  -0.00045   0.00017   2.86275
    R6        2.28136   0.00060   0.00033   0.00023   0.00056   2.28192
    R7        2.07228   0.00013   0.00046  -0.00003   0.00043   2.07272
    R8        2.07505   0.00000  -0.00054   0.00008  -0.00046   2.07460
    R9        2.62796  -0.00029  -0.00004   0.00037   0.00033   2.62829
   R10        1.82579  -0.00015  -0.00011  -0.00002  -0.00013   1.82566
    A1        1.93016  -0.00012  -0.00498   0.00189  -0.00302   1.92714
    A2        1.90257  -0.00014   0.00486  -0.00393   0.00098   1.90355
    A3        1.92484   0.00006  -0.00073   0.00002  -0.00064   1.92420
    A4        1.86944   0.00037   0.00031   0.00198   0.00227   1.87171
    A5        1.94154  -0.00023  -0.00804   0.00437  -0.00364   1.93790
    A6        1.89373   0.00008   0.00896  -0.00461   0.00436   1.89809
    A7        2.05000  -0.00004   0.00031   0.00022   0.00054   2.05054
    A8        2.15227  -0.00099  -0.00097  -0.00097  -0.00193   2.15034
    A9        2.08078   0.00103   0.00072   0.00071   0.00144   2.08222
   A10        1.89399  -0.00022  -0.00246   0.00038  -0.00208   1.89191
   A11        1.87952  -0.00013   0.00257  -0.00134   0.00123   1.88075
   A12        1.95103   0.00065   0.00057   0.00068   0.00125   1.95227
   A13        1.86128   0.00008   0.00026  -0.00016   0.00011   1.86139
   A14        1.93661  -0.00027  -0.00028  -0.00033  -0.00061   1.93601
   A15        1.93803  -0.00013  -0.00064   0.00069   0.00005   1.93808
   A16        1.85186  -0.00068  -0.00108  -0.00070  -0.00178   1.85008
    D1        2.86071  -0.00012   0.09971  -0.06326   0.03644   2.89715
    D2       -0.29836  -0.00002   0.10588  -0.06538   0.04049  -0.25787
    D3        0.71241   0.00015   0.11194  -0.06873   0.04324   0.75565
    D4       -2.44666   0.00025   0.11811  -0.07085   0.04730  -2.39936
    D5       -1.33973  -0.00021   0.11083  -0.07086   0.03993  -1.29980
    D6        1.78439  -0.00011   0.11700  -0.07298   0.04399   1.82837
    D7        0.93114   0.00004   0.02508  -0.01034   0.01474   0.94589
    D8       -1.07736   0.00013   0.02470  -0.00966   0.01504  -1.06232
    D9        3.07253  -0.00002   0.02341  -0.01005   0.01336   3.08589
   D10       -2.19371  -0.00003   0.01918  -0.00830   0.01088  -2.18283
   D11        2.08097   0.00005   0.01880  -0.00761   0.01118   2.09215
   D12       -0.05233  -0.00010   0.01751  -0.00800   0.00950  -0.04282
   D13        0.05000   0.00006  -0.01743   0.00967  -0.00776   0.04224
   D14        2.16690   0.00004  -0.02038   0.01040  -0.00998   2.15692
   D15       -2.04941  -0.00011  -0.02064   0.01044  -0.01021  -2.05962
         Item               Value     Threshold  Converged?
 Maximum Force            0.001032     0.000450     NO 
 RMS     Force            0.000334     0.000300     NO 
 Maximum Displacement     0.057200     0.001800     NO 
 RMS     Displacement     0.021944     0.001200     NO 
 Predicted change in Energy=-4.816541D-06
 GradGradGradGradGradGradGradGradGradGradGradGradGradGradGradGradGradGrad

                          Input orientation:                          
 ---------------------------------------------------------------------
 Center     Atomic      Atomic             Coordinates (Angstroms)
 Number     Number       Type             X           Y           Z
 ---------------------------------------------------------------------
      1          6           0        0.644055    0.095724    1.380563
      2          1           0        1.691275    0.019096    1.657903
      3          1           0        0.068501   -0.705899    1.843379
      4          1           0        0.243876    1.039743    1.755846
      5          6           0        0.498932    0.069936   -0.114153
      6          6           0       -0.888174   -0.159859   -0.678115
      7          1           0       -1.566465    0.584153   -0.242896
      8          1           0       -1.233003   -1.142011   -0.329258
      9          8           0       -0.900373   -0.090724   -2.067175
     10          1           0        0.016575    0.054155   -2.334678
     11          8           0        1.424801    0.235687   -0.871416
 ---------------------------------------------------------------------
                    Distance matrix (angstroms):
                    1          2          3          4          5
     1  C    0.000000
     2  H    1.086029   0.000000
     3  H    1.089981   1.787013   0.000000
     4  H    1.091858   1.773775   1.756611   0.000000
     5  C    1.501966   2.136457   2.149214   2.121904   0.000000
     6  C    2.578993   3.484618   2.751603   2.940195   1.514900
     7  H    2.785782   3.813817   2.947862   2.734934   2.132337
     8  H    2.824681   3.721341   2.569914   3.359893   2.124779
     9  O    3.782449   4.539262   4.075486   4.147619   2.407937
    10  H    3.768087   4.329728   4.246945   4.213720   2.272366
    11  O    2.387585   2.552522   3.177459   2.990584   1.207540
                    6          7          8          9         10
     6  C    0.000000
     7  H    1.096835   0.000000
     8  H    1.097830   1.760198   0.000000
     9  O    1.390833   2.055999   2.058204   0.000000
    10  H    1.899625   2.676278   2.648390   0.966096   0.000000
    11  O    2.354502   3.076384   3.042353   2.634923   2.038919
                   11
    11  O    0.000000
 Stoichiometry    C3H6O2
 Framework group  C1[X(C3H6O2)]
 Deg. of freedom    27
 Full point group                 C1      NOp   1
 Largest Abelian subgroup         C1      NOp   1
 Largest concise Abelian subgroup C1      NOp   1
                         Standard orientation:                         
 ---------------------------------------------------------------------
 Center     Atomic      Atomic             Coordinates (Angstroms)
 Number     Number       Type             X           Y           Z
 ---------------------------------------------------------------------
      1          6           0       -1.839716   -0.456145   -0.011461
      2          1           0       -2.593541    0.287663    0.229281
      3          1           0       -1.900619   -1.296757    0.679714
      4          1           0       -2.030782   -0.846315   -1.013167
      5          6           0       -0.471734    0.163492    0.012570
      6          6           0        0.719598   -0.772207    0.023494
      7          1           0        0.628077   -1.459142   -0.826678
      8          1           0        0.655364   -1.385512    0.931768
      9          8           0        1.923752   -0.077974   -0.026220
     10          1           0        1.691162    0.859661   -0.017068
     11          8           0       -0.286071    1.356670    0.009787
 ---------------------------------------------------------------------
 Rotational constants (GHZ):     10.1784162      3.8463715      2.8917710
 Standard basis: Aug-CC-pVTZ (5D, 7F)
 There are   425 symmetry adapted cartesian basis functions of A   symmetry.
 There are   368 symmetry adapted basis functions of A   symmetry.
   368 basis functions,   522 primitive gaussians,   425 cartesian basis functions
    20 alpha electrons       20 beta electrons
       nuclear repulsion energy       178.5056930368 Hartrees.
 NAtoms=   11 NActive=   11 NUniq=   11 SFac= 1.00D+00 NAtFMM=   60 NAOKFM=F Big=F
 Integral buffers will be    131072 words long.
 Raffenetti 2 integral format.
 Two-electron integral symmetry is turned on.
 Nuclear repulsion after empirical dispersion term =      178.5021749072 Hartrees.
 One-electron integrals computed using PRISM.
 NBasis=   368 RedAO= T EigKep=  1.21D-05  NBF=   368
 NBsUse=   368 1.00D-06 EigRej= -1.00D+00 NBFU=   368
 Initial guess from the checkpoint file:  "hydroxyacetone_Conf-wb97-opt.chk"
 B after Tr=     0.000000    0.000000    0.000000
         Rot=    0.999999    0.001534    0.000262   -0.000479 Ang=   0.19 deg.
 Gradient too large for Newton-Raphson -- use scaled steepest descent instead.
 Gradient too large for Newton-Raphson -- use scaled steepest descent instead.
     Accept linear search using points  1 and  2.
 Gradient too large for Newton-Raphson -- use scaled steepest descent instead.
 Gradient too large for Newton-Raphson -- use scaled steepest descent instead.
     Accept linear search using points  1 and  2.
 LinEq1:  Iter=  0 NonCon=     1 RMS=5.10D-05 Max=7.31D-04 NDo=     1
 AX will form     1 AO Fock derivatives at one time.
 LinEq1:  Iter=  1 NonCon=     1 RMS=4.42D-06 Max=9.12D-05 NDo=     1
 LinEq1:  Iter=  2 NonCon=     1 RMS=1.17D-06 Max=3.48D-05 NDo=     1
 LinEq1:  Iter=  3 NonCon=     1 RMS=8.28D-07 Max=2.26D-05 NDo=     1
 LinEq1:  Iter=  4 NonCon=     1 RMS=4.42D-07 Max=1.34D-05 NDo=     1
 LinEq1:  Iter=  5 NonCon=     1 RMS=1.52D-07 Max=4.60D-06 NDo=     1
 LinEq1:  Iter=  6 NonCon=     1 RMS=6.76D-08 Max=1.44D-06 NDo=     1
 LinEq1:  Iter=  7 NonCon=     1 RMS=2.95D-08 Max=3.87D-07 NDo=     1
 LinEq1:  Iter=  8 NonCon=     1 RMS=1.46D-08 Max=2.20D-07 NDo=     1
 LinEq1:  Iter=  9 NonCon=     0 RMS=5.64D-09 Max=9.10D-08 NDo=     1
 Linear equations converged to 1.180D-08 1.180D-07 after     9 iterations.
     Accept linear search using points  1 and  2.
     Minimum is close to point  2 DX= -7.67D-06 DF=  0.00D+00 DXR=  7.67D-06 DFR=  0.00D+00 which will be used.
 LinEq1:  Iter=  0 NonCon=     1 RMS=3.34D-08 Max=6.44D-07 NDo=     1
 LinEq1:  Iter=  1 NonCon=     1 RMS=1.77D-08 Max=4.13D-07 NDo=     1
 LinEq1:  Iter=  2 NonCon=     1 RMS=9.58D-09 Max=1.83D-07 NDo=     1
 LinEq1:  Iter=  3 NonCon=     1 RMS=3.85D-09 Max=4.38D-08 NDo=     1
 LinEq1:  Iter=  4 NonCon=     1 RMS=1.95D-09 Max=3.97D-08 NDo=     1
 LinEq1:  Iter=  5 NonCon=     1 RMS=9.65D-10 Max=3.33D-08 NDo=     1
 LinEq1:  Iter=  6 NonCon=     1 RMS=3.09D-10 Max=1.03D-08 NDo=     1
 LinEq1:  Iter=  7 NonCon=     1 RMS=1.12D-10 Max=2.45D-09 NDo=     1
 LinEq1:  Iter=  8 NonCon=     1 RMS=3.92D-11 Max=6.23D-10 NDo=     1
 LinEq1:  Iter=  9 NonCon=     0 RMS=1.44D-11 Max=3.24D-10 NDo=     1
 Linear equations converged to 4.463D-11 4.463D-10 after     9 iterations.
 QCLLim is confused:  Bigger=T Turned=T
 NLin=  3 IMin12=  1  2 I12=  0  2 IX=  1 XLMin= 0.000D+00 XLMax= 0.000D+00
 X = 0.000D+00 1.000D+00 2.000D+00
 DE= 0.000D+00 8.527D-13 1.211D-11
 LinEq1:  Iter=  0 NonCon=     1 RMS=1.94D-08 Max=3.73D-07 NDo=     1
 LinEq1:  Iter=  1 NonCon=     1 RMS=1.02D-08 Max=2.39D-07 NDo=     1
 LinEq1:  Iter=  2 NonCon=     1 RMS=5.55D-09 Max=1.06D-07 NDo=     1
 LinEq1:  Iter=  3 NonCon=     1 RMS=2.23D-09 Max=2.54D-08 NDo=     1
 LinEq1:  Iter=  4 NonCon=     1 RMS=1.13D-09 Max=2.30D-08 NDo=     1
 LinEq1:  Iter=  5 NonCon=     1 RMS=5.59D-10 Max=1.93D-08 NDo=     1
 LinEq1:  Iter=  6 NonCon=     1 RMS=1.79D-10 Max=5.95D-09 NDo=     1
 LinEq1:  Iter=  7 NonCon=     1 RMS=6.49D-11 Max=1.42D-09 NDo=     1
 LinEq1:  Iter=  8 NonCon=     1 RMS=2.27D-11 Max=3.61D-10 NDo=     1
 LinEq1:  Iter=  9 NonCon=     0 RMS=8.48D-12 Max=1.88D-10 NDo=     1
 Linear equations converged to 2.585D-11 2.585D-10 after     9 iterations.
 SCF Done:  E(RwB97XD) =  -268.392075647     a.u. after    8 cycles
            Convg  =    0.2743D-09                    45 Fock formations.
              S**2 =  0.0000                  -V/T =  2.0058
 Calling FoFJK, ICntrl=      2127 FMM=F ISym2X=0 I1Cent= 0 IOpClX= 0 NMat=1 NMatS=1 NMatT=0.
 ***** Axes restored to original set *****
 -------------------------------------------------------------------
 Center     Atomic                   Forces (Hartrees/Bohr)
 Number     Number              X              Y              Z
 -------------------------------------------------------------------
      1        6          -0.000274800    0.000118304   -0.000212646
      2        1           0.000096168   -0.000028884    0.000030369
      3        1           0.000073434   -0.000102793   -0.000007223
      4        1           0.000134271    0.000058917   -0.000016010
      5        6          -0.000279993   -0.000000165    0.000033664
      6        6           0.000134683   -0.000148384   -0.000192919
      7        1          -0.000032286    0.000072373   -0.000018443
      8        1          -0.000016667   -0.000024765   -0.000031556
      9        8          -0.000229512    0.000006545    0.000145092
     10        1           0.000010966    0.000009124    0.000138876
     11        8           0.000383736    0.000039729    0.000130797
 -------------------------------------------------------------------
 Cartesian Forces:  Max     0.000383736 RMS     0.000135749

 GradGradGradGradGradGradGradGradGradGradGradGradGradGradGradGradGradGrad
 Berny optimization.
 Using GEDIIS/GDIIS optimizer.
 FormGI is forming the generalized inverse of G from B-inverse, IUseBI=4.
 Internal  Forces:  Max     0.000427769 RMS     0.000128970
 Search for a local minimum.
 Step number  20 out of a maximum of   51
 All quantities printed in internal units (Hartrees-Bohrs-Radians)
 Mixed Optimization -- En-DIIS/RFO-DIIS
 Swapping is turned off.
 Update second derivatives using D2CorX and points    7    8    9   10   11
                                                     12   13   14   16   18
                                                     19   20
 DE= -4.19D-06 DEPred=-4.82D-06 R= 8.71D-01
 TightC=F SS=  1.41D+00  RLast= 1.09D-01 DXNew= 5.4812D-01 3.2714D-01
 Trust test= 8.71D-01 RLast= 1.09D-01 DXMaxT set to 3.27D-01
 ITU=  1  0  0  0  0  0  0  0  0  0  0  1  1  1  1  0 -1  1  1  0
     Eigenvalues ---   -0.01193   0.00001   0.00270   0.02721   0.03209
     Eigenvalues ---    0.05278   0.06575   0.07041   0.07964   0.09895
     Eigenvalues ---    0.12670   0.15306   0.16021   0.16110   0.17999
     Eigenvalues ---    0.20304   0.23520   0.23954   0.29597   0.33411
     Eigenvalues ---    0.34218   0.34311   0.34470   0.34700   0.36619
     Eigenvalues ---    0.54457   0.98448
 Eigenvalue     2 is   6.26D-06 Eigenvector:
                          D6        D5        D4        D3        D2
   1                    0.43123   0.42666   0.40922   0.40465   0.38112
                          D1        D14       D13       D15       A5
   1                    0.37655  -0.05804  -0.05584  -0.05571  -0.02885
 Use linear search instead of GDIIS.
 RFO step:  Lambda=-1.19363366D-02 EMin=-1.19274287D-02
 I=     1 Eig=   -1.19D-02 Dot1=  1.96D-04
 I=     1 Stepn=  6.00D-01 RXN=   6.00D-01 EDone=F
 Mixed    1 eigenvectors in step.  Raw Step.Grad=  1.96D-04.
 RFO eigenvector is Hessian eigenvector with negative curvature.
 Taking step of  6.00D-01 in eigenvector direction(s).  Step.Grad= -8.68D-05.
 Quartic linear search produced a step of -0.15226.
 Iteration  1 RMS(Cart)=  0.14826201 RMS(Int)=  0.01259274
 Iteration  2 RMS(Cart)=  0.01616126 RMS(Int)=  0.00168754
 Iteration  3 RMS(Cart)=  0.00014929 RMS(Int)=  0.00168264
 Iteration  4 RMS(Cart)=  0.00000059 RMS(Int)=  0.00168264
 Variable       Old X    -DE/DX   Delta X   Delta X   Delta X     New X
                                 (Linear)    (Quad)   (Total)
    R1        2.05230   0.00010  -0.00002   0.03406   0.03404   2.08634
    R2        2.05977   0.00003  -0.00002   0.02687   0.02685   2.08662
    R3        2.06331   0.00000   0.00006   0.01847   0.01854   2.08185
    R4        2.83831  -0.00020   0.00020  -0.03538  -0.03518   2.80312
    R5        2.86275   0.00012  -0.00003   0.06014   0.06011   2.92286
    R6        2.28192   0.00022  -0.00009   0.06400   0.06392   2.34584
    R7        2.07272   0.00006  -0.00007   0.03424   0.03417   2.10689
    R8        2.07460   0.00002   0.00007   0.06902   0.06909   2.14368
    R9        2.62829  -0.00028  -0.00005  -0.18668  -0.18674   2.44156
   R10        1.82566  -0.00003   0.00002   0.03358   0.03360   1.85926
    A1        1.92714  -0.00004   0.00046  -0.01272  -0.01229   1.91485
    A2        1.90355  -0.00004  -0.00015   0.01686   0.01670   1.92025
    A3        1.92420  -0.00004   0.00010   0.02142   0.02150   1.94570
    A4        1.87171   0.00010  -0.00035   0.03338   0.03274   1.90445
    A5        1.93790   0.00000   0.00055  -0.04428  -0.04387   1.89402
    A6        1.89809   0.00003  -0.00066  -0.01349  -0.01430   1.88379
    A7        2.05054  -0.00007  -0.00008  -0.06056  -0.06096   1.98959
    A8        2.15034  -0.00036   0.00029  -0.03786  -0.03778   2.11256
    A9        2.08222   0.00043  -0.00022   0.09789   0.09723   2.17945
   A10        1.89191  -0.00005   0.00032  -0.06821  -0.06937   1.82254
   A11        1.88075  -0.00001  -0.00019  -0.07857  -0.08239   1.79836
   A12        1.95227   0.00020  -0.00019   0.05641   0.05575   2.00802
   A13        1.86139   0.00003  -0.00002  -0.04177  -0.04777   1.81362
   A14        1.93601  -0.00011   0.00009   0.01437   0.01525   1.95125
   A15        1.93808  -0.00006  -0.00001   0.10716   0.10730   2.04538
   A16        1.85008  -0.00025   0.00027   0.04217   0.04244   1.89252
    D1        2.89715  -0.00003  -0.00555  -0.00253  -0.00909   2.88806
    D2       -0.25787  -0.00002  -0.00617  -0.04823  -0.05338  -0.31125
    D3        0.75565   0.00005  -0.00658   0.02914   0.02165   0.77730
    D4       -2.39936   0.00007  -0.00720  -0.01656  -0.02264  -2.42200
    D5       -1.29980  -0.00009  -0.00608   0.02260   0.01539  -1.28440
    D6        1.82837  -0.00008  -0.00670  -0.02310  -0.02889   1.79948
    D7        0.94589   0.00000  -0.00224  -0.24569  -0.24580   0.70009
    D8       -1.06232   0.00000  -0.00229  -0.12146  -0.12821  -1.19053
    D9        3.08589  -0.00005  -0.00203  -0.23784  -0.24045   2.84544
   D10       -2.18283  -0.00001  -0.00166  -0.20082  -0.19840  -2.38123
   D11        2.09215  -0.00001  -0.00170  -0.07658  -0.08081   2.01134
   D12       -0.04282  -0.00006  -0.00145  -0.19296  -0.19306  -0.23588
   D13        0.04224   0.00002   0.00118  -0.09634  -0.09326  -0.05102
   D14        2.15692   0.00001   0.00152  -0.13464  -0.13299   2.02393
   D15       -2.05962  -0.00006   0.00155  -0.10869  -0.10916  -2.16878
         Item               Value     Threshold  Converged?
 Maximum Force            0.000428     0.000450     YES
 RMS     Force            0.000129     0.000300     YES
 Maximum Displacement     0.429851     0.001800     NO 
 RMS     Displacement     0.157754     0.001200     NO 
 Predicted change in Energy=-2.349182D-03
 GradGradGradGradGradGradGradGradGradGradGradGradGradGradGradGradGradGrad

                          Input orientation:                          
 ---------------------------------------------------------------------
 Center     Atomic      Atomic             Coordinates (Angstroms)
 Number     Number       Type             X           Y           Z
 ---------------------------------------------------------------------
      1          6           0        0.609519    0.134805    1.333757
      2          1           0        1.636292    0.016108    1.721773
      3          1           0       -0.049983   -0.626435    1.786315
      4          1           0        0.226231    1.137491    1.581510
      5          6           0        0.564853   -0.019733   -0.140844
      6          6           0       -0.859625   -0.219255   -0.709493
      7          1           0       -1.495193    0.480422   -0.118265
      8          1           0       -1.148938   -1.245008   -0.320949
      9          8           0       -0.975052   -0.015022   -1.980034
     10          1           0       -0.103830    0.281622   -2.327864
     11          8           0        1.595727    0.075005   -0.825905
 ---------------------------------------------------------------------
                    Distance matrix (angstroms):
                    1          2          3          4          5
     1  C    0.000000
     2  H    1.104042   0.000000
     3  H    1.104190   1.805699   0.000000
     4  H    1.101666   1.807053   1.797129   0.000000
     5  C    1.483350   2.149095   2.111883   2.102459   0.000000
     6  C    2.541380   3.492284   2.655254   2.875506   1.546708
     7  H    2.580239   3.661629   2.634614   2.506846   2.120013
     8  H    2.781026   3.677041   2.455789   3.344659   2.114430
     9  O    3.676211   4.530282   3.926189   3.931407   2.398739
    10  H    3.733349   4.415663   4.213542   4.015552   2.306731
    11  O    2.374937   2.548682   3.166081   2.966486   1.241364
                    6          7          8          9         10
     6  C    0.000000
     7  H    1.114920   0.000000
     8  H    1.134389   1.771464   0.000000
     9  O    1.292017   1.995544   2.072598   0.000000
    10  H    1.855055   2.618729   2.729571   0.983875   0.000000
    11  O    2.475660   3.196702   3.087167   2.819400   2.277513
                   11
    11  O    0.000000
 Stoichiometry    C3H6O2
 Framework group  C1[X(C3H6O2)]
 Deg. of freedom    27
 Full point group                 C1      NOp   1
 Largest Abelian subgroup         C1      NOp   1
 Largest concise Abelian subgroup C1      NOp   1
                         Standard orientation:                         
 ---------------------------------------------------------------------
 Center     Atomic      Atomic             Coordinates (Angstroms)
 Number     Number       Type             X           Y           Z
 ---------------------------------------------------------------------
      1          6           0       -1.722805   -0.608184   -0.083356
      2          1           0       -2.613610    0.007714    0.131224
      3          1           0       -1.681859   -1.460687    0.617214
      4          1           0       -1.768663   -0.991115   -1.115310
      5          6           0       -0.472519    0.177552    0.057106
      6          6           0        0.809081   -0.685937    0.121879
      7          1           0        0.639034   -1.492127   -0.629245
      8          1           0        0.709678   -1.217064    1.119307
      9          8           0        1.910421   -0.047906   -0.100099
     10          1           0        1.690450    0.885980   -0.318000
     11          8           0       -0.492617    1.418746    0.052729
 ---------------------------------------------------------------------
 Rotational constants (GHZ):      9.3884853      3.9143809      2.8861685
 Standard basis: Aug-CC-pVTZ (5D, 7F)
 There are   425 symmetry adapted cartesian basis functions of A   symmetry.
 There are   368 symmetry adapted basis functions of A   symmetry.
   368 basis functions,   522 primitive gaussians,   425 cartesian basis functions
    20 alpha electrons       20 beta electrons
       nuclear repulsion energy       178.0954894574 Hartrees.
 NAtoms=   11 NActive=   11 NUniq=   11 SFac= 1.00D+00 NAtFMM=   60 NAOKFM=F Big=F
 Integral buffers will be    131072 words long.
 Raffenetti 2 integral format.
 Two-electron integral symmetry is turned on.
 Nuclear repulsion after empirical dispersion term =      178.0917899281 Hartrees.
 One-electron integrals computed using PRISM.
 NBasis=   368 RedAO= T EigKep=  1.34D-05  NBF=   368
 NBsUse=   368 1.00D-06 EigRej= -1.00D+00 NBFU=   368
 Initial guess from the checkpoint file:  "hydroxyacetone_Conf-wb97-opt.chk"
 B after Tr=     0.000000    0.000000    0.000000
         Rot=    0.999277    0.008741    0.001822   -0.036961 Ang=   4.36 deg.
 Gradient too large for Newton-Raphson -- use scaled steepest descent instead.
     Accept linear search using points  3 and  4.
 Gradient too large for Newton-Raphson -- use scaled steepest descent instead.
     Accept linear search using points  1 and  2.
 Gradient too large for Newton-Raphson -- use scaled steepest descent instead.
     Accept linear search using points  1 and  2.
 Gradient too large for Newton-Raphson -- use scaled steepest descent instead.
     Accept linear search using points  1 and  2.
 Gradient too large for Newton-Raphson -- use scaled steepest descent instead.
 Gradient too large for Newton-Raphson -- use scaled steepest descent instead.
 Gradient too large for Newton-Raphson -- use scaled steepest descent instead.
 Restarting incremental Fock formation.
 Gradient too large for Newton-Raphson -- use scaled steepest descent instead.
     Accept linear search using points  1 and  2.
 Gradient too large for Newton-Raphson -- use scaled steepest descent instead.
     Accept linear search using points  2 and  3.
     Minimum is close to point  3 DX= -1.02D-01 DF= -7.17D-07 DXR=  6.80D-02 DFR=  3.29D-03 which will be used.
 Gradient too large for Newton-Raphson -- use scaled steepest descent instead.
 Gradient too large for Newton-Raphson -- use scaled steepest descent instead.
 Gradient too large for Newton-Raphson -- use scaled steepest descent instead.
     Accept linear search using points  1 and  2.
 LinEq1:  Iter=  0 NonCon=     1 RMS=9.77D-05 Max=3.63D-03 NDo=     1
 AX will form     1 AO Fock derivatives at one time.
 LinEq1:  Iter=  1 NonCon=     1 RMS=1.75D-05 Max=7.90D-04 NDo=     1
 LinEq1:  Iter=  2 NonCon=     1 RMS=1.31D-05 Max=4.20D-04 NDo=     1
 LinEq1:  Iter=  3 NonCon=     1 RMS=4.52D-06 Max=9.47D-05 NDo=     1
 LinEq1:  Iter=  4 NonCon=     1 RMS=2.91D-06 Max=4.07D-05 NDo=     1
 LinEq1:  Iter=  5 NonCon=     1 RMS=9.96D-07 Max=1.64D-05 NDo=     1
 LinEq1:  Iter=  6 NonCon=     1 RMS=3.64D-07 Max=6.76D-06 NDo=     1
 LinEq1:  Iter=  7 NonCon=     1 RMS=1.46D-07 Max=1.99D-06 NDo=     1
 LinEq1:  Iter=  8 NonCon=     1 RMS=3.53D-08 Max=3.83D-07 NDo=     1
 LinEq1:  Iter=  9 NonCon=     1 RMS=1.30D-08 Max=1.40D-07 NDo=     1
 LinEq1:  Iter= 10 NonCon=     0 RMS=3.81D-09 Max=4.09D-08 NDo=     1
 Linear equations converged to 1.180D-08 1.180D-07 after    10 iterations.
     Accept linear search using points  1 and  2.
     Minimum is close to point  2 DX= -1.67D-04 DF= -3.75D-12 DXR=  1.67D-04 DFR=  2.76D-08 which will be used.
 LinEq1:  Iter=  0 NonCon=     1 RMS=6.24D-07 Max=2.26D-05 NDo=     1
 LinEq1:  Iter=  1 NonCon=     1 RMS=2.59D-07 Max=3.46D-06 NDo=     1
 LinEq1:  Iter=  2 NonCon=     1 RMS=1.58D-07 Max=5.33D-06 NDo=     1
 LinEq1:  Iter=  3 NonCon=     1 RMS=5.63D-08 Max=6.60D-07 NDo=     1
 LinEq1:  Iter=  4 NonCon=     1 RMS=3.20D-08 Max=6.42D-07 NDo=     1
 LinEq1:  Iter=  5 NonCon=     1 RMS=9.59D-09 Max=1.68D-07 NDo=     1
 LinEq1:  Iter=  6 NonCon=     1 RMS=2.70D-09 Max=9.35D-08 NDo=     1
 LinEq1:  Iter=  7 NonCon=     1 RMS=1.14D-09 Max=4.04D-08 NDo=     1
 LinEq1:  Iter=  8 NonCon=     1 RMS=4.67D-10 Max=1.38D-08 NDo=     1
 LinEq1:  Iter=  9 NonCon=     0 RMS=1.66D-10 Max=3.54D-09 NDo=     1
 Linear equations converged to 7.497D-10 7.497D-09 after     9 iterations.
 SCF Done:  E(RwB97XD) =  -268.375710891     a.u. after   15 cycles
            Convg  =    0.6159D-08                    54 Fock formations.
              S**2 =  0.0000                  -V/T =  2.0060
 Calling FoFJK, ICntrl=      2127 FMM=F ISym2X=0 I1Cent= 0 IOpClX= 0 NMat=1 NMatS=1 NMatT=0.
 ***** Axes restored to original set *****
 -------------------------------------------------------------------
 Center     Atomic                   Forces (Hartrees/Bohr)
 Number     Number              X              Y              Z
 -------------------------------------------------------------------
      1        6           0.003304284   -0.007267720    0.015132771
      2        1          -0.010473042    0.002317498   -0.004604478
      3        1           0.003785325    0.008660376    0.001152681
      4        1           0.002116237   -0.007089489    0.001097360
      5        6           0.034158445    0.007349773   -0.022499854
      6        6           0.017226912   -0.010297653    0.098126579
      7        1           0.002894719   -0.005291352   -0.001812126
      8        1           0.002102830    0.012164281   -0.013275839
      9        8           0.012828432    0.012244747   -0.090454300
     10        1          -0.015690012   -0.008349088    0.003303040
     11        8          -0.052254131   -0.004441374    0.013834167
 -------------------------------------------------------------------
 Cartesian Forces:  Max     0.098126579 RMS     0.027229371

 GradGradGradGradGradGradGradGradGradGradGradGradGradGradGradGradGradGrad
 Berny optimization.
 Using GEDIIS/GDIIS optimizer.
 FormGI is forming the generalized inverse of G from B-inverse, IUseBI=4.
 Internal  Forces:  Max     0.086574097 RMS     0.017811570
 Search for a local minimum.
 Step number  21 out of a maximum of   51
 All quantities printed in internal units (Hartrees-Bohrs-Radians)
 Mixed Optimization -- RFO/linear search
 Update second derivatives using D2CorX and points    7    8    9   10   11
                                                     12   13   14   16   18
                                                     19   21   20
 ITU=  0  1  0  0  0  0  0  0  0  0  0  0  1  1  1  1  0 -1  1  1
 ITU=  0
 Use linear search instead of GDIIS.
 Energy rises -- skip Quadratic/GDIIS search.
 Quartic linear search produced a step of -0.99452.
 Iteration  1 RMS(Cart)=  0.14766718 RMS(Int)=  0.01225132
 Iteration  2 RMS(Cart)=  0.01683942 RMS(Int)=  0.00014708
 Iteration  3 RMS(Cart)=  0.00017654 RMS(Int)=  0.00000912
 Iteration  4 RMS(Cart)=  0.00000003 RMS(Int)=  0.00000912
 Variable       Old X    -DE/DX   Delta X   Delta X   Delta X     New X
                                 (Linear)    (Quad)   (Total)
    R1        2.08634  -0.01161  -0.03385   0.00000  -0.03385   2.05248
    R2        2.08662  -0.00776  -0.02670   0.00000  -0.02670   2.05991
    R3        2.08185  -0.00694  -0.01843   0.00000  -0.01843   2.06341
    R4        2.80312   0.01231   0.03499   0.00000   0.03499   2.83811
    R5        2.92286  -0.01638  -0.05978   0.00000  -0.05978   2.86308
    R6        2.34584  -0.05137  -0.06357   0.00000  -0.06357   2.28227
    R7        2.10689  -0.00593  -0.03399   0.00000  -0.03399   2.07291
    R8        2.14368  -0.01608  -0.06871   0.00000  -0.06871   2.07498
    R9        2.44156   0.08657   0.18571   0.00000   0.18571   2.62727
   R10        1.85926  -0.01758  -0.03341   0.00000  -0.03341   1.82584
    A1        1.91485  -0.00118   0.01222   0.00000   0.01222   1.92707
    A2        1.92025  -0.00154  -0.01661   0.00000  -0.01661   1.90364
    A3        1.94570  -0.00226  -0.02138   0.00000  -0.02138   1.92432
    A4        1.90445  -0.00482  -0.03256   0.00000  -0.03256   1.87189
    A5        1.89402   0.00734   0.04363   0.00000   0.04363   1.93766
    A6        1.88379   0.00253   0.01422   0.00000   0.01422   1.89801
    A7        1.98959   0.01519   0.06062   0.00000   0.06063   2.05021
    A8        2.11256   0.01278   0.03757   0.00000   0.03757   2.15014
    A9        2.17945  -0.02792  -0.09669   0.00000  -0.09669   2.08276
   A10        1.82254   0.00098   0.06899   0.00000   0.06900   1.89154
   A11        1.79836   0.00735   0.08194   0.00000   0.08196   1.88032
   A12        2.00802  -0.00432  -0.05544   0.00000  -0.05544   1.95258
   A13        1.81362   0.00051   0.04751   0.00000   0.04754   1.86116
   A14        1.95125   0.00597  -0.01516   0.00000  -0.01517   1.93609
   A15        2.04538  -0.00921  -0.10672   0.00000  -0.10672   1.93866
   A16        1.89252   0.00469  -0.04221   0.00000  -0.04221   1.85031
    D1        2.88806   0.00094   0.00904   0.00000   0.00905   2.89710
    D2       -0.31125   0.00100   0.05309   0.00000   0.05308  -0.25817
    D3        0.77730  -0.00102  -0.02153   0.00000  -0.02153   0.75578
    D4       -2.42200  -0.00096   0.02251   0.00000   0.02251  -2.39949
    D5       -1.28440  -0.00070  -0.01531   0.00000  -0.01530  -1.29971
    D6        1.79948  -0.00064   0.02874   0.00000   0.02873   1.82821
    D7        0.70009   0.00184   0.24445   0.00000   0.24444   0.94453
    D8       -1.19053  -0.00159   0.12750   0.00000   0.12753  -1.06300
    D9        2.84544   0.00745   0.23913   0.00000   0.23914   3.08458
   D10       -2.38123   0.00013   0.19731   0.00000   0.19729  -2.18394
   D11        2.01134  -0.00329   0.08037   0.00000   0.08038   2.09172
   D12       -0.23588   0.00574   0.19200   0.00000   0.19199  -0.04389
   D13       -0.05102   0.00064   0.09275   0.00000   0.09274   0.04172
   D14        2.02393   0.00334   0.13226   0.00000   0.13226   2.15619
   D15       -2.16878   0.00198   0.10856   0.00000   0.10857  -2.06020
         Item               Value     Threshold  Converged?
 Maximum Force            0.086574     0.000450     NO 
 RMS     Force            0.017812     0.000300     NO 
 Maximum Displacement     0.426807     0.001800     NO 
 RMS     Displacement     0.156897     0.001200     NO 
 Predicted change in Energy=-3.096286D-04
 GradGradGradGradGradGradGradGradGradGradGradGradGradGradGradGradGradGrad

                          Input orientation:                          
 ---------------------------------------------------------------------
 Center     Atomic      Atomic             Coordinates (Angstroms)
 Number     Number       Type             X           Y           Z
 ---------------------------------------------------------------------
      1          6           0        0.643784    0.096191    1.380371
      2          1           0        1.690985    0.020015    1.658294
      3          1           0        0.068336   -0.705702    1.843031
      4          1           0        0.242974    1.040219    1.755116
      5          6           0        0.499263    0.069828   -0.114291
      6          6           0       -0.887880   -0.160751   -0.678310
      7          1           0       -1.566522    0.582516   -0.242118
      8          1           0       -1.231728   -1.143437   -0.329359
      9          8           0       -0.900744   -0.090621   -2.066773
     10          1           0        0.015918    0.055766   -2.334787
     11          8           0        1.425613    0.235975   -0.871174
 ---------------------------------------------------------------------
                    Distance matrix (angstroms):
                    1          2          3          4          5
     1  C    0.000000
     2  H    1.086127   0.000000
     3  H    1.090059   1.787116   0.000000
     4  H    1.091912   1.773957   1.756834   0.000000
     5  C    1.501864   2.136526   2.149013   2.121798   0.000000
     6  C    2.578795   3.484673   2.751088   2.939851   1.515075
     7  H    2.784679   3.813047   2.946203   2.733626   2.132289
     8  H    2.824429   3.721107   2.569252   3.359782   2.124758
     9  O    3.781966   4.539319   4.074801   4.146532   2.407892
    10  H    3.768056   4.330337   4.246968   4.212838   2.272536
    11  O    2.387520   2.552503   3.177400   2.990459   1.207726
                    6          7          8          9         10
     6  C    0.000000
     7  H    1.096934   0.000000
     8  H    1.098030   1.760288   0.000000
     9  O    1.390292   2.055660   2.058295   0.000000
    10  H    1.899380   2.675976   2.648858   0.966194   0.000000
    11  O    2.355173   3.077121   3.042664   2.635917   2.040067
                   11
    11  O    0.000000
 Stoichiometry    C3H6O2
 Framework group  C1[X(C3H6O2)]
 Deg. of freedom    27
 Full point group                 C1      NOp   1
 Largest Abelian subgroup         C1      NOp   1
 Largest concise Abelian subgroup C1      NOp   1
                         Standard orientation:                         
 ---------------------------------------------------------------------
 Center     Atomic      Atomic             Coordinates (Angstroms)
 Number     Number       Type             X           Y           Z
 ---------------------------------------------------------------------
      1          6           0       -1.839199   -0.456887   -0.011886
      2          1           0       -2.593761    0.286354    0.228745
      3          1           0       -1.899636   -1.297619    0.679305
      4          1           0       -2.029494   -0.847056   -1.013797
      5          6           0       -0.471721    0.163589    0.012831
      6          6           0        0.720038   -0.771844    0.024056
      7          1           0        0.628009   -1.459424   -0.825667
      8          1           0        0.655593   -1.384759    0.932820
      9          8           0        1.923703   -0.077922   -0.026686
     10          1           0        1.691290    0.859868   -0.018720
     11          8           0       -0.287042    1.357108    0.010100
 ---------------------------------------------------------------------
 Rotational constants (GHZ):     10.1735661      3.8467877      2.8916753
 Standard basis: Aug-CC-pVTZ (5D, 7F)
 There are   425 symmetry adapted cartesian basis functions of A   symmetry.
 There are   368 symmetry adapted basis functions of A   symmetry.
   368 basis functions,   522 primitive gaussians,   425 cartesian basis functions
    20 alpha electrons       20 beta electrons
       nuclear repulsion energy       178.5016655951 Hartrees.
 NAtoms=   11 NActive=   11 NUniq=   11 SFac= 1.00D+00 NAtFMM=   60 NAOKFM=F Big=F
 Integral buffers will be    131072 words long.
 Raffenetti 2 integral format.
 Two-electron integral symmetry is turned on.
 Nuclear repulsion after empirical dispersion term =      178.4981465416 Hartrees.
 One-electron integrals computed using PRISM.
 NBasis=   368 RedAO= T EigKep=  1.21D-05  NBF=   368
 NBsUse=   368 1.00D-06 EigRej= -1.00D+00 NBFU=   368
 Lowest energy guess from the checkpoint file:  "hydroxyacetone_Conf-wb97-opt.chk"
 B after Tr=     0.000000    0.000000    0.000000
         Rot=   -0.072222    0.953392   -0.292899   -0.006179 Ang= 188.28 deg.
 B after Tr=     0.000000    0.000000    0.000000
         Rot=    0.999283   -0.008712   -0.001816    0.036797 Ang=  -4.34 deg.
 Gradient too large for Newton-Raphson -- use scaled steepest descent instead.
     Minimum is close to point  3 DX=  4.38D-02 DF= -1.31D-02 DXR=  9.86D-02 DFR=  9.31D-03 which will be used.
 Gradient too large for Newton-Raphson -- use scaled steepest descent instead.
 Gradient too large for Newton-Raphson -- use scaled steepest descent instead.
     Minimum is close to point  2 DX=  7.87D-03 DF= -8.68D-05 DXR=  1.55D-02 DFR=  2.40D-04 which will be used.
 Gradient too large for Newton-Raphson -- use scaled steepest descent instead.
     Accept linear search using points  1 and  2.
 Gradient too large for Newton-Raphson -- use scaled steepest descent instead.
     Accept linear search using points  3 and  4.
 Gradient too large for Newton-Raphson -- use scaled steepest descent instead.
 Gradient too large for Newton-Raphson -- use scaled steepest descent instead.
     Accept linear search using points  1 and  2.
 Restarting incremental Fock formation.
 Gradient too large for Newton-Raphson -- use scaled steepest descent instead.
     Accept linear search using points  1 and  2.
 Gradient too large for Newton-Raphson -- use scaled steepest descent instead.
     Minimum is close to point  4 DX=  1.70D-01 DF= -1.46D-04 DXR=  8.22D-02 DFR=  6.87D-03 which will be used.
 Gradient too large for Newton-Raphson -- use scaled steepest descent instead.
 Gradient too large for Newton-Raphson -- use scaled steepest descent instead.
 Gradient too large for Newton-Raphson -- use scaled steepest descent instead.
 Gradient too large for Newton-Raphson -- use scaled steepest descent instead.
     Accept linear search using points  1 and  2.
     Minimum is close to point  2 DX= -8.77D-02 DF= -7.10D-06 DXR=  9.62D-02 DFR=  9.34D-03 which will be used.
 Gradient too large for Newton-Raphson -- use scaled steepest descent instead.
 Gradient too large for Newton-Raphson -- use scaled steepest descent instead.
 Restarting incremental Fock formation.
 Gradient too large for Newton-Raphson -- use scaled steepest descent instead.
 Gradient too large for Newton-Raphson -- use scaled steepest descent instead.
     Accept linear search using points  1 and  2.
     Minimum is close to point  2 DX= -6.50D-02 DF= -1.27D-06 DXR=  6.28D-02 DFR=  4.63D-03 which will be used.
 Gradient too large for Newton-Raphson -- use scaled steepest descent instead.
     Minimum is close to point  3 DX=  2.17D-02 DF= -2.32D-06 DXR=  9.81D-02 DFR=  9.71D-03 which will be used.
 Gradient too large for Newton-Raphson -- use scaled steepest descent instead.
     Minimum is close to point  4 DX=  2.49D-03 DF= -2.08D-10 DXR=  6.07D-04 DFR=  3.69D-07 which will be used.
 Gradient too large for Newton-Raphson -- use scaled steepest descent instead.
     Minimum is close to point  3 DX=  1.05D-02 DF= -3.76D-07 DXR=  4.97D-02 DFR=  2.48D-03 which will be used.
 Gradient too large for Newton-Raphson -- use scaled steepest descent instead.
 Gradient too large for Newton-Raphson -- use scaled steepest descent instead.
 Restarting incremental Fock formation.
 Gradient too large for Newton-Raphson -- use scaled steepest descent instead.
     Accept linear search using points  1 and  2.
 LinEq1:  Iter=  0 NonCon=     1 RMS=8.93D-05 Max=2.98D-03 NDo=     1
 AX will form     1 AO Fock derivatives at one time.
 LinEq1:  Iter=  1 NonCon=     1 RMS=1.16D-05 Max=3.07D-04 NDo=     1
 LinEq1:  Iter=  2 NonCon=     1 RMS=8.87D-06 Max=2.62D-04 NDo=     1
 LinEq1:  Iter=  3 NonCon=     1 RMS=3.24D-06 Max=7.85D-05 NDo=     1
 LinEq1:  Iter=  4 NonCon=     1 RMS=1.77D-06 Max=5.68D-05 NDo=     1
 LinEq1:  Iter=  5 NonCon=     1 RMS=6.27D-07 Max=1.53D-05 NDo=     1
 LinEq1:  Iter=  6 NonCon=     1 RMS=3.34D-07 Max=5.59D-06 NDo=     1
 LinEq1:  Iter=  7 NonCon=     1 RMS=1.50D-07 Max=2.48D-06 NDo=     1
 LinEq1:  Iter=  8 NonCon=     1 RMS=4.26D-08 Max=4.37D-07 NDo=     1
 LinEq1:  Iter=  9 NonCon=     1 RMS=1.70D-08 Max=2.57D-07 NDo=     1
 LinEq1:  Iter= 10 NonCon=     0 RMS=4.35D-09 Max=6.34D-08 NDo=     1
 Linear equations converged to 1.180D-08 1.180D-07 after    10 iterations.
     Minimum is close to point  2 DX=  4.45D-05 DF= -1.71D-13 DXR=  4.45D-05 DFR=  1.87D-09 which will be used.
 LinEq1:  Iter=  0 NonCon=     1 RMS=7.17D-07 Max=1.16D-05 NDo=     1
 LinEq1:  Iter=  1 NonCon=     1 RMS=1.98D-07 Max=2.36D-06 NDo=     1
 LinEq1:  Iter=  2 NonCon=     1 RMS=7.49D-08 Max=8.34D-07 NDo=     1
 LinEq1:  Iter=  3 NonCon=     1 RMS=2.75D-08 Max=5.17D-07 NDo=     1
 LinEq1:  Iter=  4 NonCon=     1 RMS=1.12D-08 Max=2.10D-07 NDo=     1
 LinEq1:  Iter=  5 NonCon=     1 RMS=8.27D-09 Max=2.30D-07 NDo=     1
 LinEq1:  Iter=  6 NonCon=     1 RMS=3.62D-09 Max=1.20D-07 NDo=     1
 LinEq1:  Iter=  7 NonCon=     1 RMS=1.19D-09 Max=3.46D-08 NDo=     1
 LinEq1:  Iter=  8 NonCon=     1 RMS=4.95D-10 Max=1.15D-08 NDo=     1
 LinEq1:  Iter=  9 NonCon=     0 RMS=1.56D-10 Max=2.49D-09 NDo=     1
 Linear equations converged to 8.728D-10 8.728D-09 after     9 iterations.
 SCF Done:  E(RwB97XD) =  -268.392076126     a.u. after   26 cycles
            Convg  =    0.6266D-08                    86 Fock formations.
              S**2 =  0.0000                  -V/T =  2.0058
 Calling FoFJK, ICntrl=      2127 FMM=F ISym2X=0 I1Cent= 0 IOpClX= 0 NMat=1 NMatS=1 NMatT=0.
 ***** Axes restored to original set *****
 -------------------------------------------------------------------
 Center     Atomic                   Forces (Hartrees/Bohr)
 Number     Number              X              Y              Z
 -------------------------------------------------------------------
      1        6          -0.000248989    0.000070411   -0.000135443
      2        1           0.000032040   -0.000017367    0.000010643
      3        1           0.000094088   -0.000052176   -0.000001076
      4        1           0.000147231    0.000019282   -0.000015563
      5        6          -0.000089129    0.000054131   -0.000122333
      6        6           0.000192595   -0.000146739    0.000220349
      7        1          -0.000010591    0.000037261   -0.000024984
      8        1           0.000010156    0.000055759   -0.000105014
      9        8          -0.000102702    0.000014420   -0.000215945
     10        1          -0.000078193   -0.000029683    0.000154492
     11        8           0.000053495   -0.000005299    0.000234873
 -------------------------------------------------------------------
 Cartesian Forces:  Max     0.000248989 RMS     0.000112317

 GradGradGradGradGradGradGradGradGradGradGradGradGradGradGradGradGradGrad
 Berny optimization.
 Using GEDIIS/GDIIS optimizer.
 FormGI is forming the generalized inverse of G from B-inverse, IUseBI=4.
 Internal  Forces:  Max     0.000258566 RMS     0.000087631
 Search for a local minimum.
 Step number  22 out of a maximum of   51
 All quantities printed in internal units (Hartrees-Bohrs-Radians)
 Mixed Optimization -- En-DIIS/RFO-DIIS
 Update second derivatives using D2CorX and points    7    8    9   10   11
                                                     12   13   14   16   18
                                                     19   21   20   22
 ITU=  0  0  1  0  0  0  0  0  0  0  0  0  0  1  1  1  1  0 -1  1
 ITU=  1  0
 Use linear search instead of GDIIS.
     Eigenvalues ---   -0.00007   0.00023   0.00631   0.01215   0.02757
     Eigenvalues ---    0.05592   0.06505   0.07058   0.07637   0.11165
     Eigenvalues ---    0.12858   0.14986   0.16023   0.16510   0.17780
     Eigenvalues ---    0.20769   0.24697   0.29246   0.32221   0.33835
     Eigenvalues ---    0.33995   0.34388   0.34465   0.35243   0.42567
     Eigenvalues ---    0.52359   1.11338
 RFO step:  Lambda=-1.00319668D-04 EMin=-6.96590384D-05
 Quartic linear search produced a step of -0.00780.
 Iteration  1 RMS(Cart)=  0.08638075 RMS(Int)=  0.19955608
 Iteration  2 RMS(Cart)=  0.09045305 RMS(Int)=  0.12290155
 Iteration  3 RMS(Cart)=  0.09070593 RMS(Int)=  0.04657379
 Iteration  4 RMS(Cart)=  0.05461469 RMS(Int)=  0.00218351
 Iteration  5 RMS(Cart)=  0.00218907 RMS(Int)=  0.00051382
 Iteration  6 RMS(Cart)=  0.00000284 RMS(Int)=  0.00051381
 Iteration  7 RMS(Cart)=  0.00000000 RMS(Int)=  0.00051381
 Variable       Old X    -DE/DX   Delta X   Delta X   Delta X     New X
                                 (Linear)    (Quad)   (Total)
    R1        2.05248   0.00003   0.00000   0.00748   0.00748   2.05997
    R2        2.05991  -0.00001   0.00000  -0.00483  -0.00483   2.05508
    R3        2.06341  -0.00004   0.00000   0.00217   0.00217   2.06559
    R4        2.83811  -0.00014   0.00000  -0.00886  -0.00885   2.82926
    R5        2.86308  -0.00001   0.00000  -0.01104  -0.01105   2.85203
    R6        2.28227  -0.00011   0.00000   0.00178   0.00178   2.28405
    R7        2.07291   0.00002   0.00000   0.00634   0.00634   2.07925
    R8        2.07498  -0.00009   0.00000  -0.00635  -0.00635   2.06863
    R9        2.62727   0.00006   0.00001   0.00818   0.00819   2.63546
   R10        1.82584  -0.00012   0.00000   0.00547   0.00547   1.83131
    A1        1.92707  -0.00005   0.00000   0.01214   0.01167   1.93874
    A2        1.90364  -0.00005   0.00000  -0.05028  -0.05217   1.85147
    A3        1.92432  -0.00005   0.00000  -0.01340  -0.01446   1.90986
    A4        1.87189   0.00008   0.00000   0.04117   0.04132   1.91321
    A5        1.93766   0.00004   0.00000   0.05259   0.05240   1.99006
    A6        1.89801   0.00004   0.00000  -0.04371  -0.04446   1.85355
    A7        2.05021   0.00003   0.00000  -0.00332  -0.00374   2.04648
    A8        2.15014  -0.00026   0.00000  -0.02540  -0.02576   2.12437
    A9        2.08276   0.00023   0.00000   0.02808   0.02760   2.11036
   A10        1.89154  -0.00004   0.00000  -0.01924  -0.01922   1.87233
   A11        1.88032   0.00003   0.00000   0.01345   0.01348   1.89380
   A12        1.95258   0.00014   0.00000   0.00306   0.00304   1.95562
   A13        1.86116   0.00003   0.00000   0.00935   0.00942   1.87058
   A14        1.93609  -0.00007   0.00000   0.00319   0.00316   1.93925
   A15        1.93866  -0.00009   0.00000  -0.00953  -0.00956   1.92911
   A16        1.85031  -0.00023   0.00000   0.00203   0.00203   1.85234
    D1        2.89710  -0.00003   0.00000  -0.64531  -0.64638   2.25073
    D2       -0.25817  -0.00001   0.00000  -0.69952  -0.69972  -0.95788
    D3        0.75578   0.00004   0.00000  -0.68748  -0.68816   0.06762
    D4       -2.39949   0.00006   0.00000  -0.74169  -0.74150  -3.14099
    D5       -1.29971  -0.00010   0.00000  -0.74177  -0.74132  -2.04103
    D6        1.82821  -0.00008   0.00000  -0.79598  -0.79466   1.03355
    D7        0.94453   0.00001   0.00001   0.00270   0.00224   0.94677
    D8       -1.06300  -0.00002   0.00001  -0.00540  -0.00578  -1.06878
    D9        3.08458  -0.00001   0.00001  -0.00454  -0.00496   3.07961
   D10       -2.18394   0.00000   0.00001   0.05516   0.05556  -2.12838
   D11        2.09172  -0.00003   0.00000   0.04706   0.04754   2.13926
   D12       -0.04389  -0.00002   0.00001   0.04791   0.04835   0.00447
   D13        0.04172   0.00003   0.00000  -0.02633  -0.02634   0.01538
   D14        2.15619   0.00003   0.00001  -0.04660  -0.04660   2.10959
   D15       -2.06020  -0.00004   0.00000  -0.03899  -0.03897  -2.09917
         Item               Value     Threshold  Converged?
 Maximum Force            0.000259     0.000450     YES
 RMS     Force            0.000088     0.000300     YES
 Maximum Displacement     1.019329     0.001800     NO 
 RMS     Displacement     0.315157     0.001200     NO 
 Predicted change in Energy=-2.070029D-04
 GradGradGradGradGradGradGradGradGradGradGradGradGradGradGradGradGradGrad

                          Input orientation:                          
 ---------------------------------------------------------------------
 Center     Atomic      Atomic             Coordinates (Angstroms)
 Number     Number       Type             X           Y           Z
 ---------------------------------------------------------------------
      1          6           0        0.609700    0.116677    1.381372
      2          1           0        1.511647   -0.432817    1.651256
      3          1           0       -0.259518   -0.278357    1.902014
      4          1           0        0.782380    1.151479    1.688212
      5          6           0        0.468562    0.140904   -0.108942
      6          6           0       -0.859329   -0.287170   -0.684468
      7          1           0       -1.636691    0.324799   -0.202968
      8          1           0       -1.043152   -1.327502   -0.397724
      9          8           0       -0.898012   -0.148034   -2.071598
     10          1           0       -0.027389    0.187931   -2.332887
     11          8           0        1.351802    0.552090   -0.824267
 ---------------------------------------------------------------------
                    Distance matrix (angstroms):
                    1          2          3          4          5
     1  C    0.000000
     2  H    1.090087   0.000000
     3  H    1.087502   1.795484   0.000000
     4  H    1.093062   1.744474   1.782047   0.000000
     5  C    1.497179   2.124966   2.179409   2.085547   0.000000
     6  C    2.566873   3.331419   2.655135   3.224055   1.509229
     7  H    2.756759   3.731509   2.586765   3.179916   2.115360
     8  H    2.825377   3.394964   2.646428   3.718742   2.127179
     9  O    3.777072   4.443782   4.026692   4.318405   2.408947
    10  H    3.769175   4.315942   4.266813   4.213477   2.279059
    11  O    2.367519   2.669046   3.273927   2.645007   1.208667
                    6          7          8          9         10
     6  C    0.000000
     7  H    1.100290   0.000000
     8  H    1.094670   1.766441   0.000000
     9  O    1.394626   2.064217   2.052818   0.000000
    10  H    1.906601   2.673039   2.659542   0.969087   0.000000
    11  O    2.369177   3.060843   3.074184   2.666021   2.076225
                   11
    11  O    0.000000
 Stoichiometry    C3H6O2
 Framework group  C1[X(C3H6O2)]
 Deg. of freedom    27
 Full point group                 C1      NOp   1
 Largest Abelian subgroup         C1      NOp   1
 Largest concise Abelian subgroup C1      NOp   1
                         Standard orientation:                         
 ---------------------------------------------------------------------
 Center     Atomic      Atomic             Coordinates (Angstroms)
 Number     Number       Type             X           Y           Z
 ---------------------------------------------------------------------
      1          6           0       -1.820589   -0.483448   -0.009813
      2          1           0       -2.435460   -0.079116    0.794388
      3          1           0       -1.800209   -1.570293    0.021983
      4          1           0       -2.285295   -0.152203   -0.942074
      5          6           0       -0.466029    0.152991    0.030878
      6          6           0        0.730439   -0.766833    0.018193
      7          1           0        0.627869   -1.424322   -0.858064
      8          1           0        0.688225   -1.404120    0.907230
      9          8           0        1.932802   -0.061316   -0.021193
     10          1           0        1.694141    0.877913   -0.016688
     11          8           0       -0.326827    1.353301    0.003402
 ---------------------------------------------------------------------
 Rotational constants (GHZ):     10.1813841      3.8401760      2.8880713
 Standard basis: Aug-CC-pVTZ (5D, 7F)
 There are   425 symmetry adapted cartesian basis functions of A   symmetry.
 There are   368 symmetry adapted basis functions of A   symmetry.
   368 basis functions,   522 primitive gaussians,   425 cartesian basis functions
    20 alpha electrons       20 beta electrons
       nuclear repulsion energy       178.4389262008 Hartrees.
 NAtoms=   11 NActive=   11 NUniq=   11 SFac= 1.00D+00 NAtFMM=   60 NAOKFM=F Big=F
 Integral buffers will be    131072 words long.
 Raffenetti 2 integral format.
 Two-electron integral symmetry is turned on.
 Nuclear repulsion after empirical dispersion term =      178.4354282973 Hartrees.
 One-electron integrals computed using PRISM.
 NBasis=   368 RedAO= T EigKep=  1.01D-05  NBF=   368
 NBsUse=   368 1.00D-06 EigRej= -1.00D+00 NBFU=   368
 Initial guess from the checkpoint file:  "hydroxyacetone_Conf-wb97-opt.chk"
 B after Tr=     0.000000    0.000000    0.000000
         Rot=    0.999378   -0.034386   -0.005234   -0.005729 Ang=  -4.04 deg.
 Gradient too large for Newton-Raphson -- use scaled steepest descent instead.
     Minimum is close to point  4 DX=  2.97D-02 DF= -5.23D-05 DXR=  2.42D-02 DFR=  5.88D-04 which will be used.
 Gradient too large for Newton-Raphson -- use scaled steepest descent instead.
 Gradient too large for Newton-Raphson -- use scaled steepest descent instead.
     Minimum is close to point  3 DX=  2.95D-02 DF= -4.12D-05 DXR=  8.95D-02 DFR=  8.08D-03 which will be used.
 Gradient too large for Newton-Raphson -- use scaled steepest descent instead.
     Minimum is close to point  2 DX=  3.41D-02 DF= -1.39D-05 DXR=  6.38D-02 DFR=  4.09D-03 which will be used.
 Gradient too large for Newton-Raphson -- use scaled steepest descent instead.
     Accept linear search using points  1 and  2.
 Gradient too large for Newton-Raphson -- use scaled steepest descent instead.
     Minimum is close to point  4 DX=  5.31D-02 DF= -3.36D-06 DXR=  2.47D-02 DFR=  6.09D-04 which will be used.
 Gradient too large for Newton-Raphson -- use scaled steepest descent instead.
 Restarting incremental Fock formation.
 Gradient too large for Newton-Raphson -- use scaled steepest descent instead.
     Accept linear search using points  1 and  2.
 Gradient too large for Newton-Raphson -- use scaled steepest descent instead.
 Gradient too large for Newton-Raphson -- use scaled steepest descent instead.
     Minimum is close to point  3 DX=  5.62D-02 DF= -4.63D-07 DXR=  7.43D-02 DFR=  5.56D-03 which will be used.
 Gradient too large for Newton-Raphson -- use scaled steepest descent instead.
     Accept linear search using points  1 and  2.
 Gradient too large for Newton-Raphson -- use scaled steepest descent instead.
 Gradient too large for Newton-Raphson -- use scaled steepest descent instead.
 LinEq1:  Iter=  0 NonCon=     1 RMS=7.94D-05 Max=1.91D-03 NDo=     1
 AX will form     1 AO Fock derivatives at one time.
 LinEq1:  Iter=  1 NonCon=     1 RMS=8.25D-06 Max=2.37D-04 NDo=     1
 LinEq1:  Iter=  2 NonCon=     1 RMS=2.66D-06 Max=7.69D-05 NDo=     1
 LinEq1:  Iter=  3 NonCon=     1 RMS=1.90D-06 Max=6.99D-05 NDo=     1
 LinEq1:  Iter=  4 NonCon=     1 RMS=8.55D-07 Max=2.63D-05 NDo=     1
 LinEq1:  Iter=  5 NonCon=     1 RMS=3.28D-07 Max=6.14D-06 NDo=     1
 LinEq1:  Iter=  6 NonCon=     1 RMS=1.15D-07 Max=2.15D-06 NDo=     1
 LinEq1:  Iter=  7 NonCon=     1 RMS=2.86D-08 Max=4.11D-07 NDo=     1
 LinEq1:  Iter=  8 NonCon=     1 RMS=1.42D-08 Max=2.21D-07 NDo=     1
 LinEq1:  Iter=  9 NonCon=     1 RMS=6.93D-09 Max=1.45D-07 NDo=     1
 LinEq1:  Iter= 10 NonCon=     0 RMS=2.10D-09 Max=2.87D-08 NDo=     1
 Linear equations converged to 1.180D-08 1.180D-07 after    10 iterations.
     Minimum is close to point  2 DX=  5.20D-05 DF= -2.27D-13 DXR=  5.20D-05 DFR=  2.68D-09 which will be used.
 LinEq1:  Iter=  0 NonCon=     1 RMS=2.31D-07 Max=5.77D-06 NDo=     1
 LinEq1:  Iter=  1 NonCon=     1 RMS=1.06D-07 Max=2.68D-06 NDo=     1
 LinEq1:  Iter=  2 NonCon=     1 RMS=6.58D-08 Max=1.47D-06 NDo=     1
 LinEq1:  Iter=  3 NonCon=     1 RMS=1.49D-08 Max=2.29D-07 NDo=     1
 LinEq1:  Iter=  4 NonCon=     1 RMS=4.53D-09 Max=9.13D-08 NDo=     1
 LinEq1:  Iter=  5 NonCon=     1 RMS=1.87D-09 Max=2.92D-08 NDo=     1
 LinEq1:  Iter=  6 NonCon=     1 RMS=7.53D-10 Max=1.49D-08 NDo=     1
 LinEq1:  Iter=  7 NonCon=     1 RMS=3.82D-10 Max=7.03D-09 NDo=     1
 LinEq1:  Iter=  8 NonCon=     0 RMS=1.17D-10 Max=2.64D-09 NDo=     1
 Linear equations converged to 2.829D-10 2.829D-09 after     8 iterations.
 SCF Done:  E(RwB97XD) =  -268.391265698     a.u. after   16 cycles
            Convg  =    0.3051D-08                    58 Fock formations.
              S**2 =  0.0000                  -V/T =  2.0058
 Calling FoFJK, ICntrl=      2127 FMM=F ISym2X=0 I1Cent= 0 IOpClX= 0 NMat=1 NMatS=1 NMatT=0.
 ***** Axes restored to original set *****
 -------------------------------------------------------------------
 Center     Atomic                   Forces (Hartrees/Bohr)
 Number     Number              X              Y              Z
 -------------------------------------------------------------------
      1        6           0.005609988    0.004372985    0.002938715
      2        1          -0.001834073   -0.001611701    0.000354708
      3        1           0.000256401   -0.001133662   -0.000681973
      4        1          -0.001709032   -0.001446310    0.001944660
      5        6          -0.000925600    0.003804176    0.001299455
      6        6           0.001397375    0.001957647   -0.006650575
      7        1           0.000749972   -0.001330387   -0.000806661
      8        1          -0.000407668   -0.001162359    0.001824775
      9        8           0.002535422    0.000969700    0.001120902
     10        1          -0.002881367   -0.000847303    0.001239504
     11        8          -0.002791417   -0.003572788   -0.002583511
 -------------------------------------------------------------------
 Cartesian Forces:  Max     0.006650575 RMS     0.002444561

 GradGradGradGradGradGradGradGradGradGradGradGradGradGradGradGradGradGrad
 Berny optimization.
 Using GEDIIS/GDIIS optimizer.
 FormGI is forming the generalized inverse of G from B-inverse, IUseBI=4.
 Internal  Forces:  Max     0.006167869 RMS     0.001941330
 Search for a local minimum.
 Step number  23 out of a maximum of   51
 All quantities printed in internal units (Hartrees-Bohrs-Radians)
 Mixed Optimization -- RFO/linear search
 Update second derivatives using D2CorX and points    7    8    9   10   11
                                                     12   13   14   16   18
                                                     19   21   20   23   22
 DE=  8.10D-04 DEPred=-2.07D-04 R=-3.92D+00
 Trust test=-3.92D+00 RLast= 1.77D+00 DXMaxT set to 1.64D-01
 ITU= -1  0  0  1  0  0  0  0  0  0  0  0  0  0  1  1  1  1  0 -1
 ITU=  1  1  0
 Use linear search instead of GDIIS.
 Energy rises -- skip Quadratic/GDIIS search.
 Quartic linear search produced a step of -0.92704.
 Iteration  1 RMS(Cart)=  0.08673598 RMS(Int)=  0.17919128
 Iteration  2 RMS(Cart)=  0.09042400 RMS(Int)=  0.10260402
 Iteration  3 RMS(Cart)=  0.09084938 RMS(Int)=  0.02659891
 Iteration  4 RMS(Cart)=  0.03097662 RMS(Int)=  0.00069137
 Iteration  5 RMS(Cart)=  0.00071001 RMS(Int)=  0.00003465
 Iteration  6 RMS(Cart)=  0.00000034 RMS(Int)=  0.00003465
 Variable       Old X    -DE/DX   Delta X   Delta X   Delta X     New X
                                 (Linear)    (Quad)   (Total)
    R1        2.05997  -0.00062  -0.00694   0.00000  -0.00694   2.05303
    R2        2.05508  -0.00012   0.00448   0.00000   0.00448   2.05956
    R3        2.06559  -0.00109  -0.00202   0.00000  -0.00202   2.06357
    R4        2.82926   0.00475   0.00821   0.00000   0.00821   2.83747
    R5        2.85203   0.00014   0.01024   0.00000   0.01024   2.86227
    R6        2.28405  -0.00173  -0.00165   0.00000  -0.00165   2.28240
    R7        2.07925  -0.00162  -0.00588   0.00000  -0.00588   2.07337
    R8        2.06863   0.00165   0.00589   0.00000   0.00589   2.07451
    R9        2.63546  -0.00233  -0.00759   0.00000  -0.00759   2.62787
   R10        1.83131  -0.00322  -0.00507   0.00000  -0.00507   1.82624
    A1        1.93874  -0.00105  -0.01082   0.00000  -0.01079   1.92795
    A2        1.85147   0.00039   0.04836   0.00000   0.04849   1.89996
    A3        1.90986   0.00043   0.01341   0.00000   0.01348   1.92334
    A4        1.91321  -0.00106  -0.03831   0.00000  -0.03832   1.87489
    A5        1.99006  -0.00242  -0.04858   0.00000  -0.04857   1.94149
    A6        1.85355   0.00411   0.04122   0.00000   0.04128   1.89483
    A7        2.04648   0.00272   0.00346   0.00000   0.00349   2.04997
    A8        2.12437   0.00355   0.02388   0.00000   0.02391   2.14828
    A9        2.11036  -0.00617  -0.02559   0.00000  -0.02556   2.08480
   A10        1.87233   0.00054   0.01781   0.00000   0.01781   1.89014
   A11        1.89380  -0.00096  -0.01250   0.00000  -0.01250   1.88130
   A12        1.95562   0.00026  -0.00282   0.00000  -0.00282   1.95280
   A13        1.87058  -0.00053  -0.00873   0.00000  -0.00873   1.86184
   A14        1.93925  -0.00042  -0.00293   0.00000  -0.00293   1.93632
   A15        1.92911   0.00102   0.00886   0.00000   0.00886   1.93797
   A16        1.85234  -0.00066  -0.00188   0.00000  -0.00188   1.85046
    D1        2.25073  -0.00242   0.59922   0.00000   0.59929   2.85002
    D2       -0.95788  -0.00102   0.64867   0.00000   0.64868  -0.30920
    D3        0.06762   0.00043   0.63795   0.00000   0.63800   0.70562
    D4       -3.14099   0.00183   0.68740   0.00000   0.68739  -2.45360
    D5       -2.04103   0.00037   0.68724   0.00000   0.68721  -1.35382
    D6        1.03355   0.00177   0.73669   0.00000   0.73660   1.77015
    D7        0.94677   0.00072  -0.00208   0.00000  -0.00204   0.94472
    D8       -1.06878   0.00154   0.00536   0.00000   0.00538  -1.06340
    D9        3.07961   0.00073   0.00460   0.00000   0.00463   3.08424
   D10       -2.12838  -0.00106  -0.05150   0.00000  -0.05153  -2.17991
   D11        2.13926  -0.00025  -0.04407   0.00000  -0.04410   2.09516
   D12        0.00447  -0.00105  -0.04483   0.00000  -0.04485  -0.04039
   D13        0.01538  -0.00047   0.02442   0.00000   0.02442   0.03980
   D14        2.10959   0.00011   0.04320   0.00000   0.04320   2.15279
   D15       -2.09917  -0.00015   0.03613   0.00000   0.03612  -2.06305
         Item               Value     Threshold  Converged?
 Maximum Force            0.006168     0.000450     NO 
 RMS     Force            0.001941     0.000300     NO 
 Maximum Displacement     0.946141     0.001800     NO 
 RMS     Displacement     0.292519     0.001200     NO 
 Predicted change in Energy=-1.393491D-04
 GradGradGradGradGradGradGradGradGradGradGradGradGradGradGradGradGradGrad

                          Input orientation:                          
 ---------------------------------------------------------------------
 Center     Atomic      Atomic             Coordinates (Angstroms)
 Number     Number       Type             X           Y           Z
 ---------------------------------------------------------------------
      1          6           0        0.643518    0.096100    1.379631
      2          1           0        1.688134   -0.016401    1.656078
      3          1           0        0.039908   -0.682108    1.846394
      4          1           0        0.281704    1.057254    1.750744
      5          6           0        0.497474    0.074926   -0.114622
      6          6           0       -0.887202   -0.169943   -0.677534
      7          1           0       -1.573178    0.563842   -0.236173
      8          1           0       -1.219168   -1.158185   -0.333576
      9          8           0       -0.903403   -0.093203   -2.065929
     10          1           0        0.010782    0.067615   -2.334893
     11          8           0        1.421433    0.260104   -0.870120
 ---------------------------------------------------------------------
                    Distance matrix (angstroms):
                    1          2          3          4          5
     1  C    0.000000
     2  H    1.086416   0.000000
     3  H    1.089872   1.787746   0.000000
     4  H    1.091995   1.771932   1.758692   0.000000
     5  C    1.501523   2.135741   2.151291   2.119226   0.000000
     6  C    2.577947   3.478747   2.737163   2.961232   1.514648
     7  H    2.782687   3.814899   2.914022   2.762586   2.131059
     8  H    2.824519   3.703349   2.562067   3.391928   2.124938
     9  O    3.781624   4.536000   4.067298   4.158729   2.407970
    10  H    3.768136   4.329944   4.248070   4.212507   2.272999
    11  O    2.386090   2.555242   3.189957   2.967046   1.207794
                    6          7          8          9         10
     6  C    0.000000
     7  H    1.097179   0.000000
     8  H    1.097785   1.760735   0.000000
     9  O    1.390608   2.056286   2.057898   0.000000
    10  H    1.899907   2.675779   2.649648   0.966405   0.000000
    11  O    2.356231   3.076010   3.045028   2.638114   2.042681
                   11
    11  O    0.000000
 Stoichiometry    C3H6O2
 Framework group  C1[X(C3H6O2)]
 Deg. of freedom    27
 Full point group                 C1      NOp   1
 Largest Abelian subgroup         C1      NOp   1
 Largest concise Abelian subgroup C1      NOp   1
                         Standard orientation:                         
 ---------------------------------------------------------------------
 Center     Atomic      Atomic             Coordinates (Angstroms)
 Number     Number       Type             X           Y           Z
 ---------------------------------------------------------------------
      1          6           0       -1.837930   -0.458637   -0.011260
      2          1           0       -2.587991    0.272432    0.277264
      3          1           0       -1.886831   -1.331753    0.639200
      4          1           0       -2.047202   -0.796500   -1.028368
      5          6           0       -0.471325    0.162896    0.014365
      6          6           0        0.720724   -0.771498    0.023704
      7          1           0        0.627783   -1.456937   -0.827963
      8          1           0        0.657973   -1.386189    0.931091
      9          8           0        1.924338   -0.076810   -0.026399
     10          1           0        1.691530    0.861102   -0.018686
     11          8           0       -0.289847    1.356970    0.009725
 ---------------------------------------------------------------------
 Rotational constants (GHZ):     10.1732431      3.8463317      2.8914494
 Standard basis: Aug-CC-pVTZ (5D, 7F)
 There are   425 symmetry adapted cartesian basis functions of A   symmetry.
 There are   368 symmetry adapted basis functions of A   symmetry.
   368 basis functions,   522 primitive gaussians,   425 cartesian basis functions
    20 alpha electrons       20 beta electrons
       nuclear repulsion energy       178.4957038105 Hartrees.
 NAtoms=   11 NActive=   11 NUniq=   11 SFac= 1.00D+00 NAtFMM=   60 NAOKFM=F Big=F
 Integral buffers will be    131072 words long.
 Raffenetti 2 integral format.
 Two-electron integral symmetry is turned on.
 Nuclear repulsion after empirical dispersion term =      178.4921857751 Hartrees.
 One-electron integrals computed using PRISM.
 NBasis=   368 RedAO= T EigKep=  1.20D-05  NBF=   368
 NBsUse=   368 1.00D-06 EigRej= -1.00D+00 NBFU=   368
 Lowest energy guess from the checkpoint file:  "hydroxyacetone_Conf-wb97-opt.chk"
 B after Tr=     0.000000    0.000000    0.000000
         Rot=   -0.068123    0.953759   -0.292647   -0.007757 Ang= 187.81 deg.
 B after Tr=     0.000000    0.000000    0.000000
         Rot=    0.999458    0.032123    0.004915    0.005325 Ang=   3.77 deg.
 Gradient too large for Newton-Raphson -- use scaled steepest descent instead.
 Gradient too large for Newton-Raphson -- use scaled steepest descent instead.
 Gradient too large for Newton-Raphson -- use scaled steepest descent instead.
     Accept linear search using points  1 and  2.
 Gradient too large for Newton-Raphson -- use scaled steepest descent instead.
 Gradient too large for Newton-Raphson -- use scaled steepest descent instead.
     Accept linear search using points  1 and  2.
 Gradient too large for Newton-Raphson -- use scaled steepest descent instead.
     Accept linear search using points  1 and  2.
 Gradient too large for Newton-Raphson -- use scaled steepest descent instead.
     Accept linear search using points  1 and  2.
 Restarting incremental Fock formation.
 Gradient too large for Newton-Raphson -- use scaled steepest descent instead.
     Minimum is close to point  4 DX=  1.57D-01 DF= -1.21D-04 DXR=  8.03D-02 DFR=  6.52D-03 which will be used.
 Gradient too large for Newton-Raphson -- use scaled steepest descent instead.
 Gradient too large for Newton-Raphson -- use scaled steepest descent instead.
     Accept linear search using points  1 and  2.
 Gradient too large for Newton-Raphson -- use scaled steepest descent instead.
     Minimum is close to point  3 DX=  1.62D-02 DF= -6.90D-06 DXR=  7.47D-02 DFR=  5.62D-03 which will be used.
 Gradient too large for Newton-Raphson -- use scaled steepest descent instead.
 Gradient too large for Newton-Raphson -- use scaled steepest descent instead.
 Gradient too large for Newton-Raphson -- use scaled steepest descent instead.
 Restarting incremental Fock formation.
 Gradient too large for Newton-Raphson -- use scaled steepest descent instead.
     Minimum is close to point  2 DX=  1.12D-02 DF= -8.09D-08 DXR=  3.61D-02 DFR=  1.31D-03 which will be used.
 Gradient too large for Newton-Raphson -- use scaled steepest descent instead.
 Gradient too large for Newton-Raphson -- use scaled steepest descent instead.
     Accept linear search using points  1 and  2.
 Gradient too large for Newton-Raphson -- use scaled steepest descent instead.
     Minimum is close to point  5 DX=  2.39D-01 DF= -7.15D-07 DXR=  5.51D-02 DFR=  3.05D-03 which will be used.
 Gradient too large for Newton-Raphson -- use scaled steepest descent instead.
     Minimum is close to point  3 DX= -1.86D-03 DF= -6.79D-09 DXR=  9.39D-03 DFR=  8.82D-05 which will be used.
 LinEq1:  Iter=  0 NonCon=     1 RMS=8.97D-05 Max=3.00D-03 NDo=     1
 AX will form     1 AO Fock derivatives at one time.
 LinEq1:  Iter=  1 NonCon=     1 RMS=1.35D-05 Max=4.77D-04 NDo=     1
 LinEq1:  Iter=  2 NonCon=     1 RMS=1.04D-05 Max=3.28D-04 NDo=     1
 LinEq1:  Iter=  3 NonCon=     1 RMS=3.66D-06 Max=9.09D-05 NDo=     1
 LinEq1:  Iter=  4 NonCon=     1 RMS=1.80D-06 Max=5.32D-05 NDo=     1
 LinEq1:  Iter=  5 NonCon=     1 RMS=5.09D-07 Max=8.63D-06 NDo=     1
 LinEq1:  Iter=  6 NonCon=     1 RMS=1.73D-07 Max=3.39D-06 NDo=     1
 LinEq1:  Iter=  7 NonCon=     1 RMS=6.37D-08 Max=7.93D-07 NDo=     1
 LinEq1:  Iter=  8 NonCon=     1 RMS=3.11D-08 Max=3.89D-07 NDo=     1
 LinEq1:  Iter=  9 NonCon=     1 RMS=1.17D-08 Max=1.28D-07 NDo=     1
 LinEq1:  Iter= 10 NonCon=     0 RMS=2.97D-09 Max=3.93D-08 NDo=     1
 Linear equations converged to 1.180D-08 1.180D-07 after    10 iterations.
     Accept linear search using points  1 and  2.
     Minimum is close to point  2 DX= -1.49D-04 DF= -2.05D-12 DXR=  1.49D-04 DFR=  2.19D-08 which will be used.
 LinEq1:  Iter=  0 NonCon=     1 RMS=6.05D-07 Max=1.13D-05 NDo=     1
 LinEq1:  Iter=  1 NonCon=     1 RMS=2.29D-07 Max=4.11D-06 NDo=     1
 LinEq1:  Iter=  2 NonCon=     1 RMS=1.42D-07 Max=4.47D-06 NDo=     1
 LinEq1:  Iter=  3 NonCon=     1 RMS=6.74D-08 Max=1.50D-06 NDo=     1
 LinEq1:  Iter=  4 NonCon=     1 RMS=4.22D-08 Max=1.06D-06 NDo=     1
 LinEq1:  Iter=  5 NonCon=     1 RMS=1.55D-08 Max=5.41D-07 NDo=     1
 LinEq1:  Iter=  6 NonCon=     1 RMS=5.31D-09 Max=1.39D-07 NDo=     1
 LinEq1:  Iter=  7 NonCon=     1 RMS=1.64D-09 Max=2.87D-08 NDo=     1
 LinEq1:  Iter=  8 NonCon=     1 RMS=6.17D-10 Max=1.27D-08 NDo=     1
 LinEq1:  Iter=  9 NonCon=     0 RMS=1.87D-10 Max=2.87D-09 NDo=     1
 Linear equations converged to 7.324D-10 7.324D-09 after     9 iterations.
 SCF Done:  E(RwB97XD) =  -268.392079712     a.u. after   22 cycles
            Convg  =    0.7205D-08                    78 Fock formations.
              S**2 =  0.0000                  -V/T =  2.0058
 Calling FoFJK, ICntrl=      2127 FMM=F ISym2X=0 I1Cent= 0 IOpClX= 0 NMat=1 NMatS=1 NMatT=0.
 ***** Axes restored to original set *****
 -------------------------------------------------------------------
 Center     Atomic                   Forces (Hartrees/Bohr)
 Number     Number              X              Y              Z
 -------------------------------------------------------------------
      1        6           0.000020239    0.000074974    0.000110200
      2        1          -0.000077062   -0.000024072    0.000000890
      3        1           0.000040205    0.000030634    0.000021112
      4        1           0.000026891   -0.000051729    0.000045805
      5        6           0.000110582    0.000176301   -0.000041746
      6        6           0.000304174    0.000003953   -0.000270598
      7        1          -0.000001562   -0.000075486   -0.000033460
      8        1           0.000001733   -0.000008433    0.000010605
      9        8           0.000097428    0.000095906   -0.000103554
     10        1          -0.000289466   -0.000045867    0.000234383
     11        8          -0.000233162   -0.000176182    0.000026364
 -------------------------------------------------------------------
 Cartesian Forces:  Max     0.000304174 RMS     0.000123993

 GradGradGradGradGradGradGradGradGradGradGradGradGradGradGradGradGradGrad
 Berny optimization.
 Using GEDIIS/GDIIS optimizer.
 FormGI is forming the generalized inverse of G from B-inverse, IUseBI=4.
 Internal  Forces:  Max     0.000346584 RMS     0.000105071
 Search for a local minimum.
 Step number  24 out of a maximum of   51
 All quantities printed in internal units (Hartrees-Bohrs-Radians)
 Mixed Optimization -- En-DIIS/RFO-DIIS
 Update second derivatives using D2CorX and points   19   20   22   24
 ITU=  0 -1  0  0  1  0  0  0  0  0  0  0  0  0  0  1  1  1  1  0
 ITU= -1  1  1  0
 Use linear search instead of GDIIS.
     Eigenvalues ---   -0.00319   0.00014   0.00153   0.00995   0.02551
     Eigenvalues ---    0.05341   0.05609   0.07543   0.07569   0.11076
     Eigenvalues ---    0.12280   0.14598   0.15875   0.16657   0.17172
     Eigenvalues ---    0.20599   0.23266   0.27962   0.30494   0.32933
     Eigenvalues ---    0.33950   0.34463   0.34530   0.35235   0.41407
     Eigenvalues ---    0.51732   1.09923
 RFO step:  Lambda=-3.20133588D-03 EMin=-3.19435916D-03
 I=     1 Eig=   -3.19D-03 Dot1=  6.11D-05
 I=     1 Stepn=  4.09D-01 RXN=   4.09D-01 EDone=F
 Mixed    1 eigenvectors in step.  Raw Step.Grad=  6.11D-05.
 RFO eigenvector is Hessian eigenvector with negative curvature.
 Taking step of  4.09D-01 in eigenvector direction(s).  Step.Grad= -2.42D-05.
 Quartic linear search produced a step of -0.01916.
 Iteration  1 RMS(Cart)=  0.08610169 RMS(Int)=  0.00332002
 Iteration  2 RMS(Cart)=  0.00391979 RMS(Int)=  0.00044951
 Iteration  3 RMS(Cart)=  0.00000806 RMS(Int)=  0.00044947
 Iteration  4 RMS(Cart)=  0.00000000 RMS(Int)=  0.00044947
 Variable       Old X    -DE/DX   Delta X   Delta X   Delta X     New X
                                 (Linear)    (Quad)   (Total)
    R1        2.05303  -0.00007  -0.00001  -0.00642  -0.00643   2.04660
    R2        2.05956  -0.00004   0.00001  -0.00253  -0.00252   2.05704
    R3        2.06357  -0.00004   0.00000   0.00239   0.00239   2.06596
    R4        2.83747   0.00018   0.00001   0.00619   0.00620   2.84366
    R5        2.86227  -0.00004   0.00002   0.01831   0.01832   2.88059
    R6        2.28240  -0.00022   0.00000  -0.01368  -0.01368   2.26872
    R7        2.07337  -0.00006  -0.00001  -0.01453  -0.01454   2.05883
    R8        2.07451   0.00001   0.00001   0.00083   0.00084   2.07535
    R9        2.62787  -0.00013  -0.00001   0.03261   0.03260   2.66047
   R10        1.82624  -0.00035  -0.00001  -0.01580  -0.01580   1.81044
    A1        1.92795  -0.00005  -0.00002   0.01099   0.01102   1.93897
    A2        1.89996  -0.00003   0.00007   0.01790   0.01782   1.91778
    A3        1.92334   0.00000   0.00002   0.01393   0.01389   1.93724
    A4        1.87489  -0.00005  -0.00006  -0.02384  -0.02417   1.85073
    A5        1.94149   0.00004  -0.00007  -0.01941  -0.01957   1.92192
    A6        1.89483   0.00009   0.00006   0.00012  -0.00003   1.89479
    A7        2.04997   0.00014   0.00000  -0.02028  -0.02087   2.02909
    A8        2.14828   0.00009   0.00004  -0.02505  -0.02555   2.12273
    A9        2.08480  -0.00023  -0.00004   0.04630   0.04561   2.13041
   A10        1.89014   0.00001   0.00003   0.02749   0.02769   1.91783
   A11        1.88130  -0.00005  -0.00002  -0.02343  -0.02343   1.85787
   A12        1.95280   0.00014   0.00000   0.04218   0.04206   1.99486
   A13        1.86184  -0.00001  -0.00001  -0.01191  -0.01193   1.84991
   A14        1.93632  -0.00010   0.00000  -0.04141  -0.04193   1.89439
   A15        1.93797   0.00001   0.00001   0.00556   0.00556   1.94353
   A16        1.85046  -0.00026   0.00000  -0.04164  -0.04164   1.80882
    D1        2.85002  -0.00005   0.00090  -0.06742  -0.06591   2.78410
    D2       -0.30920   0.00000   0.00098  -0.00251  -0.00230  -0.31151
    D3        0.70562  -0.00001   0.00096  -0.07781  -0.07603   0.62959
    D4       -2.45360   0.00003   0.00104  -0.01290  -0.01242  -2.46602
    D5       -1.35382  -0.00003   0.00104  -0.03733  -0.03566  -1.38947
    D6        1.77015   0.00002   0.00111   0.02758   0.02795   1.79810
    D7        0.94472  -0.00002   0.00000  -0.11235  -0.11204   0.83269
    D8       -1.06340   0.00001   0.00001  -0.10034  -0.09964  -1.16303
    D9        3.08424  -0.00005   0.00001  -0.11814  -0.11711   2.96713
   D10       -2.17991  -0.00007  -0.00008  -0.17409  -0.17520  -2.35511
   D11        2.09516  -0.00004  -0.00007  -0.16207  -0.16280   1.93236
   D12       -0.04039  -0.00010  -0.00007  -0.17987  -0.18027  -0.22066
   D13        0.03980  -0.00001   0.00004   0.05801   0.05857   0.09837
   D14        2.15279   0.00003   0.00007   0.09326   0.09277   2.24557
   D15       -2.06305  -0.00004   0.00005   0.05525   0.05533  -2.00771
         Item               Value     Threshold  Converged?
 Maximum Force            0.000347     0.000450     YES
 RMS     Force            0.000105     0.000300     YES
 Maximum Displacement     0.183261     0.001800     NO 
 RMS     Displacement     0.086439     0.001200     NO 
 Predicted change in Energy=-3.257510D-04
 GradGradGradGradGradGradGradGradGradGradGradGradGradGradGradGradGradGrad

                          Input orientation:                          
 ---------------------------------------------------------------------
 Center     Atomic      Atomic             Coordinates (Angstroms)
 Number     Number       Type             X           Y           Z
 ---------------------------------------------------------------------
      1          6           0        0.646832    0.123269    1.378933
      2          1           0        1.667356   -0.051684    1.696493
      3          1           0       -0.033858   -0.592911    1.835727
      4          1           0        0.316980    1.110022    1.714686
      5          6           0        0.530971    0.063870   -0.120226
      6          6           0       -0.864041   -0.191201   -0.679249
      7          1           0       -1.583857    0.466864   -0.193662
      8          1           0       -1.137202   -1.211895   -0.379796
      9          8           0       -0.969959   -0.020021   -2.072644
     10          1           0       -0.067011    0.140303   -2.349819
     11          8           0        1.493788    0.163385   -0.830443
 ---------------------------------------------------------------------
                    Distance matrix (angstroms):
                    1          2          3          4          5
     1  C    0.000000
     2  H    1.083015   0.000000
     3  H    1.088538   1.790654   0.000000
     4  H    1.093258   1.781406   1.742906   0.000000
     5  C    1.504802   2.145971   2.139193   2.123000   0.000000
     6  C    2.572498   3.474419   2.678747   2.969666   1.524345
     7  H    2.750834   3.796310   2.764786   2.769228   2.154134
     8  H    2.838762   3.677311   2.551284   3.448594   2.116071
     9  O    3.814175   4.600307   4.059539   4.156570   2.464096
    10  H    3.796506   4.406533   4.249412   4.196190   2.309657
    11  O    2.366493   2.542005   3.164514   2.959507   1.200553
                    6          7          8          9         10
     6  C    0.000000
     7  H    1.089486   0.000000
     8  H    1.098229   1.747106   0.000000
     9  O    1.407860   2.035804   2.077082   0.000000
    10  H    1.880413   2.656403   2.618156   0.958042   0.000000
    11  O    2.389131   3.157449   3.002763   2.765275   2.178332
                   11
    11  O    0.000000
 Stoichiometry    C3H6O2
 Framework group  C1[X(C3H6O2)]
 Deg. of freedom    27
 Full point group                 C1      NOp   1
 Largest Abelian subgroup         C1      NOp   1
 Largest concise Abelian subgroup C1      NOp   1
                         Standard orientation:                         
 ---------------------------------------------------------------------
 Center     Atomic      Atomic             Coordinates (Angstroms)
 Number     Number       Type             X           Y           Z
 ---------------------------------------------------------------------
      1          6           0       -1.816873   -0.514907   -0.048346
      2          1           0       -2.612308    0.155380    0.253187
      3          1           0       -1.803551   -1.410433    0.570337
      4          1           0       -1.987725   -0.857712   -1.072313
      5          6           0       -0.480303    0.174052    0.009476
      6          6           0        0.742763   -0.732305    0.088559
      7          1           0        0.669552   -1.519692   -0.660868
      8          1           0        0.693671   -1.236515    1.062967
      9          8           0        1.970491   -0.064720   -0.081978
     10          1           0        1.721352    0.859470   -0.122555
     11          8           0       -0.389806    1.370778    0.040866
 ---------------------------------------------------------------------
 Rotational constants (GHZ):     10.0034769      3.7433658      2.8276375
 Standard basis: Aug-CC-pVTZ (5D, 7F)
 There are   425 symmetry adapted cartesian basis functions of A   symmetry.
 There are   368 symmetry adapted basis functions of A   symmetry.
   368 basis functions,   522 primitive gaussians,   425 cartesian basis functions
    20 alpha electrons       20 beta electrons
       nuclear repulsion energy       177.3177473937 Hartrees.
 NAtoms=   11 NActive=   11 NUniq=   11 SFac= 1.00D+00 NAtFMM=   60 NAOKFM=F Big=F
 Integral buffers will be    131072 words long.
 Raffenetti 2 integral format.
 Two-electron integral symmetry is turned on.
 Nuclear repulsion after empirical dispersion term =      177.3141602855 Hartrees.
 One-electron integrals computed using PRISM.
 NBasis=   368 RedAO= T EigKep=  1.27D-05  NBF=   368
 NBsUse=   368 1.00D-06 EigRej= -1.00D+00 NBFU=   368
 Initial guess from the checkpoint file:  "hydroxyacetone_Conf-wb97-opt.chk"
 B after Tr=     0.000000    0.000000    0.000000
         Rot=    0.999861    0.006698    0.000698   -0.015222 Ang=   1.91 deg.
 Gradient too large for Newton-Raphson -- use scaled steepest descent instead.
     Minimum is close to point  4 DX=  1.42D-02 DF= -1.06D-06 DXR=  1.17D-02 DFR=  1.37D-04 which will be used.
 Gradient too large for Newton-Raphson -- use scaled steepest descent instead.
     Accept linear search using points  1 and  2.
 Gradient too large for Newton-Raphson -- use scaled steepest descent instead.
     Accept linear search using points  1 and  2.
 Gradient too large for Newton-Raphson -- use scaled steepest descent instead.
 Gradient too large for Newton-Raphson -- use scaled steepest descent instead.
     Accept linear search using points  1 and  2.
 Gradient too large for Newton-Raphson -- use scaled steepest descent instead.
     Minimum is close to point  4 DX=  1.77D-01 DF= -6.28D-06 DXR=  9.42D-02 DFR=  8.95D-03 which will be used.
 Gradient too large for Newton-Raphson -- use scaled steepest descent instead.
 Restarting incremental Fock formation.
 Gradient too large for Newton-Raphson -- use scaled steepest descent instead.
     Accept linear search using points  1 and  2.
 Gradient too large for Newton-Raphson -- use scaled steepest descent instead.
 LinEq1:  Iter=  0 NonCon=     1 RMS=8.56D-05 Max=1.73D-03 NDo=     1
 AX will form     1 AO Fock derivatives at one time.
 LinEq1:  Iter=  1 NonCon=     1 RMS=1.31D-05 Max=4.05D-04 NDo=     1
 LinEq1:  Iter=  2 NonCon=     1 RMS=1.12D-05 Max=2.94D-04 NDo=     1
 LinEq1:  Iter=  3 NonCon=     1 RMS=3.84D-06 Max=9.77D-05 NDo=     1
 LinEq1:  Iter=  4 NonCon=     1 RMS=1.77D-06 Max=3.53D-05 NDo=     1
 LinEq1:  Iter=  5 NonCon=     1 RMS=6.27D-07 Max=1.23D-05 NDo=     1
 LinEq1:  Iter=  6 NonCon=     1 RMS=1.91D-07 Max=3.31D-06 NDo=     1
 LinEq1:  Iter=  7 NonCon=     1 RMS=5.73D-08 Max=4.94D-07 NDo=     1
 LinEq1:  Iter=  8 NonCon=     1 RMS=2.25D-08 Max=2.65D-07 NDo=     1
 LinEq1:  Iter=  9 NonCon=     1 RMS=1.12D-08 Max=1.59D-07 NDo=     1
 LinEq1:  Iter= 10 NonCon=     0 RMS=4.70D-09 Max=5.62D-08 NDo=     1
 Linear equations converged to 1.180D-08 1.180D-07 after    10 iterations.
     Accept linear search using points  1 and  2.
     Minimum is close to point  2 DX= -2.88D-04 DF= -9.21D-12 DXR=  2.88D-04 DFR=  8.30D-08 which will be used.
 LinEq1:  Iter=  0 NonCon=     1 RMS=3.82D-07 Max=1.08D-05 NDo=     1
 LinEq1:  Iter=  1 NonCon=     1 RMS=1.47D-07 Max=1.90D-06 NDo=     1
 LinEq1:  Iter=  2 NonCon=     1 RMS=8.80D-08 Max=1.81D-06 NDo=     1
 LinEq1:  Iter=  3 NonCon=     1 RMS=3.76D-08 Max=9.52D-07 NDo=     1
 LinEq1:  Iter=  4 NonCon=     1 RMS=2.22D-08 Max=5.34D-07 NDo=     1
 LinEq1:  Iter=  5 NonCon=     1 RMS=9.13D-09 Max=2.69D-07 NDo=     1
 LinEq1:  Iter=  6 NonCon=     1 RMS=2.50D-09 Max=4.75D-08 NDo=     1
 LinEq1:  Iter=  7 NonCon=     1 RMS=6.61D-10 Max=1.10D-08 NDo=     1
 LinEq1:  Iter=  8 NonCon=     0 RMS=1.92D-10 Max=2.92D-09 NDo=     1
 Linear equations converged to 4.543D-10 4.543D-09 after     8 iterations.
 SCF Done:  E(RwB97XD) =  -268.390073565     a.u. after   12 cycles
            Convg  =    0.1008D-07                    46 Fock formations.
              S**2 =  0.0000                  -V/T =  2.0058
 Calling FoFJK, ICntrl=      2127 FMM=F ISym2X=0 I1Cent= 0 IOpClX= 0 NMat=1 NMatS=1 NMatT=0.
 ***** Axes restored to original set *****
 -------------------------------------------------------------------
 Center     Atomic                   Forces (Hartrees/Bohr)
 Number     Number              X              Y              Z
 -------------------------------------------------------------------
      1        6          -0.008763880    0.001945028   -0.000612624
      2        1           0.001539609    0.000031350   -0.000094804
      3        1           0.000603096   -0.001905869    0.001911352
      4        1           0.001961708    0.000076122   -0.000259482
      5        6          -0.005449190   -0.005656735    0.009122590
      6        6          -0.003291825    0.002920462   -0.005797765
      7        1          -0.000318092    0.002578580    0.004167263
      8        1           0.001040650   -0.000822524   -0.001291423
      9        8           0.005136188   -0.002920149    0.013820672
     10        1           0.005954157    0.000410390   -0.007883868
     11        8           0.001587578    0.003343346   -0.013081912
 -------------------------------------------------------------------
 Cartesian Forces:  Max     0.013820672 RMS     0.005011748

 GradGradGradGradGradGradGradGradGradGradGradGradGradGradGradGradGradGrad
 Berny optimization.
 Using GEDIIS/GDIIS optimizer.
 FormGI is forming the generalized inverse of G from B-inverse, IUseBI=4.
 Internal  Forces:  Max     0.011196585 RMS     0.004548315
 Search for a local minimum.
 Step number  25 out of a maximum of   51
 All quantities printed in internal units (Hartrees-Bohrs-Radians)
 Mixed Optimization -- RFO/linear search
 Update second derivatives using D2CorX and points   19   20   22   25   24
 ITU=  0  0 -1  0  0  1  0  0  0  0  0  0  0  0  0  0  1  1  1  1
 ITU=  0 -1  1  1  0
 Use linear search instead of GDIIS.
 Energy rises -- skip Quadratic/GDIIS search.
 Quartic linear search produced a step of -0.98604.
 Iteration  1 RMS(Cart)=  0.08466579 RMS(Int)=  0.00331869
 Iteration  2 RMS(Cart)=  0.00384091 RMS(Int)=  0.00000876
 Iteration  3 RMS(Cart)=  0.00000739 RMS(Int)=  0.00000618
 Iteration  4 RMS(Cart)=  0.00000000 RMS(Int)=  0.00000618
 Variable       Old X    -DE/DX   Delta X   Delta X   Delta X     New X
                                 (Linear)    (Quad)   (Total)
    R1        2.04660   0.00142   0.00634   0.00000   0.00634   2.05294
    R2        2.05704   0.00168   0.00249   0.00000   0.00249   2.05953
    R3        2.06596  -0.00060  -0.00235   0.00000  -0.00235   2.06361
    R4        2.84366   0.00059  -0.00611   0.00000  -0.00611   2.83755
    R5        2.88059  -0.00927  -0.01807   0.00000  -0.01807   2.86253
    R6        2.26872   0.00929   0.01349   0.00000   0.01349   2.28221
    R7        2.05883   0.00362   0.01434   0.00000   0.01434   2.07316
    R8        2.07535   0.00015  -0.00083   0.00000  -0.00083   2.07453
    R9        2.66047  -0.00702  -0.03215   0.00000  -0.03215   2.62832
   R10        1.81044   0.00796   0.01558   0.00000   0.01558   1.82602
    A1        1.93897  -0.00091  -0.01087   0.00000  -0.01087   1.92810
    A2        1.91778  -0.00059  -0.01757   0.00000  -0.01757   1.90021
    A3        1.93724  -0.00185  -0.01370   0.00000  -0.01370   1.92354
    A4        1.85073   0.00066   0.02383   0.00000   0.02383   1.87456
    A5        1.92192   0.00264   0.01930   0.00000   0.01930   1.94122
    A6        1.89479   0.00019   0.00003   0.00000   0.00004   1.89483
    A7        2.02909   0.00168   0.02058   0.00000   0.02059   2.04968
    A8        2.12273   0.00958   0.02519   0.00000   0.02520   2.14794
    A9        2.13041  -0.01120  -0.04497   0.00000  -0.04496   2.08544
   A10        1.91783  -0.00059  -0.02731   0.00000  -0.02731   1.89053
   A11        1.85787   0.00292   0.02310   0.00000   0.02310   1.88097
   A12        1.99486  -0.01008  -0.04147   0.00000  -0.04147   1.95339
   A13        1.84991   0.00042   0.01176   0.00000   0.01176   1.86168
   A14        1.89439   0.00707   0.04134   0.00000   0.04135   1.93574
   A15        1.94353   0.00083  -0.00548   0.00000  -0.00548   1.93805
   A16        1.80882   0.01030   0.04106   0.00000   0.04106   1.84988
    D1        2.78410   0.00109   0.06499   0.00000   0.06499   2.84909
    D2       -0.31151  -0.00024   0.00227   0.00000   0.00228  -0.30922
    D3        0.62959   0.00168   0.07497   0.00000   0.07496   0.70454
    D4       -2.46602   0.00035   0.01225   0.00000   0.01226  -2.45377
    D5       -1.38947  -0.00066   0.03516   0.00000   0.03515  -1.35432
    D6        1.79810  -0.00200  -0.02756   0.00000  -0.02755   1.77055
    D7        0.83269  -0.00011   0.11047   0.00000   0.11047   0.94316
    D8       -1.16303  -0.00186   0.09825   0.00000   0.09824  -1.06480
    D9        2.96713   0.00149   0.11548   0.00000   0.11546   3.08260
   D10       -2.35511   0.00183   0.17275   0.00000   0.17277  -2.18234
   D11        1.93236   0.00007   0.16053   0.00000   0.16054   2.09289
   D12       -0.22066   0.00343   0.17776   0.00000   0.17776  -0.04290
   D13        0.09837   0.00070  -0.05776   0.00000  -0.05776   0.04061
   D14        2.24557  -0.00171  -0.09148   0.00000  -0.09147   2.15410
   D15       -2.00771   0.00352  -0.05456   0.00000  -0.05456  -2.06228
         Item               Value     Threshold  Converged?
 Maximum Force            0.011197     0.000450     NO 
 RMS     Force            0.004548     0.000300     NO 
 Maximum Displacement     0.180727     0.001800     NO 
 RMS     Displacement     0.085226     0.001200     NO 
 Predicted change in Energy=-6.608915D-05
 GradGradGradGradGradGradGradGradGradGradGradGradGradGradGradGradGradGrad

                          Input orientation:                          
 ---------------------------------------------------------------------
 Center     Atomic      Atomic             Coordinates (Angstroms)
 Number     Number       Type             X           Y           Z
 ---------------------------------------------------------------------
      1          6           0        0.643563    0.096491    1.379637
      2          1           0        1.687886   -0.016911    1.656634
      3          1           0        0.038841   -0.680877    1.846319
      4          1           0        0.282195    1.058027    1.750250
      5          6           0        0.497928    0.074770   -0.114694
      6          6           0       -0.886890   -0.170252   -0.677553
      7          1           0       -1.573377    0.562501   -0.235540
      8          1           0       -1.218031   -1.158985   -0.334189
      9          8           0       -0.904309   -0.092162   -2.066098
     10          1           0        0.009725    0.068670   -2.335149
     11          8           0        1.422469    0.258730   -0.869617
 ---------------------------------------------------------------------
                    Distance matrix (angstroms):
                    1          2          3          4          5
     1  C    0.000000
     2  H    1.086369   0.000000
     3  H    1.089854   1.787787   0.000000
     4  H    1.092013   1.772067   1.758476   0.000000
     5  C    1.501568   2.135885   2.151125   2.119281   0.000000
     6  C    2.577881   3.478708   2.736356   2.961361   1.514783
     7  H    2.782226   3.814692   2.911936   2.762618   2.131382
     8  H    2.824703   3.702980   2.561821   3.392743   2.124817
     9  O    3.782141   4.536945   4.067324   4.158755   2.408758
    10  H    3.768575   4.331036   4.248216   4.212309   2.273499
    11  O    2.385824   2.555066   3.189607   2.966951   1.207693
                    6          7          8          9         10
     6  C    0.000000
     7  H    1.097072   0.000000
     8  H    1.097791   1.760544   0.000000
     9  O    1.390849   2.056011   2.058165   0.000000
    10  H    1.899639   2.675525   2.649219   0.966288   0.000000
    11  O    2.356704   3.077242   3.044476   2.639808   2.044444
                   11
    11  O    0.000000
 Stoichiometry    C3H6O2
 Framework group  C1[X(C3H6O2)]
 Deg. of freedom    27
 Full point group                 C1      NOp   1
 Largest Abelian subgroup         C1      NOp   1
 Largest concise Abelian subgroup C1      NOp   1
                         Standard orientation:                         
 ---------------------------------------------------------------------
 Center     Atomic      Atomic             Coordinates (Angstroms)
 Number     Number       Type             X           Y           Z
 ---------------------------------------------------------------------
      1          6           0       -1.837700   -0.459356   -0.011799
      2          1           0       -2.588380    0.270930    0.276921
      3          1           0       -1.885818   -1.332837    0.638199
      4          1           0       -2.046445   -0.797272   -1.029016
      5          6           0       -0.471447    0.163042    0.014310
      6          6           0        0.721010   -0.771039    0.024625
      7          1           0        0.628281   -1.457996   -0.825703
      8          1           0        0.658461   -1.384244    0.933037
      9          8           0        1.924996   -0.076640   -0.027225
     10          1           0        1.691958    0.861100   -0.020208
     11          8           0       -0.291150    1.357194    0.010221
 ---------------------------------------------------------------------
 Rotational constants (GHZ):     10.1709722      3.8449117      2.8905072
 Standard basis: Aug-CC-pVTZ (5D, 7F)
 There are   425 symmetry adapted cartesian basis functions of A   symmetry.
 There are   368 symmetry adapted basis functions of A   symmetry.
   368 basis functions,   522 primitive gaussians,   425 cartesian basis functions
    20 alpha electrons       20 beta electrons
       nuclear repulsion energy       178.4786280107 Hartrees.
 NAtoms=   11 NActive=   11 NUniq=   11 SFac= 1.00D+00 NAtFMM=   60 NAOKFM=F Big=F
 Integral buffers will be    131072 words long.
 Raffenetti 2 integral format.
 Two-electron integral symmetry is turned on.
 Nuclear repulsion after empirical dispersion term =      178.4751091166 Hartrees.
 One-electron integrals computed using PRISM.
 NBasis=   368 RedAO= T EigKep=  1.20D-05  NBF=   368
 NBsUse=   368 1.00D-06 EigRej= -1.00D+00 NBFU=   368
 Lowest energy guess from the checkpoint file:  "hydroxyacetone_Conf-wb97-opt.chk"
 B after Tr=     0.000000    0.000000    0.000000
         Rot=    1.000000    0.000082    0.000006   -0.000197 Ang=   0.02 deg.
 B after Tr=     0.000000    0.000000    0.000000
         Rot=    0.999865   -0.006618   -0.000693    0.015025 Ang=  -1.88 deg.
 LinEq1:  Iter=  0 NonCon=     1 RMS=1.22D-06 Max=1.33D-05 NDo=     1
 AX will form     1 AO Fock derivatives at one time.
 LinEq1:  Iter=  1 NonCon=     1 RMS=5.41D-07 Max=1.15D-05 NDo=     1
 LinEq1:  Iter=  2 NonCon=     1 RMS=2.19D-07 Max=3.20D-06 NDo=     1
 LinEq1:  Iter=  3 NonCon=     1 RMS=1.35D-07 Max=3.36D-06 NDo=     1
 LinEq1:  Iter=  4 NonCon=     1 RMS=6.84D-08 Max=1.54D-06 NDo=     1
 LinEq1:  Iter=  5 NonCon=     1 RMS=3.54D-08 Max=1.06D-06 NDo=     1
 LinEq1:  Iter=  6 NonCon=     1 RMS=1.53D-08 Max=5.05D-07 NDo=     1
 LinEq1:  Iter=  7 NonCon=     1 RMS=4.95D-09 Max=1.19D-07 NDo=     1
 LinEq1:  Iter=  8 NonCon=     0 RMS=1.84D-09 Max=2.50D-08 NDo=     1
 Linear equations converged to 3.405D-09 3.405D-08 after     8 iterations.
     Accept linear search using points  1 and  2.
     Minimum is close to point  2 DX= -1.08D-04 DF=  0.00D+00 DXR=  1.08D-04 DFR=  0.00D+00 which will be used.
 SCF Done:  E(RwB97XD) =  -268.392080144     a.u. after    2 cycles
            Convg  =    0.1235D-06                    10 Fock formations.
              S**2 =  0.0000                  -V/T =  2.0058
 Calling FoFJK, ICntrl=      2127 FMM=F ISym2X=0 I1Cent= 0 IOpClX= 0 NMat=1 NMatS=1 NMatT=0.
 ***** Axes restored to original set *****
 -------------------------------------------------------------------
 Center     Atomic                   Forces (Hartrees/Bohr)
 Number     Number              X              Y              Z
 -------------------------------------------------------------------
      1        6          -0.000104158    0.000093229    0.000103296
      2        1          -0.000055325   -0.000021908   -0.000001705
      3        1           0.000050773    0.000004184    0.000046237
      4        1           0.000054288   -0.000048799    0.000040296
      5        6           0.000041938    0.000076181    0.000072518
      6        6           0.000258710    0.000055083   -0.000353771
      7        1          -0.000006098   -0.000038590    0.000020461
      8        1           0.000017098   -0.000021627   -0.000005793
      9        8           0.000176687    0.000067442    0.000115912
     10        1          -0.000200433   -0.000050318    0.000122199
     11        8          -0.000233480   -0.000114876   -0.000159650
 -------------------------------------------------------------------
 Cartesian Forces:  Max     0.000353771 RMS     0.000117571

 GradGradGradGradGradGradGradGradGradGradGradGradGradGradGradGradGradGrad
 Berny optimization.
 Using GEDIIS/GDIIS optimizer.
 FormGI is forming the generalized inverse of G from B-inverse, IUseBI=4.
 Internal  Forces:  Max     0.000403601 RMS     0.000108997
 Search for a local minimum.
 Step number  26 out of a maximum of   51
 All quantities printed in internal units (Hartrees-Bohrs-Radians)
 Mixed Optimization -- En-DIIS/RFO-DIIS
 Update second derivatives using D2CorX and points   19   20   22   25   24
                                                     26
 ITU=  0  0  0 -1  0  0  1  0  0  0  0  0  0  0  0  0  0  1  1  1
 ITU=  1  0 -1  1  1  0
 Use linear search instead of GDIIS.
     Eigenvalues ---    0.00006   0.00126   0.00535   0.02401   0.02821
     Eigenvalues ---    0.05626   0.06791   0.07269   0.08540   0.11804
     Eigenvalues ---    0.13460   0.15306   0.15979   0.16657   0.18901
     Eigenvalues ---    0.21106   0.25726   0.29215   0.32856   0.33954
     Eigenvalues ---    0.34255   0.34443   0.34624   0.39221   0.41624
     Eigenvalues ---    0.52060   1.10953
 RFO step:  Lambda=-3.09563646D-05 EMin= 6.31961450D-05
 Quartic linear search produced a step of  0.01155.
 Iteration  1 RMS(Cart)=  0.09589856 RMS(Int)=  0.00685192
 Iteration  2 RMS(Cart)=  0.00707664 RMS(Int)=  0.00004982
 Iteration  3 RMS(Cart)=  0.00004257 RMS(Int)=  0.00003131
 Iteration  4 RMS(Cart)=  0.00000000 RMS(Int)=  0.00003131
 Variable       Old X    -DE/DX   Delta X   Delta X   Delta X     New X
                                 (Linear)    (Quad)   (Total)
    R1        2.05294  -0.00005   0.00000  -0.00319  -0.00319   2.04975
    R2        2.05953  -0.00001   0.00000  -0.00516  -0.00516   2.05436
    R3        2.06361  -0.00005   0.00000  -0.00052  -0.00052   2.06309
    R4        2.83755   0.00018   0.00000  -0.01555  -0.01555   2.82201
    R5        2.86253  -0.00019   0.00000  -0.00173  -0.00172   2.86080
    R6        2.28221  -0.00010   0.00000   0.00878   0.00878   2.29099
    R7        2.07316  -0.00001   0.00000   0.00320   0.00319   2.07636
    R8        2.07453   0.00001   0.00000   0.00013   0.00013   2.07465
    R9        2.62832  -0.00024   0.00001  -0.01270  -0.01269   2.61563
   R10        1.82602  -0.00023   0.00000  -0.00483  -0.00483   1.82119
    A1        1.92810  -0.00006   0.00000  -0.00053  -0.00059   1.92752
    A2        1.90021  -0.00004   0.00000  -0.01860  -0.01865   1.88156
    A3        1.92354  -0.00003   0.00000   0.00524   0.00518   1.92872
    A4        1.87456  -0.00004   0.00000   0.01630   0.01631   1.89087
    A5        1.94122   0.00007   0.00000   0.00929   0.00927   1.95048
    A6        1.89483   0.00009   0.00000  -0.01240  -0.01242   1.88241
    A7        2.04968   0.00017   0.00000   0.01853   0.01853   2.06821
    A8        2.14794   0.00024   0.00000  -0.00028  -0.00028   2.14765
    A9        2.08544  -0.00040   0.00001  -0.01826  -0.01825   2.06719
   A10        1.89053   0.00002   0.00000  -0.00812  -0.00814   1.88238
   A11        1.88097  -0.00001   0.00000  -0.01013  -0.01020   1.87077
   A12        1.95339  -0.00004   0.00001   0.00616   0.00617   1.95956
   A13        1.86168  -0.00001   0.00000  -0.00449  -0.00458   1.85710
   A14        1.93574   0.00001  -0.00001   0.00075   0.00075   1.93649
   A15        1.93805   0.00003   0.00000   0.01457   0.01458   1.95262
   A16        1.84988  -0.00011  -0.00001  -0.02280  -0.02281   1.82707
    D1        2.84909  -0.00003  -0.00001  -0.18574  -0.18575   2.66334
    D2       -0.30922  -0.00001   0.00000  -0.18639  -0.18639  -0.49562
    D3        0.70454   0.00001  -0.00001  -0.19514  -0.19518   0.50937
    D4       -2.45377   0.00003   0.00000  -0.19579  -0.19582  -2.64959
    D5       -1.35432  -0.00004  -0.00001  -0.21285  -0.21282  -1.56715
    D6        1.77055  -0.00002   0.00000  -0.21350  -0.21346   1.55709
    D7        0.94316  -0.00002  -0.00002  -0.04397  -0.04395   0.89921
    D8       -1.06480  -0.00002  -0.00002  -0.02938  -0.02944  -1.09424
    D9        3.08260  -0.00002  -0.00002  -0.04462  -0.04463   3.03796
   D10       -2.18234  -0.00005  -0.00003  -0.04351  -0.04350  -2.22584
   D11        2.09289  -0.00004  -0.00003  -0.02892  -0.02899   2.06390
   D12       -0.04290  -0.00005  -0.00003  -0.04416  -0.04418  -0.08708
   D13        0.04061   0.00000   0.00001   0.03967   0.03971   0.08032
   D14        2.15410   0.00000   0.00002   0.03405   0.03406   2.18816
   D15       -2.06228   0.00002   0.00001   0.03829   0.03827  -2.02401
         Item               Value     Threshold  Converged?
 Maximum Force            0.000404     0.000450     YES
 RMS     Force            0.000109     0.000300     YES
 Maximum Displacement     0.303062     0.001800     NO 
 RMS     Displacement     0.097826     0.001200     NO 
 Predicted change in Energy=-1.942173D-05
 GradGradGradGradGradGradGradGradGradGradGradGradGradGradGradGradGradGrad

                          Input orientation:                          
 ---------------------------------------------------------------------
 Center     Atomic      Atomic             Coordinates (Angstroms)
 Number     Number       Type             X           Y           Z
 ---------------------------------------------------------------------
      1          6           0        0.636270    0.108461    1.378608
      2          1           0        1.651775   -0.148167    1.660429
      3          1           0       -0.072508   -0.555997    1.866421
      4          1           0        0.442569    1.127357    1.719520
      5          6           0        0.484003    0.085929   -0.106780
      6          6           0       -0.881646   -0.211408   -0.688500
      7          1           0       -1.605350    0.463644   -0.211180
      8          1           0       -1.153097   -1.228178   -0.375792
      9          8           0       -0.907334   -0.071094   -2.065264
     10          1           0        0.005875    0.117534   -2.308672
     11          8           0        1.399445    0.311919   -0.868792
 ---------------------------------------------------------------------
                    Distance matrix (angstroms):
                    1          2          3          4          5
     1  C    0.000000
     2  H    1.084680   0.000000
     3  H    1.087121   1.783790   0.000000
     4  H    1.091738   1.758588   1.766513   0.000000
     5  C    1.493342   2.131084   2.148324   2.102775   0.000000
     6  C    2.584438   3.455386   2.702049   3.056861   1.513871
     7  H    2.771000   3.806060   2.775914   2.891728   2.125786
     8  H    2.840133   3.630417   2.578181   3.533416   2.116446
     9  O    3.778254   4.520593   4.048482   4.193222   2.407516
    10  H    3.740790   4.305038   4.229798   4.175737   2.253427
    11  O    2.382150   2.583081   3.225107   2.877484   1.212340
                    6          7          8          9         10
     6  C    0.000000
     7  H    1.098762   0.000000
     8  H    1.097859   1.758946   0.000000
     9  O    1.384133   2.052023   2.062415   0.000000
    10  H    1.876394   2.667454   2.624916   0.963731   0.000000
    11  O    2.347287   3.079654   3.021659   2.626685   2.013226
                   11
    11  O    0.000000
 Stoichiometry    C3H6O2
 Framework group  C1[X(C3H6O2)]
 Deg. of freedom    27
 Full point group                 C1      NOp   1
 Largest Abelian subgroup         C1      NOp   1
 Largest concise Abelian subgroup C1      NOp   1
                         Standard orientation:                         
 ---------------------------------------------------------------------
 Center     Atomic      Atomic             Coordinates (Angstroms)
 Number     Number       Type             X           Y           Z
 ---------------------------------------------------------------------
      1          6           0       -1.837434   -0.456130   -0.022636
      2          1           0       -2.564889    0.207855    0.431748
      3          1           0       -1.859089   -1.430122    0.459755
      4          1           0       -2.112936   -0.585860   -1.071045
      5          6           0       -0.474558    0.152773    0.020652
      6          6           0        0.727310   -0.767419    0.044501
      7          1           0        0.621841   -1.480825   -0.784477
      8          1           0        0.667118   -1.355780    0.969434
      9          8           0        1.921304   -0.073484   -0.048551
     10          1           0        1.665815    0.855614   -0.031827
     11          8           0       -0.285025    1.350206    0.019965
 ---------------------------------------------------------------------
 Rotational constants (GHZ):     10.2645717      3.8488028      2.9021831
 Standard basis: Aug-CC-pVTZ (5D, 7F)
 There are   425 symmetry adapted cartesian basis functions of A   symmetry.
 There are   368 symmetry adapted basis functions of A   symmetry.
   368 basis functions,   522 primitive gaussians,   425 cartesian basis functions
    20 alpha electrons       20 beta electrons
       nuclear repulsion energy       178.8088499580 Hartrees.
 NAtoms=   11 NActive=   11 NUniq=   11 SFac= 1.00D+00 NAtFMM=   60 NAOKFM=F Big=F
 Integral buffers will be    131072 words long.
 Raffenetti 2 integral format.
 Two-electron integral symmetry is turned on.
 Nuclear repulsion after empirical dispersion term =      178.8053488182 Hartrees.
 One-electron integrals computed using PRISM.
 NBasis=   368 RedAO= T EigKep=  1.12D-05  NBF=   368
 NBsUse=   368 1.00D-06 EigRej= -1.00D+00 NBFU=   368
 Initial guess from the checkpoint file:  "hydroxyacetone_Conf-wb97-opt.chk"
 B after Tr=     0.000000    0.000000    0.000000
         Rot=    0.999963   -0.008499   -0.001441    0.000257 Ang=  -0.99 deg.
 Gradient too large for Newton-Raphson -- use scaled steepest descent instead.
 Gradient too large for Newton-Raphson -- use scaled steepest descent instead.
     Accept linear search using points  1 and  2.
 Gradient too large for Newton-Raphson -- use scaled steepest descent instead.
 Gradient too large for Newton-Raphson -- use scaled steepest descent instead.
     Accept linear search using points  1 and  2.
 Gradient too large for Newton-Raphson -- use scaled steepest descent instead.
 Gradient too large for Newton-Raphson -- use scaled steepest descent instead.
 Restarting incremental Fock formation.
 Gradient too large for Newton-Raphson -- use scaled steepest descent instead.
     Accept linear search using points  1 and  2.
 Gradient too large for Newton-Raphson -- use scaled steepest descent instead.
     Minimum is close to point  3 DX= -2.04D-03 DF= -6.70D-09 DXR=  1.03D-02 DFR=  1.06D-04 which will be used.
 LinEq1:  Iter=  0 NonCon=     1 RMS=7.46D-05 Max=1.38D-03 NDo=     1
 AX will form     1 AO Fock derivatives at one time.
 LinEq1:  Iter=  1 NonCon=     1 RMS=7.92D-06 Max=2.34D-04 NDo=     1
 LinEq1:  Iter=  2 NonCon=     1 RMS=4.48D-06 Max=1.44D-04 NDo=     1
 LinEq1:  Iter=  3 NonCon=     1 RMS=2.28D-06 Max=8.15D-05 NDo=     1
 LinEq1:  Iter=  4 NonCon=     1 RMS=1.23D-06 Max=3.50D-05 NDo=     1
 LinEq1:  Iter=  5 NonCon=     1 RMS=4.10D-07 Max=8.32D-06 NDo=     1
 LinEq1:  Iter=  6 NonCon=     1 RMS=1.89D-07 Max=3.75D-06 NDo=     1
 LinEq1:  Iter=  7 NonCon=     1 RMS=9.15D-08 Max=1.49D-06 NDo=     1
 LinEq1:  Iter=  8 NonCon=     1 RMS=3.32D-08 Max=4.64D-07 NDo=     1
 LinEq1:  Iter=  9 NonCon=     1 RMS=1.28D-08 Max=2.58D-07 NDo=     1
 LinEq1:  Iter= 10 NonCon=     0 RMS=3.64D-09 Max=6.80D-08 NDo=     1
 Linear equations converged to 1.180D-08 1.180D-07 after    10 iterations.
     Accept linear search using points  1 and  2.
     Minimum is close to point  2 DX= -1.47D-05 DF=  0.00D+00 DXR=  1.47D-05 DFR=  0.00D+00 which will be used.
 LinEq1:  Iter=  0 NonCon=     1 RMS=1.35D-07 Max=2.17D-06 NDo=     1
 LinEq1:  Iter=  1 NonCon=     1 RMS=5.52D-08 Max=1.22D-06 NDo=     1
 LinEq1:  Iter=  2 NonCon=     1 RMS=3.70D-08 Max=9.08D-07 NDo=     1
 LinEq1:  Iter=  3 NonCon=     1 RMS=1.20D-08 Max=1.83D-07 NDo=     1
 LinEq1:  Iter=  4 NonCon=     1 RMS=6.52D-09 Max=1.23D-07 NDo=     1
 LinEq1:  Iter=  5 NonCon=     1 RMS=2.62D-09 Max=5.14D-08 NDo=     1
 LinEq1:  Iter=  6 NonCon=     1 RMS=8.42D-10 Max=1.54D-08 NDo=     1
 LinEq1:  Iter=  7 NonCon=     1 RMS=3.14D-10 Max=8.84D-09 NDo=     1
 LinEq1:  Iter=  8 NonCon=     1 RMS=1.09D-10 Max=3.91D-09 NDo=     1
 LinEq1:  Iter=  9 NonCon=     0 RMS=3.69D-11 Max=1.03D-09 NDo=     1
 Linear equations converged to 1.733D-10 1.733D-09 after     9 iterations.
 SCF Done:  E(RwB97XD) =  -268.391810682     a.u. after   11 cycles
            Convg  =    0.1117D-08                    46 Fock formations.
              S**2 =  0.0000                  -V/T =  2.0057
 Calling FoFJK, ICntrl=      2127 FMM=F ISym2X=0 I1Cent= 0 IOpClX= 0 NMat=1 NMatS=1 NMatT=0.
 ***** Axes restored to original set *****
 -------------------------------------------------------------------
 Center     Atomic                   Forces (Hartrees/Bohr)
 Number     Number              X              Y              Z
 -------------------------------------------------------------------
      1        6          -0.000212205    0.001131560    0.002288322
      2        1           0.001488763   -0.000756131   -0.000316734
      3        1          -0.001175900   -0.000260126    0.001002011
      4        1          -0.000997020   -0.000101481    0.000636062
      5        6           0.004812281    0.000228226   -0.011157403
      6        6          -0.003243032    0.001846830    0.008043302
      7        1          -0.000112172   -0.000768294   -0.000404546
      8        1          -0.000479680   -0.000839079   -0.000478441
      9        8          -0.000209151   -0.000890393   -0.000531366
     10        1           0.002817814    0.000773364   -0.003470585
     11        8          -0.002689698   -0.000364475    0.004389378
 -------------------------------------------------------------------
 Cartesian Forces:  Max     0.011157403 RMS     0.002963923

 GradGradGradGradGradGradGradGradGradGradGradGradGradGradGradGradGradGrad
 Berny optimization.
 Using GEDIIS/GDIIS optimizer.
 FormGI is forming the generalized inverse of G from B-inverse, IUseBI=4.
 Internal  Forces:  Max     0.004857878 RMS     0.001744417
 Search for a local minimum.
 Step number  27 out of a maximum of   51
[truncated: 153,003 more chars]
