# Supplementary material for: Computational Investigation of Substituent Effects on the Alcohol + Carbonyl Channel of Peroxy Radical Self- and Cross-Reactions
Source: J Phys Chem A. 2023 Feb 8;127(7):1686–96. doi: 10.1021/acs.jpca.2c08927 (PMC9969516; doi:10.1021/acs.jpca.2c08927)
Supplement: Supplementary file 2 — jp2c08927_si_002.zip [file jp2c08927_si_002.zip › AceO--OiPrOH/isc-out/soc-aceo-oiproh.out]

          ******************************************************
          *      GAMESS VERSION = 30 JUN 2019 R1 Patch 1       *
          *             FROM IOWA STATE UNIVERSITY             *
          * M.W.SCHMIDT, K.K.BALDRIDGE, J.A.BOATZ, S.T.ELBERT, *
          *   M.S.GORDON, J.H.JENSEN, S.KOSEKI, N.MATSUNAGA,   *
          *          K.A.NGUYEN, S.J.SU, T.L.WINDUS,           *
          *       TOGETHER WITH M.DUPUIS, J.A.MONTGOMERY       *
          *         J.COMPUT.CHEM.  14, 1347-1363(1993)        *
          *************** 64 BIT WINDOWS VERSION ***************

  SINCE 1993, STUDENTS AND POSTDOCS WORKING AT IOWA STATE UNIVERSITY
  AND ALSO IN THEIR VARIOUS JOBS AFTER LEAVING ISU HAVE MADE IMPORTANT
  CONTRIBUTIONS TO THE CODE:
     IVANA ADAMOVIC, CHRISTINE AIKENS, YURI ALEXEEV, POOJA ARORA,
     ANDREY ASADCHEV, ROB BELL, PRADIPTA BANDYOPADHYAY, JONATHAN BENTZ,
     COLLEEN BERTONI, BRETT BODE, KURT BRORSEN, CALEB CARLIN, GALINA CHABAN,
     WEI CHEN, CHEOL HO CHOI, PAUL DAY, ALBERT DEFUSCO, NUWAN DESILVA,
     TIM DUDLEY, DMITRI FEDOROV, ALEX FINDLATER, GRAHAM FLETCHER, 
     MARK FREITAG, KURT GLAESEMANN, ANASTASIA GUNINA,
     DAN KEMP, GRANT MERRILL, NORIYUKI MINEZAWA, JONATHAN MULLIN,
     TAKESHI NAGATA, SEAN NEDD, HEATHER NETZLOFF, BOSILJKA NJEGIC, RYAN OLSON,
     MIKE PAK, BUU PHAM,
     SPENCER PRUITT, LUKE ROSKOP, JIM SHOEMAKER, LYUDMILA SLIPCHENKO,
     TONY SMITH, SAROM SOK LEANG, JIE SONG, TETSUYA TAKETSUGU, SIMON WEBB,
     PENG XU, SOOHAENG YOO, FEDERICO ZAHARIEV

  ADDITIONAL CODE HAS BEEN PROVIDED BY COLLABORATORS IN OTHER GROUPS:
     IOWA STATE UNIVERSITY:
          JOE IVANIC, AARON WEST, LAIMUTIS BYTAUTAS, KLAUS RUEDENBERG
     UNIVERSITY OF TOKYO: KIMIHIKO HIRAO, TAKAHITO NAKAJIMA,
          TAKAO TSUNEDA, MUNEAKI KAMIYA, SUSUMU YANAGISAWA,
          KIYOSHI YAGI, MAHITO CHIBA, SEIKEN TOKURA, NAOAKI KAWAKAMI
     UNIVERSITY OF AARHUS: FRANK JENSEN
     UNIVERSITY OF IOWA: VISVALDAS KAIRYS, HUI LI
     NATIONAL INST. OF STANDARDS AND TECHNOLOGY: WALT STEVENS, DAVID GARMER
     UNIVERSITY OF PISA: BENEDETTA MENNUCCI, JACOPO TOMASI
     UNIVERSITY OF MEMPHIS: HENRY KURTZ, PRAKASHAN KORAMBATH
     UNIVERSITY OF ALBERTA: TOBY ZENG, MARIUSZ KLOBUKOWSKI
     UNIVERSITY OF NEW ENGLAND: MARK SPACKMAN
     MIE UNIVERSITY: HIROAKI UMEDA
     NAT. INST. OF ADVANCED INDUSTRIAL SCIENCE AND TECHNOLOGY: KAZUO KITAURA
     MICHIGAN STATE UNIVERSITY:
          KAROL KOWALSKI, MARTA WLOCH, JEFFREY GOUR, JESSE LUTZ,
          WEI LI, JUN SHEN, J. EMILIANO DEUSTUA, PIOTR PIECUCH
     UNIVERSITY OF MINNESOTA:
          YINAN SHU
     UNIVERSITY OF SILESIA: MONIKA MUSIAL, STANISLAW KUCHARSKI
     FACULTES UNIVERSITAIRES NOTRE-DAME DE LA PAIX:
          OLIVIER QUINET, BENOIT CHAMPAGNE
     UNIVERSITY OF CALIFORNIA - SANTA BARBARA: BERNARD KIRTMAN
     INSTITUTE FOR MOLECULAR SCIENCE:
          KAZUYA ISHIMURA, MICHIO KATOUDA, AND SHIGERU NAGASE
     UNIVERSITY OF NOTRE DAME: ANNA POMOGAEVA, DAN CHIPMAN
     KYUSHU UNIVERSITY:
          HARUYUKI NAKANO,
          FENG LONG GU, JACEK KORCHOWIEC, MARCIN MAKOWSKI, AND YURIKO AOKI,
          HIROTOSHI MORI AND EISAKU MIYOSHI
     PENNSYLVANIA STATE UNIVERSITY:
          TZVETELIN IORDANOV, CHET SWALINA, JONATHAN SKONE,
          SHARON HAMMES-SCHIFFER
     WASEDA UNIVERSITY:
          MASATO KOBAYASHI, TOMOKO AKAMA, TSUGUKI TOUMA,
          TAKESHI YOSHIKAWA, YASUHIRO IKABATA, JUNJI SEINO,
          YUYA NAKAJIMA, HIROMI NAKAI
     NANJING UNIVERSITY: SHUHUA LI
     UNIVERSITY OF NEBRASKA:
          PEIFENG SU, DEJUN SI, NANDUN THELLAMUREGE, YALI WANG, HUI LI
     UNIVERSITY OF ZURICH: ROBERTO PEVERATI, KIM BALDRIDGE
     N. COPERNICUS UNIVERSITY AND JACKSON STATE UNIVERSITY:
          MARIA BARYSZ
     UNIVERSITY OF COPENHAGEN: Jimmy Kromann, CASPER STEINMANN
     TOKYO INSTITUTE OF TECHNOLOGY: HIROYA NAKATA
     NAGOYA UNIVERSITY: YOSHIO NISHIMOTO, STEPHAN IRLE
     MOSCOW STATE UNIVERSITY: VLADIMIR MIRONOV
     A.N.NESMEYANOV INSTITUTE OF ORGANOELEMENT COMPOUNDS OF RUSSIAN ACADEMY OF SCIENCES:
          IGOR S. GERASIMOV


 PARALLEL VERSION RUNNING ON        2 PROCESSORS IN        2 NODES.

 EXECUTION OF GAMESS BEGUN Wed May 12 10:28:38 2021

            ECHO OF THE FIRST FEW INPUT CARDS -
 INPUT CARD> $CONTRL SCFTYP=none CITYP=GUGA MPLEVL=0 RUNTYP=TRANSITN                        
 INPUT CARD>  itol=38 icut=11 maxit=200                                                     
 INPUT CARD>  MULT=1 icharg=0 ispher=0                                                      
 INPUT CARD>  EXETYP=run                                                                    
 INPUT CARD> $END                                                                           
 INPUT CARD> $BASIS GBASIS=N311 NGAUSS=6 NDFUNC=1 Diffs=.true. DIFFSP=.true. $END           
 INPUT CARD> $SYSTEM TIMLIM=360000 MWORDS=350 $END                                          
 INPUT CARD>! $GUESS GUESS=moread norb=536 $END                                             
 INPUT CARD> $TRANST operat=HSO1                                                            
 INPUT CARD>! ZEFF(1)=1150.4                                                                
 INPUT CARD>  NUMCI=2 NUMVEC=1                                                              
 INPUT CARD>  NFZC=37 NOCC=41 IROOTS(1)=4,4                                                 
 INPUT CARD>  rstate=0000                                                                   
 INPUT CARD>  ONECNT=0                                                                      
 INPUT CARD>  TMOMNT=.t.                                                                    
 INPUT CARD>  PRTPRM=.t.                                                                    
 INPUT CARD>! Diagonal energies from TDDFT                                                  
 INPUT CARD> ENGYST(1)=-535.2114486,                                                        
 INPUT CARD>-535.1994594,                                                                   
 INPUT CARD>-535.1957136,                                                                   
 INPUT CARD>-535.183925,                                                                    
 INPUT CARD>-535.2118714,                                                                   
 INPUT CARD>-535.1990971,                                                                   
 INPUT CARD>-535.195832,                                                                    
 INPUT CARD>-535.1844506                                                                    
 INPUT CARD> $end                                                                           
 INPUT CARD> $trans dirtrf=.t. CUTTRF=1.d-12 $end                                           
 INPUT CARD> $SCF DIRSCF=.TRUE. soscf=.t. $END                                              
 INPUT CARD> $DRT1 group=c1 fors=.t. nfzc=37 ndoc=3 nalp=0 nval=1 $END                      
 INPUT CARD> $DRT2 group=c1 fors=.t. nfzc=37 ndoc=2 nalp=2 nval=0 $END                      
 INPUT CARD> $GUGDIA ITERMX=500 $END                                                        
 INPUT CARD> $DATA                                                                          
 INPUT CARD> C6H12O4                                                                        
 INPUT CARD>C1                                                                              
 INPUT CARD>HYDROGEN    1.0     -2.540989000        -0.923910000         2.046327000        
 INPUT CARD>CARBON      6.0     -1.894068000        -0.344537000         1.394396000        
 INPUT CARD>HYDROGEN    1.0     -1.772146000         0.674345000         1.761876000        
 INPUT CARD>HYDROGEN    1.0     -0.902993000        -0.796729000         1.325464000        
 INPUT CARD>CARBON      6.0     -2.471167000        -0.287327000         0.019915000        
 INPUT CARD>CARBON      6.0     -1.591182000         0.542151000        -1.068601000        
 INPUT CARD>HYDROGEN    1.0     -0.884960000        -0.271152000        -1.325850000        
 INPUT CARD>HYDROGEN    1.0     -2.282726000         0.772910000        -1.884826000        
 INPUT CARD>OXYGEN      8.0     -3.468797000        -0.800121000        -0.361166000        
 INPUT CARD>OXYGEN      8.0     -1.006843000         1.572965000        -0.500815000        
 INPUT CARD>HYDROGEN    1.0      3.011742000         0.635118000         1.407455000        
 INPUT CARD>CARBON      6.0      2.000687000         0.473419000         1.031736000        
 INPUT CARD>HYDROGEN    1.0      1.326888000         0.265600000         1.866013000        
 INPUT CARD>CARBON      6.0      2.125675000        -0.898136000         0.181134000        
 INPUT CARD>HYDROGEN    1.0      2.613392000        -1.573819000         0.903739000        
 INPUT CARD>CARBON      6.0      2.986527000        -0.667709000        -1.052763000        
  350000000 WORDS OF MEMORY AVAILABLE

     BASIS OPTIONS
     -------------
     GBASIS=N311         IGAUSS=       6      POLAR=POPN311 
     NDFUNC=       1     NFFUNC=       0     DIFFSP=       T
     NPFUNC=       0      DIFFS=       T     BASNAM=        


     RUN TITLE
     ---------
  C6H12O4                                                                        

 THE POINT GROUP OF THE MOLECULE IS C1      
 THE ORDER OF THE PRINCIPAL AXIS IS     0

 ATOM      ATOMIC                      COORDINATES (BOHR)
           CHARGE         X                   Y                   Z
 HYDROGEN    1.0    -4.8017729478       -1.7459367373        3.8669973113
 CARBON      6.0    -3.5792695221       -0.6510805226        2.6350263584
 HYDROGEN    1.0    -3.3488703502        1.2743272712        3.3294628643
 HYDROGEN    1.0    -1.7064093388       -1.5055994965        2.5047637666
 CARBON      6.0    -4.6698284999       -0.5429692989        0.0376338930
 CARBON      6.0    -3.0068979766        1.0245168340       -2.0193630802
 HYDROGEN    1.0    -1.6723319101       -0.5124029810       -2.5054932008
 HYDROGEN    1.0    -4.3137266450        1.4605881132       -3.5618046745
 OXYGEN      8.0    -6.5550758370       -1.5120094470       -0.6825047761
 OXYGEN      8.0    -1.9026573827        2.9724728383       -0.9464031205
 HYDROGEN    1.0     5.6913671257        1.2001989899        2.6597042900
 CARBON      6.0     3.7807502172        0.8946321874        1.9496983317
 HYDROGEN    1.0     2.5074547364        0.5019112223        3.5262532595
 CARBON      6.0     4.0169432890       -1.6972309397        0.3422936271
 HYDROGEN    1.0     4.9385947785       -2.9740866643        1.7078190744
 CARBON      6.0     5.6437176849       -1.2617870495       -1.9894336000
 HYDROGEN    1.0     7.5348496288       -0.6506043117       -1.4451282649
 HYDROGEN    1.0     4.7997471616        0.1804442654       -3.1865580057
 HYDROGEN    1.0     5.8051191815       -3.0142792463       -3.0563521057
 OXYGEN      8.0     1.6409114361       -2.3802364932       -0.1305800658
 OXYGEN      8.0     3.0880654872        2.9539667517        0.5396773962
 HYDROGEN    1.0     1.2835264573        2.9153861059        0.1836851455

          INTERNUCLEAR DISTANCES (ANGS.)
          ------------------------------

                1 HYDR       2 CARB       3 HYDR       4 HYDR       5 CARB  

   1 HYDR    0.0000000    1.0859069 *  1.7962324 *  1.7941152 *  2.1251961 *
   2 CARB    1.0859069 *  0.0000000    1.0899665 *  1.0915397 *  1.4918158 *
   3 HYDR    1.7962324 *  1.0899665 *  0.0000000    1.7635025 *  2.1089978 *
   4 HYDR    1.7941152 *  1.0915397 *  1.7635025 *  0.0000000    2.1031211 *
   5 CARB    2.1251961 *  1.4918158 *  2.1089978 *  2.1031211 *  0.0000000  
   6 CARB    3.5713085    2.6352058 *  2.8393350 *  2.8280295 *  1.6270447 *
   7 HYDR    3.8131487    2.9023133 *  3.3488976    2.7029655 *  2.0802398 *
   8 HYDR    4.2895060    3.4861210    3.6835910    3.8305863    2.1880701 *
   9 OXYG    2.5830552 *  2.4019422 *  3.0919220    3.0705183    1.1846713 *
  10 OXYG    3.8827723    2.8382753 *  2.5520535 *  2.9935814 *  2.4240649 *
  11 HYDR    5.8027190    5.0026859    4.7971593    4.1691796    5.7304854  
  12 CARB    4.8588830    3.9962096    3.8480832    3.1829090    4.6475794  
  13 HYDR    4.0506690    3.3119854    3.1276075    2.5284591 *  4.2589938  
  14 CARB    5.0256703    4.2351872    4.4904844    3.2392290    4.6400469  
  15 HYDR    5.3193545    4.6977733    5.0023578    3.6258357    5.3187354  
  16 CARB    6.3421945    5.4692993    5.6893119    4.5608087    5.5751011  
  17 HYDR    7.1313519    6.2651392    6.3712027    5.3374427    6.5061764  
  18 HYDR    6.3864651    5.4170332    5.5514471    4.6604854    5.3074026  
  19 HYDR    6.7363166    5.9410192    6.3272939    5.0097517    5.9259501  
  20 OXYG    4.0263102    3.2572933    3.7502824    2.3014395 *  3.4792865  
  21 OXYG    5.1688917    4.1613729    3.8173541    3.6176642    4.5109227  
  22 HYDR    4.5003589    3.4447587    3.0877886    3.0798041    3.6441832  

                6 CARB       7 HYDR       8 HYDR       9 OXYG      10 OXYG  

   1 HYDR    3.5713085    3.8131487    4.2895060    2.5830552 *  3.8827723  
   2 CARB    2.6352058 *  2.9023133 *  3.4861210    2.4019422 *  2.8382753 *
   3 HYDR    2.8393350 *  3.3488976    3.6835910    3.0919220    2.5520535 *
   4 HYDR    2.8280295 *  2.7029655 *  3.8305863    3.0705183    2.9935814 *
   5 CARB    1.6270447 *  2.0802398 *  2.1880701 *  1.1846713 *  2.4240649 *
   6 CARB    0.0000000    1.1074242 *  1.0943976 *  2.4140415 *  1.3139294 *
   7 HYDR    1.1074242 *  0.0000000    1.8320124 *  2.8083157 *  2.0239332 *
   8 HYDR    1.0943976 *  1.8320124 *  0.0000000    2.4905282 *  2.0453488 *
   9 OXYG    2.4140415 *  2.8083157 *  2.4905282 *  0.0000000    3.4223174  
  10 OXYG    1.3139294 *  2.0239332 *  2.0453488 *  3.4223174    0.0000000  
  11 HYDR    5.2274665    4.8452624    6.2361440    6.8691569    4.5464356  
  12 CARB    4.1614496    3.7999416    5.1907279    5.7859602    3.5500635  
  13 HYDR    4.1477189    3.9202505    5.2302457    5.3939487    3.5717472  
  14 CARB    4.1774741    3.4246216    5.1472891    5.6215490    4.0477233  
  15 HYDR    5.1035181    4.3481577    6.1037041    6.2603208    4.9981119  
  16 CARB    4.7349162    3.9013133    5.5256438    6.4936159    4.6121872  
  17 HYDR    5.6566107    4.9049812    6.4664986    7.4808823    5.3559941  
  18 HYDR    4.2008312    3.4632496    4.8740351    6.2179270    4.0209095  
  19 HYDR    5.1588368    4.1826802    5.8610044    6.7075463    5.2839058  
  20 OXYG    3.2084894    2.3728508 *  4.1661729    4.3711657    3.4243102  
  21 OXYG    3.6440317    3.5081764    4.5471959    5.6606842    2.7555907 *
  22 HYDR    2.7413501 *  2.7860324 *  3.6461186    4.7859336    1.7892238 *

               11 HYDR      12 CARB      13 HYDR      14 CARB      15 HYDR  

   1 HYDR    5.8027190    4.8588830    4.0506690    5.0256703    5.3193545  
   2 CARB    5.0026859    3.9962096    3.3119854    4.2351872    4.6977733  
   3 HYDR    4.7971593    3.8480832    3.1276075    4.4904844    5.0023578  
   4 HYDR    4.1691796    3.1829090    2.5284591 *  3.2392290    3.6258357  
   5 CARB    5.7304854    4.6475794    4.2589938    4.6400469    5.3187354  
   6 CARB    5.2274665    4.1614496    4.1477189    4.1774741    5.1035181  
   7 HYDR    4.8452624    3.7999416    3.9202505    3.4246216    4.3481577  
   8 HYDR    6.2361440    5.1907279    5.2302457    5.1472891    6.1037041  
   9 OXYG    6.8691569    5.7859602    5.3939487    5.6215490    6.2603208  
  10 OXYG    4.5464356    3.5500635    3.5717472    4.0477233    4.9981119  
  11 HYDR    0.0000000    1.0906620 *  1.7848115 *  2.1540301 *  2.3003946 *
  12 CARB    1.0906620 *  0.0000000    1.0923424 *  1.6187368 *  2.1407882 *
  13 HYDR    1.7848115 *  1.0923424 *  0.0000000    2.1979899 *  2.4422379 *
  14 CARB    2.1540301 *  1.6187368 *  2.1979899 *  0.0000000    1.1029839 *
  15 HYDR    2.3003946 *  2.1407882 *  2.4422379 *  1.1029839 *  0.0000000  
  16 CARB    2.7840019 *  2.5727786 *  3.4849276    1.5220593 *  2.1881876 *
  17 HYDR    2.5747370 *  2.8004361 *  3.7908312    2.1603119 *  2.4865805 *
  18 HYDR    3.1756662    2.7966178 *  3.7575229    2.1554631 *  3.0822143  
  19 HYDR    3.7585768    3.5276005    4.3175442    2.1484194 *  2.5625409 *
  20 OXYG    3.2193552    2.3446334 *  2.5062062 *  1.3319753 *  2.0224740 *
  21 OXYG    2.0044152 *  1.3706437 *  2.0678119 *  2.5120827 *  3.3439158  
  22 HYDR    2.8251126 *  1.9398786 *  2.2758081 *  2.8385297 *  3.7556078  

               16 CARB      17 HYDR      18 HYDR      19 HYDR      20 OXYG  

   1 HYDR    6.3421945    7.1313519    6.3864651    6.7363166    4.0263102  
   2 CARB    5.4692993    6.2651392    5.4170332    5.9410192    3.2572933  
   3 HYDR    5.6893119    6.3712027    5.5514471    6.3272939    3.7502824  
   4 HYDR    4.5608087    5.3374427    4.6604854    5.0097517    2.3014395 *
   5 CARB    5.5751011    6.5061764    5.3074026    5.9259501    3.4792865  
   6 CARB    4.7349162    5.6566107    4.2008312    5.1588368    3.2084894  
   7 HYDR    3.9013133    4.9049812    3.4632496    4.1826802    2.3728508 *
   8 HYDR    5.5256438    6.4664986    4.8740351    5.8610044    4.1661729  
   9 OXYG    6.4936159    7.4808823    6.2179270    6.7075463    4.3711657  
  10 OXYG    4.6121872    5.3559941    4.0209095    5.2839058    3.4243102  
  11 HYDR    2.7840019 *  2.5747370 *  3.1756662    3.7585768    3.2193552  
  12 CARB    2.5727786 *  2.8004361 *  2.7966178 *  3.5276005    2.3446334 *
  13 HYDR    3.4849276    3.7908312    3.7575229    4.3175442    2.5062062 *
  14 CARB    1.5220593 *  2.1603119 *  2.1554631 *  2.1484194 *  1.3319753 *
  15 HYDR    2.1881876 *  2.4865805 *  3.0822143    2.5625409 *  2.0224740 *
  16 CARB    0.0000000    1.0904381 *  1.0877681 *  1.0890764 *  2.4092809 *
  17 HYDR    1.0904381 *  0.0000000    1.7712824 *  1.7689857 *  3.3240660  
  18 HYDR    1.0877681 *  1.7712824 *  0.0000000    1.7736506 *  2.6917562 *
  19 HYDR    1.0890764 *  1.7689857 *  1.7736506 *  0.0000000    2.7139508 *
  20 OXYG    2.4092809 *  3.3240660    2.6917562 *  2.7139508 *  0.0000000  
  21 OXYG    2.9320594 *  3.2060576    2.6196739 *  3.9576575    2.9462023 *
  22 HYDR    3.3959200    3.9047531    2.9559300 *  4.3024282    2.8136163 *

               21 OXYG      22 HYDR  

   1 HYDR    5.1688917    4.5003589  
   2 CARB    4.1613729    3.4447587  
   3 HYDR    3.8173541    3.0877886  
   4 HYDR    3.6176642    3.0798041  
   5 CARB    4.5109227    3.6441832  
   6 CARB    3.6440317    2.7413501 *
   7 HYDR    3.5081764    2.7860324 *
   8 HYDR    4.5471959    3.6461186  
   9 OXYG    5.6606842    4.7859336  
  10 OXYG    2.7555907 *  1.7892238 *
  11 HYDR    2.0044152 *  2.8251126 *
  12 CARB    1.3706437 *  1.9398786 *
  13 HYDR    2.0678119 *  2.2758081 *
  14 CARB    2.5120827 *  2.8385297 *
  15 HYDR    3.3439158    3.7556078  
  16 CARB    2.9320594 *  3.3959200  
  17 HYDR    3.2060576    3.9047531  
  18 HYDR    2.6196739 *  2.9559300 *
  19 HYDR    3.9576575    4.3024282  
  20 OXYG    2.9462023 *  2.8136163 *
  21 OXYG    0.0000000    0.9735395 *
  22 HYDR    0.9735395 *  0.0000000  

  * ... LESS THAN  3.000


     ATOMIC BASIS SET
     ----------------
 THE CONTRACTED PRIMITIVE FUNCTIONS HAVE BEEN UNNORMALIZED
 THE CONTRACTED BASIS FUNCTIONS ARE NOW NORMALIZED TO UNITY

  SHELL TYPE  PRIMITIVE        EXPONENT          CONTRACTION COEFFICIENT(S)

 HYDROGEN  

      1   S       1            33.8650000    0.025493814541
      1   S       2             5.0947900    0.190373108582
      1   S       3             1.1587900    0.852161486043

      2   S       4             0.3258400    1.000000000000

      3   S       5             0.1027410    1.000000000000

      4   S       6             0.0360000    1.000000000000

 CARBON    

      5   S       7          4563.2400000    0.001966650249
      5   S       8           682.0240000    0.015230601932
      5   S       9           154.9730000    0.076126909656
      5   S      10            44.4553000    0.260801033080
      5   S      11            13.0290000    0.616462078191
      5   S      12             1.8277300    0.221006028032

      6   L      13            20.9642000    0.114660080729    0.040248692673
      6   L      14             4.8033100    0.919999647749    0.237593956746
      6   L      15             1.4593300   -0.003030682134    0.815853851473

      7   L      16             0.4834560    1.000000000000    1.000000000000

      8   L      17             0.1455850    1.000000000000    1.000000000000

      9   L      18             0.0438000    1.000000000000    1.000000000000

     10   D      19             0.6260000    1.000000000000

 HYDROGEN  

     11   S      20            33.8650000    0.025493814541
     11   S      21             5.0947900    0.190373108582
     11   S      22             1.1587900    0.852161486043

     12   S      23             0.3258400    1.000000000000

     13   S      24             0.1027410    1.000000000000

     14   S      25             0.0360000    1.000000000000

 HYDROGEN  

     15   S      26            33.8650000    0.025493814541
     15   S      27             5.0947900    0.190373108582
     15   S      28             1.1587900    0.852161486043

     16   S      29             0.3258400    1.000000000000

     17   S      30             0.1027410    1.000000000000

     18   S      31             0.0360000    1.000000000000

 CARBON    

     19   S      32          4563.2400000    0.001966650249
     19   S      33           682.0240000    0.015230601932
     19   S      34           154.9730000    0.076126909656
     19   S      35            44.4553000    0.260801033080
     19   S      36            13.0290000    0.616462078191
     19   S      37             1.8277300    0.221006028032

     20   L      38            20.9642000    0.114660080729    0.040248692673
     20   L      39             4.8033100    0.919999647749    0.237593956746
     20   L      40             1.4593300   -0.003030682134    0.815853851473

     21   L      41             0.4834560    1.000000000000    1.000000000000

     22   L      42             0.1455850    1.000000000000    1.000000000000

     23   L      43             0.0438000    1.000000000000    1.000000000000

     24   D      44             0.6260000    1.000000000000

 CARBON    

     25   S      45          4563.2400000    0.001966650249
     25   S      46           682.0240000    0.015230601932
     25   S      47           154.9730000    0.076126909656
     25   S      48            44.4553000    0.260801033080
     25   S      49            13.0290000    0.616462078191
     25   S      50             1.8277300    0.221006028032

     26   L      51            20.9642000    0.114660080729    0.040248692673
     26   L      52             4.8033100    0.919999647749    0.237593956746
     26   L      53             1.4593300   -0.003030682134    0.815853851473

     27   L      54             0.4834560    1.000000000000    1.000000000000

     28   L      55             0.1455850    1.000000000000    1.000000000000

     29   L      56             0.0438000    1.000000000000    1.000000000000

     30   D      57             0.6260000    1.000000000000

 HYDROGEN  

     31   S      58            33.8650000    0.025493814541
     31   S      59             5.0947900    0.190373108582
     31   S      60             1.1587900    0.852161486043

     32   S      61             0.3258400    1.000000000000

     33   S      62             0.1027410    1.000000000000

     34   S      63             0.0360000    1.000000000000

 HYDROGEN  

     35   S      64            33.8650000    0.025493814541
     35   S      65             5.0947900    0.190373108582
     35   S      66             1.1587900    0.852161486043

     36   S      67             0.3258400    1.000000000000

     37   S      68             0.1027410    1.000000000000

     38   S      69             0.0360000    1.000000000000

 OXYGEN    

     39   S      70          8588.5000000    0.001895150083
     39   S      71          1297.2300000    0.014385900631
     39   S      72           299.2960000    0.070732003103
     39   S      73            87.3771000    0.240001010530
     39   S      74            25.6789000    0.594797026097
     39   S      75             3.7400400    0.280802012320

     40   L      76            42.1175000    0.113889012440    0.036511397380
     40   L      77             9.6283700    0.920811100576    0.237152982984
     40   L      78             2.8533200   -0.003274470358    0.819701941186

     41   L      79             0.9056610    1.000000000000    1.000000000000

     42   L      80             0.2556110    1.000000000000    1.000000000000

     43   L      81             0.0845000    1.000000000000    1.000000000000

     44   D      82             1.2920000    1.000000000000

 OXYGEN    

     45   S      83          8588.5000000    0.001895150083
     45   S      84          1297.2300000    0.014385900631
     45   S      85           299.2960000    0.070732003103
     45   S      86            87.3771000    0.240001010530
     45   S      87            25.6789000    0.594797026097
     45   S      88             3.7400400    0.280802012320

     46   L      89            42.1175000    0.113889012440    0.036511397380
     46   L      90             9.6283700    0.920811100576    0.237152982984
     46   L      91             2.8533200   -0.003274470358    0.819701941186

     47   L      92             0.9056610    1.000000000000    1.000000000000

     48   L      93             0.2556110    1.000000000000    1.000000000000

     49   L      94             0.0845000    1.000000000000    1.000000000000

     50   D      95             1.2920000    1.000000000000

 HYDROGEN  

     51   S      96            33.8650000    0.025493814541
     51   S      97             5.0947900    0.190373108582
     51   S      98             1.1587900    0.852161486043

     52   S      99             0.3258400    1.000000000000

     53   S     100             0.1027410    1.000000000000

     54   S     101             0.0360000    1.000000000000

 CARBON    

     55   S     102          4563.2400000    0.001966650249
     55   S     103           682.0240000    0.015230601932
     55   S     104           154.9730000    0.076126909656
     55   S     105            44.4553000    0.260801033080
     55   S     106            13.0290000    0.616462078191
     55   S     107             1.8277300    0.221006028032

     56   L     108            20.9642000    0.114660080729    0.040248692673
     56   L     109             4.8033100    0.919999647749    0.237593956746
     56   L     110             1.4593300   -0.003030682134    0.815853851473

     57   L     111             0.4834560    1.000000000000    1.000000000000

     58   L     112             0.1455850    1.000000000000    1.000000000000

     59   L     113             0.0438000    1.000000000000    1.000000000000

     60   D     114             0.6260000    1.000000000000

 HYDROGEN  

     61   S     115            33.8650000    0.025493814541
     61   S     116             5.0947900    0.190373108582
     61   S     117             1.1587900    0.852161486043

     62   S     118             0.3258400    1.000000000000

     63   S     119             0.1027410    1.000000000000

     64   S     120             0.0360000    1.000000000000

 CARBON    

     65   S     121          4563.2400000    0.001966650249
     65   S     122           682.0240000    0.015230601932
     65   S     123           154.9730000    0.076126909656
     65   S     124            44.4553000    0.260801033080
     65   S     125            13.0290000    0.616462078191
     65   S     126             1.8277300    0.221006028032

     66   L     127            20.9642000    0.114660080729    0.040248692673
     66   L     128             4.8033100    0.919999647749    0.237593956746
     66   L     129             1.4593300   -0.003030682134    0.815853851473

     67   L     130             0.4834560    1.000000000000    1.000000000000

     68   L     131             0.1455850    1.000000000000    1.000000000000

     69   L     132             0.0438000    1.000000000000    1.000000000000

     70   D     133             0.6260000    1.000000000000

 HYDROGEN  

     71   S     134            33.8650000    0.025493814541
     71   S     135             5.0947900    0.190373108582
     71   S     136             1.1587900    0.852161486043

     72   S     137             0.3258400    1.000000000000

     73   S     138             0.1027410    1.000000000000

     74   S     139             0.0360000    1.000000000000

 CARBON    

     75   S     140          4563.2400000    0.001966650249
     75   S     141           682.0240000    0.015230601932
     75   S     142           154.9730000    0.076126909656
     75   S     143            44.4553000    0.260801033080
     75   S     144            13.0290000    0.616462078191
     75   S     145             1.8277300    0.221006028032

     76   L     146            20.9642000    0.114660080729    0.040248692673
     76   L     147             4.8033100    0.919999647749    0.237593956746
     76   L     148             1.4593300   -0.003030682134    0.815853851473

     77   L     149             0.4834560    1.000000000000    1.000000000000

     78   L     150             0.1455850    1.000000000000    1.000000000000

     79   L     151             0.0438000    1.000000000000    1.000000000000

     80   D     152             0.6260000    1.000000000000

 HYDROGEN  

     81   S     153            33.8650000    0.025493814541
     81   S     154             5.0947900    0.190373108582
     81   S     155             1.1587900    0.852161486043

     82   S     156             0.3258400    1.000000000000

     83   S     157             0.1027410    1.000000000000

     84   S     158             0.0360000    1.000000000000

 HYDROGEN  

     85   S     159            33.8650000    0.025493814541
     85   S     160             5.0947900    0.190373108582
     85   S     161             1.1587900    0.852161486043

     86   S     162             0.3258400    1.000000000000

     87   S     163             0.1027410    1.000000000000

     88   S     164             0.0360000    1.000000000000

 HYDROGEN  

     89   S     165            33.8650000    0.025493814541
     89   S     166             5.0947900    0.190373108582
     89   S     167             1.1587900    0.852161486043

     90   S     168             0.3258400    1.000000000000

     91   S     169             0.1027410    1.000000000000

     92   S     170             0.0360000    1.000000000000

 OXYGEN    

     93   S     171          8588.5000000    0.001895150083
     93   S     172          1297.2300000    0.014385900631
     93   S     173           299.2960000    0.070732003103
     93   S     174            87.3771000    0.240001010530
     93   S     175            25.6789000    0.594797026097
     93   S     176             3.7400400    0.280802012320

     94   L     177            42.1175000    0.113889012440    0.036511397380
     94   L     178             9.6283700    0.920811100576    0.237152982984
     94   L     179             2.8533200   -0.003274470358    0.819701941186

     95   L     180             0.9056610    1.000000000000    1.000000000000

     96   L     181             0.2556110    1.000000000000    1.000000000000

     97   L     182             0.0845000    1.000000000000    1.000000000000

     98   D     183             1.2920000    1.000000000000

 OXYGEN    

     99   S     184          8588.5000000    0.001895150083
     99   S     185          1297.2300000    0.014385900631
     99   S     186           299.2960000    0.070732003103
     99   S     187            87.3771000    0.240001010530
     99   S     188            25.6789000    0.594797026097
     99   S     189             3.7400400    0.280802012320

    100   L     190            42.1175000    0.113889012440    0.036511397380
    100   L     191             9.6283700    0.920811100576    0.237152982984
    100   L     192             2.8533200   -0.003274470358    0.819701941186

    101   L     193             0.9056610    1.000000000000    1.000000000000

    102   L     194             0.2556110    1.000000000000    1.000000000000

    103   L     195             0.0845000    1.000000000000    1.000000000000

    104   D     196             1.2920000    1.000000000000

 HYDROGEN  

    105   S     197            33.8650000    0.025493814541
    105   S     198             5.0947900    0.190373108582
    105   S     199             1.1587900    0.852161486043

    106   S     200             0.3258400    1.000000000000

    107   S     201             0.1027410    1.000000000000

    108   S     202             0.0360000    1.000000000000

 TOTAL NUMBER OF BASIS SET SHELLS             =  108
 NUMBER OF CARTESIAN GAUSSIAN BASIS FUNCTIONS =  278
 NUMBER OF ELECTRONS                          =   80
 CHARGE OF MOLECULE                           =    0
 SPIN MULTIPLICITY                            =    1
 NUMBER OF OCCUPIED ORBITALS (ALPHA)          =   40
 NUMBER OF OCCUPIED ORBITALS (BETA )          =   40
 TOTAL NUMBER OF ATOMS                        =   22
 THE NUCLEAR REPULSION ENERGY IS      555.6489783644

     $CONTRL OPTIONS
     ---------------
 SCFTYP=NONE         RUNTYP=TRANSITN     EXETYP=RUN     
 MPLEVL=       0     CITYP =GUGA         CCTYP =NONE         VBTYP =NONE    
 DFTTYP=NONE         TDDFT =NONE    
 MULT  =       1     ICHARG=       0     NZVAR =       0     COORD =UNIQUE  
 PP    =NONE         RELWFN=NONE         LOCAL =NONE         NUMGRD=       F
 ISPHER=       0     NOSYM =       0     MAXIT =     200     UNITS =ANGS    
 PLTORB=       F     MOLPLT=       F     AIMPAC=       F     FRIEND=        
 NPRINT=       7     IREST =       0     GEOM  =INPUT   
 NORMF =       0     NORMP =       0     ITOL  =      38     ICUT  =      11
 INTTYP=BEST         GRDTYP=BEST         QMTTOL= 1.0E-06

     $SYSTEM OPTIONS
     ---------------
  REPLICATED MEMORY=   350000000 WORDS (ON EVERY NODE).
 DISTRIBUTED MEMDDI=           0 MILLION WORDS IN AGGREGATE,
 MEMDDI DISTRIBUTED OVER   2 PROCESSORS IS           0 WORDS/PROCESSOR.
 TOTAL MEMORY REQUESTED ON EACH PROCESSOR=   350000000 WORDS.
 TIMLIM=      360000.00 MINUTES, OR     250.0 DAYS.
 PARALL= T  BALTYP=  DLB     KDIAG=    0  COREFL= F
 MXSEQ2=     300 MXSEQ3=     150  mem10=         0

          ----------------
          PROPERTIES INPUT
          ----------------

     MOMENTS            FIELD           POTENTIAL          DENSITY
 IEMOM =       1   IEFLD =       0   IEPOT =       0   IEDEN =       0
 WHERE =COMASS     WHERE =NUCLEI     WHERE =NUCLEI     WHERE =NUCLEI  
 OUTPUT=BOTH       OUTPUT=BOTH       OUTPUT=BOTH       OUTPUT=BOTH    
 IEMINT=       0   IEFINT=       0                     IEDINT=       0
                                                       MORB  =       0
          EXTRAPOLATION IN EFFECT
          SOSCF IN EFFECT
 ORBITAL PRINTING OPTION: NPREO=     1   278     2     1

     -------------------------------
     INTEGRAL TRANSFORMATION OPTIONS
     -------------------------------
     NWORD  =            0
     CUTOFF = 1.0E-12     MPTRAN =       0
     DIRTRF =       T     AOINTS =DUP     

          ----------------------
          INTEGRAL INPUT OPTIONS
          ----------------------
 NOPK  =       1 NORDER=       0 SCHWRZ=       T

     ------------------------------------------
     THE POINT GROUP IS C1 , NAXIS= 0, ORDER= 1
     ------------------------------------------

     DIMENSIONS OF THE SYMMETRY SUBSPACES ARE
 A   =  278

 ..... DONE SETTING UP THE RUN .....
 CPU     0: STEP CPU TIME=     0.95 TOTAL CPU TIME=          1.0 (      0.0 MIN)
 TOTAL WALL CLOCK TIME=          1.0 SECONDS, CPU UTILIZATION IS   100.00%

     ------------------------
     TRANSITION MOMENT DRIVER
     ------------------------

     -------------------------------
     INPUT FOR TRANSITION MOMENT RUN
     -------------------------------
     OPERAT=HSO1         NFZC  =      37     NOCC  =      41
     NUMCI =       2     NUMVEC=       1     SYMTOL=   1.0E-04
     IPRHSO=       0     NOSYM =       0     ETOL  =   100.000000
     UPPER ENERGY LIMIT FOR SPIN-ORBIT CI MATRIX   =      100.000 HARTREE.
     TMOMNT=       T     SKIPDM=       T     PRTPRM=       T
     SLOWFF=       F     PHYSRC=       F     MODPAR=       3
     JZ    =       0     PARMP =       0     ZEFTYP=TRUE    
     MCP2E =       0     ONECNT=       0     NFFBUF=      -1
     EEQTOL=   0.10E-05  ISTNO =  0  0
     DEGTOL= .0200 .0020

     IROOTS=         4  4
     NSTATE=         4  4
     IVEX  =         1  1
     ZEFF  =        1.0   6.0   1.0   1.0   6.0   6.0   1.0   1.0   8.0   8.0
     ZEFF  =        1.0   6.0   1.0   6.0   1.0   6.0   1.0   1.0   1.0   8.0
     ZEFF  =        8.0   1.0

          ********************
          1 ELECTRON INTEGRALS
          ********************
 ...... END OF ONE-ELECTRON INTEGRALS ......
 CPU     0: STEP CPU TIME=     0.07 TOTAL CPU TIME=          1.0 (      0.0 MIN)
 TOTAL WALL CLOCK TIME=          1.0 SECONDS, CPU UTILIZATION IS   100.00%
 OPENING FILE SOCCDAT WITH      12 LOGICAL RECORDS OF       0 WORDS
 WITH A MAXIMUM OF          12 PHYSICAL RECORDS OF  204800 WORDS


          ----------------------
          CORRESPONDING ORBITALS
          ----------------------
 THE CORRESPONDING ORBITAL OVERLAPS ARE
  1.0000000000 1.0000000000 1.0000000000 1.0000000000 1.0000000000
  1.0000000000 1.0000000000 1.0000000000 1.0000000000 1.0000000000
  1.0000000000 1.0000000000 1.0000000000 1.0000000000 1.0000000000
  1.0000000000 1.0000000000 1.0000000000 1.0000000000 1.0000000000
  1.0000000000 1.0000000000 1.0000000000 1.0000000000 1.0000000000
  1.0000000000 1.0000000000 1.0000000000 1.0000000000 1.0000000000
  1.0000000000 1.0000000000 1.0000000000 1.0000000000 1.0000000000
  1.0000000000 1.0000000000 1.0000000000 1.0000000000 1.0000000000
  1.0000000000
 CPU     0: STEP CPU TIME=     0.07 TOTAL CPU TIME=          1.1 (      0.0 MIN)
 TOTAL WALL CLOCK TIME=          1.1 SECONDS, CPU UTILIZATION IS   100.00%

                    ----------------------
                    AO INTEGRAL TECHNOLOGY
                    ----------------------
     S,P,L SHELL ROTATED AXIS INTEGRALS, REPROGRAMMED BY
        KAZUYA ISHIMURA (IMS) AND JOSE SIERRA (SYNSTAR).
     S,P,D,L SHELL ROTATED AXIS INTEGRALS PROGRAMMED BY
        KAZUYA ISHIMURA (INSTITUTE FOR MOLECULAR SCIENCE).
     S,P,D,F,G SHELL TO TOTAL QUARTET ANGULAR MOMENTUM SUM 5,
        ERIC PROGRAM BY GRAHAM FLETCHER (ELORET AND NASA ADVANCED
        SUPERCOMPUTING DIVISION, AMES RESEARCH CENTER).
     S,P,D,F,G,L SHELL GENERAL RYS QUADRATURE PROGRAMMED BY
        MICHEL DUPUIS (PACIFIC NORTHWEST NATIONAL LABORATORY).

          --------------------
          2 ELECTRON INTEGRALS
          --------------------

 DIRECT SCF METHOD SKIPS INTEGRAL STORAGE ON DISK.
 DIRECT TRANSFORMATION SKIPS AO INTEGRAL STORAGE ON DISK.
  ...... END OF TWO-ELECTRON INTEGRALS .....
 STEP CPU TIME =     0.06 TOTAL CPU TIME =          1.1 (      0.0 MIN)
 TOTAL WALL CLOCK TIME=          1.1 SECONDS, CPU UTILIZATION IS   100.00%
 ...... END OF ORBITAL SELECTION ......


     -------------------------
      1-ST     CI CALCULATION
     -------------------------

          -----------------------     ----------------------------
          GUGA DISTINCT ROW TABLE     WRITTEN BY B.R.BROOKS,P.SAXE
          -----------------------     ----------------------------

      GROUP=C1           NPRT=       0
       FORS=       T   INTACT=       F
       FOCI=       F   MXNINT=   50000
       SOCI=       F   MXNEME=   10000
     IEXCIT=       0

      -CORE-    -INTERNAL-  -EXTERNAL-
     NFZC=  37   NDOC=   3   NEXT=   0
     NMCC=   0   NAOS=   0   NFZV=   0
                 NBOS=   0
                 NALP=   0
                 NVAL=   1

 THE MAXIMUM ELECTRON EXCITATION WILL BE   2

 SYMMETRIES FOR THE  37 CORE,   4 ACTIVE,   0 EXTERNAL MO-S ARE
     CORE= A     A     A     A     A     A     A     A     A     A   
           A     A     A     A     A     A     A     A     A     A   
           A     A     A     A     A     A     A     A     A     A   
           A     A     A     A     A     A     A   
   ACTIVE= A     A     A     A   
           DOC   DOC   DOC   VAL 

 MOLECULAR CHARGE          =    0
 NUMBER OF ALPHA ELECTRONS =   40
 NUMBER OF  BETA ELECTRONS =   40

 THE ELECTRONIC STATE IS  1-A   

 THE DISTINCT ROW TABLE HAS        11 ROWS.
  THE WAVEFUNCTION CONTAINS        10 WALKS (CSF-S).

 TOTAL NUMBER OF INTEGRALS =         73
 NUMBER OF INTEGRALS/GROUP =         73
 NUMBER OF INTEGRAL GROUPS =          1
 MAXIMUM RECORD SIZES ARE     500 FOR UNIT 11      22 FOR UNIT 12
                            30001 FOR UNIT 15   30001 FOR UNIT 16
 ...... END OF -DRT- GENERATION ...... 
 CPU     0: STEP CPU TIME=     4.76 TOTAL CPU TIME=          5.9 (      0.1 MIN)
 TOTAL WALL CLOCK TIME=          5.9 SECONDS, CPU UTILIZATION IS   100.00%

     --------------------------------------------
     PARTIAL TWO ELECTRON INTEGRAL TRANSFORMATION
     --------------------------------------------

 NUMBER OF CORE MOLECULAR ORBITALS     =   37
 NUMBER OF OCCUPIED MOLECULAR ORBITALS =   41
 TOTAL NUMBER OF MOLECULAR ORBITALS    =   41
 TOTAL NUMBER OF ATOMIC ORBITALS       =  278
 THRESHOLD FOR KEEPING TRANSFORMED 2E- INTEGRALS = 1.000E-12
 AO INTEGRALS WILL BE CALCULATED IN DIRECT MODE...
 DIRECT TRANSFORMATION SKIPS AO INTEGRAL STORAGE ON DISK.
 SCHWARZ INEQUALITY OVERHEAD:     36225 INTEGRALS, T=        0.48
 EVALUATING THE FROZEN CORE ENERGY...
 ----- FROZEN CORE ENERGY =     -1080.6564359377

 PLAN A: REQUIREMENTS FOR FULLY IN-MEMORY TRANSFORMATION:
 # OF WORDS AVAILABLE =            349815943
 # OF WORDS NEEDED    =             43628619

 PARALLEL ONLY WORKS WITH THE SEGMENTED ALGORITHM.
 ADJUSTING MEMORY TO USE SEGMENTED ALGORITHM.


 PLAN B: REQUIREMENTS FOR THE SEGMENTED TRANSFORMATION:
       MINIMUM=       11285265 WORDS FOR 1 MOLECULAR ORBITAL PER PASS
       MAXIMUM=       22066383 WORDS FOR ALL MOLECULAR ORBITALS IN 1 PASS
              (       10781118 EXTRA WORDS INCLUDES 1 EXTRA ORBITAL/PASS)
 THIS RUN USES=       22066383 WORDS,
 DISTRIBUTING   2 PASSES EACH CONTAINING     2 ORBITALS OVER   2 PROCESSORS.

 CHOOSING SEGMENTED PARTIAL TRANSFORMATION...
 DIRECT TRANSFORMATION SKIPS AO INTEGRAL STORAGE ON DISK.
 PASS #   1 TOOK       38.80 SECONDS.
 ASSIGNING PASS #   2 TO A DIFFERENT PROCESSOR.
 TOTAL NUMBER OF TRANSFORMED 2E- INTEGRALS KEPT =           55
 ... END OF INTEGRAL TRANSFORMATION ...
 CPU     0: STEP CPU TIME=    55.20 TOTAL CPU TIME=         61.1 (      1.0 MIN)
 TOTAL WALL CLOCK TIME=         61.1 SECONDS, CPU UTILIZATION IS   100.00%

          ------------------------
          GUGA-CI INTEGRAL SORTING
          ------------------------

     80049 WORDS NEEDED TO SORT             73 GUGA INTEGRALS IN MEMORY
 349815943 WORDS ARE AVAILABLE
 CHOOSING IN-MEMORY SORTING...
 IN CORE ALGORITHM SORTED             10 NON-ZERO 1E- INTEGRALS
 IN CORE ALGORITHM SORTED             55 NON-ZERO 2E- INTEGRALS
 ...... END OF INTEGRAL SORTING ...... 
 CPU     0: STEP CPU TIME=     0.03 TOTAL CPU TIME=         61.1 (      1.0 MIN)
 TOTAL WALL CLOCK TIME=         61.1 SECONDS, CPU UTILIZATION IS   100.00%

 -------------------------     ---------------------------------------
 ENERGY MATRIX CALCULATION     WRITTEN BY B.R.BROOKS,W.D.LAIDIG,P.SAXE
 -------------------------     ---------------------------------------

 COMPUTING THE HAMILTONIAN FOR THE        10 CSF-S...

         145 IS THE TOTAL NUMBER OF GENERATED LOOPS
         145 WERE CREATED BY THE LOOP-DRIVEN ALGORITHM
           0 WERE CREATED IMPLICITLY

         145 IS THE TOTAL NUMBER OF PROCESSED LOOPS
          54     DIAGONAL LOOPS ARE STORED ON WORK15 IN     1 BUFFERS OF  10000 ELEMENTS.
          91 OFF DIAGONAL LOOPS ARE STORED ON WORK16 IN     1 BUFFERS OF  10000 ELEMENTS.
 ...... END OF ENERGY MATRIX CALCULATION ...... 
 CPU     0: STEP CPU TIME=     0.02 TOTAL CPU TIME=         61.2 (      1.0 MIN)
 TOTAL WALL CLOCK TIME=         61.2 SECONDS, CPU UTILIZATION IS   100.00%

          -----------------------------------------
          DAVIDSON METHOD CI-MATRIX DIAGONALIZATION
                   WRITTEN BY STEVE ELBERT
          -----------------------------------------
 NUMBER OF STATES REQUESTED =     4
 MAX. NUMB. OF EXPAN. VEC   =    30
 MAX. NUMB. IMPROVED STATES =     4
 MAX. NUMB. OF ITERATIONS   =   500
 CONVERGENCE CRITERION      =    1.0E-06

 CHOOSING TO SOLVE SECULAR EQUATION IN MEMORY
 NUMBER OF WORDS AVAILABLE =  349815943
 NUMBER OF WORDS USED      =      31168
 ENERGY MATRIX BUFFER SIZE =      10000
 SOLUTION FOUND WITH DIRECT METHOD

 STATE #    1  ENERGY =    -533.641130233

      CSF      COEF    OCCUPANCY (IGNORING CORE)
      ---      ----    --------- --------- -----
        1    0.392722  2220
        3    0.488649  2121
        4    0.167683  1221
        5   -0.399274  2202
        6   -0.170418  2112
        7   -0.484856  1212
        8    0.283106  2022
       10   -0.274183  0222

 THE PROJECTION OF THIS CI STATE ONTO SPACE SYMMETRY A    WEIGHS 1.0000E+00


 STATE #    2  ENERGY =    -533.633533276

      CSF      COEF    OCCUPANCY (IGNORING CORE)
      ---      ----    --------- --------- -----
        1   -0.265013  2220
        3    0.099764  2121
        4   -0.430843  1221
        5    0.268360  2202
        6    0.446486  2112
        7   -0.093303  1212
        8    0.487176  2022
       10   -0.465544  0222

 THE PROJECTION OF THIS CI STATE ONTO SPACE SYMMETRY A    WEIGHS 1.0000E+00


 STATE #    3  ENERGY =    -533.631746909

      CSF      COEF    OCCUPANCY (IGNORING CORE)
      ---      ----    --------- --------- -----
        1    0.436890  2220
        3   -0.064216  2121
        4   -0.500202  1221
        5   -0.444464  2202
        6    0.516195  2112
        7    0.060878  1212
        8   -0.212142  2022
       10    0.205128  0222

 THE PROJECTION OF THIS CI STATE ONTO SPACE SYMMETRY A    WEIGHS 1.0000E+00


 STATE #    4  ENERGY =    -533.624567546

      CSF      COEF    OCCUPANCY (IGNORING CORE)
      ---      ----    --------- --------- -----
        1   -0.275436  2220
        3    0.504496  2121
        4   -0.138582  1221
        5    0.282475  2202
        6    0.148298  2112
        7   -0.495095  1212
        8   -0.400442  2022
       10    0.378344  0222

 THE PROJECTION OF THIS CI STATE ONTO SPACE SYMMETRY A    WEIGHS 1.0000E+00

 ...... END OF CI-MATRIX DIAGONALIZATION ......
 CPU     0: STEP CPU TIME=     0.03 TOTAL CPU TIME=         61.2 (      1.0 MIN)
 TOTAL WALL CLOCK TIME=         61.2 SECONDS, CPU UTILIZATION IS   100.00%

          ---------------------
          STORE CSF INFORMATION
          --------------------

 READING THE DRT FILE
 TITLE=DRT1    Wed May 12 10:28:40 2021                                                
 NUMBER OF CONFIGURATIONS =         10

 READING THE CI VECTOR FILE
 RUN TITLE= C6H12O4                                                                        
 DRT TITLE=DRT1    Wed May 12 10:28:40 2021                                                
     4 STATES WERE COMPUTED, NWKS=        10

 STORING CSF AND CI COEF. INFORMATION FOR    4 STATES ON FILE  17.
     ENERGIES ARE ...
    -535.2114486   -535.1994594   -535.1957136   -535.1839250
 SAVING CSFS WITH COEFS LARGER THAN 2.50E-05
 SAVED CSFS:         10
 TOTAL CSFS:         10

 ...... DONE STORING CSF INFORMATION ......
 CPU     0: STEP CPU TIME=     0.01 TOTAL CPU TIME=         61.2 (      1.0 MIN)
 TOTAL WALL CLOCK TIME=         61.2 SECONDS, CPU UTILIZATION IS   100.00%


     -------------------------
      2-ND     CI CALCULATION
     -------------------------

          -----------------------     ----------------------------
          GUGA DISTINCT ROW TABLE     WRITTEN BY B.R.BROOKS,P.SAXE
          -----------------------     ----------------------------

      GROUP=C1           NPRT=       0
       FORS=       T   INTACT=       F
       FOCI=       F   MXNINT=   50000
       SOCI=       F   MXNEME=   10000
     IEXCIT=       0

      -CORE-    -INTERNAL-  -EXTERNAL-
     NFZC=  37   NDOC=   2   NEXT=   0
     NMCC=   0   NAOS=   0   NFZV=   0
                 NBOS=   0
                 NALP=   2
                 NVAL=   0

 THE MAXIMUM ELECTRON EXCITATION WILL BE   2

 SYMMETRIES FOR THE  37 CORE,   4 ACTIVE,   0 EXTERNAL MO-S ARE
     CORE= A     A     A     A     A     A     A     A     A     A   
           A     A     A     A     A     A     A     A     A     A   
           A     A     A     A     A     A     A     A     A     A   
           A     A     A     A     A     A     A   
   ACTIVE= A     A     A     A   
           DOC   DOC   ALP   ALP 

 MOLECULAR CHARGE          =    0
 NUMBER OF ALPHA ELECTRONS =   41
 NUMBER OF  BETA ELECTRONS =   39

 THE ELECTRONIC STATE IS  3-A   

 THE DISTINCT ROW TABLE HAS         9 ROWS.
  THE WAVEFUNCTION CONTAINS         6 WALKS (CSF-S).

 TOTAL NUMBER OF INTEGRALS =         73
 NUMBER OF INTEGRALS/GROUP =         73
 NUMBER OF INTEGRAL GROUPS =          1
 MAXIMUM RECORD SIZES ARE     500 FOR UNIT 11      22 FOR UNIT 12
                            30001 FOR UNIT 15   30001 FOR UNIT 16
 ...... END OF -DRT- GENERATION ...... 
 CPU     0: STEP CPU TIME=     5.48 TOTAL CPU TIME=         66.7 (      1.1 MIN)
 TOTAL WALL CLOCK TIME=         66.7 SECONDS, CPU UTILIZATION IS    99.94%

     --------------------------------------------
     PARTIAL TWO ELECTRON INTEGRAL TRANSFORMATION
     --------------------------------------------

 NUMBER OF CORE MOLECULAR ORBITALS     =   37
 NUMBER OF OCCUPIED MOLECULAR ORBITALS =   41
 TOTAL NUMBER OF MOLECULAR ORBITALS    =   41
 TOTAL NUMBER OF ATOMIC ORBITALS       =  278
 THRESHOLD FOR KEEPING TRANSFORMED 2E- INTEGRALS = 1.000E-12
 AO INTEGRALS WILL BE CALCULATED IN DIRECT MODE...
 DIRECT TRANSFORMATION SKIPS AO INTEGRAL STORAGE ON DISK.
 SCHWARZ INEQUALITY OVERHEAD:     36225 INTEGRALS, T=        0.02
 EVALUATING THE FROZEN CORE ENERGY...
 ----- FROZEN CORE ENERGY =     -1080.6564359377

 PLAN A: REQUIREMENTS FOR FULLY IN-MEMORY TRANSFORMATION:
 # OF WORDS AVAILABLE =            349815943
 # OF WORDS NEEDED    =             43628619

 PARALLEL ONLY WORKS WITH THE SEGMENTED ALGORITHM.
 ADJUSTING MEMORY TO USE SEGMENTED ALGORITHM.


 PLAN B: REQUIREMENTS FOR THE SEGMENTED TRANSFORMATION:
       MINIMUM=       11285265 WORDS FOR 1 MOLECULAR ORBITAL PER PASS
       MAXIMUM=       22066383 WORDS FOR ALL MOLECULAR ORBITALS IN 1 PASS
              (       10781118 EXTRA WORDS INCLUDES 1 EXTRA ORBITAL/PASS)
 THIS RUN USES=       22066383 WORDS,
 DISTRIBUTING   2 PASSES EACH CONTAINING     2 ORBITALS OVER   2 PROCESSORS.

 CHOOSING SEGMENTED PARTIAL TRANSFORMATION...
 DIRECT TRANSFORMATION SKIPS AO INTEGRAL STORAGE ON DISK.
 PASS #   1 TOOK       38.61 SECONDS.
 ASSIGNING PASS #   2 TO A DIFFERENT PROCESSOR.
 TOTAL NUMBER OF TRANSFORMED 2E- INTEGRALS KEPT =           55
 ... END OF INTEGRAL TRANSFORMATION ...
 CPU     0: STEP CPU TIME=    53.09 TOTAL CPU TIME=        119.8 (      2.0 MIN)
 TOTAL WALL CLOCK TIME=        119.8 SECONDS, CPU UTILIZATION IS   100.00%

          ------------------------
          GUGA-CI INTEGRAL SORTING
          ------------------------

     80049 WORDS NEEDED TO SORT             73 GUGA INTEGRALS IN MEMORY
 349815943 WORDS ARE AVAILABLE
 CHOOSING IN-MEMORY SORTING...
 IN CORE ALGORITHM SORTED             10 NON-ZERO 1E- INTEGRALS
 IN CORE ALGORITHM SORTED             55 NON-ZERO 2E- INTEGRALS
 ...... END OF INTEGRAL SORTING ...... 
 CPU     0: STEP CPU TIME=     0.02 TOTAL CPU TIME=        119.8 (      2.0 MIN)
 TOTAL WALL CLOCK TIME=        119.8 SECONDS, CPU UTILIZATION IS   100.00%

 -------------------------     ---------------------------------------
 ENERGY MATRIX CALCULATION     WRITTEN BY B.R.BROOKS,W.D.LAIDIG,P.SAXE
 -------------------------     ---------------------------------------

 COMPUTING THE HAMILTONIAN FOR THE         6 CSF-S...

          81 IS THE TOTAL NUMBER OF GENERATED LOOPS
          81 WERE CREATED BY THE LOOP-DRIVEN ALGORITHM
           0 WERE CREATED IMPLICITLY

          81 IS THE TOTAL NUMBER OF PROCESSED LOOPS
          44     DIAGONAL LOOPS ARE STORED ON WORK15 IN     1 BUFFERS OF  10000 ELEMENTS.
          37 OFF DIAGONAL LOOPS ARE STORED ON WORK16 IN     1 BUFFERS OF  10000 ELEMENTS.
 ...... END OF ENERGY MATRIX CALCULATION ...... 
 CPU     0: STEP CPU TIME=     0.02 TOTAL CPU TIME=        119.8 (      2.0 MIN)
 TOTAL WALL CLOCK TIME=        119.8 SECONDS, CPU UTILIZATION IS   100.00%

          -----------------------------------------
          DAVIDSON METHOD CI-MATRIX DIAGONALIZATION
                   WRITTEN BY STEVE ELBERT
          -----------------------------------------
 NUMBER OF STATES REQUESTED =     4
 MAX. NUMB. OF EXPAN. VEC   =    30
 MAX. NUMB. IMPROVED STATES =     4
 MAX. NUMB. OF ITERATIONS   =   500
 CONVERGENCE CRITERION      =    1.0E-06

 CHOOSING TO SOLVE SECULAR EQUATION IN MEMORY
 NUMBER OF WORDS AVAILABLE =  349815943
 NUMBER OF WORDS USED      =      31132
 ENERGY MATRIX BUFFER SIZE =      10000
 SOLUTION FOUND WITH DIRECT METHOD

 STATE #    1  ENERGY =    -533.641179035

      CSF      COEF    OCCUPANCY (IGNORING CORE)
      ---      ----    --------- --------- -----
        1    0.386554  1122
        2   -0.170621  2121
        3    0.498599  2112
        4   -0.484454  1221
        5    0.169444  1212
        6    0.556289  2211

 THE PROJECTION OF THIS CI STATE ONTO SPACE SYMMETRY A    WEIGHS 1.0000E+00


 STATE #    2  ENERGY =    -533.633423741

      CSF      COEF    OCCUPANCY (IGNORING CORE)
      ---      ----    --------- --------- -----
        1    0.669286  1122
        2    0.446040  2121
        3    0.106233  2112
        4   -0.097675  1221
        5   -0.437553  1212
        6   -0.375268  2211

 THE PROJECTION OF THIS CI STATE ONTO SPACE SYMMETRY A    WEIGHS 1.0000E+00


 STATE #    3  ENERGY =    -533.631730582

      CSF      COEF    OCCUPANCY (IGNORING CORE)
      ---      ----    --------- --------- -----
        1   -0.289108  1122
        2    0.507093  2121
        3   -0.070839  2112
        4    0.068777  1221
        5   -0.499970  1212
        6    0.632104  2211

 THE PROJECTION OF THIS CI STATE ONTO SPACE SYMMETRY A    WEIGHS 1.0000E+00


 STATE #    4  ENERGY =    -533.624573329

      CSF      COEF    OCCUPANCY (IGNORING CORE)
      ---      ----    --------- --------- -----
        1    0.564843  1122
        2   -0.151209  2121
        3   -0.504807  2112
        4    0.480968  1221
        5    0.147593  1212
        6    0.387484  2211

 THE PROJECTION OF THIS CI STATE ONTO SPACE SYMMETRY A    WEIGHS 1.0000E+00

 ...... END OF CI-MATRIX DIAGONALIZATION ......
 CPU     0: STEP CPU TIME=     0.04 TOTAL CPU TIME=        119.9 (      2.0 MIN)
 TOTAL WALL CLOCK TIME=        119.9 SECONDS, CPU UTILIZATION IS   100.00%

          ---------------------
          STORE CSF INFORMATION
          --------------------

 READING THE DRT FILE
 TITLE=DRT2    Wed May 12 10:29:40 2021                                                
 NUMBER OF CONFIGURATIONS =          6

 READING THE CI VECTOR FILE
 RUN TITLE= C6H12O4                                                                        
 DRT TITLE=DRT2    Wed May 12 10:29:40 2021                                                
     4 STATES WERE COMPUTED, NWKS=         6

 STORING CSF AND CI COEF. INFORMATION FOR    4 STATES ON FILE  17.
     ENERGIES ARE ...
    -535.2118714   -535.1990971   -535.1958320   -535.1844506
 SAVING CSFS WITH COEFS LARGER THAN 2.50E-05
 SAVED CSFS:          6
 TOTAL CSFS:          6

 ...... DONE STORING CSF INFORMATION ......
 CPU     0: STEP CPU TIME=     0.00 TOTAL CPU TIME=        119.9 (      2.0 MIN)
 TOTAL WALL CLOCK TIME=        119.9 SECONDS, CPU UTILIZATION IS   100.00%
 CPU     0: STEP CPU TIME=     0.00 TOTAL CPU TIME=        119.9 (      2.0 MIN)
 TOTAL WALL CLOCK TIME=        119.9 SECONDS, CPU UTILIZATION IS   100.00%

 ++++++++++++++++++++++++++++++++++++++++++++++++++++++++++++++++++++++


 THE SYMMETRIES OF THE ANGULAR MOMENTUM L AND TRANSLATION R:
 LX BELONGS TO A   
 LY BELONGS TO A   
 LZ BELONGS TO A   
 RX BELONGS TO A   
 RY BELONGS TO A   
 RZ BELONGS TO A   
 SOC INTEGRALS NEED BE CALCULATED FOR LX: YEA 
 SOC INTEGRALS NEED BE CALCULATED FOR LY: YEA 
 SOC INTEGRALS NEED BE CALCULATED FOR LZ: YEA 

     -------------------------------------------
            DIRECT SPIN-ORBIT COUPLING
         (SHIRO KOSEKI AND DMITRI FEDOROV)

             ONE ELECTRON SO OPERATOR.
     -------------------------------------------


ENERGY FOR THE LOWEST STATE     =     -535.2118714000
ENERGY TOLERANCE FOR SOC MATRIX =     -435.2118714000 (HIGHEST STATE)
                           ETOL =      100.0000000000
                         UPPREN =     -435.2118714000

  CI# RTS#     LOWEST ENERGY      HIGHEST ENERGY     NEXT ENERGY
    1    4     -535.2114486000     -535.1839250000
    2    4     -535.2118714000     -535.1844506000

         -------------------------------------
          ONE-ELECTRON SPIN-ORBIT AO INTEGRALS
         -------------------------------------
         USING     122639 WORDS OF MEMORY
         2E SOC INTEGRALS WILL BE DISTRIBUTED
      ...... DONE WITH SPIN-ORBIT INTEGRALS ......
 CPU     0: STEP CPU TIME=     0.25 TOTAL CPU TIME=        120.1 (      2.0 MIN)
 TOTAL WALL CLOCK TIME=        120.1 SECONDS, CPU UTILIZATION IS   100.00%

    526428 WORDS OF MEMORY ARE REQUIRED  FOR 1 PASS(ES)
    526428 WORDS FOR INTEGRALS,    410731 WORDS FOR CSFS.

 REFERENCE STATE IS SET TO    1 IN THE DRT NO. 1 (     0).

 THE FOLLOWING LEGEND IS USED BELOW:
 [C] - THE MATRIX ELEMENT ACTUALLY CALCULATED
 [P] - OBTAINED FROM [C] BY THE WIGNER-ECKART THEOREM (<HSO>)
 [Z] - ZERO BY POINT GROUP SYMMETRY
 [W] - ZERO BY THE WIGNER-ECKART THEOREM (<HSO>)
 [S] - ZERO BY SPIN ORTHOGONALITY (<R>)

 [Z]'S ARE NOT CALCULATED.


 CI STATE FORMAT:   N-(2S+1)G:B
 G- IRREP LABEL, B NUMBERS DEGENERATE COMPONENTS OF G
 N NUMBERS EQUIVALENT TERMS (2S+1)G:B

 STATE ID FORMAT: NCI*1000+IROOT,
 WHERE NCI IS THE NTH $DRT GROUP
 AND IROOT IS THE CI ROOT'S ORDINAL NUMBER.

 DIPOLE MOMENTS ARE IN E*BOHR UNITS. TO GET DEBYE, MULTIPLY BY 2.541766.

   < 1-1A    |R| 1-1A    > =      0.866882     -0.345143      0.504554 [CCC]
 < 1-1A    (MS= 0.0)|HSO| 1-1A    (MS= 0.0)> =     0.0000    -0.0000I    [W]
  
   < 1-1A    |R| 2-1A    > =      0.000582      0.017621     -0.052350 [CCC]
 < 1-1A    (MS= 0.0)|HSO| 2-1A    (MS= 0.0)> =     0.0000    -0.0000I    [W]
  
   < 1-1A    |R| 3-1A    > =     -0.069023      0.001325      0.013211 [CCC]
 < 1-1A    (MS= 0.0)|HSO| 3-1A    (MS= 0.0)> =     0.0000    -0.0000I    [W]
  
   < 1-1A    |R| 4-1A    > =      0.001144     -0.000679      0.002354 [CCC]
 < 1-1A    (MS= 0.0)|HSO| 4-1A    (MS= 0.0)> =     0.0000    -0.0000I    [W]
  
   < 2-1A    |R| 2-1A    > =      0.856163     -0.480650      0.436843 [CCC]
 < 2-1A    (MS= 0.0)|HSO| 2-1A    (MS= 0.0)> =     0.0000    -0.0000I    [W]
  
   < 2-1A    |R| 3-1A    > =     -0.008016     -0.021341      0.002272 [CCC]
 < 2-1A    (MS= 0.0)|HSO| 3-1A    (MS= 0.0)> =     0.0000    -0.0000I    [W]
  
   < 2-1A    |R| 4-1A    > =     -0.066872      0.002040      0.017908 [CCC]
 < 2-1A    (MS= 0.0)|HSO| 4-1A    (MS= 0.0)> =     0.0000    -0.0000I    [W]
  
   < 3-1A    |R| 3-1A    > =      0.937766     -0.178626      0.398566 [CCC]
 < 3-1A    (MS= 0.0)|HSO| 3-1A    (MS= 0.0)> =     0.0000    -0.0000I    [W]
  
   < 3-1A    |R| 4-1A    > =     -0.011035      0.013814     -0.051850 [CCC]
 < 3-1A    (MS= 0.0)|HSO| 4-1A    (MS= 0.0)> =     0.0000    -0.0000I    [W]
  
   < 4-1A    |R| 4-1A    > =      0.931911     -0.316052      0.335912 [CCC]
 < 4-1A    (MS= 0.0)|HSO| 4-1A    (MS= 0.0)> =     0.0000    -0.0000I    [W]
  
 CPU     0: STEP CPU TIME=     0.80 TOTAL CPU TIME=        120.9 (      2.0 MIN)
 TOTAL WALL CLOCK TIME=        120.9 SECONDS, CPU UTILIZATION IS   100.00%
   < 1-1A    |R| 1-3A    > =      0.000000      0.000000      0.000000 [SSS]
 < 1-1A    (MS= 0.0)|HSO| 1-3A    (MS= 0.0)> =     0.0000     0.0221I    [C]
 < 1-1A    (MS= 0.0)|HSO| 1-3A    (MS= 1.0)> =    -0.0324    -0.2185I    [C]
 < 1-1A    (MS= 0.0)|HSO| 1-3A    (MS=-1.0)> =    -0.0324     0.2185I    [P]
  
   < 1-1A    |R| 2-3A    > =      0.000000      0.000000      0.000000 [SSS]
 < 1-1A    (MS= 0.0)|HSO| 2-3A    (MS= 0.0)> =     0.0000    18.9585I    [C]
 < 1-1A    (MS= 0.0)|HSO| 2-3A    (MS= 1.0)> =   -19.1600    72.1460I    [C]
 < 1-1A    (MS= 0.0)|HSO| 2-3A    (MS=-1.0)> =   -19.1600   -72.1460I    [P]
  
   < 1-1A    |R| 3-3A    > =      0.000000      0.000000      0.000000 [SSS]
 < 1-1A    (MS= 0.0)|HSO| 3-3A    (MS= 0.0)> =     0.0000   -46.0609I    [C]
 < 1-1A    (MS= 0.0)|HSO| 3-3A    (MS= 1.0)> =    53.8022   -27.4179I    [C]
 < 1-1A    (MS= 0.0)|HSO| 3-3A    (MS=-1.0)> =    53.8022    27.4179I    [P]
  
   < 1-1A    |R| 4-3A    > =      0.000000      0.000000      0.000000 [SSS]
 < 1-1A    (MS= 0.0)|HSO| 4-3A    (MS= 0.0)> =     0.0000    -0.2620I    [C]
 < 1-1A    (MS= 0.0)|HSO| 4-3A    (MS= 1.0)> =     0.4087     1.1647I    [C]
 < 1-1A    (MS= 0.0)|HSO| 4-3A    (MS=-1.0)> =     0.4087    -1.1647I    [P]
  
   < 2-1A    |R| 1-3A    > =      0.000000      0.000000      0.000000 [SSS]
 < 2-1A    (MS= 0.0)|HSO| 1-3A    (MS= 0.0)> =     0.0000   -19.6447I    [C]
 < 2-1A    (MS= 0.0)|HSO| 1-3A    (MS= 1.0)> =    20.0294   -72.6985I    [C]
 < 2-1A    (MS= 0.0)|HSO| 1-3A    (MS=-1.0)> =    20.0294    72.6985I    [P]
  
   < 2-1A    |R| 2-3A    > =      0.000000      0.000000      0.000000 [SSS]
 < 2-1A    (MS= 0.0)|HSO| 2-3A    (MS= 0.0)> =     0.0000    -0.4917I    [C]
 < 2-1A    (MS= 0.0)|HSO| 2-3A    (MS= 1.0)> =     0.5512    -0.5725I    [C]
 < 2-1A    (MS= 0.0)|HSO| 2-3A    (MS=-1.0)> =     0.5512     0.5725I    [P]
  
   < 2-1A    |R| 3-3A    > =      0.000000      0.000000      0.000000 [SSS]
 < 2-1A    (MS= 0.0)|HSO| 3-3A    (MS= 0.0)> =     0.0000    -0.9695I    [C]
 < 2-1A    (MS= 0.0)|HSO| 3-3A    (MS= 1.0)> =     1.0569    -1.6456I    [C]
 < 2-1A    (MS= 0.0)|HSO| 3-3A    (MS=-1.0)> =     1.0569     1.6456I    [P]
  
   < 2-1A    |R| 4-3A    > =      0.000000      0.000000      0.000000 [SSS]
 < 2-1A    (MS= 0.0)|HSO| 4-3A    (MS= 0.0)> =     0.0000    48.4746I    [C]
 < 2-1A    (MS= 0.0)|HSO| 4-3A    (MS= 1.0)> =   -56.2117    38.1096I    [C]
 < 2-1A    (MS= 0.0)|HSO| 4-3A    (MS=-1.0)> =   -56.2117   -38.1096I    [P]
  
   < 3-1A    |R| 1-3A    > =      0.000000      0.000000      0.000000 [SSS]
 < 3-1A    (MS= 0.0)|HSO| 1-3A    (MS= 0.0)> =     0.0000    46.0585I    [C]
 < 3-1A    (MS= 0.0)|HSO| 1-3A    (MS= 1.0)> =   -53.8389    27.7825I    [C]
 < 3-1A    (MS= 0.0)|HSO| 1-3A    (MS=-1.0)> =   -53.8389   -27.7825I    [P]
  
   < 3-1A    |R| 2-3A    > =      0.000000      0.000000      0.000000 [SSS]
 < 3-1A    (MS= 0.0)|HSO| 2-3A    (MS= 0.0)> =     0.0000     1.9346I    [C]
 < 3-1A    (MS= 0.0)|HSO| 2-3A    (MS= 1.0)> =    -2.2099     2.7773I    [C]
 < 3-1A    (MS= 0.0)|HSO| 2-3A    (MS=-1.0)> =    -2.2099    -2.7773I    [P]
  
   < 3-1A    |R| 3-3A    > =      0.000000      0.000000      0.000000 [SSS]
 < 3-1A    (MS= 0.0)|HSO| 3-3A    (MS= 0.0)> =     0.0000    -0.1014I    [C]
 < 3-1A    (MS= 0.0)|HSO| 3-3A    (MS= 1.0)> =     0.1228    -1.0221I    [C]
 < 3-1A    (MS= 0.0)|HSO| 3-3A    (MS=-1.0)> =     0.1228     1.0221I    [P]
  
   < 3-1A    |R| 4-3A    > =      0.000000      0.000000      0.000000 [SSS]
 < 3-1A    (MS= 0.0)|HSO| 4-3A    (MS= 0.0)> =     0.0000   -13.1085I    [C]
 < 3-1A    (MS= 0.0)|HSO| 4-3A    (MS= 1.0)> =    12.3658   -68.1086I    [C]
 < 3-1A    (MS= 0.0)|HSO| 4-3A    (MS=-1.0)> =    12.3658    68.1086I    [P]
  
   < 4-1A    |R| 1-3A    > =      0.000000      0.000000      0.000000 [SSS]
 < 4-1A    (MS= 0.0)|HSO| 1-3A    (MS= 0.0)> =     0.0000    -1.3164I    [C]
 < 4-1A    (MS= 0.0)|HSO| 1-3A    (MS= 1.0)> =     1.5464     0.1273I    [C]
 < 4-1A    (MS= 0.0)|HSO| 1-3A    (MS=-1.0)> =     1.5464    -0.1273I    [P]
  
   < 4-1A    |R| 2-3A    > =      0.000000      0.000000      0.000000 [SSS]
 < 4-1A    (MS= 0.0)|HSO| 2-3A    (MS= 0.0)> =     0.0000    48.6171I    [C]
 < 4-1A    (MS= 0.0)|HSO| 2-3A    (MS= 1.0)> =   -56.3479    38.4617I    [C]
 < 4-1A    (MS= 0.0)|HSO| 2-3A    (MS=-1.0)> =   -56.3479   -38.4617I    [P]
  
   < 4-1A    |R| 3-3A    > =      0.000000      0.000000      0.000000 [SSS]
 < 4-1A    (MS= 0.0)|HSO| 3-3A    (MS= 0.0)> =     0.0000   -13.8189I    [C]
 < 4-1A    (MS= 0.0)|HSO| 3-3A    (MS= 1.0)> =    13.2355   -68.5884I    [C]
 < 4-1A    (MS= 0.0)|HSO| 3-3A    (MS=-1.0)> =    13.2355    68.5884I    [P]
  
   < 4-1A    |R| 4-3A    > =      0.000000      0.000000      0.000000 [SSS]
 < 4-1A    (MS= 0.0)|HSO| 4-3A    (MS= 0.0)> =     0.0000     0.6090I    [C]
 < 4-1A    (MS= 0.0)|HSO| 4-3A    (MS= 1.0)> =    -0.6542     1.3630I    [C]
 < 4-1A    (MS= 0.0)|HSO| 4-3A    (MS=-1.0)> =    -0.6542    -1.3630I    [P]
  
 CPU     0: STEP CPU TIME=     0.00 TOTAL CPU TIME=        120.9 (      2.0 MIN)
 TOTAL WALL CLOCK TIME=        120.9 SECONDS, CPU UTILIZATION IS   100.00%
   < 1-3A    |R| 1-3A    > =      0.867148     -0.345339      0.504872 [CCC]
 < 1-3A    (MS= 1.0)|HSO| 1-3A    (MS= 1.0)> =     0.0000     0.0000I    [C]
 < 1-3A    (MS= 0.0)|HSO| 1-3A    (MS= 0.0)> =    -0.0000    -0.0000I    [W]
 < 1-3A    (MS=-1.0)|HSO| 1-3A    (MS=-1.0)> =    -0.0000    -0.0000I    [P]
 < 1-3A    (MS= 0.0)|HSO| 1-3A    (MS= 1.0)> =    -0.0000     0.0000I    [C]
 < 1-3A    (MS= 1.0)|HSO| 1-3A    (MS= 0.0)> =     0.0000     0.0000I    [P]
 < 1-3A    (MS=-1.0)|HSO| 1-3A    (MS= 0.0)> =    -0.0000     0.0000I    [P]
 < 1-3A    (MS= 0.0)|HSO| 1-3A    (MS=-1.0)> =     0.0000     0.0000I    [P]
  
   < 1-3A    |R| 2-3A    > =     -0.000673      0.018176     -0.052216 [CCC]
 < 1-3A    (MS= 1.0)|HSO| 2-3A    (MS= 1.0)> =     0.0000    13.3611I    [C]
 < 1-3A    (MS= 0.0)|HSO| 2-3A    (MS= 0.0)> =    -0.0000    -0.0000I    [W]
 < 1-3A    (MS=-1.0)|HSO| 2-3A    (MS=-1.0)> =    -0.0000   -13.3611I    [P]
 < 1-3A    (MS= 0.0)|HSO| 2-3A    (MS= 1.0)> =    12.6438   -68.2879I    [C]
 < 1-3A    (MS= 1.0)|HSO| 2-3A    (MS= 0.0)> =   -12.6438   -68.2879I    [P]
 < 1-3A    (MS=-1.0)|HSO| 2-3A    (MS= 0.0)> =    12.6438   -68.2879I    [P]
 < 1-3A    (MS= 0.0)|HSO| 2-3A    (MS=-1.0)> =   -12.6438   -68.2879I    [P]
  
   < 1-3A    |R| 3-3A    > =     -0.069082      0.001319      0.013316 [CCC]
 < 1-3A    (MS= 1.0)|HSO| 3-3A    (MS= 1.0)> =     0.0000    48.4384I    [C]
 < 1-3A    (MS= 0.0)|HSO| 3-3A    (MS= 0.0)> =    -0.0000    -0.0000I    [W]
 < 1-3A    (MS=-1.0)|HSO| 3-3A    (MS=-1.0)> =    -0.0000   -48.4384I    [P]
 < 1-3A    (MS= 0.0)|HSO| 3-3A    (MS= 1.0)> =    56.1489   -37.7629I    [C]
 < 1-3A    (MS= 1.0)|HSO| 3-3A    (MS= 0.0)> =   -56.1489   -37.7629I    [P]
 < 1-3A    (MS=-1.0)|HSO| 3-3A    (MS= 0.0)> =    56.1489   -37.7629I    [P]
 < 1-3A    (MS= 0.0)|HSO| 3-3A    (MS=-1.0)> =   -56.1489   -37.7629I    [P]
  
   < 1-3A    |R| 4-3A    > =     -0.001421      0.000519     -0.001453 [CCC]
 < 1-3A    (MS= 1.0)|HSO| 4-3A    (MS= 1.0)> =     0.0000     1.2732I    [C]
 < 1-3A    (MS= 0.0)|HSO| 4-3A    (MS= 0.0)> =    -0.0000    -0.0000I    [W]
 < 1-3A    (MS=-1.0)|HSO| 4-3A    (MS=-1.0)> =    -0.0000    -1.2732I    [P]
 < 1-3A    (MS= 0.0)|HSO| 4-3A    (MS= 1.0)> =     1.3588    -2.3032I    [C]
 < 1-3A    (MS= 1.0)|HSO| 4-3A    (MS= 0.0)> =    -1.3588    -2.3032I    [P]
 < 1-3A    (MS=-1.0)|HSO| 4-3A    (MS= 0.0)> =     1.3588    -2.3032I    [P]
 < 1-3A    (MS= 0.0)|HSO| 4-3A    (MS=-1.0)> =    -1.3588    -2.3032I    [P]
  
   < 2-3A    |R| 2-3A    > =      0.855791     -0.480903      0.436899 [CCC]
 < 2-3A    (MS= 1.0)|HSO| 2-3A    (MS= 1.0)> =     0.0000    -0.0000I    [C]
 < 2-3A    (MS= 0.0)|HSO| 2-3A    (MS= 0.0)> =    -0.0000     0.0000I    [W]
 < 2-3A    (MS=-1.0)|HSO| 2-3A    (MS=-1.0)> =    -0.0000     0.0000I    [P]
 < 2-3A    (MS= 0.0)|HSO| 2-3A    (MS= 1.0)> =     0.0000    -0.0000I    [C]
 < 2-3A    (MS= 1.0)|HSO| 2-3A    (MS= 0.0)> =    -0.0000    -0.0000I    [P]
 < 2-3A    (MS=-1.0)|HSO| 2-3A    (MS= 0.0)> =     0.0000    -0.0000I    [P]
 < 2-3A    (MS= 0.0)|HSO| 2-3A    (MS=-1.0)> =    -0.0000    -0.0000I    [P]
  
   < 2-3A    |R| 3-3A    > =     -0.006680     -0.019681      0.001570 [CCC]
 < 2-3A    (MS= 1.0)|HSO| 3-3A    (MS= 1.0)> =     0.0000     0.4390I    [C]
 < 2-3A    (MS= 0.0)|HSO| 3-3A    (MS= 0.0)> =    -0.0000    -0.0000I    [W]
 < 2-3A    (MS=-1.0)|HSO| 3-3A    (MS=-1.0)> =    -0.0000    -0.4390I    [P]
 < 2-3A    (MS= 0.0)|HSO| 3-3A    (MS= 1.0)> =     0.5570     1.1622I    [C]
 < 2-3A    (MS= 1.0)|HSO| 3-3A    (MS= 0.0)> =    -0.5570     1.1622I    [P]
 < 2-3A    (MS=-1.0)|HSO| 3-3A    (MS= 0.0)> =     0.5570     1.1622I    [P]
 < 2-3A    (MS= 0.0)|HSO| 3-3A    (MS=-1.0)> =    -0.5570     1.1622I    [P]
  
   < 2-3A    |R| 4-3A    > =      0.066980     -0.003337     -0.017120 [CCC]
 < 2-3A    (MS= 1.0)|HSO| 4-3A    (MS= 1.0)> =     0.0000   -46.1812I    [C]
 < 2-3A    (MS= 0.0)|HSO| 4-3A    (MS= 0.0)> =    -0.0000     0.0000I    [W]
 < 2-3A    (MS=-1.0)|HSO| 4-3A    (MS=-1.0)> =    -0.0000    46.1812I    [P]
 < 2-3A    (MS= 0.0)|HSO| 4-3A    (MS= 1.0)> =   -53.9476    28.1180I    [C]
 < 2-3A    (MS= 1.0)|HSO| 4-3A    (MS= 0.0)> =    53.9476    28.1180I    [P]
 < 2-3A    (MS=-1.0)|HSO| 4-3A    (MS= 0.0)> =   -53.9476    28.1180I    [P]
 < 2-3A    (MS= 0.0)|HSO| 4-3A    (MS=-1.0)> =    53.9476    28.1180I    [P]
  
   < 3-3A    |R| 3-3A    > =      0.936997     -0.178834      0.399882 [CCC]
 < 3-3A    (MS= 1.0)|HSO| 3-3A    (MS= 1.0)> =     0.0000     0.0000I    [C]
 < 3-3A    (MS= 0.0)|HSO| 3-3A    (MS= 0.0)> =    -0.0000    -0.0000I    [W]
 < 3-3A    (MS=-1.0)|HSO| 3-3A    (MS=-1.0)> =    -0.0000    -0.0000I    [P]
 < 3-3A    (MS= 0.0)|HSO| 3-3A    (MS= 1.0)> =    -0.0000    -0.0000I    [C]
 < 3-3A    (MS= 1.0)|HSO| 3-3A    (MS= 0.0)> =     0.0000    -0.0000I    [P]
 < 3-3A    (MS=-1.0)|HSO| 3-3A    (MS= 0.0)> =    -0.0000    -0.0000I    [P]
 < 3-3A    (MS= 0.0)|HSO| 3-3A    (MS=-1.0)> =     0.0000    -0.0000I    [P]
  
   < 3-3A    |R| 4-3A    > =      0.010165     -0.016049      0.051115 [CCC]
 < 3-3A    (MS= 1.0)|HSO| 4-3A    (MS= 1.0)> =     0.0000   -19.4663I    [C]
 < 3-3A    (MS= 0.0)|HSO| 4-3A    (MS= 0.0)> =    -0.0000     0.0000I    [W]
 < 3-3A    (MS=-1.0)|HSO| 4-3A    (MS=-1.0)> =    -0.0000    19.4663I    [P]
 < 3-3A    (MS= 0.0)|HSO| 4-3A    (MS= 1.0)> =   -19.7583    72.5354I    [C]
 < 3-3A    (MS= 1.0)|HSO| 4-3A    (MS= 0.0)> =    19.7583    72.5354I    [P]
 < 3-3A    (MS=-1.0)|HSO| 4-3A    (MS= 0.0)> =   -19.7583    72.5354I    [P]
 < 3-3A    (MS= 0.0)|HSO| 4-3A    (MS=-1.0)> =    19.7583    72.5354I    [P]
  
   < 4-3A    |R| 4-3A    > =      0.932997     -0.315918      0.334265 [CCC]
 < 4-3A    (MS= 1.0)|HSO| 4-3A    (MS= 1.0)> =     0.0000     0.0000I    [C]
 < 4-3A    (MS= 0.0)|HSO| 4-3A    (MS= 0.0)> =    -0.0000    -0.0000I    [W]
 < 4-3A    (MS=-1.0)|HSO| 4-3A    (MS=-1.0)> =    -0.0000    -0.0000I    [P]
 < 4-3A    (MS= 0.0)|HSO| 4-3A    (MS= 1.0)> =    -0.0000    -0.0000I    [C]
 < 4-3A    (MS= 1.0)|HSO| 4-3A    (MS= 0.0)> =     0.0000    -0.0000I    [P]
 < 4-3A    (MS=-1.0)|HSO| 4-3A    (MS= 0.0)> =    -0.0000    -0.0000I    [P]
 < 4-3A    (MS= 0.0)|HSO| 4-3A    (MS=-1.0)> =     0.0000    -0.0000I    [P]
  
 CPU     0: STEP CPU TIME=     0.00 TOTAL CPU TIME=        120.9 (      2.0 MIN)
 TOTAL WALL CLOCK TIME=        120.9 SECONDS, CPU UTILIZATION IS   100.00%

 >>> DIMENSION OF HSO MATRIX =      16
     LARGEST NUMBER OF WALKS =      10

     THE MAX HSO MATRIX ELEMENT ABSOLUTE ERROR IS 7.54E-03 CM-1.
     TO DECREASE THE ERROR MAKE SYMTOL SMALLER.

     CI   ADIABATIC STATES (CM-1 UNIT) ---
             0.000       2631.370       3453.492       6040.835        -92.795
           -92.795        -92.795       2710.887       2710.887       2710.887
          3427.506       3427.506       3427.506       5925.477       5925.477
          5925.477

 WEIGHTS OF SO   CI   STATES ---

 STATE   1: RELATIVE E=        -99.797 CM-1; WEIGHT = 0.998  2001
         1.0000
          1      2      3      4      5      6      7      8
         0.0000 0.0015 0.0005 0.0000 0.9976 0.0001 0.0003 0.0000

 STATE   2: RELATIVE E=        -99.563 CM-1; WEIGHT = 0.998  2001
         1.0000
          1      2      3      4      5      6      7      8
         0.0000 0.0000 0.0000 0.0000 0.9978 0.0012 0.0009 0.0000

 STATE   3: RELATIVE E=        -99.540 CM-1; WEIGHT = 0.998  2001
         1.0000
          1      2      3      4      5      6      7      8
         0.0000 0.0000 0.0003 0.0000 0.9978 0.0012 0.0007 0.0000

 STATE   4: RELATIVE E=         -6.982 CM-1; WEIGHT = 0.998  1001
         1.0000
          1      2      3      4      5      6      7      8
         0.9976 0.0000 0.0000 0.0000 0.0000 0.0016 0.0008 0.0000

 STATE   5: RELATIVE E=       2632.141 CM-1; WEIGHT = 0.997  1002
         1.0000
          1      2      3      4      5      6      7      8
         0.0000 0.9971 0.0000 0.0000 0.0016 0.0002 0.0000 0.0011

 STATE   6: RELATIVE E=       2711.419 CM-1; WEIGHT = 0.998  2002
         1.0000
          1      2      3      4      5      6      7      8
         0.0000 0.0000 0.0000 0.0000 0.0012 0.9978 0.0000 0.0009

 STATE   7: RELATIVE E=       2711.465 CM-1; WEIGHT = 0.998  2002
         1.0000
          1      2      3      4      5      6      7      8
         0.0001 0.0000 0.0000 0.0002 0.0011 0.9979 0.0000 0.0007

 STATE   8: RELATIVE E=       2711.556 CM-1; WEIGHT = 0.997  2002
         1.0000
          1      2      3      4      5      6      7      8
         0.0014 0.0002 0.0001 0.0009 0.0002 0.9970 0.0000 0.0002

 STATE   9: RELATIVE E=       3426.107 CM-1; WEIGHT = 0.997  2003
         1.0000
          1      2      3      4      5      6      7      8
         0.0000 0.0000 0.0001 0.0000 0.0009 0.0000 0.9971 0.0018

 STATE  10: RELATIVE E=       3426.115 CM-1; WEIGHT = 0.996  2003
         1.0000
          1      2      3      4      5      6      7      8
         0.0002 0.0000 0.0007 0.0002 0.0008 0.0000 0.9964 0.0016

 STATE  11: RELATIVE E=       3426.372 CM-1; WEIGHT = 0.996  2003
         1.0000
          1      2      3      4      5      6      7      8
         0.0006 0.0000 0.0023 0.0012 0.0001 0.0000 0.9955 0.0002

 STATE  12: RELATIVE E=       3452.340 CM-1; WEIGHT = 0.994  1003
         1.0000
          1      2      3      4      5      6      7      8
         0.0000 0.0000 0.9945 0.0000 0.0007 0.0001 0.0031 0.0016

 STATE  13: RELATIVE E=       5932.850 CM-1; WEIGHT = 0.997  2004
         1.0000
          1      2      3      4      5      6      7      8
         0.0000 0.0010 0.0011 0.0003 0.0000 0.0001 0.0004 0.9970

 STATE  14: RELATIVE E=       5933.111 CM-1; WEIGHT = 0.997  2004
         1.0000
          1      2      3      4      5      6      7      8
         0.0000 0.0000 0.0000 0.0000 0.0000 0.0009 0.0019 0.9972

 STATE  15: RELATIVE E=       5933.145 CM-1; WEIGHT = 0.997  2004
         1.0000
          1      2      3      4      5      6      7      8
         0.0000 0.0001 0.0005 0.0000 0.0000 0.0008 0.0014 0.9972

 STATE  16: RELATIVE E=       6048.181 CM-1; WEIGHT = 0.997  1004
         1.0000
          1      2      3      4      5      6      7      8
         0.0000 0.0000 0.0000 0.9971 0.0000 0.0010 0.0014 0.0004


 -----------------------------------------------------------
 EIGENVALUES AND EIGENVECTORS OF THE SO   CI   HAMILTONIAN
 -----------------------------------------------------------

                          1          2          3          4          5
   STATE ENERGY ---      -99.80     -99.56     -99.54      -6.98    2632.14
       STATE ID ---       2001       2001       2001       1001       1002

    1< 1>  1(  0.0) R  -0.002657  -0.000066   0.002046   0.998815   0.000420
                   I   0.000000   0.000000   0.000000   0.000000   0.000000
    2< 2>  1(  0.0) R  -0.039161   0.000139   0.006535  -0.000108   0.998553
                   I  -0.000000  -0.000000  -0.000000   0.000000  -0.000000
    3< 3>  1(  0.0) R   0.021509  -0.000332   0.016935   0.000078   0.000409
                   I   0.000000  -0.000000   0.000000  -0.000000  -0.000000
    4< 4>  1(  0.0) R  -0.000175  -0.000803  -0.000387   0.000806  -0.000369
                   I   0.000000   0.000000   0.000000   0.000000  -0.000000
    5< 1>  3(  1.0) R   0.279346   0.351962   0.544971  -0.000341   0.007235
                   I   0.623767   0.017126  -0.330857   0.002338   0.026622
    6< 1>  3(  0.0) R  -0.000000  -0.000000  -0.000000   0.000000  -0.000000
                   I   0.251814  -0.865730   0.430025  -0.000290   0.007403
    7< 1>  3( -1.0) R   0.279346   0.351962   0.544971  -0.000341   0.007235
                   I  -0.623767  -0.017126   0.330857  -0.002338  -0.026622
    8< 2>  3(  1.0) R   0.003166  -0.021147   0.012038   0.007021  -0.006747
                   I   0.000156   0.005571   0.000729   0.026544  -0.007159
    9< 2>  3(  0.0) R   0.000000  -0.000000  -0.000000   0.000000   0.000000
                   I  -0.007965  -0.016951  -0.029487   0.007041  -0.006607
   10< 2>  3( -1.0) R   0.003166  -0.021147   0.012038   0.007021  -0.006747
                   I  -0.000156  -0.005571  -0.000729  -0.026544   0.007159
   11< 3>  3(  1.0) R  -0.005821  -0.009516   0.009124  -0.015710  -0.001540
                   I  -0.000136   0.018636   0.000633  -0.007984  -0.002082
   12< 3>  3(  0.0) R  -0.000000  -0.000000  -0.000000   0.000000   0.000000
                   I   0.013943  -0.006994  -0.022257  -0.013309  -0.000720
   13< 3>  3( -1.0) R  -0.005821  -0.009516   0.009124  -0.015710  -0.001540
                   I   0.000136  -0.018636  -0.000633   0.007984   0.002082
   14< 4>  3(  1.0) R  -0.000575  -0.000066   0.000674   0.000239   0.016996
                   I  -0.000520   0.000292  -0.000590   0.000211   0.011537
   15< 4>  3(  0.0) R  -0.000000  -0.000000  -0.000000   0.000000   0.000000
                   I  -0.000406  -0.000908  -0.000235  -0.000791   0.014784
   16< 4>  3( -1.0) R  -0.000575  -0.000066   0.000674   0.000239   0.016996
                   I   0.000520  -0.000292   0.000590  -0.000211  -0.011537

                          6          7          8          9         10
   STATE ENERGY ---     2711.42    2711.47    2711.56    3426.11    3426.11
       STATE ID ---       2002       2002       2002       2003       2003

    1< 1>  1(  0.0) R   0.000033   0.011529  -0.037753   0.003005  -0.012734
                   I   0.000000   0.000000   0.000000   0.000000   0.000000
    2< 2>  1(  0.0) R   0.000343   0.003692   0.014944  -0.001165  -0.000253
                   I   0.000000  -0.000000  -0.000000   0.000000   0.000000
    3< 3>  1(  0.0) R   0.000442   0.001031   0.007168   0.011158  -0.026557
                   I   0.000000  -0.000000  -0.000000  -0.000000  -0.000000
    4< 4>  1(  0.0) R   0.000096   0.013624   0.029379   0.004887  -0.015591
                   I   0.000000   0.000000   0.000000  -0.000000  -0.000000
    5< 1>  3(  1.0) R   0.021082   0.011642   0.004772  -0.006531  -0.011907
                   I  -0.005568   0.000665   0.000491   0.018018   0.004622
    6< 1>  3(  0.0) R  -0.000000   0.000000   0.000000  -0.000000  -0.000000
                   I   0.017147  -0.028261  -0.011309  -0.013614   0.021906
    7< 1>  3( -1.0) R   0.021082   0.011642   0.004772  -0.006531  -0.011907
                   I   0.005568  -0.000665  -0.000491  -0.018018  -0.004622
    8< 2>  3(  1.0) R  -0.355585   0.506878   0.339794   0.000641   0.001377
                   I  -0.021677  -0.403711   0.578989   0.000975  -0.000384
    9< 2>  3(  0.0) R  -0.000000   0.000000   0.000000   0.000000   0.000000
                   I   0.862558   0.397624   0.309250   0.002090   0.000302
   10< 2>  3( -1.0) R  -0.355585   0.506878   0.339794   0.000641   0.001377
                   I   0.021677   0.403711  -0.578989  -0.000975   0.000384
   11< 3>  3(  1.0) R  -0.001207  -0.000771  -0.000576   0.466019  -0.369958
                   I  -0.000878   0.000379   0.000290  -0.106814   0.429608
   12< 3>  3(  0.0) R   0.000000  -0.000000  -0.000000  -0.000000  -0.000000
                   I  -0.001627   0.000728   0.002262  -0.734783  -0.594615
   13< 3>  3( -1.0) R  -0.001207  -0.000771  -0.000576   0.466019  -0.369958
                   I   0.000878  -0.000379  -0.000290   0.106814  -0.429608
   14< 4>  3(  1.0) R  -0.007807  -0.009252   0.005801   0.020385   0.020734
                   I   0.019580  -0.000551   0.000357  -0.009719  -0.001151
   15< 4>  3(  0.0) R   0.000000  -0.000000  -0.000000   0.000000   0.000000
                   I  -0.005569   0.022419  -0.013323   0.028662  -0.028059
   16< 4>  3( -1.0) R  -0.007807  -0.009252   0.005801   0.020385   0.020734
                   I  -0.019580   0.000551  -0.000357   0.009719   0.001151

                         11         12         13         14         15
   STATE ENERGY ---     3426.37    3452.34    5932.85    5933.11    5933.15
       STATE ID ---       2003       1003       2004       2004       2004

    1< 1>  1(  0.0) R  -0.024996  -0.001041  -0.000096   0.000936   0.000277
                   I   0.000000   0.000000  -0.000000   0.000000   0.000000
    2< 2>  1(  0.0) R  -0.003604  -0.001276  -0.031768   0.000023  -0.007220
                   I  -0.000000  -0.000000   0.000000  -0.000000   0.000000
    3< 3>  1(  0.0) R   0.047889  -0.997240   0.032853   0.000207  -0.022509
                   I   0.000000  -0.000000   0.000000   0.000000  -0.000000
    4< 4>  1(  0.0) R   0.034275   0.002435   0.018312   0.000133  -0.005694
                   I   0.000000   0.000000  -0.000000   0.000000  -0.000000
    5< 1>  3(  1.0) R   0.003305   0.015592  -0.000335  -0.000025   0.000903
                   I  -0.000534   0.007881  -0.000731   0.000287  -0.000454
    6< 1>  3(  0.0) R   0.000000  -0.000000  -0.000000   0.000000  -0.000000
                   I  -0.010008   0.011691  -0.000446  -0.001018  -0.000030
    7< 1>  3( -1.0) R   0.003305   0.015592  -0.000335  -0.000025   0.000903
                   I   0.000534  -0.007881   0.000731  -0.000287   0.000454
    8< 2>  3(  1.0) R   0.000097   0.003407   0.003154   0.007829  -0.010144
                   I  -0.001070   0.003731  -0.000062  -0.019559  -0.000555
    9< 2>  3(  0.0) R  -0.000000  -0.000000   0.000000   0.000000  -0.000000
                   I  -0.002715   0.001395  -0.008730   0.005518   0.024819
   10< 2>  3( -1.0) R   0.000097   0.003407   0.003154   0.007829  -0.010144
                   I   0.001070  -0.003731   0.000062   0.019559   0.000555
   11< 3>  3(  1.0) R  -0.380256  -0.003108  -0.007416   0.025140  -0.013435
                   I  -0.548921  -0.038987   0.000130  -0.009572  -0.000902
   12< 3>  3(  0.0) R   0.000000  -0.000000   0.000000   0.000000  -0.000000
                   I  -0.322040  -0.008056   0.017962   0.020324   0.032645
   13< 3>  3( -1.0) R  -0.380256  -0.003108  -0.007416   0.025140  -0.013435
                   I   0.548921   0.038987  -0.000130   0.009572   0.000902
   14< 4>  3(  1.0) R   0.004768   0.004948   0.439149   0.356720   0.422498
                   I  -0.000990   0.027373   0.480211   0.021262  -0.517149
   15< 4>  3(  0.0) R  -0.000000  -0.000000   0.000000   0.000000  -0.000000
                   I  -0.013662   0.005596   0.387477  -0.861288   0.324439
   16< 4>  3( -1.0) R   0.004768   0.004948   0.439149   0.356720   0.422498
                   I   0.000990  -0.027373  -0.480211  -0.021262   0.517149

                         16
   STATE ENERGY ---     6048.18
       STATE ID ---       1004

    1< 1>  1(  0.0) R   0.000798
                   I   0.000000
    2< 2>  1(  0.0) R   0.000545
                   I  -0.000000
    3< 3>  1(  0.0) R  -0.000627
                   I   0.000000
    4< 4>  1(  0.0) R   0.998566
                   I   0.000000
    5< 1>  3(  1.0) R  -0.000049
                   I  -0.000026
    6< 1>  3(  0.0) R   0.000000
                   I   0.000966
    7< 1>  3( -1.0) R  -0.000049
                   I   0.000026
    8< 2>  3(  1.0) R  -0.017008
                   I  -0.011526
    9< 2>  3(  0.0) R   0.000000
                   I  -0.014256
   10< 2>  3( -1.0) R  -0.017008
                   I   0.011526
   11< 3>  3(  1.0) R   0.005093
                   I   0.026168
   12< 3>  3(  0.0) R   0.000000
                   I   0.005162
   13< 3>  3( -1.0) R   0.005093
                   I  -0.026168
   14< 4>  3(  1.0) R  -0.005681
                   I  -0.011762
   15< 4>  3(  0.0) R  -0.000000
                   I  -0.005172
   16< 4>  3( -1.0) R  -0.005681
                   I   0.011762

   SPIN-MIXED   CI   STATES (CM-1 UNIT) ---
 (RELATIVE TO THE LOWEST SPIN-MIXED STATE)
           0.000          0.234          0.256         92.815       2731.937
        2811.215       2811.262       2811.353       3525.903       3525.911
        3526.169       3552.136       6032.647       6032.908       6032.942
        6147.978

   SPIN-MIXED   CI   STATES (CM-1 UNIT) ---
      1(   2001)     2(   2001)     3(   2001)     4(   1001)     5(   1002)
         -99.797        -99.563        -99.540         -6.982       2632.141
      6(   2002)     7(   2002)     8(   2002)     9(   2003)    10(   2003)
        2711.419       2711.465       2711.556       3426.107       3426.115
     11(   2003)    12(   1003)    13(   2004)    14(   2004)    15(   2004)
        3426.372       3452.340       5932.850       5933.111       5933.145
     16(   1004)
        6048.181

 NON-ZERO   CI   SPIN-ORBIT COUPLING CONSTANTS (CM-1)
 ---------------------------------------------------------------------
 MUL1(CI)|MUL2(CI)| CI ROOT 1 | CI ROOT 2 |    FULL     | 1E ONLY
 ---------------------------------------------------------------------
  1 ( 1) | 3 ( 2) |     1     |     1     |         0.31|
  1 ( 1) | 3 ( 2) |     1     |     2     |       107.26|
  1 ( 1) | 3 ( 2) |     1     |     3     |        97.03|
  1 ( 1) | 3 ( 2) |     1     |     4     |         1.77|
  1 ( 1) | 3 ( 2) |     2     |     1     |       108.44|
  1 ( 1) | 3 ( 2) |     2     |     2     |         1.23|
  1 ( 1) | 3 ( 2) |     2     |     3     |         2.93|
  1 ( 1) | 3 ( 2) |     2     |     4     |       107.58|
  1 ( 1) | 3 ( 2) |     3     |     1     |        97.27|
  1 ( 1) | 3 ( 2) |     3     |     2     |         5.38|
  1 ( 1) | 3 ( 2) |     3     |     3     |         1.46|
  1 ( 1) | 3 ( 2) |     3     |     4     |        98.77|
  1 ( 1) | 3 ( 2) |     4     |     1     |         2.56|
  1 ( 1) | 3 ( 2) |     4     |     2     |       108.04|
  1 ( 1) | 3 ( 2) |     4     |     3     |        99.75|
  1 ( 1) | 3 ( 2) |     4     |     4     |         2.22|
  3 ( 2) | 3 ( 2) |     1     |     2     |       140.18|
  3 ( 2) | 3 ( 2) |     1     |     3     |       151.68|
  3 ( 2) | 3 ( 2) |     1     |     4     |         5.64|
  3 ( 2) | 3 ( 2) |     2     |     3     |         2.65|
  3 ( 2) | 3 ( 2) |     2     |     4     |       138.09|
  3 ( 2) | 3 ( 2) |     3     |     4     |       152.86|
 ---------------------------------------------------------------------


 ***** START CALCULATING TRANSITION MOMENT AMONG SPIN-MIXED   CI   STATES *****

 NUMBER OF ORBITALS            =    4
 DIMENSION OF HSO MATRIX       =   16
 NUMBER OF SPIN-MULTIPLICITIES =    2

 NOTE THAT T(X),T(Y),T(Z) ARE COMPLEX NUMBERS.


        STATES         ENERGY DIFF.         T(X)                   T(Y)                   T(Z)              TM
    1( 2001)   1( 2001)        0.00    0.86719    0.00000I   -0.34539    0.00000I    0.50468   -0.00000I    1.06114
    1( 2001)   3( 2001)        0.26    0.00000    0.00000I    0.00000   -0.00000I   -0.00000    0.00000I    0.00000
    1( 2001)   4( 1001)       92.81   -0.00001   -0.00000I    0.00002   -0.00000I    0.00001   -0.00000I    0.00002
    1( 2001)   5( 1002)     2731.94    0.00049   -0.00000I    0.00454   -0.00000I    0.00351   -0.00000I    0.00576
    1( 2001)   6( 2002)     2811.22    0.00013    0.00000I    0.00077    0.00000I    0.00104    0.00000I    0.00130
    1( 2001)   7( 2002)     2811.26    0.00009    0.00000I   -0.00215   -0.00000I    0.00631    0.00000I    0.00667
    1( 2001)   8( 2002)     2811.35   -0.00061    0.00000I    0.01816   -0.00000I   -0.05180    0.00000I    0.05490
    1( 2001)   9( 2003)     3525.90    0.00287    0.00000I   -0.00277    0.00000I    0.00074   -0.00000I    0.00405
    1( 2001)  10( 2003)     3525.91   -0.01279   -0.00000I   -0.00060    0.00000I    0.00286   -0.00000I    0.01312
    1( 2001)  11( 2003)     3526.17    0.06784   -0.00000I   -0.00111   -0.00000I   -0.01314    0.00000I    0.06911
    1( 2001)  12( 1003)     3552.14    0.00155    0.00000I   -0.00435    0.00000I    0.00129   -0.00000I    0.00479
    1( 2001)  13( 2004)     6032.65   -0.00134    0.00000I    0.00049   -0.00000I   -0.00137    0.00000I    0.00198
    1( 2001)  14( 2004)     6032.91   -0.00006   -0.00000I   -0.00010    0.00000I    0.00009   -0.00000I    0.00014
    1( 2001)  15( 2004)     6032.94    0.00047    0.00000I   -0.00017   -0.00000I    0.00048    0.00000I    0.00069
    1( 2001)  16( 1004)     6147.98   -0.00013   -0.00000I   -0.00025    0.00000I    0.00016   -0.00000I    0.00032
    2( 2001)   2( 2001)        0.00    0.86719   -0.00000I   -0.34538   -0.00000I    0.50469    0.00000I    1.06114
    2( 2001)   4( 1001)       92.58   -0.00000    0.00000I   -0.00000   -0.00000I    0.00000    0.00000I    0.00000
    2( 2001)   5( 1002)     2731.70   -0.00003   -0.00000I   -0.00005   -0.00000I   -0.00005   -0.00000I    0.00008
    2( 2001)   6( 2002)     2810.98    0.00069    0.00000I   -0.01820   -0.00000I    0.05220    0.00000I    0.05528
    2( 2001)   7( 2002)     2811.03    0.00063    0.00000I    0.00494    0.00000I    0.00228   -0.00000I    0.00547
    2( 2001)   8( 2002)     2811.12    0.00021    0.00000I    0.00138    0.00000I    0.00132    0.00000I    0.00192
    2( 2001)   9( 2003)     3525.67   -0.06699    0.00000I    0.00015   -0.00000I    0.01366   -0.00000I    0.06836
    2( 2001)  10( 2003)     3525.68   -0.01698    0.00000I    0.00433    0.00000I    0.00071   -0.00000I    0.01754
    2( 2001)  11( 2003)     3525.94   -0.00036   -0.00000I   -0.00210   -0.00000I    0.00093    0.00000I    0.00232
    2( 2001)  12( 1003)     3551.90   -0.00030   -0.00000I   -0.00013   -0.00000I    0.00013    0.00000I    0.00036
    2( 2001)  13( 2004)     6032.41    0.00018    0.00000I    0.00010    0.00000I   -0.00006   -0.00000I    0.00021
    2( 2001)  14( 2004)     6032.67   -0.00142   -0.00000I    0.00051    0.00000I   -0.00144   -0.00000I    0.00208
    2( 2001)  15( 2004)     6032.71    0.00033    0.00000I   -0.00002   -0.00000I    0.00009    0.00000I    0.00035
    2( 2001)  16( 1004)     6147.74    0.00000    0.00000I    0.00000   -0.00000I   -0.00001   -0.00000I    0.00001
    3( 2001)   3( 2001)        0.00    0.86719   -0.00000I   -0.34538    0.00000I    0.50469   -0.00000I    1.06114
    3( 2001)   4( 1001)       92.56    0.00005   -0.00000I   -0.00001   -0.00000I    0.00001   -0.00000I    0.00005
    3( 2001)   5( 1002)     2731.68   -0.00016   -0.00000I   -0.00130   -0.00000I   -0.00027   -0.00000I    0.00134
    3( 2001)   6( 2002)     2810.96    0.00065    0.00000I    0.00507    0.00000I    0.00242    0.00000I    0.00565
    3( 2001)   7( 2002)     2811.01   -0.00069    0.00000I    0.01805    0.00000I   -0.05182    0.00000I    0.05488
    3( 2001)   8( 2002)     2811.10   -0.00007    0.00000I    0.00219   -0.00000I   -0.00630    0.00000I    0.00667
    3( 2001)   9( 2003)     3525.65   -0.01672   -0.00000I    0.00389   -0.00000I    0.00085    0.00000I    0.01719
    3( 2001)  10( 2003)     3525.66    0.06571   -0.00000I   -0.00032   -0.00000I   -0.01332    0.00000I    0.06705
    3( 2001)  11( 2003)     3525.91    0.01315   -0.00000I   -0.00020   -0.00000I   -0.00256    0.00000I    0.01340
    3( 2001)  12( 1003)     3551.88   -0.00230   -0.00000I   -0.00262    0.00000I    0.00190   -0.00000I    0.00397
    3( 2001)  13( 2004)     6032.39   -0.00046    0.00000I    0.00017   -0.00000I   -0.00048    0.00000I    0.00068
    3( 2001)  14( 2004)     6032.65   -0.00037   -0.00000I   -0.00001    0.00000I   -0.00007   -0.00000I    0.00038
    3( 2001)  15( 2004)     6032.69   -0.00134   -0.00000I    0.00048    0.00000I   -0.00135   -0.00000I    0.00197
    3( 2001)  16( 1004)     6147.72    0.00003   -0.00000I   -0.00009    0.00000I    0.00007   -0.00000I    0.00012
    4( 1001)   4( 1001)        0.00    0.86693   -0.00000I   -0.34519    0.00000I    0.50437   -0.00000I    1.06071
    4( 1001)   5( 1002)     2639.12    0.00061   -0.00000I    0.01771   -0.00000I   -0.05231    0.00000I    0.05523
    4( 1001)   6( 2002)     2718.40    0.00003    0.00000I    0.00003    0.00000I   -0.00003   -0.00000I    0.00005
    4( 1001)   7( 2002)     2718.45    0.00016   -0.00000I    0.00187   -0.00000I    0.00074    0.00000I    0.00202
    4( 1001)   8( 2002)     2718.54   -0.00070   -0.00000I   -0.00435    0.00000I   -0.00334    0.00000I    0.00553
    4( 1001)   9( 2003)     3433.09   -0.00093    0.00000I   -0.00044    0.00000I    0.00049   -0.00000I    0.00114
    4( 1001)  10( 2003)     3433.10    0.00245    0.00000I    0.00182    0.00000I   -0.00165   -0.00000I    0.00347
    4( 1001)  11( 2003)     3433.35   -0.00112   -0.00000I    0.00487   -0.00000I   -0.00181    0.00000I    0.00531
    4( 1001)  12( 1003)     3459.32    0.06899    0.00000I   -0.00120   -0.00000I   -0.01326   -0.00000I    0.07026
    4( 1001)  13( 2004)     5939.83   -0.00022   -0.00000I   -0.00021    0.00000I    0.00017   -0.00000I    0.00035
    4( 1001)  14( 2004)     5940.09   -0.00000   -0.00000I   -0.00000   -0.00000I    0.00001    0.00000I    0.00001
    4( 1001)  15( 2004)     5940.13    0.00014    0.00000I    0.00005    0.00000I   -0.00003   -0.00000I    0.00016
    4( 1001)  16( 1004)     6055.16    0.00114    0.00000I   -0.00068   -0.00000I    0.00234    0.00000I    0.00269
    5( 1002)   5( 1002)        0.00    0.85625   -0.00000I   -0.48028   -0.00000I    0.43684   -0.00000I    1.07455
    5( 1002)   6( 2002)       79.28    0.00000    0.00000I    0.00002    0.00000I    0.00000    0.00000I    0.00002
    5( 1002)   7( 2002)       79.32    0.00002   -0.00000I   -0.00004   -0.00000I   -0.00001   -0.00000I    0.00004
    5( 1002)   8( 2002)       79.42   -0.00006   -0.00000I   -0.00009   -0.00000I    0.00002   -0.00000I    0.00011
    5( 1002)   9( 2003)      793.97   -0.00006    0.00000I   -0.00011   -0.00000I    0.00001    0.00000I    0.00012
    5( 1002)  10( 2003)      793.97    0.00021    0.00000I    0.00046   -0.00000I   -0.00008    0.00000I    0.00051
    5( 1002)  11( 2003)      794.23   -0.00024    0.00000I   -0.00015    0.00000I   -0.00012   -0.00000I    0.00031
    5( 1002)  12( 1003)      820.20    0.00802    0.00000I    0.02142    0.00000I   -0.00231   -0.00000I    0.02299
    5( 1002)  13( 2004)     3300.71   -0.00017   -0.00000I    0.00469   -0.00000I   -0.00282    0.00000I    0.00548
    5( 1002)  14( 2004)     3300.97    0.00001   -0.00000I   -0.00004   -0.00000I    0.00003    0.00000I    0.00005
    5( 1002)  15( 2004)     3301.00    0.00112    0.00000I    0.00165   -0.00000I   -0.00084    0.00000I    0.00216
    5( 1002)  16( 1004)     3416.04   -0.06690   -0.00000I    0.00186    0.00000I    0.01802    0.00000I    0.06931
    6( 2002)   6( 2002)        0.00    0.85588    0.00000I   -0.48056   -0.00000I    0.43689    0.00000I    1.07440
    6( 2002)   9( 2003)      714.69    0.00643   -0.00000I    0.01870   -0.00000I   -0.00153    0.00000I    0.01984
    6( 2002)  10( 2003)      714.70    0.00161   -0.00000I    0.00572   -0.00000I   -0.00029    0.00000I    0.00595
    6( 2002)  11( 2003)      714.95    0.00000    0.00000I    0.00045   -0.00000I   -0.00014    0.00000I    0.00047
    6( 2002)  12( 1003)      740.92    0.00007   -0.00000I    0.00022   -0.00000I   -0.00005    0.00000I    0.00024
    6( 2002)  13( 2004)     3221.43    0.00064   -0.00000I    0.00125   -0.00000I   -0.00114    0.00000I    0.00181
    6( 2002)  14( 2004)     3221.69   -0.06699    0.00000I    0.00332   -0.00000I    0.01710   -0.00000I    0.06921
    6( 2002)  15( 2004)     3221.73   -0.00239    0.00000I   -0.00547    0.00000I    0.00293   -0.00000I    0.00665
    6( 2002)  16( 1004)     3336.76   -0.00004    0.00000I   -0.00006    0.00000I    0.00006   -0.00000I    0.00010
    7( 2002)   7( 2002)        0.00    0.85588   -0.00000I   -0.48056   -0.00000I    0.43689   -0.00000I    1.07440
    7( 2002)   8( 2002)        0.09   -0.00000    0.00000I   -0.00000   -0.00000I    0.00000    0.00000I    0.00000
    7( 2002)   9( 2003)      714.64   -0.00160    0.00000I   -0.00572    0.00000I    0.00030    0.00000I    0.00595
    7( 2002)  10( 2003)      714.65    0.00641    0.00000I    0.01861    0.00000I   -0.00151    0.00000I    0.01974
    7( 2002)  11( 2003)      714.91    0.00047   -0.00000I    0.00140   -0.00000I   -0.00011   -0.00000I    0.00148
    7( 2002)  12( 1003)      740.87   -0.00029    0.00000I   -0.00062    0.00000I    0.00014   -0.00000I    0.00070
    7( 2002)  13( 2004)     3221.38    0.01422   -0.00000I   -0.00064    0.00000I   -0.00366    0.00000I    0.01470
    7( 2002)  14( 2004)     3221.65   -0.00220   -0.00000I   -0.00508    0.00000I    0.00262    0.00000I    0.00613
    7( 2002)  15( 2004)     3221.68    0.06546    0.00000I   -0.00326   -0.00000I   -0.01671   -0.00000I    0.06764
    7( 2002)  16( 1004)     3336.72    0.00100   -0.00000I    0.00253   -0.00000I   -0.00141    0.00000I    0.00306
    8( 2002)   8( 2002)        0.00    0.85589   -0.00000I   -0.48052    0.00000I    0.43689    0.00000I    1.07439
    8( 2002)   9( 2003)      714.55    0.00011    0.00000I   -0.00003    0.00000I    0.00011   -0.00000I    0.00016
    8( 2002)  10( 2003)      714.56   -0.00045    0.00000I   -0.00144    0.00000I    0.00015   -0.00000I    0.00152
    8( 2002)  11( 2003)      714.82    0.00670   -0.00000I    0.01982   -0.00000I   -0.00162    0.00000I    0.02099
    8( 2002)  12( 1003)      740.78    0.00004    0.00000I   -0.00091    0.00000I    0.00033   -0.00000I    0.00097
    8( 2002)  13( 2004)     3221.29    0.06549   -0.00000I   -0.00304    0.00000I   -0.01685    0.00000I    0.06769
    8( 2002)  14( 2004)     3221.55    0.00113    0.00000I    0.00238   -0.00000I   -0.00174   -0.00000I    0.00316
    8( 2002)  15( 2004)     3221.59   -0.01419   -0.00000I    0.00070    0.00000I    0.00363    0.00000I    0.01466
    8( 2002)  16( 1004)     3336.63   -0.00041    0.00000I    0.00436   -0.00000I   -0.00279    0.00000I    0.00519
    9( 2003)   9( 2003)        0.00    0.93694   -0.00000I   -0.17920    0.00000I    0.39985    0.00000I    1.03433
    9( 2003)  10( 2003)        0.01   -0.00000   -0.00000I   -0.00000   -0.00000I   -0.00000    0.00000I    0.00000
    9( 2003)  11( 2003)        0.27    0.00000    0.00000I    0.00000    0.00000I    0.00000   -0.00000I    0.00000
    9( 2003)  12( 1003)       26.23   -0.00001   -0.00000I   -0.00001   -0.00000I    0.00001    0.00000I    0.00001
    9( 2003)  13( 2004)     2506.74    0.00022   -0.00000I   -0.00325   -0.00000I   -0.00021   -0.00000I    0.00326
    9( 2003)  14( 2004)     2507.00    0.00976    0.00000I   -0.01416   -0.00000I    0.04995    0.00000I    0.05282
    9( 2003)  15( 2004)     2507.04    0.00278    0.00000I   -0.00877   -0.00000I    0.01123   -0.00000I    0.01452
    9( 2003)  16( 1004)     2622.07   -0.00010   -0.00000I   -0.00043   -0.00000I   -0.00084   -0.00000I    0.00095
   10( 2003)  10( 2003)        0.00    0.93694   -0.00000I   -0.17920    0.00000I    0.39986    0.00000I    1.03433
   10( 2003)  11( 2003)        0.26    0.00000   -0.00000I   -0.00001    0.00000I   -0.00000   -0.00000I    0.00001
   10( 2003)  12( 1003)       26.23   -0.00001   -0.00000I   -0.00004   -0.00000I    0.00002    0.00000I    0.00005
   10( 2003)  13( 2004)     2506.74   -0.00145    0.00000I    0.00140   -0.00000I   -0.00769    0.00000I    0.00795
   10( 2003)  14( 2004)     2507.00    0.00279    0.00000I   -0.00914   -0.00000I    0.01109    0.00000I    0.01464
   10( 2003)  15( 2004)     2507.03   -0.00964   -0.00000I    0.01412   -0.00000I   -0.04934   -0.00000I    0.05222
   10( 2003)  16( 1004)     2622.07    0.00028   -0.00000I    0.00162   -0.00000I    0.00221   -0.00000I    0.00276
   11( 2003)  11( 2003)        0.00    0.93692    0.00000I   -0.17924    0.00000I    0.39987   -0.00000I    1.03433
   11( 2003)  12( 1003)       25.97   -0.00005    0.00000I    0.00015    0.00000I    0.00002   -0.00000I    0.00016
   11( 2003)  13( 2004)     2506.48   -0.01010    0.00000I    0.01606   -0.00000I   -0.05046    0.00000I    0.05390
   11( 2003)  14( 2004)     2506.74   -0.00019   -0.00000I   -0.00207    0.00000I   -0.00191   -0.00000I    0.00283
   11( 2003)  15( 2004)     2506.77    0.00146    0.00000I   -0.00233   -0.00000I    0.00726    0.00000I    0.00776
   11( 2003)  16( 1004)     2621.81   -0.00048   -0.00000I   -0.00494   -0.00000I   -0.00379    0.00000I    0.00625
   12( 1003)  12( 1003)        0.00    0.93769    0.00000I   -0.17902   -0.00000I    0.39856    0.00000I    1.03448
   12( 1003)  13( 2004)     2480.51   -0.00021   -0.00000I   -0.00476    0.00000I   -0.00347   -0.00000I    0.00590
   12( 1003)  14( 2004)     2480.77    0.00006   -0.00000I   -0.00004   -0.00000I    0.00015   -0.00000I    0.00017
   12( 1003)  15( 2004)     2480.81    0.00032    0.00000I    0.00244    0.00000I    0.00295    0.00000I    0.00384
   12( 1003)  16( 1004)     2595.84    0.01105   -0.00000I   -0.01399    0.00000I    0.05168   -0.00000I    0.05467
   13( 2004)  13( 2004)        0.00    0.93293    0.00000I   -0.31584    0.00000I    0.33447    0.00000I    1.04018
   13( 2004)  15( 2004)        0.30    0.00000   -0.00000I    0.00000    0.00000I   -0.00000    0.00000I    0.00000
   13( 2004)  16( 1004)      115.33   -0.00005    0.00000I   -0.00002    0.00000I   -0.00008    0.00000I    0.00010
   14( 2004)  14( 2004)        0.00    0.93292    0.00000I   -0.31585    0.00000I    0.33449    0.00000I    1.04019
   14( 2004)  16( 1004)      115.07    0.00000    0.00000I   -0.00000    0.00000I   -0.00000    0.00000I    0.00000
   15( 2004)  15( 2004)        0.00    0.93292    0.00000I   -0.31585    0.00000I    0.33449    0.00000I    1.04019
   15( 2004)  16( 1004)      115.04    0.00005   -0.00000I    0.00004   -0.00000I    0.00007   -0.00000I    0.00009
   16( 1004)  16( 1004)        0.00    0.93185    0.00000I   -0.31599    0.00000I    0.33611   -0.00000I    1.03979
 CPU     0: STEP CPU TIME=     0.07 TOTAL CPU TIME=        121.0 (      2.0 MIN)
 TOTAL WALL CLOCK TIME=        121.0 SECONDS, CPU UTILIZATION IS   100.00%

 CI ENERGY LEVELS IN CM-1 AND CI ABSOLUTE LEVELS IN A.U.

    1            0.0000   -535.2119032990
    2            0.2338   -535.2119022339
    3            0.2562   -535.2119021318
    4           92.8149   -535.2114804101
    5         2731.9372   -535.1994558890
    6         2811.2154   -535.1990946773
    7         2811.2619   -535.1990944654
    8         2811.3529   -535.1990940507
    9         3525.9035   -535.1958383741
   10         3525.9112   -535.1958383391
   11         3526.1690   -535.1958371645
   12         3552.1362   -535.1957188511
   13         6032.6465   -535.1844170071
   14         6032.9076   -535.1844158176
   15         6032.9417   -535.1844156621
   16         6147.9780   -535.1838915272

 SKIPPING THE CALCULATION OF NATURAL ORBITALS...
 USE ISTNO IN $TRANST TO ASK FOR NATURAL ORBITALS
 AND SPIN-ORBIT COUPLED STATE'S PROPERTIES

 ....... DONE WITH TRANSITION MOMENT .......

 CPU     0: STEP CPU TIME=     0.00 TOTAL CPU TIME=        121.0 (      2.0 MIN)
 TOTAL WALL CLOCK TIME=        121.0 SECONDS, CPU UTILIZATION IS   100.00%
                 22294539  WORDS OF DYNAMIC MEMORY USED
 EXECUTION OF GAMESS TERMINATED NORMALLY Wed May 12 10:30:40 2021
 DDI: 263640 bytes (0.3 MB / 0 MWords) used by master data server.

 ----------------------------------------
 CPU timing information for all processes
 ========================================
 0: 108.562500 + 6.921875 = 115.484375
 1: 107.781250 + 6.265625 = 114.046875
 2: 17.515625 + 0.718750 = 18.234375
 3: 0.000000 + 0.015625 = 0.015625
 ----------------------------------------
           Disk usage (in bytes)       
 ========================================
 ----------------------------------------
            Local date and time          
 ========================================
ke 12.05.2021 - 10.30.46,94                          
