# Supplementary material for: Computational Investigation of Substituent Effects on the Alcohol + Carbonyl Channel of Peroxy Radical Self- and Cross-Reactions
Source: J Phys Chem A. 2023 Feb 8;127(7):1686–96. doi: 10.1021/acs.jpca.2c08927 (PMC9969516; doi:10.1021/acs.jpca.2c08927)
Supplement: Supplementary file 2 — jp2c08927_si_002.zip [file jp2c08927_si_002.zip › AceO-OBuOH/1-2-butanediol_Conf-trip-molpro.out]

 Primary working directories    : -I
 Secondary working directories  : -I
 Wavefunction directory         : /wrk/hasangal/DONOTREMOVE/alkoxy/monomerinput/final-product/r,r-alkocoxybutanol/triplet/2-alkoxybutanediol/ccsdt/1-2-butanediol_Conf-M0028-wb97-opt-restart-molpro/
 Main file repository           : /wrk/hasangal/DONOTREMOVE/alkoxy/monomerinput/final-product/r,r-alkocoxybutanol/triplet/2-alkoxybutanediol/ccsdt/1-2-butanediol_Conf-M0028-wb97-opt-restart-molpro/-I/

 SHA1      : 1b9ee24a8c5e024cf7fb6ed92c8d2aa976a4c587
 NAME      : 2015.1.31
 ARCHNAME  : linux/x86_64
 FC        : /appl/opt/cluster_studio_xe2016/compilers_and_libraries_2016.0.109/linux/mpi/intel64/bin/mpiifort
 BLASLIB   : -L/appl/opt/cluster_studio_xe2016/compilers_and_libraries_2016.0.109/linux/mkl/lib/intel64 -lmkl_intel_ilp64 -lmkl_intel_thread -lmkl_core
 id        : cs

 Nodes     nprocs
 c617         7
 Number of processes for MPI-2 version of Molpro:   nprocs(total)=    8   nprocs(compute)=    7   nprocs(helper)=    1

 Using customized tuning parameters: mindgm=1; mindgv=20; mindgc=4; mindgr=1; noblas=0; minvec=7
 default implementation of scratch files=sf  

 ***,SCI
 memory,2800,m
 geomtyp=xyz
 NOSYM
 geometry={
 16
 1-2-butanediol_Conf-M0028-wb97-opt-restart.log,Energy: -193769.3083176
 C         -1.04376        1.49737       -0.30554
 H         -0.55513        1.23807       -1.24409
 H         -0.26627        1.74636        0.41679
 H         -1.64770        2.38653       -0.48223
 C         -1.92081        0.35124        0.19870
 H         -2.69406        0.13808       -0.55386
 H         -2.45177        0.65521        1.10202
 C         -1.17659       -0.89072        0.51752
 H         -1.59187       -1.64022        1.18076
 O         -0.36087       -1.36371       -0.48525
 H         -0.03487       -2.23452       -0.25513
 C          2.29689        0.38728        0.70484
 H          3.30140        0.67267        0.97349
 H          1.58402        0.03889        1.44152
 O          2.13313        0.02204       -0.58626
 H          1.24376       -0.33874       -0.70028
 }
 BASIS=MINAO
 END
 {rhf;
 wf,charge=0,spin=2}
 BASIS=VDZ-F12
 END
 {rhf;
 wf,charge=0,spin=2}
 rccsd(t)-f12a,gem_beta=0.9
 
 

 Variables initialized (889), CPU time= 0.00 sec
 Commands  initialized (702), CPU time= 0.01 sec, 572 directives.
 Default parameters read. Elapsed time= 0.09 sec

 Checking input...
 Passed
1


                                         ***  PROGRAM SYSTEM MOLPRO  ***
                                       Copyright, TTI GmbH Stuttgart, 2015
                                    Version 2015.1 linked Mar 22 2018 22:11:11


 **********************************************************************************************************************************
 LABEL *   SCI                                                                           
  64 bit mpp version                                                                     DATE: 25-Jul-19          TIME: 13:37:23  
 **********************************************************************************************************************************

 SHA1:             1b9ee24a8c5e024cf7fb6ed92c8d2aa976a4c587
 **********************************************************************************************************************************
 SETTING GEOMTYP        =    XYZ

 Variable memory set to 2800000000 words,  buffer space   230000 words

 ZSYMEL=NOSYM
 
 SETTING BASIS          =    MINAO


 Recomputing integrals since basis changed


 Using spherical harmonics

 Library entry C      S MINAO                selected for orbital group  1
 Library entry C      P MINAO                selected for orbital group  1
 Library entry H      S MINAO                selected for orbital group  2
 Library entry O      S MINAO                selected for orbital group  7
 Library entry O      P MINAO                selected for orbital group  7


 PROGRAM * SEWARD (Integral evaluation for generally contracted gaussian basis sets)     Author: Roland Lindh, 1990

 Geometry written to block  1 of record 700


 Point group  C1  


 ATOMIC COORDINATES

 NR  ATOM    CHARGE       X              Y              Z

   1  C       6.00   -1.972420540    2.829619207   -0.577386920
   2  H       1.00   -1.049043664    2.339613223   -2.350989374
   3  H       1.00   -0.503177375    3.300142115    0.787618951
   4  H       1.00   -3.113701735    4.509888088   -0.911282629
   5  C       6.00   -3.629804837    0.663747404    0.375488581
   6  H       1.00   -5.091035563    0.260933383   -1.046643711
   7  H       1.00   -4.633173820    1.238167454    2.082515984
   8  C       6.00   -2.223432861   -1.683216854    0.977971064
   9  H       1.00   -3.008198326   -3.099566584    2.231313019
  10  O       8.00   -0.681945467   -2.577038413   -0.916989602
  11  H       1.00   -0.065894750   -4.222630820   -0.482125826
  12  C       6.00    4.340493038    0.731853134    1.331954562
  13  H       1.00    6.238741828    1.271162072    1.839629485
  14  H       1.00    2.993363976    0.073491449    2.724078003
  15  O       8.00    4.031031488    0.041649564   -1.107870838
  16  H       1.00    2.350365765   -0.640125827   -1.323337411

 Bond lengths in Bohr (Angstrom)

 1-2  2.058736599  1-3  2.059929201  1-4  2.058473372  1-5  2.888926288  5-6  2.078440431
     ( 1.089436492)     ( 1.090067589)     ( 1.089297198)     ( 1.528753956)     ( 1.099863310)

  5- 7  2.061710519   5- 8  2.801626047   8- 9  2.047625320   8-10  2.601149033  10-11  1.810137939
       ( 1.091010222)       ( 1.482556657)       ( 1.083556656)       ( 1.376468791)       ( 0.957883746)

 12-13  2.037630100  12-14  2.046021626  12-15  2.554387480  15-16  1.826439378
       ( 1.078267413)       ( 1.082708018)       ( 1.351723642)       ( 0.966510096)

 Bond angles

  1-5-6  108.84150948   1-5-7  110.08515456   1-5-8  114.26695914   2-1-3  107.77819466

  2-1-4  107.65073783   2-1-5  111.28626851   3-1-4  108.45034097   3-1-5  111.21539090

  4- 1- 5  110.32791638   5- 8- 9  121.24451179   5- 8-10  115.38389351   6- 5- 7  106.16286924

  6- 5- 8  109.73703942   7- 5- 8  107.43635713   8-10-11  109.81971105   9- 8-10  115.80785367

 12-15-16  108.96687403  13-12-14  121.93921974  13-12-15  114.98326019  14-12-15  118.89318431

 NUCLEAR CHARGE:                   50
 NUMBER OF PRIMITIVE AOS:         200
 NUMBER OF SYMMETRY AOS:          200
 NUMBER OF CONTRACTIONS:           40   (  40A   )
 NUMBER OF CORE ORBITALS:           6   (   6A   )
 NUMBER OF VALENCE ORBITALS:       34   (  34A   )


 NUCLEAR REPULSION ENERGY  243.22433820

 Eigenvalues of metric

         1 0.176E+00 0.199E+00 0.212E+00 0.221E+00 0.228E+00 0.241E+00 0.246E+00 0.263E+00


 Contracted 2-electron integrals neglected if value below      1.0D-11
 AO integral compression algorithm  1   Integral accuracy      1.0D-11

     3.670 MB (compressed) written to integral file ( 91.5%)

     Node minimum: 0.524 MB, node maximum: 0.524 MB


 NUMBER OF SORTED TWO-ELECTRON INTEGRALS:      48321.     BUFFER LENGTH:  32768
 NUMBER OF SEGMENTS:   1  SEGMENT LENGTH:      48321      RECORD LENGTH: 524288

 Memory used in sort:       0.61 MW

 SORT1 READ      381454. AND WROTE       48160. INTEGRALS IN      1 RECORDS. CPU TIME:     0.01 SEC, REAL TIME:     0.03 SEC
 SORT2 READ      335558. AND WROTE      336610. INTEGRALS IN     14 RECORDS. CPU TIME:     0.01 SEC, REAL TIME:     0.03 SEC

 Node minimum:       47736.  Node maximum:       48439. integrals

 OPERATOR DM      FOR CENTER  0  COORDINATES:    0.000000    0.000000    0.000000


 **********************************************************************************************************************************
 DATASETS  * FILE   NREC   LENGTH (MB)   RECORD NAMES
              1      18       20.22       500      610      700      900      950      970     1000      129      960     1100   
                                          VAR    BASINP    GEOM    SYMINP    ZMAT    AOBASIS   BASIS     P2S    ABASIS      S 
                                         1400     1410     1200     1210     1080     1600     1650     1700   
                                           T        V       H0       H01     AOSYM     SMH    MOLCAS    OPER   

 PROGRAMS   *        TOTAL       INT
 CPU TIMES  *         1.00      0.88
 REAL TIME  *         4.95 SEC
 DISK USED  *        30.92 MB      
 GA USED    *         0.00 MB       (max)       0.00 MB       (current)
 **********************************************************************************************************************************


 PROGRAM * RHF-SCF (OPEN SHELL)       Authors: W. Meyer, H.-J. Werner


 NUMBER OF ELECTRONS:      26+   24-    SPACE SYMMETRY=1    SPIN SYMMETRY: Triplet 
 CONVERGENCE THRESHOLDS:    1.00E-05 (Density)    1.00E-07 (Energy)
 MAX. NUMBER OF ITERATIONS:       60
 INTERPOLATION TYPE:            DIIS
 INTERPOLATION STEPS:              2 (START)      1 (STEP)
 LEVEL SHIFTS:                 -0.60 (CLOSED) -0.30 (OPEN) 


 Orbital guess generated from atomic densities. Full valence occupancy:   25

 Molecular orbital dump at record        2100.2

 Initial alpha occupancy:  26
 Initial beta  occupancy:  24
 Wave function symmetry:    1

 ITERATION    DDIFF          GRAD             ENERGY        2-EL.EN.            DIPOLE MOMENTS         DIIS   ORB.
    1      0.000D+00      0.000D+00      -306.26875694    694.973214   -1.18094   -1.27724    0.79839    0    start
    2      0.000D+00      0.823D-02      -306.31004253    693.625832   -0.99020   -1.14005    0.47979    1    diag,B
    3      0.121D-01      0.301D-02      -306.31921768    693.355948   -0.92046   -1.01359    0.48219    2    diag,B
    4      0.594D-02      0.115D-02      -306.32151002    693.319229   -0.89347   -0.92867    0.52542    3    diag,B
    5      0.348D-02      0.364D-03      -306.32190825    693.348496   -0.89296   -0.90803    0.54617    4    diag,B
    6      0.115D-02      0.181D-03      -306.32202870    693.366691   -0.89247   -0.89726    0.55567    5    diag,B
    7      0.834D-03      0.589D-04      -306.32203970    693.374372   -0.89176   -0.89573    0.55672    6    fixocc
    8      0.286D-03      0.150D-04      -306.32204026    693.374991   -0.89136   -0.89553    0.55674    7    diag,B
    9      0.636D-04      0.667D-05      -306.32204038    693.375264   -0.89124   -0.89578    0.55677    8    diag,B
   10      0.242D-04      0.269D-05      -306.32204041    693.375361   -0.89117   -0.89576    0.55688    9    orth
   11      0.125D-04      0.807D-06      -306.32204041    693.375437   -0.89115   -0.89575    0.55690    9    diag,B
   12      0.372D-05      0.248D-06      -306.32204041    693.375454   -0.89115   -0.89574    0.55691    0    orth

 Final alpha occupancy:  26
 Final beta  occupancy:  24

 !RHF STATE 1.1 Energy               -306.322040411648
 Nuclear energy                       243.22433820
 One-electron energy                 -896.23410541
 Two-electron energy                  346.68772679
 Virial quotient                       -1.00364220
 !RHF STATE 1.1 Dipole moment          -0.89115060    -0.89574488     0.55690793
 Dipole moment /Debye                  -2.26493054    -2.27660727     1.41542607

 Orbital energies:

         1.1          2.1          3.1          4.1          5.1          6.1          7.1          8.1          9.1         10.1
    -20.595265   -20.557997   -11.439553   -11.412971   -11.403143   -11.389303    -1.449220    -1.407192    -1.128057    -0.975694

        11.1         12.1         13.1         14.1         15.1         16.1         17.1         18.1         19.1         20.1
     -0.905887    -0.851255    -0.766498    -0.726128    -0.681765    -0.664930    -0.640483    -0.630452    -0.607220    -0.585399

        21.1         22.1         23.1         24.1         25.1         26.1         27.1         28.1
     -0.572944    -0.559822    -0.549399    -0.519862    -0.428204    -0.389578     0.301403     0.378450

 HOMO     26.1    -0.389578 =     -10.6010eV
 LUMO     27.1     0.301403 =       8.2016eV
 LUMO-HOMO         0.690981 =      18.8026eV


 **********************************************************************************************************************************
 DATASETS  * FILE   NREC   LENGTH (MB)   RECORD NAMES
              1      18       20.22       500      610      700      900      950      970     1000      129      960     1100   
                                          VAR    BASINP    GEOM    SYMINP    ZMAT    AOBASIS   BASIS     P2S    ABASIS      S 
                                         1400     1410     1200     1210     1080     1600     1650     1700   
                                           T        V       H0       H01     AOSYM     SMH    MOLCAS    OPER   

              2       4        3.06       700     1000      520     2100   
                                         GEOM     BASIS   MCVARS     RHF  

 PROGRAMS   *        TOTAL       RHF       INT
 CPU TIMES  *         1.47      0.47      0.88
 REAL TIME  *         5.62 SEC
 DISK USED  *       195.87 MB      
 SF USED    *         0.01 MB      
 GA USED    *         0.00 MB       (max)       0.00 MB       (current)
 **********************************************************************************************************************************
 SETTING BASIS          =    VDZ-F12


 Recomputing integrals since basis changed


 Using spherical harmonics

 Library entry C      S cc-pVDZ-F12          selected for orbital group  1
 Library entry C      P cc-pVDZ-F12          selected for orbital group  1
 Library entry C      D cc-pVDZ-F12          selected for orbital group  1
 Library entry H      S cc-pVDZ-F12          selected for orbital group  2
 Library entry H      P cc-pVDZ-F12          selected for orbital group  2
 Library entry O      S cc-pVDZ-F12          selected for orbital group  7
 Library entry O      P cc-pVDZ-F12          selected for orbital group  7
 Library entry O      D cc-pVDZ-F12          selected for orbital group  7


 PROGRAM * SEWARD (Integral evaluation for generally contracted gaussian basis sets)     Author: Roland Lindh, 1990

 Geometry written to block  1 of record 700


 Point group  C1  


 ATOMIC COORDINATES

 NR  ATOM    CHARGE       X              Y              Z

   1  C       6.00   -1.972420540    2.829619207   -0.577386920
   2  H       1.00   -1.049043664    2.339613223   -2.350989374
   3  H       1.00   -0.503177375    3.300142115    0.787618951
   4  H       1.00   -3.113701735    4.509888088   -0.911282629
   5  C       6.00   -3.629804837    0.663747404    0.375488581
   6  H       1.00   -5.091035563    0.260933383   -1.046643711
   7  H       1.00   -4.633173820    1.238167454    2.082515984
   8  C       6.00   -2.223432861   -1.683216854    0.977971064
   9  H       1.00   -3.008198326   -3.099566584    2.231313019
  10  O       8.00   -0.681945467   -2.577038413   -0.916989602
  11  H       1.00   -0.065894750   -4.222630820   -0.482125826
  12  C       6.00    4.340493038    0.731853134    1.331954562
  13  H       1.00    6.238741828    1.271162072    1.839629485
  14  H       1.00    2.993363976    0.073491449    2.724078003
  15  O       8.00    4.031031488    0.041649564   -1.107870838
  16  H       1.00    2.350365765   -0.640125827   -1.323337411

 Bond lengths in Bohr (Angstrom)

 1-2  2.058736599  1-3  2.059929201  1-4  2.058473372  1-5  2.888926288  5-6  2.078440431
     ( 1.089436492)     ( 1.090067589)     ( 1.089297198)     ( 1.528753956)     ( 1.099863310)

  5- 7  2.061710519   5- 8  2.801626047   8- 9  2.047625320   8-10  2.601149033  10-11  1.810137939
       ( 1.091010222)       ( 1.482556657)       ( 1.083556656)       ( 1.376468791)       ( 0.957883746)

 12-13  2.037630100  12-14  2.046021626  12-15  2.554387480  15-16  1.826439378
       ( 1.078267413)       ( 1.082708018)       ( 1.351723642)       ( 0.966510096)

 Bond angles

  1-5-6  108.84150948   1-5-7  110.08515456   1-5-8  114.26695914   2-1-3  107.77819466

  2-1-4  107.65073783   2-1-5  111.28626851   3-1-4  108.45034097   3-1-5  111.21539090

  4- 1- 5  110.32791638   5- 8- 9  121.24451179   5- 8-10  115.38389351   6- 5- 7  106.16286924

  6- 5- 8  109.73703942   7- 5- 8  107.43635713   8-10-11  109.81971105   9- 8-10  115.80785367

 12-15-16  108.96687403  13-12-14  121.93921974  13-12-15  114.98326019  14-12-15  118.89318431

 NUCLEAR CHARGE:                   50
 NUMBER OF PRIMITIVE AOS:         356
 NUMBER OF SYMMETRY AOS:          344
 NUMBER OF CONTRACTIONS:          270   ( 270A   )
 NUMBER OF CORE ORBITALS:           6   (   6A   )
 NUMBER OF VALENCE ORBITALS:       34   (  34A   )


 NUCLEAR REPULSION ENERGY  243.22433820


 Eigenvalues of metric

         1 0.956E-04 0.236E-03 0.434E-03 0.539E-03 0.680E-03 0.794E-03 0.122E-02 0.129E-02


 Contracted 2-electron integrals neglected if value below      1.0D-11
 AO integral compression algorithm  1   Integral accuracy      1.0D-11

     2459.697 MB (compressed) written to integral file ( 41.3%)

     Node minimum: 325.583 MB, node maximum: 368.837 MB


 NUMBER OF SORTED TWO-ELECTRON INTEGRALS:   95607057.     BUFFER LENGTH:  32768
 NUMBER OF SEGMENTS:   6  SEGMENT LENGTH:   15995868      RECORD LENGTH: 524288

 Memory used in sort:      16.55 MW

 SORT1 READ   743814576. AND WROTE    83742035. INTEGRALS IN    242 RECORDS. CPU TIME:    11.65 SEC, REAL TIME:    14.83 SEC
 SORT2 READ   585886963. AND WROTE   669249405. INTEGRALS IN   9604 RECORDS. CPU TIME:     1.84 SEC, REAL TIME:     4.72 SEC

 Node minimum:    95591379.  Node maximum:    95622738. integrals

 OPERATOR DM      FOR CENTER  0  COORDINATES:    0.000000    0.000000    0.000000


 **********************************************************************************************************************************
 DATASETS  * FILE   NREC   LENGTH (MB)   RECORD NAMES
              1      18       22.85       500      610      700      900      950      970     1001      129      960     1100   
                                          VAR    BASINP    GEOM    SYMINP    ZMAT    AOBASIS   BASIS     P2S    ABASIS      S 
                                         1400     1410     1200     1210     1080     1600     1650     1700   
                                           T        V       H0       H01     AOSYM     SMH    MOLCAS    OPER   

              2       5        3.13       700     1000      520     2100     1001   
                                         GEOM     BASIS   MCVARS     RHF     BASIS   

 PROGRAMS   *        TOTAL       INT       RHF       INT
 CPU TIMES  *        19.54     18.06      0.47      0.88
 REAL TIME  *        30.90 SEC
 DISK USED  *         9.58 GB      
 SF USED    *         0.01 MB      
 GA USED    *         0.01 MB       (max)       0.00 MB       (current)
 **********************************************************************************************************************************


 PROGRAM * RHF-SCF (OPEN SHELL)       Authors: W. Meyer, H.-J. Werner


 NUMBER OF ELECTRONS:      26+   24-    SPACE SYMMETRY=1    SPIN SYMMETRY: Triplet 
 CONVERGENCE THRESHOLDS:    1.00E-05 (Density)    1.00E-07 (Energy)
 MAX. NUMBER OF ITERATIONS:       60
 INTERPOLATION TYPE:            DIIS
 INTERPOLATION STEPS:              2 (START)      1 (STEP)
 LEVEL SHIFTS:                 -0.60 (CLOSED) -0.30 (OPEN) 


 Molecular orbitals read from record     2100.2  Type=RHF/CANONICAL (state 1.1)
 
 Present basis size:     270
 Previous basis size:     40
 Previous occupation:     26
 Previous closed-shells:  24
 Previous core-orbitals:   6
 Present occupation:      26
 Present closed-shells:   24
 Present core-orbitals:    6
 Wavefunction symmetry:    1   Triplet 

 Orbital overlap <old|new>:  < 1.1| 1.1> = 1.000000   < 2.1| 2.1> = 1.000000   < 3.1| 3.1> = 1.000000   < 4.1| 4.1> = 1.000000
                             < 5.1| 5.1> = 1.000000   < 6.1| 6.1> = 1.000000   < 7.1| 7.1> = 1.000000   < 8.1| 8.1> = 1.000000
                             < 9.1| 9.1> = 1.000000   <10.1|10.1> = 1.000000   <11.1|11.1> = 1.000000   <12.1|12.1> = 1.000000
                             <13.1|13.1> = 1.000000   <14.1|14.1> = 1.000000   <15.1|15.1> = 1.000000   <16.1|16.1> = 1.000000
                             <17.1|17.1> = 1.000000   <18.1|18.1> = 1.000000   <19.1|19.1> = 1.000000   <20.1|20.1> = 1.000000
                             <21.1|21.1> = 1.000000   <22.1|22.1> = 1.000000   <23.1|23.1> = 1.000000   <24.1|24.1> = 1.000000
                             <25.1|25.1> = 1.000000   <26.1|26.1> = 1.000000

 Molecular orbital dump at record        2101.2

 ITERATION    DDIFF          GRAD             ENERGY        2-EL.EN.            DIPOLE MOMENTS         DIIS   ORB.
    1      0.000D+00      0.000D+00      -306.32204041    693.375454   -0.89115   -0.89574    0.55691    0    start
    2      0.000D+00      0.104D-01      -306.91089664    699.720497   -0.77588   -0.70763    0.31463    1    diag,B
    3      0.154D-01      0.313D-02      -307.00034777    700.810631   -0.83389   -0.67207    0.51117    2    diag,B
    4      0.601D-02      0.982D-03      -307.01375405    700.891480   -0.87638   -0.68955    0.56752    3    diag,B
    5      0.167D-02      0.388D-03      -307.01670112    701.025838   -0.91109   -0.69917    0.62643    4    diag,B
    6      0.971D-03      0.144D-03      -307.01718595    700.976956   -0.92489   -0.70312    0.64517    5    diag,B
    7      0.526D-03      0.541D-04      -307.01726856    700.970554   -0.93115   -0.70493    0.65342    6    diag,B
    8      0.284D-03      0.165D-04      -307.01727734    700.963095   -0.93234   -0.70564    0.65430    7    orth
    9      0.909D-04      0.588D-05      -307.01727867    700.961415   -0.93250   -0.70595    0.65408    8    diag,B
   10      0.384D-04      0.200D-05      -307.01727885    700.961067   -0.93247   -0.70605    0.65387    9    diag,B
   11      0.124D-04      0.732D-06      -307.01727887    700.960965   -0.93247   -0.70608    0.65379    9    diag,B
   12      0.465D-05      0.283D-06      -307.01727887    700.960943   -0.93247   -0.70608    0.65377    0    orth

 Final alpha occupancy:  26
 Final beta  occupancy:  24

 !RHF STATE 1.1 Energy               -307.017278874401
 Nuclear energy                       243.22433820
 One-electron energy                 -900.72208840
 Two-electron energy                  350.48047132
 Virial quotient                       -1.00091286
 !RHF STATE 1.1 Dipole moment          -0.93247358    -0.70607735     0.65376732
 Dipole moment /Debye                  -2.36995621    -1.79455208     1.66160195

 Orbital energies:

         1.1          2.1          3.1          4.1          5.1          6.1          7.1          8.1          9.1         10.1
    -20.602284   -20.557494   -11.282958   -11.252394   -11.233756   -11.213527    -1.412718    -1.370794    -1.058385    -0.916734

        11.1         12.1         13.1         14.1         15.1         16.1         17.1         18.1         19.1         20.1
     -0.870743    -0.803777    -0.739945    -0.702729    -0.625877    -0.611589    -0.606539    -0.583169    -0.563451    -0.537246

        21.1         22.1         23.1         24.1         25.1         26.1         27.1         28.1
     -0.508047    -0.502061    -0.499100    -0.490908    -0.352706    -0.315979     0.046006     0.059015

 HOMO     26.1    -0.315979 =      -8.5982eV
 LUMO     27.1     0.046006 =       1.2519eV
 LUMO-HOMO         0.361985 =       9.8501eV


 **********************************************************************************************************************************
 DATASETS  * FILE   NREC   LENGTH (MB)   RECORD NAMES
              1      18       22.85       500      610      700      900      950      970     1001      129      960     1100   
                                          VAR    BASINP    GEOM    SYMINP    ZMAT    AOBASIS   BASIS     P2S    ABASIS      S 
                                         1400     1410     1200     1210     1080     1600     1650     1700   
                                           T        V       H0       H01     AOSYM     SMH    MOLCAS    OPER   

              2       6        7.67       700     1000      520     2100     1001     2101   
                                         GEOM     BASIS   MCVARS     RHF     BASIS     RHF  

 PROGRAMS   *        TOTAL       RHF       INT       RHF       INT
 CPU TIMES  *        32.70     13.16     18.06      0.47      0.88
 REAL TIME  *        49.21 SEC
 DISK USED  *         9.71 GB      
 SF USED    *         0.29 MB      
 GA USED    *         0.01 MB       (max)       0.00 MB       (current)
 **********************************************************************************************************************************


 PROGRAM * CCSD (Restricted open-shell coupled cluster)     Authors: C. Hampel, H.-J. Werner, 1991, M. Deegan, P.J. Knowles, 1992

                   Density fitting integral evaluation by F.R. Manby, 2003,2007, G. Knizia, 2010

 Basis set CC-PVDZ/JKFIT generated.      Number of basis functions:   650 
 Basis set CC-PVDZ-F12/OPTRI generated.  Number of basis functions:   616 
 Basis set AUG-CC-PVDZ/MP2FIT generated. Number of basis functions:   662 

 Convergence thresholds:  THRVAR = 1.00D-08  THRDEN = 1.00D-06

 CCSD(T)     terms to be evaluated (factor= 1.000)


 Number of core orbitals:           6 (   6 )
 Number of closed-shell orbitals:  18 (  18 )
 Number of active  orbitals:        2 (   2 )
 Number of external orbitals:     244 ( 244 )

 Memory could be reduced to 509.78 Mwords without degradation in triples

 Number of N-1 electron functions:              38
 Number of N-2 electron functions:             703
 Number of singly external CSFs:              9348
 Number of doubly external CSFs:          32122065
 Total number of CSFs:                    32131413

 Molecular orbitals read from record     2101.2  Type=RHF/CANONICAL (state 1.1)

 Integral transformation finished. Total CPU:  46.91 sec, npass=  1  Memory used: 233.80 MW
 
 Geminal basis:    OPTFULL  GEM_TYPE=SLATER  BETA=0.9  NGEM=6

 Optimizing Gaussian exponents for each gem_beta

 Geminal optimization for beta= 0.9000
 Weight function:   m=0, omega= 1.3652

 Augmented Hessian optimization of geminal fit. Trust ratio= 0.40000
 Convergence reached after  14 iterations. Final gradient= 2.53D-17, Step= 1.17D-08, Delta= 1.32D-09
 
 Alpha:                 0.16713     0.72638     2.57315     8.59263    32.33955   179.26007
 Coeff:                 0.29008     0.30523     0.17630     0.10448     0.06448     0.03994
 
 
 WFN_F12=FIX,EG    DECOUPLE_EXPL=F   HYBRID=0    NOX=F   SEMIINT_F12=T   CORE_SINGLES=F
 
 AO(A)-basis ORBITAL           loaded. Number of functions:     270
 RI(R)-basis CC-PVDZ-F12/OPTRI loaded. Number of functions:     616
 DF-basis CC-PVDZ/JKFIT        loaded. Number of functions:     650

 Screening thresholds:   THRAO=  1.00D-10  THRMO=  1.00D-09  THRPROD=  1.00D-09
                         THRSW=  1.00D-05  THROV=  1.00D-12  THRAOF12=   1.00D-08

 CPU time for one-electron matrices               7.56 sec
 
 Construction of ABS:
 Pseudo-inverse stability          1.25E-11
 Smallest eigenvalue of S          5.50E-05  (threshold= 1.00E-08)
 Ratio eigmin/eigmax               7.16E-06  (threshold= 1.00E-09)
 Smallest eigenvalue of S kept     5.50E-05  (threshold= 5.50E-05, 0 functions deleted, 616 kept)
 
 Construction of CABS:
 Pseudo-inverse stability          5.32E-11
 Smallest eigenvalue of S          4.39E-06  (threshold= 1.00E-08)
 Ratio eigmin/eigmax               4.39E-06  (threshold= 1.00E-09)
 Smallest eigenvalue of S kept     4.39E-06  (threshold= 4.39E-06, 0 functions deleted, 616 kept)
 
 CPU time for basis constructions                 0.27 sec
 Fock operators(MO) rebuilt from dump record.
 CPU time for fock operators                      0.49 sec
 
                                      TOTAL          ALPHA          BETA    
  Singles Contributions MO        -0.005229884   -0.002634307   -0.002595577
  Singles Contributions CABS      -0.014729028   -0.007190096   -0.007538932
  Pure DF-RHF relaxation          -0.014504342
 
 CPU time for singles                             0.94 sec
 
 AO(A)-basis ORBITAL           loaded. Number of functions:     270
 RI(R)-basis CC-PVDZ-F12/OPTRI loaded. Number of functions:     616
 DF-basis AUG-CC-PVDZ/MP2FIT   loaded. Number of functions:     662

 Screening thresholds:   THRAO=  1.00D-10  THRMO=  1.00D-09  THRPROD=  1.00D-09
                         THRSW=  1.00D-05  THROV=  1.00D-12  THRAOF12=   1.00D-08

 CPU time for transformed integrals              26.91 sec
 CPU time for F12 matrices                       24.96 sec

 Diagonal F12 ansatz with fixed amplitudes:   TS= 0.5000  TT= 0.2500  TN= 0.3750
 
 ITER.     SQ.NORM      CORR.ENERGY   TOTAL ENERGY  ENERGY CHANGE      VAR         CPU   MICRO    DIIS
   1      1.30766653    -1.27533169  -308.30711490    -1.2898E+00   3.04E-01      1.04  1  1  1   0  0
   2      1.30695524    -1.27450609  -308.30628931     8.2560E-04   1.61E-04      5.91  0  0  0   1  1
   3      1.30728867    -1.27488240  -308.30666561    -3.7631E-04   8.21E-07     11.18  0  0  0   2  2
   4      1.30729045    -1.27488399  -308.30666720    -1.5895E-06   4.16E-09     17.12  0  0  0   3  3
   5      1.30729098    -1.27488399  -308.30666721    -7.6833E-09   2.88E-11     23.40  0  0  0   4  4
 
 - - Continuing with F12/conv. amplitude coupling turned on.
 
   6      1.30925263    -1.28137475  -308.31315796    -6.4908E-03   2.80E-04     28.31  1  1  1   1  1
   7      1.30924980    -1.28137490  -308.31315812    -1.5663E-07   2.19E-08     33.76  1  1  1   2  2
   8      1.30925007    -1.28137499  -308.31315820    -8.1098E-08   5.11E-11     40.39  1  1  1   3  3
 
 CPU time for iterative RMP2-F12                 40.40 sec
 
 
 DF-RMP2-F12 doubles corrections:
 - - - - - - - - - - - - - - - - 
  Approx.                             TOTAL           A-B            A-A            B-B    
  RMP2-F12/3C(FIX)                -0.221553520   -0.194533404   -0.015243857   -0.011776259
  RMP2-F12/3*C(FIX)               -0.215062529   -0.189812808   -0.014264504   -0.010985217
  RMP2-F12/3*C(DX)                -0.217286351   -0.191964585   -0.014305402   -0.011016364
  RMP2-F12/3*C(FIX,DX)            -0.236572932   -0.210769644   -0.014476810   -0.011326479
 
 DF-RMP2-F12 doubles energies:
 - - - - - - - - - - - - - - -
  Approx.                             TOTAL           A-B            A-A            B-B    
  RMP2                            -1.054591582   -0.796314510   -0.139237677   -0.119039394
  RMP2-F12/3C(FIX)                -1.276145102   -0.990847914   -0.154481534   -0.130815654
  RMP2-F12/3*C(FIX)               -1.269654111   -0.986127318   -0.153502181   -0.130024612
  RMP2-F12/3*C(DX)                -1.271877933   -0.988279095   -0.153543080   -0.130055758
  RMP2-F12/3*C(FIX,DX)            -1.291164514   -1.007084154   -0.153714487   -0.130365874
 
 
  Reference energy                   -307.017278874402
  CABS relaxation correction to RHF    -0.014504341638
  New reference energy               -307.031783216040
 
  RMP2-F12 singles (MO) energy         -0.005229883989
  RMP2-F12 pair energy                 -1.276145101867
  RMP2-F12 correlation energy          -1.281374985856
 
 !RMP2-F12/3C(FIX) energy            -308.313158201896

 Starting RMP2 calculation

 Wavefunction is spin-projected

 ITER.      SQ.NORM     CORR.ENERGY   TOTAL ENERGY   ENERGY CHANGE        DEN1      VAR(S)    VAR(P)  DIIS     TIME
   1      1.30392965    -1.05637713  -308.07365600    -1.05637713    -0.00327596  0.22D-04  0.12D-02  1  1   158.86
   2      1.30673657    -1.05988811  -308.07716699    -0.00351098    -0.00000423  0.43D-06  0.17D-05  2  2   166.78
   3      1.30680200    -1.05993164  -308.07721052    -0.00004353    -0.00000002  0.12D-07  0.62D-08  3  3   176.13
   4      1.30680300    -1.05993167  -308.07721054    -0.00000003    -0.00000000  0.20D-09  0.40D-10  4  4   186.23

 Norm of t1 vector:      0.04987749      S-energy:    -0.00452743      T1 diagnostic:  0.00050331
 Norm of t2 vector:      0.55164774      P-energy:    -1.05540424
                                         Alpha-Beta:  -0.79754639
                                         Alpha-Alpha: -0.13912476
                                         Beta-Beta:   -0.11873310

 Spin contamination <S**2-Sz**2-Sz>     0.00000000
  Reference energy                   -307.031783216040
  RHF-RMP2 correlation energy          -1.059931670557
 !RHF-RMP2 energy                    -308.091714886597
 (NB above energy spin projected)

 Starting RCCSD calculation

 ITER.      SQ.NORM     CORR.ENERGY   TOTAL ENERGY   ENERGY CHANGE        DEN1      VAR(S)    VAR(P)  DIIS     TIME
   1      1.31419158    -1.05808817  -308.07536704    -1.05808817    -0.02801500  0.51D-02  0.53D-02  1  1   321.61
   2      1.33946581    -1.08419056  -308.10146944    -0.02610240    -0.00229369  0.37D-03  0.65D-03  2  2   466.14
   3      1.35061270    -1.09011727  -308.10739614    -0.00592671    -0.00030484  0.19D-03  0.47D-04  3  3   599.47
   4      1.35591824    -1.09203562  -308.10931449    -0.00191835    -0.00005731  0.35D-04  0.95D-05  4  4   736.18
   5      1.35821999    -1.09231745  -308.10959633    -0.00028183    -0.00001330  0.11D-04  0.14D-05  5  5   884.41
   6      1.35958835    -1.09249366  -308.10977253    -0.00017620    -0.00000160  0.88D-06  0.31D-06  6  6  1013.18
   7      1.35993585    -1.09252315  -308.10980202    -0.00002949    -0.00000021  0.11D-06  0.45D-07  6  2  1146.93
   8      1.35999634    -1.09253417  -308.10981305    -0.00001103    -0.00000004  0.24D-07  0.83D-08  6  1  1295.70
   9      1.36001562    -1.09253696  -308.10981584    -0.00000279    -0.00000001  0.64D-08  0.18D-08  6  3  1431.63
  10      1.36000992    -1.09253437  -308.10981325     0.00000259    -0.00000000  0.15D-08  0.33D-09  6  5  1564.69
  11      1.36001432    -1.09253407  -308.10981295     0.00000030    -0.00000000  0.31D-09  0.65D-10  6  4  1698.33

 Norm of t1 vector:      0.14354352      S-energy:    -0.00545054      T1 diagnostic:  0.01479053
                                                                       D1 diagnostic:  0.05194511
 Norm of t2 vector:      0.58258869      P-energy:    -1.08708354
                                         Alpha-Beta:  -0.84978992
                                         Alpha-Alpha: -0.12855510
                                         Beta-Beta:   -0.10873851

 Singles amplitudes (print threshold =  0.500E-01):

         I         SYM. A    A   T(IA) [Beta-Beta]

        14         1         2     -0.06862803

 Spin contamination <S**2-Sz**2-Sz>     0.00000000

 Memory could be reduced to 563.25 Mwords without degradation in triples
 

 RESULTS
 =======

  Reference energy                   -307.017278874402
  CABS relaxation correction to RHF    -0.014504341638
  New reference energy               -307.031783216040
 
  F12 corrections for ansatz 3C(FIX) added to RCCSD energy. Coupling mode:  7
 
  RCCSD-F12a singles energy            -0.005450536418
  RCCSD-F12a pair energy               -1.301699896838
  RCCSD-F12a correlation energy        -1.307150433256
  Triples (T) contribution             -0.039063032608
  Total correlation energy             -1.346213465864
 
  RHF-RCCSD-F12a energy              -308.338933649296
  RHF-RCCSD[T]-F12a energy           -308.379723978750
  RHF-RCCSD-T-F12a energy            -308.377374936298
 !RHF-RCCSD(T)-F12a energy           -308.377996681904

 Program statistics:

 Available memory in ccsd:              2799996500
 Min. memory needed in ccsd:              89332460
 Max. memory used in ccsd:               130427048
 Max. memory used in cckext:             105629042 (11 integral passes)
 Max. memory used in cckint:             233795344 ( 1 integral passes)


 **********************************************************************************************************************************
 DATASETS  * FILE   NREC   LENGTH (MB)   RECORD NAMES
              1      18       22.85       500      610      700      900      950      970     1001      129      960     1100   
                                          VAR    BASINP    GEOM    SYMINP    ZMAT    AOBASIS   BASIS     P2S    ABASIS      S 
                                         1400     1410     1200     1210     1080     1600     1650     1700   
                                           T        V       H0       H01     AOSYM     SMH    MOLCAS    OPER   

              2       7        8.55       700     1000      520     2100     1001     2101     7360   
                                         GEOM     BASIS   MCVARS     RHF     BASIS     RHF    F12ABS    

 PROGRAMS   *        TOTAL      F12A       RHF       INT       RHF       INT
 CPU TIMES  *      4099.70   4066.93     13.16     18.06      0.47      0.88
 REAL TIME  *      4762.62 SEC
 DISK USED  *        38.24 GB      
 SF USED    *        30.09 GB      
 GA USED    *         2.47 MB       (max)       0.00 MB       (current)
 **********************************************************************************************************************************

 RCCSD(T)-F12A/cc-pVDZ-F12 energy=   -308.377996681904

   RCCSD(T)-F12A        RHF-SCF         RHF-SCF 
   -308.37799668   -307.01727887   -306.32204041
 **********************************************************************************************************************************
 Molpro calculation terminated
 Variable memory released
