# Supplementary material for: Computational Investigation of Substituent Effects on the Alcohol + Carbonyl Channel of Peroxy Radical Self- and Cross-Reactions
Source: J Phys Chem A. 2023 Feb 8;127(7):1686–96. doi: 10.1021/acs.jpca.2c08927 (PMC9969516; doi:10.1021/acs.jpca.2c08927)
Supplement: Supplementary file 2 — jp2c08927_si_002.zip [file jp2c08927_si_002.zip › AceO-OBuOH/RO-R,R-BuOH-reactant.log]

 Entering Gaussian System, Link 0=/appl/chem/G09RevD.01/g09/g09
 Initial command:
 /appl/chem/G09RevD.01/g09/l1.exe "/wrk/hasangal/30651712.GAUSS_SCRDIR/Gau-25092.inp" -scrdir="/wrk/hasangal/30651712.GAUSS_SCRDIR/"
 Entering Link 1 = /appl/chem/G09RevD.01/g09/l1.exe PID=     25093.
  
 Copyright (c) 1988,1990,1992,1993,1995,1998,2003,2009,2013,
            Gaussian, Inc.  All Rights Reserved.
  
 This is part of the Gaussian(R) 09 program.  It is based on
 the Gaussian(R) 03 system (copyright 2003, Gaussian, Inc.),
 the Gaussian(R) 98 system (copyright 1998, Gaussian, Inc.),
 the Gaussian(R) 94 system (copyright 1995, Gaussian, Inc.),
 the Gaussian 92(TM) system (copyright 1992, Gaussian, Inc.),
 the Gaussian 90(TM) system (copyright 1990, Gaussian, Inc.),
 the Gaussian 88(TM) system (copyright 1988, Gaussian, Inc.),
 the Gaussian 86(TM) system (copyright 1986, Carnegie Mellon
 University), and the Gaussian 82(TM) system (copyright 1983,
 Carnegie Mellon University). Gaussian is a federally registered
 trademark of Gaussian, Inc.
  
 This software contains proprietary and confidential information,
 including trade secrets, belonging to Gaussian, Inc.
  
 This software is provided under written license and may be
 used, copied, transmitted, or stored only in accord with that
 written license.
  
 The following legend is applicable only to US Government
 contracts under FAR:
  
                    RESTRICTED RIGHTS LEGEND
  
 Use, reproduction and disclosure by the US Government is
 subject to restrictions as set forth in subparagraphs (a)
 and (c) of the Commercial Computer Software - Restricted
 Rights clause in FAR 52.227-19.
  
 Gaussian, Inc.
 340 Quinnipiac St., Bldg. 40, Wallingford CT 06492
  
  
 ---------------------------------------------------------------
 Warning -- This program may not be used in any manner that
 competes with the business of Gaussian, Inc. or will provide
 assistance to any competitor of Gaussian, Inc.  The licensee
 of this program is prohibited from giving any competitor of
 Gaussian, Inc. access to this program.  By using this program,
 the user acknowledges that Gaussian, Inc. is engaged in the
 business of creating and licensing software in the field of
 computational chemistry and represents and warrants to the
 licensee that it is not a competitor of Gaussian, Inc. and that
 it will not use this program in any manner prohibited above.
 ---------------------------------------------------------------
  

 Cite this work as:
 Gaussian 09, Revision D.01,
 M. J. Frisch, G. W. Trucks, H. B. Schlegel, G. E. Scuseria, 
 M. A. Robb, J. R. Cheeseman, G. Scalmani, V. Barone, B. Mennucci, 
 G. A. Petersson, H. Nakatsuji, M. Caricato, X. Li, H. P. Hratchian, 
 A. F. Izmaylov, J. Bloino, G. Zheng, J. L. Sonnenberg, M. Hada, 
 M. Ehara, K. Toyota, R. Fukuda, J. Hasegawa, M. Ishida, T. Nakajima, 
 Y. Honda, O. Kitao, H. Nakai, T. Vreven, J. A. Montgomery, Jr., 
 J. E. Peralta, F. Ogliaro, M. Bearpark, J. J. Heyd, E. Brothers, 
 K. N. Kudin, V. N. Staroverov, T. Keith, R. Kobayashi, J. Normand, 
 K. Raghavachari, A. Rendell, J. C. Burant, S. S. Iyengar, J. Tomasi, 
 M. Cossi, N. Rega, J. M. Millam, M. Klene, J. E. Knox, J. B. Cross, 
 V. Bakken, C. Adamo, J. Jaramillo, R. Gomperts, R. E. Stratmann, 
 O. Yazyev, A. J. Austin, R. Cammi, C. Pomelli, J. W. Ochterski, 
 R. L. Martin, K. Morokuma, V. G. Zakrzewski, G. A. Voth, 
 P. Salvador, J. J. Dannenberg, S. Dapprich, A. D. Daniels, 
 O. Farkas, J. B. Foresman, J. V. Ortiz, J. Cioslowski, 
 and D. J. Fox, Gaussian, Inc., Wallingford CT, 2013.
 
 ******************************************
 Gaussian 09:  ES64L-G09RevD.01 24-Apr-2013
                19-Nov-2018 
 ******************************************
 %mem=12GB
 %NProcShared=16
 Will use up to   16 processors via shared memory.
 %chk=2-alkoxybutanol_Conf-wb97-opt
 ----------------------------------------------------------------------
 #wB97XD Aug-cc-pVTZ Opt Integral(Grid=SuperFineGrid) Freq MaxDisk=32GB
 ----------------------------------------------------------------------
 1/14=-1,18=20,19=15,26=5,38=1/1,3;
 2/9=110,12=2,17=6,18=5,40=1/2;
 3/5=16,6=1,7=10,11=2,16=1,25=1,30=1,71=1,74=-58,75=-7/1,2,3;
 4//1;
 5/5=2,38=5/2;
 6/7=2,8=2,9=2,10=2,28=1/1;
 7//1,2,3,16;
 1/14=-1,18=20,19=15,26=5/3(2);
 2/9=110/2;
 99//99;
 2/9=110/2;
 3/5=16,6=1,7=10,11=2,16=1,25=1,30=1,71=1,74=-58,75=-7/1,2,3;
 4/5=5,16=3,69=1/1;
 5/5=2,38=5/2;
 7//1,2,3,16;
 1/14=-1,18=20,19=15,26=5/3(-5);
 2/9=110/2;
 6/7=2,8=2,9=2,10=2,19=2,28=1/1;
 99/9=1/99;
 -----
 Title
 -----
 Symbolic Z-matrix:
 Charge =  0 Multiplicity = 2
 H                    -1.8725    0.6262    0.3473 
 C                    -1.2493    1.3131   -0.2324 
 H                    -1.4344    1.1405   -1.2968 
 H                    -1.5814    2.3304    0.0007 
 C                     0.2297    1.1614    0.1196 
 H                     0.3324    1.3571    1.1956 
 H                     0.7917    1.9598   -0.3854 
 C                     0.8817   -0.2107   -0.1847 
 H                     1.8549   -0.1815    0.3304 
 C                     0.1116   -1.3772    0.4862 
 H                    -0.9253   -1.4625    0.1419 
 H                     0.1071   -1.2737    1.5761 
 O                     0.7755   -2.6014    0.1513 
 H                     1.091    -2.3598   -0.7526 
 O                     0.8875   -0.4219   -1.4971 
 

 GradGradGradGradGradGradGradGradGradGradGradGradGradGradGradGradGradGrad
 Berny optimization.
 Initialization pass.
                           ----------------------------
                           !    Initial Parameters    !
                           ! (Angstroms and Degrees)  !
 --------------------------                            --------------------------
 ! Name  Definition              Value          Derivative Info.                !
 --------------------------------------------------------------------------------
 ! R1    R(1,2)                  1.0937         estimate D2E/DX2                !
 ! R2    R(2,3)                  1.0941         estimate D2E/DX2                !
 ! R3    R(2,4)                  1.0952         estimate D2E/DX2                !
 ! R4    R(2,5)                  1.5279         estimate D2E/DX2                !
 ! R5    R(5,6)                  1.0985         estimate D2E/DX2                !
 ! R6    R(5,7)                  1.0992         estimate D2E/DX2                !
 ! R7    R(5,8)                  1.5493         estimate D2E/DX2                !
 ! R8    R(8,9)                  1.1015         estimate D2E/DX2                !
 ! R9    R(8,10)                 1.5504         estimate D2E/DX2                !
 ! R10   R(8,15)                 1.3293         estimate D2E/DX2                !
 ! R11   R(10,11)                1.0959         estimate D2E/DX2                !
 ! R12   R(10,12)                1.0948         estimate D2E/DX2                !
 ! R13   R(10,13)                1.4323         estimate D2E/DX2                !
 ! R14   R(13,14)                0.9874         estimate D2E/DX2                !
 ! A1    A(1,2,3)              108.6729         estimate D2E/DX2                !
 ! A2    A(1,2,4)              107.3234         estimate D2E/DX2                !
 ! A3    A(1,2,5)              111.537          estimate D2E/DX2                !
 ! A4    A(3,2,4)              107.5954         estimate D2E/DX2                !
 ! A5    A(3,2,5)              111.8544         estimate D2E/DX2                !
 ! A6    A(4,2,5)              109.677          estimate D2E/DX2                !
 ! A7    A(2,5,6)              107.367          estimate D2E/DX2                !
 ! A8    A(2,5,7)              108.479          estimate D2E/DX2                !
 ! A9    A(2,5,8)              116.7473         estimate D2E/DX2                !
 ! A10   A(6,5,7)              105.8319         estimate D2E/DX2                !
 ! A11   A(6,5,8)              108.1092         estimate D2E/DX2                !
 ! A12   A(7,5,8)              109.7464         estimate D2E/DX2                !
 ! A13   A(5,8,9)              104.8619         estimate D2E/DX2                !
 ! A14   A(5,8,10)             111.8571         estimate D2E/DX2                !
 ! A15   A(5,8,15)             109.6612         estimate D2E/DX2                !
 ! A16   A(9,8,10)             104.8586         estimate D2E/DX2                !
 ! A17   A(9,8,15)             117.5193         estimate D2E/DX2                !
 ! A18   A(10,8,15)            108.0499         estimate D2E/DX2                !
 ! A19   A(8,10,11)            113.1147         estimate D2E/DX2                !
 ! A20   A(8,10,12)            111.2039         estimate D2E/DX2                !
 ! A21   A(8,10,13)            108.158          estimate D2E/DX2                !
 ! A22   A(11,10,12)           108.4353         estimate D2E/DX2                !
 ! A23   A(11,10,13)           107.372          estimate D2E/DX2                !
 ! A24   A(12,10,13)           108.3891         estimate D2E/DX2                !
 ! A25   A(10,13,14)            98.8018         estimate D2E/DX2                !
 ! D1    D(1,2,5,6)            -58.5202         estimate D2E/DX2                !
 ! D2    D(1,2,5,7)           -172.4679         estimate D2E/DX2                !
 ! D3    D(1,2,5,8)             62.9676         estimate D2E/DX2                !
 ! D4    D(3,2,5,6)            179.5328         estimate D2E/DX2                !
 ! D5    D(3,2,5,7)             65.5851         estimate D2E/DX2                !
 ! D6    D(3,2,5,8)            -58.9793         estimate D2E/DX2                !
 ! D7    D(4,2,5,6)             60.2368         estimate D2E/DX2                !
 ! D8    D(4,2,5,7)            -53.7109         estimate D2E/DX2                !
 ! D9    D(4,2,5,8)           -178.2753         estimate D2E/DX2                !
 ! D10   D(2,5,8,9)           -168.2172         estimate D2E/DX2                !
 ! D11   D(2,5,8,10)           -55.1191         estimate D2E/DX2                !
 ! D12   D(2,5,8,15)            64.7374         estimate D2E/DX2                !
 ! D13   D(6,5,8,9)            -47.1199         estimate D2E/DX2                !
 ! D14   D(6,5,8,10)            65.9781         estimate D2E/DX2                !
 ! D15   D(6,5,8,15)          -174.1653         estimate D2E/DX2                !
 ! D16   D(7,5,8,9)             67.8637         estimate D2E/DX2                !
 ! D17   D(7,5,8,10)          -179.0383         estimate D2E/DX2                !
 ! D18   D(7,5,8,15)           -59.1818         estimate D2E/DX2                !
 ! D19   D(5,8,10,11)           61.0112         estimate D2E/DX2                !
 ! D20   D(5,8,10,12)          -61.2918         estimate D2E/DX2                !
 ! D21   D(5,8,10,13)          179.8038         estimate D2E/DX2                !
 ! D22   D(9,8,10,11)          174.1113         estimate D2E/DX2                !
 ! D23   D(9,8,10,12)           51.8082         estimate D2E/DX2                !
 ! D24   D(9,8,10,13)          -67.0962         estimate D2E/DX2                !
 ! D25   D(15,8,10,11)         -59.7861         estimate D2E/DX2                !
 ! D26   D(15,8,10,12)         177.9109         estimate D2E/DX2                !
 ! D27   D(15,8,10,13)          59.0065         estimate D2E/DX2                !
 ! D28   D(8,10,13,14)         -33.1018         estimate D2E/DX2                !
 ! D29   D(11,10,13,14)         89.2758         estimate D2E/DX2                !
 ! D30   D(12,10,13,14)       -153.7763         estimate D2E/DX2                !
 --------------------------------------------------------------------------------
 Trust Radius=3.00D-01 FncErr=1.00D-07 GrdErr=1.00D-07
 Number of steps in this run=     79 maximum allowed number of steps=    100.
 GradGradGradGradGradGradGradGradGradGradGradGradGradGradGradGradGradGrad

                          Input orientation:                          
 ---------------------------------------------------------------------
 Center     Atomic      Atomic             Coordinates (Angstroms)
 Number     Number       Type             X           Y           Z
 ---------------------------------------------------------------------
      1          1           0       -1.872500    0.626200    0.347300
      2          6           0       -1.249300    1.313100   -0.232400
      3          1           0       -1.434400    1.140500   -1.296800
      4          1           0       -1.581400    2.330400    0.000700
      5          6           0        0.229700    1.161400    0.119600
      6          1           0        0.332400    1.357100    1.195600
      7          1           0        0.791700    1.959800   -0.385400
      8          6           0        0.881700   -0.210700   -0.184700
      9          1           0        1.854900   -0.181500    0.330400
     10          6           0        0.111600   -1.377200    0.486200
     11          1           0       -0.925300   -1.462500    0.141900
     12          1           0        0.107100   -1.273700    1.576100
     13          8           0        0.775500   -2.601400    0.151300
     14          1           0        1.091000   -2.359800   -0.752600
     15          8           0        0.887500   -0.421900   -1.497100
 ---------------------------------------------------------------------
                    Distance matrix (angstroms):
                    1          2          3          4          5
     1  H    0.000000
     2  C    1.093738   0.000000
     3  H    1.777498   1.094075   0.000000
     4  H    1.763283   1.095228   1.766629   0.000000
     5  C    2.181177   1.527861   2.185373   2.158884   0.000000
     6  H    2.472936   2.131407   3.062769   2.457179   1.098463
     7  H    3.068110   2.146465   2.541146   2.432698   1.099232
     8  C    2.927293   2.620191   2.902900   3.543787   1.549310
     9  H    3.813945   3.490935   3.900636   4.269251   2.118748
    10  C    2.823040   3.099379   3.450800   4.104663   2.567651
    11  H    2.302617   2.819403   3.017391   3.851817   2.866945
    12  H    3.006391   3.435408   4.056863   4.280474   2.840094
    13  O    4.179440   4.423839   4.580662   5.468118   3.802311
    14  H    4.348368   4.386092   4.350391   5.450427   3.728461
    15  O    3.481081   3.029126   2.805786   3.989239   2.356535
                    6          7          8          9         10
     6  H    0.000000
     7  H    1.753216   0.000000
     8  C    2.159851   2.181617   0.000000
     9  H    2.331066   2.495582   1.101498   0.000000
    10  C    2.833443   3.515365   1.550446   2.119686   0.000000
    11  H    3.262244   3.865006   2.222368   3.066921   1.095892
    12  H    2.667705   3.843395   2.197815   2.408210   1.094813
    13  O    4.117842   4.592696   2.416531   2.655767   1.432336
    14  H    4.264540   4.345499   2.232700   2.549789   1.859933
    15  O    3.274692   2.630123   1.329298   2.081685   2.334116
                   11         12         13         14         15
    11  H    0.000000
    12  H    1.777196   0.000000
    13  O    2.046925   2.059029   0.000000
    14  H    2.381332   2.751457   0.987394   0.000000
    15  O    2.656203   3.283161   2.734956   2.085941   0.000000
 Stoichiometry    C4H9O2(2)
 Framework group  C1[X(C4H9O2)]
 Deg. of freedom    39
 Full point group                 C1      NOp   1
 Largest Abelian subgroup         C1      NOp   1
 Largest concise Abelian subgroup C1      NOp   1
                         Standard orientation:                         
 ---------------------------------------------------------------------
 Center     Atomic      Atomic             Coordinates (Angstroms)
 Number     Number       Type             X           Y           Z
 ---------------------------------------------------------------------
      1          1           0       -1.658194   -1.530733   -0.745238
      2          6           0       -2.089434   -0.550038   -0.524940
      3          1           0       -2.048127    0.062252   -1.430697
      4          1           0       -3.145141   -0.705902   -0.278535
      5          6           0       -1.381002    0.123200    0.649468
      6          1           0       -1.473899   -0.545924    1.515646
      7          1           0       -1.934907    1.035037    0.914147
      8          6           0        0.119458    0.458927    0.459026
      9          1           0        0.479267    0.725488    1.465397
     10          6           0        0.944636   -0.791588    0.060058
     11          1           0        0.621030   -1.236079   -0.887934
     12          1           0        0.897862   -1.561341    0.837173
     13          8           0        2.311043   -0.392598   -0.099076
     14          1           0        2.162632    0.522504   -0.438941
     15          8           0        0.256149    1.366559   -0.502510
 ---------------------------------------------------------------------
 Rotational constants (GHZ):      6.3243478      2.2354479      1.9698382
 Standard basis: Aug-CC-pVTZ (5D, 7F)
 There are   555 symmetry adapted cartesian basis functions of A   symmetry.
 There are   483 symmetry adapted basis functions of A   symmetry.
   483 basis functions,   675 primitive gaussians,   555 cartesian basis functions
    25 alpha electrons       24 beta electrons
       nuclear repulsion energy       252.2501621585 Hartrees.
 NAtoms=   15 NActive=   15 NUniq=   15 SFac= 1.00D+00 NAtFMM=   60 NAOKFM=F Big=F
 Integral buffers will be    131072 words long.
 Raffenetti 2 integral format.
 Two-electron integral symmetry is turned on.
 Nuclear repulsion after empirical dispersion term =      252.2426637113 Hartrees.
 One-electron integrals computed using PRISM.
 NBasis=   483 RedAO= T EigKep=  6.35D-06  NBF=   483
 NBsUse=   483 1.00D-06 EigRej= -1.00D+00 NBFU=   483
 ExpMin= 2.53D-02 ExpMax= 1.53D+04 ExpMxC= 5.22D+02 IAcc=3 IRadAn=         7 AccDes= 0.00D+00
 Harris functional with IExCor= 4639 and IRadAn=       7 diagonalized for initial guess.
 HarFok:  IExCor= 4639 AccDes= 0.00D+00 IRadAn=         7 IDoV= 1 UseB2=F ITyADJ=14
 ICtDFT=  3500011 ScaDFX=  1.000000  1.000000  1.000000  1.000000
 FoFCou: FMM=F IPFlag=           0 FMFlag=      100000 FMFlg1=           0
         NFxFlg=           0 DoJE=T BraDBF=F KetDBF=T FulRan=T
         wScrn=  0.000000 ICntrl=     500 IOpCl=  0 I1Cent=   200000004 NGrid=           0
         NMat0=    1 NMatS0=      1 NMatT0=    0 NMatD0=    1 NMtDS0=    0 NMtDT0=    0
 Petite list used in FoFCou.
 Initial guess <Sx>= 0.0000 <Sy>= 0.0000 <Sz>= 0.5000 <S**2>= 0.7500 S= 0.5000
 Requested convergence on RMS density matrix=1.00D-08 within 128 cycles.
 Requested convergence on MAX density matrix=1.00D-06.
 Requested convergence on             energy=1.00D-06.
 No special actions if energy rises.
 Restarting incremental Fock formation.
 SCF Done:  E(UwB97XD) =  -308.226822036     A.U. after   35 cycles
            NFock= 35  Conv=0.29D-08     -V/T= 2.0061
 <Sx>= 0.0000 <Sy>= 0.0000 <Sz>= 0.5000 <S**2>= 0.7549 S= 0.5025
 <L.S>= 0.000000000000E+00
 Annihilation of the first spin contaminant:
 S**2 before annihilation     0.7549,   after     0.7500

 **********************************************************************

            Population analysis using the SCF density.

 **********************************************************************

 Orbital symmetries:
 Alpha Orbitals:
       Occupied  (A) (A) (A) (A) (A) (A) (A) (A) (A) (A) (A) (A)
                 (A) (A) (A) (A) (A) (A) (A) (A) (A) (A) (A) (A)
                 (A)
       Virtual   (A) (A) (A) (A) (A) (A) (A) (A) (A) (A) (A) (A)
                 (A) (A) (A) (A) (A) (A) (A) (A) (A) (A) (A) (A)
                 (A) (A) (A) (A) (A) (A) (A) (A) (A) (A) (A) (A)
                 (A) (A) (A) (A) (A) (A) (A) (A) (A) (A) (A) (A)
                 (A) (A) (A) (A) (A) (A) (A) (A) (A) (A) (A) (A)
                 (A) (A) (A) (A) (A) (A) (A) (A) (A) (A) (A) (A)
                 (A) (A) (A) (A) (A) (A) (A) (A) (A) (A) (A) (A)
                 (A) (A) (A) (A) (A) (A) (A) (A) (A) (A) (A) (A)
                 (A) (A) (A) (A) (A) (A) (A) (A) (A) (A) (A) (A)
                 (A) (A) (A) (A) (A) (A) (A) (A) (A) (A) (A) (A)
                 (A) (A) (A) (A) (A) (A) (A) (A) (A) (A) (A) (A)
                 (A) (A) (A) (A) (A) (A) (A) (A) (A) (A) (A) (A)
                 (A) (A) (A) (A) (A) (A) (A) (A) (A) (A) (A) (A)
                 (A) (A) (A) (A) (A) (A) (A) (A) (A) (A) (A) (A)
                 (A) (A) (A) (A) (A) (A) (A) (A) (A) (A) (A) (A)
                 (A) (A) (A) (A) (A) (A) (A) (A) (A) (A) (A) (A)
                 (A) (A) (A) (A) (A) (A) (A) (A) (A) (A) (A) (A)
                 (A) (A) (A) (A) (A) (A) (A) (A) (A) (A) (A) (A)
                 (A) (A) (A) (A) (A) (A) (A) (A) (A) (A) (A) (A)
                 (A) (A) (A) (A) (A) (A) (A) (A) (A) (A) (A) (A)
                 (A) (A) (A) (A) (A) (A) (A) (A) (A) (A) (A) (A)
                 (A) (A) (A) (A) (A) (A) (A) (A) (A) (A) (A) (A)
                 (A) (A) (A) (A) (A) (A) (A) (A) (A) (A) (A) (A)
                 (A) (A) (A) (A) (A) (A) (A) (A) (A) (A) (A) (A)
                 (A) (A) (A) (A) (A) (A) (A) (A) (A) (A) (A) (A)
                 (A) (A) (A) (A) (A) (A) (A) (A) (A) (A) (A) (A)
                 (A) (A) (A) (A) (A) (A) (A) (A) (A) (A) (A) (A)
                 (A) (A) (A) (A) (A) (A) (A) (A) (A) (A) (A) (A)
                 (A) (A) (A) (A) (A) (A) (A) (A) (A) (A) (A) (A)
                 (A) (A) (A) (A) (A) (A) (A) (A) (A) (A) (A) (A)
                 (A) (A) (A) (A) (A) (A) (A) (A) (A) (A) (A) (A)
                 (A) (A) (A) (A) (A) (A) (A) (A) (A) (A) (A) (A)
                 (A) (A) (A) (A) (A) (A) (A) (A) (A) (A) (A) (A)
                 (A) (A) (A) (A) (A) (A) (A) (A) (A) (A) (A) (A)
                 (A) (A) (A) (A) (A) (A) (A) (A) (A) (A) (A) (A)
                 (A) (A) (A) (A) (A) (A) (A) (A) (A) (A) (A) (A)
                 (A) (A) (A) (A) (A) (A) (A) (A) (A) (A) (A) (A)
                 (A) (A) (A) (A) (A) (A) (A) (A) (A) (A) (A) (A)
                 (A) (A)
 Beta  Orbitals:
       Occupied  (A) (A) (A) (A) (A) (A) (A) (A) (A) (A) (A) (A)
                 (A) (A) (A) (A) (A) (A) (A) (A) (A) (A) (A) (A)
       Virtual   (A) (A) (A) (A) (A) (A) (A) (A) (A) (A) (A) (A)
                 (A) (A) (A) (A) (A) (A) (A) (A) (A) (A) (A) (A)
                 (A) (A) (A) (A) (A) (A) (A) (A) (A) (A) (A) (A)
                 (A) (A) (A) (A) (A) (A) (A) (A) (A) (A) (A) (A)
                 (A) (A) (A) (A) (A) (A) (A) (A) (A) (A) (A) (A)
                 (A) (A) (A) (A) (A) (A) (A) (A) (A) (A) (A) (A)
                 (A) (A) (A) (A) (A) (A) (A) (A) (A) (A) (A) (A)
                 (A) (A) (A) (A) (A) (A) (A) (A) (A) (A) (A) (A)
                 (A) (A) (A) (A) (A) (A) (A) (A) (A) (A) (A) (A)
                 (A) (A) (A) (A) (A) (A) (A) (A) (A) (A) (A) (A)
                 (A) (A) (A) (A) (A) (A) (A) (A) (A) (A) (A) (A)
                 (A) (A) (A) (A) (A) (A) (A) (A) (A) (A) (A) (A)
                 (A) (A) (A) (A) (A) (A) (A) (A) (A) (A) (A) (A)
                 (A) (A) (A) (A) (A) (A) (A) (A) (A) (A) (A) (A)
                 (A) (A) (A) (A) (A) (A) (A) (A) (A) (A) (A) (A)
                 (A) (A) (A) (A) (A) (A) (A) (A) (A) (A) (A) (A)
                 (A) (A) (A) (A) (A) (A) (A) (A) (A) (A) (A) (A)
                 (A) (A) (A) (A) (A) (A) (A) (A) (A) (A) (A) (A)
                 (A) (A) (A) (A) (A) (A) (A) (A) (A) (A) (A) (A)
                 (A) (A) (A) (A) (A) (A) (A) (A) (A) (A) (A) (A)
                 (A) (A) (A) (A) (A) (A) (A) (A) (A) (A) (A) (A)
                 (A) (A) (A) (A) (A) (A) (A) (A) (A) (A) (A) (A)
                 (A) (A) (A) (A) (A) (A) (A) (A) (A) (A) (A) (A)
                 (A) (A) (A) (A) (A) (A) (A) (A) (A) (A) (A) (A)
                 (A) (A) (A) (A) (A) (A) (A) (A) (A) (A) (A) (A)
                 (A) (A) (A) (A) (A) (A) (A) (A) (A) (A) (A) (A)
                 (A) (A) (A) (A) (A) (A) (A) (A) (A) (A) (A) (A)
                 (A) (A) (A) (A) (A) (A) (A) (A) (A) (A) (A) (A)
                 (A) (A) (A) (A) (A) (A) (A) (A) (A) (A) (A) (A)
                 (A) (A) (A) (A) (A) (A) (A) (A) (A) (A) (A) (A)
                 (A) (A) (A) (A) (A) (A) (A) (A) (A) (A) (A) (A)
                 (A) (A) (A) (A) (A) (A) (A) (A) (A) (A) (A) (A)
                 (A) (A) (A) (A) (A) (A) (A) (A) (A) (A) (A) (A)
                 (A) (A) (A) (A) (A) (A) (A) (A) (A) (A) (A) (A)
                 (A) (A) (A) (A) (A) (A) (A) (A) (A) (A) (A) (A)
                 (A) (A) (A) (A) (A) (A) (A) (A) (A) (A) (A) (A)
                 (A) (A) (A) (A) (A) (A) (A) (A) (A) (A) (A) (A)
                 (A) (A) (A) (A) (A) (A) (A) (A) (A) (A) (A) (A)
                 (A) (A) (A)
 The electronic state is 2-A.
 Alpha  occ. eigenvalues --  -19.31419 -19.25726 -10.35939 -10.35134 -10.29325
 Alpha  occ. eigenvalues --  -10.28278  -1.17575  -1.11990  -0.89157  -0.81930
 Alpha  occ. eigenvalues --   -0.75016  -0.67851  -0.62180  -0.59145  -0.56185
 Alpha  occ. eigenvalues --   -0.54056  -0.52969  -0.51149  -0.48313  -0.45724
 Alpha  occ. eigenvalues --   -0.45386  -0.43299  -0.41088  -0.38256  -0.36031
 Alpha virt. eigenvalues --    0.02902   0.03626   0.04115   0.04291   0.05924
 Alpha virt. eigenvalues --    0.06061   0.06214   0.06437   0.07723   0.09998
 Alpha virt. eigenvalues --    0.10963   0.11316   0.12097   0.12308   0.12372
 Alpha virt. eigenvalues --    0.12438   0.12881   0.13095   0.13865   0.14602
 Alpha virt. eigenvalues --    0.15177   0.16039   0.17325   0.18538   0.18836
 Alpha virt. eigenvalues --    0.19608   0.20216   0.21307   0.21770   0.22628
 Alpha virt. eigenvalues --    0.23380   0.24085   0.24203   0.24973   0.25351
 Alpha virt. eigenvalues --    0.25683   0.26974   0.27498   0.28160   0.28528
 Alpha virt. eigenvalues --    0.29554   0.29974   0.30573   0.31032   0.32670
 Alpha virt. eigenvalues --    0.33397   0.33704   0.34132   0.34143   0.35248
 Alpha virt. eigenvalues --    0.35726   0.36266   0.37280   0.38146   0.38677
 Alpha virt. eigenvalues --    0.38951   0.39315   0.39541   0.39840   0.40520
 Alpha virt. eigenvalues --    0.41132   0.42176   0.42957   0.43009   0.43799
 Alpha virt. eigenvalues --    0.44248   0.45337   0.45415   0.46026   0.46655
 Alpha virt. eigenvalues --    0.47195   0.48485   0.49399   0.49754   0.50749
 Alpha virt. eigenvalues --    0.51609   0.51832   0.52736   0.54031   0.54086
 Alpha virt. eigenvalues --    0.54396   0.55221   0.55569   0.57493   0.57754
 Alpha virt. eigenvalues --    0.58064   0.59035   0.59604   0.61031   0.62019
 Alpha virt. eigenvalues --    0.62802   0.63660   0.64864   0.66627   0.66852
 Alpha virt. eigenvalues --    0.67081   0.69840   0.70536   0.70706   0.71428
 Alpha virt. eigenvalues --    0.72337   0.73828   0.75763   0.76370   0.77330
 Alpha virt. eigenvalues --    0.77687   0.78289   0.79437   0.79899   0.80468
 Alpha virt. eigenvalues --    0.81597   0.82049   0.82708   0.83718   0.84013
 Alpha virt. eigenvalues --    0.85870   0.86213   0.86876   0.87652   0.88623
 Alpha virt. eigenvalues --    0.89795   0.90489   0.91883   0.92954   0.93748
 Alpha virt. eigenvalues --    0.94325   0.95249   0.96444   0.97633   0.98185
 Alpha virt. eigenvalues --    0.99268   1.00548   1.00716   1.01840   1.02331
 Alpha virt. eigenvalues --    1.03960   1.04049   1.05541   1.06246   1.06297
 Alpha virt. eigenvalues --    1.06974   1.07490   1.08149   1.09763   1.10373
 Alpha virt. eigenvalues --    1.11269   1.11699   1.13434   1.14266   1.15156
 Alpha virt. eigenvalues --    1.15707   1.16162   1.18069   1.19016   1.19822
 Alpha virt. eigenvalues --    1.20287   1.21508   1.22324   1.24325   1.24623
 Alpha virt. eigenvalues --    1.25376   1.27560   1.28611   1.28748   1.29511
 Alpha virt. eigenvalues --    1.30551   1.31918   1.33744   1.34149   1.35695
 Alpha virt. eigenvalues --    1.36669   1.37891   1.38854   1.39867   1.40313
 Alpha virt. eigenvalues --    1.41202   1.42432   1.43640   1.45225   1.46139
 Alpha virt. eigenvalues --    1.46836   1.47137   1.48237   1.49400   1.50212
 Alpha virt. eigenvalues --    1.51837   1.52401   1.53378   1.54608   1.55775
 Alpha virt. eigenvalues --    1.56133   1.56969   1.58452   1.59309   1.59930
 Alpha virt. eigenvalues --    1.61024   1.61275   1.62653   1.63217   1.64207
 Alpha virt. eigenvalues --    1.65339   1.66245   1.66933   1.68590   1.69682
 Alpha virt. eigenvalues --    1.71085   1.71911   1.73192   1.74617   1.76529
 Alpha virt. eigenvalues --    1.76700   1.78215   1.79197   1.81009   1.81934
 Alpha virt. eigenvalues --    1.82606   1.83699   1.84415   1.84697   1.87586
 Alpha virt. eigenvalues --    1.87941   1.88902   1.89507   1.91729   1.92942
 Alpha virt. eigenvalues --    1.93881   1.95265   1.98153   1.98606   2.00817
 Alpha virt. eigenvalues --    2.01813   2.03421   2.06422   2.07347   2.09743
 Alpha virt. eigenvalues --    2.10330   2.12483   2.14440   2.16246   2.17010
 Alpha virt. eigenvalues --    2.18324   2.18811   2.20522   2.24272   2.26164
 Alpha virt. eigenvalues --    2.26992   2.27922   2.30321   2.32565   2.34425
 Alpha virt. eigenvalues --    2.35253   2.37161   2.38122   2.41132   2.44001
 Alpha virt. eigenvalues --    2.45478   2.46610   2.50222   2.53648   2.54713
 Alpha virt. eigenvalues --    2.56212   2.57226   2.59265   2.63520   2.64966
 Alpha virt. eigenvalues --    2.68721   2.70663   2.72014   2.75301   2.78784
 Alpha virt. eigenvalues --    2.81526   2.82904   2.83898   2.85027   2.89173
 Alpha virt. eigenvalues --    2.90784   2.93127   2.94248   3.00319   3.02599
 Alpha virt. eigenvalues --    3.06537   3.08285   3.11933   3.18526   3.20165
 Alpha virt. eigenvalues --    3.22346   3.24481   3.25254   3.30947   3.32502
 Alpha virt. eigenvalues --    3.32916   3.34850   3.35661   3.38081   3.42305
 Alpha virt. eigenvalues --    3.44340   3.45841   3.46883   3.47674   3.49019
 Alpha virt. eigenvalues --    3.49613   3.50791   3.51506   3.53310   3.55729
 Alpha virt. eigenvalues --    3.56281   3.59835   3.60858   3.63350   3.65412
 Alpha virt. eigenvalues --    3.66375   3.67597   3.69343   3.70537   3.72697
 Alpha virt. eigenvalues --    3.73656   3.75517   3.77245   3.77580   3.78073
 Alpha virt. eigenvalues --    3.79265   3.80499   3.83258   3.86283   3.87612
 Alpha virt. eigenvalues --    3.89758   3.91636   3.92139   3.95606   3.96560
 Alpha virt. eigenvalues --    3.97666   4.00376   4.00641   4.02190   4.03207
 Alpha virt. eigenvalues --    4.06487   4.07234   4.10959   4.11374   4.13784
 Alpha virt. eigenvalues --    4.16142   4.17312   4.18911   4.20868   4.22150
 Alpha virt. eigenvalues --    4.24332   4.27383   4.28812   4.31849   4.32286
 Alpha virt. eigenvalues --    4.34495   4.38596   4.40727   4.41780   4.44297
 Alpha virt. eigenvalues --    4.44951   4.46832   4.50247   4.54937   4.55633
 Alpha virt. eigenvalues --    4.56707   4.58647   4.59884   4.61166   4.61866
 Alpha virt. eigenvalues --    4.63362   4.64793   4.66117   4.71523   4.74880
 Alpha virt. eigenvalues --    4.76274   4.80945   4.81466   4.84524   4.85457
 Alpha virt. eigenvalues --    4.86392   4.88230   4.90669   4.91296   4.95011
 Alpha virt. eigenvalues --    4.97463   5.00121   5.00132   5.00945   5.02745
 Alpha virt. eigenvalues --    5.07207   5.08401   5.09304   5.12138   5.13956
 Alpha virt. eigenvalues --    5.16051   5.17133   5.18582   5.19813   5.21483
 Alpha virt. eigenvalues --    5.24009   5.26354   5.27937   5.34222   5.35754
 Alpha virt. eigenvalues --    5.36750   5.40933   5.43777   5.47286   5.48638
 Alpha virt. eigenvalues --    5.50437   5.56166   5.60137   5.64406   5.67863
 Alpha virt. eigenvalues --    5.68696   5.74570   5.78680   5.82040   5.84189
 Alpha virt. eigenvalues --    5.91570   5.94747   5.96382   5.96594   5.99687
 Alpha virt. eigenvalues --    6.08571   6.20387   6.26464   6.31060   6.35283
 Alpha virt. eigenvalues --    6.46821   6.47275   6.51100   6.56281   6.59209
 Alpha virt. eigenvalues --    6.63658   6.65429   6.68883   6.70262   6.73555
 Alpha virt. eigenvalues --    6.79409   6.84800   6.90242   6.91961   6.99417
 Alpha virt. eigenvalues --    7.04778   7.06787   7.10552   7.18544   7.33851
 Alpha virt. eigenvalues --    7.36893   7.42019   7.46757   7.51576   7.62233
 Alpha virt. eigenvalues --    7.74984   8.11161  14.85061  15.25138  16.96716
 Alpha virt. eigenvalues --   17.28327  17.49984  18.15719
  Beta  occ. eigenvalues --  -19.29527 -19.25715 -10.35991 -10.34974 -10.29324
  Beta  occ. eigenvalues --  -10.28274  -1.14142  -1.10258  -0.88469  -0.81169
  Beta  occ. eigenvalues --   -0.74595  -0.66976  -0.60097  -0.58061  -0.55571
  Beta  occ. eigenvalues --   -0.52708  -0.52073  -0.50436  -0.46385  -0.45146
  Beta  occ. eigenvalues --   -0.44180  -0.42569  -0.37444  -0.35346
  Beta virt. eigenvalues --   -0.09099   0.02982   0.03747   0.04184   0.04330
  Beta virt. eigenvalues --    0.05942   0.06144   0.06244   0.06482   0.07829
  Beta virt. eigenvalues --    0.10102   0.11063   0.11361   0.12143   0.12347
  Beta virt. eigenvalues --    0.12499   0.12575   0.12936   0.13162   0.13934
  Beta virt. eigenvalues --    0.14676   0.15229   0.16096   0.17433   0.18695
  Beta virt. eigenvalues --    0.18906   0.19721   0.20335   0.21393   0.21847
  Beta virt. eigenvalues --    0.22678   0.23615   0.24151   0.24368   0.25272
  Beta virt. eigenvalues --    0.25421   0.25978   0.27189   0.27615   0.28269
  Beta virt. eigenvalues --    0.28569   0.29655   0.30051   0.30748   0.31111
  Beta virt. eigenvalues --    0.32826   0.33493   0.33805   0.34167   0.34267
  Beta virt. eigenvalues --    0.35314   0.35813   0.36372   0.37344   0.38306
  Beta virt. eigenvalues --    0.38823   0.39199   0.39431   0.39604   0.39915
  Beta virt. eigenvalues --    0.40590   0.41222   0.42296   0.43000   0.43146
  Beta virt. eigenvalues --    0.44029   0.44308   0.45425   0.45481   0.46117
  Beta virt. eigenvalues --    0.46730   0.47318   0.48542   0.49599   0.49787
  Beta virt. eigenvalues --    0.50910   0.51698   0.51881   0.52829   0.54078
  Beta virt. eigenvalues --    0.54270   0.54499   0.55277   0.55838   0.57568
  Beta virt. eigenvalues --    0.57917   0.58249   0.59089   0.59639   0.61156
  Beta virt. eigenvalues --    0.62332   0.62878   0.63775   0.64944   0.66683
  Beta virt. eigenvalues --    0.67051   0.67299   0.70089   0.70649   0.70799
  Beta virt. eigenvalues --    0.71616   0.72347   0.73972   0.75835   0.76372
  Beta virt. eigenvalues --    0.77395   0.77727   0.78421   0.79476   0.79999
  Beta virt. eigenvalues --    0.80621   0.81643   0.82222   0.82755   0.83817
  Beta virt. eigenvalues --    0.84043   0.85910   0.86347   0.87015   0.87834
  Beta virt. eigenvalues --    0.88740   0.89858   0.90523   0.91945   0.93005
  Beta virt. eigenvalues --    0.94016   0.94383   0.95315   0.96500   0.97755
  Beta virt. eigenvalues --    0.98255   0.99382   1.00598   1.01016   1.01887
  Beta virt. eigenvalues --    1.02400   1.04013   1.04145   1.05588   1.06281
  Beta virt. eigenvalues --    1.06381   1.07083   1.07531   1.08167   1.09854
  Beta virt. eigenvalues --    1.10489   1.11491   1.11746   1.13610   1.14348
  Beta virt. eigenvalues --    1.15288   1.15741   1.16327   1.18208   1.19088
  Beta virt. eigenvalues --    1.19886   1.20333   1.21651   1.22430   1.24366
  Beta virt. eigenvalues --    1.24707   1.25450   1.27720   1.28721   1.28836
  Beta virt. eigenvalues --    1.29570   1.30761   1.31943   1.33879   1.34262
  Beta virt. eigenvalues --    1.35879   1.36982   1.38022   1.39271   1.39940
  Beta virt. eigenvalues --    1.40611   1.41368   1.42476   1.43683   1.45321
  Beta virt. eigenvalues --    1.46294   1.46930   1.47328   1.48296   1.49399
  Beta virt. eigenvalues --    1.50270   1.51905   1.52497   1.53468   1.54683
  Beta virt. eigenvalues --    1.55826   1.56159   1.57059   1.58579   1.59349
  Beta virt. eigenvalues --    1.60017   1.61231   1.61339   1.62728   1.63297
  Beta virt. eigenvalues --    1.64282   1.65414   1.66345   1.66974   1.68716
  Beta virt. eigenvalues --    1.69747   1.71228   1.72281   1.73312   1.74789
  Beta virt. eigenvalues --    1.76597   1.76862   1.78307   1.79327   1.81329
  Beta virt. eigenvalues --    1.82090   1.82703   1.83930   1.84539   1.84825
  Beta virt. eigenvalues --    1.87672   1.88123   1.89037   1.89699   1.91800
  Beta virt. eigenvalues --    1.93146   1.93979   1.95383   1.98485   1.98935
  Beta virt. eigenvalues --    2.01081   2.01898   2.03624   2.06781   2.07424
  Beta virt. eigenvalues --    2.09967   2.10689   2.12556   2.14586   2.16367
  Beta virt. eigenvalues --    2.17151   2.18610   2.19010   2.20962   2.24402
  Beta virt. eigenvalues --    2.26382   2.27162   2.28426   2.30835   2.33031
  Beta virt. eigenvalues --    2.34745   2.35854   2.37710   2.38401   2.41864
  Beta virt. eigenvalues --    2.44198   2.46094   2.46986   2.50488   2.54434
  Beta virt. eigenvalues --    2.55486   2.56651   2.57911   2.59581   2.64158
  Beta virt. eigenvalues --    2.65470   2.68979   2.71306   2.72298   2.75453
  Beta virt. eigenvalues --    2.79109   2.81958   2.83376   2.84711   2.86232
  Beta virt. eigenvalues --    2.89576   2.91349   2.93676   2.94758   3.00683
  Beta virt. eigenvalues --    3.03047   3.06973   3.08687   3.12062   3.18680
  Beta virt. eigenvalues --    3.20326   3.22461   3.24576   3.25434   3.31114
  Beta virt. eigenvalues --    3.32661   3.33072   3.35017   3.35780   3.38305
  Beta virt. eigenvalues --    3.42441   3.44536   3.45996   3.46963   3.47809
  Beta virt. eigenvalues --    3.49216   3.49815   3.50985   3.51655   3.53427
  Beta virt. eigenvalues --    3.55785   3.56382   3.60053   3.61024   3.63521
  Beta virt. eigenvalues --    3.65577   3.66601   3.67724   3.69488   3.70796
  Beta virt. eigenvalues --    3.72973   3.73864   3.75635   3.77392   3.77746
  Beta virt. eigenvalues --    3.78218   3.79380   3.80726   3.83442   3.86576
  Beta virt. eigenvalues --    3.87816   3.89972   3.91750   3.92211   3.95761
  Beta virt. eigenvalues --    3.96784   3.97925   4.00509   4.00801   4.02410
  Beta virt. eigenvalues --    4.03444   4.06760   4.07442   4.11419   4.11513
  Beta virt. eigenvalues --    4.14069   4.16799   4.17630   4.19121   4.21156
  Beta virt. eigenvalues --    4.22369   4.24688   4.27512   4.29003   4.31981
  Beta virt. eigenvalues --    4.32605   4.34709   4.38982   4.40875   4.42036
  Beta virt. eigenvalues --    4.44595   4.45155   4.47000   4.50356   4.55057
  Beta virt. eigenvalues --    4.56019   4.57031   4.58835   4.60193   4.61344
  Beta virt. eigenvalues --    4.62135   4.63833   4.65019   4.66171   4.71987
  Beta virt. eigenvalues --    4.75738   4.76528   4.81256   4.81773   4.84918
  Beta virt. eigenvalues --    4.86014   4.87472   4.88615   4.90942   4.91587
  Beta virt. eigenvalues --    4.95314   4.97738   5.00298   5.00598   5.01246
  Beta virt. eigenvalues --    5.03326   5.07542   5.08593   5.09767   5.12264
  Beta virt. eigenvalues --    5.14189   5.16264   5.17311   5.19068   5.20066
  Beta virt. eigenvalues --    5.22065   5.24350   5.26492   5.28211   5.34322
  Beta virt. eigenvalues --    5.35957   5.37114   5.41342   5.43948   5.47500
  Beta virt. eigenvalues --    5.49171   5.50799   5.56590   5.60581   5.64491
  Beta virt. eigenvalues --    5.68134   5.69014   5.74717   5.78790   5.82216
  Beta virt. eigenvalues --    5.84717   5.91816   5.94792   5.96681   5.96987
  Beta virt. eigenvalues --    6.01373   6.08846   6.20612   6.26713   6.31932
  Beta virt. eigenvalues --    6.40700   6.46893   6.50703   6.53029   6.56377
  Beta virt. eigenvalues --    6.60458   6.64494   6.66111   6.71186   6.72800
  Beta virt. eigenvalues --    6.75186   6.82295   6.87098   6.90351   6.92998
  Beta virt. eigenvalues --    7.02264   7.08848   7.11317   7.12284   7.20832
  Beta virt. eigenvalues --    7.34078   7.39010   7.46457   7.48475   7.53799
  Beta virt. eigenvalues --    7.62419   7.75044   8.11177  14.88142  15.25307
  Beta virt. eigenvalues --   16.96736  17.28517  17.50046  18.15792
          Condensed to atoms (all electrons):
               1          2          3          4          5          6
     1  H    0.360597   0.343872   0.004459  -0.004719   0.006943  -0.012971
     2  C    0.343872   5.862641   0.373020   0.487701  -0.017468  -0.052485
     3  H    0.004459   0.373020   0.324173   0.002513   0.010391   0.004302
     4  H   -0.004719   0.487701   0.002513   0.384109  -0.045252  -0.014492
     5  C    0.006943  -0.017468   0.010391  -0.045252   5.644452   0.427605
     6  H   -0.012971  -0.052485   0.004302  -0.014492   0.427605   0.454465
     7  H    0.007198  -0.074845  -0.005327  -0.009258   0.453202  -0.016005
     8  C   -0.009832   0.017473   0.001426  -0.012854   0.033910  -0.005112
     9  H    0.003478   0.027005   0.001674   0.001019  -0.108693  -0.032853
    10  C   -0.006961  -0.058283  -0.002566  -0.000218   0.054835   0.013988
    11  H   -0.008662   0.000479  -0.000518   0.000940  -0.016969   0.008243
    12  H    0.002218  -0.001185   0.000101  -0.000495   0.009933  -0.002293
    13  O    0.000882   0.002512   0.000382   0.000281   0.003325   0.000338
    14  H   -0.000327  -0.001844  -0.000409  -0.000123  -0.003820   0.000801
    15  O    0.003140   0.030185   0.000790   0.004940   0.054805  -0.020391
               7          8          9         10         11         12
     1  H    0.007198  -0.009832   0.003478  -0.006961  -0.008662   0.002218
     2  C   -0.074845   0.017473   0.027005  -0.058283   0.000479  -0.001185
     3  H   -0.005327   0.001426   0.001674  -0.002566  -0.000518   0.000101
     4  H   -0.009258  -0.012854   0.001019  -0.000218   0.000940  -0.000495
     5  C    0.453202   0.033910  -0.108693   0.054835  -0.016969   0.009933
     6  H   -0.016005  -0.005112  -0.032853   0.013988   0.008243  -0.002293
     7  H    0.450819  -0.084729  -0.024130   0.018298   0.000011   0.003432
     8  C   -0.084729   5.061310   0.526447   0.003485  -0.023954  -0.004996
     9  H   -0.024130   0.526447   0.572166  -0.089797  -0.005429  -0.016663
    10  C    0.018298   0.003485  -0.089797   5.589804   0.377231   0.377089
    11  H    0.000011  -0.023954  -0.005429   0.377231   0.468405  -0.047072
    12  H    0.003432  -0.004996  -0.016663   0.377089  -0.047072   0.366129
    13  O   -0.000260   0.025681   0.005599  -0.170332   0.015977   0.008799
    14  H    0.000373  -0.047649   0.001219   0.086364   0.020785  -0.012380
    15  O    0.016125  -0.352534  -0.108021   0.066885   0.014113   0.009291
              13         14         15
     1  H    0.000882  -0.000327   0.003140
     2  C    0.002512  -0.001844   0.030185
     3  H    0.000382  -0.000409   0.000790
     4  H    0.000281  -0.000123   0.004940
     5  C    0.003325  -0.003820   0.054805
     6  H    0.000338   0.000801  -0.020391
     7  H   -0.000260   0.000373   0.016125
     8  C    0.025681  -0.047649  -0.352534
     9  H    0.005599   0.001219  -0.108021
    10  C   -0.170332   0.086364   0.066885
    11  H    0.015977   0.020785   0.014113
    12  H    0.008799  -0.012380   0.009291
    13  O    8.619021   0.157926  -0.003490
    14  H    0.157926   0.549075   0.033209
    15  O   -0.003490   0.033209   9.032862
          Atomic-Atomic Spin Densities.
               1          2          3          4          5          6
     1  H    0.001178  -0.000617  -0.000804   0.000091   0.000869  -0.000554
     2  C   -0.000617   0.027164   0.002542  -0.005055  -0.009951  -0.004975
     3  H   -0.000804   0.002542   0.000605   0.000350  -0.002081   0.000180
     4  H    0.000091  -0.005055   0.000350   0.000891   0.001611   0.001468
     5  C    0.000869  -0.009951  -0.002081   0.001611   0.020307  -0.002981
     6  H   -0.000554  -0.004975   0.000180   0.001468  -0.002981   0.010988
     7  H    0.000458   0.001002  -0.000581  -0.001706   0.000863  -0.003347
     8  C    0.000264   0.002385   0.002433  -0.000593  -0.008689  -0.003331
     9  H   -0.000111   0.000940  -0.000035   0.000098  -0.005879  -0.002167
    10  C   -0.001163  -0.006238  -0.000912   0.001125  -0.001335   0.002248
    11  H   -0.001463  -0.002928  -0.000494   0.000485   0.002021   0.001859
    12  H    0.000434   0.000082  -0.000089   0.000001  -0.000309  -0.000944
    13  O    0.000120   0.000218   0.000029  -0.000054   0.000529  -0.000027
    14  H    0.000016  -0.000017   0.000020   0.000004  -0.000825   0.000063
    15  O   -0.000606  -0.003601  -0.001857   0.000420   0.022011   0.002069
               7          8          9         10         11         12
     1  H    0.000458   0.000264  -0.000111  -0.001163  -0.001463   0.000434
     2  C    0.001002   0.002385   0.000940  -0.006238  -0.002928   0.000082
     3  H   -0.000581   0.002433  -0.000035  -0.000912  -0.000494  -0.000089
     4  H   -0.001706  -0.000593   0.000098   0.001125   0.000485   0.000001
     5  C    0.000863  -0.008689  -0.005879  -0.001335   0.002021  -0.000309
     6  H   -0.003347  -0.003331  -0.002167   0.002248   0.001859  -0.000944
     7  H    0.008733  -0.008216  -0.002811   0.001530  -0.000034   0.000460
     8  C   -0.008216   0.031632   0.045227  -0.006480  -0.029211   0.005685
     9  H   -0.002811   0.045227   0.071332  -0.001141  -0.000808  -0.001090
    10  C    0.001530  -0.006480  -0.001141   0.096670   0.015670   0.002314
    11  H   -0.000034  -0.029211  -0.000808   0.015670   0.013464  -0.000620
    12  H    0.000460   0.005685  -0.001090   0.002314  -0.000620  -0.001822
    13  O    0.000055   0.003633  -0.001019  -0.003299  -0.003301   0.000087
    14  H    0.000036   0.001857  -0.000167   0.000854   0.001270  -0.000851
    15  O    0.003784  -0.134925  -0.028630   0.012734   0.012567  -0.002016
              13         14         15
     1  H    0.000120   0.000016  -0.000606
     2  C    0.000218  -0.000017  -0.003601
     3  H    0.000029   0.000020  -0.001857
     4  H   -0.000054   0.000004   0.000420
     5  C    0.000529  -0.000825   0.022011
     6  H   -0.000027   0.000063   0.002069
     7  H    0.000055   0.000036   0.003784
     8  C    0.003633   0.001857  -0.134925
     9  H   -0.001019  -0.000167  -0.028630
    10  C   -0.003299   0.000854   0.012734
    11  H   -0.003301   0.001270   0.012567
    12  H    0.000087  -0.000851  -0.002016
    13  O    0.007597  -0.003010  -0.001717
    14  H   -0.003010   0.005796  -0.000172
    15  O   -0.001717  -0.000172   1.002986
 Mulliken charges and spin densities:
               1          2
     1  H    0.310684  -0.001887
     2  C   -0.938778   0.000953
     3  H    0.285590  -0.000693
     4  H    0.205908  -0.000863
     5  C   -0.507200   0.016163
     6  H    0.246860   0.000550
     7  H    0.265094   0.000227
     8  C    0.871928  -0.098329
     9  H    0.246978   0.073738
    10  C   -0.259822   0.112578
    11  H    0.196419   0.008478
    12  H    0.308091   0.001322
    13  O   -0.666640  -0.000159
    14  H    0.216799   0.004874
    15  O   -0.781911   0.883048
 Sum of Mulliken charges =   0.00000   1.00000
 Mulliken charges and spin densities with hydrogens summed into heavy atoms:
               1          2
     2  C   -0.136596  -0.002490
     5  C    0.004754   0.016939
     8  C    1.118906  -0.024591
    10  C    0.244689   0.122378
    13  O   -0.449841   0.004715
    15  O   -0.781911   0.883048
 Electronic spatial extent (au):  <R**2>=            675.3033
 Charge=              0.0000 electrons
 Dipole moment (field-independent basis, Debye):
    X=             -1.9450    Y=             -0.4771    Z=              1.1635  Tot=              2.3161
 Quadrupole moment (field-independent basis, Debye-Ang):
   XX=            -43.2972   YY=            -38.3289   ZZ=            -36.6800
   XY=              2.2688   XZ=             -0.3116   YZ=              1.1052
 Traceless Quadrupole moment (field-independent basis, Debye-Ang):
   XX=             -3.8618   YY=              1.1065   ZZ=              2.7554
   XY=              2.2688   XZ=             -0.3116   YZ=              1.1052
 Octapole moment (field-independent basis, Debye-Ang**2):
  XXX=            -11.7393  YYY=             -0.7604  ZZZ=             -0.2857  XYY=              4.2865
  XXY=             10.0643  XXZ=             -1.7246  XZZ=              4.0944  YZZ=              1.0384
  YYZ=              2.6423  XYZ=             -0.9147
 Hexadecapole moment (field-independent basis, Debye-Ang**3):
 XXXX=           -610.3917 YYYY=           -179.1543 ZZZZ=           -114.2177 XXXY=             20.9131
 XXXZ=             -8.8286 YYYX=             -4.4172 YYYZ=              0.9033 ZZZX=              0.1401
 ZZZY=             -2.3937 XXYY=           -123.8257 XXZZ=           -116.9766 YYZZ=            -48.1876
 XXYZ=             -5.0704 YYXZ=             -0.2194 ZZXY=             -0.8715
 N-N= 2.522426637113D+02 E-N=-1.224975883255D+03  KE= 3.063456267704D+02
                          Isotropic Fermi Contact Couplings
        Atom                 a.u.       MegaHertz       Gauss      10(-4) cm-1
     1  H(1)              -0.00003      -0.12229      -0.04364      -0.04079
     2  C(13)             -0.00072      -0.80758      -0.28816      -0.26938
     3  H(1)               0.00033       1.45479       0.51910       0.48527
     4  H(1)              -0.00010      -0.45320      -0.16171      -0.15117
     5  C(13)             -0.00160      -1.80279      -0.64328      -0.60135
     6  H(1)              -0.00047      -2.09872      -0.74887      -0.70006
     7  H(1)              -0.00007      -0.32716      -0.11674      -0.10913
     8  C(13)             -0.03567     -40.10086     -14.30898     -13.37621
     9  H(1)               0.04644     207.57607      74.06830      69.23992
    10  C(13)              0.04716      53.01448      18.91688      17.68373
    11  H(1)              -0.00047      -2.12198      -0.75717      -0.70781
    12  H(1)               0.00214       9.55458       3.40931       3.18707
    13  O(17)              0.00663      -4.02132      -1.43491      -1.34137
    14  H(1)               0.00106       4.75350       1.69617       1.58560
    15  O(17)              0.03000     -18.18531      -6.48897      -6.06597
 --------------------------------------------------------
       Center         ----  Spin Dipole Couplings  ----
                      3XX-RR        3YY-RR        3ZZ-RR
 --------------------------------------------------------
     1   Atom        0.000458      0.002850     -0.003308
     2   Atom        0.002977     -0.003440      0.000464
     3   Atom        0.006716     -0.002633     -0.004083
     4   Atom        0.003184     -0.001102     -0.002082
     5   Atom        0.010700     -0.005712     -0.004988
     6   Atom        0.001504     -0.001121     -0.000383
     7   Atom        0.008483     -0.006468     -0.002015
     8   Atom       -0.054891      0.035949      0.018942
     9   Atom       -0.009257     -0.012338      0.021595
    10   Atom       -0.006897      0.070036     -0.063139
    11   Atom       -0.010630      0.011762     -0.001132
    12   Atom       -0.008072      0.007270      0.000802
    13   Atom       -0.013612     -0.000373      0.013984
    14   Atom        0.018815     -0.007548     -0.011266
    15   Atom       -1.632657      1.184144      0.448514
 --------------------------------------------------------
                        XY            XZ            YZ
 --------------------------------------------------------
     1   Atom        0.004658      0.001020      0.000939
     2   Atom        0.005900      0.002934     -0.000507
     3   Atom        0.006360      0.004707      0.001684
     4   Atom        0.002710     -0.000164     -0.000187
     5   Atom        0.008386     -0.007301     -0.005795
     6   Atom        0.004515     -0.004535     -0.003480
     7   Atom        0.001567     -0.007837     -0.001108
     8   Atom        0.003523     -0.008018     -0.001899
     9   Atom       -0.000024      0.009015     -0.007518
    10   Atom       -0.093848     -0.015997      0.018799
    11   Atom       -0.003958      0.002326      0.007657
    12   Atom       -0.003254     -0.001195     -0.008993
    13   Atom       -0.016650     -0.009551      0.026091
    14   Atom       -0.010079      0.000727     -0.001116
    15   Atom        0.357182      0.305626      2.481297
 --------------------------------------------------------


 ---------------------------------------------------------------------------------
              Anisotropic Spin Dipole Couplings in Principal Axis System
 ---------------------------------------------------------------------------------

       Atom             a.u.   MegaHertz   Gauss  10(-4) cm-1        Axes

              Baa    -0.0036    -1.926    -0.687    -0.642 -0.4279  0.1798  0.8857
     1 H(1)   Bbb    -0.0030    -1.622    -0.579    -0.541  0.6671 -0.5983  0.4438
              Bcc     0.0067     3.548     1.266     1.184  0.6097  0.7808  0.1361
 
              Baa    -0.0074    -0.999    -0.356    -0.333 -0.5293  0.8113  0.2484
     2 C(13)  Bbb     0.0002     0.024     0.008     0.008 -0.1547 -0.3801  0.9119
              Bcc     0.0073     0.975     0.348     0.325  0.8342  0.4442  0.3267
 
              Baa    -0.0064    -3.392    -1.211    -1.132 -0.5123  0.5945  0.6198
     3 H(1)   Bbb    -0.0052    -2.751    -0.982    -0.918  0.0802 -0.6854  0.7237
              Bcc     0.0115     6.143     2.192     2.049  0.8550  0.4205  0.3035
 
              Baa    -0.0024    -1.302    -0.465    -0.434 -0.4121  0.8713  0.2665
     4 H(1)   Bbb    -0.0021    -1.101    -0.393    -0.367  0.1465 -0.2253  0.9632
              Bcc     0.0045     2.403     0.857     0.802  0.8993  0.4360 -0.0348
 
              Baa    -0.0113    -1.511    -0.539    -0.504 -0.0957  0.7843  0.6129
     5 C(13)  Bbb    -0.0065    -0.877    -0.313    -0.293  0.5299 -0.4811  0.6984
              Bcc     0.0178     2.389     0.852     0.797  0.8426  0.3916 -0.3696
 
              Baa    -0.0045    -2.410    -0.860    -0.804 -0.5525  0.8285  0.0915
     6 H(1)   Bbb    -0.0040    -2.153    -0.768    -0.718  0.4930  0.2363  0.8374
              Bcc     0.0086     4.562     1.628     1.522  0.6722  0.5077 -0.5389
 
              Baa    -0.0068    -3.606    -1.287    -1.203  0.1056  0.9154  0.3884
     7 H(1)   Bbb    -0.0061    -3.253    -1.161    -1.085  0.4681 -0.3904  0.7928
              Bcc     0.0129     6.858     2.447     2.288  0.8773  0.0981 -0.4697
 
              Baa    -0.0559    -7.497    -2.675    -2.501  0.9938 -0.0359  0.1056
     8 C(13)  Bbb     0.0195     2.616     0.933     0.873 -0.0999  0.1352  0.9858
              Bcc     0.0364     4.881     1.742     1.628  0.0497  0.9902 -0.1307
 
              Baa    -0.0149    -7.939    -2.833    -2.648 -0.4555  0.8429  0.2863
     9 H(1)   Bbb    -0.0106    -5.633    -2.010    -1.879  0.8553  0.5036 -0.1220
              Bcc     0.0254    13.571     4.843     4.527  0.2471 -0.1893  0.9503
 
              Baa    -0.0714    -9.575    -3.417    -3.194  0.7630  0.4440  0.4697
    10 C(13)  Bbb    -0.0647    -8.677    -3.096    -2.894 -0.3324 -0.3536  0.8743
              Bcc     0.1360    18.252     6.513     6.088 -0.5543  0.8233  0.1222
 
              Baa    -0.0127    -6.757    -2.411    -2.254  0.9004  0.2562 -0.3517
    11 H(1)   Bbb    -0.0029    -1.562    -0.557    -0.521  0.4230 -0.3266  0.8452
              Bcc     0.0156     8.319     2.968     2.775 -0.1016  0.9098  0.4024
 
              Baa    -0.0100    -5.354    -1.911    -1.786  0.8436  0.3639  0.3950
    12 H(1)   Bbb    -0.0037    -1.995    -0.712    -0.666 -0.5291  0.4375  0.7271
              Bcc     0.0138     7.350     2.623     2.452 -0.0918  0.8223 -0.5616
 
              Baa    -0.0270     1.953     0.697     0.652  0.6583  0.6950 -0.2891
    13 O(17)  Bbb    -0.0128     0.928     0.331     0.310  0.6818 -0.3878  0.6203
              Bcc     0.0398    -2.882    -1.028    -0.961 -0.3190  0.6054  0.7292
 
              Baa    -0.0120    -6.387    -2.279    -2.130  0.1801  0.6061  0.7747
    14 H(1)   Bbb    -0.0103    -5.490    -1.959    -1.831  0.2678  0.7276 -0.6315
              Bcc     0.0223    11.876     4.238     3.962  0.9465 -0.3212  0.0312
 
              Baa    -1.6923   122.455    43.695    40.846  0.1209 -0.6570  0.7442
    15 O(17)  Bbb    -1.6766   121.318    43.289    40.467  0.9882  0.0090 -0.1526
              Bcc     3.3689  -243.773   -86.984   -81.314  0.0936  0.7539  0.6503
 

 ---------------------------------------------------------------------------------

 Calling FoFJK, ICntrl=      2127 FMM=F ISym2X=0 I1Cent= 0 IOpClX= 1 NMat=1 NMatS=1 NMatT=0.
 ***** Axes restored to original set *****
 -------------------------------------------------------------------
 Center     Atomic                   Forces (Hartrees/Bohr)
 Number     Number              X              Y              Z
 -------------------------------------------------------------------
      1        1           0.000569748    0.001638090   -0.002164835
      2        6          -0.000691913   -0.001173332   -0.001640693
      3        1           0.000769936   -0.000836925    0.002476022
      4        1           0.001111057   -0.003422738   -0.000997205
      5        6           0.000591732    0.007790658    0.013840303
      6        1           0.001494550    0.000040858   -0.001866220
      7        1           0.000769295   -0.007216444    0.000769645
      8        6          -0.038855099    0.038722513    0.024670798
      9        1           0.006682419   -0.009102119   -0.012920705
     10        6           0.005146832   -0.028906153    0.003962665
     11        1           0.002616687    0.008902128   -0.000998966
     12        1           0.001772716    0.003011289   -0.003596301
     13        8           0.003582305    0.025499521   -0.019167158
     14        1          -0.003433231   -0.018660402    0.015923968
     15        8           0.017872966   -0.016286943   -0.018291317
 -------------------------------------------------------------------
 Cartesian Forces:  Max     0.038855099 RMS     0.013174655

 GradGradGradGradGradGradGradGradGradGradGradGradGradGradGradGradGradGrad
 Berny optimization.
 FormGI is forming the generalized inverse of G from B-inverse, IUseBI=4.
 Internal  Forces:  Max     0.025926861 RMS     0.006496411
 Search for a local minimum.
 Step number   1 out of a maximum of   79
 All quantities printed in internal units (Hartrees-Bohrs-Radians)
 Mixed Optimization -- RFO/linear search
 Second derivative matrix not updated -- first step.
 ITU=  0
     Eigenvalues ---    0.00230   0.00230   0.00397   0.01264   0.03105
     Eigenvalues ---    0.04707   0.04789   0.05144   0.05197   0.05388
     Eigenvalues ---    0.05402   0.05685   0.08629   0.09010   0.11426
     Eigenvalues ---    0.12688   0.13645   0.16000   0.16000   0.16000
     Eigenvalues ---    0.16000   0.16541   0.21961   0.21972   0.23726
     Eigenvalues ---    0.27613   0.27710   0.29622   0.33517   0.33767
     Eigenvalues ---    0.33853   0.34140   0.34215   0.34262   0.34346
     Eigenvalues ---    0.34384   0.40655   0.49975   0.59672
 RFO step:  Lambda=-1.84371400D-02 EMin= 2.30000000D-03
 Linear search not attempted -- first point.
 Iteration  1 RMS(Cart)=  0.05495669 RMS(Int)=  0.00412403
 Iteration  2 RMS(Cart)=  0.00374245 RMS(Int)=  0.00131985
 Iteration  3 RMS(Cart)=  0.00001327 RMS(Int)=  0.00131976
 Iteration  4 RMS(Cart)=  0.00000002 RMS(Int)=  0.00131976
 Variable       Old X    -DE/DX   Delta X   Delta X   Delta X     New X
                                 (Linear)    (Quad)   (Total)
    R1        2.06686  -0.00250   0.00000  -0.00690  -0.00690   2.05996
    R2        2.06750  -0.00241   0.00000  -0.00665  -0.00665   2.06085
    R3        2.06968  -0.00373   0.00000  -0.01034  -0.01034   2.05934
    R4        2.88724  -0.00154   0.00000  -0.00490  -0.00490   2.88233
    R5        2.07579  -0.00168   0.00000  -0.00471  -0.00471   2.07109
    R6        2.07725  -0.00520   0.00000  -0.01461  -0.01461   2.06264
    R7        2.92777  -0.00271   0.00000  -0.00918  -0.00918   2.91859
    R8        2.08153  -0.00038   0.00000  -0.00107  -0.00107   2.08046
    R9        2.92992   0.00115   0.00000   0.00391   0.00391   2.93383
   R10        2.51201   0.02072   0.00000   0.03369   0.03369   2.54570
   R11        2.07094  -0.00285   0.00000  -0.00793  -0.00793   2.06300
   R12        2.06890  -0.00330   0.00000  -0.00915  -0.00915   2.05975
   R13        2.70672  -0.00502   0.00000  -0.01181  -0.01181   2.69492
   R14        1.86590  -0.02024   0.00000  -0.03906  -0.03906   1.82684
    A1        1.89670  -0.00073   0.00000  -0.00716  -0.00714   1.88956
    A2        1.87315  -0.00044   0.00000   0.00065   0.00061   1.87375
    A3        1.94669   0.00166   0.00000   0.00915   0.00914   1.95582
    A4        1.87789   0.00054   0.00000   0.00320   0.00321   1.88110
    A5        1.95223  -0.00125   0.00000  -0.00861  -0.00860   1.94363
    A6        1.91423   0.00021   0.00000   0.00289   0.00287   1.91710
    A7        1.87391   0.00316   0.00000   0.03263   0.03261   1.90652
    A8        1.89332   0.00463   0.00000   0.01665   0.01524   1.90855
    A9        2.03762  -0.00652   0.00000  -0.02971  -0.02999   2.00763
   A10        1.84711  -0.00074   0.00000   0.00548   0.00527   1.85239
   A11        1.88686   0.00249   0.00000   0.01939   0.01985   1.90671
   A12        1.91544  -0.00246   0.00000  -0.03963  -0.03980   1.87563
   A13        1.83019   0.00355   0.00000   0.04569   0.04700   1.87718
   A14        1.95228   0.00191   0.00000   0.04380   0.04113   1.99341
   A15        1.91395   0.01324   0.00000   0.10452   0.10348   2.01743
   A16        1.83013  -0.00220   0.00000  -0.03675  -0.03887   1.79126
   A17        2.05110  -0.01044   0.00000  -0.14178  -0.14488   1.90622
   A18        1.88583  -0.00626   0.00000  -0.01558  -0.02192   1.86391
   A19        1.97422  -0.00850   0.00000  -0.05188  -0.05350   1.92072
   A20        1.94087  -0.00586   0.00000  -0.04615  -0.04715   1.89372
   A21        1.88771   0.00981   0.00000   0.04721   0.04770   1.93541
   A22        1.89255   0.00402   0.00000   0.00784   0.00519   1.89774
   A23        1.87399   0.00282   0.00000   0.04793   0.04868   1.92268
   A24        1.89175  -0.00182   0.00000   0.00018   0.00096   1.89271
   A25        1.72442   0.02593   0.00000   0.14530   0.14530   1.86972
    D1       -1.02137   0.00033   0.00000   0.00274   0.00294  -1.01843
    D2       -3.01013  -0.00268   0.00000  -0.02826  -0.02856  -3.03870
    D3        1.09899   0.00166   0.00000   0.03356   0.03361   1.13261
    D4        3.13344   0.00097   0.00000   0.01157   0.01179  -3.13795
    D5        1.14468  -0.00204   0.00000  -0.01943  -0.01971   1.12497
    D6       -1.02938   0.00230   0.00000   0.04240   0.04247  -0.98691
    D7        1.05133   0.00095   0.00000   0.01113   0.01136   1.06269
    D8       -0.93743  -0.00206   0.00000  -0.01987  -0.02014  -0.95758
    D9       -3.11149   0.00228   0.00000   0.04195   0.04203  -3.06946
   D10       -2.93594  -0.00203   0.00000  -0.06591  -0.06609  -3.00204
   D11       -0.96201  -0.00178   0.00000  -0.06374  -0.06452  -1.02653
   D12        1.12988   0.00044   0.00000   0.01463   0.01679   1.14667
   D13       -0.82240  -0.00039   0.00000  -0.02820  -0.02871  -0.85110
   D14        1.15154  -0.00014   0.00000  -0.02603  -0.02713   1.12440
   D15       -3.03976   0.00207   0.00000   0.05233   0.05418  -2.98558
   D16        1.18444  -0.00120   0.00000  -0.03199  -0.03305   1.15140
   D17       -3.12481  -0.00094   0.00000  -0.02982  -0.03148   3.12690
   D18       -1.03292   0.00127   0.00000   0.04854   0.04983  -0.98308
   D19        1.06485  -0.00032   0.00000  -0.01604  -0.01519   1.04966
   D20       -1.06974   0.00501   0.00000   0.04614   0.04495  -1.02479
   D21        3.13817   0.00457   0.00000   0.04361   0.04326  -3.10176
   D22        3.03881   0.00351   0.00000   0.03742   0.03690   3.07572
   D23        0.90422   0.00884   0.00000   0.09959   0.09704   1.00126
   D24       -1.17105   0.00840   0.00000   0.09707   0.09535  -1.07570
   D25       -1.04346  -0.01381   0.00000  -0.16267  -0.15976  -1.20323
   D26        3.10513  -0.00848   0.00000  -0.10050  -0.09963   3.00551
   D27        1.02986  -0.00893   0.00000  -0.10302  -0.10132   0.92854
   D28       -0.57774  -0.00186   0.00000  -0.07209  -0.07285  -0.65058
   D29        1.55816  -0.00474   0.00000  -0.07896  -0.07811   1.48004
   D30       -2.68390   0.00054   0.00000  -0.04416  -0.04426  -2.72816
         Item               Value     Threshold  Converged?
 Maximum Force            0.025927     0.000450     NO 
 RMS     Force            0.006496     0.000300     NO 
 Maximum Displacement     0.318842     0.001800     NO 
 RMS     Displacement     0.054637     0.001200     NO 
 Predicted change in Energy=-1.079667D-02
 GradGradGradGradGradGradGradGradGradGradGradGradGradGradGradGradGradGrad

                          Input orientation:                          
 ---------------------------------------------------------------------
 Center     Atomic      Atomic             Coordinates (Angstroms)
 Number     Number       Type             X           Y           Z
 ---------------------------------------------------------------------
      1          1           0       -1.906696    0.656530    0.331505
      2          6           0       -1.266038    1.338628   -0.227587
      3          1           0       -1.416752    1.154087   -1.291797
      4          1           0       -1.605510    2.351943   -0.014232
      5          6           0        0.202088    1.192265    0.159216
      6          1           0        0.313064    1.380817    1.233127
      7          1           0        0.787755    1.962374   -0.346061
      8          6           0        0.835782   -0.173216   -0.186085
      9          1           0        1.837508   -0.199223    0.269894
     10          6           0        0.130255   -1.387988    0.474871
     11          1           0       -0.911530   -1.436796    0.152229
     12          1           0        0.155905   -1.256402    1.556568
     13          8           0        0.802219   -2.603746    0.152189
     14          1           0        1.102760   -2.528524   -0.763546
     15          8           0        0.939392   -0.450951   -1.500191
 ---------------------------------------------------------------------
                    Distance matrix (angstroms):
                    1          2          3          4          5
     1  H    0.000000
     2  C    1.090085   0.000000
     3  H    1.767121   1.090556   0.000000
     4  H    1.756324   1.089757   1.761437   0.000000
     5  C    2.182583   1.525265   2.174290   2.154611   0.000000
     6  H    2.502968   2.151518   3.069024   2.485943   1.095971
     7  H    3.069917   2.149689   2.531323   2.447363   1.091503
     8  C    2.911625   2.589409   2.838704   3.516513   1.544453
     9  H    3.841246   3.499210   3.854936   4.294595   2.150136
    10  C    2.889598   3.142851   3.460707   4.152010   2.600481
    11  H    2.324760   2.823635   3.008843   3.855368   2.855198
    12  H    3.068291   3.455331   4.049307   4.311629   2.819697
    13  O    4.242614   4.468135   4.596764   5.512142   3.843163
    14  H    4.516694   4.566543   4.493174   5.631621   3.937888
    15  O    3.561158   3.112240   2.858495   4.067040   2.448960
                    6          7          8          9         10
     6  H    0.000000
     7  H    1.748534   0.000000
     8  C    2.168505   2.142112   0.000000
     9  H    2.397556   2.480702   1.100931   0.000000
    10  C    2.876570   3.511575   1.552515   2.090429   0.000000
    11  H    3.256826   3.832782   2.182702   3.017059   1.091694
    12  H    2.661623   3.792063   2.161565   2.366631   1.089972
    13  O    4.157456   4.593246   2.454187   2.620574   1.426088
    14  H    4.460188   4.521248   2.439716   2.652074   1.944291
    15  O    3.349431   2.679393   1.347126   2.000795   2.331012
                   11         12         13         14         15
    11  H    0.000000
    12  H    1.773169   0.000000
    13  O    2.073332   2.050691   0.000000
    14  H    2.467362   2.810295   0.966724   0.000000
    15  O    2.669887   3.256743   2.717297   2.210350   0.000000
 Stoichiometry    C4H9O2(2)
 Framework group  C1[X(C4H9O2)]
 Deg. of freedom    39
 Full point group                 C1      NOp   1
 Largest Abelian subgroup         C1      NOp   1
 Largest concise Abelian subgroup C1      NOp   1
                         Standard orientation:                         
 ---------------------------------------------------------------------
 Center     Atomic      Atomic             Coordinates (Angstroms)
 Number     Number       Type             X           Y           Z
 ---------------------------------------------------------------------
      1          1           0       -1.722443   -1.494016   -0.802426
      2          6           0       -2.125001   -0.514239   -0.545001
      3          1           0       -2.045706    0.129028   -1.422059
      4          1           0       -3.183860   -0.645775   -0.323448
      5          6           0       -1.416337    0.097975    0.658919
      6          1           0       -1.514226   -0.576688    1.517057
      7          1           0       -1.919504    1.024192    0.942334
      8          6           0        0.076080    0.429556    0.439647
      9          1           0        0.497452    0.723569    1.413326
     10          6           0        0.948960   -0.792871    0.047148
     11          1           0        0.585561   -1.228147   -0.885735
     12          1           0        0.871301   -1.540932    0.836080
     13          8           0        2.318456   -0.418068   -0.086013
     14          1           0        2.335071    0.464028   -0.481217
     15          8           0        0.330811    1.395845   -0.463761
 ---------------------------------------------------------------------
 Rotational constants (GHZ):      6.3174910      2.1866788      1.9251872
 Standard basis: Aug-CC-pVTZ (5D, 7F)
 There are   555 symmetry adapted cartesian basis functions of A   symmetry.
 There are   483 symmetry adapted basis functions of A   symmetry.
   483 basis functions,   675 primitive gaussians,   555 cartesian basis functions
    25 alpha electrons       24 beta electrons
       nuclear repulsion energy       250.9242887578 Hartrees.
 NAtoms=   15 NActive=   15 NUniq=   15 SFac= 1.00D+00 NAtFMM=   60 NAOKFM=F Big=F
 Integral buffers will be    131072 words long.
 Raffenetti 2 integral format.
 Two-electron integral symmetry is turned on.
 Nuclear repulsion after empirical dispersion term =      250.9168255215 Hartrees.
 One-electron integrals computed using PRISM.
 NBasis=   483 RedAO= T EigKep=  7.07D-06  NBF=   483
 NBsUse=   483 1.00D-06 EigRej= -1.00D+00 NBFU=   483
 Initial guess from the checkpoint file:  "2-alkoxybutanol_Conf-wb97-opt.chk"
 B after Tr=     0.000000    0.000000    0.000000
         Rot=    0.999904   -0.011219    0.003488    0.007388 Ang=  -1.59 deg.
 Initial guess <Sx>= 0.0000 <Sy>= 0.0000 <Sz>= 0.5000 <S**2>= 0.7550 S= 0.5025
 ExpMin= 2.53D-02 ExpMax= 1.53D+04 ExpMxC= 5.22D+02 IAcc=3 IRadAn=         5 AccDes= 0.00D+00
 Harris functional with IExCor= 4639 and IRadAn=       5 diagonalized for initial guess.
 HarFok:  IExCor= 4639 AccDes= 0.00D+00 IRadAn=         5 IDoV= 1 UseB2=F ITyADJ=14
 ICtDFT=  3500011 ScaDFX=  1.000000  1.000000  1.000000  1.000000
 FoFCou: FMM=F IPFlag=           0 FMFlag=      100000 FMFlg1=           0
         NFxFlg=           0 DoJE=T BraDBF=F KetDBF=T FulRan=T
         wScrn=  0.000000 ICntrl=     500 IOpCl=  0 I1Cent=   200000004 NGrid=           0
         NMat0=    1 NMatS0=      1 NMatT0=    0 NMatD0=    1 NMtDS0=    0 NMtDT0=    0
 Petite list used in FoFCou.
 Requested convergence on RMS density matrix=1.00D-08 within 128 cycles.
 Requested convergence on MAX density matrix=1.00D-06.
 Requested convergence on             energy=1.00D-06.
 No special actions if energy rises.
 SCF Done:  E(UwB97XD) =  -308.236839838     A.U. after   19 cycles
            NFock= 19  Conv=0.27D-08     -V/T= 2.0062
 <Sx>= 0.0000 <Sy>= 0.0000 <Sz>= 0.5000 <S**2>= 0.7549 S= 0.5024
 <L.S>= 0.000000000000E+00
 Annihilation of the first spin contaminant:
 S**2 before annihilation     0.7549,   after     0.7500
 Calling FoFJK, ICntrl=      2127 FMM=F ISym2X=0 I1Cent= 0 IOpClX= 1 NMat=1 NMatS=1 NMatT=0.
 ***** Axes restored to original set *****
 -------------------------------------------------------------------
 Center     Atomic                   Forces (Hartrees/Bohr)
 Number     Number              X              Y              Z
 -------------------------------------------------------------------
      1        1           0.000153954   -0.000118213   -0.000099186
      2        6           0.000402858    0.000458942   -0.000613790
      3        1           0.000564302   -0.000587650    0.000216427
      4        1          -0.000476112   -0.000203326   -0.000438357
      5        6           0.000508369   -0.003112399   -0.000239550
      6        1           0.000938662   -0.002410108   -0.001609181
      7        1           0.000564568   -0.000923397   -0.000492681
      8        6          -0.011475635    0.007588661    0.009429258
      9        1           0.005113748   -0.002264491   -0.004961543
     10        6           0.006589480   -0.015625022   -0.002801289
     11        1          -0.000159132    0.001555473   -0.001181401
     12        1           0.000207482   -0.001502975   -0.000195997
     13        8          -0.003441287    0.013629706    0.002385285
     14        1          -0.003771254    0.000728295    0.004957058
     15        8           0.004279997    0.002786504   -0.004355055
 -------------------------------------------------------------------
 Cartesian Forces:  Max     0.015625022 RMS     0.004585035

 GradGradGradGradGradGradGradGradGradGradGradGradGradGradGradGradGradGrad
 Berny optimization.
 Using GEDIIS/GDIIS optimizer.
 FormGI is forming the generalized inverse of G from B-inverse, IUseBI=4.
 Internal  Forces:  Max     0.017300297 RMS     0.002875264
 Search for a local minimum.
 Step number   2 out of a maximum of   79
 All quantities printed in internal units (Hartrees-Bohrs-Radians)
 Mixed Optimization -- RFO/linear search
 Update second derivatives using D2CorX and points    1    2
 DE= -1.00D-02 DEPred=-1.08D-02 R= 9.28D-01
 TightC=F SS=  1.41D+00  RLast= 4.29D-01 DXNew= 5.0454D-01 1.2866D+00
 Trust test= 9.28D-01 RLast= 4.29D-01 DXMaxT set to 5.05D-01
 ITU=  1  0
 Use linear search instead of GDIIS.
     Eigenvalues ---    0.00229   0.00231   0.00398   0.01273   0.03283
     Eigenvalues ---    0.04185   0.04465   0.04758   0.04928   0.05395
     Eigenvalues ---    0.05653   0.05868   0.08535   0.09050   0.11337
     Eigenvalues ---    0.12533   0.13681   0.15951   0.16000   0.16000
     Eigenvalues ---    0.16604   0.19019   0.21538   0.21998   0.23990
     Eigenvalues ---    0.27619   0.28168   0.29616   0.33542   0.33722
     Eigenvalues ---    0.33869   0.34156   0.34199   0.34249   0.34339
     Eigenvalues ---    0.34381   0.41900   0.49140   0.59046
 RFO step:  Lambda=-3.17999356D-03 EMin= 2.29407502D-03
 Quartic linear search produced a step of  0.11800.
 Iteration  1 RMS(Cart)=  0.03882457 RMS(Int)=  0.00122222
 Iteration  2 RMS(Cart)=  0.00120306 RMS(Int)=  0.00021450
 Iteration  3 RMS(Cart)=  0.00000137 RMS(Int)=  0.00021449
 Iteration  4 RMS(Cart)=  0.00000000 RMS(Int)=  0.00021449
 Variable       Old X    -DE/DX   Delta X   Delta X   Delta X     New X
                                 (Linear)    (Quad)   (Total)
    R1        2.05996  -0.00007  -0.00081  -0.00035  -0.00116   2.05880
    R2        2.06085  -0.00019  -0.00078  -0.00073  -0.00152   2.05933
    R3        2.05934  -0.00013  -0.00122  -0.00060  -0.00182   2.05752
    R4        2.88233  -0.00043  -0.00058  -0.00167  -0.00225   2.88008
    R5        2.07109  -0.00190  -0.00056  -0.00625  -0.00681   2.06428
    R6        2.06264  -0.00012  -0.00172  -0.00067  -0.00239   2.06025
    R7        2.91859  -0.00792  -0.00108  -0.03155  -0.03264   2.88596
    R8        2.08046   0.00265  -0.00013   0.00869   0.00856   2.08902
    R9        2.93383   0.00256   0.00046   0.01025   0.01071   2.94454
   R10        2.54570   0.00400   0.00398   0.00812   0.01209   2.55779
   R11        2.06300   0.00043  -0.00094   0.00124   0.00031   2.06331
   R12        2.05975  -0.00037  -0.00108  -0.00136  -0.00244   2.05730
   R13        2.69492  -0.01730  -0.00139  -0.04714  -0.04853   2.64639
   R14        1.82684  -0.00581  -0.00461  -0.01363  -0.01824   1.80860
    A1        1.88956   0.00026  -0.00084  -0.00284  -0.00374   1.88582
    A2        1.87375  -0.00020   0.00007   0.00196   0.00200   1.87575
    A3        1.95582  -0.00020   0.00108  -0.00204  -0.00100   1.95482
    A4        1.88110   0.00007   0.00038   0.00193   0.00234   1.88344
    A5        1.94363  -0.00112  -0.00101  -0.00950  -0.01053   1.93310
    A6        1.91710   0.00123   0.00034   0.01089   0.01123   1.92832
    A7        1.90652   0.00212   0.00385   0.02133   0.02507   1.93158
    A8        1.90855   0.00064   0.00180   0.00389   0.00520   1.91375
    A9        2.00763  -0.00173  -0.00354  -0.01200  -0.01558   1.99205
   A10        1.85239   0.00017   0.00062   0.01061   0.01093   1.86332
   A11        1.90671  -0.00102   0.00234  -0.01275  -0.01021   1.89650
   A12        1.87563  -0.00008  -0.00470  -0.00977  -0.01454   1.86109
   A13        1.87718   0.00311   0.00555   0.02862   0.03413   1.91131
   A14        1.99341  -0.00258   0.00485   0.00201   0.00617   1.99958
   A15        2.01743  -0.00243   0.01221  -0.01429  -0.00247   2.01495
   A16        1.79126   0.00016  -0.00459   0.01162   0.00641   1.79767
   A17        1.90622  -0.00334  -0.01710  -0.06042  -0.07759   1.82864
   A18        1.86391   0.00516  -0.00259   0.03101   0.02762   1.89152
   A19        1.92072  -0.00198  -0.00631  -0.01165  -0.01828   1.90244
   A20        1.89372   0.00083  -0.00556   0.00283  -0.00285   1.89087
   A21        1.93541   0.00134   0.00563   0.00712   0.01281   1.94822
   A22        1.89774   0.00055   0.00061   0.00490   0.00519   1.90293
   A23        1.92268   0.00126   0.00574   0.01720   0.02310   1.94578
   A24        1.89271  -0.00201   0.00011  -0.02077  -0.02050   1.87221
   A25        1.86972  -0.00346   0.01715  -0.02154  -0.00440   1.86532
    D1       -1.01843   0.00066   0.00035   0.02249   0.02299  -0.99544
    D2       -3.03870  -0.00108  -0.00337  -0.00428  -0.00778  -3.04647
    D3        1.13261  -0.00026   0.00397   0.01377   0.01772   1.15033
    D4       -3.13795   0.00128   0.00139   0.03438   0.03590  -3.10206
    D5        1.12497  -0.00047  -0.00233   0.00760   0.00513   1.13009
    D6       -0.98691   0.00035   0.00501   0.02566   0.03063  -0.95629
    D7        1.06269   0.00110   0.00134   0.03090   0.03241   1.09510
    D8       -0.95758  -0.00064  -0.00238   0.00413   0.00164  -0.95593
    D9       -3.06946   0.00018   0.00496   0.02219   0.02714  -3.04232
   D10       -3.00204  -0.00207  -0.00780  -0.08475  -0.09268  -3.09471
   D11       -1.02653  -0.00133  -0.00761  -0.05160  -0.05913  -1.08566
   D12        1.14667   0.00154   0.00198  -0.01852  -0.01625   1.13042
   D13       -0.85110  -0.00132  -0.00339  -0.07532  -0.07888  -0.92999
   D14        1.12440  -0.00058  -0.00320  -0.04217  -0.04534   1.07907
   D15       -2.98558   0.00228   0.00639  -0.00909  -0.00246  -2.98804
   D16        1.15140  -0.00168  -0.00390  -0.07450  -0.07873   1.07266
   D17        3.12690  -0.00094  -0.00371  -0.04136  -0.04519   3.08171
   D18       -0.98308   0.00192   0.00588  -0.00828  -0.00231  -0.98539
   D19        1.04966  -0.00121  -0.00179   0.05304   0.05149   1.10115
   D20       -1.02479  -0.00122   0.00530   0.05218   0.05740  -0.96739
   D21       -3.10176  -0.00007   0.00510   0.07161   0.07673  -3.02503
   D22        3.07572   0.00138   0.00435   0.09521   0.09963  -3.10784
   D23        1.00126   0.00136   0.01145   0.09435   0.10554   1.10680
   D24       -1.07570   0.00252   0.01125   0.11379   0.12487  -0.95083
   D25       -1.20323  -0.00028  -0.01885   0.04497   0.02637  -1.17686
   D26        3.00551  -0.00029  -0.01176   0.04411   0.03228   3.03778
   D27        0.92854   0.00086  -0.01196   0.06355   0.05161   0.98015
   D28       -0.65058  -0.00038  -0.00860  -0.05463  -0.06346  -0.71404
   D29        1.48004  -0.00113  -0.00922  -0.05287  -0.06181   1.41823
   D30       -2.72816  -0.00094  -0.00522  -0.04942  -0.05469  -2.78285
         Item               Value     Threshold  Converged?
 Maximum Force            0.017300     0.000450     NO 
 RMS     Force            0.002875     0.000300     NO 
 Maximum Displacement     0.178559     0.001800     NO 
 RMS     Displacement     0.038897     0.001200     NO 
 Predicted change in Energy=-1.833972D-03
 GradGradGradGradGradGradGradGradGradGradGradGradGradGradGradGradGradGrad

                          Input orientation:                          
 ---------------------------------------------------------------------
 Center     Atomic      Atomic             Coordinates (Angstroms)
 Number     Number       Type             X           Y           Z
 ---------------------------------------------------------------------
      1          1           0       -1.915315    0.658848    0.309497
      2          6           0       -1.262659    1.344574   -0.229731
      3          1           0       -1.386320    1.159811   -1.296563
      4          1           0       -1.608578    2.355986   -0.022719
      5          6           0        0.196532    1.185512    0.180463
      6          1           0        0.312668    1.331661    1.256762
      7          1           0        0.800118    1.951017   -0.307698
      8          6           0        0.808523   -0.161352   -0.198635
      9          1           0        1.847489   -0.213164    0.175404
     10          6           0        0.131809   -1.392902    0.474619
     11          1           0       -0.905518   -1.455769    0.139733
     12          1           0        0.148329   -1.245746    1.553180
     13          8           0        0.830209   -2.576585    0.205785
     14          1           0        1.095422   -2.540105   -0.713081
     15          8           0        0.907491   -0.401986   -1.526916
 ---------------------------------------------------------------------
                    Distance matrix (angstroms):
                    1          2          3          4          5
     1  H    0.000000
     2  C    1.089470   0.000000
     3  H    1.763583   1.089752   0.000000
     4  H    1.756340   1.088792   1.761509   0.000000
     5  C    2.180349   1.524073   2.165106   2.160952   0.000000
     6  H    2.512747   2.165983   3.071735   2.525370   1.092368
     7  H    3.069887   2.151489   2.526732   2.459071   1.090237
     8  C    2.889674   2.560971   2.787158   3.494326   1.527183
     9  H    3.864852   3.501958   3.809103   4.310938   2.163788
    10  C    2.903043   3.151892   3.458054   4.162986   2.595945
    11  H    2.349493   2.847099   3.022478   3.879454   2.862261
    12  H    3.071294   3.446652   4.032726   4.306118   2.792434
    13  O    4.244606   4.466011   4.596814   5.507282   3.815175
    14  H    4.510378   4.570001   4.493203   5.635594   3.935307
    15  O    3.530724   3.072899   2.784571   4.024875   2.437365
                    6          7          8          9         10
     6  H    0.000000
     7  H    1.751783   0.000000
     8  C    2.143161   2.115199   0.000000
     9  H    2.431357   2.452358   1.105460   0.000000
    10  C    2.840370   3.498636   1.558181   2.103537   0.000000
    11  H    3.240602   3.836090   2.174384   3.020660   1.091855
    12  H    2.599596   3.755928   2.163475   2.419015   1.088679
    13  O    4.080048   4.556726   2.448954   2.573235   1.400407
    14  H    4.414019   4.519040   2.450599   2.601858   1.911873
    15  O    3.332898   2.652290   1.353524   1.953751   2.364262
                   11         12         13         14         15
    11  H    0.000000
    12  H    1.775538   0.000000
    13  O    2.067206   2.012850   0.000000
    14  H    2.430399   2.776381   0.957071   0.000000
    15  O    2.678652   3.282567   2.781566   2.295474   0.000000
 Stoichiometry    C4H9O2(2)
 Framework group  C1[X(C4H9O2)]
 Deg. of freedom    39
 Full point group                 C1      NOp   1
 Largest Abelian subgroup         C1      NOp   1
 Largest concise Abelian subgroup C1      NOp   1
                         Standard orientation:                         
 ---------------------------------------------------------------------
 Center     Atomic      Atomic             Coordinates (Angstroms)
 Number     Number       Type             X           Y           Z
 ---------------------------------------------------------------------
      1          1           0       -1.711620   -1.463466   -0.865890
      2          6           0       -2.118794   -0.506444   -0.541448
      3          1           0       -2.046545    0.191377   -1.375346
      4          1           0       -3.174434   -0.657832   -0.321960
      5          6           0       -1.392174    0.037703    0.682777
      6          1           0       -1.431260   -0.680236    1.505153
      7          1           0       -1.889337    0.943007    1.031875
      8          6           0        0.066811    0.410539    0.428523
      9          1           0        0.531412    0.748722    1.372886
     10          6           0        0.974390   -0.780756   -0.001647
     11          1           0        0.618019   -1.172451   -0.956489
     12          1           0        0.896219   -1.561028    0.753526
     13          8           0        2.321334   -0.404086   -0.072366
     14          1           0        2.345974    0.466015   -0.470238
     15          8           0        0.263687    1.431541   -0.437978
 ---------------------------------------------------------------------
 Rotational constants (GHZ):      6.2803068      2.2004921      1.9292011
 Standard basis: Aug-CC-pVTZ (5D, 7F)
 There are   555 symmetry adapted cartesian basis functions of A   symmetry.
 There are   483 symmetry adapted basis functions of A   symmetry.
   483 basis functions,   675 primitive gaussians,   555 cartesian basis functions
    25 alpha electrons       24 beta electrons
       nuclear repulsion energy       251.4185720501 Hartrees.
 NAtoms=   15 NActive=   15 NUniq=   15 SFac= 1.00D+00 NAtFMM=   60 NAOKFM=F Big=F
 Integral buffers will be    131072 words long.
 Raffenetti 2 integral format.
 Two-electron integral symmetry is turned on.
 Nuclear repulsion after empirical dispersion term =      251.4110721885 Hartrees.
 One-electron integrals computed using PRISM.
 NBasis=   483 RedAO= T EigKep=  6.78D-06  NBF=   483
 NBsUse=   483 1.00D-06 EigRej= -1.00D+00 NBFU=   483
 Initial guess from the checkpoint file:  "2-alkoxybutanol_Conf-wb97-opt.chk"
 B after Tr=     0.000000    0.000000    0.000000
         Rot=    0.999828   -0.016897   -0.003504   -0.006738 Ang=  -2.12 deg.
 Initial guess <Sx>= 0.0000 <Sy>= 0.0000 <Sz>= 0.5000 <S**2>= 0.7549 S= 0.5025
 ExpMin= 2.53D-02 ExpMax= 1.53D+04 ExpMxC= 5.22D+02 IAcc=3 IRadAn=         5 AccDes= 0.00D+00
 Harris functional with IExCor= 4639 and IRadAn=       5 diagonalized for initial guess.
 HarFok:  IExCor= 4639 AccDes= 0.00D+00 IRadAn=         5 IDoV= 1 UseB2=F ITyADJ=14
 ICtDFT=  3500011 ScaDFX=  1.000000  1.000000  1.000000  1.000000
 FoFCou: FMM=F IPFlag=           0 FMFlag=      100000 FMFlg1=           0
         NFxFlg=           0 DoJE=T BraDBF=F KetDBF=T FulRan=T
         wScrn=  0.000000 ICntrl=     500 IOpCl=  0 I1Cent=   200000004 NGrid=           0
         NMat0=    1 NMatS0=      1 NMatT0=    0 NMatD0=    1 NMtDS0=    0 NMtDT0=    0
 Petite list used in FoFCou.
 Requested convergence on RMS density matrix=1.00D-08 within 128 cycles.
 Requested convergence on MAX density matrix=1.00D-06.
 Requested convergence on             energy=1.00D-06.
 No special actions if energy rises.
 SCF Done:  E(UwB97XD) =  -308.238622958     A.U. after   19 cycles
            NFock= 19  Conv=0.34D-08     -V/T= 2.0059
 <Sx>= 0.0000 <Sy>= 0.0000 <Sz>= 0.5000 <S**2>= 0.7548 S= 0.5024
 <L.S>= 0.000000000000E+00
 Annihilation of the first spin contaminant:
 S**2 before annihilation     0.7548,   after     0.7500
 Calling FoFJK, ICntrl=      2127 FMM=F ISym2X=0 I1Cent= 0 IOpClX= 1 NMat=1 NMatS=1 NMatT=0.
 ***** Axes restored to original set *****
 -------------------------------------------------------------------
 Center     Atomic                   Forces (Hartrees/Bohr)
 Number     Number              X              Y              Z
 -------------------------------------------------------------------
      1        1          -0.000121550   -0.000274736    0.000369004
      2        6           0.000088632    0.000151702    0.000277227
      3        1           0.000225211   -0.000135214   -0.000411484
      4        1          -0.000197357    0.000265182   -0.000124568
      5        6           0.001724652   -0.000186812   -0.001665884
      6        1          -0.000589323   -0.000232727    0.000115974
      7        1          -0.000189603    0.001364447    0.000125164
      8        6          -0.004959052   -0.005141825    0.004643062
      9        1           0.001829335    0.000444808   -0.000771590
     10        6           0.003896722    0.001051644    0.001729260
     11        1          -0.001204802    0.000135262   -0.000623997
     12        1          -0.001734869    0.000743075    0.000924309
     13        8          -0.000120475    0.001928294    0.002307989
     14        1           0.000111667   -0.001149924   -0.004609393
     15        8           0.001240812    0.001036826   -0.002285072
 -------------------------------------------------------------------
 Cartesian Forces:  Max     0.005141825 RMS     0.001829217

 GradGradGradGradGradGradGradGradGradGradGradGradGradGradGradGradGradGrad
 Berny optimization.
 Using GEDIIS/GDIIS optimizer.
 FormGI is forming the generalized inverse of G from B-inverse, IUseBI=4.
 Internal  Forces:  Max     0.004412275 RMS     0.000966212
 Search for a local minimum.
 Step number   3 out of a maximum of   79
 All quantities printed in internal units (Hartrees-Bohrs-Radians)
 Mixed Optimization -- En-DIIS/RFO-DIIS
 Update second derivatives using D2CorX and points    2    3
 DE= -1.78D-03 DEPred=-1.83D-03 R= 9.72D-01
 TightC=F SS=  1.41D+00  RLast= 3.36D-01 DXNew= 8.4853D-01 1.0078D+00
 Trust test= 9.72D-01 RLast= 3.36D-01 DXMaxT set to 8.49D-01
 ITU=  1  1  0
 Use linear search instead of GDIIS.
     Eigenvalues ---    0.00227   0.00273   0.00398   0.01139   0.03384
     Eigenvalues ---    0.03799   0.03969   0.04778   0.05087   0.05443
     Eigenvalues ---    0.05608   0.05969   0.08700   0.09295   0.11303
     Eigenvalues ---    0.12401   0.13821   0.15868   0.16000   0.16004
     Eigenvalues ---    0.16600   0.19028   0.21559   0.22295   0.23794
     Eigenvalues ---    0.27415   0.28920   0.29615   0.33367   0.33792
     Eigenvalues ---    0.33853   0.34152   0.34221   0.34304   0.34358
     Eigenvalues ---    0.34405   0.41621   0.50875   0.59266
 RFO step:  Lambda=-7.46867838D-04 EMin= 2.27080186D-03
 Quartic linear search produced a step of  0.05456.
 Iteration  1 RMS(Cart)=  0.05309897 RMS(Int)=  0.00200358
 Iteration  2 RMS(Cart)=  0.00234637 RMS(Int)=  0.00004213
 Iteration  3 RMS(Cart)=  0.00000315 RMS(Int)=  0.00004206
 Iteration  4 RMS(Cart)=  0.00000000 RMS(Int)=  0.00004206
 Variable       Old X    -DE/DX   Delta X   Delta X   Delta X     New X
                                 (Linear)    (Quad)   (Total)
    R1        2.05880   0.00043  -0.00006   0.00126   0.00120   2.06000
    R2        2.05933   0.00040  -0.00008   0.00110   0.00102   2.06035
    R3        2.05752   0.00029  -0.00010   0.00079   0.00069   2.05821
    R4        2.88008  -0.00002  -0.00012  -0.00039  -0.00052   2.87957
    R5        2.06428   0.00002  -0.00037  -0.00112  -0.00150   2.06278
    R6        2.06025   0.00080  -0.00013   0.00239   0.00226   2.06251
    R7        2.88596   0.00014  -0.00178  -0.00551  -0.00729   2.87867
    R8        2.08902   0.00144   0.00047   0.00617   0.00664   2.09566
    R9        2.94454  -0.00267   0.00058  -0.00820  -0.00761   2.93692
   R10        2.55779   0.00215   0.00066   0.00525   0.00591   2.56370
   R11        2.06331   0.00133   0.00002   0.00435   0.00436   2.06767
   R12        2.05730   0.00099  -0.00013   0.00280   0.00267   2.05997
   R13        2.64639  -0.00022  -0.00265  -0.00959  -0.01224   2.63414
   R14        1.80860   0.00441  -0.00100   0.00677   0.00577   1.81437
    A1        1.88582   0.00028  -0.00020   0.00063   0.00041   1.88623
    A2        1.87575   0.00001   0.00011   0.00117   0.00128   1.87703
    A3        1.95482  -0.00023  -0.00005  -0.00189  -0.00195   1.95287
    A4        1.88344   0.00002   0.00013   0.00044   0.00057   1.88402
    A5        1.93310  -0.00041  -0.00057  -0.00488  -0.00546   1.92764
    A6        1.92832   0.00035   0.00061   0.00470   0.00532   1.93364
    A7        1.93158   0.00008   0.00137  -0.00136  -0.00004   1.93154
    A8        1.91375  -0.00029   0.00028  -0.00138  -0.00109   1.91266
    A9        1.99205  -0.00100  -0.00085  -0.00733  -0.00820   1.98385
   A10        1.86332  -0.00013   0.00060   0.00286   0.00345   1.86677
   A11        1.89650   0.00027  -0.00056  -0.00330  -0.00388   1.89261
   A12        1.86109   0.00117  -0.00079   0.01160   0.01081   1.87190
   A13        1.91131   0.00011   0.00186   0.00458   0.00629   1.91760
   A14        1.99958   0.00026   0.00034   0.00563   0.00589   2.00547
   A15        2.01495  -0.00147  -0.00014  -0.01189  -0.01217   2.00278
   A16        1.79767   0.00021   0.00035   0.00955   0.00981   1.80748
   A17        1.82864  -0.00051  -0.00423  -0.02525  -0.02955   1.79908
   A18        1.89152   0.00149   0.00151   0.01673   0.01829   1.90981
   A19        1.90244   0.00033  -0.00100  -0.00729  -0.00834   1.89410
   A20        1.89087   0.00029  -0.00016   0.00628   0.00612   1.89699
   A21        1.94822  -0.00180   0.00070  -0.00639  -0.00574   1.94247
   A22        1.90293  -0.00062   0.00028  -0.00559  -0.00529   1.89764
   A23        1.94578   0.00009   0.00126  -0.00406  -0.00287   1.94291
   A24        1.87221   0.00176  -0.00112   0.01769   0.01657   1.88877
   A25        1.86532   0.00119  -0.00024   0.00328   0.00305   1.86837
    D1       -0.99544   0.00000   0.00125   0.01542   0.01668  -0.97876
    D2       -3.04647   0.00029  -0.00042   0.01356   0.01314  -3.03333
    D3        1.15033  -0.00032   0.00097   0.00457   0.00553   1.15586
    D4       -3.10206   0.00009   0.00196   0.01929   0.02125  -3.08081
    D5        1.13009   0.00038   0.00028   0.01744   0.01771   1.14780
    D6       -0.95629  -0.00024   0.00167   0.00844   0.01010  -0.94619
    D7        1.09510   0.00010   0.00177   0.01885   0.02062   1.11572
    D8       -0.95593   0.00039   0.00009   0.01700   0.01709  -0.93885
    D9       -3.04232  -0.00022   0.00148   0.00800   0.00948  -3.03284
   D10       -3.09471  -0.00071  -0.00506  -0.05803  -0.06309   3.12538
   D11       -1.08566  -0.00022  -0.00323  -0.03956  -0.04275  -1.12841
   D12        1.13042   0.00082  -0.00089  -0.02113  -0.02210   1.10832
   D13       -0.92999  -0.00112  -0.00430  -0.06755  -0.07183  -1.00182
   D14        1.07907  -0.00062  -0.00247  -0.04908  -0.05149   1.02757
   D15       -2.98804   0.00042  -0.00013  -0.03065  -0.03084  -3.01887
   D16        1.07266  -0.00054  -0.00430  -0.05991  -0.06419   1.00847
   D17        3.08171  -0.00005  -0.00247  -0.04145  -0.04385   3.03786
   D18       -0.98539   0.00099  -0.00013  -0.02301  -0.02320  -1.00859
   D19        1.10115  -0.00031   0.00281  -0.05686  -0.05404   1.04711
   D20       -0.96739   0.00009   0.00313  -0.04964  -0.04647  -1.01386
   D21       -3.02503  -0.00119   0.00419  -0.07148  -0.06725  -3.09227
   D22       -3.10784   0.00009   0.00544  -0.04220  -0.03675   3.13859
   D23        1.10680   0.00049   0.00576  -0.03497  -0.02918   1.07762
   D24       -0.95083  -0.00079   0.00681  -0.05682  -0.04996  -1.00079
   D25       -1.17686   0.00017   0.00144  -0.05997  -0.05861  -1.23547
   D26        3.03778   0.00057   0.00176  -0.05275  -0.05104   2.98674
   D27        0.98015  -0.00071   0.00282  -0.07459  -0.07182   0.90833
   D28       -0.71404  -0.00054  -0.00346  -0.07201  -0.07548  -0.78952
   D29        1.41823  -0.00134  -0.00337  -0.08889  -0.09224   1.32599
   D30       -2.78285  -0.00095  -0.00298  -0.08698  -0.08998  -2.87283
         Item               Value     Threshold  Converged?
 Maximum Force            0.004412     0.000450     NO 
 RMS     Force            0.000966     0.000300     NO 
 Maximum Displacement     0.234730     0.001800     NO 
 RMS     Displacement     0.053220     0.001200     NO 
 Predicted change in Energy=-4.053848D-04
 GradGradGradGradGradGradGradGradGradGradGradGradGradGradGradGradGradGrad

                          Input orientation:                          
 ---------------------------------------------------------------------
 Center     Atomic      Atomic             Coordinates (Angstroms)
 Number     Number       Type             X           Y           Z
 ---------------------------------------------------------------------
      1          1           0       -1.920384    0.644472    0.264237
      2          6           0       -1.257726    1.334772   -0.257966
      3          1           0       -1.344590    1.143028   -1.327744
      4          1           0       -1.619238    2.344382   -0.067542
      5          6           0        0.189721    1.184352    0.193964
      6          1           0        0.271521    1.315025    1.274599
      7          1           0        0.799983    1.962492   -0.267888
      8          6           0        0.810118   -0.156393   -0.177563
      9          1           0        1.864277   -0.191780    0.164958
     10          6           0        0.161964   -1.390395    0.509844
     11          1           0       -0.893858   -1.431893    0.225741
     12          1           0        0.228890   -1.263515    1.590453
     13          8           0        0.825614   -2.567373    0.167308
     14          1           0        0.971208   -2.542575   -0.781391
     15          8           0        0.912698   -0.384799   -1.510911
 ---------------------------------------------------------------------
                    Distance matrix (angstroms):
                    1          2          3          4          5
     1  H    0.000000
     2  C    1.090104   0.000000
     3  H    1.764795   1.090292   0.000000
     4  H    1.757970   1.089157   1.762609   0.000000
     5  C    2.179209   1.523801   2.161344   2.164806   0.000000
     6  H    2.504980   2.165119   3.068156   2.536905   1.091576
     7  H    3.069321   2.151347   2.528637   2.457358   1.091434
     8  C    2.879620   2.550689   2.766618   3.488230   1.523326
     9  H    3.877220   3.500875   3.782419   4.315211   2.167652
    10  C    2.921845   3.167268   3.473422   4.177872   2.594200
    11  H    2.316577   2.832103   3.040837   3.856480   2.831941
    12  H    3.165224   3.518207   4.096726   4.379663   2.818470
    13  O    4.226801   4.443860   4.551048   5.491610   3.805326
    14  H    4.428534   4.502881   4.386923   5.576947   3.930906
    15  O    3.498129   3.039332   2.731877   3.992799   2.427247
                    6          7          8          9         10
     6  H    0.000000
     7  H    1.754352   0.000000
     8  C    2.136336   2.120834   0.000000
     9  H    2.457363   2.441509   1.108975   0.000000
    10  C    2.813565   3.500541   1.554153   2.110330   0.000000
    11  H    3.162874   3.825522   2.166353   3.024712   1.094165
    12  H    2.598163   3.766524   2.165508   2.419740   1.090089
    13  O    4.075061   4.550794   2.435569   2.592734   1.393929
    14  H    4.426933   4.537470   2.466662   2.686891   1.910414
    15  O    3.325594   2.658493   1.356654   1.936826   2.378713
                   11         12         13         14         15
    11  H    0.000000
    12  H    1.775205   0.000000
    13  O    2.061386   2.020264   0.000000
    14  H    2.392990   2.795116   0.960126   0.000000
    15  O    2.715881   3.295178   2.754565   2.278513   0.000000
 Stoichiometry    C4H9O2(2)
 Framework group  C1[X(C4H9O2)]
 Deg. of freedom    39
 Full point group                 C1      NOp   1
 Largest Abelian subgroup         C1      NOp   1
 Largest concise Abelian subgroup C1      NOp   1
                         Standard orientation:                         
 ---------------------------------------------------------------------
 Center     Atomic      Atomic             Coordinates (Angstroms)
 Number     Number       Type             X           Y           Z
 ---------------------------------------------------------------------
      1          1           0       -1.697830   -1.428255   -0.925958
      2          6           0       -2.106447   -0.482654   -0.569311
      3          1           0       -2.015472    0.249395   -1.372159
      4          1           0       -3.166839   -0.636137   -0.373670
      5          6           0       -1.391045    0.009112    0.683021
      6          1           0       -1.427091   -0.747110    1.469384
      7          1           0       -1.897788    0.895009    1.069836
      8          6           0        0.065047    0.388847    0.446127
      9          1           0        0.518316    0.752172    1.390779
     10          6           0        0.988870   -0.788917    0.028019
     11          1           0        0.608759   -1.214325   -0.905652
     12          1           0        0.950625   -1.554867    0.802714
     13          8           0        2.311893   -0.371269   -0.106963
     14          1           0        2.298119    0.452665   -0.599694
     15          8           0        0.249438    1.430410   -0.403377
 ---------------------------------------------------------------------
 Rotational constants (GHZ):      6.3073411      2.2100492      1.9466363
 Standard basis: Aug-CC-pVTZ (5D, 7F)
 There are   555 symmetry adapted cartesian basis functions of A   symmetry.
 There are   483 symmetry adapted basis functions of A   symmetry.
   483 basis functions,   675 primitive gaussians,   555 cartesian basis functions
    25 alpha electrons       24 beta electrons
       nuclear repulsion energy       251.8398529113 Hartrees.
 NAtoms=   15 NActive=   15 NUniq=   15 SFac= 1.00D+00 NAtFMM=   60 NAOKFM=F Big=F
 Integral buffers will be    131072 words long.
 Raffenetti 2 integral format.
 Two-electron integral symmetry is turned on.
 Nuclear repulsion after empirical dispersion term =      251.8323845034 Hartrees.
 One-electron integrals computed using PRISM.
 NBasis=   483 RedAO= T EigKep=  6.84D-06  NBF=   483
 NBsUse=   483 1.00D-06 EigRej= -1.00D+00 NBFU=   483
 Initial guess from the checkpoint file:  "2-alkoxybutanol_Conf-wb97-opt.chk"
 B after Tr=     0.000000    0.000000    0.000000
         Rot=    0.999948   -0.009872   -0.000096   -0.002521 Ang=  -1.17 deg.
 Initial guess <Sx>= 0.0000 <Sy>= 0.0000 <Sz>= 0.5000 <S**2>= 0.7548 S= 0.5024
 ExpMin= 2.53D-02 ExpMax= 1.53D+04 ExpMxC= 5.22D+02 IAcc=3 IRadAn=         5 AccDes= 0.00D+00
 Harris functional with IExCor= 4639 and IRadAn=       5 diagonalized for initial guess.
 HarFok:  IExCor= 4639 AccDes= 0.00D+00 IRadAn=         5 IDoV= 1 UseB2=F ITyADJ=14
 ICtDFT=  3500011 ScaDFX=  1.000000  1.000000  1.000000  1.000000
 FoFCou: FMM=F IPFlag=           0 FMFlag=      100000 FMFlg1=           0
         NFxFlg=           0 DoJE=T BraDBF=F KetDBF=T FulRan=T
         wScrn=  0.000000 ICntrl=     500 IOpCl=  0 I1Cent=   200000004 NGrid=           0
         NMat0=    1 NMatS0=      1 NMatT0=    0 NMatD0=    1 NMtDS0=    0 NMtDT0=    0
 Petite list used in FoFCou.
 Requested convergence on RMS density matrix=1.00D-08 within 128 cycles.
 Requested convergence on MAX density matrix=1.00D-06.
 Requested convergence on             energy=1.00D-06.
 No special actions if energy rises.
 SCF Done:  E(UwB97XD) =  -308.239036699     A.U. after   19 cycles
            NFock= 19  Conv=0.18D-08     -V/T= 2.0059
 <Sx>= 0.0000 <Sy>= 0.0000 <Sz>= 0.5000 <S**2>= 0.7547 S= 0.5024
 <L.S>= 0.000000000000E+00
 Annihilation of the first spin contaminant:
 S**2 before annihilation     0.7547,   after     0.7500
 Calling FoFJK, ICntrl=      2127 FMM=F ISym2X=0 I1Cent= 0 IOpClX= 1 NMat=1 NMatS=1 NMatT=0.
 ***** Axes restored to original set *****
 -------------------------------------------------------------------
 Center     Atomic                   Forces (Hartrees/Bohr)
 Number     Number              X              Y              Z
 -------------------------------------------------------------------
      1        1          -0.000052643    0.000186079    0.000009712
      2        6          -0.000595480   -0.000307413   -0.000099203
      3        1          -0.000136508    0.000134826   -0.000110564
      4        1           0.000161074   -0.000005611    0.000018250
      5        6           0.001739931    0.001805036   -0.000297866
      6        1          -0.000515720    0.000536006    0.000622040
      7        1          -0.000361032    0.000273619    0.000488237
      8        6          -0.001782912   -0.006138302    0.001271289
      9        1           0.000390476    0.001075603   -0.000353142
     10        6           0.000042325    0.005128320   -0.000312595
     11        1          -0.000698566    0.000099043    0.000467887
     12        1          -0.000681529   -0.000740310   -0.000028660
     13        8           0.002056528   -0.002420044    0.000613479
     14        1           0.000059228   -0.000213995   -0.001077253
     15        8           0.000374828    0.000587141   -0.001211611
 -------------------------------------------------------------------
 Cartesian Forces:  Max     0.006138302 RMS     0.001445238

 GradGradGradGradGradGradGradGradGradGradGradGradGradGradGradGradGradGrad
 Berny optimization.
 Using GEDIIS/GDIIS optimizer.
 FormGI is forming the generalized inverse of G from B-inverse, IUseBI=4.
 Internal  Forces:  Max     0.003345317 RMS     0.000688938
 Search for a local minimum.
 Step number   4 out of a maximum of   79
 All quantities printed in internal units (Hartrees-Bohrs-Radians)
 Mixed Optimization -- En-DIIS/RFO-DIIS
 Swapping is turned off.
 Update second derivatives using D2CorX and points    2    3    4
 DE= -4.14D-04 DEPred=-4.05D-04 R= 1.02D+00
 TightC=F SS=  1.41D+00  RLast= 2.73D-01 DXNew= 1.4270D+00 8.1757D-01
 Trust test= 1.02D+00 RLast= 2.73D-01 DXMaxT set to 8.49D-01
 ITU=  1  1  1  0
     Eigenvalues ---    0.00207   0.00308   0.00397   0.01055   0.03268
     Eigenvalues ---    0.03577   0.03947   0.04803   0.05310   0.05502
     Eigenvalues ---    0.05614   0.05946   0.08601   0.09627   0.11570
     Eigenvalues ---    0.12354   0.13861   0.15983   0.16000   0.16089
     Eigenvalues ---    0.16571   0.18721   0.21610   0.22054   0.23740
     Eigenvalues ---    0.27326   0.29343   0.29788   0.33315   0.33782
     Eigenvalues ---    0.33957   0.34078   0.34216   0.34333   0.34350
     Eigenvalues ---    0.34429   0.46539   0.50259   0.58886
 En-DIIS/RFO-DIIS IScMMF=        0 using points:     4    3
 RFO step:  Lambda=-6.84756357D-05.
 DidBck=F Rises=F RFO-DIIS coefs:    1.07577   -0.07577
 Iteration  1 RMS(Cart)=  0.03408185 RMS(Int)=  0.00053007
 Iteration  2 RMS(Cart)=  0.00071846 RMS(Int)=  0.00003849
 Iteration  3 RMS(Cart)=  0.00000044 RMS(Int)=  0.00003849
 Variable       Old X    -DE/DX   Delta X   Delta X   Delta X     New X
                                 (Linear)    (Quad)   (Total)
    R1        2.06000  -0.00008   0.00009   0.00006   0.00015   2.06015
    R2        2.06035   0.00010   0.00008   0.00054   0.00062   2.06097
    R3        2.05821  -0.00006   0.00005   0.00004   0.00009   2.05830
    R4        2.87957   0.00065  -0.00004   0.00214   0.00210   2.88167
    R5        2.06278   0.00064  -0.00011   0.00149   0.00138   2.06416
    R6        2.06251  -0.00021   0.00017  -0.00007   0.00010   2.06261
    R7        2.87867   0.00236  -0.00055   0.00641   0.00586   2.88453
    R8        2.09566   0.00023   0.00050   0.00246   0.00296   2.09862
    R9        2.93692  -0.00194  -0.00058  -0.00880  -0.00938   2.92754
   R10        2.56370   0.00112   0.00045   0.00330   0.00375   2.56745
   R11        2.06767   0.00055   0.00033   0.00275   0.00308   2.07075
   R12        2.05997  -0.00016   0.00020   0.00015   0.00036   2.06033
   R13        2.63414   0.00335  -0.00093   0.00457   0.00364   2.63779
   R14        1.81437   0.00107   0.00044   0.00342   0.00386   1.81823
    A1        1.88623  -0.00007   0.00003   0.00110   0.00113   1.88736
    A2        1.87703   0.00000   0.00010  -0.00041  -0.00032   1.87671
    A3        1.95287   0.00018  -0.00015   0.00099   0.00084   1.95370
    A4        1.88402  -0.00004   0.00004  -0.00087  -0.00083   1.88319
    A5        1.92764   0.00025  -0.00041   0.00061   0.00019   1.92783
    A6        1.93364  -0.00033   0.00040  -0.00144  -0.00104   1.93261
    A7        1.93154  -0.00038   0.00000  -0.00470  -0.00471   1.92684
    A8        1.91266  -0.00017  -0.00008  -0.00239  -0.00247   1.91019
    A9        1.98385  -0.00015  -0.00062  -0.00206  -0.00268   1.98117
   A10        1.86677  -0.00013   0.00026  -0.00145  -0.00122   1.86555
   A11        1.89261   0.00048  -0.00029   0.00345   0.00314   1.89575
   A12        1.87190   0.00038   0.00082   0.00756   0.00837   1.88028
   A13        1.91760  -0.00093   0.00048  -0.01060  -0.01022   1.90738
   A14        2.00547   0.00062   0.00045   0.00682   0.00725   2.01272
   A15        2.00278  -0.00066  -0.00092  -0.00570  -0.00679   1.99599
   A16        1.80748   0.00046   0.00074   0.00790   0.00869   1.81618
   A17        1.79908   0.00002  -0.00224  -0.01251  -0.01490   1.78418
   A18        1.90981   0.00051   0.00139   0.01275   0.01414   1.92396
   A19        1.89410   0.00026  -0.00063   0.00145   0.00081   1.89491
   A20        1.89699   0.00094   0.00046   0.00748   0.00795   1.90493
   A21        1.94247  -0.00054  -0.00044  -0.00303  -0.00346   1.93901
   A22        1.89764  -0.00063  -0.00040  -0.00778  -0.00818   1.88946
   A23        1.94291   0.00044  -0.00022   0.00448   0.00426   1.94717
   A24        1.88877  -0.00046   0.00126  -0.00265  -0.00139   1.88738
   A25        1.86837   0.00030   0.00023   0.00125   0.00148   1.86985
    D1       -0.97876  -0.00013   0.00126   0.00599   0.00726  -0.97150
    D2       -3.03333   0.00037   0.00100   0.01205   0.01305  -3.02029
    D3        1.15586   0.00010   0.00042   0.00546   0.00589   1.16175
    D4       -3.08081  -0.00033   0.00161   0.00352   0.00513  -3.07568
    D5        1.14780   0.00016   0.00134   0.00958   0.01092   1.15873
    D6       -0.94619  -0.00010   0.00077   0.00299   0.00376  -0.94242
    D7        1.11572  -0.00023   0.00156   0.00514   0.00671   1.12243
    D8       -0.93885   0.00026   0.00129   0.01120   0.01250  -0.92635
    D9       -3.03284   0.00000   0.00072   0.00461   0.00533  -3.02750
   D10        3.12538  -0.00048  -0.00478  -0.06596  -0.07068   3.05470
   D11       -1.12841  -0.00016  -0.00324  -0.05899  -0.06222  -1.19063
   D12        1.10832   0.00055  -0.00167  -0.03936  -0.04110   1.06722
   D13       -1.00182  -0.00072  -0.00544  -0.07088  -0.07627  -1.07809
   D14        1.02757  -0.00040  -0.00390  -0.06391  -0.06781   0.95977
   D15       -3.01887   0.00031  -0.00234  -0.04427  -0.04669  -3.06556
   D16        1.00847  -0.00044  -0.00486  -0.06696  -0.07175   0.93672
   D17        3.03786  -0.00012  -0.00332  -0.05999  -0.06329   2.97457
   D18       -1.00859   0.00058  -0.00176  -0.04035  -0.04217  -1.05076
   D19        1.04711   0.00014  -0.00409   0.03979   0.03572   1.08283
   D20       -1.01386   0.00021  -0.00352   0.04408   0.04059  -0.97328
   D21       -3.09227   0.00052  -0.00510   0.04443   0.03936  -3.05291
   D22        3.13859  -0.00036  -0.00278   0.03579   0.03301  -3.11158
   D23        1.07762  -0.00029  -0.00221   0.04008   0.03788   1.11550
   D24       -1.00079   0.00001  -0.00379   0.04042   0.03666  -0.96414
   D25       -1.23547   0.00006  -0.00444   0.03016   0.02568  -1.20979
   D26        2.98674   0.00014  -0.00387   0.03446   0.03054   3.01729
   D27        0.90833   0.00044  -0.00544   0.03480   0.02932   0.93765
   D28       -0.78952  -0.00003  -0.00572  -0.03005  -0.03577  -0.82529
   D29        1.32599   0.00024  -0.00699  -0.02720  -0.03419   1.29180
   D30       -2.87283  -0.00056  -0.00682  -0.03576  -0.04258  -2.91541
         Item               Value     Threshold  Converged?
 Maximum Force            0.003345     0.000450     NO 
 RMS     Force            0.000689     0.000300     NO 
 Maximum Displacement     0.099818     0.001800     NO 
 RMS     Displacement     0.034142     0.001200     NO 
 Predicted change in Energy=-1.336054D-04
 GradGradGradGradGradGradGradGradGradGradGradGradGradGradGradGradGradGrad

                          Input orientation:                          
 ---------------------------------------------------------------------
 Center     Atomic      Atomic             Coordinates (Angstroms)
 Number     Number       Type             X           Y           Z
 ---------------------------------------------------------------------
      1          1           0       -1.938616    0.668866    0.229236
      2          6           0       -1.256318    1.356537   -0.270845
      3          1           0       -1.327384    1.183887   -1.345365
      4          1           0       -1.605490    2.368639   -0.070605
      5          6           0        0.181833    1.177920    0.203681
      6          1           0        0.240714    1.285149    1.289114
      7          1           0        0.806624    1.962557   -0.226816
      8          6           0        0.789382   -0.166830   -0.186848
      9          1           0        1.858734   -0.186852    0.112137
     10          6           0        0.177362   -1.401141    0.521596
     11          1           0       -0.881790   -1.470299    0.249239
     12          1           0        0.244184   -1.263470    1.601080
     13          8           0        0.869917   -2.566380    0.188425
     14          1           0        0.979929   -2.567260   -0.767432
     15          8           0        0.861119   -0.381523   -1.526496
 ---------------------------------------------------------------------
                    Distance matrix (angstroms):
                    1          2          3          4          5
     1  H    0.000000
     2  C    1.090184   0.000000
     3  H    1.765848   1.090620   0.000000
     4  H    1.757870   1.089205   1.762383   0.000000
     5  C    2.180846   1.524912   2.162710   2.165079   0.000000
     6  H    2.500525   2.163255   3.067518   2.535992   1.092305
     7  H    3.068870   2.150565   2.532088   2.451041   1.091489
     8  C    2.883312   2.551978   2.765374   3.489631   1.526428
     9  H    3.894333   3.497467   3.762258   4.308686   2.164020
    10  C    2.974520   3.207521   3.525929   4.211948   2.598585
    11  H    2.386065   2.898579   3.128261   3.919628   2.854195
    12  H    3.221878   3.552471   4.140160   4.405456   2.813716
    13  O    4.284431   4.485654   4.609246   5.527129   3.807030
    14  H    4.470320   4.543521   4.441712   5.615430   3.950492
    15  O    3.467626   3.013479   2.696825   3.970790   2.426274
                    6          7          8          9         10
     6  H    0.000000
     7  H    1.754189   0.000000
     8  C    2.141902   2.129832   0.000000
     9  H    2.483958   2.416978   1.110543   0.000000
    10  C    2.794503   3.502935   1.549189   2.114040   0.000000
    11  H    3.151800   3.855109   2.163797   3.029275   1.095795
    12  H    2.567643   3.750305   2.167152   2.445982   1.090277
    13  O    4.054835   4.548374   2.430053   2.577932   1.395858
    14  H    4.429094   4.565254   2.476984   2.685569   1.914560
    15  O    3.330219   2.680830   1.358638   1.928276   2.387850
                   11         12         13         14         15
    11  H    0.000000
    12  H    1.771460   0.000000
    13  O    2.067262   2.021067   0.000000
    14  H    2.388083   2.801971   0.962168   0.000000
    15  O    2.715953   3.307593   2.777523   2.316838   0.000000
 Stoichiometry    C4H9O2(2)
 Framework group  C1[X(C4H9O2)]
 Deg. of freedom    39
 Full point group                 C1      NOp   1
 Largest Abelian subgroup         C1      NOp   1
 Largest concise Abelian subgroup C1      NOp   1
                         Standard orientation:                         
 ---------------------------------------------------------------------
 Center     Atomic      Atomic             Coordinates (Angstroms)
 Number     Number       Type             X           Y           Z
 ---------------------------------------------------------------------
      1          1           0       -1.731780   -1.350738   -1.021789
      2          6           0       -2.129402   -0.438838   -0.575878
      3          1           0       -2.061203    0.358909   -1.316420
      4          1           0       -3.184078   -0.609975   -0.364364
      5          6           0       -1.379912   -0.052159    0.694595
      6          1           0       -1.392004   -0.877552    1.409933
      7          1           0       -1.884940    0.789144    1.172616
      8          6           0        0.069747    0.356131    0.446061
      9          1           0        0.520109    0.707924    1.398280
     10          6           0        1.009743   -0.785441   -0.015679
     11          1           0        0.646942   -1.169453   -0.975719
     12          1           0        0.972372   -1.595997    0.712543
     13          8           0        2.330563   -0.343098   -0.106160
     14          1           0        2.317872    0.491354   -0.585007
     15          8           0        0.216394    1.440376   -0.359423
 ---------------------------------------------------------------------
 Rotational constants (GHZ):      6.3872976      2.1838864      1.9313705
 Standard basis: Aug-CC-pVTZ (5D, 7F)
 There are   555 symmetry adapted cartesian basis functions of A   symmetry.
 There are   483 symmetry adapted basis functions of A   symmetry.
   483 basis functions,   675 primitive gaussians,   555 cartesian basis functions
    25 alpha electrons       24 beta electrons
       nuclear repulsion energy       251.4295386025 Hartrees.
 NAtoms=   15 NActive=   15 NUniq=   15 SFac= 1.00D+00 NAtFMM=   60 NAOKFM=F Big=F
 Integral buffers will be    131072 words long.
 Raffenetti 2 integral format.
 Two-electron integral symmetry is turned on.
 Nuclear repulsion after empirical dispersion term =      251.4220947568 Hartrees.
 One-electron integrals computed using PRISM.
 NBasis=   483 RedAO= T EigKep=  6.89D-06  NBF=   483
 NBsUse=   483 1.00D-06 EigRej= -1.00D+00 NBFU=   483
 Initial guess from the checkpoint file:  "2-alkoxybutanol_Conf-wb97-opt.chk"
 B after Tr=     0.000000    0.000000    0.000000
         Rot=    0.999669   -0.025350   -0.002672   -0.003358 Ang=  -2.95 deg.
 Initial guess <Sx>= 0.0000 <Sy>= 0.0000 <Sz>= 0.5000 <S**2>= 0.7547 S= 0.5024
 ExpMin= 2.53D-02 ExpMax= 1.53D+04 ExpMxC= 5.22D+02 IAcc=3 IRadAn=         5 AccDes= 0.00D+00
 Harris functional with IExCor= 4639 and IRadAn=       5 diagonalized for initial guess.
 HarFok:  IExCor= 4639 AccDes= 0.00D+00 IRadAn=         5 IDoV= 1 UseB2=F ITyADJ=14
 ICtDFT=  3500011 ScaDFX=  1.000000  1.000000  1.000000  1.000000
 FoFCou: FMM=F IPFlag=           0 FMFlag=      100000 FMFlg1=           0
         NFxFlg=           0 DoJE=T BraDBF=F KetDBF=T FulRan=T
         wScrn=  0.000000 ICntrl=     500 IOpCl=  0 I1Cent=   200000004 NGrid=           0
         NMat0=    1 NMatS0=      1 NMatT0=    0 NMatD0=    1 NMtDS0=    0 NMtDT0=    0
 Petite list used in FoFCou.
 Requested convergence on RMS density matrix=1.00D-08 within 128 cycles.
 Requested convergence on MAX density matrix=1.00D-06.
 Requested convergence on             energy=1.00D-06.
 No special actions if energy rises.
 SCF Done:  E(UwB97XD) =  -308.239140461     A.U. after   16 cycles
            NFock= 16  Conv=0.77D-08     -V/T= 2.0060
 <Sx>= 0.0000 <Sy>= 0.0000 <Sz>= 0.5000 <S**2>= 0.7547 S= 0.5023
 <L.S>= 0.000000000000E+00
 Annihilation of the first spin contaminant:
 S**2 before annihilation     0.7547,   after     0.7500
 Calling FoFJK, ICntrl=      2127 FMM=F ISym2X=0 I1Cent= 0 IOpClX= 1 NMat=1 NMatS=1 NMatT=0.
 ***** Axes restored to original set *****
 -------------------------------------------------------------------
 Center     Atomic                   Forces (Hartrees/Bohr)
 Number     Number              X              Y              Z
 -------------------------------------------------------------------
      1        1           0.000081113   -0.000145670   -0.000043884
      2        6          -0.000355234   -0.000407322   -0.000296512
      3        1          -0.000105917    0.000138493    0.000200820
      4        1           0.000101813   -0.000029491    0.000122668
      5        6           0.000253813    0.001288356    0.000204590
      6        1          -0.000034843    0.000185850    0.000133696
      7        1          -0.000137006   -0.000402412    0.000130224
      8        6           0.000174386   -0.002639727    0.000872665
      9        1          -0.000236589    0.000655258    0.000213566
     10        6          -0.000932171    0.004957818   -0.001042949
     11        1           0.000001722   -0.000219068    0.000264778
     12        1           0.000209355   -0.000551304   -0.000313980
     13        8           0.001232864   -0.002323728   -0.001536031
     14        1          -0.000253925   -0.000098738    0.001195715
     15        8           0.000000619   -0.000408314   -0.000105365
 -------------------------------------------------------------------
 Cartesian Forces:  Max     0.004957818 RMS     0.001042190

 GradGradGradGradGradGradGradGradGradGradGradGradGradGradGradGradGradGrad
 Berny optimization.
 Using GEDIIS/GDIIS optimizer.
 FormGI is forming the generalized inverse of G from B-inverse, IUseBI=4.
 Internal  Forces:  Max     0.002589214 RMS     0.000513496
 Search for a local minimum.
 Step number   5 out of a maximum of   79
 All quantities printed in internal units (Hartrees-Bohrs-Radians)
 Mixed Optimization -- En-DIIS/RFO-DIIS
 Swapping is turned off.
 Update second derivatives using D2CorX and points    3    4    5
 DE= -1.04D-04 DEPred=-1.34D-04 R= 7.77D-01
 TightC=F SS=  1.41D+00  RLast= 2.26D-01 DXNew= 1.4270D+00 6.7724D-01
 Trust test= 7.77D-01 RLast= 2.26D-01 DXMaxT set to 8.49D-01
 ITU=  1  1  1  1  0
     Eigenvalues ---    0.00225   0.00370   0.00445   0.00864   0.03236
     Eigenvalues ---    0.03749   0.03955   0.04826   0.05291   0.05496
     Eigenvalues ---    0.05622   0.05931   0.08479   0.09256   0.11477
     Eigenvalues ---    0.12366   0.13817   0.15999   0.16004   0.16082
     Eigenvalues ---    0.16794   0.18673   0.21663   0.22383   0.24279
     Eigenvalues ---    0.27156   0.28875   0.29679   0.33373   0.33831
     Eigenvalues ---    0.33931   0.34095   0.34214   0.34334   0.34400
     Eigenvalues ---    0.34513   0.44686   0.52702   0.58107
 En-DIIS/RFO-DIIS IScMMF=        0 using points:     5    4    3
 RFO step:  Lambda=-3.45500533D-05.
 DidBck=T Rises=F RFO-DIIS coefs:    0.79796    0.28692   -0.08487
 Iteration  1 RMS(Cart)=  0.01499958 RMS(Int)=  0.00008619
 Iteration  2 RMS(Cart)=  0.00013140 RMS(Int)=  0.00000474
 Iteration  3 RMS(Cart)=  0.00000001 RMS(Int)=  0.00000474
 Variable       Old X    -DE/DX   Delta X   Delta X   Delta X     New X
                                 (Linear)    (Quad)   (Total)
    R1        2.06015   0.00002   0.00007   0.00005   0.00012   2.06027
    R2        2.06097  -0.00021  -0.00004  -0.00025  -0.00029   2.06068
    R3        2.05830  -0.00004   0.00004  -0.00003   0.00001   2.05831
    R4        2.88167   0.00022  -0.00047   0.00144   0.00097   2.88264
    R5        2.06416   0.00015  -0.00041   0.00090   0.00050   2.06465
    R6        2.06261  -0.00042   0.00017  -0.00096  -0.00079   2.06182
    R7        2.88453   0.00075  -0.00180   0.00428   0.00248   2.88701
    R8        2.09862  -0.00018  -0.00004   0.00041   0.00038   2.09900
    R9        2.92754  -0.00216   0.00125  -0.00855  -0.00731   2.92024
   R10        2.56745   0.00017  -0.00026   0.00104   0.00079   2.56824
   R11        2.07075  -0.00005  -0.00025   0.00082   0.00057   2.07132
   R12        2.06033  -0.00037   0.00015  -0.00085  -0.00069   2.05963
   R13        2.63779   0.00259  -0.00178   0.00615   0.00438   2.64217
   R14        1.81823  -0.00122  -0.00029  -0.00076  -0.00105   1.81718
    A1        1.88736  -0.00005  -0.00019   0.00030   0.00011   1.88747
    A2        1.87671   0.00014   0.00017   0.00018   0.00036   1.87707
    A3        1.95370  -0.00014  -0.00033  -0.00035  -0.00068   1.95302
    A4        1.88319  -0.00001   0.00022  -0.00023  -0.00002   1.88317
    A5        1.92783   0.00025  -0.00050   0.00173   0.00123   1.92906
    A6        1.93261  -0.00020   0.00066  -0.00163  -0.00097   1.93164
    A7        1.92684  -0.00001   0.00095  -0.00306  -0.00212   1.92472
    A8        1.91019   0.00037   0.00041   0.00167   0.00209   1.91228
    A9        1.98117  -0.00060  -0.00016  -0.00251  -0.00267   1.97850
   A10        1.86555  -0.00011   0.00054  -0.00037   0.00017   1.86572
   A11        1.89575   0.00027  -0.00096   0.00120   0.00023   1.89598
   A12        1.88028   0.00010  -0.00077   0.00332   0.00255   1.88282
   A13        1.90738  -0.00032   0.00260  -0.00586  -0.00328   1.90410
   A14        2.01272  -0.00066  -0.00096  -0.00080  -0.00177   2.01095
   A15        1.99599   0.00060   0.00034  -0.00194  -0.00160   1.99439
   A16        1.81618   0.00073  -0.00092   0.00801   0.00707   1.82325
   A17        1.78418   0.00000   0.00050  -0.00173  -0.00124   1.78294
   A18        1.92396  -0.00026  -0.00131   0.00287   0.00157   1.92553
   A19        1.89491   0.00018  -0.00087   0.00358   0.00270   1.89762
   A20        1.90493   0.00010  -0.00109   0.00405   0.00297   1.90790
   A21        1.93901   0.00070   0.00021   0.00127   0.00147   1.94049
   A22        1.88946  -0.00004   0.00120  -0.00320  -0.00200   1.88745
   A23        1.94717  -0.00043  -0.00110   0.00046  -0.00066   1.94651
   A24        1.88738  -0.00053   0.00169  -0.00621  -0.00453   1.88285
   A25        1.86985   0.00006  -0.00004  -0.00147  -0.00151   1.86834
    D1       -0.97150   0.00001  -0.00005  -0.00773  -0.00778  -0.97929
    D2       -3.02029  -0.00007  -0.00152  -0.00648  -0.00800  -3.02828
    D3        1.16175  -0.00007  -0.00072  -0.01024  -0.01096   1.15079
    D4       -3.07568  -0.00001   0.00077  -0.00907  -0.00831  -3.08398
    D5        1.15873  -0.00009  -0.00070  -0.00782  -0.00852   1.15020
    D6       -0.94242  -0.00009   0.00010  -0.01158  -0.01148  -0.95391
    D7        1.12243  -0.00004   0.00040  -0.00884  -0.00845   1.11398
    D8       -0.92635  -0.00012  -0.00107  -0.00760  -0.00867  -0.93502
    D9       -3.02750  -0.00012  -0.00027  -0.01136  -0.01163  -3.03913
   D10        3.05470   0.00016   0.00893   0.00028   0.00920   3.06390
   D11       -1.19063   0.00046   0.00894   0.00583   0.01477  -1.17586
   D12        1.06722   0.00002   0.00643   0.00737   0.01379   1.08102
   D13       -1.07809  -0.00006   0.00931  -0.00450   0.00482  -1.07327
   D14        0.95977   0.00023   0.00933   0.00105   0.01039   0.97016
   D15       -3.06556  -0.00020   0.00682   0.00260   0.00941  -3.05615
   D16        0.93672   0.00001   0.00905  -0.00257   0.00648   0.94320
   D17        2.97457   0.00030   0.00907   0.00298   0.01205   2.98662
   D18       -1.05076  -0.00013   0.00655   0.00452   0.01107  -1.03969
   D19        1.08283  -0.00001  -0.01180  -0.01337  -0.02518   1.05765
   D20       -0.97328  -0.00012  -0.01214  -0.01386  -0.02600  -0.99928
   D21       -3.05291   0.00003  -0.01366  -0.00954  -0.02320  -3.07611
   D22       -3.11158  -0.00027  -0.00979  -0.01558  -0.02537  -3.13695
   D23        1.11550  -0.00038  -0.01013  -0.01606  -0.02619   1.08931
   D24       -0.96414  -0.00023  -0.01165  -0.01175  -0.02339  -0.98753
   D25       -1.20979  -0.00003  -0.01016  -0.01261  -0.02278  -1.23257
   D26        3.01729  -0.00014  -0.01050  -0.01310  -0.02360   2.99369
   D27        0.93765   0.00002  -0.01202  -0.00878  -0.02080   0.91685
   D28       -0.82529  -0.00016   0.00082  -0.01505  -0.01423  -0.83952
   D29        1.29180   0.00027  -0.00092  -0.00928  -0.01020   1.28160
   D30       -2.91541  -0.00037   0.00097  -0.01687  -0.01589  -2.93130
         Item               Value     Threshold  Converged?
 Maximum Force            0.002589     0.000450     NO 
 RMS     Force            0.000513     0.000300     NO 
 Maximum Displacement     0.063348     0.001800     NO 
 RMS     Displacement     0.014997     0.001200     NO 
 Predicted change in Energy=-5.151169D-05
 GradGradGradGradGradGradGradGradGradGradGradGradGradGradGradGradGradGrad

                          Input orientation:                          
 ---------------------------------------------------------------------
 Center     Atomic      Atomic             Coordinates (Angstroms)
 Number     Number       Type             X           Y           Z
 ---------------------------------------------------------------------
      1          1           0       -1.930663    0.650553    0.225859
      2          6           0       -1.255716    1.346561   -0.272797
      3          1           0       -1.325929    1.176506   -1.347629
      4          1           0       -1.614427    2.354668   -0.069258
      5          6           0        0.184504    1.181281    0.201940
      6          1           0        0.240881    1.294764    1.287134
      7          1           0        0.804661    1.967245   -0.231766
      8          6           0        0.797713   -0.164697   -0.180559
      9          1           0        1.865110   -0.178107    0.126411
     10          6           0        0.178510   -1.393837    0.522169
     11          1           0       -0.884338   -1.450519    0.260310
     12          1           0        0.255770   -1.268567    1.602096
     13          8           0        0.855318   -2.567482    0.176659
     14          1           0        0.946406   -2.568989   -0.780626
     15          8           0        0.882400   -0.379580   -1.519843
 ---------------------------------------------------------------------
                    Distance matrix (angstroms):
                    1          2          3          4          5
     1  H    0.000000
     2  C    1.090247   0.000000
     3  H    1.765842   1.090465   0.000000
     4  H    1.758155   1.089212   1.762252   0.000000
     5  C    2.180866   1.525426   2.163930   2.164841   0.000000
     6  H    2.501383   2.162376   3.067712   2.530882   1.092568
     7  H    3.070032   2.152228   2.531764   2.455299   1.091070
     8  C    2.876429   2.551269   2.769608   3.489700   1.527739
     9  H    3.886446   3.496217   3.767028   4.308180   2.162887
    10  C    2.952277   3.193548   3.516552   4.197106   2.594960
    11  H    2.347443   2.871546   3.111548   3.888585   2.841162
    12  H    3.218313   3.555095   4.145000   4.406687   2.822635
    13  O    4.256744   4.469699   4.593336   5.512503   3.808393
    14  H    4.433508   4.520925   4.417435   5.595205   3.951008
    15  O    3.467272   3.017652   2.706986   3.976739   2.426496
                    6          7          8          9         10
     6  H    0.000000
     7  H    1.754177   0.000000
     8  C    2.143411   2.132567   0.000000
     9  H    2.480877   2.419789   1.110742   0.000000
    10  C    2.796003   3.501050   1.545323   2.116422   0.000000
    11  H    3.139596   3.843952   2.162637   3.032561   1.096097
    12  H    2.582651   3.759629   2.165661   2.440640   1.089910
    13  O    4.065419   4.553364   2.429877   2.594478   1.398174
    14  H    4.438692   4.571516   2.482502   2.717177   1.915182
    15  O    3.330780   2.678202   1.359055   1.927813   2.386209
                   11         12         13         14         15
    11  H    0.000000
    12  H    1.770125   0.000000
    13  O    2.069060   2.019532   0.000000
    14  H    2.384565   2.800971   0.961610   0.000000
    15  O    2.727126   3.305974   2.768713   2.311721   0.000000
 Stoichiometry    C4H9O2(2)
 Framework group  C1[X(C4H9O2)]
 Deg. of freedom    39
 Full point group                 C1      NOp   1
 Largest Abelian subgroup         C1      NOp   1
 Largest concise Abelian subgroup C1      NOp   1
                         Standard orientation:                         
 ---------------------------------------------------------------------
 Center     Atomic      Atomic             Coordinates (Angstroms)
 Number     Number       Type             X           Y           Z
 ---------------------------------------------------------------------
      1          1           0       -1.710326   -1.367056   -1.004843
      2          6           0       -2.119064   -0.450087   -0.579707
      3          1           0       -2.049928    0.334249   -1.334127
      4          1           0       -3.174365   -0.625133   -0.374565
      5          6           0       -1.384804   -0.035707    0.691542
      6          1           0       -1.406593   -0.847035    1.422963
      7          1           0       -1.893865    0.815294    1.146613
      8          6           0        0.069739    0.363176    0.448260
      9          1           0        0.510943    0.726910    1.400513
     10          6           0        1.002428   -0.786451    0.005012
     11          1           0        0.630064   -1.196941   -0.940649
     12          1           0        0.977540   -1.579372    0.752381
     13          8           0        2.324865   -0.347728   -0.111492
     14          1           0        2.307583    0.467424   -0.621319
     15          8           0        0.225030    1.438487   -0.368209
 ---------------------------------------------------------------------
 Rotational constants (GHZ):      6.3566933      2.1924644      1.9379081
 Standard basis: Aug-CC-pVTZ (5D, 7F)
 There are   555 symmetry adapted cartesian basis functions of A   symmetry.
 There are   483 symmetry adapted basis functions of A   symmetry.
   483 basis functions,   675 primitive gaussians,   555 cartesian basis functions
    25 alpha electrons       24 beta electrons
       nuclear repulsion energy       251.5201628517 Hartrees.
 NAtoms=   15 NActive=   15 NUniq=   15 SFac= 1.00D+00 NAtFMM=   60 NAOKFM=F Big=F
 Integral buffers will be    131072 words long.
 Raffenetti 2 integral format.
 Two-electron integral symmetry is turned on.
 Nuclear repulsion after empirical dispersion term =      251.5127145181 Hartrees.
 One-electron integrals computed using PRISM.
 NBasis=   483 RedAO= T EigKep=  6.90D-06  NBF=   483
 NBsUse=   483 1.00D-06 EigRej= -1.00D+00 NBFU=   483
 Initial guess from the checkpoint file:  "2-alkoxybutanol_Conf-wb97-opt.chk"
 B after Tr=     0.000000    0.000000    0.000000
         Rot=    0.999975    0.007031    0.000990    0.000653 Ang=   0.82 deg.
 Initial guess <Sx>= 0.0000 <Sy>= 0.0000 <Sz>= 0.5000 <S**2>= 0.7547 S= 0.5023
 ExpMin= 2.53D-02 ExpMax= 1.53D+04 ExpMxC= 5.22D+02 IAcc=3 IRadAn=         5 AccDes= 0.00D+00
 Harris functional with IExCor= 4639 and IRadAn=       5 diagonalized for initial guess.
 HarFok:  IExCor= 4639 AccDes= 0.00D+00 IRadAn=         5 IDoV= 1 UseB2=F ITyADJ=14
 ICtDFT=  3500011 ScaDFX=  1.000000  1.000000  1.000000  1.000000
 FoFCou: FMM=F IPFlag=           0 FMFlag=      100000 FMFlg1=           0
         NFxFlg=           0 DoJE=T BraDBF=F KetDBF=T FulRan=T
         wScrn=  0.000000 ICntrl=     500 IOpCl=  0 I1Cent=   200000004 NGrid=           0
         NMat0=    1 NMatS0=      1 NMatT0=    0 NMatD0=    1 NMtDS0=    0 NMtDT0=    0
 Petite list used in FoFCou.
 Requested convergence on RMS density matrix=1.00D-08 within 128 cycles.
 Requested convergence on MAX density matrix=1.00D-06.
 Requested convergence on             energy=1.00D-06.
 No special actions if energy rises.
 SCF Done:  E(UwB97XD) =  -308.239197009     A.U. after   16 cycles
            NFock= 16  Conv=0.40D-08     -V/T= 2.0060
 <Sx>= 0.0000 <Sy>= 0.0000 <Sz>= 0.5000 <S**2>= 0.7547 S= 0.5023
 <L.S>= 0.000000000000E+00
 Annihilation of the first spin contaminant:
 S**2 before annihilation     0.7547,   after     0.7500
 Calling FoFJK, ICntrl=      2127 FMM=F ISym2X=0 I1Cent= 0 IOpClX= 1 NMat=1 NMatS=1 NMatT=0.
 ***** Axes restored to original set *****
 -------------------------------------------------------------------
 Center     Atomic                   Forces (Hartrees/Bohr)
 Number     Number              X              Y              Z
 -------------------------------------------------------------------
      1        1           0.000073620    0.000082244   -0.000086803
      2        6          -0.000138983   -0.000078774   -0.000151799
      3        1          -0.000060447    0.000071998    0.000104754
      4        1           0.000035484   -0.000026343    0.000080389
      5        6          -0.000210862    0.000621307    0.000439021
      6        1           0.000048414    0.000053634   -0.000011269
      7        1          -0.000016990   -0.000377964   -0.000061031
      8        6           0.000465770   -0.001501467    0.000355633
      9        1          -0.000291307    0.000408657    0.000049386
     10        6          -0.000744724    0.002605148   -0.000272718
     11        1           0.000352995   -0.000329052    0.000091980
     12        1           0.000108522   -0.000227652   -0.000071088
     13        8           0.000337858   -0.001208182   -0.000946908
     14        1           0.000126882   -0.000040430    0.000732042
     15        8          -0.000086233   -0.000053123   -0.000251590
 -------------------------------------------------------------------
 Cartesian Forces:  Max     0.002605148 RMS     0.000568576

 GradGradGradGradGradGradGradGradGradGradGradGradGradGradGradGradGradGrad
 Berny optimization.
 Using GEDIIS/GDIIS optimizer.
 FormGI is forming the generalized inverse of G from B-inverse, IUseBI=4.
 Internal  Forces:  Max     0.001326322 RMS     0.000267266
 Search for a local minimum.
 Step number   6 out of a maximum of   79
 All quantities printed in internal units (Hartrees-Bohrs-Radians)
 Mixed Optimization -- En-DIIS/RFO-DIIS
 Swapping is turned off.
 Update second derivatives using D2CorX and points    3    4    5    6
 DE= -5.65D-05 DEPred=-5.15D-05 R= 1.10D+00
 TightC=F SS=  1.41D+00  RLast= 8.85D-02 DXNew= 1.4270D+00 2.6563D-01
 Trust test= 1.10D+00 RLast= 8.85D-02 DXMaxT set to 8.49D-01
 ITU=  1  1  1  1  1  0
     Eigenvalues ---    0.00237   0.00382   0.00452   0.01059   0.03357
     Eigenvalues ---    0.03746   0.04037   0.04828   0.05244   0.05493
     Eigenvalues ---    0.05619   0.05952   0.07651   0.08783   0.11067
     Eigenvalues ---    0.12324   0.13836   0.15967   0.16001   0.16060
     Eigenvalues ---    0.16736   0.18727   0.22308   0.22767   0.23574
     Eigenvalues ---    0.25180   0.28740   0.29668   0.33401   0.33816
     Eigenvalues ---    0.33915   0.34210   0.34286   0.34359   0.34411
     Eigenvalues ---    0.34563   0.40410   0.51468   0.57905
 En-DIIS/RFO-DIIS IScMMF=        0 using points:     6    5    4    3
 RFO step:  Lambda=-1.10177899D-05.
 DidBck=F Rises=F RFO-DIIS coefs:    1.36210   -0.28617   -0.22325    0.14732
 Iteration  1 RMS(Cart)=  0.00713591 RMS(Int)=  0.00003061
 Iteration  2 RMS(Cart)=  0.00003280 RMS(Int)=  0.00001440
 Iteration  3 RMS(Cart)=  0.00000000 RMS(Int)=  0.00001440
 Variable       Old X    -DE/DX   Delta X   Delta X   Delta X     New X
                                 (Linear)    (Quad)   (Total)
    R1        2.06027  -0.00014  -0.00012  -0.00028  -0.00040   2.05987
    R2        2.06068  -0.00011  -0.00021  -0.00016  -0.00037   2.06031
    R3        2.05831  -0.00002  -0.00009   0.00013   0.00004   2.05835
    R4        2.88264   0.00011   0.00059  -0.00003   0.00056   2.88319
    R5        2.06465   0.00000   0.00050  -0.00043   0.00008   2.06473
    R6        2.06182  -0.00026  -0.00061  -0.00027  -0.00088   2.06094
    R7        2.88701   0.00049   0.00242   0.00038   0.00280   2.88981
    R8        2.09900  -0.00027  -0.00062  -0.00032  -0.00094   2.09806
    R9        2.92024  -0.00092  -0.00224  -0.00356  -0.00579   2.91445
   R10        2.56824   0.00025  -0.00030   0.00078   0.00048   2.56872
   R11        2.07132  -0.00035  -0.00020  -0.00092  -0.00112   2.07020
   R12        2.05963  -0.00009  -0.00062   0.00042  -0.00019   2.05944
   R13        2.64217   0.00133   0.00367   0.00156   0.00522   2.64739
   R14        1.81718  -0.00072  -0.00094  -0.00034  -0.00128   1.81590
    A1        1.88747  -0.00005   0.00006   0.00004   0.00011   1.88758
    A2        1.87707   0.00001  -0.00008  -0.00021  -0.00030   1.87677
    A3        1.95302   0.00002   0.00010  -0.00023  -0.00013   1.95289
    A4        1.88317   0.00000  -0.00015   0.00022   0.00006   1.88324
    A5        1.92906   0.00013   0.00126   0.00016   0.00142   1.93048
    A6        1.93164  -0.00011  -0.00121   0.00003  -0.00119   1.93045
    A7        1.92472  -0.00009  -0.00112   0.00102  -0.00008   1.92463
    A8        1.91228   0.00002   0.00073  -0.00038   0.00034   1.91262
    A9        1.97850   0.00033   0.00004   0.00163   0.00167   1.98017
   A10        1.86572   0.00008  -0.00054   0.00100   0.00046   1.86619
   A11        1.89598  -0.00006   0.00089  -0.00073   0.00017   1.89615
   A12        1.88282  -0.00029  -0.00003  -0.00264  -0.00268   1.88014
   A13        1.90410  -0.00032  -0.00289  -0.00221  -0.00504   1.89905
   A14        2.01095  -0.00014  -0.00096  -0.00064  -0.00158   2.00937
   A15        1.99439   0.00014   0.00070  -0.00102  -0.00027   1.99412
   A16        1.82325   0.00033   0.00178   0.00286   0.00464   1.82789
   A17        1.78294   0.00007   0.00277   0.00011   0.00291   1.78585
   A18        1.92553  -0.00004  -0.00105   0.00123   0.00015   1.92568
   A19        1.89762   0.00017   0.00227   0.00094   0.00321   1.90082
   A20        1.90790   0.00009   0.00078   0.00138   0.00216   1.91006
   A21        1.94049   0.00033   0.00112   0.00015   0.00128   1.94176
   A22        1.88745   0.00001  -0.00057   0.00082   0.00023   1.88768
   A23        1.94651  -0.00031   0.00051  -0.00482  -0.00431   1.94220
   A24        1.88285  -0.00029  -0.00419   0.00165  -0.00254   1.88032
   A25        1.86834   0.00024  -0.00088   0.00246   0.00158   1.86992
    D1       -0.97929  -0.00001  -0.00472  -0.00404  -0.00876  -0.98805
    D2       -3.02828  -0.00006  -0.00384  -0.00564  -0.00948  -3.03776
    D3        1.15079   0.00007  -0.00434  -0.00308  -0.00742   1.14337
    D4       -3.08398  -0.00005  -0.00575  -0.00405  -0.00979  -3.09378
    D5        1.15020  -0.00010  -0.00487  -0.00564  -0.01051   1.13969
    D6       -0.95391   0.00003  -0.00536  -0.00309  -0.00845  -0.96236
    D7        1.11398  -0.00006  -0.00559  -0.00444  -0.01002   1.10395
    D8       -0.93502  -0.00011  -0.00471  -0.00604  -0.01074  -0.94576
    D9       -3.03913   0.00002  -0.00520  -0.00348  -0.00868  -3.04781
   D10        3.06390  -0.00004   0.00726  -0.00057   0.00668   3.07058
   D11       -1.17586   0.00007   0.00692   0.00112   0.00803  -1.16782
   D12        1.08102   0.00000   0.00513   0.00131   0.00647   1.08749
   D13       -1.07327   0.00002   0.00654   0.00132   0.00784  -1.06543
   D14        0.97016   0.00012   0.00620   0.00301   0.00919   0.97935
   D15       -3.05615   0.00006   0.00440   0.00320   0.00763  -3.04852
   D16        0.94320  -0.00007   0.00635   0.00072   0.00706   0.95025
   D17        2.98662   0.00003   0.00602   0.00241   0.00841   2.99504
   D18       -1.03969  -0.00003   0.00422   0.00260   0.00685  -1.03284
   D19        1.05765   0.00019   0.00156   0.00621   0.00777   1.06542
   D20       -0.99928   0.00003   0.00051   0.00390   0.00440  -0.99488
   D21       -3.07611   0.00013   0.00450   0.00088   0.00537  -3.07074
   D22       -3.13695  -0.00006  -0.00127   0.00508   0.00380  -3.13314
   D23        1.08931  -0.00022  -0.00231   0.00277   0.00044   1.08974
   D24       -0.98753  -0.00012   0.00167  -0.00025   0.00141  -0.98611
   D25       -1.23257   0.00016   0.00234   0.00707   0.00943  -1.22314
   D26        2.99369   0.00000   0.00129   0.00476   0.00607   2.99975
   D27        0.91685   0.00010   0.00528   0.00175   0.00704   0.92389
   D28       -0.83952   0.00005   0.00325   0.00034   0.00358  -0.83594
   D29        1.28160   0.00028   0.00730  -0.00171   0.00558   1.28718
   D30       -2.93130  -0.00007   0.00427  -0.00249   0.00178  -2.92951
         Item               Value     Threshold  Converged?
 Maximum Force            0.001326     0.000450     NO 
 RMS     Force            0.000267     0.000300     YES
 Maximum Displacement     0.022175     0.001800     NO 
 RMS     Displacement     0.007139     0.001200     NO 
 Predicted change in Energy=-1.488674D-05
 GradGradGradGradGradGradGradGradGradGradGradGradGradGradGradGradGradGrad

                          Input orientation:                          
 ---------------------------------------------------------------------
 Center     Atomic      Atomic             Coordinates (Angstroms)
 Number     Number       Type             X           Y           Z
 ---------------------------------------------------------------------
      1          1           0       -1.928645    0.647770    0.228572
      2          6           0       -1.256743    1.346976   -0.269262
      3          1           0       -1.331987    1.183162   -1.344522
      4          1           0       -1.615409    2.353537   -0.058029
      5          6           0        0.185713    1.181504    0.199527
      6          1           0        0.247145    1.298840    1.284078
      7          1           0        0.805049    1.964184   -0.240079
      8          6           0        0.798821   -0.166535   -0.181789
      9          1           0        1.864556   -0.175858    0.129284
     10          6           0        0.175236   -1.391116    0.518286
     11          1           0       -0.884769   -1.452633    0.248591
     12          1           0        0.244035   -1.265305    1.598618
     13          8           0        0.854687   -2.569124    0.181732
     14          1           0        0.956820   -2.573997   -0.773746
     15          8           0        0.885691   -0.381603   -1.521160
 ---------------------------------------------------------------------
                    Distance matrix (angstroms):
                    1          2          3          4          5
     1  H    0.000000
     2  C    1.090036   0.000000
     3  H    1.765580   1.090267   0.000000
     4  H    1.757811   1.089232   1.762150   0.000000
     5  C    2.180877   1.525720   2.165064   2.164264   0.000000
     6  H    2.504405   2.162605   3.068645   2.526410   1.092609
     7  H    3.070124   2.152391   2.529172   2.458324   1.090605
     8  C    2.875858   2.554155   2.777404   3.492075   1.529219
     9  H    3.882859   3.495764   3.773185   4.306168   2.160065
    10  C    2.944029   3.188721   3.516913   4.190582   2.592313
    11  H    2.345586   2.871297   3.112142   3.887774   2.843767
    12  H    3.202722   3.544760   4.140159   4.392953   2.819172
    13  O    4.254121   4.471842   4.603330   5.512845   3.809863
    14  H    4.439632   4.530827   4.436290   5.604392   3.955459
    15  O    3.470110   3.024113   2.719887   3.984627   2.427764
                    6          7          8          9         10
     6  H    0.000000
     7  H    1.754137   0.000000
     8  C    2.144863   2.131525   0.000000
     9  H    2.474733   2.416353   1.110245   0.000000
    10  C    2.797761   3.497115   1.542258   2.117067   0.000000
    11  H    3.150248   3.843035   2.161886   3.033673   1.095504
    12  H    2.583367   3.758343   2.164470   2.443752   1.089807
    13  O    4.067606   4.553160   2.430577   2.598135   1.400938
    14  H    4.442651   4.571971   2.484201   2.718551   1.918184
    15  O    3.331815   2.674020   1.359308   1.929889   2.383947
                   11         12         13         14         15
    11  H    0.000000
    12  H    1.769707   0.000000
    13  O    2.068026   2.020002   0.000000
    14  H    2.386227   2.801580   0.960933   0.000000
    15  O    2.722803   3.305400   2.772373   2.317386   0.000000
 Stoichiometry    C4H9O2(2)
 Framework group  C1[X(C4H9O2)]
 Deg. of freedom    39
 Full point group                 C1      NOp   1
 Largest Abelian subgroup         C1      NOp   1
 Largest concise Abelian subgroup C1      NOp   1
                         Standard orientation:                         
 ---------------------------------------------------------------------
 Center     Atomic      Atomic             Coordinates (Angstroms)
 Number     Number       Type             X           Y           Z
 ---------------------------------------------------------------------
      1          1           0       -1.707640   -1.372746   -0.996319
      2          6           0       -2.120153   -0.455335   -0.576354
      3          1           0       -2.058309    0.323919   -1.336367
      4          1           0       -3.173682   -0.635345   -0.366352
      5          6           0       -1.385207   -0.029048    0.690909
      6          1           0       -1.409058   -0.832611    1.430850
      7          1           0       -1.891621    0.827951    1.136461
      8          6           0        0.071453    0.366672    0.445838
      9          1           0        0.508485    0.731462    1.399030
     10          6           0        0.997717   -0.785015    0.005143
     11          1           0        0.630442   -1.193055   -0.942878
     12          1           0        0.968668   -1.579347    0.750712
     13          8           0        2.325880   -0.353822   -0.107468
     14          1           0        2.316455    0.463105   -0.613368
     15          8           0        0.228295    1.439201   -0.374405
 ---------------------------------------------------------------------
 Rotational constants (GHZ):      6.3476029      2.1920649      1.9359038
 Standard basis: Aug-CC-pVTZ (5D, 7F)
 There are   555 symmetry adapted cartesian basis functions of A   symmetry.
 There are   483 symmetry adapted basis functions of A   symmetry.
   483 basis functions,   675 primitive gaussians,   555 cartesian basis functions
    25 alpha electrons       24 beta electrons
       nuclear repulsion energy       251.4535016717 Hartrees.
 NAtoms=   15 NActive=   15 NUniq=   15 SFac= 1.00D+00 NAtFMM=   60 NAOKFM=F Big=F
 Integral buffers will be    131072 words long.
 Raffenetti 2 integral format.
 Two-electron integral symmetry is turned on.
 Nuclear repulsion after empirical dispersion term =      251.4460494538 Hartrees.
 One-electron integrals computed using PRISM.
 NBasis=   483 RedAO= T EigKep=  6.89D-06  NBF=   483
 NBsUse=   483 1.00D-06 EigRej= -1.00D+00 NBFU=   483
 Initial guess from the checkpoint file:  "2-alkoxybutanol_Conf-wb97-opt.chk"
 B after Tr=     0.000000    0.000000    0.000000
         Rot=    0.999997    0.002491    0.000094    0.000512 Ang=   0.29 deg.
 Initial guess <Sx>= 0.0000 <Sy>= 0.0000 <Sz>= 0.5000 <S**2>= 0.7546 S= 0.5023
 ExpMin= 2.53D-02 ExpMax= 1.53D+04 ExpMxC= 5.22D+02 IAcc=3 IRadAn=         5 AccDes= 0.00D+00
 Harris functional with IExCor= 4639 and IRadAn=       5 diagonalized for initial guess.
 HarFok:  IExCor= 4639 AccDes= 0.00D+00 IRadAn=         5 IDoV= 1 UseB2=F ITyADJ=14
 ICtDFT=  3500011 ScaDFX=  1.000000  1.000000  1.000000  1.000000
 FoFCou: FMM=F IPFlag=           0 FMFlag=      100000 FMFlg1=           0
         NFxFlg=           0 DoJE=T BraDBF=F KetDBF=T FulRan=T
         wScrn=  0.000000 ICntrl=     500 IOpCl=  0 I1Cent=   200000004 NGrid=           0
         NMat0=    1 NMatS0=      1 NMatT0=    0 NMatD0=    1 NMtDS0=    0 NMtDT0=    0
 Petite list used in FoFCou.
 Requested convergence on RMS density matrix=1.00D-08 within 128 cycles.
 Requested convergence on MAX density matrix=1.00D-06.
 Requested convergence on             energy=1.00D-06.
 No special actions if energy rises.
 SCF Done:  E(UwB97XD) =  -308.239215967     A.U. after   16 cycles
            NFock= 16  Conv=0.54D-08     -V/T= 2.0060
 <Sx>= 0.0000 <Sy>= 0.0000 <Sz>= 0.5000 <S**2>= 0.7546 S= 0.5023
 <L.S>= 0.000000000000E+00
 Annihilation of the first spin contaminant:
 S**2 before annihilation     0.7546,   after     0.7500
 Calling FoFJK, ICntrl=      2127 FMM=F ISym2X=0 I1Cent= 0 IOpClX= 1 NMat=1 NMatS=1 NMatT=0.
 ***** Axes restored to original set *****
 -------------------------------------------------------------------
 Center     Atomic                   Forces (Hartrees/Bohr)
 Number     Number              X              Y              Z
 -------------------------------------------------------------------
      1        1          -0.000012170    0.000006476   -0.000022894
      2        6           0.000116838    0.000029851    0.000062907
      3        1           0.000018588   -0.000008020    0.000002702
      4        1           0.000012114   -0.000011570    0.000020817
      5        6          -0.000230256    0.000125473    0.000075064
      6        1           0.000038026   -0.000034877   -0.000070165
      7        1           0.000052713   -0.000023987   -0.000094786
      8        6          -0.000171934   -0.000289845    0.000452287
      9        1          -0.000060064    0.000080325   -0.000115052
     10        6          -0.000099798    0.000119386   -0.000206373
     11        1           0.000075413    0.000008944    0.000018782
     12        1           0.000103189   -0.000094707   -0.000027547
     13        8           0.000015362   -0.000117783    0.000106493
     14        1          -0.000024939    0.000134477    0.000117907
     15        8           0.000166920    0.000075857   -0.000320142
 -------------------------------------------------------------------
 Cartesian Forces:  Max     0.000452287 RMS     0.000128544

 GradGradGradGradGradGradGradGradGradGradGradGradGradGradGradGradGradGrad
 Berny optimization.
 Using GEDIIS/GDIIS optimizer.
 FormGI is forming the generalized inverse of G from B-inverse, IUseBI=4.
 Internal  Forces:  Max     0.000314127 RMS     0.000075659
 Search for a local minimum.
 Step number   7 out of a maximum of   79
 All quantities printed in internal units (Hartrees-Bohrs-Radians)
 Mixed Optimization -- En-DIIS/RFO-DIIS
 Swapping is turned off.
 Update second derivatives using D2CorX and points    3    4    5    6    7
 DE= -1.90D-05 DEPred=-1.49D-05 R= 1.27D+00
 TightC=F SS=  1.41D+00  RLast= 4.30D-02 DXNew= 1.4270D+00 1.2908D-01
 Trust test= 1.27D+00 RLast= 4.30D-02 DXMaxT set to 8.49D-01
 ITU=  1  1  1  1  1  1  0
     Eigenvalues ---    0.00231   0.00370   0.00440   0.01015   0.03302
     Eigenvalues ---    0.03741   0.04068   0.04829   0.05391   0.05468
     Eigenvalues ---    0.05623   0.05770   0.07098   0.08676   0.11108
     Eigenvalues ---    0.12325   0.13874   0.15972   0.16020   0.16054
     Eigenvalues ---    0.16902   0.18524   0.21651   0.22540   0.24116
     Eigenvalues ---    0.25669   0.28756   0.29864   0.33270   0.33809
     Eigenvalues ---    0.34005   0.34132   0.34219   0.34351   0.34418
     Eigenvalues ---    0.34482   0.42856   0.50670   0.57984
 En-DIIS/RFO-DIIS IScMMF=        0 using points:     7    6    5    4    3
 RFO step:  Lambda=-1.02595989D-06.
 DidBck=F Rises=F RFO-DIIS coefs:    0.98037    0.12387   -0.06888   -0.06668    0.03132
 Iteration  1 RMS(Cart)=  0.00220445 RMS(Int)=  0.00000351
 Iteration  2 RMS(Cart)=  0.00000330 RMS(Int)=  0.00000227
 Iteration  3 RMS(Cart)=  0.00000000 RMS(Int)=  0.00000227
 Variable       Old X    -DE/DX   Delta X   Delta X   Delta X     New X
                                 (Linear)    (Quad)   (Total)
    R1        2.05987  -0.00001  -0.00001  -0.00003  -0.00004   2.05983
    R2        2.06031   0.00000  -0.00003  -0.00001  -0.00005   2.06026
    R3        2.05835  -0.00001  -0.00002   0.00000  -0.00002   2.05833
    R4        2.88319  -0.00015   0.00018  -0.00052  -0.00034   2.88285
    R5        2.06473  -0.00007   0.00015  -0.00032  -0.00017   2.06456
    R6        2.06094   0.00005  -0.00013   0.00016   0.00003   2.06098
    R7        2.88981   0.00007   0.00064   0.00004   0.00068   2.89048
    R8        2.09806  -0.00009  -0.00005  -0.00017  -0.00021   2.09785
    R9        2.91445  -0.00006  -0.00074  -0.00082  -0.00156   2.91289
   R10        2.56872   0.00031   0.00002   0.00075   0.00077   2.56949
   R11        2.07020  -0.00008   0.00005  -0.00028  -0.00022   2.06998
   R12        2.05944  -0.00003  -0.00014   0.00004  -0.00009   2.05934
   R13        2.64739  -0.00007   0.00087  -0.00030   0.00056   2.64795
   R14        1.81590  -0.00012  -0.00013  -0.00016  -0.00029   1.81561
    A1        1.88758  -0.00001   0.00004  -0.00004  -0.00001   1.88757
    A2        1.87677  -0.00001  -0.00001  -0.00001  -0.00002   1.87675
    A3        1.95289   0.00004   0.00002   0.00017   0.00019   1.95308
    A4        1.88324   0.00003  -0.00005   0.00020   0.00015   1.88339
    A5        1.93048  -0.00003   0.00028  -0.00033  -0.00005   1.93043
    A6        1.93045  -0.00002  -0.00028   0.00002  -0.00026   1.93019
    A7        1.92463  -0.00001  -0.00038   0.00059   0.00021   1.92485
    A8        1.91262  -0.00002   0.00016  -0.00021  -0.00005   1.91257
    A9        1.98017   0.00014  -0.00015   0.00064   0.00049   1.98066
   A10        1.86619   0.00004  -0.00014   0.00051   0.00037   1.86656
   A11        1.89615  -0.00007   0.00025  -0.00048  -0.00023   1.89592
   A12        1.88014  -0.00009   0.00028  -0.00109  -0.00082   1.87933
   A13        1.89905  -0.00007  -0.00080  -0.00113  -0.00192   1.89713
   A14        2.00937   0.00007  -0.00008   0.00080   0.00072   2.01009
   A15        1.99412  -0.00009  -0.00002  -0.00045  -0.00046   1.99366
   A16        1.82789   0.00004   0.00065   0.00086   0.00151   1.82940
   A17        1.78585  -0.00005   0.00021  -0.00206  -0.00184   1.78401
   A18        1.92568   0.00011   0.00009   0.00162   0.00170   1.92738
   A19        1.90082  -0.00003   0.00051   0.00005   0.00056   1.90138
   A20        1.91006   0.00003   0.00036   0.00027   0.00062   1.91068
   A21        1.94176   0.00009   0.00019   0.00023   0.00041   1.94218
   A22        1.88768   0.00003  -0.00034   0.00050   0.00015   1.88784
   A23        1.94220   0.00001   0.00026  -0.00039  -0.00013   1.94207
   A24        1.88032  -0.00014  -0.00099  -0.00064  -0.00163   1.87869
   A25        1.86992  -0.00022  -0.00023  -0.00074  -0.00097   1.86895
    D1       -0.98805   0.00000  -0.00091  -0.00151  -0.00242  -0.99047
    D2       -3.03776  -0.00003  -0.00060  -0.00236  -0.00296  -3.04072
    D3        1.14337   0.00001  -0.00096  -0.00124  -0.00221   1.14117
    D4       -3.09378   0.00000  -0.00116  -0.00135  -0.00250  -3.09628
    D5        1.13969  -0.00003  -0.00085  -0.00220  -0.00305   1.13665
    D6       -0.96236   0.00001  -0.00121  -0.00108  -0.00229  -0.96465
    D7        1.10395   0.00000  -0.00109  -0.00140  -0.00249   1.10146
    D8       -0.94576  -0.00003  -0.00079  -0.00225  -0.00303  -0.94880
    D9       -3.04781   0.00001  -0.00115  -0.00113  -0.00228  -3.05009
   D10        3.07058  -0.00007   0.00031   0.00184   0.00214   3.07272
   D11       -1.16782  -0.00004   0.00052   0.00264   0.00316  -1.16466
   D12        1.08749   0.00009   0.00055   0.00535   0.00591   1.09339
   D13       -1.06543  -0.00003  -0.00010   0.00269   0.00259  -1.06284
   D14        0.97935   0.00000   0.00012   0.00349   0.00360   0.98295
   D15       -3.04852   0.00013   0.00015   0.00620   0.00635  -3.04217
   D16        0.95025  -0.00007   0.00001   0.00246   0.00247   0.95273
   D17        2.99504  -0.00003   0.00023   0.00326   0.00349   2.99853
   D18       -1.03284   0.00010   0.00026   0.00598   0.00624  -1.02660
   D19        1.06542   0.00002   0.00018   0.00074   0.00092   1.06634
   D20       -0.99488  -0.00002   0.00009  -0.00004   0.00005  -0.99483
   D21       -3.07074   0.00007   0.00097   0.00044   0.00142  -3.06932
   D22       -3.13314  -0.00001  -0.00040   0.00039  -0.00001  -3.13316
   D23        1.08974  -0.00005  -0.00049  -0.00039  -0.00088   1.08886
   D24       -0.98611   0.00004   0.00039   0.00009   0.00048  -0.98564
   D25       -1.22314  -0.00001   0.00018  -0.00088  -0.00069  -1.22382
   D26        2.99975  -0.00005   0.00010  -0.00166  -0.00156   2.99819
   D27        0.92389   0.00005   0.00098  -0.00118  -0.00019   0.92370
   D28       -0.83594   0.00002  -0.00045   0.00032  -0.00014  -0.83608
   D29        1.28718   0.00005   0.00051   0.00027   0.00077   1.28795
   D30       -2.92951   0.00002  -0.00038   0.00026  -0.00012  -2.92963
         Item               Value     Threshold  Converged?
 Maximum Force            0.000314     0.000450     YES
 RMS     Force            0.000076     0.000300     YES
 Maximum Displacement     0.007779     0.001800     NO 
 RMS     Displacement     0.002205     0.001200     NO 
 Predicted change in Energy=-1.979558D-06
 GradGradGradGradGradGradGradGradGradGradGradGradGradGradGradGradGradGrad

                          Input orientation:                          
 ---------------------------------------------------------------------
 Center     Atomic      Atomic             Coordinates (Angstroms)
 Number     Number       Type             X           Y           Z
 ---------------------------------------------------------------------
      1          1           0       -1.928334    0.647484    0.230245
      2          6           0       -1.257180    1.347084   -0.267991
      3          1           0       -1.333863    1.184022   -1.343240
      4          1           0       -1.615564    2.353454   -0.055417
      5          6           0        0.185820    1.181693    0.198555
      6          1           0        0.249382    1.300735    1.282705
      7          1           0        0.804855    1.963048   -0.243864
      8          6           0        0.798501   -0.167273   -0.181601
      9          1           0        1.863791   -0.174957    0.130636
     10          6           0        0.174082   -1.391141    0.517158
     11          1           0       -0.885326   -1.453395    0.245772
     12          1           0        0.241226   -1.266079    1.597632
     13          8           0        0.854569   -2.569583    0.182980
     14          1           0        0.958432   -2.574342   -0.772157
     15          8           0        0.889808   -0.380950   -1.521314
 ---------------------------------------------------------------------
                    Distance matrix (angstroms):
                    1          2          3          4          5
     1  H    0.000000
     2  C    1.090013   0.000000
     3  H    1.765537   1.090242   0.000000
     4  H    1.757772   1.089223   1.762219   0.000000
     5  C    2.180833   1.525539   2.164850   2.163912   0.000000
     6  H    2.505366   2.162530   3.068530   2.525235   1.092517
     7  H    3.070149   2.152204   2.527771   2.458935   1.090621
     8  C    2.875600   2.554715   2.778918   3.492521   1.529577
     9  H    3.881565   3.495136   3.774140   4.305043   2.158865
    10  C    2.942527   3.187922   3.516596   4.189591   2.592512
    11  H    2.345591   2.871395   3.111609   3.887938   2.844867
    12  H    3.199759   3.543218   4.139158   4.391043   2.819942
    13  O    4.253975   4.472488   4.605230   5.513138   3.810451
    14  H    4.440539   4.532185   4.439150   5.605564   3.955630
    15  O    3.473839   3.027619   2.724989   3.987820   2.428045
                    6          7          8          9         10
     6  H    0.000000
     7  H    1.754316   0.000000
     8  C    2.144941   2.131240   0.000000
     9  H    2.472093   2.415090   1.110133   0.000000
    10  C    2.799630   3.496800   1.541433   2.117456   0.000000
    11  H    3.154049   3.842985   2.161488   3.034025   1.095387
    12  H    2.586074   3.759793   2.164162   2.444452   1.089757
    13  O    4.068785   4.552956   2.430464   2.599136   1.401237
    14  H    4.443133   4.570622   2.483609   2.718779   1.917682
    15  O    3.331776   2.670846   1.359715   1.928735   2.384977
                   11         12         13         14         15
    11  H    0.000000
    12  H    1.769670   0.000000
    13  O    2.068104   2.019047   0.000000
    14  H    2.385822   2.800327   0.960779   0.000000
    15  O    2.724671   3.306348   2.774162   2.318817   0.000000
 Stoichiometry    C4H9O2(2)
 Framework group  C1[X(C4H9O2)]
 Deg. of freedom    39
 Full point group                 C1      NOp   1
 Largest Abelian subgroup         C1      NOp   1
 Largest concise Abelian subgroup C1      NOp   1
                         Standard orientation:                         
 ---------------------------------------------------------------------
 Center     Atomic      Atomic             Coordinates (Angstroms)
 Number     Number       Type             X           Y           Z
 ---------------------------------------------------------------------
      1          1           0       -1.707472   -1.377257   -0.990895
      2          6           0       -2.120564   -0.458421   -0.574692
      3          1           0       -2.059860    0.317555   -1.338108
      4          1           0       -3.173758   -0.638535   -0.363153
      5          6           0       -1.385585   -0.025831    0.690196
      6          1           0       -1.410317   -0.825003    1.434712
      7          1           0       -1.890963    0.834526    1.130463
      8          6           0        0.071880    0.367543    0.443906
      9          1           0        0.507316    0.734642    1.396811
     10          6           0        0.996968   -0.785036    0.005969
     11          1           0        0.630482   -1.194693   -0.941523
     12          1           0        0.967870   -1.578054    0.752861
     13          8           0        2.326116   -0.355748   -0.106027
     14          1           0        2.317378    0.460218   -0.613196
     15          8           0        0.229276    1.440381   -0.376503
 ---------------------------------------------------------------------
 Rotational constants (GHZ):      6.3415004      2.1920965      1.9345750
 Standard basis: Aug-CC-pVTZ (5D, 7F)
 There are   555 symmetry adapted cartesian basis functions of A   symmetry.
 There are   483 symmetry adapted basis functions of A   symmetry.
   483 basis functions,   675 primitive gaussians,   555 cartesian basis functions
    25 alpha electrons       24 beta electrons
       nuclear repulsion energy       251.4224207139 Hartrees.
 NAtoms=   15 NActive=   15 NUniq=   15 SFac= 1.00D+00 NAtFMM=   60 NAOKFM=F Big=F
 Integral buffers will be    131072 words long.
 Raffenetti 2 integral format.
 Two-electron integral symmetry is turned on.
 Nuclear repulsion after empirical dispersion term =      251.4149682143 Hartrees.
 One-electron integrals computed using PRISM.
 NBasis=   483 RedAO= T EigKep=  6.89D-06  NBF=   483
 NBsUse=   483 1.00D-06 EigRej= -1.00D+00 NBFU=   483
 Initial guess from the checkpoint file:  "2-alkoxybutanol_Conf-wb97-opt.chk"
 B after Tr=     0.000000    0.000000    0.000000
         Rot=    0.999999    0.001338    0.000031    0.000120 Ang=   0.15 deg.
 Initial guess <Sx>= 0.0000 <Sy>= 0.0000 <Sz>= 0.5000 <S**2>= 0.7546 S= 0.5023
 Requested convergence on RMS density matrix=1.00D-08 within 128 cycles.
 Requested convergence on MAX density matrix=1.00D-06.
 Requested convergence on             energy=1.00D-06.
 No special actions if energy rises.
 SCF Done:  E(UwB97XD) =  -308.239217940     A.U. after   15 cycles
            NFock= 15  Conv=0.77D-08     -V/T= 2.0060
 <Sx>= 0.0000 <Sy>= 0.0000 <Sz>= 0.5000 <S**2>= 0.7546 S= 0.5023
 <L.S>= 0.000000000000E+00
 Annihilation of the first spin contaminant:
 S**2 before annihilation     0.7546,   after     0.7500
 Calling FoFJK, ICntrl=      2127 FMM=F ISym2X=0 I1Cent= 0 IOpClX= 1 NMat=1 NMatS=1 NMatT=0.
 ***** Axes restored to original set *****
 -------------------------------------------------------------------
 Center     Atomic                   Forces (Hartrees/Bohr)
 Number     Number              X              Y              Z
 -------------------------------------------------------------------
      1        1          -0.000016631   -0.000000414   -0.000009473
      2        6           0.000081480    0.000024664    0.000051332
      3        1          -0.000002034   -0.000008947   -0.000018468
      4        1          -0.000003206   -0.000001702   -0.000000885
      5        6          -0.000133637   -0.000014064   -0.000009085
      6        1           0.000023073   -0.000029266   -0.000023050
      7        1           0.000041284   -0.000013930   -0.000045955
      8        6          -0.000047561    0.000024969    0.000195989
      9        1           0.000043669    0.000015730   -0.000030964
     10        6          -0.000011265   -0.000128062    0.000002357
     11        1           0.000005589    0.000003924   -0.000007023
     12        1           0.000017671    0.000054072    0.000010959
     13        8          -0.000061992    0.000032056    0.000049383
     14        1           0.000043590    0.000024930   -0.000060169
     15        8           0.000019971    0.000016040   -0.000104950
 -------------------------------------------------------------------
 Cartesian Forces:  Max     0.000195989 RMS     0.000052551

 GradGradGradGradGradGradGradGradGradGradGradGradGradGradGradGradGradGrad
 Berny optimization.
 Using GEDIIS/GDIIS optimizer.
 FormGI is forming the generalized inverse of G from B-inverse, IUseBI=4.
 Internal  Forces:  Max     0.000102237 RMS     0.000029537
 Search for a local minimum.
 Step number   8 out of a maximum of   79
 All quantities printed in internal units (Hartrees-Bohrs-Radians)
 Mixed Optimization -- En-DIIS/RFO-DIIS
 Swapping is turned off.
 Update second derivatives using D2CorX and points    3    4    5    6    7
                                                      8
 DE= -1.97D-06 DEPred=-1.98D-06 R= 9.97D-01
 TightC=F SS=  1.41D+00  RLast= 1.61D-02 DXNew= 1.4270D+00 4.8184D-02
 Trust test= 9.97D-01 RLast= 1.61D-02 DXMaxT set to 8.49D-01
 ITU=  1  1  1  1  1  1  1  0
     Eigenvalues ---    0.00217   0.00371   0.00438   0.01089   0.03300
     Eigenvalues ---    0.03524   0.04138   0.04830   0.05419   0.05540
     Eigenvalues ---    0.05628   0.05774   0.06904   0.08565   0.11345
     Eigenvalues ---    0.12319   0.13997   0.15991   0.16014   0.16022
     Eigenvalues ---    0.17115   0.18785   0.21444   0.22770   0.24316
     Eigenvalues ---    0.25442   0.28879   0.29656   0.33509   0.33834
     Eigenvalues ---    0.33929   0.34134   0.34220   0.34359   0.34450
     Eigenvalues ---    0.34582   0.42053   0.51381   0.57350
 En-DIIS/RFO-DIIS IScMMF=        0 using points:     8    7    6    5    4
 RFO step:  Lambda=-1.41782736D-07.
 DidBck=F Rises=F RFO-DIIS coefs:    1.20072   -0.19039   -0.06457    0.03887    0.01537
 Iteration  1 RMS(Cart)=  0.00121727 RMS(Int)=  0.00000175
 Iteration  2 RMS(Cart)=  0.00000132 RMS(Int)=  0.00000115
 Iteration  3 RMS(Cart)=  0.00000000 RMS(Int)=  0.00000115
 Variable       Old X    -DE/DX   Delta X   Delta X   Delta X     New X
                                 (Linear)    (Quad)   (Total)
    R1        2.05983   0.00001  -0.00002   0.00004   0.00002   2.05985
    R2        2.06026   0.00002  -0.00001   0.00006   0.00006   2.06031
    R3        2.05833   0.00000  -0.00001   0.00000  -0.00001   2.05833
    R4        2.88285  -0.00006  -0.00015  -0.00013  -0.00028   2.88257
    R5        2.06456  -0.00002  -0.00008  -0.00001  -0.00009   2.06447
    R6        2.06098   0.00003   0.00004   0.00006   0.00010   2.06108
    R7        2.89048  -0.00005  -0.00006  -0.00007  -0.00013   2.89035
    R8        2.09785   0.00003  -0.00012   0.00019   0.00007   2.09792
    R9        2.91289   0.00001   0.00017  -0.00024  -0.00007   2.91281
   R10        2.56949   0.00010   0.00006   0.00017   0.00023   2.56972
   R11        2.06998   0.00000  -0.00013   0.00010  -0.00004   2.06994
   R12        2.05934   0.00002   0.00001   0.00003   0.00004   2.05938
   R13        2.64795  -0.00005  -0.00013   0.00010  -0.00003   2.64792
   R14        1.81561   0.00006  -0.00007   0.00018   0.00010   1.81571
    A1        1.88757  -0.00001  -0.00002  -0.00010  -0.00012   1.88745
    A2        1.87675  -0.00001  -0.00002  -0.00001  -0.00003   1.87673
    A3        1.95308   0.00002   0.00006   0.00013   0.00019   1.95327
    A4        1.88339   0.00000   0.00004  -0.00004   0.00001   1.88339
    A5        1.93043  -0.00001  -0.00006   0.00001  -0.00005   1.93038
    A6        1.93019   0.00000   0.00000  -0.00001  -0.00001   1.93019
    A7        1.92485   0.00000   0.00023   0.00011   0.00034   1.92519
    A8        1.91257  -0.00001  -0.00008   0.00011   0.00003   1.91260
    A9        1.98066   0.00008   0.00030   0.00010   0.00040   1.98106
   A10        1.86656   0.00002   0.00009   0.00011   0.00020   1.86675
   A11        1.89592  -0.00004  -0.00010  -0.00014  -0.00024   1.89568
   A12        1.87933  -0.00006  -0.00046  -0.00030  -0.00075   1.87857
   A13        1.89713  -0.00002  -0.00010  -0.00008  -0.00018   1.89695
   A14        2.01009   0.00005   0.00011   0.00025   0.00037   2.01046
   A15        1.99366  -0.00005   0.00010  -0.00032  -0.00023   1.99343
   A16        1.82940   0.00001  -0.00017   0.00055   0.00039   1.82979
   A17        1.78401  -0.00001  -0.00004  -0.00038  -0.00041   1.78359
   A18        1.92738   0.00001   0.00004  -0.00002   0.00002   1.92740
   A19        1.90138   0.00000  -0.00001  -0.00006  -0.00008   1.90131
   A20        1.91068  -0.00003  -0.00014  -0.00023  -0.00036   1.91032
   A21        1.94218  -0.00004   0.00007  -0.00025  -0.00018   1.94200
   A22        1.88784   0.00001   0.00027  -0.00003   0.00024   1.88807
   A23        1.94207   0.00002  -0.00010   0.00018   0.00008   1.94215
   A24        1.87869   0.00004  -0.00009   0.00039   0.00030   1.87899
   A25        1.86895  -0.00001  -0.00012   0.00007  -0.00005   1.86889
    D1       -0.99047   0.00000  -0.00027  -0.00007  -0.00033  -0.99080
    D2       -3.04072  -0.00002  -0.00046  -0.00033  -0.00079  -3.04151
    D3        1.14117   0.00001  -0.00002  -0.00010  -0.00011   1.14105
    D4       -3.09628   0.00001  -0.00023  -0.00004  -0.00027  -3.09655
    D5        1.13665  -0.00002  -0.00043  -0.00030  -0.00073   1.13592
    D6       -0.96465   0.00001   0.00002  -0.00007  -0.00005  -0.96470
    D7        1.10146   0.00001  -0.00025   0.00001  -0.00024   1.10122
    D8       -0.94880  -0.00001  -0.00044  -0.00026  -0.00070  -0.94950
    D9       -3.05009   0.00001   0.00000  -0.00002  -0.00002  -3.05012
   D10        3.07272  -0.00003   0.00109  -0.00011   0.00098   3.07370
   D11       -1.16466   0.00000   0.00087   0.00069   0.00157  -1.16310
   D12        1.09339   0.00001   0.00114   0.00059   0.00173   1.09512
   D13       -1.06284  -0.00001   0.00151   0.00000   0.00150  -1.06134
   D14        0.98295   0.00002   0.00130   0.00080   0.00209   0.98505
   D15       -3.04217   0.00004   0.00156   0.00069   0.00226  -3.03992
   D16        0.95273  -0.00003   0.00132  -0.00010   0.00122   0.95394
   D17        2.99853   0.00000   0.00111   0.00070   0.00181   3.00033
   D18       -1.02660   0.00001   0.00137   0.00060   0.00197  -1.02463
   D19        1.06634   0.00000   0.00108  -0.00070   0.00038   1.06672
   D20       -0.99483   0.00000   0.00084  -0.00050   0.00034  -0.99448
   D21       -3.06932  -0.00001   0.00099  -0.00068   0.00031  -3.06901
   D22       -3.13316   0.00001   0.00091  -0.00028   0.00062  -3.13253
   D23        1.08886   0.00001   0.00067  -0.00007   0.00059   1.08945
   D24       -0.98564   0.00000   0.00082  -0.00026   0.00056  -0.98508
   D25       -1.22382   0.00001   0.00080  -0.00045   0.00035  -1.22347
   D26        2.99819   0.00001   0.00056  -0.00024   0.00032   2.99851
   D27        0.92370   0.00000   0.00071  -0.00042   0.00029   0.92398
   D28       -0.83608   0.00002   0.00133   0.00116   0.00249  -0.83359
   D29        1.28795   0.00000   0.00129   0.00103   0.00233   1.29028
   D30       -2.92963   0.00006   0.00151   0.00134   0.00285  -2.92678
         Item               Value     Threshold  Converged?
 Maximum Force            0.000102     0.000450     YES
 RMS     Force            0.000030     0.000300     YES
 Maximum Displacement     0.004969     0.001800     NO 
 RMS     Displacement     0.001217     0.001200     NO 
 Predicted change in Energy=-2.676247D-07
 GradGradGradGradGradGradGradGradGradGradGradGradGradGradGradGradGradGrad

                          Input orientation:                          
 ---------------------------------------------------------------------
 Center     Atomic      Atomic             Coordinates (Angstroms)
 Number     Number       Type             X           Y           Z
 ---------------------------------------------------------------------
      1          1           0       -1.928484    0.648054    0.231684
      2          6           0       -1.257338    1.347158   -0.267286
      3          1           0       -1.334825    1.183528   -1.342420
      4          1           0       -1.615248    2.353754   -0.055008
      5          6           0        0.185824    1.181604    0.198221
      6          1           0        0.250639    1.301418    1.282164
      7          1           0        0.804953    1.962119   -0.245678
      8          6           0        0.798288   -0.167553   -0.181322
      9          1           0        1.863514   -0.175174    0.131278
     10          6           0        0.173258   -1.391444    0.516766
     11          1           0       -0.885832   -1.453718    0.244229
     12          1           0        0.239470   -1.266042    1.597278
     13          8           0        0.854291   -2.569697    0.183094
     14          1           0        0.961061   -2.573167   -0.771782
     15          8           0        0.890628   -0.381041   -1.521119
 ---------------------------------------------------------------------
                    Distance matrix (angstroms):
                    1          2          3          4          5
     1  H    0.000000
     2  C    1.090024   0.000000
     3  H    1.765493   1.090272   0.000000
     4  H    1.757760   1.089219   1.762242   0.000000
     5  C    2.180847   1.525392   2.164706   2.163775   0.000000
     6  H    2.505787   2.162610   3.068555   2.525267   1.092469
     7  H    3.070231   2.152136   2.527389   2.459087   1.090675
     8  C    2.875948   2.554866   2.779162   3.492579   1.529507
     9  H    3.881628   3.495149   3.774549   4.304877   2.158696
    10  C    2.942473   3.187677   3.515874   4.189534   2.592722
    11  H    2.346216   2.871336   3.110324   3.888243   2.845256
    12  H    3.198224   3.542012   4.137707   4.390097   2.819789
    13  O    4.254423   4.472535   4.605010   5.513228   3.810424
    14  H    4.442149   4.532633   4.439536   5.605862   3.954770
    15  O    3.475449   3.028618   2.726252   3.988484   2.427908
                    6          7          8          9         10
     6  H    0.000000
     7  H    1.754449   0.000000
     8  C    2.144665   2.130655   0.000000
     9  H    2.471078   2.414678   1.110172   0.000000
    10  C    2.800595   3.496677   1.541395   2.117753   0.000000
    11  H    3.155891   3.842748   2.161383   3.034195   1.095366
    12  H    2.586750   3.759958   2.163879   2.444723   1.089778
    13  O    4.069138   4.552322   2.430273   2.599030   1.401221
    14  H    4.442500   4.568367   2.482361   2.716673   1.917670
    15  O    3.331464   2.669174   1.359838   1.928549   2.385059
                   11         12         13         14         15
    11  H    0.000000
    12  H    1.769822   0.000000
    13  O    2.068133   2.019267   0.000000
    14  H    2.386726   2.800307   0.960833   0.000000
    15  O    2.724499   3.306302   2.774144   2.317732   0.000000
 Stoichiometry    C4H9O2(2)
 Framework group  C1[X(C4H9O2)]
 Deg. of freedom    39
 Full point group                 C1      NOp   1
 Largest Abelian subgroup         C1      NOp   1
 Largest concise Abelian subgroup C1      NOp   1
                         Standard orientation:                         
 ---------------------------------------------------------------------
 Center     Atomic      Atomic             Coordinates (Angstroms)
 Number     Number       Type             X           Y           Z
 ---------------------------------------------------------------------
      1          1           0       -1.708166   -1.379239   -0.988365
      2          6           0       -2.120746   -0.459363   -0.573927
      3          1           0       -2.059661    0.315013   -1.338978
      4          1           0       -3.174022   -0.638521   -0.362008
      5          6           0       -1.385643   -0.024454    0.689917
      6          1           0       -1.410778   -0.821679    1.436435
      7          1           0       -1.890206    0.837568    1.127987
      8          6           0        0.072020    0.367772    0.443406
      9          1           0        0.507376    0.735654    1.396092
     10          6           0        0.996729   -0.785292    0.006079
     11          1           0        0.630330   -1.194957   -0.941420
     12          1           0        0.966797   -1.577903    0.753399
     13          8           0        2.326007   -0.356371   -0.105579
     14          1           0        2.317368    0.460708   -0.611057
     15          8           0        0.229843    1.440293   -0.377538
 ---------------------------------------------------------------------
 Rotational constants (GHZ):      6.3409173      2.1922597      1.9343762
 Standard basis: Aug-CC-pVTZ (5D, 7F)
 There are   555 symmetry adapted cartesian basis functions of A   symmetry.
 There are   483 symmetry adapted basis functions of A   symmetry.
   483 basis functions,   675 primitive gaussians,   555 cartesian basis functions
    25 alpha electrons       24 beta electrons
       nuclear repulsion energy       251.4225588269 Hartrees.
 NAtoms=   15 NActive=   15 NUniq=   15 SFac= 1.00D+00 NAtFMM=   60 NAOKFM=F Big=F
 Integral buffers will be    131072 words long.
 Raffenetti 2 integral format.
 Two-electron integral symmetry is turned on.
 Nuclear repulsion after empirical dispersion term =      251.4151063242 Hartrees.
 One-electron integrals computed using PRISM.
 NBasis=   483 RedAO= T EigKep=  6.89D-06  NBF=   483
 NBsUse=   483 1.00D-06 EigRej= -1.00D+00 NBFU=   483
 Initial guess from the checkpoint file:  "2-alkoxybutanol_Conf-wb97-opt.chk"
 B after Tr=     0.000000    0.000000    0.000000
         Rot=    1.000000    0.000517    0.000005    0.000086 Ang=   0.06 deg.
 Initial guess <Sx>= 0.0000 <Sy>= 0.0000 <Sz>= 0.5000 <S**2>= 0.7546 S= 0.5023
 Requested convergence on RMS density matrix=1.00D-08 within 128 cycles.
 Requested convergence on MAX density matrix=1.00D-06.
 Requested convergence on             energy=1.00D-06.
 No special actions if energy rises.
 SCF Done:  E(UwB97XD) =  -308.239218299     A.U. after   15 cycles
            NFock= 15  Conv=0.60D-08     -V/T= 2.0060
 <Sx>= 0.0000 <Sy>= 0.0000 <Sz>= 0.5000 <S**2>= 0.7546 S= 0.5023
 <L.S>= 0.000000000000E+00
 Annihilation of the first spin contaminant:
 S**2 before annihilation     0.7546,   after     0.7500
 Calling FoFJK, ICntrl=      2127 FMM=F ISym2X=0 I1Cent= 0 IOpClX= 1 NMat=1 NMatS=1 NMatT=0.
 ***** Axes restored to original set *****
 -------------------------------------------------------------------
 Center     Atomic                   Forces (Hartrees/Bohr)
 Number     Number              X              Y              Z
 -------------------------------------------------------------------
      1        1          -0.000003618    0.000000595   -0.000000618
      2        6           0.000023425    0.000003213    0.000014589
      3        1          -0.000003993   -0.000001689   -0.000006185
      4        1          -0.000003399    0.000001709   -0.000003873
      5        6          -0.000007912   -0.000005774   -0.000023446
      6        1          -0.000001602    0.000001786    0.000004342
      7        1           0.000001862    0.000002944    0.000000677
      8        6          -0.000040479    0.000007261    0.000083558
      9        1           0.000017234    0.000002374   -0.000003426
     10        6           0.000050855   -0.000045650   -0.000015090
     11        1          -0.000006654   -0.000007108    0.000003513
     12        1          -0.000002622    0.000011738    0.000008402
     13        8          -0.000045582    0.000015018    0.000029094
     14        1           0.000012659    0.000019771   -0.000022565
     15        8           0.000009824   -0.000006186   -0.000068973
 -------------------------------------------------------------------
 Cartesian Forces:  Max     0.000083558 RMS     0.000023507

 GradGradGradGradGradGradGradGradGradGradGradGradGradGradGradGradGradGrad
 Berny optimization.
 Using GEDIIS/GDIIS optimizer.
 FormGI is forming the generalized inverse of G from B-inverse, IUseBI=4.
 Internal  Forces:  Max     0.000069605 RMS     0.000012507
 Search for a local minimum.
 Step number   9 out of a maximum of   79
 All quantities printed in internal units (Hartrees-Bohrs-Radians)
 Mixed Optimization -- En-DIIS/RFO-DIIS
 Swapping is turned off.
 Update second derivatives using D2CorX and points    2    3    4    5    6
                                                      7    8    9
 DE= -3.59D-07 DEPred=-2.68D-07 R= 1.34D+00
 Trust test= 1.34D+00 RLast= 7.22D-03 DXMaxT set to 8.49D-01
 ITU=  0  1  1  1  1  1  1  1  0
     Eigenvalues ---    0.00235   0.00384   0.00416   0.00916   0.03062
     Eigenvalues ---    0.03488   0.04178   0.04847   0.05429   0.05598
     Eigenvalues ---    0.05682   0.05882   0.06929   0.08660   0.11203
     Eigenvalues ---    0.12298   0.13917   0.15963   0.15978   0.16076
     Eigenvalues ---    0.17213   0.18642   0.21777   0.23077   0.23491
     Eigenvalues ---    0.25745   0.28864   0.29486   0.33494   0.33817
     Eigenvalues ---    0.34052   0.34217   0.34294   0.34371   0.34461
     Eigenvalues ---    0.34492   0.40716   0.51776   0.55416
 En-DIIS/RFO-DIIS IScMMF=        0 using points:     9    8    7    6    5
 RFO step:  Lambda=-2.39174039D-08.
 DidBck=F Rises=F RFO-DIIS coefs:    1.25879   -0.23327   -0.04070    0.01475    0.00043
 Iteration  1 RMS(Cart)=  0.00041941 RMS(Int)=  0.00000025
 Iteration  2 RMS(Cart)=  0.00000024 RMS(Int)=  0.00000006
 Variable       Old X    -DE/DX   Delta X   Delta X   Delta X     New X
                                 (Linear)    (Quad)   (Total)
    R1        2.05985   0.00000   0.00001   0.00000   0.00001   2.05985
    R2        2.06031   0.00001   0.00002   0.00001   0.00003   2.06034
    R3        2.05833   0.00000   0.00000   0.00001   0.00000   2.05833
    R4        2.88257  -0.00001  -0.00009  -0.00001  -0.00010   2.88247
    R5        2.06447   0.00000  -0.00003   0.00003   0.00000   2.06447
    R6        2.06108   0.00000   0.00004  -0.00002   0.00002   2.06110
    R7        2.89035   0.00000  -0.00006   0.00004  -0.00002   2.89033
    R8        2.09792   0.00002   0.00003   0.00003   0.00006   2.09798
    R9        2.91281   0.00000   0.00003  -0.00004  -0.00001   2.91280
   R10        2.56972   0.00007   0.00007   0.00011   0.00018   2.56991
   R11        2.06994   0.00001   0.00000   0.00001   0.00001   2.06995
   R12        2.05938   0.00001   0.00001   0.00002   0.00003   2.05941
   R13        2.64792  -0.00005  -0.00007  -0.00006  -0.00013   2.64779
   R14        1.81571   0.00002   0.00004   0.00001   0.00005   1.81576
    A1        1.88745   0.00000  -0.00003  -0.00002  -0.00005   1.88739
    A2        1.87673   0.00000   0.00000  -0.00002  -0.00002   1.87671
    A3        1.95327   0.00000   0.00006   0.00000   0.00006   1.95333
    A4        1.88339   0.00000   0.00000  -0.00004  -0.00003   1.88336
    A5        1.93038   0.00000  -0.00004   0.00005   0.00002   1.93040
    A6        1.93019   0.00000   0.00001   0.00002   0.00003   1.93021
    A7        1.92519   0.00000   0.00010  -0.00004   0.00005   1.92524
    A8        1.91260   0.00000   0.00000  -0.00001  -0.00001   1.91259
    A9        1.98106   0.00001   0.00009   0.00003   0.00012   1.98118
   A10        1.86675   0.00000   0.00005  -0.00004   0.00001   1.86676
   A11        1.89568   0.00000  -0.00007   0.00006  -0.00001   1.89567
   A12        1.87857   0.00000  -0.00018   0.00000  -0.00017   1.87840
   A13        1.89695  -0.00001  -0.00002  -0.00006  -0.00007   1.89688
   A14        2.01046   0.00002   0.00014   0.00009   0.00023   2.01068
   A15        1.99343  -0.00001  -0.00007  -0.00002  -0.00009   1.99334
   A16        1.82979  -0.00001   0.00007   0.00002   0.00009   1.82987
   A17        1.78359   0.00000  -0.00020   0.00000  -0.00020   1.78339
   A18        1.92740   0.00000   0.00005  -0.00003   0.00001   1.92742
   A19        1.90131   0.00000  -0.00006   0.00004  -0.00002   1.90129
   A20        1.91032   0.00000  -0.00011   0.00007  -0.00004   1.91028
   A21        1.94200  -0.00001  -0.00006   0.00003  -0.00003   1.94197
   A22        1.88807   0.00000   0.00006  -0.00005   0.00001   1.88809
   A23        1.94215  -0.00001   0.00008  -0.00018  -0.00009   1.94206
   A24        1.87899   0.00001   0.00008   0.00009   0.00017   1.87915
   A25        1.86889  -0.00002  -0.00006  -0.00014  -0.00020   1.86869
    D1       -0.99080   0.00000  -0.00001   0.00012   0.00011  -0.99069
    D2       -3.04151   0.00000  -0.00013   0.00020   0.00007  -3.04145
    D3        1.14105   0.00000   0.00003   0.00018   0.00022   1.14127
    D4       -3.09655   0.00000   0.00002   0.00010   0.00012  -3.09643
    D5        1.13592   0.00000  -0.00010   0.00019   0.00008   1.13600
    D6       -0.96470   0.00000   0.00006   0.00017   0.00023  -0.96447
    D7        1.10122   0.00000   0.00003   0.00011   0.00014   1.10136
    D8       -0.94950   0.00000  -0.00009   0.00019   0.00010  -0.94940
    D9       -3.05012   0.00000   0.00007   0.00017   0.00025  -3.04987
   D10        3.07370  -0.00001   0.00020  -0.00041  -0.00021   3.07349
   D11       -1.16310   0.00000   0.00036  -0.00037  -0.00001  -1.16311
   D12        1.09512   0.00000   0.00049  -0.00035   0.00014   1.09526
   D13       -1.06134  -0.00001   0.00033  -0.00040  -0.00007  -1.06140
   D14        0.98505   0.00000   0.00049  -0.00036   0.00013   0.98518
   D15       -3.03992   0.00001   0.00063  -0.00035   0.00028  -3.03964
   D16        0.95394  -0.00001   0.00027  -0.00041  -0.00015   0.95380
   D17        3.00033   0.00000   0.00042  -0.00037   0.00005   3.00038
   D18       -1.02463   0.00000   0.00056  -0.00036   0.00020  -1.02443
   D19        1.06672   0.00000   0.00001  -0.00056  -0.00055   1.06617
   D20       -0.99448   0.00000   0.00003  -0.00057  -0.00053  -0.99502
   D21       -3.06901  -0.00001   0.00005  -0.00074  -0.00070  -3.06971
   D22       -3.13253   0.00000   0.00011  -0.00057  -0.00045  -3.13299
   D23        1.08945   0.00001   0.00014  -0.00057  -0.00044   1.08901
   D24       -0.98508   0.00000   0.00015  -0.00075  -0.00060  -0.98568
   D25       -1.22347   0.00000  -0.00006  -0.00058  -0.00064  -1.22411
   D26        2.99851   0.00000  -0.00004  -0.00058  -0.00062   2.99789
   D27        0.92398  -0.00001  -0.00003  -0.00076  -0.00079   0.92320
   D28       -0.83359   0.00001   0.00059   0.00101   0.00160  -0.83198
   D29        1.29028   0.00001   0.00054   0.00095   0.00150   1.29177
   D30       -2.92678   0.00001   0.00071   0.00085   0.00156  -2.92522
         Item               Value     Threshold  Converged?
 Maximum Force            0.000070     0.000450     YES
 RMS     Force            0.000013     0.000300     YES
 Maximum Displacement     0.001863     0.001800     NO 
 RMS     Displacement     0.000419     0.001200     YES
 Predicted change in Energy=-5.335359D-08
 GradGradGradGradGradGradGradGradGradGradGradGradGradGradGradGradGradGrad

                          Input orientation:                          
 ---------------------------------------------------------------------
 Center     Atomic      Atomic             Coordinates (Angstroms)
 Number     Number       Type             X           Y           Z
 ---------------------------------------------------------------------
      1          1           0       -1.928703    0.648420    0.231772
      2          6           0       -1.257355    1.347217   -0.267363
      3          1           0       -1.334866    1.183254   -1.342460
      4          1           0       -1.615090    2.353953   -0.055444
      5          6           0        0.185713    1.181529    0.198218
      6          1           0        0.250561    1.301549    1.282136
      7          1           0        0.804990    1.961840   -0.245860
      8          6           0        0.798171   -0.167688   -0.181073
      9          1           0        1.863444   -0.175138    0.131475
     10          6           0        0.173268   -1.391667    0.516963
     11          1           0       -0.885930   -1.453751    0.244789
     12          1           0        0.239896   -1.266472    1.597490
     13          8           0        0.853926   -2.569862    0.182614
     14          1           0        0.961426   -2.572181   -0.772210
     15          8           0        0.890747   -0.381202   -1.520948
 ---------------------------------------------------------------------
                    Distance matrix (angstroms):
                    1          2          3          4          5
     1  H    0.000000
     2  C    1.090028   0.000000
     3  H    1.765473   1.090286   0.000000
     4  H    1.757751   1.089221   1.762234   0.000000
     5  C    2.180845   1.525340   2.164682   2.163750   0.000000
     6  H    2.505800   2.162601   3.068563   2.525337   1.092470
     7  H    3.070225   2.152090   2.527392   2.459024   1.090685
     8  C    2.876163   2.554911   2.779156   3.492604   1.529494
     9  H    3.881841   3.495143   3.774507   4.304816   2.158653
    10  C    2.943055   3.187999   3.515984   4.189934   2.592893
    11  H    2.346629   2.871529   3.110418   3.888499   2.845222
    12  H    3.199190   3.542712   4.138157   4.390972   2.820214
    13  O    4.254736   4.472526   4.604622   5.513317   3.810470
    14  H    4.442195   4.532057   4.438630   5.605264   3.953960
    15  O    3.475838   3.028737   2.726304   3.988483   2.427907
                    6          7          8          9         10
     6  H    0.000000
     7  H    1.754465   0.000000
     8  C    2.144648   2.130524   0.000000
     9  H    2.471036   2.414411   1.110203   0.000000
    10  C    2.800872   3.496710   1.541390   2.117838   0.000000
    11  H    3.155849   3.842682   2.161368   3.034262   1.095369
    12  H    2.587334   3.760222   2.163858   2.444610   1.089794
    13  O    4.069499   4.552176   2.430188   2.599316   1.401152
    14  H    4.442011   4.567150   2.481468   2.715898   1.917491
    15  O    3.331482   2.668903   1.359935   1.928498   2.385141
                   11         12         13         14         15
    11  H    0.000000
    12  H    1.769847   0.000000
    13  O    2.068010   2.019339   0.000000
    14  H    2.387027   2.800172   0.960860   0.000000
    15  O    2.724843   3.306353   2.773755   2.316462   0.000000
 Stoichiometry    C4H9O2(2)
 Framework group  C1[X(C4H9O2)]
 Deg. of freedom    39
 Full point group                 C1      NOp   1
 Largest Abelian subgroup         C1      NOp   1
 Largest concise Abelian subgroup C1      NOp   1
                         Standard orientation:                         
 ---------------------------------------------------------------------
 Center     Atomic      Atomic             Coordinates (Angstroms)
 Number     Number       Type             X           Y           Z
 ---------------------------------------------------------------------
      1          1           0       -1.708612   -1.379361   -0.988254
      2          6           0       -2.120842   -0.459249   -0.573980
      3          1           0       -2.059392    0.314948   -1.339203
      4          1           0       -3.174217   -0.637949   -0.362156
      5          6           0       -1.385715   -0.024388    0.689802
      6          1           0       -1.411094   -0.821468    1.436468
      7          1           0       -1.890046    0.837873    1.127694
      8          6           0        0.072040    0.367563    0.443475
      9          1           0        0.507207    0.735620    1.396216
     10          6           0        0.996874   -0.785466    0.006336
     11          1           0        0.630326   -1.195517   -0.940941
     12          1           0        0.967227   -1.577821    0.753963
     13          8           0        2.325934   -0.356260   -0.105940
     14          1           0        2.316572    0.461381   -0.610546
     15          8           0        0.230052    1.440202   -0.377440
 ---------------------------------------------------------------------
 Rotational constants (GHZ):      6.3412849      2.1922130      1.9343631
 Standard basis: Aug-CC-pVTZ (5D, 7F)
 There are   555 symmetry adapted cartesian basis functions of A   symmetry.
 There are   483 symmetry adapted basis functions of A   symmetry.
   483 basis functions,   675 primitive gaussians,   555 cartesian basis functions
    25 alpha electrons       24 beta electrons
       nuclear repulsion energy       251.4231464651 Hartrees.
 NAtoms=   15 NActive=   15 NUniq=   15 SFac= 1.00D+00 NAtFMM=   60 NAOKFM=F Big=F
 Integral buffers will be    131072 words long.
 Raffenetti 2 integral format.
 Two-electron integral symmetry is turned on.
 Nuclear repulsion after empirical dispersion term =      251.4156946075 Hartrees.
 One-electron integrals computed using PRISM.
 NBasis=   483 RedAO= T EigKep=  6.89D-06  NBF=   483
 NBsUse=   483 1.00D-06 EigRej= -1.00D+00 NBFU=   483
 Initial guess from the checkpoint file:  "2-alkoxybutanol_Conf-wb97-opt.chk"
 B after Tr=     0.000000    0.000000    0.000000
         Rot=    1.000000    0.000006    0.000000    0.000015 Ang=   0.00 deg.
 Initial guess <Sx>= 0.0000 <Sy>= 0.0000 <Sz>= 0.5000 <S**2>= 0.7546 S= 0.5023
 Requested convergence on RMS density matrix=1.00D-08 within 128 cycles.
 Requested convergence on MAX density matrix=1.00D-06.
 Requested convergence on             energy=1.00D-06.
 No special actions if energy rises.
 SCF Done:  E(UwB97XD) =  -308.239218366     A.U. after   14 cycles
            NFock= 14  Conv=0.45D-08     -V/T= 2.0060
 <Sx>= 0.0000 <Sy>= 0.0000 <Sz>= 0.5000 <S**2>= 0.7546 S= 0.5023
 <L.S>= 0.000000000000E+00
 Annihilation of the first spin contaminant:
 S**2 before annihilation     0.7546,   after     0.7500
 Calling FoFJK, ICntrl=      2127 FMM=F ISym2X=0 I1Cent= 0 IOpClX= 1 NMat=1 NMatS=1 NMatT=0.
 ***** Axes restored to original set *****
 -------------------------------------------------------------------
 Center     Atomic                   Forces (Hartrees/Bohr)
 Number     Number              X              Y              Z
 -------------------------------------------------------------------
      1        1           0.000001357   -0.000001050    0.000001756
      2        6          -0.000006826   -0.000005956   -0.000004375
      3        1          -0.000000964    0.000001141    0.000001069
      4        1          -0.000000035    0.000001452   -0.000001743
      5        6           0.000023663   -0.000004677   -0.000016289
      6        1          -0.000004314    0.000002331    0.000004129
      7        1          -0.000004887    0.000005251    0.000009019
      8        6          -0.000008969   -0.000007051    0.000019664
      9        1           0.000002400    0.000000518   -0.000000836
     10        6           0.000016573    0.000004443   -0.000003427
     11        1          -0.000013188    0.000002342    0.000008273
     12        1          -0.000004454    0.000004136    0.000001780
     13        8          -0.000009697   -0.000002934    0.000003974
     14        1           0.000010647    0.000002059   -0.000010189
     15        8          -0.000001306   -0.000002006   -0.000012804
 -------------------------------------------------------------------
 Cartesian Forces:  Max     0.000023663 RMS     0.000007837

 GradGradGradGradGradGradGradGradGradGradGradGradGradGradGradGradGradGrad
 Berny optimization.
 Using GEDIIS/GDIIS optimizer.
 FormGI is forming the generalized inverse of G from B-inverse, IUseBI=4.
 Internal  Forces:  Max     0.000015782 RMS     0.000004755
 Search for a local minimum.
 Step number  10 out of a maximum of   79
 All quantities printed in internal units (Hartrees-Bohrs-Radians)
 Mixed Optimization -- En-DIIS/RFO-DIIS
 Swapping is turned off.
 Update second derivatives using D2CorX and points    2    3    4    5    6
                                                      7    8    9   10
 DE= -6.66D-08 DEPred=-5.34D-08 R= 1.25D+00
 Trust test= 1.25D+00 RLast= 3.36D-03 DXMaxT set to 8.49D-01
 ITU=  0  0  1  1  1  1  1  1  1  0
     Eigenvalues ---    0.00230   0.00328   0.00383   0.00747   0.03036
     Eigenvalues ---    0.03653   0.04297   0.04857   0.05442   0.05578
     Eigenvalues ---    0.05644   0.05807   0.07008   0.08876   0.11431
     Eigenvalues ---    0.12363   0.14089   0.15985   0.16037   0.16084
     Eigenvalues ---    0.17356   0.18684   0.21748   0.23168   0.24752
     Eigenvalues ---    0.26074   0.29009   0.30033   0.33417   0.33821
     Eigenvalues ---    0.34089   0.34147   0.34224   0.34376   0.34440
     Eigenvalues ---    0.34700   0.42510   0.51384   0.54857
 En-DIIS/RFO-DIIS IScMMF=        0 using points:    10    9    8    7    6
 RFO step:  Lambda=-4.56458660D-09.
 DidBck=F Rises=F RFO-DIIS coefs:    1.38370   -0.39902   -0.01378    0.03082   -0.00172
 Iteration  1 RMS(Cart)=  0.00035136 RMS(Int)=  0.00000011
 Iteration  2 RMS(Cart)=  0.00000012 RMS(Int)=  0.00000002
 Variable       Old X    -DE/DX   Delta X   Delta X   Delta X     New X
                                 (Linear)    (Quad)   (Total)
    R1        2.05985   0.00000   0.00000   0.00000   0.00000   2.05986
    R2        2.06034   0.00000   0.00001  -0.00001   0.00000   2.06034
    R3        2.05833   0.00000   0.00000   0.00000   0.00000   2.05833
    R4        2.88247   0.00001  -0.00002   0.00001  -0.00001   2.88246
    R5        2.06447   0.00000   0.00001   0.00000   0.00001   2.06448
    R6        2.06110   0.00000   0.00000   0.00000   0.00000   2.06110
    R7        2.89033  -0.00001  -0.00002  -0.00002  -0.00004   2.89028
    R8        2.09798   0.00000   0.00003  -0.00001   0.00002   2.09799
    R9        2.91280  -0.00001   0.00003  -0.00006  -0.00002   2.91278
   R10        2.56991   0.00001   0.00005   0.00003   0.00008   2.56998
   R11        2.06995   0.00001   0.00001   0.00003   0.00003   2.06998
   R12        2.05941   0.00000   0.00001   0.00000   0.00001   2.05943
   R13        2.64779   0.00000  -0.00006   0.00002  -0.00003   2.64776
   R14        1.81576   0.00001   0.00002   0.00002   0.00004   1.81580
    A1        1.88739   0.00000  -0.00002   0.00001  -0.00001   1.88739
    A2        1.87671   0.00000  -0.00001   0.00001   0.00000   1.87671
    A3        1.95333   0.00000   0.00001  -0.00002   0.00000   1.95333
    A4        1.88336   0.00000  -0.00002   0.00000  -0.00002   1.88334
    A5        1.93040   0.00000   0.00001   0.00000   0.00001   1.93041
    A6        1.93021   0.00000   0.00002  -0.00001   0.00001   1.93022
    A7        1.92524   0.00000   0.00001  -0.00004  -0.00004   1.92520
    A8        1.91259   0.00000   0.00000   0.00003   0.00003   1.91261
    A9        1.98118  -0.00002   0.00003  -0.00006  -0.00003   1.98115
   A10        1.86676   0.00000  -0.00001  -0.00001  -0.00002   1.86675
   A11        1.89567   0.00001   0.00001  -0.00002  -0.00001   1.89565
   A12        1.87840   0.00001  -0.00004   0.00011   0.00007   1.87848
   A13        1.89688   0.00000   0.00002   0.00000   0.00002   1.89690
   A14        2.01068  -0.00001   0.00006  -0.00002   0.00003   2.01072
   A15        1.99334   0.00000  -0.00002  -0.00004  -0.00006   1.99328
   A16        1.82987   0.00000  -0.00001   0.00007   0.00006   1.82994
   A17        1.78339   0.00000  -0.00001  -0.00005  -0.00006   1.78333
   A18        1.92742   0.00000  -0.00005   0.00005   0.00000   1.92742
   A19        1.90129   0.00000  -0.00002   0.00001   0.00000   1.90128
   A20        1.91028   0.00000  -0.00002   0.00000  -0.00003   1.91026
   A21        1.94197  -0.00001  -0.00002  -0.00002  -0.00004   1.94193
   A22        1.88809  -0.00001   0.00000  -0.00007  -0.00007   1.88802
   A23        1.94206   0.00000  -0.00004   0.00009   0.00005   1.94210
   A24        1.87915   0.00001   0.00010  -0.00001   0.00009   1.87925
   A25        1.86869   0.00000  -0.00005   0.00002  -0.00003   1.86866
    D1       -0.99069   0.00000   0.00010   0.00000   0.00011  -0.99059
    D2       -3.04145   0.00000   0.00011   0.00002   0.00013  -3.04132
    D3        1.14127   0.00000   0.00014  -0.00010   0.00004   1.14131
    D4       -3.09643   0.00000   0.00011   0.00000   0.00011  -3.09632
    D5        1.13600   0.00000   0.00011   0.00002   0.00013   1.13613
    D6       -0.96447   0.00000   0.00014  -0.00010   0.00004  -0.96443
    D7        1.10136   0.00000   0.00011   0.00000   0.00011   1.10147
    D8       -0.94940   0.00000   0.00012   0.00002   0.00014  -0.94926
    D9       -3.04987   0.00000   0.00015  -0.00010   0.00005  -3.04982
   D10        3.07349   0.00000  -0.00014  -0.00020  -0.00035   3.07315
   D11       -1.16311   0.00000  -0.00011  -0.00012  -0.00023  -1.16333
   D12        1.09526   0.00000  -0.00013  -0.00012  -0.00025   1.09501
   D13       -1.06140   0.00000  -0.00011  -0.00031  -0.00042  -1.06183
   D14        0.98518   0.00000  -0.00007  -0.00023  -0.00030   0.98488
   D15       -3.03964   0.00000  -0.00010  -0.00023  -0.00033  -3.03996
   D16        0.95380   0.00000  -0.00013  -0.00028  -0.00041   0.95338
   D17        3.00038   0.00000  -0.00009  -0.00020  -0.00029   3.00009
   D18       -1.02443   0.00000  -0.00012  -0.00019  -0.00032  -1.02475
   D19        1.06617   0.00000  -0.00023  -0.00038  -0.00061   1.06556
   D20       -0.99502   0.00000  -0.00020  -0.00030  -0.00051  -0.99552
   D21       -3.06971   0.00000  -0.00030  -0.00027  -0.00058  -3.07028
   D22       -3.13299   0.00000  -0.00018  -0.00034  -0.00051  -3.13350
   D23        1.08901   0.00000  -0.00015  -0.00026  -0.00041   1.08860
   D24       -0.98568   0.00000  -0.00025  -0.00024  -0.00049  -0.98616
   D25       -1.22411   0.00000  -0.00021  -0.00034  -0.00055  -1.22467
   D26        2.99789   0.00000  -0.00019  -0.00027  -0.00045   2.99744
   D27        0.92320   0.00000  -0.00029  -0.00024  -0.00053   0.92267
   D28       -0.83198   0.00001   0.00059   0.00049   0.00108  -0.83090
   D29        1.29177   0.00001   0.00053   0.00055   0.00108   1.29285
   D30       -2.92522   0.00000   0.00056   0.00051   0.00108  -2.92414
         Item               Value     Threshold  Converged?
 Maximum Force            0.000016     0.000450     YES
 RMS     Force            0.000005     0.000300     YES
 Maximum Displacement     0.001451     0.001800     YES
 RMS     Displacement     0.000351     0.001200     YES
 Predicted change in Energy=-1.514866D-08
 Optimization completed.
    -- Stationary point found.
                           ----------------------------
                           !   Optimized Parameters   !
                           ! (Angstroms and Degrees)  !
 --------------------------                            --------------------------
 ! Name  Definition              Value          Derivative Info.                !
 --------------------------------------------------------------------------------
 ! R1    R(1,2)                  1.09           -DE/DX =    0.0                 !
 ! R2    R(2,3)                  1.0903         -DE/DX =    0.0                 !
 ! R3    R(2,4)                  1.0892         -DE/DX =    0.0                 !
 ! R4    R(2,5)                  1.5253         -DE/DX =    0.0                 !
 ! R5    R(5,6)                  1.0925         -DE/DX =    0.0                 !
 ! R6    R(5,7)                  1.0907         -DE/DX =    0.0                 !
 ! R7    R(5,8)                  1.5295         -DE/DX =    0.0                 !
 ! R8    R(8,9)                  1.1102         -DE/DX =    0.0                 !
 ! R9    R(8,10)                 1.5414         -DE/DX =    0.0                 !
 ! R10   R(8,15)                 1.3599         -DE/DX =    0.0                 !
 ! R11   R(10,11)                1.0954         -DE/DX =    0.0                 !
 ! R12   R(10,12)                1.0898         -DE/DX =    0.0                 !
 ! R13   R(10,13)                1.4012         -DE/DX =    0.0                 !
 ! R14   R(13,14)                0.9609         -DE/DX =    0.0                 !
 ! A1    A(1,2,3)              108.1398         -DE/DX =    0.0                 !
 ! A2    A(1,2,4)              107.5273         -DE/DX =    0.0                 !
 ! A3    A(1,2,5)              111.9177         -DE/DX =    0.0                 !
 ! A4    A(3,2,4)              107.9085         -DE/DX =    0.0                 !
 ! A5    A(3,2,5)              110.6037         -DE/DX =    0.0                 !
 ! A6    A(4,2,5)              110.5931         -DE/DX =    0.0                 !
 ! A7    A(2,5,6)              110.308          -DE/DX =    0.0                 !
 ! A8    A(2,5,7)              109.5831         -DE/DX =    0.0                 !
 ! A9    A(2,5,8)              113.5133         -DE/DX =    0.0                 !
 ! A10   A(6,5,7)              106.9577         -DE/DX =    0.0                 !
 ! A11   A(6,5,8)              108.6137         -DE/DX =    0.0                 !
 ! A12   A(7,5,8)              107.6245         -DE/DX =    0.0                 !
 ! A13   A(5,8,9)              108.6831         -DE/DX =    0.0                 !
 ! A14   A(5,8,10)             115.2036         -DE/DX =    0.0                 !
 ! A15   A(5,8,15)             114.21           -DE/DX =    0.0                 !
 ! A16   A(9,8,10)             104.844          -DE/DX =    0.0                 !
 ! A17   A(9,8,15)             102.1808         -DE/DX =    0.0                 !
 ! A18   A(10,8,15)            110.4328         -DE/DX =    0.0                 !
 ! A19   A(8,10,11)            108.9358         -DE/DX =    0.0                 !
 ! A20   A(8,10,12)            109.451          -DE/DX =    0.0                 !
 ! A21   A(8,10,13)            111.2668         -DE/DX =    0.0                 !
 ! A22   A(11,10,12)           108.1795         -DE/DX =    0.0                 !
 ! A23   A(11,10,13)           111.2717         -DE/DX =    0.0                 !
 ! A24   A(12,10,13)           107.6676         -DE/DX =    0.0                 !
 ! A25   A(10,13,14)           107.0679         -DE/DX =    0.0                 !
 ! D1    D(1,2,5,6)            -56.7624         -DE/DX =    0.0                 !
 ! D2    D(1,2,5,7)           -174.2621         -DE/DX =    0.0                 !
 ! D3    D(1,2,5,8)             65.39           -DE/DX =    0.0                 !
 ! D4    D(3,2,5,6)           -177.4122         -DE/DX =    0.0                 !
 ! D5    D(3,2,5,7)             65.0881         -DE/DX =    0.0                 !
 ! D6    D(3,2,5,8)            -55.2598         -DE/DX =    0.0                 !
 ! D7    D(4,2,5,6)             63.103          -DE/DX =    0.0                 !
 ! D8    D(4,2,5,7)            -54.3967         -DE/DX =    0.0                 !
 ! D9    D(4,2,5,8)           -174.7446         -DE/DX =    0.0                 !
 ! D10   D(2,5,8,9)            176.0982         -DE/DX =    0.0                 !
 ! D11   D(2,5,8,10)           -66.641          -DE/DX =    0.0                 !
 ! D12   D(2,5,8,15)            62.7538         -DE/DX =    0.0                 !
 ! D13   D(6,5,8,9)            -60.814          -DE/DX =    0.0                 !
 ! D14   D(6,5,8,10)            56.4468         -DE/DX =    0.0                 !
 ! D15   D(6,5,8,15)          -174.1584         -DE/DX =    0.0                 !
 ! D16   D(7,5,8,9)             54.6486         -DE/DX =    0.0                 !
 ! D17   D(7,5,8,10)           171.9094         -DE/DX =    0.0                 !
 ! D18   D(7,5,8,15)           -58.6958         -DE/DX =    0.0                 !
 ! D19   D(5,8,10,11)           61.087          -DE/DX =    0.0                 !
 ! D20   D(5,8,10,12)          -57.0102         -DE/DX =    0.0                 !
 ! D21   D(5,8,10,13)         -175.8812         -DE/DX =    0.0                 !
 ! D22   D(9,8,10,11)         -179.507          -DE/DX =    0.0                 !
 ! D23   D(9,8,10,12)           62.3959         -DE/DX =    0.0                 !
 ! D24   D(9,8,10,13)          -56.4751         -DE/DX =    0.0                 !
 ! D25   D(15,8,10,11)         -70.1364         -DE/DX =    0.0                 !
 ! D26   D(15,8,10,12)         171.7664         -DE/DX =    0.0                 !
 ! D27   D(15,8,10,13)          52.8954         -DE/DX =    0.0                 !
 ! D28   D(8,10,13,14)         -47.6691         -DE/DX =    0.0                 !
 ! D29   D(11,10,13,14)         74.0131         -DE/DX =    0.0                 !
 ! D30   D(12,10,13,14)       -167.6027         -DE/DX =    0.0                 !
 --------------------------------------------------------------------------------
 GradGradGradGradGradGradGradGradGradGradGradGradGradGradGradGradGradGrad

                          Input orientation:                          
 ---------------------------------------------------------------------
 Center     Atomic      Atomic             Coordinates (Angstroms)
 Number     Number       Type             X           Y           Z
 ---------------------------------------------------------------------
      1          1           0       -1.928703    0.648420    0.231772
      2          6           0       -1.257355    1.347217   -0.267363
      3          1           0       -1.334866    1.183254   -1.342460
      4          1           0       -1.615090    2.353953   -0.055444
      5          6           0        0.185713    1.181529    0.198218
      6          1           0        0.250561    1.301549    1.282136
      7          1           0        0.804990    1.961840   -0.245860
      8          6           0        0.798171   -0.167688   -0.181073
      9          1           0        1.863444   -0.175138    0.131475
     10          6           0        0.173268   -1.391667    0.516963
     11          1           0       -0.885930   -1.453751    0.244789
     12          1           0        0.239896   -1.266472    1.597490
     13          8           0        0.853926   -2.569862    0.182614
     14          1           0        0.961426   -2.572181   -0.772210
     15          8           0        0.890747   -0.381202   -1.520948
 ---------------------------------------------------------------------
                    Distance matrix (angstroms):
                    1          2          3          4          5
     1  H    0.000000
     2  C    1.090028   0.000000
     3  H    1.765473   1.090286   0.000000
     4  H    1.757751   1.089221   1.762234   0.000000
     5  C    2.180845   1.525340   2.164682   2.163750   0.000000
     6  H    2.505800   2.162601   3.068563   2.525337   1.092470
     7  H    3.070225   2.152090   2.527392   2.459024   1.090685
     8  C    2.876163   2.554911   2.779156   3.492604   1.529494
     9  H    3.881841   3.495143   3.774507   4.304816   2.158653
    10  C    2.943055   3.187999   3.515984   4.189934   2.592893
    11  H    2.346629   2.871529   3.110418   3.888499   2.845222
    12  H    3.199190   3.542712   4.138157   4.390972   2.820214
    13  O    4.254736   4.472526   4.604622   5.513317   3.810470
    14  H    4.442195   4.532057   4.438630   5.605264   3.953960
    15  O    3.475838   3.028737   2.726304   3.988483   2.427907
                    6          7          8          9         10
     6  H    0.000000
     7  H    1.754465   0.000000
     8  C    2.144648   2.130524   0.000000
     9  H    2.471036   2.414411   1.110203   0.000000
    10  C    2.800872   3.496710   1.541390   2.117838   0.000000
    11  H    3.155849   3.842682   2.161368   3.034262   1.095369
    12  H    2.587334   3.760222   2.163858   2.444610   1.089794
    13  O    4.069499   4.552176   2.430188   2.599316   1.401152
    14  H    4.442011   4.567150   2.481468   2.715898   1.917491
    15  O    3.331482   2.668903   1.359935   1.928498   2.385141
                   11         12         13         14         15
    11  H    0.000000
    12  H    1.769847   0.000000
    13  O    2.068010   2.019339   0.000000
    14  H    2.387027   2.800172   0.960860   0.000000
    15  O    2.724843   3.306353   2.773755   2.316462   0.000000
 Stoichiometry    C4H9O2(2)
 Framework group  C1[X(C4H9O2)]
 Deg. of freedom    39
 Full point group                 C1      NOp   1
 Largest Abelian subgroup         C1      NOp   1
 Largest concise Abelian subgroup C1      NOp   1
                         Standard orientation:                         
 ---------------------------------------------------------------------
 Center     Atomic      Atomic             Coordinates (Angstroms)
 Number     Number       Type             X           Y           Z
 ---------------------------------------------------------------------
      1          1           0       -1.708612   -1.379361   -0.988254
      2          6           0       -2.120842   -0.459249   -0.573980
      3          1           0       -2.059392    0.314948   -1.339203
      4          1           0       -3.174217   -0.637949   -0.362156
      5          6           0       -1.385715   -0.024388    0.689802
      6          1           0       -1.411094   -0.821468    1.436468
      7          1           0       -1.890046    0.837873    1.127694
      8          6           0        0.072040    0.367563    0.443475
      9          1           0        0.507207    0.735620    1.396216
     10          6           0        0.996874   -0.785466    0.006336
     11          1           0        0.630326   -1.195517   -0.940941
     12          1           0        0.967227   -1.577821    0.753963
     13          8           0        2.325934   -0.356260   -0.105940
     14          1           0        2.316572    0.461381   -0.610546
     15          8           0        0.230052    1.440202   -0.377440
 ---------------------------------------------------------------------
 Rotational constants (GHZ):      6.3412849      2.1922130      1.9343631

 **********************************************************************

            Population analysis using the SCF density.

 **********************************************************************

 Orbital symmetries:
 Alpha Orbitals:
       Occupied  (A) (A) (A) (A) (A) (A) (A) (A) (A) (A) (A) (A)
                 (A) (A) (A) (A) (A) (A) (A) (A) (A) (A) (A) (A)
                 (A)
       Virtual   (A) (A) (A) (A) (A) (A) (A) (A) (A) (A) (A) (A)
                 (A) (A) (A) (A) (A) (A) (A) (A) (A) (A) (A) (A)
                 (A) (A) (A) (A) (A) (A) (A) (A) (A) (A) (A) (A)
                 (A) (A) (A) (A) (A) (A) (A) (A) (A) (A) (A) (A)
                 (A) (A) (A) (A) (A) (A) (A) (A) (A) (A) (A) (A)
                 (A) (A) (A) (A) (A) (A) (A) (A) (A) (A) (A) (A)
                 (A) (A) (A) (A) (A) (A) (A) (A) (A) (A) (A) (A)
                 (A) (A) (A) (A) (A) (A) (A) (A) (A) (A) (A) (A)
                 (A) (A) (A) (A) (A) (A) (A) (A) (A) (A) (A) (A)
                 (A) (A) (A) (A) (A) (A) (A) (A) (A) (A) (A) (A)
                 (A) (A) (A) (A) (A) (A) (A) (A) (A) (A) (A) (A)
                 (A) (A) (A) (A) (A) (A) (A) (A) (A) (A) (A) (A)
                 (A) (A) (A) (A) (A) (A) (A) (A) (A) (A) (A) (A)
                 (A) (A) (A) (A) (A) (A) (A) (A) (A) (A) (A) (A)
                 (A) (A) (A) (A) (A) (A) (A) (A) (A) (A) (A) (A)
                 (A) (A) (A) (A) (A) (A) (A) (A) (A) (A) (A) (A)
                 (A) (A) (A) (A) (A) (A) (A) (A) (A) (A) (A) (A)
                 (A) (A) (A) (A) (A) (A) (A) (A) (A) (A) (A) (A)
                 (A) (A) (A) (A) (A) (A) (A) (A) (A) (A) (A) (A)
                 (A) (A) (A) (A) (A) (A) (A) (A) (A) (A) (A) (A)
                 (A) (A) (A) (A) (A) (A) (A) (A) (A) (A) (A) (A)
                 (A) (A) (A) (A) (A) (A) (A) (A) (A) (A) (A) (A)
                 (A) (A) (A) (A) (A) (A) (A) (A) (A) (A) (A) (A)
                 (A) (A) (A) (A) (A) (A) (A) (A) (A) (A) (A) (A)
                 (A) (A) (A) (A) (A) (A) (A) (A) (A) (A) (A) (A)
                 (A) (A) (A) (A) (A) (A) (A) (A) (A) (A) (A) (A)
                 (A) (A) (A) (A) (A) (A) (A) (A) (A) (A) (A) (A)
                 (A) (A) (A) (A) (A) (A) (A) (A) (A) (A) (A) (A)
                 (A) (A) (A) (A) (A) (A) (A) (A) (A) (A) (A) (A)
                 (A) (A) (A) (A) (A) (A) (A) (A) (A) (A) (A) (A)
                 (A) (A) (A) (A) (A) (A) (A) (A) (A) (A) (A) (A)
                 (A) (A) (A) (A) (A) (A) (A) (A) (A) (A) (A) (A)
                 (A) (A) (A) (A) (A) (A) (A) (A) (A) (A) (A) (A)
                 (A) (A) (A) (A) (A) (A) (A) (A) (A) (A) (A) (A)
                 (A) (A) (A) (A) (A) (A) (A) (A) (A) (A) (A) (A)
                 (A) (A) (A) (A) (A) (A) (A) (A) (A) (A) (A) (A)
                 (A) (A) (A) (A) (A) (A) (A) (A) (A) (A) (A) (A)
                 (A) (A) (A) (A) (A) (A) (A) (A) (A) (A) (A) (A)
                 (A) (A)
 Beta  Orbitals:
       Occupied  (A) (A) (A) (A) (A) (A) (A) (A) (A) (A) (A) (A)
                 (A) (A) (A) (A) (A) (A) (A) (A) (A) (A) (A) (A)
       Virtual   (A) (A) (A) (A) (A) (A) (A) (A) (A) (A) (A) (A)
                 (A) (A) (A) (A) (A) (A) (A) (A) (A) (A) (A) (A)
                 (A) (A) (A) (A) (A) (A) (A) (A) (A) (A) (A) (A)
                 (A) (A) (A) (A) (A) (A) (A) (A) (A) (A) (A) (A)
                 (A) (A) (A) (A) (A) (A) (A) (A) (A) (A) (A) (A)
                 (A) (A) (A) (A) (A) (A) (A) (A) (A) (A) (A) (A)
                 (A) (A) (A) (A) (A) (A) (A) (A) (A) (A) (A) (A)
                 (A) (A) (A) (A) (A) (A) (A) (A) (A) (A) (A) (A)
                 (A) (A) (A) (A) (A) (A) (A) (A) (A) (A) (A) (A)
                 (A) (A) (A) (A) (A) (A) (A) (A) (A) (A) (A) (A)
                 (A) (A) (A) (A) (A) (A) (A) (A) (A) (A) (A) (A)
                 (A) (A) (A) (A) (A) (A) (A) (A) (A) (A) (A) (A)
                 (A) (A) (A) (A) (A) (A) (A) (A) (A) (A) (A) (A)
                 (A) (A) (A) (A) (A) (A) (A) (A) (A) (A) (A) (A)
                 (A) (A) (A) (A) (A) (A) (A) (A) (A) (A) (A) (A)
                 (A) (A) (A) (A) (A) (A) (A) (A) (A) (A) (A) (A)
                 (A) (A) (A) (A) (A) (A) (A) (A) (A) (A) (A) (A)
                 (A) (A) (A) (A) (A) (A) (A) (A) (A) (A) (A) (A)
                 (A) (A) (A) (A) (A) (A) (A) (A) (A) (A) (A) (A)
                 (A) (A) (A) (A) (A) (A) (A) (A) (A) (A) (A) (A)
                 (A) (A) (A) (A) (A) (A) (A) (A) (A) (A) (A) (A)
                 (A) (A) (A) (A) (A) (A) (A) (A) (A) (A) (A) (A)
                 (A) (A) (A) (A) (A) (A) (A) (A) (A) (A) (A) (A)
                 (A) (A) (A) (A) (A) (A) (A) (A) (A) (A) (A) (A)
                 (A) (A) (A) (A) (A) (A) (A) (A) (A) (A) (A) (A)
                 (A) (A) (A) (A) (A) (A) (A) (A) (A) (A) (A) (A)
                 (A) (A) (A) (A) (A) (A) (A) (A) (A) (A) (A) (A)
                 (A) (A) (A) (A) (A) (A) (A) (A) (A) (A) (A) (A)
                 (A) (A) (A) (A) (A) (A) (A) (A) (A) (A) (A) (A)
                 (A) (A) (A) (A) (A) (A) (A) (A) (A) (A) (A) (A)
                 (A) (A) (A) (A) (A) (A) (A) (A) (A) (A) (A) (A)
                 (A) (A) (A) (A) (A) (A) (A) (A) (A) (A) (A) (A)
                 (A) (A) (A) (A) (A) (A) (A) (A) (A) (A) (A) (A)
                 (A) (A) (A) (A) (A) (A) (A) (A) (A) (A) (A) (A)
                 (A) (A) (A) (A) (A) (A) (A) (A) (A) (A) (A) (A)
                 (A) (A) (A) (A) (A) (A) (A) (A) (A) (A) (A) (A)
                 (A) (A) (A) (A) (A) (A) (A) (A) (A) (A) (A) (A)
                 (A) (A) (A) (A) (A) (A) (A) (A) (A) (A) (A) (A)
                 (A) (A) (A)
 The electronic state is 2-A.
 Alpha  occ. eigenvalues --  -19.30480 -19.25698 -10.35276 -10.34146 -10.29615
 Alpha  occ. eigenvalues --  -10.28275  -1.15827  -1.12601  -0.89531  -0.82065
 Alpha  occ. eigenvalues --   -0.75164  -0.67685  -0.62633  -0.58464  -0.55930
 Alpha  occ. eigenvalues --   -0.54532  -0.52805  -0.50705  -0.48103  -0.45504
 Alpha  occ. eigenvalues --   -0.44653  -0.43388  -0.40991  -0.38723  -0.35689
 Alpha virt. eigenvalues --    0.02940   0.03675   0.04137   0.04237   0.05897
 Alpha virt. eigenvalues --    0.05982   0.06133   0.06541   0.07930   0.09887
 Alpha virt. eigenvalues --    0.10909   0.11435   0.11929   0.12255   0.12528
 Alpha virt. eigenvalues --    0.12614   0.12890   0.13161   0.14047   0.14593
 Alpha virt. eigenvalues --    0.15219   0.16004   0.17477   0.18666   0.19027
 Alpha virt. eigenvalues --    0.19335   0.20126   0.21688   0.22078   0.22826
 Alpha virt. eigenvalues --    0.23267   0.23914   0.24245   0.24814   0.25612
 Alpha virt. eigenvalues --    0.26111   0.26990   0.27751   0.28111   0.28522
 Alpha virt. eigenvalues --    0.29567   0.30343   0.30941   0.31566   0.32905
 Alpha virt. eigenvalues --    0.33558   0.33847   0.34539   0.34790   0.35567
 Alpha virt. eigenvalues --    0.35811   0.36515   0.37104   0.37723   0.38498
 Alpha virt. eigenvalues --    0.38816   0.38970   0.39572   0.40175   0.40768
 Alpha virt. eigenvalues --    0.41308   0.42233   0.42650   0.43273   0.43953
 Alpha virt. eigenvalues --    0.44310   0.45326   0.45675   0.45924   0.46284
 Alpha virt. eigenvalues --    0.46908   0.48558   0.49465   0.50133   0.50236
 Alpha virt. eigenvalues --    0.50919   0.51402   0.52760   0.53390   0.54177
 Alpha virt. eigenvalues --    0.54788   0.55504   0.56542   0.57510   0.58127
 Alpha virt. eigenvalues --    0.58466   0.58927   0.60063   0.60964   0.62269
 Alpha virt. eigenvalues --    0.63685   0.64168   0.64873   0.66081   0.66390
 Alpha virt. eigenvalues --    0.68216   0.69368   0.69810   0.71362   0.71861
 Alpha virt. eigenvalues --    0.72442   0.74020   0.75735   0.76376   0.76717
 Alpha virt. eigenvalues --    0.77328   0.78487   0.78939   0.79767   0.80264
 Alpha virt. eigenvalues --    0.80982   0.81332   0.82382   0.83578   0.84124
 Alpha virt. eigenvalues --    0.85331   0.85631   0.86968   0.88144   0.88781
 Alpha virt. eigenvalues --    0.90329   0.90597   0.91581   0.93389   0.93472
 Alpha virt. eigenvalues --    0.94426   0.95245   0.96554   0.97036   0.98030
 Alpha virt. eigenvalues --    0.99314   1.00254   1.00658   1.00866   1.02382
 Alpha virt. eigenvalues --    1.03073   1.03829   1.03989   1.05450   1.05791
 Alpha virt. eigenvalues --    1.07133   1.07762   1.08446   1.09339   1.10958
 Alpha virt. eigenvalues --    1.11576   1.12328   1.13339   1.13546   1.14444
 Alpha virt. eigenvalues --    1.15870   1.17089   1.17777   1.18864   1.19587
 Alpha virt. eigenvalues --    1.19975   1.21602   1.22205   1.22897   1.23887
 Alpha virt. eigenvalues --    1.25399   1.27316   1.28450   1.29255   1.29886
 Alpha virt. eigenvalues --    1.30685   1.31826   1.33687   1.34250   1.35132
 Alpha virt. eigenvalues --    1.37127   1.37826   1.38586   1.39789   1.41584
 Alpha virt. eigenvalues --    1.41934   1.42554   1.43443   1.45399   1.46148
 Alpha virt. eigenvalues --    1.46706   1.47533   1.47988   1.48707   1.49326
 Alpha virt. eigenvalues --    1.50708   1.52033   1.53554   1.54779   1.55636
 Alpha virt. eigenvalues --    1.56558   1.57169   1.57972   1.59142   1.59441
 Alpha virt. eigenvalues --    1.61902   1.62461   1.62855   1.63866   1.64643
 Alpha virt. eigenvalues --    1.65722   1.67679   1.67847   1.68693   1.69487
 Alpha virt. eigenvalues --    1.70469   1.72312   1.73374   1.74334   1.74900
 Alpha virt. eigenvalues --    1.75694   1.77813   1.78696   1.79162   1.79806
 Alpha virt. eigenvalues --    1.81434   1.82966   1.83907   1.84698   1.87605
 Alpha virt. eigenvalues --    1.88554   1.90087   1.90534   1.91424   1.92196
 Alpha virt. eigenvalues --    1.94147   1.95795   1.97563   1.98111   2.01495
 Alpha virt. eigenvalues --    2.02713   2.03790   2.06879   2.07374   2.08266
 Alpha virt. eigenvalues --    2.12037   2.12186   2.14729   2.15203   2.15707
 Alpha virt. eigenvalues --    2.17516   2.20723   2.22539   2.24249   2.25667
 Alpha virt. eigenvalues --    2.27222   2.27823   2.29809   2.32108   2.33399
 Alpha virt. eigenvalues --    2.36045   2.37325   2.38978   2.41814   2.42508
 Alpha virt. eigenvalues --    2.45842   2.46684   2.48661   2.50292   2.51701
 Alpha virt. eigenvalues --    2.55134   2.57340   2.62494   2.63536   2.64784
 Alpha virt. eigenvalues --    2.67328   2.70079   2.70835   2.75439   2.79325
 Alpha virt. eigenvalues --    2.81808   2.83395   2.83752   2.87386   2.91369
 Alpha virt. eigenvalues --    2.93824   2.95033   2.96767   3.00169   3.03204
 Alpha virt. eigenvalues --    3.07560   3.09279   3.11501   3.17008   3.19138
 Alpha virt. eigenvalues --    3.21089   3.22061   3.26186   3.30203   3.32271
 Alpha virt. eigenvalues --    3.33813   3.35591   3.36292   3.37468   3.40672
 Alpha virt. eigenvalues --    3.45595   3.46560   3.47060   3.47689   3.48234
 Alpha virt. eigenvalues --    3.49709   3.52109   3.52376   3.53385   3.55670
 Alpha virt. eigenvalues --    3.56293   3.59622   3.61270   3.63310   3.65394
 Alpha virt. eigenvalues --    3.66905   3.68869   3.69526   3.70810   3.72699
 Alpha virt. eigenvalues --    3.73973   3.75934   3.77418   3.77740   3.79091
 Alpha virt. eigenvalues --    3.80104   3.83719   3.84629   3.88263   3.88476
 Alpha virt. eigenvalues --    3.90874   3.91287   3.93838   3.95154   3.95548
 Alpha virt. eigenvalues --    3.98353   4.00471   4.01965   4.03275   4.04855
 Alpha virt. eigenvalues --    4.06053   4.08568   4.10533   4.12629   4.13346
 Alpha virt. eigenvalues --    4.15136   4.16772   4.18698   4.20348   4.22380
 Alpha virt. eigenvalues --    4.26345   4.28603   4.29079   4.32195   4.35088
 Alpha virt. eigenvalues --    4.36233   4.38811   4.41665   4.43531   4.45581
 Alpha virt. eigenvalues --    4.47661   4.48227   4.50462   4.54228   4.55705
 Alpha virt. eigenvalues --    4.57304   4.58783   4.60126   4.60568   4.63996
 Alpha virt. eigenvalues --    4.65196   4.65702   4.68250   4.70299   4.73572
 Alpha virt. eigenvalues --    4.74674   4.79099   4.80999   4.83987   4.84509
 Alpha virt. eigenvalues --    4.87343   4.91790   4.93439   4.94965   4.96704
 Alpha virt. eigenvalues --    4.97547   4.98797   5.00701   5.03635   5.03934
 Alpha virt. eigenvalues --    5.05971   5.08687   5.11330   5.13561   5.14862
 Alpha virt. eigenvalues --    5.17026   5.17324   5.20764   5.22918   5.24531
 Alpha virt. eigenvalues --    5.26294   5.30151   5.31835   5.34050   5.36211
 Alpha virt. eigenvalues --    5.38862   5.40294   5.43588   5.44527   5.46673
 Alpha virt. eigenvalues --    5.53890   5.55795   5.58183   5.63600   5.66809
 Alpha virt. eigenvalues --    5.74455   5.76101   5.77510   5.86181   5.89494
 Alpha virt. eigenvalues --    5.93289   5.96772   5.97381   5.97794   6.00182
 Alpha virt. eigenvalues --    6.07249   6.22091   6.30961   6.31802   6.34832
 Alpha virt. eigenvalues --    6.43191   6.47123   6.51618   6.55081   6.58032
 Alpha virt. eigenvalues --    6.61994   6.62240   6.67500   6.67814   6.75056
 Alpha virt. eigenvalues --    6.79078   6.82674   6.95503   6.96332   7.01593
 Alpha virt. eigenvalues --    7.04946   7.08124   7.11927   7.16611   7.27957
 Alpha virt. eigenvalues --    7.37091   7.43300   7.47978   7.48601   7.58248
 Alpha virt. eigenvalues --    7.82890   8.21613  14.54692  15.71863  16.92022
 Alpha virt. eigenvalues --   17.22768  17.55083  18.55600
  Beta  occ. eigenvalues --  -19.28546 -19.25690 -10.35309 -10.34079 -10.29596
  Beta  occ. eigenvalues --  -10.28268  -1.14099  -1.09107  -0.88835  -0.81494
  Beta  occ. eigenvalues --   -0.74802  -0.66567  -0.61383  -0.57394  -0.55432
  Beta  occ. eigenvalues --   -0.53285  -0.51818  -0.49842  -0.45889  -0.44636
  Beta  occ. eigenvalues --   -0.44272  -0.42836  -0.38018  -0.35034
  Beta virt. eigenvalues --   -0.07418   0.03018   0.03815   0.04205   0.04262
  Beta virt. eigenvalues --    0.05900   0.06091   0.06159   0.06586   0.08048
  Beta virt. eigenvalues --    0.09944   0.11022   0.11473   0.12011   0.12271
  Beta virt. eigenvalues --    0.12636   0.12744   0.12904   0.13245   0.14135
  Beta virt. eigenvalues --    0.14657   0.15258   0.16063   0.17626   0.18786
  Beta virt. eigenvalues --    0.19096   0.19390   0.20209   0.21749   0.22185
  Beta virt. eigenvalues --    0.22886   0.23618   0.23983   0.24352   0.24860
  Beta virt. eigenvalues --    0.25807   0.26383   0.27211   0.27793   0.28157
  Beta virt. eigenvalues --    0.28675   0.29680   0.30410   0.31063   0.31629
  Beta virt. eigenvalues --    0.33019   0.33594   0.33881   0.34606   0.35018
  Beta virt. eigenvalues --    0.35624   0.35830   0.36732   0.37159   0.37779
  Beta virt. eigenvalues --    0.38705   0.38843   0.39248   0.39651   0.40284
  Beta virt. eigenvalues --    0.40796   0.41379   0.42294   0.42835   0.43328
  Beta virt. eigenvalues --    0.44036   0.44332   0.45438   0.45725   0.46007
  Beta virt. eigenvalues --    0.46347   0.46953   0.48657   0.49514   0.50216
  Beta virt. eigenvalues --    0.50500   0.50934   0.51474   0.52859   0.53440
  Beta virt. eigenvalues --    0.54268   0.54880   0.55723   0.56611   0.57560
  Beta virt. eigenvalues --    0.58312   0.58529   0.59259   0.60141   0.61083
  Beta virt. eigenvalues --    0.62494   0.63883   0.64279   0.64936   0.66211
  Beta virt. eigenvalues --    0.66601   0.68368   0.69566   0.69894   0.71441
  Beta virt. eigenvalues --    0.72030   0.72525   0.74177   0.75777   0.76432
  Beta virt. eigenvalues --    0.76760   0.77380   0.78519   0.78985   0.79881
  Beta virt. eigenvalues --    0.80413   0.81091   0.81390   0.82423   0.83600
  Beta virt. eigenvalues --    0.84175   0.85414   0.85732   0.87007   0.88271
  Beta virt. eigenvalues --    0.88878   0.90340   0.90641   0.91733   0.93487
  Beta virt. eigenvalues --    0.93496   0.94463   0.95347   0.96651   0.97193
  Beta virt. eigenvalues --    0.98144   0.99366   1.00360   1.00754   1.00945
  Beta virt. eigenvalues --    1.02387   1.03112   1.03914   1.04110   1.05555
  Beta virt. eigenvalues --    1.05792   1.07220   1.07858   1.08470   1.09366
  Beta virt. eigenvalues --    1.11212   1.11671   1.12382   1.13524   1.13817
  Beta virt. eigenvalues --    1.14485   1.15999   1.17131   1.18294   1.18959
  Beta virt. eigenvalues --    1.19641   1.20034   1.21761   1.22263   1.23044
  Beta virt. eigenvalues --    1.23964   1.25448   1.27422   1.28628   1.29355
  Beta virt. eigenvalues --    1.29959   1.30742   1.31914   1.33849   1.34280
  Beta virt. eigenvalues --    1.35200   1.37144   1.37907   1.38751   1.40168
  Beta virt. eigenvalues --    1.41704   1.42074   1.42875   1.43500   1.45570
  Beta virt. eigenvalues --    1.46286   1.46840   1.47566   1.48073   1.48788
  Beta virt. eigenvalues --    1.49430   1.50761   1.52066   1.53663   1.54941
  Beta virt. eigenvalues --    1.55724   1.56684   1.57219   1.57996   1.59193
  Beta virt. eigenvalues --    1.59458   1.61946   1.62483   1.62888   1.63943
  Beta virt. eigenvalues --    1.64711   1.65821   1.67752   1.68073   1.68816
  Beta virt. eigenvalues --    1.69600   1.70544   1.72554   1.73487   1.74474
  Beta virt. eigenvalues --    1.75022   1.75891   1.77945   1.79068   1.79258
  Beta virt. eigenvalues --    1.80036   1.81521   1.83133   1.84107   1.84797
  Beta virt. eigenvalues --    1.87799   1.88712   1.90428   1.90722   1.91530
  Beta virt. eigenvalues --    1.92285   1.94306   1.96193   1.97873   1.98266
  Beta virt. eigenvalues --    2.01710   2.02858   2.03933   2.06914   2.07584
  Beta virt. eigenvalues --    2.08665   2.12234   2.12316   2.14915   2.15292
  Beta virt. eigenvalues --    2.15770   2.17656   2.21148   2.22857   2.24706
  Beta virt. eigenvalues --    2.25944   2.27542   2.28060   2.30274   2.32364
  Beta virt. eigenvalues --    2.33799   2.36287   2.37907   2.39179   2.42605
  Beta virt. eigenvalues --    2.43235   2.46115   2.47190   2.49637   2.50400
  Beta virt. eigenvalues --    2.52819   2.55685   2.57900   2.63018   2.64012
  Beta virt. eigenvalues --    2.65019   2.67565   2.70386   2.71343   2.75713
  Beta virt. eigenvalues --    2.79766   2.81987   2.83909   2.84758   2.88413
  Beta virt. eigenvalues --    2.91689   2.94128   2.95407   2.97165   3.00593
  Beta virt. eigenvalues --    3.03504   3.08261   3.09681   3.11657   3.17121
  Beta virt. eigenvalues --    3.19260   3.21164   3.22141   3.26311   3.30368
  Beta virt. eigenvalues --    3.32421   3.34007   3.35686   3.36497   3.37599
  Beta virt. eigenvalues --    3.40840   3.45683   3.46653   3.47168   3.47840
  Beta virt. eigenvalues --    3.48331   3.49901   3.52316   3.52569   3.53466
  Beta virt. eigenvalues --    3.55753   3.56396   3.59829   3.61529   3.63435
  Beta virt. eigenvalues --    3.65541   3.67092   3.69086   3.69750   3.70912
  Beta virt. eigenvalues --    3.72825   3.74152   3.76115   3.77510   3.77875
  Beta virt. eigenvalues --    3.79252   3.80221   3.83997   3.84750   3.88387
  Beta virt. eigenvalues --    3.88679   3.91000   3.91408   3.94032   3.95249
  Beta virt. eigenvalues --    3.95792   3.98592   4.00623   4.02133   4.03326
  Beta virt. eigenvalues --    4.05180   4.06254   4.08898   4.10865   4.13069
  Beta virt. eigenvalues --    4.13545   4.15483   4.16906   4.19611   4.20929
  Beta virt. eigenvalues --    4.22807   4.26531   4.28790   4.29657   4.32901
  Beta virt. eigenvalues --    4.35303   4.36437   4.38996   4.41909   4.43693
  Beta virt. eigenvalues --    4.45712   4.47917   4.48537   4.50610   4.54547
  Beta virt. eigenvalues --    4.55846   4.57684   4.59283   4.60436   4.60684
  Beta virt. eigenvalues --    4.64116   4.65409   4.65823   4.68376   4.70819
  Beta virt. eigenvalues --    4.74032   4.75054   4.79389   4.81306   4.84138
  Beta virt. eigenvalues --    4.84829   4.87782   4.92374   4.94037   4.95495
  Beta virt. eigenvalues --    4.97182   4.98295   4.99016   5.00881   5.04256
  Beta virt. eigenvalues --    5.04884   5.06269   5.08906   5.11528   5.13906
  Beta virt. eigenvalues --    5.15001   5.17132   5.17589   5.20937   5.23064
  Beta virt. eigenvalues --    5.25089   5.26498   5.30362   5.32048   5.34286
  Beta virt. eigenvalues --    5.36375   5.39191   5.40638   5.43935   5.44705
  Beta virt. eigenvalues --    5.46828   5.54110   5.56102   5.58609   5.63737
  Beta virt. eigenvalues --    5.67207   5.74563   5.76247   5.77664   5.86588
  Beta virt. eigenvalues --    5.89694   5.94506   5.96944   5.97733   5.97962
  Beta virt. eigenvalues --    6.00887   6.07447   6.22402   6.31228   6.34736
  Beta virt. eigenvalues --    6.38407   6.47146   6.48689   6.52067   6.55203
  Beta virt. eigenvalues --    6.59059   6.62584   6.63012   6.70231   6.70934
  Beta virt. eigenvalues --    6.76730   6.82174   6.84109   6.95588   7.00326
  Beta virt. eigenvalues --    7.05017   7.08074   7.12260   7.13680   7.17134
  Beta virt. eigenvalues --    7.28127   7.38530   7.48835   7.49815   7.50476
  Beta virt. eigenvalues --    7.58574   7.82945   8.21634  14.57968  15.71888
  Beta virt. eigenvalues --   16.92066  17.22854  17.55120  18.55683
          Condensed to atoms (all electrons):
               1          2          3          4          5          6
     1  H    0.363787   0.338555   0.007562  -0.008283   0.010828  -0.011896
     2  C    0.338555   5.827877   0.371800   0.488385   0.012499  -0.053024
     3  H    0.007562   0.371800   0.327014   0.002931   0.016555  -0.000054
     4  H   -0.008283   0.488385   0.002931   0.373720  -0.047682  -0.011225
     5  C    0.010828   0.012499   0.016555  -0.047682   5.581307   0.413388
     6  H   -0.011896  -0.053024  -0.000054  -0.011225   0.413388   0.432799
     7  H    0.004742  -0.062293  -0.001697  -0.008115   0.489500  -0.002890
     8  C   -0.003606   0.004960  -0.002790  -0.016164  -0.045762  -0.008014
     9  H    0.005145   0.027260   0.002533  -0.000176  -0.112622  -0.022191
    10  C   -0.008199  -0.051380  -0.004277  -0.001402   0.052609   0.026037
    11  H   -0.008095   0.001491  -0.000954  -0.000515  -0.008726   0.011529
    12  H    0.002319  -0.001112   0.000398  -0.000029   0.010333  -0.006278
    13  O   -0.000149  -0.000085   0.000328   0.000138  -0.000889  -0.001042
    14  H    0.000351   0.001643  -0.000331   0.000026  -0.002261   0.000677
    15  O   -0.000213   0.021791   0.007096   0.003904   0.081241  -0.014058
               7          8          9         10         11         12
     1  H    0.004742  -0.003606   0.005145  -0.008199  -0.008095   0.002319
     2  C   -0.062293   0.004960   0.027260  -0.051380   0.001491  -0.001112
     3  H   -0.001697  -0.002790   0.002533  -0.004277  -0.000954   0.000398
     4  H   -0.008115  -0.016164  -0.000176  -0.001402  -0.000515  -0.000029
     5  C    0.489500  -0.045762  -0.112622   0.052609  -0.008726   0.010333
     6  H   -0.002890  -0.008014  -0.022191   0.026037   0.011529  -0.006278
     7  H    0.426729  -0.070195  -0.027421   0.015082   0.000107   0.003202
     8  C   -0.070195   5.370137   0.447480  -0.055599  -0.066837   0.013283
     9  H   -0.027421   0.447480   0.567431  -0.109796  -0.009954  -0.013525
    10  C    0.015082  -0.055599  -0.109796   5.652881   0.402768   0.372941
    11  H    0.000107  -0.066837  -0.009954   0.402768   0.458949  -0.045031
    12  H    0.003202   0.013283  -0.013525   0.372941  -0.045031   0.358395
    13  O   -0.000446   0.043903   0.014015  -0.175931  -0.012066   0.017640
    14  H    0.000306  -0.040214   0.005468   0.080283   0.029562  -0.018841
    15  O    0.001936  -0.357291  -0.050539   0.078822   0.024486   0.000077
              13         14         15
     1  H   -0.000149   0.000351  -0.000213
     2  C   -0.000085   0.001643   0.021791
     3  H    0.000328  -0.000331   0.007096
     4  H    0.000138   0.000026   0.003904
     5  C   -0.000889  -0.002261   0.081241
     6  H   -0.001042   0.000677  -0.014058
     7  H   -0.000446   0.000306   0.001936
     8  C    0.043903  -0.040214  -0.357291
     9  H    0.014015   0.005468  -0.050539
    10  C   -0.175931   0.080283   0.078822
    11  H   -0.012066   0.029562   0.024486
    12  H    0.017640  -0.018841   0.000077
    13  O    8.556733   0.165158  -0.001788
    14  H    0.165158   0.609884   0.013519
    15  O   -0.001788   0.013519   8.963084
          Atomic-Atomic Spin Densities.
               1          2          3          4          5          6
     1  H    0.001115  -0.003318  -0.000328  -0.000035   0.001871   0.000245
     2  C   -0.003318   0.023230  -0.000823   0.001357  -0.009042  -0.000526
     3  H   -0.000328  -0.000823  -0.001052   0.000672  -0.000364   0.000869
     4  H   -0.000035   0.001357   0.000672  -0.001341  -0.001479  -0.000400
     5  C    0.001871  -0.009042  -0.000364  -0.001479   0.018039   0.002366
     6  H    0.000245  -0.000526   0.000869  -0.000400   0.002366   0.006048
     7  H    0.000300  -0.001459  -0.000486  -0.000324  -0.000791  -0.001140
     8  C   -0.001838  -0.000732  -0.001391   0.000896   0.002115  -0.009181
     9  H   -0.000288   0.001445  -0.000314   0.000223   0.002969  -0.000968
    10  C   -0.000178  -0.001820   0.000772  -0.000026  -0.000081   0.001277
    11  H   -0.000228   0.000052   0.000531  -0.000068   0.002337   0.000424
    12  H    0.000192  -0.000338  -0.000100   0.000045  -0.000916  -0.000118
    13  O    0.000028  -0.000009  -0.000021  -0.000017  -0.000463   0.000024
    14  H    0.000020   0.000104   0.000015   0.000013   0.000569   0.000026
    15  O    0.000767  -0.000831   0.000800  -0.000134   0.008137   0.002011
               7          8          9         10         11         12
     1  H    0.000300  -0.001838  -0.000288  -0.000178  -0.000228   0.000192
     2  C   -0.001459  -0.000732   0.001445  -0.001820   0.000052  -0.000338
     3  H   -0.000486  -0.001391  -0.000314   0.000772   0.000531  -0.000100
     4  H   -0.000324   0.000896   0.000223  -0.000026  -0.000068   0.000045
     5  C   -0.000791   0.002115   0.002969  -0.000081   0.002337  -0.000916
     6  H   -0.001140  -0.009181  -0.000968   0.001277   0.000424  -0.000118
     7  H    0.004997  -0.002176  -0.001811   0.001159   0.000381   0.000196
     8  C   -0.002176   0.040906   0.038547  -0.001090  -0.015433   0.001319
     9  H   -0.001811   0.038547   0.062340   0.000570  -0.001077   0.000278
    10  C    0.001159  -0.001090   0.000570   0.042381   0.006629  -0.000132
    11  H    0.000381  -0.015433  -0.001077   0.006629   0.004385   0.001064
    12  H    0.000196   0.001319   0.000278  -0.000132   0.001064  -0.001621
    13  O   -0.000025   0.004542   0.000076  -0.003185  -0.000956  -0.000510
    14  H    0.000106  -0.000756  -0.001455   0.001933   0.000423  -0.000307
    15  O    0.001370  -0.142261  -0.005043   0.013863   0.006080  -0.000618
              13         14         15
     1  H    0.000028   0.000020   0.000767
     2  C   -0.000009   0.000104  -0.000831
     3  H   -0.000021   0.000015   0.000800
     4  H   -0.000017   0.000013  -0.000134
     5  C   -0.000463   0.000569   0.008137
     6  H    0.000024   0.000026   0.002011
     7  H   -0.000025   0.000106   0.001370
     8  C    0.004542  -0.000756  -0.142261
     9  H    0.000076  -0.001455  -0.005043
    10  C   -0.003185   0.001933   0.013863
    11  H   -0.000956   0.000423   0.006080
    12  H   -0.000510  -0.000307  -0.000618
    13  O    0.006223  -0.002336  -0.001914
    14  H   -0.002336   0.004534  -0.002154
    15  O   -0.001914  -0.002154   1.013428
 Mulliken charges and spin densities:
               1          2
     1  H    0.307152  -0.001678
     2  C   -0.928366   0.007289
     3  H    0.273887  -0.001220
     4  H    0.224486  -0.000620
     5  C   -0.450319   0.025267
     6  H    0.246246   0.000959
     7  H    0.231452   0.000298
     8  C    0.786709  -0.086533
     9  H    0.276892   0.095492
    10  C   -0.274839   0.062071
    11  H    0.223288   0.004546
    12  H    0.306231  -0.001566
    13  O   -0.605519   0.001458
    14  H    0.154769   0.000735
    15  O   -0.772069   0.893501
 Sum of Mulliken charges =   0.00000   1.00000
 Mulliken charges and spin densities with hydrogens summed into heavy atoms:
               1          2
     2  C   -0.122842   0.003772
     5  C    0.027379   0.026524
     8  C    1.063602   0.008958
    10  C    0.254680   0.065051
    13  O   -0.450750   0.002194
    15  O   -0.772069   0.893501
 Electronic spatial extent (au):  <R**2>=            683.7282
 Charge=              0.0000 electrons
 Dipole moment (field-independent basis, Debye):
    X=             -1.7674    Y=             -0.7808    Z=              0.7154  Tot=              2.0603
 Quadrupole moment (field-independent basis, Debye-Ang):
   XX=            -41.8098   YY=            -39.4035   ZZ=            -35.9792
   XY=              2.5153   XZ=             -1.2251   YZ=              0.7160
 Traceless Quadrupole moment (field-independent basis, Debye-Ang):
   XX=             -2.7457   YY=             -0.3393   ZZ=              3.0850
   XY=              2.5153   XZ=             -1.2251   YZ=              0.7160
 Octapole moment (field-independent basis, Debye-Ang**2):
  XXX=             -8.2257  YYY=             -2.2623  ZZZ=             -0.5331  XYY=              3.9521
  XXY=             10.3112  XXZ=             -3.5782  XZZ=              4.8087  YZZ=              1.7990
  YYZ=              2.6318  XYZ=             -1.4466
 Hexadecapole moment (field-independent basis, Debye-Ang**3):
 XXXX=           -610.0356 YYYY=           -183.8018 ZZZZ=           -115.8060 XXXY=             23.8631
 XXXZ=            -15.0428 YYYX=             -2.3446 YYYZ=              0.9079 ZZZX=             -2.1803
 ZZZY=             -2.1311 XXYY=           -125.4886 XXZZ=           -115.4439 YYZZ=            -46.3420
 XXYZ=             -6.0149 YYXZ=             -0.0874 ZZXY=             -0.2606
 N-N= 2.514156946075D+02 E-N=-1.223481460802D+03  KE= 3.064141295358D+02
                          Isotropic Fermi Contact Couplings
        Atom                 a.u.       MegaHertz       Gauss      10(-4) cm-1
     1  H(1)              -0.00005      -0.22747      -0.08117      -0.07587
     2  C(13)             -0.00116      -1.30709      -0.46640      -0.43600
     3  H(1)               0.00020       0.88873       0.31712       0.29645
     4  H(1)              -0.00012      -0.52198      -0.18626      -0.17411
     5  C(13)              0.00523       5.87871       2.09767       1.96093
     6  H(1)              -0.00056      -2.48201      -0.88564      -0.82791
     7  H(1)               0.00005       0.20159       0.07193       0.06724
     8  C(13)             -0.02998     -33.70176     -12.02562     -11.24170
     9  H(1)               0.05580     249.42310      89.00036      83.19859
    10  C(13)              0.01887      21.20866       7.56778       7.07445
    11  H(1)               0.00091       4.06272       1.44968       1.35518
    12  H(1)              -0.00017      -0.75521      -0.26948      -0.25191
    13  O(17)              0.00316      -1.91525      -0.68341      -0.63886
    14  H(1)               0.00036       1.60339       0.57213       0.53483
    15  O(17)              0.03338     -20.23559      -7.22056      -6.74987
 --------------------------------------------------------
       Center         ----  Spin Dipole Couplings  ----
                      3XX-RR        3YY-RR        3ZZ-RR
 --------------------------------------------------------
     1   Atom       -0.000096      0.002907     -0.002811
     2   Atom        0.001536     -0.004370      0.002834
     3   Atom        0.008124     -0.003346     -0.004778
     4   Atom        0.003311     -0.001288     -0.002022
     5   Atom        0.019792     -0.007244     -0.012549
     6   Atom        0.000310      0.000680     -0.000989
     7   Atom        0.007930     -0.006205     -0.001725
     8   Atom       -0.050673      0.023227      0.027446
     9   Atom       -0.012418     -0.009423      0.021841
    10   Atom       -0.002197      0.030857     -0.028660
    11   Atom       -0.007151      0.010384     -0.003233
    12   Atom       -0.005514      0.007707     -0.002193
    13   Atom       -0.008375      0.009378     -0.001003
    14   Atom        0.012994     -0.005235     -0.007759
    15   Atom       -1.213941     -0.312452      1.526392
 --------------------------------------------------------
                        XY            XZ            YZ
 --------------------------------------------------------
     1   Atom        0.004320      0.001334      0.001815
     2   Atom        0.005401      0.004929     -0.002191
     3   Atom        0.007230      0.005544      0.001677
     4   Atom        0.002965      0.000069     -0.000177
     5   Atom        0.015994     -0.008017     -0.006286
     6   Atom        0.005314     -0.003321     -0.004451
     7   Atom        0.002052     -0.008201     -0.001435
     8   Atom        0.020344      0.009706      0.012578
     9   Atom        0.003489      0.012355     -0.006060
    10   Atom       -0.046163     -0.013753      0.013085
    11   Atom       -0.003818      0.000827      0.005391
    12   Atom       -0.003933      0.000456     -0.004757
    13   Atom       -0.011252     -0.002540      0.017559
    14   Atom       -0.009126     -0.003202      0.001012
    15   Atom        0.835309      1.266465      2.131471
 --------------------------------------------------------


 ---------------------------------------------------------------------------------
              Anisotropic Spin Dipole Couplings in Principal Axis System
 ---------------------------------------------------------------------------------

       Atom             a.u.   MegaHertz   Gauss  10(-4) cm-1        Axes

              Baa    -0.0034    -1.793    -0.640    -0.598 -0.2782 -0.0852  0.9567
     1 H(1)   Bbb    -0.0032    -1.687    -0.602    -0.563  0.7775 -0.6049  0.1722
              Bcc     0.0065     3.480     1.242     1.161  0.5641  0.7917  0.2346
 
              Baa    -0.0093    -1.244    -0.444    -0.415 -0.5431  0.7592  0.3587
     2 C(13)  Bbb     0.0017     0.229     0.082     0.076 -0.4258 -0.6172  0.6617
              Bcc     0.0076     1.015     0.362     0.339  0.7237  0.2067  0.6585
 
              Baa    -0.0076    -4.045    -1.443    -1.349 -0.4977  0.6026  0.6239
     3 H(1)   Bbb    -0.0058    -3.115    -1.112    -1.039  0.0702 -0.6889  0.7215
              Bcc     0.0134     7.160     2.555     2.388  0.8645  0.4028  0.3005
 
              Baa    -0.0028    -1.487    -0.531    -0.496 -0.4266  0.8719  0.2402
     4 H(1)   Bbb    -0.0020    -1.054    -0.376    -0.352  0.1077 -0.2147  0.9707
              Bcc     0.0048     2.541     0.907     0.848  0.8980  0.4400 -0.0023
 
              Baa    -0.0170    -2.288    -0.816    -0.763 -0.1472  0.6928  0.7059
     5 C(13)  Bbb    -0.0125    -1.679    -0.599    -0.560  0.4562 -0.5857  0.6699
              Bcc     0.0296     3.967     1.415     1.323  0.8776  0.4207 -0.2299
 
              Baa    -0.0052    -2.759    -0.984    -0.920 -0.4780  0.7639  0.4335
     6 H(1)   Bbb    -0.0037    -1.986    -0.709    -0.663  0.6524 -0.0216  0.7576
              Bcc     0.0089     4.745     1.693     1.583  0.5881  0.6449 -0.4881
 
              Baa    -0.0067    -3.577    -1.276    -1.193  0.2162  0.7840  0.5819
     7 H(1)   Bbb    -0.0062    -3.329    -1.188    -1.110  0.4621 -0.6072  0.6464
              Bcc     0.0129     6.906     2.464     2.304  0.8601  0.1292 -0.4935
 
              Baa    -0.0564    -7.566    -2.700    -2.524  0.9688 -0.2354 -0.0768
     8 C(13)  Bbb     0.0136     1.830     0.653     0.610 -0.1123 -0.6941  0.7110
              Bcc     0.0428     5.737     2.047     1.914  0.2207  0.6803  0.6989
 
              Baa    -0.0193   -10.285    -3.670    -3.431  0.8161 -0.4836 -0.3165
     9 H(1)   Bbb    -0.0072    -3.831    -1.367    -1.278  0.5002  0.8653 -0.0323
              Bcc     0.0265    14.116     5.037     4.709  0.2895 -0.1320  0.9480
 
              Baa    -0.0373    -5.010    -1.788    -1.671  0.7244  0.3800  0.5753
    10 C(13)  Bbb    -0.0297    -3.980    -1.420    -1.327 -0.3866 -0.4669  0.7953
              Bcc     0.0670     8.990     3.208     2.999 -0.5708  0.7985  0.1913
 
              Baa    -0.0088    -4.696    -1.676    -1.566  0.8674  0.2869 -0.4066
    11 H(1)   Bbb    -0.0040    -2.146    -0.766    -0.716  0.4689 -0.1979  0.8608
              Bcc     0.0128     6.842     2.441     2.282 -0.1665  0.9373  0.3061
 
              Baa    -0.0068    -3.632    -1.296    -1.212  0.9113  0.3284  0.2485
    12 H(1)   Bbb    -0.0037    -1.989    -0.710    -0.663 -0.3399  0.2592  0.9040
              Bcc     0.0105     5.621     2.006     1.875 -0.2325  0.9083 -0.3478
 
              Baa    -0.0176     1.271     0.453     0.424  0.5838  0.6002 -0.5468
    13 O(17)  Bbb    -0.0082     0.596     0.213     0.199  0.7549 -0.1534  0.6376
              Bcc     0.0258    -1.867    -0.666    -0.623 -0.2988  0.7850  0.5426
 
              Baa    -0.0091    -4.861    -1.735    -1.622  0.4008  0.8651  0.3014
    14 H(1)   Bbb    -0.0081    -4.330    -1.545    -1.444  0.0008 -0.3294  0.9442
              Bcc     0.0172     9.191     3.280     3.066  0.9161 -0.3782 -0.1327
 
              Baa    -1.7151   124.100    44.282    41.395 -0.3374  0.8417 -0.4216
    15 O(17)  Bbb    -1.7095   123.695    44.137    41.260  0.8885  0.1369 -0.4379
              Bcc     3.4245  -247.795   -88.419   -82.655  0.3109  0.5224  0.7940
 

 ---------------------------------------------------------------------------------

 1\1\GINC-C873\FOpt\UwB97XD\Aug-CC-pVTZ\C4H9O2(2)\HASANGAL\19-Nov-2018\
 0\\#wB97XD Aug-cc-pVTZ Opt Integral(Grid=SuperFineGrid) Freq MaxDisk=3
 2GB\\Title\\0,2\H,-1.9287026265,0.6484197829,0.2317720611\C,-1.2573548
 012,1.3472167842,-0.2673631493\H,-1.3348662032,1.1832543672,-1.3424595
 56\H,-1.6150901852,2.3539525405,-0.0554437223\C,0.1857127253,1.1815289
 49,0.1982178868\H,0.2505611524,1.3015494849,1.2821364164\H,0.804990100
 6,1.9618396263,-0.2458604015\C,0.7981706599,-0.1676881215,-0.181072910
 4\H,1.8634444486,-0.1751383595,0.1314753605\C,0.173268496,-1.391667415
 ,0.5169629872\H,-0.8859297233,-1.4537511172,0.2447890694\H,0.239896425
 1,-1.2664718615,1.5974899931\O,0.8539261819,-2.5698617413,0.1826144234
 \H,0.9614260391,-2.5721813287,-0.7722102439\O,0.8907473106,-0.38120159
 03,-1.5209482146\\Version=ES64L-G09RevD.01\State=2-A\HF=-308.2392184\S
 2=0.754623\S2-1=0.\S2A=0.750016\RMSD=4.505e-09\RMSF=7.837e-06\Dipole=-
 0.2440041,0.6754753,0.3758614\Quadrupole=1.5682742,-1.5146513,-0.05362
 29,1.058371,0.1982039,2.4120337\PG=C01 [X(C4H9O2)]\\@


 "PERFECTION IS NOT AN ACCIDENT"
         --  EAGLE ELECTRIC MANUFACTURING CO.,INC. NY
 Job cpu time:       1 days  6 hours 38 minutes 26.2 seconds.
 File lengths (MBytes):  RWF=    249 Int=      0 D2E=      0 Chk=     27 Scr=      1
 Normal termination of Gaussian 09 at Mon Nov 19 18:45:18 2018.
 Link1:  Proceeding to internal job step number  2.
 ----------------------------------------------------------------------
 #N Geom=AllCheck Guess=TCheck SCRF=Check GenChk UwB97XD/Aug-CC-pVTZ Fr
 eq
 ----------------------------------------------------------------------
 1/10=4,29=7,30=1,38=1,40=1/1,3;
 2/12=2,40=1/2;
 3/5=16,6=1,7=10,11=2,14=-4,16=1,25=1,30=1,70=2,71=2,74=-58,75=-7,116=2,140=1/1,2,3;
 4/5=101/1;
 5/5=2,98=1/2;
 8/6=4,10=90,11=11/1;
 11/6=1,8=1,9=11,15=111,16=1/1,2,10;
 10/6=1/2;
 6/7=2,8=2,9=2,10=2,18=1,28=1/1;
 7/8=1,10=1,25=1/1,2,3,16;
 1/10=4,30=1/3;
 99//99;
 Structure from the checkpoint file:  "2-alkoxybutanol_Conf-wb97-opt.chk"
 -----
 Title
 -----
 Charge =  0 Multiplicity = 2
 Redundant internal coordinates found in file.
 H,0,-1.9287026265,0.6484197829,0.2317720611
 C,0,-1.2573548012,1.3472167842,-0.2673631493
 H,0,-1.3348662032,1.1832543672,-1.342459556
 H,0,-1.6150901852,2.3539525405,-0.0554437223
 C,0,0.1857127253,1.181528949,0.1982178868
 H,0,0.2505611524,1.3015494849,1.2821364164
 H,0,0.8049901006,1.9618396263,-0.2458604015
 C,0,0.7981706599,-0.1676881215,-0.1810729104
 H,0,1.8634444486,-0.1751383595,0.1314753605
 C,0,0.173268496,-1.391667415,0.5169629872
 H,0,-0.8859297233,-1.4537511172,0.2447890694
 H,0,0.2398964251,-1.2664718615,1.5974899931
 O,0,0.8539261819,-2.5698617413,0.1826144234
 H,0,0.9614260391,-2.5721813287,-0.7722102439
 O,0,0.8907473106,-0.3812015903,-1.5209482146
 Recover connectivity data from disk.

 GradGradGradGradGradGradGradGradGradGradGradGradGradGradGradGradGradGrad
 Berny optimization.
 Initialization pass.
                           ----------------------------
                           !    Initial Parameters    !
                           ! (Angstroms and Degrees)  !
 --------------------------                            --------------------------
 ! Name  Definition              Value          Derivative Info.                !
 --------------------------------------------------------------------------------
 ! R1    R(1,2)                  1.09           calculate D2E/DX2 analytically  !
 ! R2    R(2,3)                  1.0903         calculate D2E/DX2 analytically  !
 ! R3    R(2,4)                  1.0892         calculate D2E/DX2 analytically  !
 ! R4    R(2,5)                  1.5253         calculate D2E/DX2 analytically  !
 ! R5    R(5,6)                  1.0925         calculate D2E/DX2 analytically  !
 ! R6    R(5,7)                  1.0907         calculate D2E/DX2 analytically  !
 ! R7    R(5,8)                  1.5295         calculate D2E/DX2 analytically  !
 ! R8    R(8,9)                  1.1102         calculate D2E/DX2 analytically  !
 ! R9    R(8,10)                 1.5414         calculate D2E/DX2 analytically  !
 ! R10   R(8,15)                 1.3599         calculate D2E/DX2 analytically  !
 ! R11   R(10,11)                1.0954         calculate D2E/DX2 analytically  !
 ! R12   R(10,12)                1.0898         calculate D2E/DX2 analytically  !
 ! R13   R(10,13)                1.4012         calculate D2E/DX2 analytically  !
 ! R14   R(13,14)                0.9609         calculate D2E/DX2 analytically  !
 ! A1    A(1,2,3)              108.1398         calculate D2E/DX2 analytically  !
 ! A2    A(1,2,4)              107.5273         calculate D2E/DX2 analytically  !
 ! A3    A(1,2,5)              111.9177         calculate D2E/DX2 analytically  !
 ! A4    A(3,2,4)              107.9085         calculate D2E/DX2 analytically  !
 ! A5    A(3,2,5)              110.6037         calculate D2E/DX2 analytically  !
 ! A6    A(4,2,5)              110.5931         calculate D2E/DX2 analytically  !
 ! A7    A(2,5,6)              110.308          calculate D2E/DX2 analytically  !
 ! A8    A(2,5,7)              109.5831         calculate D2E/DX2 analytically  !
 ! A9    A(2,5,8)              113.5133         calculate D2E/DX2 analytically  !
 ! A10   A(6,5,7)              106.9577         calculate D2E/DX2 analytically  !
 ! A11   A(6,5,8)              108.6137         calculate D2E/DX2 analytically  !
 ! A12   A(7,5,8)              107.6245         calculate D2E/DX2 analytically  !
 ! A13   A(5,8,9)              108.6831         calculate D2E/DX2 analytically  !
 ! A14   A(5,8,10)             115.2036         calculate D2E/DX2 analytically  !
 ! A15   A(5,8,15)             114.21           calculate D2E/DX2 analytically  !
 ! A16   A(9,8,10)             104.844          calculate D2E/DX2 analytically  !
 ! A17   A(9,8,15)             102.1808         calculate D2E/DX2 analytically  !
 ! A18   A(10,8,15)            110.4328         calculate D2E/DX2 analytically  !
 ! A19   A(8,10,11)            108.9358         calculate D2E/DX2 analytically  !
 ! A20   A(8,10,12)            109.451          calculate D2E/DX2 analytically  !
 ! A21   A(8,10,13)            111.2668         calculate D2E/DX2 analytically  !
 ! A22   A(11,10,12)           108.1795         calculate D2E/DX2 analytically  !
 ! A23   A(11,10,13)           111.2717         calculate D2E/DX2 analytically  !
 ! A24   A(12,10,13)           107.6676         calculate D2E/DX2 analytically  !
 ! A25   A(10,13,14)           107.0679         calculate D2E/DX2 analytically  !
 ! D1    D(1,2,5,6)            -56.7624         calculate D2E/DX2 analytically  !
 ! D2    D(1,2,5,7)           -174.2621         calculate D2E/DX2 analytically  !
 ! D3    D(1,2,5,8)             65.39           calculate D2E/DX2 analytically  !
 ! D4    D(3,2,5,6)           -177.4122         calculate D2E/DX2 analytically  !
 ! D5    D(3,2,5,7)             65.0881         calculate D2E/DX2 analytically  !
 ! D6    D(3,2,5,8)            -55.2598         calculate D2E/DX2 analytically  !
 ! D7    D(4,2,5,6)             63.103          calculate D2E/DX2 analytically  !
 ! D8    D(4,2,5,7)            -54.3967         calculate D2E/DX2 analytically  !
 ! D9    D(4,2,5,8)           -174.7446         calculate D2E/DX2 analytically  !
 ! D10   D(2,5,8,9)            176.0982         calculate D2E/DX2 analytically  !
 ! D11   D(2,5,8,10)           -66.641          calculate D2E/DX2 analytically  !
 ! D12   D(2,5,8,15)            62.7538         calculate D2E/DX2 analytically  !
 ! D13   D(6,5,8,9)            -60.814          calculate D2E/DX2 analytically  !
 ! D14   D(6,5,8,10)            56.4468         calculate D2E/DX2 analytically  !
 ! D15   D(6,5,8,15)          -174.1584         calculate D2E/DX2 analytically  !
 ! D16   D(7,5,8,9)             54.6486         calculate D2E/DX2 analytically  !
 ! D17   D(7,5,8,10)           171.9094         calculate D2E/DX2 analytically  !
 ! D18   D(7,5,8,15)           -58.6958         calculate D2E/DX2 analytically  !
 ! D19   D(5,8,10,11)           61.087          calculate D2E/DX2 analytically  !
 ! D20   D(5,8,10,12)          -57.0102         calculate D2E/DX2 analytically  !
 ! D21   D(5,8,10,13)         -175.8812         calculate D2E/DX2 analytically  !
 ! D22   D(9,8,10,11)         -179.507          calculate D2E/DX2 analytically  !
 ! D23   D(9,8,10,12)           62.3959         calculate D2E/DX2 analytically  !
 ! D24   D(9,8,10,13)          -56.4751         calculate D2E/DX2 analytically  !
 ! D25   D(15,8,10,11)         -70.1364         calculate D2E/DX2 analytically  !
 ! D26   D(15,8,10,12)         171.7664         calculate D2E/DX2 analytically  !
 ! D27   D(15,8,10,13)          52.8954         calculate D2E/DX2 analytically  !
 ! D28   D(8,10,13,14)         -47.6691         calculate D2E/DX2 analytically  !
 ! D29   D(11,10,13,14)         74.0131         calculate D2E/DX2 analytically  !
 ! D30   D(12,10,13,14)       -167.6027         calculate D2E/DX2 analytically  !
 --------------------------------------------------------------------------------
 Trust Radius=3.00D-01 FncErr=1.00D-07 GrdErr=1.00D-07
 Number of steps in this run=      2 maximum allowed number of steps=      2.
 GradGradGradGradGradGradGradGradGradGradGradGradGradGradGradGradGradGrad

                          Input orientation:                          
 ---------------------------------------------------------------------
 Center     Atomic      Atomic             Coordinates (Angstroms)
 Number     Number       Type             X           Y           Z
 ---------------------------------------------------------------------
      1          1           0       -1.928703    0.648420    0.231772
      2          6           0       -1.257355    1.347217   -0.267363
      3          1           0       -1.334866    1.183254   -1.342460
      4          1           0       -1.615090    2.353953   -0.055444
      5          6           0        0.185713    1.181529    0.198218
      6          1           0        0.250561    1.301549    1.282136
      7          1           0        0.804990    1.961840   -0.245860
      8          6           0        0.798171   -0.167688   -0.181073
      9          1           0        1.863444   -0.175138    0.131475
     10          6           0        0.173268   -1.391667    0.516963
     11          1           0       -0.885930   -1.453751    0.244789
     12          1           0        0.239896   -1.266472    1.597490
     13          8           0        0.853926   -2.569862    0.182614
     14          1           0        0.961426   -2.572181   -0.772210
     15          8           0        0.890747   -0.381202   -1.520948
 ---------------------------------------------------------------------
                    Distance matrix (angstroms):
                    1          2          3          4          5
     1  H    0.000000
     2  C    1.090028   0.000000
     3  H    1.765473   1.090286   0.000000
     4  H    1.757751   1.089221   1.762234   0.000000
     5  C    2.180845   1.525340   2.164682   2.163750   0.000000
     6  H    2.505800   2.162601   3.068563   2.525337   1.092470
     7  H    3.070225   2.152090   2.527392   2.459024   1.090685
     8  C    2.876163   2.554911   2.779156   3.492604   1.529494
     9  H    3.881841   3.495143   3.774507   4.304816   2.158653
    10  C    2.943055   3.187999   3.515984   4.189934   2.592893
    11  H    2.346629   2.871529   3.110418   3.888499   2.845222
    12  H    3.199190   3.542712   4.138157   4.390972   2.820214
    13  O    4.254736   4.472526   4.604622   5.513317   3.810470
    14  H    4.442195   4.532057   4.438630   5.605264   3.953960
    15  O    3.475838   3.028737   2.726304   3.988483   2.427907
                    6          7          8          9         10
     6  H    0.000000
     7  H    1.754465   0.000000
     8  C    2.144648   2.130524   0.000000
     9  H    2.471036   2.414411   1.110203   0.000000
    10  C    2.800872   3.496710   1.541390   2.117838   0.000000
    11  H    3.155849   3.842682   2.161368   3.034262   1.095369
    12  H    2.587334   3.760222   2.163858   2.444610   1.089794
    13  O    4.069499   4.552176   2.430188   2.599316   1.401152
    14  H    4.442011   4.567150   2.481468   2.715898   1.917491
    15  O    3.331482   2.668903   1.359935   1.928498   2.385141
                   11         12         13         14         15
    11  H    0.000000
    12  H    1.769847   0.000000
    13  O    2.068010   2.019339   0.000000
    14  H    2.387027   2.800172   0.960860   0.000000
    15  O    2.724843   3.306353   2.773755   2.316462   0.000000
 Stoichiometry    C4H9O2(2)
 Framework group  C1[X(C4H9O2)]
 Deg. of freedom    39
 Full point group                 C1      NOp   1
 Largest Abelian subgroup         C1      NOp   1
 Largest concise Abelian subgroup C1      NOp   1
                         Standard orientation:                         
 ---------------------------------------------------------------------
 Center     Atomic      Atomic             Coordinates (Angstroms)
 Number     Number       Type             X           Y           Z
 ---------------------------------------------------------------------
      1          1           0       -1.708612   -1.379361   -0.988254
      2          6           0       -2.120842   -0.459249   -0.573980
      3          1           0       -2.059392    0.314948   -1.339203
      4          1           0       -3.174217   -0.637949   -0.362156
      5          6           0       -1.385715   -0.024388    0.689802
      6          1           0       -1.411094   -0.821468    1.436468
      7          1           0       -1.890046    0.837873    1.127694
      8          6           0        0.072040    0.367563    0.443475
      9          1           0        0.507207    0.735620    1.396216
     10          6           0        0.996874   -0.785466    0.006336
     11          1           0        0.630326   -1.195517   -0.940941
     12          1           0        0.967227   -1.577821    0.753963
     13          8           0        2.325934   -0.356260   -0.105940
     14          1           0        2.316572    0.461381   -0.610546
     15          8           0        0.230052    1.440202   -0.377440
 ---------------------------------------------------------------------
 Rotational constants (GHZ):      6.3412849      2.1922130      1.9343631
 Standard basis: Aug-CC-pVTZ (5D, 7F)
 There are   555 symmetry adapted cartesian basis functions of A   symmetry.
 There are   483 symmetry adapted basis functions of A   symmetry.
   483 basis functions,   675 primitive gaussians,   555 cartesian basis functions
    25 alpha electrons       24 beta electrons
       nuclear repulsion energy       251.4231464651 Hartrees.
 NAtoms=   15 NActive=   15 NUniq=   15 SFac= 1.00D+00 NAtFMM=   60 NAOKFM=F Big=F
 Integral buffers will be    131072 words long.
 Raffenetti 2 integral format.
 Two-electron integral symmetry is turned on.
 Nuclear repulsion after empirical dispersion term =      251.4156946075 Hartrees.
 One-electron integrals computed using PRISM.
 NBasis=   483 RedAO= T EigKep=  6.89D-06  NBF=   483
 NBsUse=   483 1.00D-06 EigRej= -1.00D+00 NBFU=   483
 Initial guess from the checkpoint file:  "2-alkoxybutanol_Conf-wb97-opt.chk"
 B after Tr=     0.000000    0.000000    0.000000
         Rot=    1.000000    0.000000    0.000000    0.000000 Ang=   0.00 deg.
 Initial guess <Sx>= 0.0000 <Sy>= 0.0000 <Sz>= 0.5000 <S**2>= 0.7546 S= 0.5023
 Requested convergence on RMS density matrix=1.00D-08 within 128 cycles.
 Requested convergence on MAX density matrix=1.00D-06.
 Requested convergence on             energy=1.00D-06.
 No special actions if energy rises.
 SCF Done:  E(UwB97XD) =  -308.239218366     A.U. after    1 cycles
            NFock=  1  Conv=0.33D-09     -V/T= 2.0060
 <Sx>= 0.0000 <Sy>= 0.0000 <Sz>= 0.5000 <S**2>= 0.7546 S= 0.5023
 <L.S>= 0.000000000000E+00
 Annihilation of the first spin contaminant:
 S**2 before annihilation     0.7546,   after     0.7500
 DoSCS=F DFT=T ScalE2(SS,OS)=  1.000000  1.000000
 Range of M.O.s used for correlation:     1   483
 NBasis=   483 NAE=    25 NBE=    24 NFC=     0 NFV=     0
 NROrb=    483 NOA=    25 NOB=    24 NVA=   458 NVB=   459

 **** Warning!!: The largest alpha MO coefficient is  0.50513951D+02


 **** Warning!!: The largest beta MO coefficient is  0.50330357D+02

 Symmetrizing basis deriv contribution to polar:
 IMax=3 JMax=2 DiffMx= 0.00D+00
 G2DrvN: will do    16 centers at a time, making    1 passes.
 Calling FoFCou, ICntrl=  3107 FMM=F I1Cent=   0 AccDes= 0.00D+00.
 End of G2Drv F.D. properties file   721 does not exist.
 End of G2Drv F.D. properties file   722 does not exist.
 End of G2Drv F.D. properties file   788 does not exist.
          IDoAtm=111111111111111
          Differentiating once with respect to electric field.
                with respect to dipole field.
          Differentiating once with respect to nuclear coordinates.
          There are    48 degrees of freedom in the 1st order CPHF.  IDoFFX=6 NUNeed=     3.
     45 vectors produced by pass  0 Test12= 4.68D-14 2.08D-09 XBig12= 4.45D+01 1.05D+00.
 AX will form    45 AO Fock derivatives at one time.
     45 vectors produced by pass  1 Test12= 4.68D-14 2.08D-09 XBig12= 4.40D+00 3.68D-01.
     45 vectors produced by pass  2 Test12= 4.68D-14 2.08D-09 XBig12= 2.49D-01 1.03D-01.
     45 vectors produced by pass  3 Test12= 4.68D-14 2.08D-09 XBig12= 2.70D-03 8.53D-03.
     45 vectors produced by pass  4 Test12= 4.68D-14 2.08D-09 XBig12= 2.58D-05 5.53D-04.
     45 vectors produced by pass  5 Test12= 4.68D-14 2.08D-09 XBig12= 2.59D-07 4.30D-05.
     45 vectors produced by pass  6 Test12= 4.68D-14 2.08D-09 XBig12= 3.23D-09 4.40D-06.
     28 vectors produced by pass  7 Test12= 4.68D-14 2.08D-09 XBig12= 3.76D-11 4.46D-07.
      4 vectors produced by pass  8 Test12= 4.68D-14 2.08D-09 XBig12= 3.44D-13 5.08D-08.
      3 vectors produced by pass  9 Test12= 4.68D-14 2.08D-09 XBig12= 4.16D-15 5.22D-09.
      1 vectors produced by pass 10 Test12= 4.68D-14 2.08D-09 XBig12= 1.21D-15 2.42D-09.
 InvSVY:  IOpt=1 It=  1 EMax= 6.22D-15
 Solved reduced A of dimension   351 with    48 vectors.
 Isotropic polarizability for W=    0.000000       60.93 Bohr**3.
 End of Minotr F.D. properties file   721 does not exist.
 End of Minotr F.D. properties file   722 does not exist.
 End of Minotr F.D. properties file   788 does not exist.

 **********************************************************************

            Population analysis using the SCF density.

 **********************************************************************

 Orbital symmetries:
 Alpha Orbitals:
       Occupied  (A) (A) (A) (A) (A) (A) (A) (A) (A) (A) (A) (A)
                 (A) (A) (A) (A) (A) (A) (A) (A) (A) (A) (A) (A)
                 (A)
       Virtual   (A) (A) (A) (A) (A) (A) (A) (A) (A) (A) (A) (A)
                 (A) (A) (A) (A) (A) (A) (A) (A) (A) (A) (A) (A)
                 (A) (A) (A) (A) (A) (A) (A) (A) (A) (A) (A) (A)
                 (A) (A) (A) (A) (A) (A) (A) (A) (A) (A) (A) (A)
                 (A) (A) (A) (A) (A) (A) (A) (A) (A) (A) (A) (A)
                 (A) (A) (A) (A) (A) (A) (A) (A) (A) (A) (A) (A)
                 (A) (A) (A) (A) (A) (A) (A) (A) (A) (A) (A) (A)
                 (A) (A) (A) (A) (A) (A) (A) (A) (A) (A) (A) (A)
                 (A) (A) (A) (A) (A) (A) (A) (A) (A) (A) (A) (A)
                 (A) (A) (A) (A) (A) (A) (A) (A) (A) (A) (A) (A)
                 (A) (A) (A) (A) (A) (A) (A) (A) (A) (A) (A) (A)
                 (A) (A) (A) (A) (A) (A) (A) (A) (A) (A) (A) (A)
                 (A) (A) (A) (A) (A) (A) (A) (A) (A) (A) (A) (A)
                 (A) (A) (A) (A) (A) (A) (A) (A) (A) (A) (A) (A)
                 (A) (A) (A) (A) (A) (A) (A) (A) (A) (A) (A) (A)
                 (A) (A) (A) (A) (A) (A) (A) (A) (A) (A) (A) (A)
                 (A) (A) (A) (A) (A) (A) (A) (A) (A) (A) (A) (A)
                 (A) (A) (A) (A) (A) (A) (A) (A) (A) (A) (A) (A)
                 (A) (A) (A) (A) (A) (A) (A) (A) (A) (A) (A) (A)
                 (A) (A) (A) (A) (A) (A) (A) (A) (A) (A) (A) (A)
                 (A) (A) (A) (A) (A) (A) (A) (A) (A) (A) (A) (A)
                 (A) (A) (A) (A) (A) (A) (A) (A) (A) (A) (A) (A)
                 (A) (A) (A) (A) (A) (A) (A) (A) (A) (A) (A) (A)
                 (A) (A) (A) (A) (A) (A) (A) (A) (A) (A) (A) (A)
                 (A) (A) (A) (A) (A) (A) (A) (A) (A) (A) (A) (A)
                 (A) (A) (A) (A) (A) (A) (A) (A) (A) (A) (A) (A)
                 (A) (A) (A) (A) (A) (A) (A) (A) (A) (A) (A) (A)
                 (A) (A) (A) (A) (A) (A) (A) (A) (A) (A) (A) (A)
                 (A) (A) (A) (A) (A) (A) (A) (A) (A) (A) (A) (A)
                 (A) (A) (A) (A) (A) (A) (A) (A) (A) (A) (A) (A)
                 (A) (A) (A) (A) (A) (A) (A) (A) (A) (A) (A) (A)
                 (A) (A) (A) (A) (A) (A) (A) (A) (A) (A) (A) (A)
                 (A) (A) (A) (A) (A) (A) (A) (A) (A) (A) (A) (A)
                 (A) (A) (A) (A) (A) (A) (A) (A) (A) (A) (A) (A)
                 (A) (A) (A) (A) (A) (A) (A) (A) (A) (A) (A) (A)
                 (A) (A) (A) (A) (A) (A) (A) (A) (A) (A) (A) (A)
                 (A) (A) (A) (A) (A) (A) (A) (A) (A) (A) (A) (A)
                 (A) (A) (A) (A) (A) (A) (A) (A) (A) (A) (A) (A)
                 (A) (A)
 Beta  Orbitals:
       Occupied  (A) (A) (A) (A) (A) (A) (A) (A) (A) (A) (A) (A)
                 (A) (A) (A) (A) (A) (A) (A) (A) (A) (A) (A) (A)
       Virtual   (A) (A) (A) (A) (A) (A) (A) (A) (A) (A) (A) (A)
                 (A) (A) (A) (A) (A) (A) (A) (A) (A) (A) (A) (A)
                 (A) (A) (A) (A) (A) (A) (A) (A) (A) (A) (A) (A)
                 (A) (A) (A) (A) (A) (A) (A) (A) (A) (A) (A) (A)
                 (A) (A) (A) (A) (A) (A) (A) (A) (A) (A) (A) (A)
                 (A) (A) (A) (A) (A) (A) (A) (A) (A) (A) (A) (A)
                 (A) (A) (A) (A) (A) (A) (A) (A) (A) (A) (A) (A)
                 (A) (A) (A) (A) (A) (A) (A) (A) (A) (A) (A) (A)
                 (A) (A) (A) (A) (A) (A) (A) (A) (A) (A) (A) (A)
                 (A) (A) (A) (A) (A) (A) (A) (A) (A) (A) (A) (A)
                 (A) (A) (A) (A) (A) (A) (A) (A) (A) (A) (A) (A)
                 (A) (A) (A) (A) (A) (A) (A) (A) (A) (A) (A) (A)
                 (A) (A) (A) (A) (A) (A) (A) (A) (A) (A) (A) (A)
                 (A) (A) (A) (A) (A) (A) (A) (A) (A) (A) (A) (A)
                 (A) (A) (A) (A) (A) (A) (A) (A) (A) (A) (A) (A)
                 (A) (A) (A) (A) (A) (A) (A) (A) (A) (A) (A) (A)
                 (A) (A) (A) (A) (A) (A) (A) (A) (A) (A) (A) (A)
                 (A) (A) (A) (A) (A) (A) (A) (A) (A) (A) (A) (A)
                 (A) (A) (A) (A) (A) (A) (A) (A) (A) (A) (A) (A)
                 (A) (A) (A) (A) (A) (A) (A) (A) (A) (A) (A) (A)
                 (A) (A) (A) (A) (A) (A) (A) (A) (A) (A) (A) (A)
                 (A) (A) (A) (A) (A) (A) (A) (A) (A) (A) (A) (A)
                 (A) (A) (A) (A) (A) (A) (A) (A) (A) (A) (A) (A)
                 (A) (A) (A) (A) (A) (A) (A) (A) (A) (A) (A) (A)
                 (A) (A) (A) (A) (A) (A) (A) (A) (A) (A) (A) (A)
                 (A) (A) (A) (A) (A) (A) (A) (A) (A) (A) (A) (A)
                 (A) (A) (A) (A) (A) (A) (A) (A) (A) (A) (A) (A)
                 (A) (A) (A) (A) (A) (A) (A) (A) (A) (A) (A) (A)
                 (A) (A) (A) (A) (A) (A) (A) (A) (A) (A) (A) (A)
                 (A) (A) (A) (A) (A) (A) (A) (A) (A) (A) (A) (A)
                 (A) (A) (A) (A) (A) (A) (A) (A) (A) (A) (A) (A)
                 (A) (A) (A) (A) (A) (A) (A) (A) (A) (A) (A) (A)
                 (A) (A) (A) (A) (A) (A) (A) (A) (A) (A) (A) (A)
                 (A) (A) (A) (A) (A) (A) (A) (A) (A) (A) (A) (A)
                 (A) (A) (A) (A) (A) (A) (A) (A) (A) (A) (A) (A)
                 (A) (A) (A) (A) (A) (A) (A) (A) (A) (A) (A) (A)
                 (A) (A) (A) (A) (A) (A) (A) (A) (A) (A) (A) (A)
                 (A) (A) (A) (A) (A) (A) (A) (A) (A) (A) (A) (A)
                 (A) (A) (A)
 The electronic state is 2-A.
 Alpha  occ. eigenvalues --  -19.30480 -19.25698 -10.35276 -10.34146 -10.29615
 Alpha  occ. eigenvalues --  -10.28275  -1.15827  -1.12601  -0.89531  -0.82065
 Alpha  occ. eigenvalues --   -0.75164  -0.67685  -0.62633  -0.58464  -0.55930
 Alpha  occ. eigenvalues --   -0.54532  -0.52805  -0.50705  -0.48103  -0.45504
 Alpha  occ. eigenvalues --   -0.44653  -0.43388  -0.40991  -0.38723  -0.35689
 Alpha virt. eigenvalues --    0.02940   0.03675   0.04137   0.04237   0.05897
 Alpha virt. eigenvalues --    0.05982   0.06133   0.06541   0.07930   0.09887
 Alpha virt. eigenvalues --    0.10909   0.11435   0.11929   0.12255   0.12528
 Alpha virt. eigenvalues --    0.12614   0.12890   0.13161   0.14047   0.14593
 Alpha virt. eigenvalues --    0.15219   0.16004   0.17477   0.18666   0.19027
 Alpha virt. eigenvalues --    0.19335   0.20126   0.21688   0.22078   0.22826
 Alpha virt. eigenvalues --    0.23267   0.23914   0.24245   0.24814   0.25612
 Alpha virt. eigenvalues --    0.26111   0.26990   0.27751   0.28111   0.28522
 Alpha virt. eigenvalues --    0.29567   0.30343   0.30941   0.31566   0.32905
 Alpha virt. eigenvalues --    0.33558   0.33847   0.34539   0.34790   0.35567
 Alpha virt. eigenvalues --    0.35811   0.36515   0.37104   0.37723   0.38498
 Alpha virt. eigenvalues --    0.38816   0.38970   0.39572   0.40175   0.40768
 Alpha virt. eigenvalues --    0.41308   0.42233   0.42650   0.43273   0.43953
 Alpha virt. eigenvalues --    0.44310   0.45326   0.45675   0.45924   0.46284
 Alpha virt. eigenvalues --    0.46908   0.48558   0.49465   0.50133   0.50236
 Alpha virt. eigenvalues --    0.50919   0.51402   0.52760   0.53390   0.54177
 Alpha virt. eigenvalues --    0.54788   0.55504   0.56542   0.57510   0.58127
 Alpha virt. eigenvalues --    0.58466   0.58927   0.60063   0.60964   0.62269
 Alpha virt. eigenvalues --    0.63685   0.64168   0.64873   0.66081   0.66390
 Alpha virt. eigenvalues --    0.68216   0.69368   0.69810   0.71362   0.71861
 Alpha virt. eigenvalues --    0.72442   0.74020   0.75735   0.76376   0.76717
 Alpha virt. eigenvalues --    0.77328   0.78487   0.78939   0.79767   0.80264
 Alpha virt. eigenvalues --    0.80982   0.81332   0.82382   0.83578   0.84124
 Alpha virt. eigenvalues --    0.85331   0.85631   0.86968   0.88144   0.88781
 Alpha virt. eigenvalues --    0.90329   0.90597   0.91581   0.93389   0.93472
 Alpha virt. eigenvalues --    0.94426   0.95245   0.96554   0.97036   0.98030
 Alpha virt. eigenvalues --    0.99314   1.00254   1.00658   1.00866   1.02382
 Alpha virt. eigenvalues --    1.03073   1.03829   1.03989   1.05450   1.05791
 Alpha virt. eigenvalues --    1.07133   1.07762   1.08446   1.09339   1.10958
 Alpha virt. eigenvalues --    1.11576   1.12328   1.13339   1.13546   1.14444
 Alpha virt. eigenvalues --    1.15870   1.17089   1.17777   1.18864   1.19587
 Alpha virt. eigenvalues --    1.19975   1.21602   1.22205   1.22897   1.23887
 Alpha virt. eigenvalues --    1.25399   1.27316   1.28450   1.29255   1.29886
 Alpha virt. eigenvalues --    1.30685   1.31826   1.33687   1.34250   1.35132
 Alpha virt. eigenvalues --    1.37127   1.37826   1.38586   1.39789   1.41584
 Alpha virt. eigenvalues --    1.41934   1.42554   1.43443   1.45399   1.46148
 Alpha virt. eigenvalues --    1.46706   1.47533   1.47988   1.48707   1.49326
 Alpha virt. eigenvalues --    1.50708   1.52033   1.53554   1.54779   1.55636
 Alpha virt. eigenvalues --    1.56558   1.57169   1.57972   1.59142   1.59441
 Alpha virt. eigenvalues --    1.61902   1.62461   1.62855   1.63866   1.64643
 Alpha virt. eigenvalues --    1.65722   1.67679   1.67847   1.68693   1.69487
 Alpha virt. eigenvalues --    1.70469   1.72312   1.73374   1.74334   1.74900
 Alpha virt. eigenvalues --    1.75694   1.77813   1.78696   1.79162   1.79806
 Alpha virt. eigenvalues --    1.81434   1.82966   1.83907   1.84698   1.87605
 Alpha virt. eigenvalues --    1.88554   1.90087   1.90534   1.91424   1.92196
 Alpha virt. eigenvalues --    1.94147   1.95795   1.97563   1.98111   2.01495
 Alpha virt. eigenvalues --    2.02713   2.03790   2.06879   2.07374   2.08266
 Alpha virt. eigenvalues --    2.12037   2.12186   2.14729   2.15203   2.15707
 Alpha virt. eigenvalues --    2.17516   2.20723   2.22539   2.24249   2.25667
 Alpha virt. eigenvalues --    2.27222   2.27823   2.29809   2.32108   2.33399
 Alpha virt. eigenvalues --    2.36045   2.37325   2.38978   2.41814   2.42508
 Alpha virt. eigenvalues --    2.45842   2.46684   2.48661   2.50292   2.51701
 Alpha virt. eigenvalues --    2.55134   2.57340   2.62494   2.63536   2.64784
 Alpha virt. eigenvalues --    2.67328   2.70079   2.70835   2.75439   2.79325
 Alpha virt. eigenvalues --    2.81808   2.83395   2.83752   2.87386   2.91369
 Alpha virt. eigenvalues --    2.93824   2.95033   2.96767   3.00169   3.03204
 Alpha virt. eigenvalues --    3.07560   3.09279   3.11501   3.17008   3.19138
 Alpha virt. eigenvalues --    3.21089   3.22061   3.26186   3.30203   3.32271
 Alpha virt. eigenvalues --    3.33813   3.35591   3.36292   3.37468   3.40672
 Alpha virt. eigenvalues --    3.45595   3.46560   3.47060   3.47689   3.48234
 Alpha virt. eigenvalues --    3.49709   3.52109   3.52376   3.53385   3.55670
 Alpha virt. eigenvalues --    3.56293   3.59622   3.61270   3.63310   3.65394
 Alpha virt. eigenvalues --    3.66905   3.68869   3.69526   3.70810   3.72699
 Alpha virt. eigenvalues --    3.73973   3.75934   3.77418   3.77740   3.79091
 Alpha virt. eigenvalues --    3.80104   3.83719   3.84629   3.88263   3.88476
 Alpha virt. eigenvalues --    3.90874   3.91287   3.93838   3.95154   3.95548
 Alpha virt. eigenvalues --    3.98353   4.00471   4.01965   4.03275   4.04855
 Alpha virt. eigenvalues --    4.06053   4.08568   4.10533   4.12629   4.13346
 Alpha virt. eigenvalues --    4.15136   4.16772   4.18698   4.20348   4.22380
 Alpha virt. eigenvalues --    4.26345   4.28603   4.29079   4.32195   4.35088
 Alpha virt. eigenvalues --    4.36233   4.38811   4.41665   4.43531   4.45581
 Alpha virt. eigenvalues --    4.47661   4.48227   4.50462   4.54228   4.55705
 Alpha virt. eigenvalues --    4.57304   4.58783   4.60126   4.60568   4.63996
 Alpha virt. eigenvalues --    4.65196   4.65702   4.68250   4.70299   4.73572
 Alpha virt. eigenvalues --    4.74674   4.79099   4.80999   4.83987   4.84509
 Alpha virt. eigenvalues --    4.87343   4.91790   4.93439   4.94965   4.96704
 Alpha virt. eigenvalues --    4.97547   4.98797   5.00701   5.03635   5.03934
 Alpha virt. eigenvalues --    5.05971   5.08687   5.11330   5.13561   5.14862
 Alpha virt. eigenvalues --    5.17026   5.17324   5.20764   5.22918   5.24531
 Alpha virt. eigenvalues --    5.26294   5.30151   5.31835   5.34050   5.36211
 Alpha virt. eigenvalues --    5.38862   5.40294   5.43588   5.44527   5.46673
 Alpha virt. eigenvalues --    5.53890   5.55795   5.58183   5.63600   5.66809
 Alpha virt. eigenvalues --    5.74455   5.76101   5.77510   5.86181   5.89494
 Alpha virt. eigenvalues --    5.93289   5.96772   5.97381   5.97794   6.00182
 Alpha virt. eigenvalues --    6.07249   6.22091   6.30961   6.31802   6.34832
 Alpha virt. eigenvalues --    6.43191   6.47123   6.51618   6.55081   6.58032
 Alpha virt. eigenvalues --    6.61994   6.62240   6.67500   6.67814   6.75056
 Alpha virt. eigenvalues --    6.79078   6.82674   6.95503   6.96332   7.01593
 Alpha virt. eigenvalues --    7.04946   7.08124   7.11927   7.16611   7.27957
 Alpha virt. eigenvalues --    7.37091   7.43300   7.47978   7.48601   7.58248
 Alpha virt. eigenvalues --    7.82890   8.21613  14.54692  15.71863  16.92022
 Alpha virt. eigenvalues --   17.22768  17.55083  18.55600
  Beta  occ. eigenvalues --  -19.28546 -19.25690 -10.35309 -10.34079 -10.29596
  Beta  occ. eigenvalues --  -10.28268  -1.14099  -1.09107  -0.88835  -0.81494
  Beta  occ. eigenvalues --   -0.74802  -0.66567  -0.61383  -0.57394  -0.55432
  Beta  occ. eigenvalues --   -0.53285  -0.51818  -0.49842  -0.45889  -0.44636
  Beta  occ. eigenvalues --   -0.44272  -0.42836  -0.38018  -0.35034
  Beta virt. eigenvalues --   -0.07418   0.03018   0.03815   0.04205   0.04262
  Beta virt. eigenvalues --    0.05900   0.06091   0.06159   0.06586   0.08048
  Beta virt. eigenvalues --    0.09944   0.11022   0.11473   0.12011   0.12271
  Beta virt. eigenvalues --    0.12636   0.12744   0.12904   0.13245   0.14135
  Beta virt. eigenvalues --    0.14657   0.15258   0.16063   0.17626   0.18786
  Beta virt. eigenvalues --    0.19096   0.19390   0.20209   0.21749   0.22185
  Beta virt. eigenvalues --    0.22886   0.23618   0.23983   0.24352   0.24860
  Beta virt. eigenvalues --    0.25807   0.26383   0.27211   0.27793   0.28157
  Beta virt. eigenvalues --    0.28675   0.29680   0.30410   0.31063   0.31629
  Beta virt. eigenvalues --    0.33019   0.33594   0.33881   0.34606   0.35018
  Beta virt. eigenvalues --    0.35624   0.35830   0.36732   0.37159   0.37779
  Beta virt. eigenvalues --    0.38705   0.38843   0.39248   0.39651   0.40284
  Beta virt. eigenvalues --    0.40796   0.41379   0.42294   0.42835   0.43328
  Beta virt. eigenvalues --    0.44036   0.44332   0.45438   0.45725   0.46007
  Beta virt. eigenvalues --    0.46347   0.46953   0.48657   0.49514   0.50216
  Beta virt. eigenvalues --    0.50500   0.50934   0.51474   0.52859   0.53440
  Beta virt. eigenvalues --    0.54268   0.54880   0.55723   0.56611   0.57560
  Beta virt. eigenvalues --    0.58312   0.58529   0.59259   0.60141   0.61083
  Beta virt. eigenvalues --    0.62494   0.63883   0.64279   0.64936   0.66211
  Beta virt. eigenvalues --    0.66601   0.68368   0.69566   0.69894   0.71441
  Beta virt. eigenvalues --    0.72030   0.72525   0.74177   0.75777   0.76432
  Beta virt. eigenvalues --    0.76760   0.77380   0.78519   0.78985   0.79881
  Beta virt. eigenvalues --    0.80413   0.81091   0.81390   0.82423   0.83600
  Beta virt. eigenvalues --    0.84175   0.85414   0.85732   0.87007   0.88271
  Beta virt. eigenvalues --    0.88878   0.90340   0.90641   0.91733   0.93487
  Beta virt. eigenvalues --    0.93496   0.94463   0.95347   0.96651   0.97193
  Beta virt. eigenvalues --    0.98144   0.99366   1.00360   1.00754   1.00945
  Beta virt. eigenvalues --    1.02387   1.03112   1.03914   1.04110   1.05555
  Beta virt. eigenvalues --    1.05792   1.07220   1.07858   1.08470   1.09366
  Beta virt. eigenvalues --    1.11212   1.11671   1.12382   1.13524   1.13817
  Beta virt. eigenvalues --    1.14485   1.15999   1.17131   1.18294   1.18959
  Beta virt. eigenvalues --    1.19641   1.20034   1.21761   1.22263   1.23044
  Beta virt. eigenvalues --    1.23964   1.25448   1.27422   1.28628   1.29355
  Beta virt. eigenvalues --    1.29959   1.30742   1.31914   1.33849   1.34280
  Beta virt. eigenvalues --    1.35200   1.37144   1.37907   1.38751   1.40168
  Beta virt. eigenvalues --    1.41704   1.42074   1.42875   1.43500   1.45570
  Beta virt. eigenvalues --    1.46286   1.46840   1.47566   1.48073   1.48788
  Beta virt. eigenvalues --    1.49430   1.50761   1.52066   1.53663   1.54941
  Beta virt. eigenvalues --    1.55724   1.56684   1.57219   1.57996   1.59193
  Beta virt. eigenvalues --    1.59458   1.61946   1.62483   1.62888   1.63943
  Beta virt. eigenvalues --    1.64711   1.65821   1.67752   1.68073   1.68816
  Beta virt. eigenvalues --    1.69600   1.70544   1.72554   1.73487   1.74474
  Beta virt. eigenvalues --    1.75022   1.75891   1.77945   1.79068   1.79258
  Beta virt. eigenvalues --    1.80036   1.81521   1.83133   1.84107   1.84797
  Beta virt. eigenvalues --    1.87799   1.88712   1.90428   1.90722   1.91530
  Beta virt. eigenvalues --    1.92285   1.94306   1.96193   1.97873   1.98266
  Beta virt. eigenvalues --    2.01710   2.02858   2.03933   2.06914   2.07584
  Beta virt. eigenvalues --    2.08665   2.12234   2.12316   2.14915   2.15292
  Beta virt. eigenvalues --    2.15770   2.17656   2.21148   2.22857   2.24706
  Beta virt. eigenvalues --    2.25944   2.27542   2.28060   2.30274   2.32364
  Beta virt. eigenvalues --    2.33799   2.36287   2.37907   2.39179   2.42605
  Beta virt. eigenvalues --    2.43235   2.46115   2.47190   2.49637   2.50400
  Beta virt. eigenvalues --    2.52819   2.55685   2.57900   2.63018   2.64012
  Beta virt. eigenvalues --    2.65019   2.67565   2.70386   2.71343   2.75713
  Beta virt. eigenvalues --    2.79766   2.81987   2.83909   2.84758   2.88413
  Beta virt. eigenvalues --    2.91689   2.94128   2.95407   2.97165   3.00593
  Beta virt. eigenvalues --    3.03504   3.08261   3.09681   3.11657   3.17121
  Beta virt. eigenvalues --    3.19260   3.21164   3.22141   3.26311   3.30368
  Beta virt. eigenvalues --    3.32421   3.34007   3.35686   3.36497   3.37599
  Beta virt. eigenvalues --    3.40840   3.45683   3.46653   3.47168   3.47840
  Beta virt. eigenvalues --    3.48331   3.49901   3.52316   3.52569   3.53466
  Beta virt. eigenvalues --    3.55753   3.56396   3.59829   3.61529   3.63435
  Beta virt. eigenvalues --    3.65541   3.67092   3.69086   3.69750   3.70912
  Beta virt. eigenvalues --    3.72825   3.74152   3.76115   3.77510   3.77875
  Beta virt. eigenvalues --    3.79252   3.80221   3.83997   3.84750   3.88387
  Beta virt. eigenvalues --    3.88679   3.91000   3.91408   3.94032   3.95249
  Beta virt. eigenvalues --    3.95792   3.98592   4.00623   4.02133   4.03326
  Beta virt. eigenvalues --    4.05180   4.06254   4.08898   4.10865   4.13069
  Beta virt. eigenvalues --    4.13545   4.15483   4.16906   4.19611   4.20929
  Beta virt. eigenvalues --    4.22807   4.26531   4.28790   4.29657   4.32901
  Beta virt. eigenvalues --    4.35303   4.36437   4.38996   4.41909   4.43693
  Beta virt. eigenvalues --    4.45712   4.47917   4.48537   4.50610   4.54547
  Beta virt. eigenvalues --    4.55846   4.57684   4.59283   4.60436   4.60684
  Beta virt. eigenvalues --    4.64116   4.65409   4.65823   4.68376   4.70819
  Beta virt. eigenvalues --    4.74032   4.75054   4.79389   4.81306   4.84138
  Beta virt. eigenvalues --    4.84829   4.87782   4.92374   4.94037   4.95495
  Beta virt. eigenvalues --    4.97182   4.98295   4.99016   5.00881   5.04256
  Beta virt. eigenvalues --    5.04884   5.06269   5.08906   5.11528   5.13906
  Beta virt. eigenvalues --    5.15001   5.17132   5.17589   5.20937   5.23064
  Beta virt. eigenvalues --    5.25089   5.26498   5.30362   5.32048   5.34286
  Beta virt. eigenvalues --    5.36375   5.39191   5.40638   5.43935   5.44705
  Beta virt. eigenvalues --    5.46828   5.54110   5.56102   5.58609   5.63737
  Beta virt. eigenvalues --    5.67207   5.74563   5.76247   5.77664   5.86588
  Beta virt. eigenvalues --    5.89694   5.94506   5.96944   5.97733   5.97962
  Beta virt. eigenvalues --    6.00887   6.07447   6.22402   6.31228   6.34736
  Beta virt. eigenvalues --    6.38407   6.47146   6.48689   6.52067   6.55203
  Beta virt. eigenvalues --    6.59059   6.62584   6.63012   6.70231   6.70934
  Beta virt. eigenvalues --    6.76730   6.82174   6.84109   6.95588   7.00326
  Beta virt. eigenvalues --    7.05017   7.08074   7.12260   7.13680   7.17134
  Beta virt. eigenvalues --    7.28127   7.38530   7.48835   7.49815   7.50476
  Beta virt. eigenvalues --    7.58574   7.82945   8.21634  14.57968  15.71888
  Beta virt. eigenvalues --   16.92066  17.22854  17.55120  18.55683
          Condensed to atoms (all electrons):
               1          2          3          4          5          6
     1  H    0.363787   0.338555   0.007562  -0.008283   0.010828  -0.011896
     2  C    0.338555   5.827877   0.371800   0.488385   0.012499  -0.053024
     3  H    0.007562   0.371800   0.327014   0.002931   0.016555  -0.000054
     4  H   -0.008283   0.488385   0.002931   0.373720  -0.047682  -0.011225
     5  C    0.010828   0.012499   0.016555  -0.047682   5.581307   0.413388
     6  H   -0.011896  -0.053024  -0.000054  -0.011225   0.413388   0.432799
     7  H    0.004742  -0.062293  -0.001697  -0.008115   0.489500  -0.002890
     8  C   -0.003606   0.004960  -0.002790  -0.016164  -0.045762  -0.008014
     9  H    0.005145   0.027260   0.002533  -0.000176  -0.112622  -0.022191
    10  C   -0.008199  -0.051380  -0.004277  -0.001402   0.052609   0.026037
    11  H   -0.008095   0.001491  -0.000954  -0.000515  -0.008726   0.011529
    12  H    0.002319  -0.001112   0.000398  -0.000029   0.010333  -0.006278
    13  O   -0.000149  -0.000085   0.000328   0.000138  -0.000889  -0.001042
    14  H    0.000351   0.001643  -0.000331   0.000026  -0.002261   0.000677
    15  O   -0.000213   0.021791   0.007096   0.003904   0.081241  -0.014058
               7          8          9         10         11         12
     1  H    0.004742  -0.003606   0.005145  -0.008199  -0.008095   0.002319
     2  C   -0.062293   0.004960   0.027260  -0.051380   0.001491  -0.001112
     3  H   -0.001697  -0.002790   0.002533  -0.004277  -0.000954   0.000398
     4  H   -0.008115  -0.016164  -0.000176  -0.001402  -0.000515  -0.000029
     5  C    0.489500  -0.045762  -0.112622   0.052609  -0.008726   0.010333
     6  H   -0.002890  -0.008014  -0.022191   0.026037   0.011529  -0.006278
     7  H    0.426729  -0.070195  -0.027421   0.015082   0.000107   0.003202
     8  C   -0.070195   5.370137   0.447480  -0.055599  -0.066837   0.013283
     9  H   -0.027421   0.447480   0.567431  -0.109796  -0.009954  -0.013525
    10  C    0.015082  -0.055599  -0.109796   5.652881   0.402768   0.372941
    11  H    0.000107  -0.066837  -0.009954   0.402768   0.458949  -0.045031
    12  H    0.003202   0.013283  -0.013525   0.372941  -0.045031   0.358395
    13  O   -0.000446   0.043903   0.014015  -0.175931  -0.012066   0.017640
    14  H    0.000306  -0.040214   0.005468   0.080283   0.029562  -0.018841
    15  O    0.001936  -0.357291  -0.050539   0.078822   0.024486   0.000077
              13         14         15
     1  H   -0.000149   0.000351  -0.000213
     2  C   -0.000085   0.001643   0.021791
     3  H    0.000328  -0.000331   0.007096
     4  H    0.000138   0.000026   0.003904
     5  C   -0.000889  -0.002261   0.081241
     6  H   -0.001042   0.000677  -0.014058
     7  H   -0.000446   0.000306   0.001936
     8  C    0.043903  -0.040214  -0.357291
     9  H    0.014015   0.005468  -0.050539
    10  C   -0.175931   0.080283   0.078822
    11  H   -0.012066   0.029562   0.024486
    12  H    0.017640  -0.018841   0.000077
    13  O    8.556733   0.165158  -0.001788
    14  H    0.165158   0.609884   0.013519
    15  O   -0.001788   0.013519   8.963084
          Atomic-Atomic Spin Densities.
               1          2          3          4          5          6
     1  H    0.001115  -0.003318  -0.000328  -0.000035   0.001871   0.000245
     2  C   -0.003318   0.023230  -0.000823   0.001357  -0.009042  -0.000526
     3  H   -0.000328  -0.000823  -0.001052   0.000672  -0.000364   0.000869
     4  H   -0.000035   0.001357   0.000672  -0.001341  -0.001479  -0.000400
     5  C    0.001871  -0.009042  -0.000364  -0.001479   0.018039   0.002366
     6  H    0.000245  -0.000526   0.000869  -0.000400   0.002366   0.006048
     7  H    0.000300  -0.001459  -0.000486  -0.000324  -0.000791  -0.001140
     8  C   -0.001838  -0.000732  -0.001391   0.000896   0.002115  -0.009181
     9  H   -0.000288   0.001445  -0.000314   0.000223   0.002969  -0.000968
    10  C   -0.000178  -0.001820   0.000772  -0.000026  -0.000081   0.001277
    11  H   -0.000228   0.000052   0.000531  -0.000068   0.002337   0.000424
    12  H    0.000192  -0.000338  -0.000100   0.000045  -0.000916  -0.000118
    13  O    0.000028  -0.000009  -0.000021  -0.000017  -0.000463   0.000024
    14  H    0.000020   0.000104   0.000015   0.000013   0.000569   0.000026
    15  O    0.000767  -0.000831   0.000800  -0.000134   0.008137   0.002011
               7          8          9         10         11         12
     1  H    0.000300  -0.001838  -0.000288  -0.000178  -0.000228   0.000192
     2  C   -0.001459  -0.000732   0.001445  -0.001820   0.000052  -0.000338
     3  H   -0.000486  -0.001391  -0.000314   0.000772   0.000531  -0.000100
     4  H   -0.000324   0.000896   0.000223  -0.000026  -0.000068   0.000045
     5  C   -0.000791   0.002115   0.002969  -0.000081   0.002337  -0.000916
     6  H   -0.001140  -0.009181  -0.000968   0.001277   0.000424  -0.000118
     7  H    0.004997  -0.002176  -0.001811   0.001159   0.000381   0.000196
     8  C   -0.002176   0.040906   0.038547  -0.001090  -0.015433   0.001319
     9  H   -0.001811   0.038547   0.062340   0.000570  -0.001077   0.000278
    10  C    0.001159  -0.001090   0.000570   0.042381   0.006629  -0.000132
    11  H    0.000381  -0.015433  -0.001077   0.006629   0.004385   0.001064
    12  H    0.000196   0.001319   0.000278  -0.000132   0.001064  -0.001621
    13  O   -0.000025   0.004542   0.000076  -0.003185  -0.000956  -0.000510
    14  H    0.000106  -0.000756  -0.001455   0.001933   0.000423  -0.000307
    15  O    0.001370  -0.142261  -0.005043   0.013863   0.006080  -0.000618
              13         14         15
     1  H    0.000028   0.000020   0.000767
     2  C   -0.000009   0.000104  -0.000831
     3  H   -0.000021   0.000015   0.000800
     4  H   -0.000017   0.000013  -0.000134
     5  C   -0.000463   0.000569   0.008137
     6  H    0.000024   0.000026   0.002011
     7  H   -0.000025   0.000106   0.001370
     8  C    0.004542  -0.000756  -0.142261
     9  H    0.000076  -0.001455  -0.005043
    10  C   -0.003185   0.001933   0.013863
    11  H   -0.000956   0.000423   0.006080
    12  H   -0.000510  -0.000307  -0.000618
    13  O    0.006223  -0.002336  -0.001914
    14  H   -0.002336   0.004534  -0.002154
    15  O   -0.001914  -0.002154   1.013428
 Mulliken charges and spin densities:
               1          2
     1  H    0.307152  -0.001678
     2  C   -0.928366   0.007289
     3  H    0.273887  -0.001220
     4  H    0.224486  -0.000620
     5  C   -0.450319   0.025267
     6  H    0.246246   0.000959
     7  H    0.231452   0.000298
     8  C    0.786710  -0.086533
     9  H    0.276892   0.095492
    10  C   -0.274839   0.062071
    11  H    0.223288   0.004546
    12  H    0.306231  -0.001566
    13  O   -0.605519   0.001458
    14  H    0.154769   0.000735
    15  O   -0.772069   0.893501
 Sum of Mulliken charges =   0.00000   1.00000
 Mulliken charges and spin densities with hydrogens summed into heavy atoms:
               1          2
     2  C   -0.122842   0.003772
     5  C    0.027379   0.026524
     8  C    1.063602   0.008958
    10  C    0.254680   0.065051
    13  O   -0.450750   0.002194
    15  O   -0.772069   0.893501
 APT charges:
               1
     1  H   -0.010578
     2  C    0.027561
     3  H    0.001401
     4  H   -0.013384
     5  C    0.109105
     6  H   -0.035124
     7  H   -0.026127
     8  C    0.023284
     9  H    0.076777
    10  C    0.548218
    11  H   -0.064974
    12  H   -0.029705
    13  O   -0.626171
    14  H    0.279050
    15  O   -0.259334
 Sum of APT charges =   0.00000
 APT charges with hydrogens summed into heavy atoms:
               1
     2  C    0.005001
     5  C    0.047855
     8  C    0.100061
    10  C    0.453539
    13  O   -0.347122
    15  O   -0.259334
 Electronic spatial extent (au):  <R**2>=            683.7282
 Charge=              0.0000 electrons
 Dipole moment (field-independent basis, Debye):
    X=             -1.7674    Y=             -0.7808    Z=              0.7154  Tot=              2.0603
 Quadrupole moment (field-independent basis, Debye-Ang):
   XX=            -41.8098   YY=            -39.4035   ZZ=            -35.9792
   XY=              2.5153   XZ=             -1.2251   YZ=              0.7160
 Traceless Quadrupole moment (field-independent basis, Debye-Ang):
   XX=             -2.7457   YY=             -0.3393   ZZ=              3.0850
   XY=              2.5153   XZ=             -1.2251   YZ=              0.7160
 Octapole moment (field-independent basis, Debye-Ang**2):
  XXX=             -8.2257  YYY=             -2.2623  ZZZ=             -0.5331  XYY=              3.9521
  XXY=             10.3112  XXZ=             -3.5782  XZZ=              4.8087  YZZ=              1.7990
  YYZ=              2.6318  XYZ=             -1.4466
 Hexadecapole moment (field-independent basis, Debye-Ang**3):
 XXXX=           -610.0356 YYYY=           -183.8018 ZZZZ=           -115.8060 XXXY=             23.8631
 XXXZ=            -15.0428 YYYX=             -2.3446 YYYZ=              0.9079 ZZZX=             -2.1803
 ZZZY=             -2.1311 XXYY=           -125.4886 XXZZ=           -115.4439 YYZZ=            -46.3420
 XXYZ=             -6.0149 YYXZ=             -0.0874 ZZXY=             -0.2606
 N-N= 2.514156946075D+02 E-N=-1.223481460922D+03  KE= 3.064141295792D+02
  Exact polarizability:  68.946  -0.397  58.502  -0.494  -0.848  55.341
 Approx polarizability:  61.946   0.572  63.686  -0.171  -3.034  61.147
                          Isotropic Fermi Contact Couplings
        Atom                 a.u.       MegaHertz       Gauss      10(-4) cm-1
     1  H(1)              -0.00005      -0.22746      -0.08117      -0.07587
     2  C(13)             -0.00116      -1.30709      -0.46640      -0.43600
     3  H(1)               0.00020       0.88873       0.31712       0.29645
     4  H(1)              -0.00012      -0.52198      -0.18626      -0.17411
     5  C(13)              0.00523       5.87871       2.09767       1.96093
     6  H(1)              -0.00056      -2.48201      -0.88564      -0.82791
     7  H(1)               0.00005       0.20159       0.07193       0.06724
     8  C(13)             -0.02998     -33.70174     -12.02562     -11.24169
     9  H(1)               0.05580     249.42308      89.00035      83.19858
    10  C(13)              0.01887      21.20864       7.56777       7.07444
    11  H(1)               0.00091       4.06274       1.44969       1.35519
    12  H(1)              -0.00017      -0.75521      -0.26948      -0.25191
    13  O(17)              0.00316      -1.91525      -0.68341      -0.63886
    14  H(1)               0.00036       1.60338       0.57213       0.53483
    15  O(17)              0.03338     -20.23560      -7.22056      -6.74987
 --------------------------------------------------------
       Center         ----  Spin Dipole Couplings  ----
                      3XX-RR        3YY-RR        3ZZ-RR
 --------------------------------------------------------
     1   Atom       -0.000096      0.002907     -0.002811
     2   Atom        0.001536     -0.004370      0.002834
     3   Atom        0.008124     -0.003346     -0.004778
     4   Atom        0.003311     -0.001288     -0.002022
     5   Atom        0.019792     -0.007244     -0.012549
     6   Atom        0.000310      0.000680     -0.000989
     7   Atom        0.007930     -0.006205     -0.001725
     8   Atom       -0.050673      0.023227      0.027446
     9   Atom       -0.012418     -0.009423      0.021841
    10   Atom       -0.002197      0.030857     -0.028660
    11   Atom       -0.007151      0.010384     -0.003233
    12   Atom       -0.005514      0.007707     -0.002193
    13   Atom       -0.008375      0.009378     -0.001003
    14   Atom        0.012994     -0.005235     -0.007759
    15   Atom       -1.213941     -0.312452      1.526392
 --------------------------------------------------------
                        XY            XZ            YZ
 --------------------------------------------------------
     1   Atom        0.004320      0.001334      0.001815
     2   Atom        0.005401      0.004929     -0.002191
     3   Atom        0.007230      0.005544      0.001677
     4   Atom        0.002965      0.000069     -0.000177
     5   Atom        0.015994     -0.008017     -0.006286
     6   Atom        0.005314     -0.003321     -0.004451
     7   Atom        0.002052     -0.008201     -0.001435
     8   Atom        0.020344      0.009706      0.012578
     9   Atom        0.003489      0.012355     -0.006060
    10   Atom       -0.046163     -0.013753      0.013085
    11   Atom       -0.003818      0.000827      0.005391
    12   Atom       -0.003933      0.000456     -0.004757
    13   Atom       -0.011252     -0.002540      0.017559
    14   Atom       -0.009126     -0.003202      0.001012
    15   Atom        0.835309      1.266465      2.131471
 --------------------------------------------------------


 ---------------------------------------------------------------------------------
              Anisotropic Spin Dipole Couplings in Principal Axis System
 ---------------------------------------------------------------------------------

       Atom             a.u.   MegaHertz   Gauss  10(-4) cm-1        Axes

              Baa    -0.0034    -1.793    -0.640    -0.598 -0.2782 -0.0852  0.9567
     1 H(1)   Bbb    -0.0032    -1.687    -0.602    -0.563  0.7775 -0.6049  0.1722
              Bcc     0.0065     3.480     1.242     1.161  0.5641  0.7917  0.2346
 
              Baa    -0.0093    -1.244    -0.444    -0.415 -0.5431  0.7592  0.3587
     2 C(13)  Bbb     0.0017     0.229     0.082     0.076 -0.4258 -0.6172  0.6617
              Bcc     0.0076     1.015     0.362     0.339  0.7237  0.2067  0.6585
 
              Baa    -0.0076    -4.045    -1.443    -1.349 -0.4977  0.6026  0.6239
     3 H(1)   Bbb    -0.0058    -3.115    -1.112    -1.039  0.0702 -0.6889  0.7215
              Bcc     0.0134     7.160     2.555     2.388  0.8645  0.4028  0.3005
 
              Baa    -0.0028    -1.487    -0.531    -0.496 -0.4266  0.8719  0.2402
     4 H(1)   Bbb    -0.0020    -1.054    -0.376    -0.352  0.1077 -0.2147  0.9707
              Bcc     0.0048     2.541     0.907     0.848  0.8980  0.4400 -0.0023
 
              Baa    -0.0170    -2.288    -0.816    -0.763 -0.1472  0.6928  0.7059
     5 C(13)  Bbb    -0.0125    -1.679    -0.599    -0.560  0.4562 -0.5857  0.6699
              Bcc     0.0296     3.967     1.415     1.323  0.8776  0.4207 -0.2299
 
              Baa    -0.0052    -2.759    -0.984    -0.920 -0.4780  0.7639  0.4335
     6 H(1)   Bbb    -0.0037    -1.986    -0.709    -0.663  0.6524 -0.0216  0.7576
              Bcc     0.0089     4.745     1.693     1.583  0.5881  0.6449 -0.4881
 
              Baa    -0.0067    -3.577    -1.276    -1.193  0.2162  0.7840  0.5819
     7 H(1)   Bbb    -0.0062    -3.329    -1.188    -1.110  0.4621 -0.6072  0.6464
              Bcc     0.0129     6.906     2.464     2.304  0.8601  0.1292 -0.4935
 
              Baa    -0.0564    -7.566    -2.700    -2.524  0.9688 -0.2354 -0.0768
     8 C(13)  Bbb     0.0136     1.830     0.653     0.610 -0.1123 -0.6941  0.7110
              Bcc     0.0428     5.737     2.047     1.914  0.2207  0.6803  0.6989
 
              Baa    -0.0193   -10.285    -3.670    -3.431  0.8161 -0.4836 -0.3165
     9 H(1)   Bbb    -0.0072    -3.831    -1.367    -1.278  0.5002  0.8653 -0.0323
              Bcc     0.0265    14.116     5.037     4.709  0.2895 -0.1320  0.9480
 
              Baa    -0.0373    -5.010    -1.788    -1.671  0.7244  0.3800  0.5753
    10 C(13)  Bbb    -0.0297    -3.980    -1.420    -1.327 -0.3866 -0.4669  0.7953
              Bcc     0.0670     8.990     3.208     2.999 -0.5708  0.7985  0.1913
 
              Baa    -0.0088    -4.696    -1.676    -1.566  0.8674  0.2869 -0.4066
    11 H(1)   Bbb    -0.0040    -2.146    -0.766    -0.716  0.4689 -0.1979  0.8608
              Bcc     0.0128     6.842     2.441     2.282 -0.1665  0.9373  0.3061
 
              Baa    -0.0068    -3.632    -1.296    -1.212  0.9113  0.3284  0.2485
    12 H(1)   Bbb    -0.0037    -1.989    -0.710    -0.663 -0.3399  0.2592  0.9040
              Bcc     0.0105     5.621     2.006     1.875 -0.2325  0.9083 -0.3478
 
              Baa    -0.0176     1.271     0.453     0.424  0.5838  0.6002 -0.5468
    13 O(17)  Bbb    -0.0082     0.596     0.213     0.199  0.7549 -0.1534  0.6376
              Bcc     0.0258    -1.867    -0.666    -0.623 -0.2988  0.7850  0.5426
 
              Baa    -0.0091    -4.861    -1.735    -1.622  0.4008  0.8651  0.3014
    14 H(1)   Bbb    -0.0081    -4.330    -1.545    -1.444  0.0008 -0.3294  0.9442
              Bcc     0.0172     9.191     3.280     3.066  0.9161 -0.3782 -0.1327
 
              Baa    -1.7151   124.100    44.282    41.395 -0.3374  0.8417 -0.4216
    15 O(17)  Bbb    -1.7095   123.695    44.137    41.260  0.8885  0.1369 -0.4379
              Bcc     3.4245  -247.795   -88.419   -82.655  0.3109  0.5224  0.7940
 

 ---------------------------------------------------------------------------------

 Calling FoFJK, ICntrl=    100127 FMM=F ISym2X=0 I1Cent= 0 IOpClX= 1 NMat=1 NMatS=1 NMatT=0.
 Full mass-weighted force constant matrix:
 Low frequencies ---   -0.0013    0.0004    0.0008    0.6905    2.8480    7.9497
 Low frequencies ---   78.1132  119.6235  216.3055
 Diagonal vibrational polarizability:
       24.3841592       6.9716973      23.0460620
 Harmonic frequencies (cm**-1), IR intensities (KM/Mole), Raman scattering
 activities (A**4/AMU), depolarization ratios for plane and unpolarized
 incident light, reduced masses (AMU), force constants (mDyne/A),
 and normal coordinates:
                      1                      2                      3
                      A                      A                      A
 Frequencies --     78.1088               119.6222               216.3052
 Red. masses --      2.2736                 2.7446                 1.9834
 Frc consts  --      0.0082                 0.0231                 0.0547
 IR Inten    --      1.4315                 7.4006                 2.9240
  Atom  AN      X      Y      Z        X      Y      Z        X      Y      Z
     1   1    -0.01   0.32  -0.31    -0.05   0.20  -0.15    -0.44  -0.22   0.27
     2   6    -0.04   0.18  -0.05    -0.10   0.07   0.08    -0.12   0.03   0.03
     3   1    -0.15   0.39   0.15    -0.32   0.21   0.21     0.22  -0.16  -0.14
     4   1    -0.02   0.06  -0.02    -0.05  -0.10   0.21    -0.20   0.48   0.01
     5   6     0.01  -0.09   0.01     0.04  -0.06   0.03    -0.03   0.03  -0.02
     6   1     0.05  -0.24  -0.15     0.15  -0.14  -0.05    -0.12   0.09   0.04
     7   1     0.02  -0.19   0.22     0.07  -0.12   0.19     0.08   0.12  -0.07
     8   6     0.00  -0.04   0.02     0.01   0.00  -0.09     0.00  -0.10  -0.02
     9   1    -0.04   0.08  -0.01     0.08  -0.01  -0.12     0.01  -0.15   0.00
    10   6     0.07  -0.04   0.15     0.03   0.03  -0.15     0.06  -0.04  -0.05
    11   1     0.02  -0.26   0.27     0.19   0.24  -0.30     0.13  -0.01  -0.09
    12   1     0.21   0.10   0.31    -0.16  -0.11  -0.31     0.12  -0.09  -0.10
    13   8     0.02   0.08  -0.05     0.08  -0.03   0.21     0.01   0.14   0.03
    14   1    -0.13   0.03  -0.12     0.29  -0.06   0.17    -0.12   0.25   0.20
    15   8    -0.04  -0.11  -0.08    -0.08  -0.01  -0.11     0.08  -0.10   0.00
                      4                      5                      6
                      A                      A                      A
 Frequencies --    224.3289               289.1637               364.7177
 Red. masses --      1.7641                 2.3964                 2.0376
 Frc consts  --      0.0523                 0.1181                 0.1597
 IR Inten    --      7.4413                 4.1542                19.4711
  Atom  AN      X      Y      Z        X      Y      Z        X      Y      Z
     1   1    -0.15  -0.16   0.21     0.48   0.22  -0.10     0.17   0.10  -0.02
     2   6     0.13   0.07  -0.02     0.17   0.04   0.01     0.00   0.03  -0.01
     3   1     0.63  -0.06  -0.12     0.02   0.17   0.12    -0.12   0.04  -0.01
     4   1     0.00   0.53  -0.26     0.21  -0.31  -0.11     0.03  -0.16  -0.02
     5   6     0.03  -0.04   0.07    -0.01   0.07   0.09    -0.07   0.13  -0.01
     6   1     0.01  -0.09   0.01    -0.10   0.12   0.13    -0.33   0.30   0.17
     7   1     0.01  -0.07   0.11    -0.01   0.13  -0.01     0.07   0.35  -0.27
     8   6     0.00   0.02   0.04    -0.01  -0.04   0.06     0.01  -0.09   0.01
     9   1     0.07   0.06  -0.01     0.12  -0.08   0.01    -0.01  -0.09   0.02
    10   6    -0.02   0.03  -0.02    -0.07  -0.03  -0.09     0.09  -0.04  -0.02
    11   1    -0.03   0.09  -0.04    -0.04   0.15  -0.17     0.14  -0.06  -0.04
    12   1    -0.05  -0.01  -0.06    -0.07  -0.16  -0.23     0.16  -0.07  -0.05
    13   8     0.01  -0.04   0.01    -0.11   0.09   0.02     0.10   0.01   0.00
    14   1     0.09  -0.11  -0.10    -0.21   0.25   0.28     0.17  -0.29  -0.48
    15   8    -0.15  -0.02  -0.05     0.03  -0.14  -0.07    -0.14  -0.04   0.07
                      7                      8                      9
                      A                      A                      A
 Frequencies --    424.9920               463.3832               602.4132
 Red. masses --      1.3950                 3.7607                 2.9932
 Frc consts  --      0.1485                 0.4758                 0.6400
 IR Inten    --     86.6875                 9.9725                 1.7562
  Atom  AN      X      Y      Z        X      Y      Z        X      Y      Z
     1   1     0.02   0.02   0.00    -0.08  -0.02  -0.06    -0.31  -0.09  -0.15
     2   6     0.00   0.01   0.00    -0.09  -0.03  -0.05    -0.02  -0.01  -0.05
     3   1    -0.03   0.01  -0.01    -0.11  -0.02  -0.04    -0.33  -0.06  -0.12
     4   1     0.01  -0.02   0.01    -0.09  -0.06  -0.05     0.06   0.10   0.45
     5   6     0.00   0.03  -0.01    -0.13  -0.02   0.01     0.23   0.02  -0.17
     6   1    -0.07   0.09   0.04    -0.21  -0.03   0.00     0.03   0.10  -0.09
     7   1     0.05   0.10  -0.08    -0.24  -0.06  -0.02     0.25   0.10  -0.30
     8   6     0.01  -0.01  -0.02    -0.04   0.11   0.26     0.17  -0.01   0.16
     9   1    -0.02   0.04  -0.02    -0.12   0.11   0.27     0.08   0.06   0.15
    10   6     0.04  -0.02   0.02     0.04   0.20   0.01    -0.06   0.03   0.04
    11   1     0.02  -0.07   0.05    -0.14   0.59  -0.08    -0.19   0.24  -0.01
    12   1     0.02   0.02   0.08     0.01  -0.04  -0.26    -0.08  -0.12  -0.11
    13   8     0.06  -0.07  -0.06     0.14  -0.07  -0.09    -0.10   0.02   0.02
    14   1    -0.06   0.48   0.83     0.29   0.02   0.07    -0.12  -0.01  -0.02
    15   8    -0.10   0.02   0.00     0.08  -0.16  -0.07    -0.11  -0.06   0.01
                     10                     11                     12
                      A                      A                      A
 Frequencies --    780.0214               842.9237               905.0785
 Red. masses --      1.2909                 3.3091                 1.2962
 Frc consts  --      0.4628                 1.3853                 0.6256
 IR Inten    --      4.3251                 1.7609                66.2279
  Atom  AN      X      Y      Z        X      Y      Z        X      Y      Z
     1   1     0.16  -0.07   0.36     0.14   0.00   0.30    -0.07  -0.03  -0.09
     2   6    -0.01   0.03  -0.02     0.09   0.07   0.09    -0.02  -0.02  -0.05
     3   1    -0.16  -0.28  -0.34    -0.04  -0.10  -0.09    -0.06  -0.01  -0.04
     4   1     0.04  -0.16   0.07     0.14  -0.03   0.24    -0.02   0.00   0.01
     5   6    -0.02   0.11  -0.02     0.07   0.04  -0.11     0.02   0.01   0.03
     6   1     0.16  -0.27  -0.42     0.16  -0.07  -0.23    -0.05   0.02   0.04
     7   1    -0.08  -0.18   0.47     0.23   0.02   0.10    -0.06  -0.01  -0.02
     8   6     0.00   0.04   0.05    -0.14  -0.09  -0.16     0.00   0.08   0.04
     9   1     0.07  -0.04   0.04    -0.37  -0.13  -0.01     0.54  -0.43  -0.02
    10   6     0.03  -0.08  -0.01    -0.07   0.23   0.02     0.01   0.03  -0.10
    11   1     0.04  -0.03  -0.04    -0.03   0.02   0.10     0.03  -0.39   0.09
    12   1     0.06  -0.11  -0.05    -0.11   0.38   0.17    -0.03   0.42   0.32
    13   8     0.01   0.00   0.00     0.01  -0.03  -0.02    -0.02   0.00   0.02
    14   1    -0.07   0.00   0.00     0.31   0.01   0.04     0.17   0.02   0.05
    15   8    -0.03  -0.01   0.00     0.00  -0.17   0.11    -0.01  -0.05   0.02
                     13                     14                     15
                      A                      A                      A
 Frequencies --    932.8865              1006.0544              1059.4669
 Red. masses --      2.3776                 2.0997                 1.4618
 Frc consts  --      1.2191                 1.2521                 0.9667
 IR Inten    --      2.4705                 1.3389                27.9172
  Atom  AN      X      Y      Z        X      Y      Z        X      Y      Z
     1   1     0.24   0.03   0.17    -0.04   0.03  -0.29     0.28   0.14   0.11
     2   6    -0.13  -0.01  -0.09    -0.08  -0.08  -0.08    -0.07   0.00   0.09
     3   1     0.04  -0.16  -0.23     0.13   0.10   0.11     0.31   0.06   0.17
     4   1    -0.16  -0.28  -0.47    -0.15   0.02  -0.35    -0.15  -0.11  -0.44
     5   6    -0.01   0.00   0.12     0.10   0.11   0.05     0.03   0.00  -0.11
     6   1    -0.14  -0.07   0.04     0.64   0.19   0.16     0.24   0.08   0.00
     7   1     0.37   0.14   0.26    -0.01   0.00   0.13     0.20   0.04   0.01
     8   6     0.21  -0.13  -0.05    -0.06   0.11  -0.09     0.01   0.01   0.08
     9   1     0.12   0.19  -0.12     0.07   0.12  -0.11    -0.33  -0.37   0.34
    10   6    -0.06   0.13   0.03     0.03  -0.03   0.04     0.05   0.00  -0.03
    11   1    -0.10   0.07   0.07     0.00   0.22  -0.06     0.02  -0.10   0.02
    12   1    -0.10   0.15   0.05    -0.04  -0.16  -0.11     0.09   0.06   0.04
    13   8    -0.03   0.00   0.00     0.01   0.00  -0.01    -0.05  -0.01   0.01
    14   1     0.10   0.02   0.03    -0.13  -0.01  -0.02     0.05  -0.01   0.02
    15   8     0.00   0.00   0.00    -0.03  -0.11   0.09    -0.01   0.03  -0.04
                     16                     17                     18
                      A                      A                      A
 Frequencies --   1106.3230              1118.6425              1131.4646
 Red. masses --      2.9918                 1.5142                 2.5704
 Frc consts  --      2.1575                 1.1164                 1.9388
 IR Inten    --     99.6392                42.1385                 7.7065
  Atom  AN      X      Y      Z        X      Y      Z        X      Y      Z
     1   1     0.17   0.05   0.25    -0.12  -0.04  -0.13     0.06   0.08  -0.08
     2   6    -0.01   0.06   0.06     0.02  -0.02  -0.03     0.01  -0.04   0.13
     3   1     0.04  -0.05  -0.04    -0.06   0.03   0.03     0.24   0.18   0.36
     4   1     0.01  -0.09  -0.02     0.02   0.08   0.09    -0.06   0.11  -0.13
     5   6    -0.05  -0.09  -0.06    -0.02   0.05   0.04    -0.14   0.04  -0.13
     6   1    -0.37  -0.06  -0.05     0.12   0.00  -0.01     0.02  -0.12  -0.29
     7   1     0.01   0.02  -0.20    -0.16  -0.05   0.06    -0.50  -0.21  -0.07
     8   6     0.02   0.11  -0.09     0.04  -0.02   0.01     0.23   0.05  -0.05
     9   1     0.49  -0.01  -0.23    -0.37   0.48   0.02     0.13   0.29  -0.07
    10   6     0.27   0.06   0.07     0.09   0.02  -0.09    -0.08  -0.02  -0.03
    11   1     0.14   0.41  -0.06    -0.04  -0.25   0.06    -0.10  -0.07   0.01
    12   1     0.02  -0.11  -0.12     0.50   0.08   0.00    -0.23   0.11   0.09
    13   8    -0.19  -0.07   0.00    -0.12  -0.03   0.02     0.05   0.03   0.01
    14   1    -0.17  -0.07   0.01     0.40   0.01   0.10    -0.07   0.03   0.00
    15   8    -0.01  -0.04   0.05     0.00  -0.01   0.01    -0.03  -0.08   0.06
                     19                     20                     21
                      A                      A                      A
 Frequencies --   1175.5320              1208.3372              1267.0652
 Red. masses --      1.8680                 1.2752                 1.4920
 Frc consts  --      1.5209                 1.0970                 1.4113
 IR Inten    --      6.3053                15.2140                 9.7283
  Atom  AN      X      Y      Z        X      Y      Z        X      Y      Z
     1   1     0.19   0.05   0.30     0.10   0.06   0.02     0.03   0.04  -0.13
     2   6    -0.05   0.08   0.01    -0.03  -0.01   0.04    -0.02  -0.05   0.02
     3   1     0.02  -0.14  -0.20     0.12   0.03   0.08     0.10   0.07   0.15
     4   1    -0.01  -0.21  -0.10    -0.05  -0.03  -0.13    -0.05   0.09  -0.06
     5   6     0.06  -0.12  -0.02     0.03   0.01  -0.07     0.03   0.05  -0.04
     6   1    -0.18   0.06   0.15     0.01  -0.02  -0.09    -0.09  -0.07  -0.18
     7   1     0.22   0.09  -0.23     0.02  -0.01  -0.05     0.15   0.02   0.14
     8   6    -0.04   0.14   0.02    -0.08  -0.05   0.03    -0.09  -0.09   0.10
     9   1    -0.15   0.63  -0.08     0.53   0.14  -0.31     0.17   0.47  -0.23
    10   6    -0.04  -0.09  -0.10    -0.06  -0.01   0.04     0.05   0.05  -0.04
    11   1    -0.10  -0.24  -0.01    -0.26   0.05   0.09     0.44  -0.14  -0.11
    12   1    -0.05   0.08   0.09     0.46  -0.17  -0.12    -0.34   0.18   0.09
    13   8     0.05   0.02   0.02     0.01   0.02   0.00    -0.01  -0.03  -0.01
    14   1    -0.04   0.01  -0.01     0.42   0.04   0.05    -0.32  -0.04  -0.04
    15   8     0.01  -0.05   0.05     0.01   0.03   0.00     0.02   0.02  -0.01
                     22                     23                     24
                      A                      A                      A
 Frequencies --   1315.8113              1364.3097              1379.3723
 Red. masses --      1.1984                 1.2765                 1.4454
 Frc consts  --      1.2225                 1.3999                 1.6203
 IR Inten    --      2.5402                 9.1288                 1.5693
  Atom  AN      X      Y      Z        X      Y      Z        X      Y      Z
     1   1     0.09   0.02   0.23     0.06   0.05  -0.06     0.00   0.09  -0.12
     2   6    -0.02   0.08  -0.01    -0.02  -0.02   0.01    -0.04   0.01   0.04
     3   1    -0.02  -0.09  -0.17     0.05  -0.03   0.00     0.05  -0.14  -0.11
     4   1     0.02  -0.11   0.04    -0.04   0.04  -0.05    -0.08  -0.09  -0.24
     5   6     0.00  -0.03  -0.01     0.06   0.01   0.03     0.15   0.06   0.06
     6   1     0.49   0.22   0.28    -0.33  -0.12  -0.13    -0.40  -0.14  -0.17
     7   1    -0.50  -0.18  -0.29    -0.10  -0.04  -0.07    -0.58  -0.22  -0.25
     8   6     0.01  -0.07   0.03     0.02   0.06  -0.02    -0.03  -0.05  -0.02
     9   1     0.12   0.05  -0.07    -0.10  -0.05   0.08    -0.15  -0.05   0.03
    10   6    -0.01   0.04   0.02    -0.07  -0.02   0.07     0.04   0.01  -0.02
    11   1     0.32  -0.07  -0.06     0.69  -0.14  -0.17    -0.33   0.09   0.08
    12   1    -0.05   0.01  -0.02    -0.03  -0.20  -0.11    -0.04   0.09   0.06
    13   8    -0.01  -0.01  -0.01    -0.03   0.02  -0.04     0.01   0.00   0.01
    14   1    -0.02   0.00   0.00     0.45   0.05   0.04    -0.15  -0.02  -0.01
    15   8     0.00   0.01  -0.01     0.00  -0.02   0.01     0.00   0.01  -0.01
                     25                     26                     27
                      A                      A                      A
 Frequencies --   1420.2507              1422.2661              1488.3393
 Red. masses --      1.2528                 1.2476                 1.0753
 Frc consts  --      1.4889                 1.4869                 1.4034
 IR Inten    --     55.0587                 7.2864                 4.6201
  Atom  AN      X      Y      Z        X      Y      Z        X      Y      Z
     1   1     0.08   0.01   0.04     0.37  -0.04   0.38     0.09   0.10  -0.13
     2   6    -0.02  -0.01  -0.01    -0.08  -0.04  -0.11     0.00   0.00   0.01
     3   1     0.05   0.04   0.04     0.37   0.33   0.31     0.05  -0.10  -0.09
     4   1    -0.01   0.04   0.06     0.05   0.06   0.53     0.01   0.08   0.08
     5   6     0.01   0.00   0.02     0.03   0.02   0.02     0.02  -0.01  -0.07
     6   1    -0.07  -0.09  -0.09    -0.10  -0.02  -0.02    -0.33   0.43   0.41
     7   1     0.00   0.04  -0.08    -0.11  -0.05  -0.01    -0.08  -0.37   0.56
     8   6     0.01   0.03  -0.02     0.00  -0.01  -0.01     0.01   0.00  -0.01
     9   1     0.01  -0.08   0.03    -0.05  -0.02   0.02     0.00   0.00  -0.01
    10   6    -0.07   0.09  -0.02     0.01  -0.01   0.00    -0.01   0.01   0.00
    11   1     0.20  -0.17  -0.02    -0.12   0.05   0.02     0.00  -0.02   0.01
    12   1     0.67  -0.06  -0.15    -0.08   0.03   0.04     0.07  -0.01  -0.03
    13   8     0.03  -0.05   0.03     0.00   0.01   0.00     0.00   0.00   0.00
    14   1    -0.61  -0.06  -0.02     0.06   0.01   0.00    -0.05  -0.01   0.00
    15   8     0.00  -0.01   0.01     0.00   0.00   0.00     0.00   0.00   0.00
                     28                     29                     30
                      A                      A                      A
 Frequencies --   1508.0240              1511.2413              1517.8698
 Red. masses --      1.0517                 1.0461                 1.0819
 Frc consts  --      1.4091                 1.4076                 1.4686
 IR Inten    --      7.5538                 9.0599                 0.2785
  Atom  AN      X      Y      Z        X      Y      Z        X      Y      Z
     1   1    -0.12   0.16  -0.40     0.53   0.32  -0.21    -0.01  -0.08   0.16
     2   6    -0.03   0.03   0.02    -0.02  -0.04   0.02     0.01  -0.01  -0.01
     3   1     0.58  -0.25  -0.21    -0.15  -0.26  -0.24    -0.17   0.11   0.10
     4   1     0.11  -0.34   0.35    -0.09   0.58   0.13    -0.03   0.05  -0.12
     5   6    -0.03   0.01   0.01    -0.02  -0.02   0.02     0.01   0.00   0.00
     6   1     0.07  -0.06  -0.06     0.12  -0.07  -0.03    -0.04   0.02   0.01
     7   1     0.07   0.08  -0.02     0.03   0.08  -0.13    -0.03  -0.03   0.02
     8   6     0.00   0.01   0.00     0.00   0.00   0.00    -0.01   0.01   0.00
     9   1     0.02  -0.01   0.00     0.00  -0.01   0.00     0.02  -0.02   0.00
    10   6     0.01   0.02   0.00     0.01   0.00   0.00     0.04   0.07   0.01
    11   1    -0.05  -0.17   0.10    -0.08  -0.04   0.05    -0.16  -0.56   0.33
    12   1    -0.10  -0.12  -0.14    -0.06  -0.03  -0.03    -0.29  -0.38  -0.46
    13   8     0.00   0.00   0.00     0.00   0.00   0.00     0.00   0.01   0.00
    14   1     0.00   0.00   0.00     0.02   0.00   0.00    -0.01   0.00   0.00
    15   8     0.00   0.00   0.00     0.00   0.00   0.00     0.00   0.00   0.00
                     31                     32                     33
                      A                      A                      A
 Frequencies --   2873.3384              3022.9677              3052.2535
 Red. masses --      1.0732                 1.0665                 1.0360
 Frc consts  --      5.2204                 5.7421                 5.6864
 IR Inten    --     15.4422                39.5957                24.1992
  Atom  AN      X      Y      Z        X      Y      Z        X      Y      Z
     1   1     0.00   0.00   0.00     0.04  -0.09  -0.04    -0.23   0.50   0.21
     2   6     0.00   0.00   0.00     0.00   0.01   0.00    -0.02  -0.01  -0.04
     3   1     0.00   0.00   0.00     0.00   0.03  -0.03    -0.04  -0.44   0.42
     4   1     0.00   0.00   0.00    -0.03   0.00   0.01     0.50   0.08  -0.11
     5   6     0.00   0.00   0.00     0.00   0.00   0.00     0.00   0.00   0.00
     6   1     0.00   0.02  -0.01     0.00  -0.02   0.01     0.00   0.01  -0.01
     7   1     0.01  -0.03  -0.01    -0.01   0.01   0.01     0.01  -0.01  -0.01
     8   6    -0.03  -0.03  -0.06     0.00   0.00   0.00     0.00   0.00   0.00
     9   1     0.38   0.30   0.87     0.01   0.02   0.03     0.00   0.00   0.00
    10   6     0.00   0.00   0.00    -0.02  -0.05  -0.05     0.00  -0.01   0.00
    11   1    -0.02  -0.02  -0.04     0.31   0.34   0.83     0.03   0.03   0.08
    12   1     0.00   0.01   0.00     0.01   0.20  -0.21     0.00   0.03  -0.04
    13   8     0.00   0.00   0.00     0.00   0.00   0.00     0.00   0.00   0.00
    14   1     0.00   0.00   0.00     0.00  -0.01   0.00     0.00   0.00   0.00
    15   8     0.00   0.00  -0.01     0.00   0.00   0.00     0.00   0.00   0.00
                     34                     35                     36
                      A                      A                      A
 Frequencies --   3053.3859              3094.9301              3108.3052
 Red. masses --      1.0620                 1.1014                 1.0977
 Frc consts  --      5.8337                 6.2160                 6.2487
 IR Inten    --     23.8447                 4.5953                23.0948
  Atom  AN      X      Y      Z        X      Y      Z        X      Y      Z
     1   1     0.01  -0.01   0.00     0.11  -0.23  -0.10     0.01  -0.02  -0.01
     2   6     0.01   0.00   0.00    -0.01   0.03   0.00     0.00   0.00   0.00
     3   1     0.00  -0.03   0.03    -0.02  -0.16   0.16     0.00  -0.03   0.03
     4   1    -0.08  -0.01   0.02     0.07   0.02  -0.02    -0.05  -0.01   0.01
     5   6    -0.02  -0.01   0.06     0.03  -0.08   0.00     0.00  -0.01   0.00
     6   1     0.02   0.61  -0.55     0.02   0.36  -0.34     0.01   0.09  -0.09
     7   1     0.25  -0.45  -0.21    -0.36   0.61   0.31    -0.05   0.08   0.04
     8   6     0.00   0.00   0.00     0.00   0.00   0.00     0.00   0.00   0.00
     9   1    -0.01  -0.01  -0.02     0.01   0.00   0.01    -0.01  -0.01  -0.02
    10   6     0.00   0.00  -0.01     0.00   0.01  -0.01     0.01  -0.05   0.07
    11   1     0.01   0.02   0.03     0.01   0.01   0.02    -0.08  -0.11  -0.23
    12   1     0.00  -0.03   0.03     0.00  -0.11   0.11     0.02   0.68  -0.65
    13   8     0.00   0.00   0.00     0.00   0.00   0.00     0.00   0.00   0.00
    14   1     0.00   0.00   0.00     0.00   0.00   0.00     0.01  -0.01   0.01
    15   8     0.00   0.00   0.00     0.00   0.00   0.00     0.00   0.00   0.00
                     37                     38                     39
                      A                      A                      A
 Frequencies --   3127.3151              3128.4884              3851.3173
 Red. masses --      1.1027                 1.1021                 1.0654
 Frc consts  --      6.3540                 6.3554                 9.3104
 IR Inten    --     33.6925                24.4614                39.9640
  Atom  AN      X      Y      Z        X      Y      Z        X      Y      Z
     1   1    -0.29   0.63   0.28     0.01  -0.05  -0.01     0.00   0.00   0.00
     2   6     0.05  -0.07   0.00    -0.07  -0.04   0.05     0.00   0.00   0.00
     3   1     0.04   0.31  -0.32     0.02   0.44  -0.42     0.00   0.00   0.00
     4   1    -0.32  -0.07   0.07     0.75   0.12  -0.15     0.00   0.00   0.00
     5   6     0.01  -0.03   0.00     0.00  -0.01   0.01     0.00   0.00   0.00
     6   1     0.00   0.14  -0.13     0.00   0.09  -0.09     0.00   0.00   0.00
     7   1    -0.14   0.24   0.12    -0.01   0.01   0.01     0.00   0.00   0.00
     8   6     0.00   0.00   0.00     0.00   0.00   0.00     0.00   0.00   0.00
     9   1     0.00   0.00   0.01     0.00   0.00   0.00     0.00   0.00   0.00
    10   6     0.00   0.00  -0.01     0.00   0.00   0.00     0.00   0.00   0.00
    11   1     0.02   0.02   0.05     0.00  -0.01  -0.01     0.00   0.00   0.00
    12   1     0.00  -0.02   0.01     0.00   0.03  -0.03     0.00  -0.01   0.01
    13   8     0.00   0.00   0.00     0.00   0.00   0.00     0.00   0.05  -0.03
    14   1     0.00   0.00   0.00     0.00   0.00   0.00    -0.02  -0.85   0.53
    15   8     0.00   0.00   0.00     0.00   0.00   0.00     0.00   0.00   0.00

 -------------------
 - Thermochemistry -
 -------------------
 Temperature   298.150 Kelvin.  Pressure   1.00000 Atm.
 Atom     1 has atomic number  1 and mass   1.00783
 Atom     2 has atomic number  6 and mass  12.00000
 Atom     3 has atomic number  1 and mass   1.00783
 Atom     4 has atomic number  1 and mass   1.00783
 Atom     5 has atomic number  6 and mass  12.00000
 Atom     6 has atomic number  1 and mass   1.00783
 Atom     7 has atomic number  1 and mass   1.00783
 Atom     8 has atomic number  6 and mass  12.00000
 Atom     9 has atomic number  1 and mass   1.00783
 Atom    10 has atomic number  6 and mass  12.00000
 Atom    11 has atomic number  1 and mass   1.00783
 Atom    12 has atomic number  1 and mass   1.00783
 Atom    13 has atomic number  8 and mass  15.99491
 Atom    14 has atomic number  1 and mass   1.00783
 Atom    15 has atomic number  8 and mass  15.99491
 Molecular mass:    89.06025 amu.
 Principal axes and moments of inertia in atomic units:
                           1         2         3
     Eigenvalues --   284.60182 823.25083 932.98989
           X            0.99984   0.01732   0.00532
           Y           -0.01757   0.99849   0.05206
           Z           -0.00441  -0.05214   0.99863
 This molecule is an asymmetric top.
 Rotational symmetry number  1.
 Rotational temperatures (Kelvin)      0.30433     0.10521     0.09283
 Rotational constants (GHZ):           6.34128     2.19221     1.93436
 Zero-point vibrational energy     338283.7 (Joules/Mol)
                                   80.85174 (Kcal/Mol)
 Warning -- explicit consideration of   9 degrees of freedom as
           vibrations may cause significant error
 Vibrational temperatures:    112.38   172.11   311.21   322.76   416.04
          (Kelvin)            524.75   611.47   666.70   866.74  1122.28
                             1212.78  1302.20  1342.21  1447.49  1524.33
                             1591.75  1609.48  1627.92  1691.33  1738.53
                             1823.02  1893.16  1962.93  1984.61  2043.42
                             2046.32  2141.39  2169.71  2174.34  2183.87
                             4134.09  4349.37  4391.51  4393.14  4452.91
                             4472.15  4499.50  4501.19  5541.18
 
 Zero-point correction=                           0.128845 (Hartree/Particle)
 Thermal correction to Energy=                    0.136183
 Thermal correction to Enthalpy=                  0.137127
 Thermal correction to Gibbs Free Energy=         0.096975
 Sum of electronic and zero-point Energies=           -308.110373
 Sum of electronic and thermal Energies=              -308.103036
 Sum of electronic and thermal Enthalpies=            -308.102091
 Sum of electronic and thermal Free Energies=         -308.142244
 
                     E (Thermal)             CV                S
                      KCal/Mol        Cal/Mol-Kelvin    Cal/Mol-Kelvin
 Total                   85.456             25.639             84.507
 Electronic               0.000              0.000              1.377
 Translational            0.889              2.981             39.373
 Rotational               0.889              2.981             26.883
 Vibrational             83.679             19.677             16.874
 Vibration     1          0.599              1.964              3.938
 Vibration     2          0.609              1.933              3.106
 Vibration     3          0.645              1.816              1.990
 Vibration     4          0.649              1.804              1.924
 Vibration     5          0.686              1.694              1.479
 Vibration     6          0.738              1.545              1.102
 Vibration     7          0.787              1.416              0.875
 Vibration     8          0.821              1.331              0.756
 Vibration     9          0.961              1.027              0.446
                       Q            Log10(Q)             Ln(Q)
 Total Bot       0.248202D-44        -44.605195       -102.707257
 Total V=0       0.456534D+15         14.659473         33.754685
 Vib (Bot)       0.224452D-57        -57.648876       -132.741442
 Vib (Bot)    1  0.263739D+01          0.421174          0.969788
 Vib (Bot)    2  0.170851D+01          0.232617          0.535620
 Vib (Bot)    3  0.915872D+00         -0.038165         -0.087879
 Vib (Bot)    4  0.880145D+00         -0.055446         -0.127669
 Vib (Bot)    5  0.661634D+00         -0.179382         -0.413043
 Vib (Bot)    6  0.500969D+00         -0.300189         -0.691210
 Vib (Bot)    7  0.411578D+00         -0.385548         -0.887757
 Vib (Bot)    8  0.366028D+00         -0.436485         -1.005045
 Vib (Bot)    9  0.247254D+00         -0.606857         -1.397339
 Vib (V=0)       0.412850D+02          1.615792          3.720500
 Vib (V=0)    1  0.318436D+01          0.503023          1.158252
 Vib (V=0)    2  0.228017D+01          0.357967          0.824249
 Vib (V=0)    3  0.154347D+01          0.188497          0.434030
 Vib (V=0)    4  0.151225D+01          0.179624          0.413600
 Vib (V=0)    5  0.132931D+01          0.123627          0.284662
 Vib (V=0)    6  0.120779D+01          0.081992          0.188794
 Vib (V=0)    7  0.114761D+01          0.059794          0.137680
 Vib (V=0)    8  0.111966D+01          0.049086          0.113024
 Vib (V=0)    9  0.105779D+01          0.024401          0.056186
 Electronic      0.200000D+01          0.301030          0.693147
 Translational   0.330355D+08          7.518981         17.313094
 Rotational      0.167367D+06          5.223670         12.027944
 ***** Axes restored to original set *****
 -------------------------------------------------------------------
 Center     Atomic                   Forces (Hartrees/Bohr)
 Number     Number              X              Y              Z
 -------------------------------------------------------------------
      1        1           0.000001351   -0.000001055    0.000001759
      2        6          -0.000006822   -0.000005949   -0.000004377
      3        1          -0.000000965    0.000001141    0.000001066
      4        1          -0.000000036    0.000001456   -0.000001743
      5        6           0.000023665   -0.000004672   -0.000016293
      6        1          -0.000004314    0.000002331    0.000004132
      7        1          -0.000004888    0.000005250    0.000009020
      8        6          -0.000008962   -0.000007054    0.000019665
      9        1           0.000002396    0.000000520   -0.000000837
     10        6           0.000016575    0.000004436   -0.000003427
     11        1          -0.000013187    0.000002342    0.000008272
     12        1          -0.000004455    0.000004135    0.000001781
     13        8          -0.000009698   -0.000002934    0.000003976
     14        1           0.000010646    0.000002058   -0.000010188
     15        8          -0.000001306   -0.000002004   -0.000012804
 -------------------------------------------------------------------
 Cartesian Forces:  Max     0.000023665 RMS     0.000007837
 FormGI is forming the generalized inverse of G from B-inverse, IUseBI=4.

 GradGradGradGradGradGradGradGradGradGradGradGradGradGradGradGradGradGrad
 Berny optimization.
 Internal  Forces:  Max     0.000015774 RMS     0.000004754
 Search for a local minimum.
 Step number   1 out of a maximum of    2
 All quantities printed in internal units (Hartrees-Bohrs-Radians)
 Second derivative matrix not updated -- analytic derivatives used.
 ITU=  0
     Eigenvalues ---    0.00139   0.00226   0.00306   0.00744   0.03131
     Eigenvalues ---    0.03309   0.03612   0.03946   0.04565   0.04634
     Eigenvalues ---    0.05022   0.05685   0.06246   0.07244   0.09998
     Eigenvalues ---    0.10257   0.12208   0.12806   0.13954   0.15727
     Eigenvalues ---    0.16338   0.17561   0.18889   0.21194   0.23464
     Eigenvalues ---    0.27911   0.28411   0.29338   0.31223   0.32454
     Eigenvalues ---    0.33299   0.33878   0.33962   0.34014   0.34213
     Eigenvalues ---    0.34762   0.39096   0.40869   0.53630
 Angle between quadratic step and forces=  73.82 degrees.
 Linear search not attempted -- first point.
 Iteration  1 RMS(Cart)=  0.00075586 RMS(Int)=  0.00000036
 Iteration  2 RMS(Cart)=  0.00000042 RMS(Int)=  0.00000000
 Variable       Old X    -DE/DX   Delta X   Delta X   Delta X     New X
                                 (Linear)    (Quad)   (Total)
    R1        2.05985   0.00000   0.00000   0.00000   0.00000   2.05985
    R2        2.06034   0.00000   0.00000  -0.00001  -0.00001   2.06033
    R3        2.05833   0.00000   0.00000   0.00000   0.00000   2.05833
    R4        2.88247   0.00001   0.00000   0.00004   0.00004   2.88252
    R5        2.06447   0.00000   0.00000   0.00002   0.00002   2.06449
    R6        2.06110   0.00000   0.00000  -0.00001  -0.00001   2.06108
    R7        2.89033  -0.00001   0.00000  -0.00003  -0.00003   2.89030
    R8        2.09798   0.00000   0.00000   0.00002   0.00002   2.09800
    R9        2.91280  -0.00001   0.00000  -0.00003  -0.00003   2.91277
   R10        2.56991   0.00001   0.00000   0.00004   0.00004   2.56994
   R11        2.06995   0.00001   0.00000   0.00004   0.00004   2.06999
   R12        2.05941   0.00000   0.00000   0.00001   0.00001   2.05942
   R13        2.64779   0.00000   0.00000  -0.00002  -0.00002   2.64777
   R14        1.81576   0.00001   0.00000   0.00004   0.00004   1.81580
    A1        1.88739   0.00000   0.00000   0.00002   0.00002   1.88741
    A2        1.87671   0.00000   0.00000   0.00001   0.00001   1.87672
    A3        1.95333   0.00000   0.00000  -0.00002  -0.00002   1.95331
    A4        1.88336   0.00000   0.00000  -0.00001  -0.00001   1.88335
    A5        1.93040   0.00000   0.00000   0.00001   0.00001   1.93041
    A6        1.93021   0.00000   0.00000  -0.00001  -0.00001   1.93021
    A7        1.92524   0.00000   0.00000  -0.00006  -0.00006   1.92517
    A8        1.91259   0.00000   0.00000   0.00001   0.00001   1.91259
    A9        1.98118  -0.00002   0.00000  -0.00008  -0.00008   1.98110
   A10        1.86676   0.00000   0.00000  -0.00004  -0.00004   1.86672
   A11        1.89567   0.00001   0.00000   0.00000   0.00000   1.89566
   A12        1.87840   0.00001   0.00000   0.00019   0.00019   1.87859
   A13        1.89688   0.00000   0.00000   0.00003   0.00003   1.89691
   A14        2.01068  -0.00001   0.00000  -0.00003  -0.00003   2.01065
   A15        1.99334   0.00000   0.00000  -0.00003  -0.00003   1.99331
   A16        1.82987   0.00000   0.00000   0.00006   0.00006   1.82994
   A17        1.78339   0.00000   0.00000  -0.00008  -0.00008   1.78331
   A18        1.92742   0.00000   0.00000   0.00006   0.00006   1.92747
   A19        1.90129   0.00000   0.00000   0.00004   0.00004   1.90133
   A20        1.91028   0.00000   0.00000  -0.00002  -0.00002   1.91026
   A21        1.94197  -0.00001   0.00000  -0.00004  -0.00004   1.94193
   A22        1.88809  -0.00001   0.00000  -0.00010  -0.00010   1.88799
   A23        1.94206   0.00000   0.00000   0.00002   0.00002   1.94208
   A24        1.87915   0.00001   0.00000   0.00009   0.00009   1.87925
   A25        1.86869   0.00000   0.00000  -0.00005  -0.00005   1.86863
    D1       -0.99069   0.00000   0.00000   0.00006   0.00006  -0.99063
    D2       -3.04145   0.00000   0.00000   0.00015   0.00015  -3.04130
    D3        1.14127   0.00000   0.00000  -0.00004  -0.00004   1.14123
    D4       -3.09643   0.00000   0.00000   0.00005   0.00005  -3.09638
    D5        1.13600   0.00000   0.00000   0.00013   0.00013   1.13613
    D6       -0.96447   0.00000   0.00000  -0.00006  -0.00006  -0.96453
    D7        1.10136   0.00000   0.00000   0.00006   0.00006   1.10141
    D8       -0.94940   0.00000   0.00000   0.00014   0.00014  -0.94926
    D9       -3.04987   0.00000   0.00000  -0.00005  -0.00005  -3.04992
   D10        3.07349   0.00000   0.00000  -0.00087  -0.00087   3.07262
   D11       -1.16311   0.00000   0.00000  -0.00079  -0.00079  -1.16389
   D12        1.09526   0.00000   0.00000  -0.00077  -0.00077   1.09449
   D13       -1.06140   0.00000   0.00000  -0.00101  -0.00101  -1.06242
   D14        0.98518   0.00000   0.00000  -0.00093  -0.00093   0.98425
   D15       -3.03964   0.00000   0.00000  -0.00091  -0.00091  -3.04055
   D16        0.95380   0.00000   0.00000  -0.00096  -0.00096   0.95283
   D17        3.00038   0.00000   0.00000  -0.00088  -0.00088   2.99950
   D18       -1.02443   0.00000   0.00000  -0.00086  -0.00086  -1.02530
   D19        1.06617   0.00000   0.00000  -0.00107  -0.00107   1.06510
   D20       -0.99502   0.00000   0.00000  -0.00096  -0.00096  -0.99597
   D21       -3.06971   0.00000   0.00000  -0.00104  -0.00104  -3.07075
   D22       -3.13299   0.00000   0.00000  -0.00100  -0.00100  -3.13399
   D23        1.08901   0.00000   0.00000  -0.00089  -0.00089   1.08812
   D24       -0.98568   0.00000   0.00000  -0.00097  -0.00097  -0.98665
   D25       -1.22411   0.00000   0.00000  -0.00104  -0.00104  -1.22515
   D26        2.99789   0.00000   0.00000  -0.00093  -0.00093   2.99695
   D27        0.92320   0.00000   0.00000  -0.00101  -0.00101   0.92218
   D28       -0.83198   0.00001   0.00000   0.00171   0.00171  -0.83027
   D29        1.29177   0.00001   0.00000   0.00175   0.00175   1.29352
   D30       -2.92522   0.00000   0.00000   0.00170   0.00170  -2.92352
         Item               Value     Threshold  Converged?
 Maximum Force            0.000016     0.000450     YES
 RMS     Force            0.000005     0.000300     YES
 Maximum Displacement     0.003199     0.001800     NO 
 RMS     Displacement     0.000756     0.001200     YES
 Predicted change in Energy=-2.755297D-08
 GradGradGradGradGradGradGradGradGradGradGradGradGradGradGradGradGradGrad

 1\1\GINC-C873\Freq\UwB97XD\Aug-CC-pVTZ\C4H9O2(2)\HASANGAL\19-Nov-2018\
 0\\#N Geom=AllCheck Guess=TCheck SCRF=Check GenChk UwB97XD/Aug-CC-pVTZ
  Freq\\Title\\0,2\H,-1.9287026265,0.6484197829,0.2317720611\C,-1.25735
 48012,1.3472167842,-0.2673631493\H,-1.3348662032,1.1832543672,-1.34245
 9556\H,-1.6150901852,2.3539525405,-0.0554437223\C,0.1857127253,1.18152
 8949,0.1982178868\H,0.2505611524,1.3015494849,1.2821364164\H,0.8049901
 006,1.9618396263,-0.2458604015\C,0.7981706599,-0.1676881215,-0.1810729
 104\H,1.8634444486,-0.1751383595,0.1314753605\C,0.173268496,-1.3916674
 15,0.5169629872\H,-0.8859297233,-1.4537511172,0.2447890694\H,0.2398964
 251,-1.2664718615,1.5974899931\O,0.8539261819,-2.5698617413,0.18261442
 34\H,0.9614260391,-2.5721813287,-0.7722102439\O,0.8907473106,-0.381201
 5903,-1.5209482146\\Version=ES64L-G09RevD.01\State=2-A\HF=-308.2392184
 \S2=0.754623\S2-1=0.\S2A=0.750016\RMSD=3.334e-10\RMSF=7.837e-06\ZeroPo
 int=0.1288455\Thermal=0.1361827\Dipole=-0.2440041,0.6754753,0.3758614\
 DipoleDeriv=-0.0325493,-0.0638986,0.0260452,-0.1035984,-0.0159606,0.06
 72199,0.0477877,0.0627198,0.0167763,0.0202414,-0.0046557,-0.0348701,0.
 0320006,0.0088658,-0.0182609,-0.0141618,-0.0387944,0.053577,0.0318237,
 -0.0077133,0.0113672,-0.0109278,0.0741107,-0.0422243,-0.04408,-0.01728
 3,-0.1017316,0.009131,0.0817198,0.0040717,0.0991246,-0.1219765,-0.0317
 768,0.0034623,-0.0291512,0.0726947,0.0796223,0.1354445,0.0545633,0.045
 0408,0.1118771,-0.0527911,0.0034748,-0.0224944,0.1358165,0.0161702,0.0
 336292,-0.0251934,0.0199573,0.0228794,0.0082342,-0.042676,-0.0518268,-
 0.1444202,-0.0524698,-0.0667578,0.0282362,-0.05705,-0.0640068,0.035682
 5,0.0488727,0.0726344,0.0380954,0.3074673,-0.3571488,-0.2074915,-0.066
 6273,-0.1717331,0.1643969,-0.1365613,0.2703728,-0.0658816,-0.0604295,0
 .0794337,0.0363414,0.0355372,0.1864844,-0.0559228,0.016779,-0.084848,0
 .104275,0.4037265,-0.225401,0.0599277,-0.1953886,0.9156405,-0.069783,-
 0.0594879,0.1284348,0.3252869,-0.1740893,0.027444,0.0091552,0.0002934,
 -0.0272653,0.0277953,-0.0531549,0.0146181,0.0064332,0.0495097,-0.00532
 6,-0.0167084,0.00498,-0.0169127,-0.0135696,0.0212081,-0.0179667,-0.121
 7122,-0.5518268,0.2158931,0.0302073,0.156242,-1.002565,-0.0605256,0.08
 58638,-0.1658635,-0.3241216,0.278881,0.0228439,-0.0236779,0.0085983,0.
 3781634,0.0490288,-0.0111824,0.000342,0.1801043,-0.3252082,0.1344931,0
 .048026,0.0318178,-0.2776013,-0.0075035,0.1338559,-0.120894,-0.1751922
 \Polar=57.2695669,-4.316646,67.338036,-1.0018799,-1.0831264,58.181601\
 PG=C01 [X(C4H9O2)]\NImag=0\\0.15912923,0.11320626,0.17038092,-0.080324
 46,-0.08858614,0.11047824,-0.14425380,-0.10388466,0.07532822,0.4871239
 2,-0.10255794,-0.15833587,0.08013657,0.00941452,0.57691672,0.07445759,
 0.07996717,-0.10654893,-0.03218928,0.00563109,0.56328874,0.00103751,0.
 00455729,0.01917598,-0.04810894,-0.00261079,-0.01374794,0.05333469,0.0
 0224218,0.00362738,0.02200990,-0.00321685,-0.05480053,-0.03961510,0.00
 209765,0.05384000,-0.00096920,-0.00276619,-0.01313240,-0.01532156,-0.0
 3937495,-0.30683874,0.01934324,0.04332606,0.33242398,0.00665160,-0.018
 54219,-0.00510251,-0.07289991,0.07794017,0.01711377,-0.00022670,-0.002
 41689,-0.00001961,0.08144791,0.00660773,-0.01857800,-0.00476006,0.0796
 7977,-0.27911075,-0.04973485,0.00053532,-0.00346514,-0.00029267,-0.087
 00632,0.30025701,-0.00587155,0.01501495,0.00278934,0.01767014,-0.04998
 105,-0.05799601,0.01032709,-0.03057696,-0.00484676,-0.01722869,0.05435
 819,0.05817689,-0.01937844,0.00309447,-0.00742702,-0.18374611,0.010089
 37,-0.03436267,-0.00289786,0.00070620,-0.00143576,-0.01138594,-0.00065
 279,-0.00430075,0.48984455,-0.02134895,0.00332408,-0.00866061,0.006841
 00,-0.08057111,0.00402207,-0.00410009,-0.00012585,-0.00076423,0.030295
 88,-0.00133579,0.01076111,0.04502232,0.50271293,0.01516130,-0.00297227
 ,0.00525610,-0.03427423,0.00233886,-0.09257838,-0.03411112,0.00437866,
 -0.00924333,0.00739556,-0.00033615,0.00169246,-0.01819604,-0.02599191,
 0.58832374,0.00141376,-0.00060811,0.00057244,-0.00274546,-0.00369488,-
 0.03403063,-0.00637422,0.00098893,-0.00188286,0.00119364,0.00025255,0.
 00056794,-0.04813661,-0.00113091,-0.01177884,0.05442918,0.00000327,0.0
 0009216,-0.00060932,0.00001282,0.00017080,0.00363947,0.00084310,0.0007
 3235,-0.00002256,-0.00014826,-0.00000020,0.00038916,-0.00103458,-0.052
 82520,-0.02645580,-0.00100764,0.05458379,-0.00022592,-0.00036241,0.000
 68172,-0.00059184,-0.00085180,-0.00849574,-0.00196887,0.00042002,0.001
 02607,-0.00017369,0.00044523,0.00020549,-0.01142619,-0.02770454,-0.303
 03257,0.01471450,0.03072635,0.32959393,-0.00567879,0.00124432,-0.00289
 795,-0.02070887,-0.02246738,0.01351144,0.00118795,-0.00016697,-0.00028
 140,0.00106100,0.00036351,0.00062593,-0.13010263,-0.10703153,0.0618723
 4,0.00065106,0.00177917,-0.00062490,0.14659977,0.00135991,0.00101876,0
 .00027114,0.00325847,0.00360839,-0.00196252,-0.00039390,-0.00013122,-0
 .00014008,-0.00021905,0.00074631,-0.00036302,-0.10681008,-0.18189534,0
 .07671080,0.00308814,0.00351681,-0.00161216,0.11234359,0.19932919,-0.0
 0262968,-0.00002125,0.00016957,-0.00728754,-0.00848878,0.00519078,0.00
 046954,-0.00055537,0.00042471,0.00088120,-0.00004570,0.00032311,0.0620
 1771,0.07949106,-0.09495357,0.01765942,0.02365132,-0.01260000,-0.06610
 111,-0.08548242,0.09784154,0.00118453,0.00002386,0.00048287,-0.0172535
 9,0.02903633,0.00700468,0.00195803,0.00008244,0.00041148,-0.00474000,0
 .00015552,-0.00129631,-0.08788573,0.04061120,0.00949027,-0.00065702,-0
 .00298183,-0.00125247,0.00632573,-0.01665440,-0.00529053,0.46937877,-0
 .00064844,0.00059917,-0.00056995,0.00665823,-0.00774763,-0.00028660,-0
 .00187485,0.00105888,-0.00078648,0.00030681,0.00153107,0.00063905,0.04
 531039,-0.14272740,-0.01106227,-0.00066035,-0.00370261,-0.00049389,0.0
 1102798,-0.02532623,-0.00834047,-0.05426202,0.39017082,0.00027141,-0.0
 0063246,0.00053964,-0.00181586,0.00990246,0.00202350,0.00026172,0.0004
 8185,-0.00012241,-0.00311224,0.00039870,-0.00059914,0.01155030,-0.0108
 3497,-0.07066536,0.01166842,-0.02663312,-0.00673341,-0.00589657,0.0145
 0120,0.00218051,-0.01820548,0.04594375,0.41942888,0.00009896,-0.000159
 03,0.00008620,0.00088204,0.00318401,0.00152783,0.00009090,-0.00007649,
 -0.00011332,-0.00103204,0.00002822,-0.00044957,-0.01404772,-0.00094251
 ,-0.00379467,0.00016099,0.00003907,0.00044472,0.00095890,0.00009430,-0
 .00014026,-0.23511900,0.01033927,-0.04694516,0.27118893,-0.00014707,0.
 00000847,0.00008775,0.00146328,-0.00368591,-0.00157760,-0.00009317,-0.
 00010489,-0.00006613,0.00108220,-0.00028665,0.00003135,0.02461646,-0.0
 0839290,0.00900173,-0.00081346,0.00198712,0.00037491,0.00023110,0.0002
 0013,0.00061420,0.00678374,-0.01689642,-0.01083687,-0.00135653,0.04299
 388,0.00000709,0.00010873,-0.00016346,0.00004399,-0.00209333,-0.000256
 05,-0.00019126,0.00008467,-0.00003843,0.00062379,-0.00013101,0.0001959
 1,0.00859238,0.00112923,0.00318009,0.00018628,-0.00017776,-0.00026297,
 -0.00060612,0.00053507,0.00001180,-0.07549548,-0.01174525,-0.04171949,
 0.07344806,0.00340414,0.07025545,-0.00142518,-0.00010969,0.00070571,0.
 00270971,0.00108854,-0.00057127,-0.00028460,0.00007434,-0.00029345,-0.
 00090595,-0.00071100,0.00007955,0.00857892,0.01173378,-0.00960448,0.00
 047352,-0.00088148,-0.00028165,-0.00088837,0.00435119,0.00061611,-0.09
 429116,-0.02827880,0.02911482,-0.01993304,-0.02497252,0.01540521,0.554
 46364,0.00004098,-0.00076312,0.00083587,0.00087301,0.00246607,0.000226
 51,0.00079891,-0.00043863,0.00032554,-0.00140338,0.00023153,-0.0003449
 1,-0.01419805,-0.02950039,0.00906707,-0.00064630,0.00176024,0.00164808
 ,0.00206591,-0.00201133,-0.00061960,-0.01833235,-0.08116180,-0.0032371
 2,-0.00630946,-0.01502311,0.01192717,-0.01446937,0.42293023,0.00000302
 ,0.00016619,0.00032041,0.00028000,0.00010166,-0.00005624,0.00003360,-0
 .00013841,-0.00006022,0.00009232,-0.00012741,0.00012256,-0.00700007,-0
 .00582616,0.00867041,-0.00025880,0.00002846,-0.00065722,0.00161679,-0.
 00351789,-0.00093064,0.02836971,0.02329454,-0.07110401,-0.00419184,-0.
 00300276,0.00500145,0.02232130,0.04279773,0.61830032,0.00066531,0.0012
 0345,-0.00054709,-0.00102096,0.00045476,0.00036226,-0.00006062,-0.0001
 1851,-0.00002154,0.00043343,0.00040295,-0.00011719,-0.00036575,0.00013
 459,0.00019913,0.00002993,-0.00013275,0.00000504,0.00026347,-0.0001861
 2,0.00004601,-0.01424678,-0.00656046,-0.00153745,-0.00029468,-0.000618
 57,0.00045367,-0.27515555,-0.02431575,-0.06451167,0.30669695,0.0010380
 8,-0.00148176,-0.00012052,0.00021340,-0.00109280,0.00026830,-0.0000831
 3,0.00004439,0.00004452,0.00029106,0.00022472,0.00000824,0.00033972,0.
 00176269,-0.00080984,0.00011974,-0.00031096,-0.00017207,0.00020371,0.0
 0027877,0.00004484,-0.02574487,-0.00622874,-0.00024470,-0.00238138,-0.
 00215594,0.00188847,-0.02866200,-0.04699503,-0.00818322,0.01527366,0.0
 6358119,0.00014858,0.00020505,0.00015348,-0.00057412,0.00011362,0.0003
 9610,0.00011018,0.00004532,-0.00017035,0.00003188,0.00004741,-0.000150
 40,-0.00036481,-0.00075384,0.00012342,-0.00012161,0.00017264,0.0001568
 3,-0.00003143,-0.00009161,0.00001749,0.01596835,0.00572725,0.00008235,
 0.00167632,0.00119724,-0.00040129,-0.06614553,-0.00807960,-0.07467821,
 0.06763848,0.00727486,0.07015002,0.00000192,-0.00011810,-0.00017783,-0
 .00010797,-0.00001543,0.00003566,-0.00012098,-0.00009505,0.00011272,0.
 00010490,0.00007674,0.00007420,0.00074988,0.00101376,-0.00068069,0.000
 25364,-0.00017401,-0.00020009,-0.00020077,0.00017857,-0.00005797,-0.00
 167869,-0.00210294,0.01556763,0.00095304,0.00134772,-0.00029577,-0.053
 76439,-0.00242867,-0.02965461,-0.00121997,-0.00248292,-0.03082104,0.05
 518851,0.00010968,0.00007026,-0.00011077,-0.00024281,-0.00046644,-0.00
 024318,-0.00024428,0.00014407,-0.00006511,0.00020312,0.00001695,0.0000
 5045,0.00166213,0.00182966,-0.00047492,0.00012517,-0.00126977,-0.00033
 095,-0.00019081,0.00046002,-0.00021690,-0.00184007,-0.00091189,0.02407
 728,0.00123361,0.00225700,-0.00166227,-0.00330355,-0.04675866,-0.01526
 979,-0.00148208,0.00114634,-0.00383769,-0.00268527,0.06163343,-0.00006
 179,-0.00000146,-0.00016080,-0.00004347,0.00050756,0.00015566,0.000138
 96,-0.00012896,0.00015126,-0.00009234,0.00004017,-0.00005235,-0.000928
 67,-0.00138702,-0.00016054,-0.00005928,0.00064464,0.00079110,0.0001461
 9,0.00001833,0.00040697,-0.00019928,0.00091888,-0.01295379,-0.00026374
 ,-0.00122472,0.00102207,-0.02181086,-0.02616930,-0.31088550,-0.0009026
 6,0.00048310,-0.00706787,0.01961959,0.03193124,0.33541552,0.00085298,0
 .00013129,-0.00035028,-0.00077419,-0.00017533,0.00042949,0.00012679,-0
 .00007828,0.00002978,0.00035452,0.00037944,-0.00019748,-0.00079181,-0.
 00296342,0.00180454,-0.00017792,0.00024307,0.00023292,0.00024488,-0.00
 028870,0.00004694,0.00729387,0.00233109,-0.00716018,0.00245429,-0.0005
 5993,0.00036983,-0.11432427,0.08177351,0.01228089,-0.01716053,0.040273
 76,0.01176257,0.00061212,0.00576101,0.00400886,0.13974154,-0.00014276,
 0.00024538,0.00002954,-0.00035308,-0.00082016,-0.00053717,-0.00000224,
 0.00010756,0.00015030,0.00052645,-0.00031974,0.00023237,-0.00529952,-0
 .00269811,0.00700688,-0.00003113,0.00060427,-0.00035038,0.00122162,-0.
 00297003,-0.00060862,0.02007236,-0.05423496,-0.00400160,0.00242857,0.0
 0384393,-0.00293246,0.07740863,-0.18996108,-0.01023695,0.01445876,-0.0
 1051942,-0.00186023,0.00565342,-0.01061040,-0.00561670,-0.13670843,0.2
 9870813,-0.00023056,-0.00008428,-0.00006785,0.00040204,0.00000532,-0.0
 0000616,0.00002238,-0.00004600,0.00006470,-0.00002510,-0.00006436,0.00
 006940,0.00107766,0.00159595,-0.00071036,-0.00005260,0.00049168,0.0004
 9571,-0.00012619,0.00023089,0.00043931,-0.00606441,0.00409906,0.004823
 64,-0.00039311,0.00079652,-0.00103979,0.03133135,-0.05081962,-0.106818
 08,0.00191745,0.00329874,0.00704970,0.02194300,-0.03769710,-0.00676564
 ,-0.08736268,0.03787219,0.61676671,-0.00007846,0.00002280,0.00004472,-
 0.00000905,-0.00013025,-0.00007814,-0.00003404,0.00008898,-0.00005059,
 -0.00001550,-0.00004174,0.00001302,0.00064163,0.00080007,-0.00026402,0
 .00000952,-0.00014530,-0.00008531,-0.00006187,0.00003566,0.00001188,0.
 00131648,-0.00273228,-0.00029965,-0.00019792,0.00005074,-0.00047295,-0
 .00453100,0.00553843,0.02469022,-0.00045717,0.00011839,0.00120958,-0.0
 0131788,0.00145909,-0.00011302,-0.01969240,0.01819613,0.03785463,0.026
 38443,-0.00014840,-0.00005264,0.00003228,0.00023146,0.00032503,0.00011
 611,0.00010735,-0.00008116,0.00000834,-0.00019388,0.00004621,-0.000006
 73,-0.00028671,-0.00023566,0.00010232,-0.00016119,0.00038421,0.0003620
 7,-0.00002792,0.00001607,0.00008468,0.00180174,-0.00169987,-0.00310273
 ,-0.00071261,-0.00029556,0.00001801,0.00667325,-0.00647343,-0.04310099
 ,0.00053649,0.00020261,0.00048859,0.00336524,-0.00574817,-0.00133492,0
 .01367399,-0.03441681,0.03268985,-0.02401639,0.04434588,0.00012538,-0.
 00000769,-0.00006185,-0.00018839,-0.00006484,0.00003624,-0.00007400,0.
 00005268,-0.00001631,0.00003848,0.00005387,-0.00000855,0.00101643,0.00
 080092,-0.00168432,0.00013602,-0.00046302,-0.00008208,-0.00017035,0.00
 045832,0.00012864,-0.00190942,0.00090227,-0.00026141,0.00004867,-0.000
 33475,-0.00006039,0.00150851,-0.00313083,-0.01213302,-0.00080461,0.001
 32205,0.00033240,0.00200673,-0.00116074,0.00155977,0.06085585,-0.01293
 917,-0.51411379,-0.06214013,0.01419118,0.52531369,-0.00022113,-0.00006
 195,0.00043100,0.00091318,0.00044431,0.00053722,0.00037208,-0.00011168
 ,0.00049208,-0.00004096,-0.00006990,0.00010368,-0.00107638,0.00106482,
 0.01678095,-0.00052399,0.00358536,0.00143375,0.00034855,-0.00015760,-0
 .00024173,-0.03158545,0.02114637,0.01653830,-0.00616367,-0.00701400,-0
 .02206873,-0.00072228,-0.00898741,0.01592915,0.00189289,0.00148276,-0.
 00048741,0.00054664,-0.00056496,0.00056152,0.00124013,0.00257121,-0.00
 029385,-0.00195677,-0.00084243,-0.00044917,0.03697715,0.00038547,-0.00
 015517,0.00001433,-0.00094856,0.00314419,0.00008630,0.00046284,-0.0004
 0721,0.00042365,-0.00071569,0.00004247,-0.00021220,-0.00255934,-0.0093
 2161,-0.04050318,0.00417946,-0.00572302,-0.00209847,-0.00059630,0.0031
 5971,0.00049301,0.02124836,-0.05272240,-0.03578167,-0.00540907,-0.0044
 4916,-0.00035342,0.00005868,-0.00830147,0.02301499,0.00094956,0.001543
 94,-0.00064900,-0.00153307,-0.00179239,0.00131916,-0.00379309,0.003041
 44,0.00763116,0.00075566,0.00368330,0.00031977,-0.01248490,0.06825735,
 0.00013879,-0.00002795,-0.00025320,-0.00143809,0.00211761,0.00168522,0
 .00021050,0.00026165,0.00037823,-0.00042280,0.00014863,0.00007804,0.00
 118750,-0.01587706,-0.03421777,0.00267961,-0.00538214,-0.00108686,-0.0
 0103666,0.00044395,0.00134979,0.04798602,-0.04823987,-0.22491949,-0.02
 094013,0.00153498,-0.03572490,-0.00237532,0.02557300,-0.05509200,-0.00
 217982,-0.00510277,0.00400631,0.00252847,0.00501046,-0.00145587,0.0032
 4893,-0.00620800,-0.00018750,-0.00032024,-0.00054806,0.00105099,-0.029
 26676,0.04629557,0.34438901\\-0.00000135,0.00000106,-0.00000176,0.0000
 0682,0.00000595,0.00000438,0.00000097,-0.00000114,-0.00000107,0.000000
 04,-0.00000146,0.00000174,-0.00002366,0.00000467,0.00001629,0.00000431
 ,-0.00000233,-0.00000413,0.00000489,-0.00000525,-0.00000902,0.00000896
 ,0.00000705,-0.00001966,-0.00000240,-0.00000052,0.00000084,-0.00001658
 ,-0.00000444,0.00000343,0.00001319,-0.00000234,-0.00000827,0.00000445,
 -0.00000414,-0.00000178,0.00000970,0.00000293,-0.00000398,-0.00001065,
 -0.00000206,0.00001019,0.00000131,0.00000200,0.00001280\\\@


 WE'RE IN THE POSITION OF A VISITOR FROM ANOTHER
 DIMENSION WHO COMES TO EARTH AND SEES A CHESS MATCH.
 ASSUMING HE KNOWS IT'S A GAME, HE'S GOT TWO PROBLEMS:
 FIRST, FIGURE OUT THE RULES, AND SECOND, FIGURE OUT HOW TO WIN.
 NINETY PERCENT OF SCIENCE (INCLUDING VIRTUALLY ALL OF CHEMISRY)
 IS IN THAT SECOND CATEGORY.  THEY'RE TRYING TO APPLY
 THE LAWS THAT ARE ALREADY KNOWN.

                     -- SHELDON GLASHOW, 1979
 Job cpu time:       0 days 23 hours 48 minutes 21.3 seconds.
 File lengths (MBytes):  RWF=    418 Int=      0 D2E=      0 Chk=     27 Scr=      1
 Normal termination of Gaussian 09 at Mon Nov 19 20:17:30 2018.
