# Supplementary material for: Computational Investigation of Substituent Effects on the Alcohol + Carbonyl Channel of Peroxy Radical Self- and Cross-Reactions
Source: J Phys Chem A. 2023 Feb 8;127(7):1686–96. doi: 10.1021/acs.jpca.2c08927 (PMC9969516; doi:10.1021/acs.jpca.2c08927)
Supplement: Supplementary file 2 — jp2c08927_si_002.zip [file jp2c08927_si_002.zip › AceO-OBuOH/Forward-IRC-wb-TS1-opt-F12.out]

 Working directory              : /run/nvme/job_14050419/data/14050419/molpro.zGb9G8qAKV/
 Global scratch directory       : /run/nvme/job_14050419/data/14050419/molpro.zGb9G8qAKV/
 Wavefunction directory         : /scratch/kurten/scratch_galib/third-paper/aceo-o-buoh/ts-aceo-buoh/aceo-buoh_set1/aceo-buoh-ts-set1-ts/wb-ts/irc/aceo-buoh-ts-set1-ts-M0002-copt-TS-opt-IRC/ccsdt/Forward-wb-opt-F12/
 Main file repository           : /run/nvme/job_14050419/data/14050419/

 id        : cs

 Nodes       nprocs
 r06c51.bullx    7
 Distribution of processes:   nprocs(total)=    8   nprocs(compute)=    7   nprocs(helper)=    1
 GA implementation: MPI file
 GA implementation (serial work in mppx): MPI file

 Using customized tuning parameters: mindgm=1; mindgv=20; mindgc=4; mindgr=1; noblas=0; minvec=7
 default implementation of scratch files=sf  


 Variables initialized (1015), CPU time= 0.01 sec
 ***,SCI
 memory,2800,m
 geomtyp=xyz
 NOSYM
 geometry={
 25
 Forward-wb-opt.log,Energy: -361446.5267284
 H          4.95551       -0.31304       -0.76735
 C          4.30087        0.20807       -0.07022
 H          4.60789        0.00104        0.95248
 H          4.36436        1.27756       -0.26666
 C          2.87492       -0.25556       -0.27267
 C          2.18384       -0.84892        0.88789
 H          2.85032       -0.88245        1.75958
 O          2.34026       -0.12410       -1.37581
 O          1.03892       -1.26094        0.92251
 H          0.48745        1.50181       -0.27399
 C         -0.17946        2.00759        0.42409
 H          0.06435        1.67050        1.43373
 H          0.02585        3.07652        0.36682
 C         -1.63293        1.70798        0.08460
 H         -1.84872        2.03784       -0.93458
 H         -2.29322        2.26991        0.75070
 C         -1.98318        0.22977        0.19676
 H         -1.79250       -0.11423        1.22053
 C         -3.44490       -0.02907       -0.12817
 H         -3.65600        0.35921       -1.13337
 H         -4.08467        0.49784        0.58035
 O         -3.76209       -1.39762       -0.04349
 H         -3.05617       -1.85874       -0.50493
 O         -1.23093       -0.56483       -0.70930
 H         -0.42864       -0.86298       -0.26832
 }
 BASIS=MINAO
 END
 {rhf;
 wf,charge=0,spin=2}
 BASIS=VDZ-F12
 END
 {rhf;
 wf,charge=0,spin=2}
 rccsd(t)-f12a,gem_beta=0.9
 
 
 Commands initialized (834), CPU time= 0.01 sec, 672 directives.
 Default parameters read. Elapsed time= 2.10 sec

 Checking input...
 Passed
1


                                         ***  PROGRAM SYSTEM MOLPRO  ***
                                       Copyright, TTI GmbH Stuttgart, 2015
                                    Version 2022.2 linked Wed Sep 28 15:59:29 2022


 **********************************************************************************************************************************
 LABEL *   SCI                                                                           
  64 bit mpp version                                                                     DATE: 07-Nov-22          TIME: 16:53:08  
 **********************************************************************************************************************************

 SHA1:             51306cdc306ce2a111a2867affebcb289530e0a7
 **********************************************************************************************************************************

 Memory per process:      2800 MW
 Total memory per node:  19600 MW

 GA preallocation disabled
 GA check disabled

 Variable memory set to 2800.0 MW

 SETTING GEOMTYP        =    XYZ
 ZSYMEL=NOSYM

 SETTING BASIS          =    MINAO


 Recomputing integrals since basis changed


 Using spherical harmonics

 Library entry H      S MINAO                selected for orbital group  1
 Library entry C      S MINAO                selected for orbital group  2
 Library entry C      P MINAO                selected for orbital group  2
 Library entry O      S MINAO                selected for orbital group  6
 Library entry O      P MINAO                selected for orbital group  6


 PROGRAM * SEWARD (Integral evaluation for generally contracted gaussian basis sets)     Author: Roland Lindh, 1990

 Geometry written to block  1 of record 700


 Point group  C1  


 ATOMIC COORDINATES

 NR  ATOM    CHARGE       X              Y              Z

   1  H       1.00    9.364556708   -0.591559866   -1.450081342
   2  C       6.00    8.127466398    0.393195315   -0.132696568
   3  H       1.00    8.707650112    0.001965315    1.799926339
   4  H       1.00    8.247445109    2.414238508   -0.503914368
   5  C       6.00    5.432811430   -0.482938408   -0.515271622
   6  C       6.00    4.126859500   -1.604226302    1.677868929
   7  H       1.00    5.386324168   -1.667588819    3.325124294
   8  O       8.00    4.422450460   -0.234515012   -2.599904100
   9  O       8.00    1.963274265   -2.382831260    1.743291247
  10  H       1.00    0.921146999    2.838009591   -0.517766061
  11  C       6.00   -0.339130250    3.793795271    0.801413952
  12  H       1.00    0.121603876    3.156787491    2.709357037
  13  H       1.00    0.048849420    5.813780217    0.693189337
  14  C       6.00   -3.085790481    3.227614426    0.159870830
  15  H       1.00   -3.493574481    3.850959486   -1.766100242
  16  H       1.00   -4.333557744    4.289508228    1.418617402
  17  C       6.00   -3.747667056    0.434202372    0.371822512
  18  H       1.00   -3.387334078   -0.215863415    2.306467427
  19  C       6.00   -6.509917527   -0.054934338   -0.242206197
  20  H       1.00   -6.908838712    0.678808521   -2.141758898
  21  H       1.00   -7.718907609    0.940781254    1.096702556
  22  O       8.00   -7.109319756   -2.641119026   -0.082184189
  23  H       1.00   -5.775324290   -3.512509537   -0.954179412
  24  O       8.00   -2.326120579   -1.067374007   -1.340382740
  25  H       1.00   -0.810012206   -1.630795851   -0.507051314

 Bond lengths in Bohr (Angstrom)

 1-2  2.058066530  2-3  2.055408806  2-4  2.058352043  2-5  2.859220063  5-6  2.787949508
     ( 1.089081906)     ( 1.087675499)     ( 1.089232993)     ( 1.513034098)     ( 1.475319345)

  5- 8  2.329857514   6- 7  2.074540021   6- 9  2.300349284  10-11  2.059626403  11-12  2.063565279
       ( 1.232907501)       ( 1.097799302)       ( 1.217292418)       ( 1.089907355)       ( 1.091991719)

 11-13  2.059752406  11-14  2.876852576  14-15  2.064996713  14-16  2.066152104  14-17  2.878568225
       ( 1.089974034)       ( 1.522364823)       ( 1.092749201)       ( 1.093360608)       ( 1.523272704)

 17-18  2.072504844  17-19  2.871639539  17-24  2.684617819  19-20  2.075046303  19-21  2.060529838
       ( 1.096722333)       ( 1.519606202)       ( 1.420638570)       ( 1.098067215)       ( 1.090385432)

 19-22  2.659556601  22-23  1.816381291  24-25  1.819469713
       ( 1.407376745)       ( 0.961187585)       ( 0.962821908)

 Bond angles

  1-2-3  109.94523528   1-2-4  108.62266365   1-2-5  109.52562849   2-5-6  117.35166510

  2-5-8  119.71896576   3-2-4  109.87759965   3-2-5  109.48200726   4-2-5  109.37032756

  5-6-7  110.64190203   5-6-9  126.80408687   6-5-8  122.92900082   7-6-9  122.55374505

 10-11-12  108.19924972  10-11-13  107.82958545  10-11-14  110.49000380  11-14-15  109.70135996

 11-14-16  109.85087722  11-14-17  113.20927499  12-11-13  108.01446990  12-11-14  111.01415063

 13-11-14  111.16941217  14-17-18  109.45941856  14-17-19  111.76029224  14-17-24  111.96660126

 15-14-16  107.08611971  15-14-17  108.43330206  16-14-17  108.36248081  17-19-20  108.68919614

 17-19-21  110.06799293  17-19-22  111.68850603  17-24-25  108.80337250  18-17-19  108.26516709

 18-17-24  109.13872890  19-17-24  106.12288923  19-22-23  105.78909861  20-19-21  108.12931461

 20-19-22  110.83021835  21-19-22  107.37158106

 NUCLEAR CHARGE:                   88
 NUMBER OF PRIMITIVE AOS:         345
 NUMBER OF SYMMETRY AOS:          345
 NUMBER OF CONTRACTIONS:           69   (   69A   )
 NUMBER OF INNER CORE ORBITALS:     0   (    0A   )
 NUMBER OF OUTER CORE ORBITALS:    11   (   11A   )
 NUMBER OF VALENCE ORBITALS:       58   (   58A   )


 NUCLEAR REPULSION ENERGY  632.79323193


 Eigenvalues of metric

         1 0.175E+00 0.182E+00 0.184E+00 0.192E+00 0.202E+00 0.215E+00 0.225E+00 0.230E+00


 Contracted 2-electron integrals neglected if value below      1.0D-11
 AO integral compression algorithm  1   Integral accuracy      1.0D-11

     15.466 MB (compressed) written to integral file ( 64.7%)

     Node minimum: 1.835 MB, node maximum: 2.621 MB


 NUMBER OF SORTED TWO-ELECTRON INTEGRALS:     417795.     BUFFER LENGTH:  32768
 NUMBER OF SEGMENTS:   1  SEGMENT LENGTH:     417795      RECORD LENGTH: 524288

 Memory used in sort:       0.97 MW

 SORT1 READ     3064988. AND WROTE      375622. INTEGRALS IN      2 RECORDS. CPU TIME:     0.06 SEC, REAL TIME:     0.10 SEC
 SORT2 READ     2583978. AND WROTE     2917320. INTEGRALS IN     70 RECORDS. CPU TIME:     0.01 SEC, REAL TIME:     0.02 SEC

 Node minimum:      415725.  Node maximum:      417795. integrals

 OPERATOR DM      FOR CENTER  0  COORDINATES:    0.000000    0.000000    0.000000


 **********************************************************************************************************************************
 DATASETS  * FILE   NREC   LENGTH (MB)   RECORD NAMES
              1      18       29.19       500      610      700      900      950      970     1000      129      960     1100   
                                          VAR    BASINP    GEOM    SYMINP    ZMAT    AOBASIS   BASIS     P2S    ABASIS      S 
                                         1400     1410     1200     1210     1080     1600     1650     1700   
                                           T        V       H0       H01     AOSYM     SMH    MOLCAS    OPER   

 PROGRAMS   *        TOTAL       INT
 CPU TIMES  *         1.50      1.36
 REAL TIME  *         6.09 SEC
 DISK USED  *        29.88 MB (local),      273.95 MB (total)
 GA USED    *         0.00 MB       (max)       0.00 MB       (current)
 **********************************************************************************************************************************


 Program * Restricted Hartree-Fock

 Orbital guess generated from atomic densities.

 Initial alpha occupancy:  45
 Initial beta  occupancy:  43

 NELEC=   88   SYM=1   MS2= 2   THRE=1.0D-08   THRD=3.2D-06   THRG=3.2D-06  HFMA2=F  DIIS_START=2   DIIS_MAX=10   DIIS_INCORE=F

 Level shifts:    0.00 (CLOSED)    0.00 (OPEN)    0.30 (GAP_MIN)

 ITER           ETOT              DE          GRAD        DDIFF     DIIS  NEXP   TIME(IT)  TIME(TOT)  DIAG
   1     -571.24944474    -571.24944474     0.00D+00     0.22D+00     0     0       0.00      0.07    start
   2     -571.40226820      -0.15282347     0.11D-01     0.29D-01     1     0       0.01      0.08    diag2
   3     -571.47163082      -0.06936261     0.72D-02     0.11D-01     2     0       0.01      0.09    diag2
   4     -571.47507967      -0.00344886     0.96D-03     0.26D-02     3     0       0.01      0.10    diag2
   5     -571.47703687      -0.00195719     0.67D-03     0.14D-02     4     0       0.01      0.11    diag2
   6     -571.47937027      -0.00233340     0.39D-03     0.15D-02     5     0       0.00      0.11    diag2
   7     -571.47553936       0.00383090     0.56D-03     0.28D-02     6     0       0.01      0.12    diag2
   8     -571.47490286       0.00063650     0.33D-03     0.20D-02     7     0       0.01      0.13    fixocc
   9     -571.47510546      -0.00020260     0.15D-03     0.68D-03     8     0       0.00      0.13    diag2
  10     -571.47520706      -0.00010160     0.71D-04     0.47D-03     9     0       0.01      0.14    diag2/orth
  11     -571.47536656      -0.00015950     0.60D-04     0.95D-03     9     0       0.01      0.15    diag2
  12     -571.47543529      -0.00006873     0.37D-04     0.71D-03     9     0       0.01      0.16    diag2
  13     -571.47545393      -0.00001865     0.25D-04     0.22D-03     9     0       0.00      0.16    diag2
  14     -571.47545886      -0.00000493     0.24D-04     0.40D-04     9     0       0.01      0.17    diag2
  15     -571.47543810       0.00002076     0.25D-04     0.21D-03     9     0       0.01      0.18    diag2
  16     -571.47543097       0.00000713     0.18D-04     0.29D-03     9     0       0.00      0.18    diag2
  17     -571.47543137      -0.00000040     0.12D-04     0.11D-03     9     0       0.01      0.19    diag2
  18     -571.47543142      -0.00000004     0.36D-05     0.22D-04     9     0       0.01      0.20    diag2
  19     -571.47543148      -0.00000007     0.29D-05     0.13D-04     9     0       0.00      0.20    diag2
  20     -571.47543148       0.00000000     0.33D-05     0.36D-05     9     0       0.01      0.21    diag2/orth
  21     -571.47543145       0.00000003     0.33D-05     0.18D-04     9     0       0.01      0.22    diag2
  22     -571.47543146      -0.00000001     0.30D-05     0.10D-04     9     0       0.01      0.23    diag2
  23     -571.47543139       0.00000007     0.32D-05     0.32D-04     9     0       0.00      0.23    diag2
  24     -571.47543133       0.00000006     0.21D-05     0.14D-04     9     0       0.01      0.24    diag2
  25     -571.47543133       0.00000001     0.13D-05     0.94D-05     9     0       0.01      0.25    diag2
  26     -571.47543132       0.00000001     0.53D-06     0.47D-05     9     0       0.01      0.26    diag2
  27     -571.47543132       0.00000000     0.30D-06     0.12D-05     9     0       0.00      0.26    diag2
  28     -571.47543132      -0.00000000     0.21D-06     0.66D-06     0     0       0.01      0.27    diag

 Final alpha occupancy:  45
 Final beta  occupancy:  43

 !RHF STATE 1.1 Energy               -571.475431320816
  RHF One-electron energy           -2030.978780274999
  RHF Two-electron energy             826.710117024406
  RHF Kinetic energy                  569.633001126457
  RHF Nuclear energy                  632.793231929777
  RHF Virial quotient                  -1.003234416178

 !RHF STATE 1.1 Dipole moment           2.61642271     0.53024875     0.74391299
 Dipole moment /Debye                   6.65028318     1.34775790     1.89083823

 Orbital energies:

           1.1          2.1          3.1          4.1          5.1          6.1          7.1          8.1          9.1         10.1
    -20.685121   -20.677914   -20.513425   -20.507689   -11.599164   -11.532778   -11.465031   -11.437360   -11.431513   -11.386102

          11.1         12.1         13.1         14.1         15.1         16.1         17.1         18.1         19.1         20.1
    -11.384240    -1.515814    -1.488854    -1.399200    -1.363924    -1.142292    -1.124509    -1.029801    -1.010113    -0.911354

          21.1         22.1         23.1         24.1         25.1         26.1         27.1         28.1         29.1         30.1
     -0.837588    -0.824943    -0.770355    -0.754197    -0.728898    -0.720447    -0.699011    -0.686731    -0.674990    -0.663823

          31.1         32.1         33.1         34.1         35.1         36.1         37.1         38.1         39.1         40.1
     -0.653860    -0.650339    -0.630849    -0.609569    -0.602127    -0.592278    -0.564130    -0.553109    -0.524311    -0.519245

          41.1         42.1         43.1         44.1         45.1         46.1         47.1
     -0.501994    -0.475414    -0.458316    -0.551105    -0.402001     0.060472     0.333992


 HOMO     45.1    -0.402001 =     -10.9390eV
 LUMO     46.1     0.060472 =       1.6455eV
 LUMO-HOMO         0.462473 =      12.5845eV

 Orbitals saved in record  2100.2


 **********************************************************************************************************************************
 DATASETS  * FILE   NREC   LENGTH (MB)   RECORD NAMES
              1      18       29.19       500      610      700      900      950      970     1000      129      960     1100   
                                          VAR    BASINP    GEOM    SYMINP    ZMAT    AOBASIS   BASIS     P2S    ABASIS      S 
                                         1400     1410     1200     1210     1080     1600     1650     1700   
                                           T        V       H0       H01     AOSYM     SMH    MOLCAS    OPER   

              2       4        0.91       700     1000      520     2100   
                                         GEOM     BASIS   MCVARS     RHF  

 PROGRAMS   *        TOTAL   RHF-SCF       INT
 CPU TIMES  *         1.79      0.28      1.36
 REAL TIME  *         6.83 SEC
 DISK USED  *        30.82 MB (local),      280.56 MB (total)
 GA USED    *         0.00 MB       (max)       0.00 MB       (current)
 **********************************************************************************************************************************
 SETTING BASIS          =    VDZ-F12


 Recomputing integrals since basis changed


 Using spherical harmonics

 Library entry H      S cc-pVDZ-F12          selected for orbital group  1
 Library entry H      P cc-pVDZ-F12          selected for orbital group  1
 Library entry C      S cc-pVDZ-F12          selected for orbital group  2
 Library entry C      P cc-pVDZ-F12          selected for orbital group  2
 Library entry C      D cc-pVDZ-F12          selected for orbital group  2
 Library entry O      S cc-pVDZ-F12          selected for orbital group  6
 Library entry O      P cc-pVDZ-F12          selected for orbital group  6
 Library entry O      D cc-pVDZ-F12          selected for orbital group  6


 PROGRAM * SEWARD (Integral evaluation for generally contracted gaussian basis sets)     Author: Roland Lindh, 1990

 Geometry written to block  1 of record 700


 Point group  C1  


 ATOMIC COORDINATES

 NR  ATOM    CHARGE       X              Y              Z

   1  H       1.00    9.364556708   -0.591559866   -1.450081342
   2  C       6.00    8.127466398    0.393195315   -0.132696568
   3  H       1.00    8.707650112    0.001965315    1.799926339
   4  H       1.00    8.247445109    2.414238508   -0.503914368
   5  C       6.00    5.432811430   -0.482938408   -0.515271622
   6  C       6.00    4.126859500   -1.604226302    1.677868929
   7  H       1.00    5.386324168   -1.667588819    3.325124294
   8  O       8.00    4.422450460   -0.234515012   -2.599904100
   9  O       8.00    1.963274265   -2.382831260    1.743291247
  10  H       1.00    0.921146999    2.838009591   -0.517766061
  11  C       6.00   -0.339130250    3.793795271    0.801413952
  12  H       1.00    0.121603876    3.156787491    2.709357037
  13  H       1.00    0.048849420    5.813780217    0.693189337
  14  C       6.00   -3.085790481    3.227614426    0.159870830
  15  H       1.00   -3.493574481    3.850959486   -1.766100242
  16  H       1.00   -4.333557744    4.289508228    1.418617402
  17  C       6.00   -3.747667056    0.434202372    0.371822512
  18  H       1.00   -3.387334078   -0.215863415    2.306467427
  19  C       6.00   -6.509917527   -0.054934338   -0.242206197
  20  H       1.00   -6.908838712    0.678808521   -2.141758898
  21  H       1.00   -7.718907609    0.940781254    1.096702556
  22  O       8.00   -7.109319756   -2.641119026   -0.082184189
  23  H       1.00   -5.775324290   -3.512509537   -0.954179412
  24  O       8.00   -2.326120579   -1.067374007   -1.340382740
  25  H       1.00   -0.810012206   -1.630795851   -0.507051314

 Bond lengths in Bohr (Angstrom)

 1-2  2.058066530  2-3  2.055408806  2-4  2.058352043  2-5  2.859220063  5-6  2.787949508
     ( 1.089081906)     ( 1.087675499)     ( 1.089232993)     ( 1.513034098)     ( 1.475319345)

  5- 8  2.329857514   6- 7  2.074540021   6- 9  2.300349284  10-11  2.059626403  11-12  2.063565279
       ( 1.232907501)       ( 1.097799302)       ( 1.217292418)       ( 1.089907355)       ( 1.091991719)

 11-13  2.059752406  11-14  2.876852576  14-15  2.064996713  14-16  2.066152104  14-17  2.878568225
       ( 1.089974034)       ( 1.522364823)       ( 1.092749201)       ( 1.093360608)       ( 1.523272704)

 17-18  2.072504844  17-19  2.871639539  17-24  2.684617819  19-20  2.075046303  19-21  2.060529838
       ( 1.096722333)       ( 1.519606202)       ( 1.420638570)       ( 1.098067215)       ( 1.090385432)

 19-22  2.659556601  22-23  1.816381291  24-25  1.819469713
       ( 1.407376745)       ( 0.961187585)       ( 0.962821908)

 Bond angles

  1-2-3  109.94523528   1-2-4  108.62266365   1-2-5  109.52562849   2-5-6  117.35166510

  2-5-8  119.71896576   3-2-4  109.87759965   3-2-5  109.48200726   4-2-5  109.37032756

  5-6-7  110.64190203   5-6-9  126.80408687   6-5-8  122.92900082   7-6-9  122.55374505

 10-11-12  108.19924972  10-11-13  107.82958545  10-11-14  110.49000380  11-14-15  109.70135996

 11-14-16  109.85087722  11-14-17  113.20927499  12-11-13  108.01446990  12-11-14  111.01415063

 13-11-14  111.16941217  14-17-18  109.45941856  14-17-19  111.76029224  14-17-24  111.96660126

 15-14-16  107.08611971  15-14-17  108.43330206  16-14-17  108.36248081  17-19-20  108.68919614

 17-19-21  110.06799293  17-19-22  111.68850603  17-24-25  108.80337250  18-17-19  108.26516709

 18-17-24  109.13872890  19-17-24  106.12288923  19-22-23  105.78909861  20-19-21  108.12931461

 20-19-22  110.83021835  21-19-22  107.37158106

 NUCLEAR CHARGE:                   88
 NUMBER OF PRIMITIVE AOS:         605
 NUMBER OF SYMMETRY AOS:          583
 NUMBER OF CONTRACTIONS:          456   (  456A   )
 NUMBER OF INNER CORE ORBITALS:     0   (    0A   )
 NUMBER OF OUTER CORE ORBITALS:    11   (   11A   )
 NUMBER OF VALENCE ORBITALS:       58   (   58A   )


 NUCLEAR REPULSION ENERGY  632.79323193


 Eigenvalues of metric

         1 0.578E-04 0.639E-04 0.760E-04 0.131E-03 0.168E-03 0.290E-03 0.298E-03 0.334E-03


 Contracted 2-electron integrals neglected if value below      1.0D-11
 AO integral compression algorithm  1   Integral accuracy      1.0D-11

     13299.089 MB (compressed) written to integral file ( 29.7%)

     Node minimum: 1866.990 MB, node maximum: 1943.273 MB


 NUMBER OF SORTED TWO-ELECTRON INTEGRALS:  775523385.     BUFFER LENGTH:  32768
 NUMBER OF SEGMENTS:  25  SEGMENT LENGTH:   31995432      RECORD LENGTH: 524288

 Memory used in sort:      32.55 MW

 SORT1 READ  5589908278. AND WROTE   507325765. INTEGRALS IN   1467 RECORDS. CPU TIME:    60.64 SEC, REAL TIME:    68.70 SEC
 SORT2 READ  3501509519. AND WROTE  5428455306. INTEGRALS IN  50015 RECORDS. CPU TIME:     8.50 SEC, REAL TIME:    11.82 SEC

 Node minimum:   775448960.  Node maximum:   775538271. integrals

 OPERATOR DM      FOR CENTER  0  COORDINATES:    0.000000    0.000000    0.000000


 **********************************************************************************************************************************
 DATASETS  * FILE   NREC   LENGTH (MB)   RECORD NAMES
              1      18       36.28       500      610      700      900      950      970     1001      129      960     1100   
                                          VAR    BASINP    GEOM    SYMINP    ZMAT    AOBASIS   BASIS     P2S    ABASIS      S 
                                         1400     1410     1200     1210     1080     1600     1650     1700   
                                           T        V       H0       H01     AOSYM     SMH    MOLCAS    OPER   

              2       5        1.01       700     1000      520     2100     1001   
                                         GEOM     BASIS   MCVARS     RHF     BASIS   

 PROGRAMS   *        TOTAL       INT   RHF-SCF       INT
 CPU TIMES  *        95.00     93.21      0.28      1.36
 REAL TIME  *       112.47 SEC
 DISK USED  *        37.39 MB (local),       51.45 GB (total)
 GA USED    *         0.00 MB       (max)       0.00 MB       (current)
 **********************************************************************************************************************************


 Program * Restricted Hartree-Fock

 Molecular orbitals read from record     2100.2  Type=RHF/CANONICAL  

 Present basis size:      456
 Previous basis size:      69
 Previous occupation:      45
 Previous closed-shells:   43
 Previous core-orbitals:   11
 Present occupation:       45
 Present closed-shells:    43
 Present core-orbitals:    11
 Wavefunction symmetry:    1   Triplet 

 Orbital overlap <old|new>:  < 1.1| 1.1> = 1.000000   < 2.1| 2.1> = 1.000000   < 3.1| 3.1> = 1.000000   < 4.1| 4.1> = 1.000000
                             < 5.1| 5.1> = 1.000000   < 6.1| 6.1> = 1.000000   < 7.1| 7.1> = 1.000000   < 8.1| 8.1> = 1.000000
                             < 9.1| 9.1> = 1.000000   <10.1|10.1> = 1.000000   <11.1|11.1> = 1.000000   <12.1|12.1> = 1.000000
                             <13.1|13.1> = 1.000000   <14.1|14.1> = 1.000000   <15.1|15.1> = 1.000000   <16.1|16.1> = 1.000000
                             <17.1|17.1> = 1.000000   <18.1|18.1> = 1.000000   <19.1|19.1> = 1.000000   <20.1|20.1> = 1.000000
                             <21.1|21.1> = 1.000000   <22.1|22.1> = 1.000000   <23.1|23.1> = 1.000000   <24.1|24.1> = 1.000000
                             <25.1|25.1> = 1.000000   <26.1|26.1> = 1.000000   <27.1|27.1> = 1.000000   <28.1|28.1> = 1.000000
                             <29.1|29.1> = 1.000000   <30.1|30.1> = 1.000000   <31.1|31.1> = 1.000000   <32.1|32.1> = 1.000000
                             <33.1|33.1> = 1.000000   <34.1|34.1> = 1.000000   <35.1|35.1> = 1.000000   <36.1|36.1> = 1.000000
                             <37.1|37.1> = 1.000000   <38.1|38.1> = 1.000000   <39.1|39.1> = 1.000000   <40.1|40.1> = 1.000000
                             <41.1|41.1> = 1.000000   <42.1|42.1> = 1.000000   <43.1|43.1> = 1.000000   <44.1|44.1> = 1.000000
                             <45.1|45.1> = 1.000000


 Initial alpha occupancy:  45
 Initial beta  occupancy:  43

 NELEC=   88   SYM=1   MS2= 2   THRE=1.0D-08   THRD=3.2D-06   THRG=3.2D-06  HFMA2=F  DIIS_START=2   DIIS_MAX=10   DIIS_INCORE=F

 Level shifts:    0.00 (CLOSED)    0.00 (OPEN)    0.30 (GAP_MIN)

 ITER           ETOT              DE          GRAD        DDIFF     DIIS  NEXP   TIME(IT)  TIME(TOT)  DIAG
   1     -571.47543132    -571.47543132     0.00D+00     0.34D-01     0     0       9.80      9.97    start
   2     -572.56475709      -1.08932577     0.82D-02     0.13D-01     0     0       9.75     19.72    diag
   3     -572.69567829      -0.13092120     0.22D-02     0.42D-02     1     0      10.13     29.85    diag2
   4     -572.71168873      -0.01601044     0.90D-03     0.15D-02     2     0       9.58     39.43    diag2
   5     -572.71845247      -0.00676374     0.53D-03     0.61D-03     3     0       9.50     48.93    diag2
   6     -572.72016265      -0.00171018     0.14D-03     0.26D-03     4     0       9.43     58.36    diag2
   7     -572.72163360      -0.00147095     0.94D-04     0.17D-03     5     0       9.15     67.51    diag2
   8     -572.72087200       0.00076160     0.94D-04     0.82D-04     6     0       8.88     76.39    fixocc
   9     -572.71939950       0.00147250     0.82D-04     0.26D-03     7     0       8.83     85.22    diag2
  10     -572.71916472       0.00023478     0.63D-04     0.21D-03     8     0       9.39     94.61    diag2/orth
  11     -572.71931299      -0.00014828     0.29D-04     0.72D-04     9     0       9.04    103.65    diag2
  12     -572.71938575      -0.00007276     0.19D-04     0.80D-04     9     0       9.81    113.46    diag2
  13     -572.71939567      -0.00000992     0.76D-05     0.24D-04     9     0       9.40    122.86    diag2
  14     -572.71939820      -0.00000253     0.50D-05     0.16D-04     9     0       9.17    132.03    diag2
  15     -572.71939923      -0.00000103     0.25D-05     0.10D-04     9     0       9.89    141.92    diag2
  16     -572.71939942      -0.00000019     0.13D-05     0.43D-05     9     0       9.92    151.84    diag2
  17     -572.71939946      -0.00000004     0.41D-06     0.14D-05     9     0       9.84    161.68    diag2
  18     -572.71939948      -0.00000003     0.32D-06     0.73D-06     9     0       9.81    171.49    diag2
  19     -572.71939951      -0.00000002     0.28D-06     0.62D-06     9     0       9.85    181.34    diag2
  20     -572.71939952      -0.00000002     0.27D-06     0.43D-06     9     0       9.88    191.22    diag2/orth
  21     -572.71939949       0.00000003     0.28D-06     0.86D-06     9     0       9.79    201.01    diag2
  22     -572.71939930       0.00000019     0.27D-06     0.52D-05     9     0       9.79    210.80    diag2
  23     -572.71939914       0.00000016     0.27D-06     0.52D-05     9     0       9.72    220.52    diag2
  24     -572.71939916      -0.00000002     0.28D-06     0.76D-06     9     0       9.63    230.15    diag2
  25     -572.71939920      -0.00000004     0.28D-06     0.12D-05     9     0       9.56    239.71    diag2
  26     -572.71939932      -0.00000012     0.28D-06     0.37D-05     9     0       9.51    249.22    diag2
  27     -572.71939933      -0.00000001     0.27D-06     0.48D-06     9     0       9.49    258.71    diag2
  28     -572.71939885       0.00000048     0.25D-06     0.17D-04     9     0       9.52    268.23    diag2
  29     -572.71939867       0.00000018     0.20D-06     0.12D-04     9     0       8.98    277.21    diag2
  30     -572.71939862       0.00000005     0.11D-06     0.74D-05     9     0       8.85    286.06    diag2/orth
  31     -572.71939861       0.00000001     0.61D-07     0.29D-05     9     0       9.09    295.15    diag2
  32     -572.71939861      -0.00000000     0.39D-07     0.57D-07     0     0       9.05    304.20    diag

 Final alpha occupancy:  45
 Final beta  occupancy:  43

 !RHF STATE 1.1 Energy               -572.719398612208
  RHF One-electron energy           -2039.525223718264
  RHF Two-electron energy             834.012593176278
  RHF Kinetic energy                  572.073642463742
  RHF Nuclear energy                  632.793231929777
  RHF Virial quotient                  -1.001128798988

 !RHF STATE 1.1 Dipole moment           2.83652987     0.79276511     1.08516591
 Dipole moment /Debye                   7.20973980     2.01500793     2.75821663

 Orbital energies:

           1.1          2.1          3.1          4.1          5.1          6.1          7.1          8.1          9.1         10.1
    -20.630605   -20.615679   -20.537229   -20.532437   -11.383034   -11.363536   -11.286226   -11.263450   -11.254192   -11.212366

          11.1         12.1         13.1         14.1         15.1         16.1         17.1         18.1         19.1         20.1
    -11.208575    -1.454661    -1.423008    -1.360018    -1.329713    -1.074841    -1.053007    -0.963841    -0.950316    -0.849475

          21.1         22.1         23.1         24.1         25.1         26.1         27.1         28.1         29.1         30.1
     -0.790397    -0.784331    -0.727116    -0.709448    -0.700659    -0.658570    -0.655413    -0.636929    -0.627860    -0.606357

          31.1         32.1         33.1         34.1         35.1         36.1         37.1         38.1         39.1         40.1
     -0.605422    -0.593846    -0.587022    -0.559256    -0.552554    -0.527855    -0.508366    -0.502779    -0.481422    -0.469779

          41.1         42.1         43.1         44.1         45.1         46.1         47.1
     -0.462458    -0.428482    -0.411071    -0.492343    -0.340492     0.029240     0.048488


 HOMO     45.1    -0.340492 =      -9.2653eV
 LUMO     46.1     0.029240 =       0.7956eV
 LUMO-HOMO         0.369732 =      10.0609eV

 Orbitals saved in record  2101.2


 **********************************************************************************************************************************
 DATASETS  * FILE   NREC   LENGTH (MB)   RECORD NAMES
              1      18       36.28       500      610      700      900      950      970     1001      129      960     1100   
                                          VAR    BASINP    GEOM    SYMINP    ZMAT    AOBASIS   BASIS     P2S    ABASIS      S 
                                         1400     1410     1200     1210     1080     1600     1650     1700   
                                           T        V       H0       H01     AOSYM     SMH    MOLCAS    OPER   

              2       6        7.48       700     1000      520     2100     1001     2101   
                                         GEOM     BASIS   MCVARS     RHF     BASIS     RHF  

 PROGRAMS   *        TOTAL   RHF-SCF       INT   RHF-SCF       INT
 CPU TIMES  *       399.22    304.22     93.21      0.28      1.36
 REAL TIME  *       434.30 SEC
 DISK USED  *        72.48 MB (local),       51.69 GB (total)
 GA USED    *         0.00 MB       (max)       0.00 MB       (current)
 **********************************************************************************************************************************


 PROGRAM * CCSD (Restricted open-shell coupled cluster)     Authors: C. Hampel, H.-J. Werner, 1991, M. Deegan, P.J. Knowles, 1992

                   Density fitting integral evaluation by F.R. Manby, 2003,2007, G. Knizia, 2010


 Basis set VDZ-F12/JKFIT generated.      Number of basis functions:   1394 
 Basis set CC-PVDZ-F12/OPTRI generated.  Number of basis functions:   1034 
 Basis set VDZ-F12/MP2FIT generated.     Number of basis functions:   1114 

 Convergence thresholds:  THRVAR = 1.00D-08  THRDEN = 1.00D-06

 CCSD(T)     terms to be evaluated (factor= 1.000)


 Number of core orbitals:          11 (  11 )
 Number of closed-shell orbitals:  32 (  32 )
 Number of active  orbitals:        2 (   2 )
 Number of external orbitals:     411 ( 411 )

 For full I/O caching in triples, increase memory by 1056.11 Mwords to 3856.16 Mwords.

 Number of N-1 electron functions:              66
 Number of N-2 electron functions:            2145
 Number of singly external CSFs:             27258
 Number of doubly external CSFs:         275506518
 Total number of CSFs:                   275533776

 Molecular orbitals read from record     2101.2  Type=RHF/CANONICAL  

 Integral transformation finished. Total CPU: 468.04 sec, npass=  1  Memory used:1862.65 MW

 Geminal basis:    OPTFULL  GEM_TYPE=SLATER  BETA=0.9  NGEM=6

 Optimizing Gaussian exponents for each gem_beta

 Geminal optimization for beta= 0.9000
 Weight function:   m=0, omega= 1.3652

 Augmented Hessian optimization of geminal fit. Trust ratio= 0.40000
 Convergence reached after  14 iterations. Final gradient= 8.42D-18, Step= 7.36D-08, Delta= 1.32D-09

 Alpha:                 0.16713     0.72638     2.57315     8.59263    32.33955   179.26007
 Coeff:                 0.29008     0.30523     0.17630     0.10448     0.06448     0.03994


 WFN_F12=FIX,EG    DECOUPLE_EXPL=F   HYBRID=0    NOX=F   SEMIINT_F12=T   CORE_SINGLES=F


 AO(A)-basis ORBITAL           loaded. Number of functions:     456
 RI(R)-basis CC-PVDZ-F12/OPTRI loaded. Number of functions:    1034
 DF-basis VDZ-F12/JKFIT        loaded. Number of functions:    1394

 Screening thresholds:   THRAO=  1.00D-10  THRMO=  1.00D-09  THRPROD=  1.00D-09
                         THRSW=  1.00D-05  THROV=  1.00D-12  THRAOF12= 1.00D-08

 CPU time for one-electron matrices              12.81 sec

 Construction of ABS:
 Pseudo-inverse stability          1.22E-11
 Smallest eigenvalue of S          3.30E-05  (threshold= 1.00E-08)
 Ratio eigmin/eigmax               3.89E-06  (threshold= 1.00E-09)
 Smallest eigenvalue of S kept     3.30E-05  (threshold= 3.30E-05, 0 functions deleted, 1034 kept)

 Construction of CABS:
 Pseudo-inverse stability          1.32E-10
 Smallest eigenvalue of S          1.83E-06  (threshold= 1.00E-08)
 Ratio eigmin/eigmax               1.83E-06  (threshold= 1.00E-09)
 Smallest eigenvalue of S kept     1.83E-06  (threshold= 1.83E-06, 0 functions deleted, 1034 kept)

 CPU time for basis constructions                 0.66 sec
 Fock operators(MO) rebuilt from dump record.
 CPU time for Fock operator transformation        0.80 sec

                                      TOTAL          ALPHA          BETA    
  Singles Contributions MO        -0.008420584   -0.004083243   -0.004337341
  Singles Contributions CABS      -0.027710512   -0.014027743   -0.013682769
  Pure DF-RHF relaxation          -0.027521868

 CPU time for RHF CABS relaxation                 1.20 sec
 CPU time for singles (tot)                       2.79 sec

 AO(A)-basis ORBITAL           loaded. Number of functions:     456
 RI(R)-basis CC-PVDZ-F12/OPTRI loaded. Number of functions:    1034
 DF-basis VDZ-F12/MP2FIT       loaded. Number of functions:    1114

 Screening thresholds:   THRAO=  1.00D-10  THRMO=  1.00D-09  THRPROD=  1.00D-09
                         THRSW=  1.00D-05  THROV=  1.00D-12  THRAOF12= 1.00D-08

 CPU time for transformed integrals             236.21 sec
 CPU time for F12 matrices                      242.69 sec

 Diagonal F12 ansatz with fixed amplitudes:   TS= 0.5000  TT= 0.2500  TN= 0.3750

 ITER.     SQ.NORM      CORR.ENERGY   TOTAL ENERGY  ENERGY CHANGE      VAR         CPU   MICRO    DIIS
   1      1.62695914    -2.42042018  -575.16734066    -2.4479E+00   6.20E-01     10.69  1  1  1   0  0
   2      1.62419106    -2.41523541  -575.16215590     5.1848E-03   3.82E-04     61.84  0  0  0   1  1
   3      1.62514318    -2.41593811  -575.16285860    -7.0270E-04   3.98E-06    122.41  0  0  0   2  2
   4      1.62518793    -2.41594312  -575.16286360    -5.0033E-06   2.43E-08    184.34  0  0  0   3  3
   5      1.62519237    -2.41594315  -575.16286363    -3.2366E-08   1.51E-10    256.50  0  0  0   4  4

 - - Continuing with F12/conv. amplitude coupling turned on.

   6      1.62897264    -2.42802776  -575.17494824    -1.2085E-02   5.20E-04    315.22  1  1  1   1  1
   7      1.62896552    -2.42802719  -575.17494767     5.6364E-07   1.52E-08    381.08  1  1  1   2  2
   8      1.62896595    -2.42802723  -575.17494771    -3.3916E-08   1.31E-11    457.50  1  1  1   3  3

 CPU time for iterative RMP2-F12                457.51 sec


 DF-RMP2-F12 doubles corrections:
 - - - - - - - - - - - - - - - - 
  Approx.                             TOTAL           A-B            A-A            B-B    
  RMP2-F12/3C(FIX)                -0.405885372   -0.355259933   -0.027468150   -0.023157289
  RMP2-F12/3*C(FIX)               -0.393801296   -0.346619900   -0.025634170   -0.021547227
  RMP2-F12/3*C(DX)                -0.398166442   -0.350865676   -0.025711566   -0.021589201
  RMP2-F12/3*C(FIX,DX)            -0.435288475   -0.386748258   -0.026370351   -0.022169866

 DF-RMP2-F12 doubles energies:
 - - - - - - - - - - - - - - -
  Approx.                             TOTAL           A-B            A-A            B-B    
  RMP2                            -2.013721271   -1.492951329   -0.257375722   -0.263394219
  RMP2-F12/3C(FIX)                -2.419606642   -1.848211261   -0.284843872   -0.286551509
  RMP2-F12/3*C(FIX)               -2.407522567   -1.839571228   -0.283009893   -0.284941446
  RMP2-F12/3*C(DX)                -2.411887713   -1.843817005   -0.283087288   -0.284983420
  RMP2-F12/3*C(FIX,DX)            -2.449009746   -1.879699587   -0.283746073   -0.285564085


  Reference energy                   -572.719398612207
  CABS relaxation correction to RHF    -0.027521868226
  New reference energy               -572.746920480434

  RMP2-F12 singles (MO) energy         -0.008420583566
  RMP2-F12 pair energy                 -2.419606642413
  RMP2-F12 correlation energy          -2.428027225979

 !RMP2-F12/3C(FIX) energy            -575.174947706413

 Starting RMP2 calculation, locsing= 0

 Wavefunction is spin-projected

 ITER.      SQ.NORM     CORR.ENERGY   TOTAL ENERGY   ENERGY CHANGE        DEN1      VAR(S)    VAR(P)  DIIS     TIME
   1      1.61567365    -2.01409760  -574.73349621    -2.01409760    -0.00736775  0.62D-04  0.32D-02  1  1  1535.48
   2      1.62379078    -2.02205991  -574.74145853    -0.00796231    -0.00003606  0.74D-06  0.28D-04  2  2  1618.07
   3      1.62437763    -2.02229766  -574.74169627    -0.00023775    -0.00000036  0.22D-07  0.26D-06  3  3  1708.52
   4      1.62439995    -2.02229830  -574.74169691    -0.00000064    -0.00000000  0.19D-08  0.10D-08  4  4  1805.08

 Norm of t1 vector:      0.07149192      S-energy:    -0.00751395      T1 diagnostic:  0.00041277
 Norm of t2 vector:      0.78694908      P-energy:    -2.01478435
                                         Alpha-Beta:  -1.49499744
                                         Alpha-Alpha: -0.25734259
                                         Beta-Beta:   -0.26244432

 Spin contamination <S**2-Sz**2-Sz>     0.00000000
  Reference energy                   -572.719398612206
  CABS singles correction              -0.027521868226
  New reference energy               -572.746920480433
  RHF-RMP2 correlation energy          -2.022298298168
 !RHF-RMP2 energy                    -574.769218778600

  F12/3C(FIX) correction               -0.405885371909
  RHF-RMP2-F12 correlation energy      -2.428183670077
 !RHF-RMP2-F12 total energy          -575.175104150510
 (NB above energy spin projected)

 Starting RCCSD calculation

 ITER.      SQ.NORM     CORR.ENERGY   TOTAL ENERGY   ENERGY CHANGE        DEN1      VAR(S)    VAR(P)  DIIS     TIME
   1      1.58299340    -1.95453006  -574.67392867    -1.95453006    -0.06057749  0.13D-01  0.12D-01  0  0  4639.69
   2      1.63073993    -2.00616996  -574.72556857    -0.05163990    -0.00556681  0.61D-03  0.19D-02  1  1  7355.13
   3      1.64695513    -2.01231980  -574.73171841    -0.00614984    -0.00107558  0.65D-03  0.19D-03  2  2 10135.42
   4      1.66096122    -2.01971618  -574.73911480    -0.00739638    -0.00015110  0.12D-03  0.27D-04  3  3 12782.69
   5      1.66617306    -2.02035846  -574.73975707    -0.00064227    -0.00005329  0.66D-04  0.54D-05  4  4 15390.61
   6      1.66988071    -2.02056842  -574.73996703    -0.00020996    -0.00002438  0.32D-04  0.25D-05  5  5 18028.79
   7      1.67365636    -2.02085356  -574.74025217    -0.00028514    -0.00001255  0.18D-04  0.12D-05  6  6 20647.73
   8      1.67626381    -2.02090759  -574.74030621    -0.00005403    -0.00000708  0.92D-05  0.78D-06  6  2 23129.65
   9      1.67955227    -2.02111298  -574.74051160    -0.00020539    -0.00000282  0.33D-05  0.39D-06  6  1 25827.68
  10      1.68195065    -2.02117353  -574.74057214    -0.00006055    -0.00000068  0.61D-06  0.13D-06  6  4 28600.70
  11      1.68300715    -2.02120760  -574.74060621    -0.00003406    -0.00000015  0.11D-06  0.35D-07  6  3 31310.96
  12      1.68324100    -2.02121375  -574.74061237    -0.00000616    -0.00000004  0.29D-07  0.88D-08  6  5 34134.46
  13      1.68328751    -2.02120923  -574.74060785     0.00000452    -0.00000001  0.84D-08  0.20D-08  6  1 36809.66
  14      1.68331623    -2.02120770  -574.74060631     0.00000154    -0.00000000  0.26D-08  0.49D-09  6  6 39509.67
  15      1.68330402    -2.02120534  -574.74060395     0.00000236    -0.00000000  0.10D-08  0.18D-09  6  2 42143.70
  16      1.68331143    -2.02120532  -574.74060393     0.00000002    -0.00000000  0.37D-09  0.59D-10  6  4 44713.35

 Norm of t1 vector:      0.22144966      S-energy:    -0.00667873      T1 diagnostic:  0.01848115
                                                                       D1 diagnostic:  0.08075606
                                                                       D2 diagnostic:  0.19690399 (internal)
 Norm of t2 vector:      0.79641163      P-energy:    -2.01452659
                                         Alpha-Beta:  -1.55306712
                                         Alpha-Alpha: -0.22983522
                                         Beta-Beta:   -0.23162425

 Singles amplitudes (print threshold =  0.500E-01):

         I         SYM. A    A   T(IA) [Beta-Beta]

        15         1         2      0.07749438
        19         1         2      0.06705307
        29         1         1     -0.09219305
        30         1         1      0.05347998

 Doubles amplitudes (print threshold =  0.500E-01):

         I         J         SYM. A    SYM. B    A         B      T(IJ, AB) [Alpha-Beta]

        34        29         1         1        19         1      0.05074279

 Spin contamination <S**2-Sz**2-Sz>     0.00000000

 For full I/O caching in triples, increase memory by 1471.37 Mwords to 4271.42 Mwords.


 RESULTS
 =======

  Reference energy                   -572.719398612206
  CABS relaxation correction to RHF    -0.027521868226
  New reference energy               -572.746920480433

  F12 corrections for ansatz 3C(FIX) added to RCCSD energy. Coupling mode:  7

  RCCSD-F12a singles energy            -0.006678731234
  RCCSD-F12a pair energy               -2.407188704630
  RCCSD-F12a correlation energy        -2.413867435863
  Triples (T) contribution             -0.090109726396
  Total correlation energy             -2.503977162259

  RHF-RCCSD-F12a energy              -575.160787916296
  RHF-RCCSD[T]-F12a energy           -575.255371433745
  RHF-RCCSD-T-F12a energy            -575.249490476480
 !RHF-RCCSD(T)-F12a energy           -575.250897642692

 Program statistics:

 Available memory in ccsd:              2799990367
 Min. memory needed in ccsd:             752372614
 Max. memory used in ccsd:              1111201379
 Max. memory used in cckext:             908576778 (16 integral passes)
 Max. memory used in cckint:            1862651960 ( 1 integral passes)


 **********************************************************************************************************************************
 DATASETS  * FILE   NREC   LENGTH (MB)   RECORD NAMES
              1      19       36.31       500      610      700      900      950      970     1001      129      960     1100   
                                          VAR    BASINP    GEOM    SYMINP    ZMAT    AOBASIS   BASIS     P2S    ABASIS      S 
                                         1400     1410     1200     1210     1080     1600     1650     1700      960(1)
                                           T        V       H0       H01     AOSYM     SMH    MOLCAS    OPER    ABASIS    

              2       7        9.07       700     1000      520     2100     1001     2101     7360   
                                         GEOM     BASIS   MCVARS     RHF     BASIS     RHF    F12ABS    

 PROGRAMS   *        TOTAL  RCCSD(T)   RHF-SCF       INT   RHF-SCF       INT
 CPU TIMES  *     96496.06  96096.83    304.22     93.21      0.28      1.36
 REAL TIME  *    101644.38 SEC
 DISK USED  *        32.76 GB (local),      280.50 GB (total)
 SF USED    *       228.53 GB
 GA USED    *         3.05 MB       (max)       0.00 MB       (current)
 **********************************************************************************************************************************

 RCCSD(T)-F12A/cc-pVDZ-F12 energy=   -575.250897642692

   RCCSD(T)-F12A         RHF-SCF         RHF-SCF
   -575.25089764   -572.71939861   -571.47543132
 **********************************************************************************************************************************
 Molpro calculation terminated
