# Supplementary material for: Computational Investigation of Substituent Effects on the Alcohol + Carbonyl Channel of Peroxy Radical Self- and Cross-Reactions
Source: J Phys Chem A. 2023 Feb 8;127(7):1686–96. doi: 10.1021/acs.jpca.2c08927 (PMC9969516; doi:10.1021/acs.jpca.2c08927)
Supplement: Supplementary file 2 — jp2c08927_si_002.zip [file jp2c08927_si_002.zip › AceO-OBuOH/1-hydroxy-2-butanone_sing-molpro.out]

 Primary working directories    : -I
 Secondary working directories  : -I
 Wavefunction directory         : /wrk/hasangal/alkoxy/monomerinput/Final-Ts/r,r-alkocoxybutanol/singlet/ccsdt/1-hydroxy-2-butanone_Conf-M0001-wb97-opt-molpro/
 Main file repository           : /wrk/hasangal/alkoxy/monomerinput/Final-Ts/r,r-alkocoxybutanol/singlet/ccsdt/1-hydroxy-2-butanone_Conf-M0001-wb97-opt-molpro/-I/

 SHA1      : 1b9ee24a8c5e024cf7fb6ed92c8d2aa976a4c587
 NAME      : 2015.1.31
 ARCHNAME  : linux/x86_64
 FC        : /appl/opt/cluster_studio_xe2016/compilers_and_libraries_2016.0.109/linux/mpi/intel64/bin/mpiifort
 BLASLIB   : -L/appl/opt/cluster_studio_xe2016/compilers_and_libraries_2016.0.109/linux/mkl/lib/intel64 -lmkl_intel_ilp64 -lmkl_intel_thread -lmkl_core
 id        : cs

 Nodes     nprocs
 c631         7
 Number of processes for MPI-2 version of Molpro:   nprocs(total)=    8   nprocs(compute)=    7   nprocs(helper)=    1

 Using customized tuning parameters: mindgm=1; mindgv=20; mindgc=4; mindgr=1; noblas=0; minvec=7
 default implementation of scratch files=sf  

 ***,SCI
 memory,2800,m
 geomtyp=xyz
 NOSYM
 geometry={
 14
 1-hydroxy-2-butanone_Conf-M0001-wb97-opt.log,Energy: -193089.9163111
 C         -2.49423        0.13943        0.00000
 H         -2.52122        0.78287       -0.87763
 H         -2.52122        0.78287        0.87763
 H         -3.38782       -0.48278       -0.00000
 C         -1.24619       -0.72583       -0.00000
 H         -1.22464       -1.38957       -0.86918
 H         -1.22464       -1.38957        0.86918
 C          0.04090        0.05786        0.00000
 O          0.08411        1.26505        0.00000
 C          1.33780       -0.72855        0.00000
 H          1.34216       -1.38296        0.88034
 H          1.34217       -1.38296       -0.88034
 O          2.44894        0.10922        0.00000
 H          2.10111        1.01050        0.00000
 }
 BASIS=MINAO
 END
 {rhf;
 wf,charge=0,spin=0}
 BASIS=VDZ-F12
 END
 {rhf;
 wf,charge=0,spin=0}
 rccsd(t)-f12a,gem_beta=0.9
 
 

 Variables initialized (889), CPU time= 0.00 sec
 Commands  initialized (702), CPU time= 0.01 sec, 572 directives.
 Default parameters read. Elapsed time= 0.11 sec

 Checking input...
 Passed
1


                                         ***  PROGRAM SYSTEM MOLPRO  ***
                                       Copyright, TTI GmbH Stuttgart, 2015
                                    Version 2015.1 linked Mar 22 2018 22:11:11


 **********************************************************************************************************************************
 LABEL *   SCI                                                                           
  64 bit mpp version                                                                     DATE: 19-Feb-19          TIME: 07:26:18  
 **********************************************************************************************************************************

 SHA1:             1b9ee24a8c5e024cf7fb6ed92c8d2aa976a4c587
 **********************************************************************************************************************************
 SETTING GEOMTYP        =    XYZ

 Variable memory set to 2800000000 words,  buffer space   230000 words

 ZSYMEL=NOSYM
 
 SETTING BASIS          =    MINAO


 Recomputing integrals since basis changed


 Using spherical harmonics

 Library entry C      S MINAO                selected for orbital group  1
 Library entry C      P MINAO                selected for orbital group  1
 Library entry H      S MINAO                selected for orbital group  2
 Library entry O      S MINAO                selected for orbital group  6
 Library entry O      P MINAO                selected for orbital group  6


 PROGRAM * SEWARD (Integral evaluation for generally contracted gaussian basis sets)     Author: Roland Lindh, 1990

 Geometry written to block  1 of record 700


 Point group  C1  


 ATOMIC COORDINATES

 NR  ATOM    CHARGE       X              Y              Z

   1  C       6.00   -4.713411592    0.263484514    0.000000000
   2  H       1.00   -4.764415300    1.479409891   -1.658480339
   3  H       1.00   -4.764415300    1.479409891    1.658480339
   4  H       1.00   -6.402051959   -0.912321978    0.000000000
   5  C       6.00   -2.354957799   -1.371619913    0.000000000
   6  H       1.00   -2.314234201   -2.625906731   -1.642512153
   7  H       1.00   -2.314234201   -2.625906731    1.642512153
   8  C       6.00    0.077289798    0.109339554    0.000000000
   9  O       8.00    0.158944864    2.390598034    0.000000000
  10  C       6.00    2.528075609   -1.376759968    0.000000000
  11  H       1.00    2.536314815   -2.613415641    1.663601496
  12  H       1.00    2.536333713   -2.613415641   -1.663601496
  13  O       8.00    4.627825895    0.206395887    0.000000000
  14  H       1.00    3.970522458    1.909568249    0.000000000

 Bond lengths in Bohr (Angstrom)

 1-2  2.057093322  1-3  2.057093322  1-4  2.057675192  1-5  2.869820687  5-6  2.067060716
     ( 1.088566907)     ( 1.088566907)     ( 1.088874819)     ( 1.518643707)     ( 1.093841425)

  5- 7  2.067060716   5- 8  2.847642765   8- 9  2.282719388   8-10  2.866154720  10-11  2.072909809
       ( 1.093841425)       ( 1.506907656)       ( 1.207963079)       ( 1.516703761)       ( 1.096936631)

 10-12  2.072909885  10-13  2.629702212  13-14  1.825607817
       ( 1.096936671)       ( 1.391578482)       ( 0.966070053)

 Bond angles

  1-5-6  111.21806692   1-5-7  111.21806692   1-5-8  113.93000565   2-1-3  107.45747894

  2-1-4  108.50670013   2-1-5  110.92551757   3-1-4  108.50670013   3-1-5  110.92551757

  4- 1- 5  110.41698403   5- 8- 9  123.38657720   5- 8-10  117.43173684   6- 5- 7  105.23732928

  6- 5- 8  107.38234413   7- 5- 8  107.38234413   8-10-11  108.22351920   8-10-12  108.22398873

  8-10-13  111.75302997   9- 8-10  119.18168597  10-13-14  105.91227886  11-10-12  106.74746823

 11-10-13  110.85377894  12-10-13  110.85333185

 NUCLEAR CHARGE:                   48
 NUMBER OF PRIMITIVE AOS:         190
 NUMBER OF SYMMETRY AOS:          190
 NUMBER OF CONTRACTIONS:           38   (  38A   )
 NUMBER OF CORE ORBITALS:           6   (   6A   )
 NUMBER OF VALENCE ORBITALS:       32   (  32A   )


 NUCLEAR REPULSION ENERGY  241.86613500


 Eigenvalues of metric

         1 0.175E+00 0.189E+00 0.202E+00 0.210E+00 0.242E+00 0.246E+00 0.253E+00 0.265E+00


 Contracted 2-electron integrals neglected if value below      1.0D-11
 AO integral compression algorithm  1   Integral accuracy      1.0D-11

     1.835 MB (compressed) written to integral file (100.0%)

     Node minimum: 0.262 MB, node maximum: 0.262 MB


 NUMBER OF SORTED TWO-ELECTRON INTEGRALS:      38955.     BUFFER LENGTH:  32768
 NUMBER OF SEGMENTS:   1  SEGMENT LENGTH:      38955      RECORD LENGTH: 524288

 Memory used in sort:       0.60 MW

 SORT1 READ      315040. AND WROTE       31953. INTEGRALS IN      1 RECORDS. CPU TIME:     0.02 SEC, REAL TIME:     0.05 SEC
 SORT2 READ      215531. AND WROTE      274911. INTEGRALS IN      7 RECORDS. CPU TIME:     0.01 SEC, REAL TIME:     0.07 SEC

 Node minimum:       38955.  Node maximum:       39591. integrals

 OPERATOR DM      FOR CENTER  0  COORDINATES:    0.000000    0.000000    0.000000


 **********************************************************************************************************************************
 DATASETS  * FILE   NREC   LENGTH (MB)   RECORD NAMES
              1      18       20.17       500      610      700      900      950      970     1000      129      960     1100   
                                          VAR    BASINP    GEOM    SYMINP    ZMAT    AOBASIS   BASIS     P2S    ABASIS      S 
                                         1400     1410     1200     1210     1080     1600     1650     1700   
                                           T        V       H0       H01     AOSYM     SMH    MOLCAS    OPER   

 PROGRAMS   *        TOTAL       INT
 CPU TIMES  *         1.23      1.12
 REAL TIME  *         5.17 SEC
 DISK USED  *        30.42 MB      
 GA USED    *         0.00 MB       (max)       0.00 MB       (current)
 **********************************************************************************************************************************


 PROGRAM * RHF-SCF (CLOSED SHELL)       Authors: W. Meyer, H.-J. Werner


 NUMBER OF ELECTRONS:      24+   24-    SPACE SYMMETRY=1    SPIN SYMMETRY: Singlet 
 CONVERGENCE THRESHOLDS:    1.00E-05 (Density)    1.00E-07 (Energy)
 MAX. NUMBER OF ITERATIONS:       60
 INTERPOLATION TYPE:            DIIS
 INTERPOLATION STEPS:              2 (START)      1 (STEP)
 LEVEL SHIFTS:                  0.00 (CLOSED)  0.00 (OPEN) 


 Orbital guess generated from atomic densities. Full valence occupancy:   24

 Molecular orbital dump at record        2100.2

 Initial occupancy:  24

 ITERATION    DDIFF          GRAD             ENERGY        2-EL.EN.            DIPOLE MOMENTS         DIIS   ORB.
    1      0.000D+00      0.000D+00      -305.13095475    690.111615   -1.22515   -1.74473    0.00000    0    start
    2      0.000D+00      0.166D-01      -305.22867877    689.152660   -0.76242    0.05891   -0.00000    1    diag
    3      0.437D-01      0.106D-01      -305.26804378    688.974676   -0.79428   -0.66382   -0.00000    2    diag
    4      0.162D-01      0.133D-02      -305.26977515    689.006676   -0.79787   -0.56898   -0.00000    3    diag
    5      0.382D-02      0.549D-03      -305.27001882    688.974445   -0.78711   -0.57139   -0.00000    4    diag
    6      0.157D-02      0.175D-03      -305.27005056    688.960683   -0.78666   -0.56851   -0.00000    5    diag
    7      0.672D-03      0.499D-04      -305.27005290    688.957670   -0.78668   -0.56828   -0.00000    6    diag
    8      0.198D-03      0.945D-05      -305.27005298    688.957028   -0.78657   -0.56838   -0.00000    7    diag
    9      0.374D-04      0.125D-05      -305.27005298    688.956883   -0.78661   -0.56838   -0.00000    8    diag
   10      0.427D-05      0.269D-06      -305.27005298    688.956900   -0.78662   -0.56839   -0.00000    0    orth

 Final occupancy:  24

 !RHF STATE 1.1 Energy               -305.270052977659
 Nuclear energy                       241.86613500
 One-electron energy                 -891.61463786
 Two-electron energy                  344.47844988
 Virial quotient                       -1.00375986
 !RHF STATE 1.1 Dipole moment          -0.78661996    -0.56838749    -0.00000056
 Dipole moment /Debye                  -1.99925756    -1.44460227    -0.00000143

 Orbital energies:

         1.1          2.1          3.1          4.1          5.1          6.1          7.1          8.1          9.1         10.1
    -20.626361   -20.544245   -11.548594   -11.470804   -11.426509   -11.404349    -1.496229    -1.407045    -1.148060    -1.050724

        11.1         12.1         13.1         14.1         15.1         16.1         17.1         18.1         19.1         20.1
     -0.945591    -0.808537    -0.771506    -0.724674    -0.706358    -0.681399    -0.646445    -0.632459    -0.594184    -0.593439

        21.1         22.1         23.1         24.1         25.1         26.1
     -0.563801    -0.554577    -0.495053    -0.487926     0.103673     0.351585

 HOMO     24.1    -0.487926 =     -13.2771eV
 LUMO     25.1     0.103673 =       2.8211eV
 LUMO-HOMO         0.591599 =      16.0982eV


 **********************************************************************************************************************************
 DATASETS  * FILE   NREC   LENGTH (MB)   RECORD NAMES
              1      18       20.17       500      610      700      900      950      970     1000      129      960     1100   
                                          VAR    BASINP    GEOM    SYMINP    ZMAT    AOBASIS   BASIS     P2S    ABASIS      S 
                                         1400     1410     1200     1210     1080     1600     1650     1700   
                                           T        V       H0       H01     AOSYM     SMH    MOLCAS    OPER   

              2       4        3.01       700     1000      520     2100   
                                         GEOM     BASIS   MCVARS     RHF  

 PROGRAMS   *        TOTAL       RHF       INT
 CPU TIMES  *         1.51      0.28      1.12
 REAL TIME  *         5.85 SEC
 DISK USED  *       193.74 MB      
 SF USED    *         0.01 MB      
 GA USED    *         0.00 MB       (max)       0.00 MB       (current)
 **********************************************************************************************************************************
 SETTING BASIS          =    VDZ-F12


 Recomputing integrals since basis changed


 Using spherical harmonics

 Library entry C      S cc-pVDZ-F12          selected for orbital group  1
 Library entry C      P cc-pVDZ-F12          selected for orbital group  1
 Library entry C      D cc-pVDZ-F12          selected for orbital group  1
 Library entry H      S cc-pVDZ-F12          selected for orbital group  2
 Library entry H      P cc-pVDZ-F12          selected for orbital group  2
 Library entry O      S cc-pVDZ-F12          selected for orbital group  6
 Library entry O      P cc-pVDZ-F12          selected for orbital group  6
 Library entry O      D cc-pVDZ-F12          selected for orbital group  6


 PROGRAM * SEWARD (Integral evaluation for generally contracted gaussian basis sets)     Author: Roland Lindh, 1990

 Geometry written to block  1 of record 700


 Point group  C1  


 ATOMIC COORDINATES

 NR  ATOM    CHARGE       X              Y              Z

   1  C       6.00   -4.713411592    0.263484514    0.000000000
   2  H       1.00   -4.764415300    1.479409891   -1.658480339
   3  H       1.00   -4.764415300    1.479409891    1.658480339
   4  H       1.00   -6.402051959   -0.912321978    0.000000000
   5  C       6.00   -2.354957799   -1.371619913    0.000000000
   6  H       1.00   -2.314234201   -2.625906731   -1.642512153
   7  H       1.00   -2.314234201   -2.625906731    1.642512153
   8  C       6.00    0.077289798    0.109339554    0.000000000
   9  O       8.00    0.158944864    2.390598034    0.000000000
  10  C       6.00    2.528075609   -1.376759968    0.000000000
  11  H       1.00    2.536314815   -2.613415641    1.663601496
  12  H       1.00    2.536333713   -2.613415641   -1.663601496
  13  O       8.00    4.627825895    0.206395887    0.000000000
  14  H       1.00    3.970522458    1.909568249    0.000000000

 Bond lengths in Bohr (Angstrom)

 1-2  2.057093322  1-3  2.057093322  1-4  2.057675192  1-5  2.869820687  5-6  2.067060716
     ( 1.088566907)     ( 1.088566907)     ( 1.088874819)     ( 1.518643707)     ( 1.093841425)

  5- 7  2.067060716   5- 8  2.847642765   8- 9  2.282719388   8-10  2.866154720  10-11  2.072909809
       ( 1.093841425)       ( 1.506907656)       ( 1.207963079)       ( 1.516703761)       ( 1.096936631)

 10-12  2.072909885  10-13  2.629702212  13-14  1.825607817
       ( 1.096936671)       ( 1.391578482)       ( 0.966070053)

 Bond angles

  1-5-6  111.21806692   1-5-7  111.21806692   1-5-8  113.93000565   2-1-3  107.45747894

  2-1-4  108.50670013   2-1-5  110.92551757   3-1-4  108.50670013   3-1-5  110.92551757

  4- 1- 5  110.41698403   5- 8- 9  123.38657720   5- 8-10  117.43173684   6- 5- 7  105.23732928

  6- 5- 8  107.38234413   7- 5- 8  107.38234413   8-10-11  108.22351920   8-10-12  108.22398873

  8-10-13  111.75302997   9- 8-10  119.18168597  10-13-14  105.91227886  11-10-12  106.74746823

 11-10-13  110.85377894  12-10-13  110.85333185

 NUCLEAR CHARGE:                   48
 NUMBER OF PRIMITIVE AOS:         334
 NUMBER OF SYMMETRY AOS:          322
 NUMBER OF CONTRACTIONS:          252   ( 252A   )
 NUMBER OF CORE ORBITALS:           6   (   6A   )
 NUMBER OF VALENCE ORBITALS:       32   (  32A   )


 NUCLEAR REPULSION ENERGY  241.86613500


 Eigenvalues of metric

         1 0.651E-04 0.851E-04 0.225E-03 0.333E-03 0.383E-03 0.575E-03 0.818E-03 0.934E-03


 Contracted 2-electron integrals neglected if value below      1.0D-11
 AO integral compression algorithm  1   Integral accuracy      1.0D-11

     1608.253 MB (compressed) written to integral file ( 35.2%)

     Node minimum: 215.745 MB, node maximum: 247.202 MB


 NUMBER OF SORTED TWO-ELECTRON INTEGRALS:   72602145.     BUFFER LENGTH:  32768
 NUMBER OF SEGMENTS:   5  SEGMENT LENGTH:   15995868      RECORD LENGTH: 524288

 Memory used in sort:      16.55 MW

 SORT1 READ   571055487. AND WROTE    52911405. INTEGRALS IN    154 RECORDS. CPU TIME:     9.18 SEC, REAL TIME:    13.18 SEC
 SORT2 READ   369953222. AND WROTE   508119381. INTEGRALS IN   5866 RECORDS. CPU TIME:     1.26 SEC, REAL TIME:     5.95 SEC

 Node minimum:    72574821.  Node maximum:    72602145. integrals

 OPERATOR DM      FOR CENTER  0  COORDINATES:    0.000000    0.000000    0.000000


 **********************************************************************************************************************************
 DATASETS  * FILE   NREC   LENGTH (MB)   RECORD NAMES
              1      18       22.47       500      610      700      900      950      970     1001      129      960     1100   
                                          VAR    BASINP    GEOM    SYMINP    ZMAT    AOBASIS   BASIS     P2S    ABASIS      S 
                                         1400     1410     1200     1210     1080     1600     1650     1700   
                                           T        V       H0       H01     AOSYM     SMH    MOLCAS    OPER   

              2       5        3.08       700     1000      520     2100     1001   
                                         GEOM     BASIS   MCVARS     RHF     BASIS   

 PROGRAMS   *        TOTAL       INT       RHF       INT
 CPU TIMES  *        15.58     14.07      0.28      1.12
 REAL TIME  *        30.41 SEC
 DISK USED  *         6.18 GB      
 SF USED    *         0.01 MB      
 GA USED    *         0.00 MB       (max)       0.00 MB       (current)
 **********************************************************************************************************************************


 PROGRAM * RHF-SCF (CLOSED SHELL)       Authors: W. Meyer, H.-J. Werner


 NUMBER OF ELECTRONS:      24+   24-    SPACE SYMMETRY=1    SPIN SYMMETRY: Singlet 
 CONVERGENCE THRESHOLDS:    1.00E-05 (Density)    1.00E-07 (Energy)
 MAX. NUMBER OF ITERATIONS:       60
 INTERPOLATION TYPE:            DIIS
 INTERPOLATION STEPS:              2 (START)      1 (STEP)
 LEVEL SHIFTS:                  0.00 (CLOSED)  0.00 (OPEN) 


 Molecular orbitals read from record     2100.2  Type=RHF/CANONICAL (state 1.1)
 
 Present basis size:     252
 Previous basis size:     38
 Previous occupation:     24
 Previous closed-shells:  24
 Previous core-orbitals:   6
 Present occupation:      24
 Present closed-shells:   24
 Present core-orbitals:    6
 Wavefunction symmetry:    1   Singlet 

 Orbital overlap <old|new>:  < 1.1| 1.1> = 1.000000   < 2.1| 2.1> = 1.000000   < 3.1| 3.1> = 1.000000   < 4.1| 4.1> = 1.000000
                             < 5.1| 5.1> = 1.000000   < 6.1| 6.1> = 1.000000   < 7.1| 7.1> = 1.000000   < 8.1| 8.1> = 1.000000
                             < 9.1| 9.1> = 1.000000   <10.1|10.1> = 1.000000   <11.1|11.1> = 1.000000   <12.1|12.1> = 1.000000
                             <13.1|13.1> = 1.000000   <14.1|14.1> = 1.000000   <15.1|15.1> = 1.000000   <16.1|16.1> = 1.000000
                             <17.1|17.1> = 1.000000   <18.1|18.1> = 1.000000   <19.1|19.1> = 1.000000   <20.1|20.1> = 1.000000
                             <21.1|21.1> = 1.000000   <22.1|22.1> = 1.000000   <23.1|23.1> = 1.000000   <24.1|24.1> = 1.000000

 Molecular orbital dump at record        2101.2

 ITERATION    DDIFF          GRAD             ENERGY        2-EL.EN.            DIPOLE MOMENTS         DIIS   ORB.
    1      0.000D+00      0.000D+00      -305.27005298    688.956900   -0.78662   -0.56839   -0.00000    0    start
    2      0.000D+00      0.113D-01      -305.90273063    700.539534   -0.66730   -0.62258   -0.00000    1    diag
    3      0.198D-01      0.294D-02      -305.94818092    696.517039   -0.86152   -1.01624   -0.00000    2    diag
    4      0.424D-02      0.147D-02      -305.95866451    697.138772   -0.88271   -0.90598   -0.00000    3    diag
    5      0.171D-02      0.419D-03      -305.95994577    697.518476   -0.91241   -1.00301   -0.00000    4    diag
    6      0.547D-03      0.177D-03      -305.96023606    697.371491   -0.93017   -1.00323   -0.00000    5    diag
    7      0.301D-03      0.510D-04      -305.96027670    697.373029   -0.93458   -1.01370   -0.00000    6    diag
    8      0.118D-03      0.242D-04      -305.96028308    697.385765   -0.93718   -1.01510   -0.00000    7    orth
    9      0.451D-04      0.851D-05      -305.96028413    697.380397   -0.93700   -1.01601   -0.00000    8    diag
   10      0.201D-04      0.233D-05      -305.96028421    697.381733   -0.93689   -1.01625   -0.00000    9    diag
   11      0.594D-05      0.604D-06      -305.96028421    697.381446   -0.93685   -1.01621   -0.00000    0    orth

 Final occupancy:  24

 !RHF STATE 1.1 Energy               -305.960284213381
 Nuclear energy                       241.86613500
 One-electron energy                 -896.51714219
 Two-electron energy                  348.69072297
 Virial quotient                       -1.00112604
 !RHF STATE 1.1 Dipole moment          -0.93684927    -1.01620926    -0.00000035
 Dipole moment /Debye                  -2.38107737    -2.58277712    -0.00000089

 Orbital energies:

         1.1          2.1          3.1          4.1          5.1          6.1          7.1          8.1          9.1         10.1
    -20.565969   -20.558016   -11.343938   -11.293916   -11.252819   -11.227328    -1.420922    -1.364743    -1.077376    -0.986957

        11.1         12.1         13.1         14.1         15.1         16.1         17.1         18.1         19.1         20.1
     -0.882857    -0.765257    -0.716633    -0.670226    -0.663312    -0.625663    -0.604532    -0.571744    -0.534330    -0.532964

        21.1         22.1         23.1         24.1         25.1         26.1
     -0.521135    -0.503260    -0.453487    -0.430463     0.047170     0.052212

 HOMO     24.1    -0.430463 =     -11.7135eV
 LUMO     25.1     0.047170 =       1.2836eV
 LUMO-HOMO         0.477633 =      12.9971eV


 **********************************************************************************************************************************
 DATASETS  * FILE   NREC   LENGTH (MB)   RECORD NAMES
              1      18       22.47       500      610      700      900      950      970     1001      129      960     1100   
                                          VAR    BASINP    GEOM    SYMINP    ZMAT    AOBASIS   BASIS     P2S    ABASIS      S 
                                         1400     1410     1200     1210     1080     1600     1650     1700   
                                           T        V       H0       H01     AOSYM     SMH    MOLCAS    OPER   

              2       6        6.85       700     1000      520     2100     1001     2101   
                                         GEOM     BASIS   MCVARS     RHF     BASIS     RHF  

 PROGRAMS   *        TOTAL       RHF       INT       RHF       INT
 CPU TIMES  *        24.99      9.41     14.07      0.28      1.12
 REAL TIME  *        45.00 SEC
 DISK USED  *         6.25 GB      
 SF USED    *         0.26 MB      
 GA USED    *         0.00 MB       (max)       0.00 MB       (current)
 **********************************************************************************************************************************


 PROGRAM * CCSD (Restricted open-shell coupled cluster)     Authors: C. Hampel, H.-J. Werner, 1991, M. Deegan, P.J. Knowles, 1992

                   Density fitting integral evaluation by F.R. Manby, 2003,2007, G. Knizia, 2010

 Basis set CC-PVDZ/JKFIT generated.      Number of basis functions:   604 
 Basis set CC-PVDZ-F12/OPTRI generated.  Number of basis functions:   572 
 Basis set AUG-CC-PVDZ/MP2FIT generated. Number of basis functions:   616 

 Convergence thresholds:  THRVAR = 1.00D-08  THRDEN = 1.00D-06

 CCSD(T)     terms to be evaluated (factor= 1.000)


 Number of core orbitals:           6 (   6 )
 Number of closed-shell orbitals:  18 (  18 )
 Number of external orbitals:     228 ( 228 )

 Memory could be reduced to 382.62 Mwords without degradation in triples

 Number of N-1 electron functions:              36
 Number of N-2 electron functions:             630
 Number of singly external CSFs:              8208
 Number of doubly external CSFs:          24761484
 Total number of CSFs:                    24769692

 Molecular orbitals read from record     2101.2  Type=RHF/CANONICAL (state 1.1)

 Integral transformation finished. Total CPU:  25.37 sec, npass=  1  Memory used: 171.68 MW
 
 Geminal basis:    OPTFULL  GEM_TYPE=SLATER  BETA=0.9  NGEM=6

 Optimizing Gaussian exponents for each gem_beta

 Geminal optimization for beta= 0.9000
 Weight function:   m=0, omega= 1.3652

 Augmented Hessian optimization of geminal fit. Trust ratio= 0.40000
 Convergence reached after  14 iterations. Final gradient= 2.53D-17, Step= 1.17D-08, Delta= 1.32D-09
 
 Alpha:                 0.16713     0.72638     2.57315     8.59263    32.33955   179.26007
 Coeff:                 0.29008     0.30523     0.17630     0.10448     0.06448     0.03994
 
 
 WFN_F12=FIX,EG    DECOUPLE_EXPL=F   HYBRID=0    NOX=F   SEMIINT_F12=T   CORE_SINGLES=F
 
 AO(A)-basis ORBITAL           loaded. Number of functions:     252
 RI(R)-basis CC-PVDZ-F12/OPTRI loaded. Number of functions:     572
 DF-basis CC-PVDZ/JKFIT        loaded. Number of functions:     604

 Screening thresholds:   THRAO=  1.00D-10  THRMO=  1.00D-09  THRPROD=  1.00D-09
                         THRSW=  1.00D-05  THROV=  1.00D-12  THRAOF12=   1.00D-08

 CPU time for one-electron matrices               5.90 sec
 
 Construction of ABS:
 Pseudo-inverse stability          8.33E-12
 Smallest eigenvalue of S          4.43E-05  (threshold= 1.00E-08)
 Ratio eigmin/eigmax               5.66E-06  (threshold= 1.00E-09)
 Smallest eigenvalue of S kept     4.43E-05  (threshold= 4.43E-05, 0 functions deleted, 572 kept)
 
 Construction of CABS:
 Pseudo-inverse stability          1.31E-10
 Smallest eigenvalue of S          3.10E-06  (threshold= 1.00E-08)
 Ratio eigmin/eigmax               3.10E-06  (threshold= 1.00E-09)
 Smallest eigenvalue of S kept     3.10E-06  (threshold= 3.10E-06, 0 functions deleted, 572 kept)
 
 CPU time for basis constructions                 0.20 sec
 Fock operators(MO) rebuilt from dump record.
 CPU time for fock operators                      0.32 sec
 
                                      TOTAL          ALPHA          BETA    
  Singles Contributions MO        -0.000000001   -0.000000000   -0.000000000
  Singles Contributions CABS      -0.014867573   -0.007433786   -0.007433786
  Pure DF-RHF relaxation          -0.014867573
 
 CPU time for singles                             0.67 sec
 
 AO(A)-basis ORBITAL           loaded. Number of functions:     252
 RI(R)-basis CC-PVDZ-F12/OPTRI loaded. Number of functions:     572
 DF-basis AUG-CC-PVDZ/MP2FIT   loaded. Number of functions:     616

 Screening thresholds:   THRAO=  1.00D-10  THRMO=  1.00D-09  THRPROD=  1.00D-09
                         THRSW=  1.00D-05  THROV=  1.00D-12  THRAOF12=   1.00D-08

 CPU time for transformed integrals              19.01 sec
 CPU time for F12 matrices                       14.17 sec

 Diagonal F12 ansatz with fixed amplitudes:   TS= 0.5000  TT= 0.2500  TN= 0.3750
 
 ITER.     SQ.NORM      CORR.ENERGY   TOTAL ENERGY  ENERGY CHANGE      VAR         CPU   MICRO    DIIS
   1      1.31067021    -1.27270871  -307.24786050    -1.2876E+00   3.11E-01      0.61  1  1  1   0  0
   2      1.31067021    -1.27270871  -307.24786050     7.5495E-15   2.65E-26      3.47  0  0  0   0  0
 
 - - Continuing with F12/conv. amplitude coupling turned on.
 
   3      1.31267093    -1.27921257  -307.25436436    -6.5039E-03   2.86E-04      6.86  1  1  1   1  1
   4      1.31267093    -1.27921257  -307.25436436    -2.2204E-16   2.92E-27     10.09  1  1  1   0  1
 
 CPU time for iterative RMP2-F12                 10.09 sec
 
 
 DF-RMP2-F12 doubles corrections:
 - - - - - - - - - - - - - - - - 
  Approx.                             TOTAL           A-B            A-A            B-B    
  RMP2-F12/3C(FIX)                -0.220004174   -0.193068384   -0.013467895   -0.013467895
  RMP2-F12/3*C(FIX)               -0.213500310   -0.188375096   -0.012562607   -0.012562607
  RMP2-F12/3*C(DX)                -0.215832663   -0.190642315   -0.012595174   -0.012595174
  RMP2-F12/3*C(FIX,DX)            -0.235518798   -0.209752936   -0.012882931   -0.012882931
 
 DF-RMP2-F12 doubles energies:
 - - - - - - - - - - - - - - -
  Approx.                             TOTAL           A-B            A-A            B-B    
  RMP2                            -1.059208399   -0.794520484   -0.132343957   -0.132343957
  RMP2-F12/3C(FIX)                -1.279212573   -0.987588869   -0.145811852   -0.145811852
  RMP2-F12/3*C(FIX)               -1.272708709   -0.982895581   -0.144906564   -0.144906564
  RMP2-F12/3*C(DX)                -1.275041062   -0.985162799   -0.144939132   -0.144939132
  RMP2-F12/3*C(FIX,DX)            -1.294727197   -1.004273420   -0.145226889   -0.145226889
 
 
  Reference energy                   -305.960284213380
  CABS relaxation correction to RHF    -0.014867572897
  New reference energy               -305.975151786277
 
  RMP2-F12 singles (MO) energy         -0.000000000715
  RMP2-F12 pair energy                 -1.279212573407
  RMP2-F12 correlation energy          -1.279212574122
 
 !RMP2-F12/3C(FIX) energy            -307.254364360399

 Starting RMP2 calculation

 Wavefunction is spin-projected

 ITER.      SQ.NORM     CORR.ENERGY   TOTAL ENERGY   ENERGY CHANGE        DEN1      VAR(S)    VAR(P)  DIIS     TIME
   1      1.30757402    -1.05575396  -307.01603818    -1.05575396    -0.00353872  0.14D-10  0.13D-02  1  1    81.75
   2      1.31064413    -1.05953825  -307.01982246    -0.00378428    -0.00000277  0.21D-12  0.13D-05  2  2    85.02
   3      1.31070686    -1.05958068  -307.01986489    -0.00004243    -0.00000000  0.29D-14  0.22D-08  3  3    88.62
   4      1.31070767    -1.05958088  -307.01986509    -0.00000020    -0.00000000  0.36D-16  0.31D-11  4  4    92.34

 Norm of t1 vector:      0.00002821      S-energy:    -0.00000000      T1 diagnostic:  0.00000333
 Norm of t2 vector:      0.55741158      P-energy:    -1.05958088
                                         Alpha-Beta:  -0.79543350
                                         Alpha-Alpha: -0.13207369
                                         Beta-Beta:   -0.13207369

 Spin contamination <S**2-Sz**2-Sz>     0.00000000
  Reference energy                   -305.975151786277
  RHF-RMP2 correlation energy          -1.059580879794
 !RHF-RMP2 energy                    -307.034732666072
 (NB above energy spin projected)

 Starting RCCSD calculation

 ITER.      SQ.NORM     CORR.ENERGY   TOTAL ENERGY   ENERGY CHANGE        DEN1      VAR(S)    VAR(P)  DIIS     TIME
   1      1.30674043    -1.04270516  -307.00298937    -1.04270516    -0.02872467  0.53D-02  0.52D-02  1  1   164.40
   2      1.33007803    -1.06837367  -307.02865788    -0.02566851    -0.00232913  0.15D-03  0.75D-03  2  2   235.87
   3      1.33931817    -1.07368062  -307.03396483    -0.00530695    -0.00023832  0.10D-03  0.49D-04  3  3   310.26
   4      1.34296830    -1.07546903  -307.03575325    -0.00178842    -0.00002675  0.74D-05  0.70D-05  4  4   381.49
   5      1.34381606    -1.07559286  -307.03587707    -0.00012382    -0.00000429  0.27D-05  0.73D-06  5  5   452.73
   6      1.34417518    -1.07564018  -307.03592440    -0.00004733    -0.00000049  0.26D-06  0.97D-07  6  6   523.77
   7      1.34426589    -1.07565431  -307.03593852    -0.00001413    -0.00000007  0.42D-07  0.13D-07  6  1   608.11
   8      1.34428136    -1.07565279  -307.03593700     0.00000152    -0.00000001  0.58D-08  0.31D-08  6  3   680.33
   9      1.34429166    -1.07565680  -307.03594101    -0.00000401    -0.00000000  0.13D-08  0.42D-09  6  2   752.53
  10      1.34429183    -1.07565658  -307.03594079     0.00000022    -0.00000000  0.25D-09  0.71D-10  6  4   824.28

 Norm of t1 vector:      0.10596507      S-energy:     0.00000070      T1 diagnostic:  0.01248810
                                                                       D1 diagnostic:  0.04762287
 Norm of t2 vector:      0.57711631      P-energy:    -1.07565728
                                         Alpha-Beta:  -0.83733614
                                         Alpha-Alpha: -0.11916057
                                         Beta-Beta:   -0.11916057

 Spin contamination <S**2-Sz**2-Sz>     0.00000000

 Memory could be reduced to 415.36 Mwords without degradation in triples
 

 RESULTS
 =======

  Reference energy                   -305.960284213380
  CABS relaxation correction to RHF    -0.014867572897
  New reference energy               -305.975151786277
 
  F12 corrections for ansatz 3C(FIX) added to RCCSD energy. Coupling mode:  7
 
  RCCSD-F12a singles energy             0.000000704349
  RCCSD-F12a pair energy               -1.288585002673
  RCCSD-F12a correlation energy        -1.288584298324
  Triples (T) contribution             -0.042668953472
  Total correlation energy             -1.331253251796
 
  RHF-RCCSD-F12a energy              -307.263736084601
  RHF-RCCSD[T]-F12a energy           -307.308469733363
  RHF-RCCSD-T-F12a energy            -307.305653922853
 !RHF-RCCSD(T)-F12a energy           -307.306405038073

 Program statistics:

 Available memory in ccsd:              2799997128
 Min. memory needed in ccsd:              68852538
 Max. memory used in ccsd:               100467594
 Max. memory used in cckext:              82504612 (10 integral passes)
 Max. memory used in cckint:             171683186 ( 1 integral passes)


 **********************************************************************************************************************************
 DATASETS  * FILE   NREC   LENGTH (MB)   RECORD NAMES
              1      18       22.47       500      610      700      900      950      970     1001      129      960     1100   
                                          VAR    BASINP    GEOM    SYMINP    ZMAT    AOBASIS   BASIS     P2S    ABASIS      S 
                                         1400     1410     1200     1210     1080     1600     1650     1700   
                                           T        V       H0       H01     AOSYM     SMH    MOLCAS    OPER   

              2       7        8.13       700     1000      520     2100     1001     2101     7360   
                                         GEOM     BASIS   MCVARS     RHF     BASIS     RHF    F12ABS    

 PROGRAMS   *        TOTAL      F12A       RHF       INT       RHF       INT
 CPU TIMES  *      2088.95   2063.96      9.41     14.07      0.28      1.12
 REAL TIME  *      2654.93 SEC
 DISK USED  *        28.24 GB      
 SF USED    *        21.14 GB      
 GA USED    *         2.47 MB       (max)       0.00 MB       (current)
 **********************************************************************************************************************************

 RCCSD(T)-F12A/cc-pVDZ-F12 energy=   -307.306405038073

   RCCSD(T)-F12A        RHF-SCF         RHF-SCF 
   -307.30640504   -305.96028421   -305.27005298
 **********************************************************************************************************************************
 Molpro calculation terminated
 Variable memory released
