# Supplementary material for: Computational Investigation of Substituent Effects on the Alcohol + Carbonyl Channel of Peroxy Radical Self- and Cross-Reactions
Source: J Phys Chem A. 2023 Feb 8;127(7):1686–96. doi: 10.1021/acs.jpca.2c08927 (PMC9969516; doi:10.1021/acs.jpca.2c08927)
Supplement: Supplementary file 2 — jp2c08927_si_002.zip [file jp2c08927_si_002.zip › AceO-OBuOH/Reverse-IRC-wb-TS1-opt.log]

 Entering Gaussian System, Link 0=/appl/soft/chem/gaussian/G16RevB.01/g16/g16
 Initial command:
 /appl/soft/chem/gaussian/G16RevB.01/g16/l1.exe "/scratch/kurten/scratch_galib/third-paper/aceo-o-buoh/ts-aceo-buoh/aceo-buoh_set1/aceo-buoh-ts-set1-ts/wb-ts/irc/aceo-buoh-ts-set1-ts-M0002-copt-TS-opt-IRC/Reverse-b3lyp-opt/Reverse-wb-opt/10731852.GAUSS_SCRDIR/Gau-112507.inp" -scrdir="/scratch/kurten/scratch_galib/third-paper/aceo-o-buoh/ts-aceo-buoh/aceo-buoh_set1/aceo-buoh-ts-set1-ts/wb-ts/irc/aceo-buoh-ts-set1-ts-M0002-copt-TS-opt-IRC/Reverse-b3lyp-opt/Reverse-wb-opt/10731852.GAUSS_SCRDIR/"
 Entering Link 1 = /appl/soft/chem/gaussian/G16RevB.01/g16/l1.exe PID=    112511.
  
 Copyright (c) 1988-2017, Gaussian, Inc.  All Rights Reserved.
  
 This is part of the Gaussian(R) 16 program.  It is based on
 the Gaussian(R) 09 system (copyright 2009, Gaussian, Inc.),
 the Gaussian(R) 03 system (copyright 2003, Gaussian, Inc.),
 the Gaussian(R) 98 system (copyright 1998, Gaussian, Inc.),
 the Gaussian(R) 94 system (copyright 1995, Gaussian, Inc.),
 the Gaussian 92(TM) system (copyright 1992, Gaussian, Inc.),
 the Gaussian 90(TM) system (copyright 1990, Gaussian, Inc.),
 the Gaussian 88(TM) system (copyright 1988, Gaussian, Inc.),
 the Gaussian 86(TM) system (copyright 1986, Carnegie Mellon
 University), and the Gaussian 82(TM) system (copyright 1983,
 Carnegie Mellon University). Gaussian is a federally registered
 trademark of Gaussian, Inc.
  
 This software contains proprietary and confidential information,
 including trade secrets, belonging to Gaussian, Inc.
  
 This software is provided under written license and may be
 used, copied, transmitted, or stored only in accord with that
 written license.
  
 The following legend is applicable only to US Government
 contracts under FAR:
  
                    RESTRICTED RIGHTS LEGEND
  
 Use, reproduction and disclosure by the US Government is
 subject to restrictions as set forth in subparagraphs (a)
 and (c) of the Commercial Computer Software - Restricted
 Rights clause in FAR 52.227-19.
  
 Gaussian, Inc.
 340 Quinnipiac St., Bldg. 40, Wallingford CT 06492
  
  
 ---------------------------------------------------------------
 Warning -- This program may not be used in any manner that
 competes with the business of Gaussian, Inc. or will provide
 assistance to any competitor of Gaussian, Inc.  The licensee
 of this program is prohibited from giving any competitor of
 Gaussian, Inc. access to this program.  By using this program,
 the user acknowledges that Gaussian, Inc. is engaged in the
 business of creating and licensing software in the field of
 computational chemistry and represents and warrants to the
 licensee that it is not a competitor of Gaussian, Inc. and that
 it will not use this program in any manner prohibited above.
 ---------------------------------------------------------------
  

 Cite this work as:
 Gaussian 16, Revision B.01,
 M. J. Frisch, G. W. Trucks, H. B. Schlegel, G. E. Scuseria, 
 M. A. Robb, J. R. Cheeseman, G. Scalmani, V. Barone, 
 G. A. Petersson, H. Nakatsuji, X. Li, M. Caricato, A. V. Marenich, 
 J. Bloino, B. G. Janesko, R. Gomperts, B. Mennucci, H. P. Hratchian, 
 J. V. Ortiz, A. F. Izmaylov, J. L. Sonnenberg, D. Williams-Young, 
 F. Ding, F. Lipparini, F. Egidi, J. Goings, B. Peng, A. Petrone, 
 T. Henderson, D. Ranasinghe, V. G. Zakrzewski, J. Gao, N. Rega, 
 G. Zheng, W. Liang, M. Hada, M. Ehara, K. Toyota, R. Fukuda, 
 J. Hasegawa, M. Ishida, T. Nakajima, Y. Honda, O. Kitao, H. Nakai, 
 T. Vreven, K. Throssell, J. A. Montgomery, Jr., J. E. Peralta, 
 F. Ogliaro, M. J. Bearpark, J. J. Heyd, E. N. Brothers, K. N. Kudin, 
 V. N. Staroverov, T. A. Keith, R. Kobayashi, J. Normand, 
 K. Raghavachari, A. P. Rendell, J. C. Burant, S. S. Iyengar, 
 J. Tomasi, M. Cossi, J. M. Millam, M. Klene, C. Adamo, R. Cammi, 
 J. W. Ochterski, R. L. Martin, K. Morokuma, O. Farkas, 
 J. B. Foresman, and D. J. Fox, Gaussian, Inc., Wallingford CT, 2016.
 
 ******************************************
 Gaussian 16:  ES64L-G16RevB.01 20-Dec-2017
                22-Feb-2022 
 ******************************************
 %mem=12GB
 %NprocShared=16
 Will use up to   16 processors via shared memory.
 %chk=Reverse-wb-opt
 ----------------------------------------------------------------------
 #wB97XD Aug-cc-pVTZ Opt Integral(Grid=SuperFineGrid) Freq MaxDisk=32GB
 ----------------------------------------------------------------------
 1/18=20,19=15,26=5,38=1/1,3;
 2/9=110,12=2,17=6,18=5,40=1/2;
 3/5=16,6=1,7=10,11=2,25=1,30=1,71=1,74=-58,75=-7/1,2,3;
 4//1;
 5/5=2,38=5/2;
 6/7=2,8=2,9=2,10=2,28=1/1;
 7//1,2,3,16;
 1/18=20,19=15,26=5/3(2);
 2/9=110/2;
 99//99;
 2/9=110/2;
 3/5=16,6=1,7=10,11=2,25=1,30=1,71=1,74=-58,75=-7/1,2,3;
 4/5=5,16=3,69=1/1;
 5/5=2,38=5/2;
 7//1,2,3,16;
 1/18=20,19=15,26=5/3(-5);
 2/9=110/2;
 6/7=2,8=2,9=2,10=2,19=2,28=1/1;
 99/9=1/99;
 --------------
 Reverse-wb-opt
 --------------
 Symbolic Z-matrix:
 Charge =  0 Multiplicity = 3
 H                    -1.79758   2.12091   0.65577 
 C                    -2.12472   1.19093   1.13642 
 H                    -1.22011   0.67751   1.48059 
 H                    -2.78724   1.41071   1.97622 
 C                    -2.84677   0.35312   0.11697 
 C                    -1.9767   -0.19163  -1.10759 
 H                    -2.67612  -0.46049  -1.914 
 O                    -4.01285   0.05442   0.1575 
 O                    -0.99966   0.65823  -1.44603 
 H                     3.18521   2.03319   0.87494 
 C                     3.22597   1.80035  -0.19425 
 H                     2.44669   2.38451  -0.69911 
 H                     4.19664   2.1338   -0.57849 
 C                     3.03347   0.30014  -0.43348 
 H                     3.85977  -0.26407   0.0201 
 H                     3.0543    0.08245  -1.51021 
 C                     1.71058  -0.24569   0.1363 
 H                     0.86676   0.36837  -0.27463 
 C                     1.39217  -1.70553  -0.28044 
 H                     2.24904  -2.34913  -0.02785 
 H                     1.21942  -1.76746  -1.35829 
 O                     0.21221  -2.1697    0.35906 
 H                     0.30111  -1.93098   1.29949 
 O                     1.57128  -0.08584   1.48507 
 H                    -1.54971  -1.1063   -0.63284 
 
 Add virtual bond connecting atoms H18        and O9         Dist= 4.20D+00.
 Add virtual bond connecting atoms O22        and H25        Dist= 4.32D+00.

 GradGradGradGradGradGradGradGradGradGradGradGradGradGradGradGradGradGrad
 Berny optimization.
 Initialization pass.
                           ----------------------------
                           !    Initial Parameters    !
                           ! (Angstroms and Degrees)  !
 --------------------------                            --------------------------
 ! Name  Definition              Value          Derivative Info.                !
 --------------------------------------------------------------------------------
 ! R1    R(1,2)                  1.0968         estimate D2E/DX2                !
 ! R2    R(2,3)                  1.0956         estimate D2E/DX2                !
 ! R3    R(2,4)                  1.092          estimate D2E/DX2                !
 ! R4    R(2,5)                  1.5042         estimate D2E/DX2                !
 ! R5    R(5,6)                  1.5979         estimate D2E/DX2                !
 ! R6    R(5,8)                  1.2044         estimate D2E/DX2                !
 ! R7    R(6,7)                  1.1008         estimate D2E/DX2                !
 ! R8    R(6,9)                  1.3384         estimate D2E/DX2                !
 ! R9    R(6,25)                 1.1155         estimate D2E/DX2                !
 ! R10   R(9,18)                 2.2225         estimate D2E/DX2                !
 ! R11   R(10,11)                1.095          estimate D2E/DX2                !
 ! R12   R(11,12)                1.097          estimate D2E/DX2                !
 ! R13   R(11,13)                1.0959         estimate D2E/DX2                !
 ! R14   R(11,14)                1.5313         estimate D2E/DX2                !
 ! R15   R(14,15)                1.0986         estimate D2E/DX2                !
 ! R16   R(14,16)                1.0987         estimate D2E/DX2                !
 ! R17   R(14,17)                1.5403         estimate D2E/DX2                !
 ! R18   R(17,18)                1.1216         estimate D2E/DX2                !
 ! R19   R(17,19)                1.5512         estimate D2E/DX2                !
 ! R20   R(17,24)                1.3653         estimate D2E/DX2                !
 ! R21   R(19,20)                1.101          estimate D2E/DX2                !
 ! R22   R(19,21)                1.0934         estimate D2E/DX2                !
 ! R23   R(19,22)                1.4201         estimate D2E/DX2                !
 ! R24   R(22,23)                0.9743         estimate D2E/DX2                !
 ! R25   R(22,25)                2.2845         estimate D2E/DX2                !
 ! A1    A(1,2,3)              106.7825         estimate D2E/DX2                !
 ! A2    A(1,2,4)              110.3241         estimate D2E/DX2                !
 ! A3    A(1,2,5)              108.5692         estimate D2E/DX2                !
 ! A4    A(3,2,4)              110.7113         estimate D2E/DX2                !
 ! A5    A(3,2,5)              110.3793         estimate D2E/DX2                !
 ! A6    A(4,2,5)              110.0036         estimate D2E/DX2                !
 ! A7    A(2,5,6)              116.6088         estimate D2E/DX2                !
 ! A8    A(2,5,8)              125.4562         estimate D2E/DX2                !
 ! A9    A(6,5,8)              117.9315         estimate D2E/DX2                !
 ! A10   A(5,6,7)              107.3797         estimate D2E/DX2                !
 ! A11   A(5,6,9)              112.0116         estimate D2E/DX2                !
 ! A12   A(5,6,25)              99.3119         estimate D2E/DX2                !
 ! A13   A(7,6,9)              115.6999         estimate D2E/DX2                !
 ! A14   A(7,6,25)             110.776          estimate D2E/DX2                !
 ! A15   A(9,6,25)             110.4166         estimate D2E/DX2                !
 ! A16   A(6,9,18)             113.3867         estimate D2E/DX2                !
 ! A17   A(10,11,12)           108.0408         estimate D2E/DX2                !
 ! A18   A(10,11,13)           108.0963         estimate D2E/DX2                !
 ! A19   A(10,11,14)           110.8659         estimate D2E/DX2                !
 ! A20   A(12,11,13)           107.8068         estimate D2E/DX2                !
 ! A21   A(12,11,14)           111.1305         estimate D2E/DX2                !
 ! A22   A(13,11,14)           110.7723         estimate D2E/DX2                !
 ! A23   A(11,14,15)           110.1269         estimate D2E/DX2                !
 ! A24   A(11,14,16)           110.1711         estimate D2E/DX2                !
 ! A25   A(11,14,17)           113.4118         estimate D2E/DX2                !
 ! A26   A(15,14,16)           106.7745         estimate D2E/DX2                !
 ! A27   A(15,14,17)           108.1353         estimate D2E/DX2                !
 ! A28   A(16,14,17)           107.9736         estimate D2E/DX2                !
 ! A29   A(14,17,18)           108.4576         estimate D2E/DX2                !
 ! A30   A(14,17,19)           114.2302         estimate D2E/DX2                !
 ! A31   A(14,17,24)           114.3026         estimate D2E/DX2                !
 ! A32   A(18,17,19)           105.2116         estimate D2E/DX2                !
 ! A33   A(18,17,24)           102.7724         estimate D2E/DX2                !
 ! A34   A(19,17,24)           110.7713         estimate D2E/DX2                !
 ! A35   A(9,18,17)            153.6754         estimate D2E/DX2                !
 ! A36   A(17,19,20)           109.1923         estimate D2E/DX2                !
 ! A37   A(17,19,21)           110.5231         estimate D2E/DX2                !
 ! A38   A(17,19,22)           110.9271         estimate D2E/DX2                !
 ! A39   A(20,19,21)           108.4219         estimate D2E/DX2                !
 ! A40   A(20,19,22)           110.6262         estimate D2E/DX2                !
 ! A41   A(21,19,22)           107.1056         estimate D2E/DX2                !
 ! A42   A(19,22,23)           106.186          estimate D2E/DX2                !
 ! A43   A(19,22,25)           107.0469         estimate D2E/DX2                !
 ! A44   A(23,22,25)           112.0492         estimate D2E/DX2                !
 ! A45   A(6,25,22)            149.5059         estimate D2E/DX2                !
 ! D1    D(1,2,5,6)             65.4738         estimate D2E/DX2                !
 ! D2    D(1,2,5,8)           -115.2268         estimate D2E/DX2                !
 ! D3    D(3,2,5,6)            -51.2527         estimate D2E/DX2                !
 ! D4    D(3,2,5,8)            128.0467         estimate D2E/DX2                !
 ! D5    D(4,2,5,6)           -173.714          estimate D2E/DX2                !
 ! D6    D(4,2,5,8)              5.5854         estimate D2E/DX2                !
 ! D7    D(2,5,6,7)           -160.3823         estimate D2E/DX2                !
 ! D8    D(2,5,6,9)            -32.3096         estimate D2E/DX2                !
 ! D9    D(2,5,6,25)            84.279          estimate D2E/DX2                !
 ! D10   D(8,5,6,7)             20.2636         estimate D2E/DX2                !
 ! D11   D(8,5,6,9)            148.3363         estimate D2E/DX2                !
 ! D12   D(8,5,6,25)           -95.0751         estimate D2E/DX2                !
 ! D13   D(5,6,9,18)            86.5668         estimate D2E/DX2                !
 ! D14   D(7,6,9,18)          -149.9209         estimate D2E/DX2                !
 ! D15   D(25,6,9,18)          -23.1095         estimate D2E/DX2                !
 ! D16   D(5,6,25,22)         -102.2757         estimate D2E/DX2                !
 ! D17   D(7,6,25,22)          145.0216         estimate D2E/DX2                !
 ! D18   D(9,6,25,22)           15.5181         estimate D2E/DX2                !
 ! D19   D(6,9,18,17)           52.6644         estimate D2E/DX2                !
 ! D20   D(10,11,14,15)        -63.7164         estimate D2E/DX2                !
 ! D21   D(10,11,14,16)        178.7616         estimate D2E/DX2                !
 ! D22   D(10,11,14,17)         57.6109         estimate D2E/DX2                !
 ! D23   D(12,11,14,15)        176.1087         estimate D2E/DX2                !
 ! D24   D(12,11,14,16)         58.5868         estimate D2E/DX2                !
 ! D25   D(12,11,14,17)        -62.564          estimate D2E/DX2                !
 ! D26   D(13,11,14,15)         56.2911         estimate D2E/DX2                !
 ! D27   D(13,11,14,16)        -61.2309         estimate D2E/DX2                !
 ! D28   D(13,11,14,17)        177.6183         estimate D2E/DX2                !
 ! D29   D(11,14,17,18)         54.1052         estimate D2E/DX2                !
 ! D30   D(11,14,17,19)        171.077          estimate D2E/DX2                !
 ! D31   D(11,14,17,24)        -59.877          estimate D2E/DX2                !
 ! D32   D(15,14,17,18)        176.5432         estimate D2E/DX2                !
 ! D33   D(15,14,17,19)        -66.485          estimate D2E/DX2                !
 ! D34   D(15,14,17,24)         62.561          estimate D2E/DX2                !
 ! D35   D(16,14,17,18)        -68.2727         estimate D2E/DX2                !
 ! D36   D(16,14,17,19)         48.6991         estimate D2E/DX2                !
 ! D37   D(16,14,17,24)        177.7451         estimate D2E/DX2                !
 ! D38   D(14,17,18,9)         117.8143         estimate D2E/DX2                !
 ! D39   D(19,17,18,9)          -4.8099         estimate D2E/DX2                !
 ! D40   D(24,17,18,9)        -120.8169         estimate D2E/DX2                !
 ! D41   D(14,17,19,20)         53.5803         estimate D2E/DX2                !
 ! D42   D(14,17,19,21)        -65.602          estimate D2E/DX2                !
 ! D43   D(14,17,19,22)        175.7518         estimate D2E/DX2                !
 ! D44   D(18,17,19,20)        172.4075         estimate D2E/DX2                !
 ! D45   D(18,17,19,21)         53.2251         estimate D2E/DX2                !
 ! D46   D(18,17,19,22)        -65.4211         estimate D2E/DX2                !
 ! D47   D(24,17,19,20)        -77.2173         estimate D2E/DX2                !
 ! D48   D(24,17,19,21)        163.6004         estimate D2E/DX2                !
 ! D49   D(24,17,19,22)         44.9541         estimate D2E/DX2                !
 ! D50   D(17,19,22,23)        -47.3109         estimate D2E/DX2                !
 ! D51   D(17,19,22,25)         72.5478         estimate D2E/DX2                !
 ! D52   D(20,19,22,23)         74.0214         estimate D2E/DX2                !
 ! D53   D(20,19,22,25)       -166.12           estimate D2E/DX2                !
 ! D54   D(21,19,22,23)       -168.0014         estimate D2E/DX2                !
 ! D55   D(21,19,22,25)        -48.1427         estimate D2E/DX2                !
 ! D56   D(19,22,25,6)         -35.6528         estimate D2E/DX2                !
 ! D57   D(23,22,25,6)          80.3724         estimate D2E/DX2                !
 --------------------------------------------------------------------------------
 Trust Radius=3.00D-01 FncErr=1.00D-07 GrdErr=1.00D-07 EigMax=2.50D+02 EigMin=1.00D-04
 Number of steps in this run=    137 maximum allowed number of steps=    150.
 GradGradGradGradGradGradGradGradGradGradGradGradGradGradGradGradGradGrad

                          Input orientation:                          
 ---------------------------------------------------------------------
 Center     Atomic      Atomic             Coordinates (Angstroms)
 Number     Number       Type             X           Y           Z
 ---------------------------------------------------------------------
      1          1           0       -1.797580    2.120910    0.655770
      2          6           0       -2.124720    1.190930    1.136420
      3          1           0       -1.220110    0.677510    1.480590
      4          1           0       -2.787240    1.410710    1.976220
      5          6           0       -2.846770    0.353120    0.116970
      6          6           0       -1.976700   -0.191630   -1.107590
      7          1           0       -2.676120   -0.460490   -1.914000
      8          8           0       -4.012850    0.054420    0.157500
      9          8           0       -0.999660    0.658230   -1.446030
     10          1           0        3.185210    2.033190    0.874940
     11          6           0        3.225970    1.800350   -0.194250
     12          1           0        2.446690    2.384510   -0.699110
     13          1           0        4.196640    2.133800   -0.578490
     14          6           0        3.033470    0.300140   -0.433480
     15          1           0        3.859770   -0.264070    0.020100
     16          1           0        3.054300    0.082450   -1.510210
     17          6           0        1.710580   -0.245690    0.136300
     18          1           0        0.866760    0.368370   -0.274630
     19          6           0        1.392170   -1.705530   -0.280440
     20          1           0        2.249040   -2.349130   -0.027850
     21          1           0        1.219420   -1.767460   -1.358290
     22          8           0        0.212210   -2.169700    0.359060
     23          1           0        0.301110   -1.930980    1.299490
     24          8           0        1.571280   -0.085840    1.485070
     25          1           0       -1.549710   -1.106300   -0.632840
 ---------------------------------------------------------------------
                    Distance matrix (angstroms):
                    1          2          3          4          5
     1  H    0.000000
     2  C    1.096772   0.000000
     3  H    1.759887   1.095615   0.000000
     4  H    1.796496   1.092017   1.799758   0.000000
     5  C    2.125132   1.504181   2.147257   2.139825   0.000000
     6  C    2.913651   2.639879   2.833109   3.568522   1.597912
     7  H    3.746889   3.512306   3.865003   4.318281   2.194521
     8  O    3.070191   2.411426   3.152492   2.578640   1.204411
     9  O    2.682102   2.866806   2.934974   3.933632   2.438827
    10  H    4.988379   5.382669   4.648820   6.104954   6.307292
    11  C    5.105032   5.547248   4.881955   6.404799   6.250560
    12  H    4.463072   5.068688   4.594602   5.958162   5.728285
    13  H    6.119987   6.617364   5.975096   7.471545   7.298227
    14  C    5.276430   5.464889   4.679638   6.396928   5.906185
    15  H    6.172343   6.259179   5.368872   7.128396   6.735576
    16  H    5.691004   5.920779   5.250673   6.931310   6.127284
    17  C    4.263547   4.215880   3.353857   5.134136   4.596562
    18  H    3.322010   3.408316   2.744338   4.416392   3.734152
    19  C    5.068791   4.771319   3.950204   5.680751   4.729121
    20  H    6.068256   5.746070   4.844682   6.596727   5.769784
    21  H    5.317720   5.114579   4.470842   6.105166   4.817380
    22  O    4.747276   4.166457   3.378753   4.942797   3.972479
    23  H    4.608328   3.956964   3.025083   4.600300   4.065048
    24  O    4.111776   3.925827   2.893887   4.634392   4.645810
    25  H    3.483797   2.956042   2.785175   3.830668   2.091527
                    6          7          8          9         10
     6  C    0.000000
     7  H    1.100805   0.000000
     8  O    2.409751   2.518550   0.000000
     9  O    1.338436   2.069069   3.466296   0.000000
    10  H    5.960333   6.953547   7.499488   4.979011   0.000000
    11  C    5.645348   6.550084   7.454697   4.552729   1.095008
    12  H    5.135147   5.984410   6.920170   3.926227   1.773829
    13  H    6.617983   7.466509   8.500660   5.470966   1.773576
    14  C    5.079180   5.947261   7.075328   4.173682   2.176798
    15  H    5.944856   6.818884   7.880258   5.158899   2.542280
    16  H    5.054521   5.770229   7.261312   4.095148   3.084066
    17  C    3.891814   4.846958   5.731332   3.265921   2.813080
    18  H    3.015408   3.990807   4.908757   2.222548   3.077068
    19  C    3.784885   4.557371   5.701180   3.559047   4.304407
    20  H    4.865956   5.601939   6.709894   4.648602   4.571233
    21  H    3.572293   4.146350   5.743998   3.288767   4.826654
    22  O    3.294715   4.053474   4.778961   3.567095   5.173891
    23  H    3.742698   4.620904   4.884281   3.991728   4.920662
    24  O    4.395593   5.452930   5.741483   3.969222   2.732639
    25  H    1.115495   1.824073   2.835307   2.019257   5.877862
                   11         12         13         14         15
    11  C    0.000000
    12  H    1.096998   0.000000
    13  H    1.095915   1.771928   0.000000
    14  C    1.531312   2.181621   2.176305   0.000000
    15  H    2.170133   3.086913   2.494308   1.098562   0.000000
    16  H    2.170807   2.515264   2.526080   1.098713   1.763720
    17  C    2.567479   2.856172   3.514739   1.540330   2.152407
    18  H    2.760960   2.596379   3.781161   2.173596   3.073265
    19  C    3.957454   4.244493   4.763858   2.596151   2.873531
    20  H    4.266177   4.785081   4.918639   2.792579   2.635190
    21  H    4.255643   4.379448   4.969080   2.901899   3.336404
    22  O    5.014997   5.182032   5.939259   3.832458   4.129287
    23  H    4.970804   5.217410   5.935015   3.930251   4.132734
    24  O    3.019243   3.411688   4.009688   2.442911   2.723066
    25  H    5.607860   5.306728   6.597101   4.798266   5.513452
                   16         17         18         19         20
    16  H    0.000000
    17  C    2.150408   0.000000
    18  H    2.528584   1.121591   0.000000
    19  C    2.733475   1.551190   2.139428   0.000000
    20  H    2.959462   2.177463   3.058824   1.101022   0.000000
    21  H    2.609987   2.188794   2.420838   1.093361   1.780036
    22  O    4.079684   2.448785   2.696627   1.420113   2.081002
    23  H    4.419091   2.485924   2.843383   1.933240   2.393974
    24  O    3.346546   1.365334   1.949153   2.402603   2.805489
    25  H    4.835268   3.458571   2.853470   3.022899   4.042418
                   21         22         23         24         25
    21  H    0.000000
    22  O    2.031147   0.000000
    23  H    2.816705   0.974320   0.000000
    24  O    3.322100   2.730832   2.247735   0.000000
    25  H    2.937940   2.284523   2.799916   3.907360   0.000000
 Stoichiometry    C7H14O4(3)
 Framework group  C1[X(C7H14O4)]
 Deg. of freedom    69
 Full point group                 C1      NOp   1
 Largest Abelian subgroup         C1      NOp   1
 Largest concise Abelian subgroup C1      NOp   1
                         Standard orientation:                         
 ---------------------------------------------------------------------
 Center     Atomic      Atomic             Coordinates (Angstroms)
 Number     Number       Type             X           Y           Z
 ---------------------------------------------------------------------
      1          1           0        1.797580   -2.120910    0.655769
      2          6           0        2.124720   -1.190930    1.136419
      3          1           0        1.220110   -0.677510    1.480589
      4          1           0        2.787240   -1.410710    1.976219
      5          6           0        2.846770   -0.353120    0.116969
      6          6           0        1.976700    0.191630   -1.107591
      7          1           0        2.676120    0.460490   -1.914001
      8          8           0        4.012850   -0.054420    0.157499
      9          8           0        0.999660   -0.658230   -1.446031
     10          1           0       -3.185210   -2.033189    0.874939
     11          6           0       -3.225970   -1.800349   -0.194251
     12          1           0       -2.446690   -2.384509   -0.699111
     13          1           0       -4.196640   -2.133799   -0.578491
     14          6           0       -3.033470   -0.300139   -0.433481
     15          1           0       -3.859770    0.264071    0.020099
     16          1           0       -3.054300   -0.082449   -1.510211
     17          6           0       -1.710580    0.245691    0.136299
     18          1           0       -0.866760   -0.368370   -0.274631
     19          6           0       -1.392170    1.705530   -0.280441
     20          1           0       -2.249040    2.349131   -0.027851
     21          1           0       -1.219420    1.767460   -1.358291
     22          8           0       -0.212210    2.169700    0.359059
     23          1           0       -0.301110    1.930980    1.299489
     24          8           0       -1.571280    0.085840    1.485069
     25          1           0        1.549710    1.106300   -0.632841
 ---------------------------------------------------------------------
 Rotational constants (GHZ):           1.5043429           0.4971834           0.4569455
 Standard basis: Aug-CC-pVTZ (5D, 7F)
 There are   955 symmetry adapted cartesian basis functions of A   symmetry.
 There are   828 symmetry adapted basis functions of A   symmetry.
   828 basis functions,  1170 primitive gaussians,   955 cartesian basis functions
    45 alpha electrons       43 beta electrons
       nuclear repulsion energy       634.8299422290 Hartrees.
 NAtoms=   25 NActive=   25 NUniq=   25 SFac= 1.00D+00 NAtFMM=   60 NAOKFM=F Big=F
 Integral buffers will be    131072 words long.
 Raffenetti 2 integral format.
 Two-electron integral symmetry is turned on.
 Nuclear repulsion after empirical dispersion term =      634.8151721733 Hartrees.
 One-electron integrals computed using PRISM.
 NBasis=   828 RedAO= T EigKep=  3.11D-06  NBF=   828
 NBsUse=   828 1.00D-06 EigRej= -1.00D+00 NBFU=   828
 ExpMin= 2.53D-02 ExpMax= 1.53D+04 ExpMxC= 5.22D+02 IAcc=3 IRadAn=         7 AccDes= 0.00D+00
 Harris functional with IExCor= 4639 and IRadAn=       7 diagonalized for initial guess.
 HarFok:  IExCor= 4639 AccDes= 0.00D+00 IRadAn=         7 IDoV= 1 UseB2=F ITyADJ=14
 ICtDFT=  3500011 ScaDFX=  1.000000  1.000000  1.000000  1.000000
 FoFCou: FMM=F IPFlag=           0 FMFlag=      100000 FMFlg1=           0
         NFxFlg=           0 DoJE=T BraDBF=F KetDBF=T FulRan=T
         wScrn=  0.000000 ICntrl=       500 IOpCl=  0 I1Cent=   200000004 NGrid=           0
         NMat0=    1 NMatS0=      1 NMatT0=    0 NMatD0=    1 NMtDS0=    0 NMtDT0=    0
 Petite list used in FoFCou.
 Initial guess <Sx>= 0.0000 <Sy>= 0.0000 <Sz>= 1.0000 <S**2>= 2.0000 S= 1.0000
 Requested convergence on RMS density matrix=1.00D-08 within 128 cycles.
 Requested convergence on MAX density matrix=1.00D-06.
 Requested convergence on             energy=1.00D-06.
 No special actions if energy rises.
 Restarting incremental Fock formation.
 SCF Done:  E(UwB97XD) =  -575.960656611     A.U. after   28 cycles
            NFock= 28  Conv=0.30D-08     -V/T= 2.0064
 <Sx>= 0.0000 <Sy>= 0.0000 <Sz>= 1.0000 <S**2>= 2.0114 S= 1.0038
 <L.S>=  0.00000000000    
 Annihilation of the first spin contaminant:
 S**2 before annihilation     2.0114,   after     2.0001

 **********************************************************************

            Population analysis using the SCF Density.

 **********************************************************************

 Orbital symmetries:
 Alpha Orbitals:
       Occupied  (A) (A) (A) (A) (A) (A) (A) (A) (A) (A) (A) (A)
                 (A) (A) (A) (A) (A) (A) (A) (A) (A) (A) (A) (A)
                 (A) (A) (A) (A) (A) (A) (A) (A) (A) (A) (A) (A)
                 (A) (A) (A) (A) (A) (A) (A) (A) (A)
       Virtual   (A) (A) (A) (A) (A) (A) (A) (A) (A) (A) (A) (A)
                 (A) (A) (A) (A) (A) (A) (A) (A) (A) (A) (A) (A)
                 (A) (A) (A) (A) (A) (A) (A) (A) (A) (A) (A) (A)
                 (A) (A) (A) (A) (A) (A) (A) (A) (A) (A) (A) (A)
                 (A) (A) (A) (A) (A) (A) (A) (A) (A) (A) (A) (A)
                 (A) (A) (A) (A) (A) (A) (A) (A) (A) (A) (A) (A)
                 (A) (A) (A) (A) (A) (A) (A) (A) (A) (A) (A) (A)
                 (A) (A) (A) (A) (A) (A) (A) (A) (A) (A) (A) (A)
                 (A) (A) (A) (A) (A) (A) (A) (A) (A) (A) (A) (A)
                 (A) (A) (A) (A) (A) (A) (A) (A) (A) (A) (A) (A)
                 (A) (A) (A) (A) (A) (A) (A) (A) (A) (A) (A) (A)
                 (A) (A) (A) (A) (A) (A) (A) (A) (A) (A) (A) (A)
                 (A) (A) (A) (A) (A) (A) (A) (A) (A) (A) (A) (A)
                 (A) (A) (A) (A) (A) (A) (A) (A) (A) (A) (A) (A)
                 (A) (A) (A) (A) (A) (A) (A) (A) (A) (A) (A) (A)
                 (A) (A) (A) (A) (A) (A) (A) (A) (A) (A) (A) (A)
                 (A) (A) (A) (A) (A) (A) (A) (A) (A) (A) (A) (A)
                 (A) (A) (A) (A) (A) (A) (A) (A) (A) (A) (A) (A)
                 (A) (A) (A) (A) (A) (A) (A) (A) (A) (A) (A) (A)
                 (A) (A) (A) (A) (A) (A) (A) (A) (A) (A) (A) (A)
                 (A) (A) (A) (A) (A) (A) (A) (A) (A) (A) (A) (A)
                 (A) (A) (A) (A) (A) (A) (A) (A) (A) (A) (A) (A)
                 (A) (A) (A) (A) (A) (A) (A) (A) (A) (A) (A) (A)
                 (A) (A) (A) (A) (A) (A) (A) (A) (A) (A) (A) (A)
                 (A) (A) (A) (A) (A) (A) (A) (A) (A) (A) (A) (A)
                 (A) (A) (A) (A) (A) (A) (A) (A) (A) (A) (A) (A)
                 (A) (A) (A) (A) (A) (A) (A) (A) (A) (A) (A) (A)
                 (A) (A) (A) (A) (A) (A) (A) (A) (A) (A) (A) (A)
                 (A) (A) (A) (A) (A) (A) (A) (A) (A) (A) (A) (A)
                 (A) (A) (A) (A) (A) (A) (A) (A) (A) (A) (A) (A)
                 (A) (A) (A) (A) (A) (A) (A) (A) (A) (A) (A) (A)
                 (A) (A) (A) (A) (A) (A) (A) (A) (A) (A) (A) (A)
                 (A) (A) (A) (A) (A) (A) (A) (A) (A) (A) (A) (A)
                 (A) (A) (A) (A) (A) (A) (A) (A) (A) (A) (A) (A)
                 (A) (A) (A) (A) (A) (A) (A) (A) (A) (A) (A) (A)
                 (A) (A) (A) (A) (A) (A) (A) (A) (A) (A) (A) (A)
                 (A) (A) (A) (A) (A) (A) (A) (A) (A) (A) (A) (A)
                 (A) (A) (A) (A) (A) (A) (A) (A) (A) (A) (A) (A)
                 (A) (A) (A) (A) (A) (A) (A) (A) (A) (A) (A) (A)
                 (A) (A) (A) (A) (A) (A) (A) (A) (A) (A) (A) (A)
                 (A) (A) (A) (A) (A) (A) (A) (A) (A) (A) (A) (A)
                 (A) (A) (A) (A) (A) (A) (A) (A) (A) (A) (A) (A)
                 (A) (A) (A) (A) (A) (A) (A) (A) (A) (A) (A) (A)
                 (A) (A) (A) (A) (A) (A) (A) (A) (A) (A) (A) (A)
                 (A) (A) (A) (A) (A) (A) (A) (A) (A) (A) (A) (A)
                 (A) (A) (A) (A) (A) (A) (A) (A) (A) (A) (A) (A)
                 (A) (A) (A) (A) (A) (A) (A) (A) (A) (A) (A) (A)
                 (A) (A) (A) (A) (A) (A) (A) (A) (A) (A) (A) (A)
                 (A) (A) (A) (A) (A) (A) (A) (A) (A) (A) (A) (A)
                 (A) (A) (A) (A) (A) (A) (A) (A) (A) (A) (A) (A)
                 (A) (A) (A) (A) (A) (A) (A) (A) (A) (A) (A) (A)
                 (A) (A) (A) (A) (A) (A) (A) (A) (A) (A) (A) (A)
                 (A) (A) (A) (A) (A) (A) (A) (A) (A) (A) (A) (A)
                 (A) (A) (A) (A) (A) (A) (A) (A) (A) (A) (A) (A)
                 (A) (A) (A) (A) (A) (A) (A) (A) (A) (A) (A) (A)
                 (A) (A) (A) (A) (A) (A) (A) (A) (A) (A) (A) (A)
                 (A) (A) (A) (A) (A) (A) (A) (A) (A) (A) (A) (A)
                 (A) (A) (A) (A) (A) (A) (A) (A) (A) (A) (A) (A)
                 (A) (A) (A) (A) (A) (A) (A) (A) (A) (A) (A) (A)
                 (A) (A) (A) (A) (A) (A) (A) (A) (A) (A) (A) (A)
                 (A) (A) (A) (A) (A) (A) (A) (A) (A) (A) (A) (A)
                 (A) (A) (A) (A) (A) (A) (A) (A) (A) (A) (A) (A)
                 (A) (A) (A) (A) (A) (A) (A) (A) (A) (A) (A) (A)
                 (A) (A) (A) (A) (A) (A) (A) (A) (A) (A) (A) (A)
                 (A) (A) (A) (A) (A) (A) (A) (A) (A) (A) (A) (A)
                 (A) (A) (A)
 Beta  Orbitals:
       Occupied  (A) (A) (A) (A) (A) (A) (A) (A) (A) (A) (A) (A)
                 (A) (A) (A) (A) (A) (A) (A) (A) (A) (A) (A) (A)
                 (A) (A) (A) (A) (A) (A) (A) (A) (A) (A) (A) (A)
                 (A) (A) (A) (A) (A) (A) (A)
       Virtual   (A) (A) (A) (A) (A) (A) (A) (A) (A) (A) (A) (A)
                 (A) (A) (A) (A) (A) (A) (A) (A) (A) (A) (A) (A)
                 (A) (A) (A) (A) (A) (A) (A) (A) (A) (A) (A) (A)
                 (A) (A) (A) (A) (A) (A) (A) (A) (A) (A) (A) (A)
                 (A) (A) (A) (A) (A) (A) (A) (A) (A) (A) (A) (A)
                 (A) (A) (A) (A) (A) (A) (A) (A) (A) (A) (A) (A)
                 (A) (A) (A) (A) (A) (A) (A) (A) (A) (A) (A) (A)
                 (A) (A) (A) (A) (A) (A) (A) (A) (A) (A) (A) (A)
                 (A) (A) (A) (A) (A) (A) (A) (A) (A) (A) (A) (A)
                 (A) (A) (A) (A) (A) (A) (A) (A) (A) (A) (A) (A)
                 (A) (A) (A) (A) (A) (A) (A) (A) (A) (A) (A) (A)
                 (A) (A) (A) (A) (A) (A) (A) (A) (A) (A) (A) (A)
                 (A) (A) (A) (A) (A) (A) (A) (A) (A) (A) (A) (A)
                 (A) (A) (A) (A) (A) (A) (A) (A) (A) (A) (A) (A)
                 (A) (A) (A) (A) (A) (A) (A) (A) (A) (A) (A) (A)
                 (A) (A) (A) (A) (A) (A) (A) (A) (A) (A) (A) (A)
                 (A) (A) (A) (A) (A) (A) (A) (A) (A) (A) (A) (A)
                 (A) (A) (A) (A) (A) (A) (A) (A) (A) (A) (A) (A)
                 (A) (A) (A) (A) (A) (A) (A) (A) (A) (A) (A) (A)
                 (A) (A) (A) (A) (A) (A) (A) (A) (A) (A) (A) (A)
                 (A) (A) (A) (A) (A) (A) (A) (A) (A) (A) (A) (A)
                 (A) (A) (A) (A) (A) (A) (A) (A) (A) (A) (A) (A)
                 (A) (A) (A) (A) (A) (A) (A) (A) (A) (A) (A) (A)
                 (A) (A) (A) (A) (A) (A) (A) (A) (A) (A) (A) (A)
                 (A) (A) (A) (A) (A) (A) (A) (A) (A) (A) (A) (A)
                 (A) (A) (A) (A) (A) (A) (A) (A) (A) (A) (A) (A)
                 (A) (A) (A) (A) (A) (A) (A) (A) (A) (A) (A) (A)
                 (A) (A) (A) (A) (A) (A) (A) (A) (A) (A) (A) (A)
                 (A) (A) (A) (A) (A) (A) (A) (A) (A) (A) (A) (A)
                 (A) (A) (A) (A) (A) (A) (A) (A) (A) (A) (A) (A)
                 (A) (A) (A) (A) (A) (A) (A) (A) (A) (A) (A) (A)
                 (A) (A) (A) (A) (A) (A) (A) (A) (A) (A) (A) (A)
                 (A) (A) (A) (A) (A) (A) (A) (A) (A) (A) (A) (A)
                 (A) (A) (A) (A) (A) (A) (A) (A) (A) (A) (A) (A)
                 (A) (A) (A) (A) (A) (A) (A) (A) (A) (A) (A) (A)
                 (A) (A) (A) (A) (A) (A) (A) (A) (A) (A) (A) (A)
                 (A) (A) (A) (A) (A) (A) (A) (A) (A) (A) (A) (A)
                 (A) (A) (A) (A) (A) (A) (A) (A) (A) (A) (A) (A)
                 (A) (A) (A) (A) (A) (A) (A) (A) (A) (A) (A) (A)
                 (A) (A) (A) (A) (A) (A) (A) (A) (A) (A) (A) (A)
                 (A) (A) (A) (A) (A) (A) (A) (A) (A) (A) (A) (A)
                 (A) (A) (A) (A) (A) (A) (A) (A) (A) (A) (A) (A)
                 (A) (A) (A) (A) (A) (A) (A) (A) (A) (A) (A) (A)
                 (A) (A) (A) (A) (A) (A) (A) (A) (A) (A) (A) (A)
                 (A) (A) (A) (A) (A) (A) (A) (A) (A) (A) (A) (A)
                 (A) (A) (A) (A) (A) (A) (A) (A) (A) (A) (A) (A)
                 (A) (A) (A) (A) (A) (A) (A) (A) (A) (A) (A) (A)
                 (A) (A) (A) (A) (A) (A) (A) (A) (A) (A) (A) (A)
                 (A) (A) (A) (A) (A) (A) (A) (A) (A) (A) (A) (A)
                 (A) (A) (A) (A) (A) (A) (A) (A) (A) (A) (A) (A)
                 (A) (A) (A) (A) (A) (A) (A) (A) (A) (A) (A) (A)
                 (A) (A) (A) (A) (A) (A) (A) (A) (A) (A) (A) (A)
                 (A) (A) (A) (A) (A) (A) (A) (A) (A) (A) (A) (A)
                 (A) (A) (A) (A) (A) (A) (A) (A) (A) (A) (A) (A)
                 (A) (A) (A) (A) (A) (A) (A) (A) (A) (A) (A) (A)
                 (A) (A) (A) (A) (A) (A) (A) (A) (A) (A) (A) (A)
                 (A) (A) (A) (A) (A) (A) (A) (A) (A) (A) (A) (A)
                 (A) (A) (A) (A) (A) (A) (A) (A) (A) (A) (A) (A)
                 (A) (A) (A) (A) (A) (A) (A) (A) (A) (A) (A) (A)
                 (A) (A) (A) (A) (A) (A) (A) (A) (A) (A) (A) (A)
                 (A) (A) (A) (A) (A) (A) (A) (A) (A) (A) (A) (A)
                 (A) (A) (A) (A) (A) (A) (A) (A) (A) (A) (A) (A)
                 (A) (A) (A) (A) (A) (A) (A) (A) (A) (A) (A) (A)
                 (A) (A) (A) (A) (A) (A) (A) (A) (A) (A) (A) (A)
                 (A) (A) (A) (A) (A) (A) (A) (A) (A) (A) (A) (A)
                 (A) (A) (A) (A) (A)
 The electronic state is 3-A.
 Alpha  occ. eigenvalues --  -19.30689 -19.29690 -19.27907 -19.27093 -10.41529
 Alpha  occ. eigenvalues --  -10.35591 -10.35477 -10.34869 -10.30977 -10.30127
 Alpha  occ. eigenvalues --  -10.28278  -1.18390  -1.15876  -1.14446  -1.12797
 Alpha  occ. eigenvalues --   -0.89204  -0.87284  -0.82499  -0.79435  -0.73890
 Alpha  occ. eigenvalues --   -0.68803  -0.64787  -0.62609  -0.59599  -0.58764
 Alpha  occ. eigenvalues --   -0.58016  -0.56569  -0.56343  -0.54070  -0.53146
 Alpha  occ. eigenvalues --   -0.52764  -0.52589  -0.51152  -0.49782  -0.47686
 Alpha  occ. eigenvalues --   -0.47135  -0.46192  -0.44932  -0.44123  -0.43611
 Alpha  occ. eigenvalues --   -0.41922  -0.39084  -0.37668  -0.36604  -0.34903
 Alpha virt. eigenvalues --    0.02718   0.03108   0.03380   0.03659   0.03875
 Alpha virt. eigenvalues --    0.04915   0.05130   0.05299   0.05742   0.06347
 Alpha virt. eigenvalues --    0.07144   0.07573   0.07884   0.08278   0.08873
 Alpha virt. eigenvalues --    0.09455   0.10275   0.10780   0.11070   0.11444
 Alpha virt. eigenvalues --    0.11645   0.12136   0.12356   0.12771   0.13351
 Alpha virt. eigenvalues --    0.13481   0.13636   0.13936   0.14431   0.14520
 Alpha virt. eigenvalues --    0.14767   0.14944   0.15851   0.16416   0.16862
 Alpha virt. eigenvalues --    0.17123   0.17348   0.17750   0.18282   0.18339
 Alpha virt. eigenvalues --    0.18994   0.19752   0.20571   0.20915   0.20946
 Alpha virt. eigenvalues --    0.21269   0.22197   0.22439   0.22885   0.23017
 Alpha virt. eigenvalues --    0.23861   0.23986   0.24598   0.24734   0.24930
 Alpha virt. eigenvalues --    0.25344   0.26130   0.26365   0.26777   0.27117
 Alpha virt. eigenvalues --    0.27386   0.27944   0.28224   0.28817   0.29162
 Alpha virt. eigenvalues --    0.29425   0.29911   0.30353   0.30711   0.30952
 Alpha virt. eigenvalues --    0.31697   0.31991   0.32173   0.33100   0.33654
 Alpha virt. eigenvalues --    0.33827   0.33899   0.34330   0.34402   0.34706
 Alpha virt. eigenvalues --    0.35424   0.35551   0.35790   0.36512   0.36816
 Alpha virt. eigenvalues --    0.37494   0.37721   0.37930   0.38521   0.38727
 Alpha virt. eigenvalues --    0.39301   0.39444   0.39522   0.39978   0.40132
 Alpha virt. eigenvalues --    0.40612   0.40888   0.41231   0.41514   0.42482
 Alpha virt. eigenvalues --    0.42508   0.42907   0.43187   0.43815   0.44003
 Alpha virt. eigenvalues --    0.44468   0.45077   0.45792   0.46256   0.46565
 Alpha virt. eigenvalues --    0.46592   0.47061   0.47425   0.47719   0.47972
 Alpha virt. eigenvalues --    0.48648   0.49315   0.49511   0.49827   0.50165
 Alpha virt. eigenvalues --    0.50442   0.51169   0.51687   0.52222   0.52311
 Alpha virt. eigenvalues --    0.53152   0.53226   0.53673   0.54084   0.54784
 Alpha virt. eigenvalues --    0.55599   0.55917   0.56205   0.56678   0.57293
 Alpha virt. eigenvalues --    0.57594   0.57776   0.58140   0.58482   0.59013
 Alpha virt. eigenvalues --    0.59326   0.59631   0.60178   0.60733   0.60871
 Alpha virt. eigenvalues --    0.61484   0.62307   0.62581   0.63331   0.63634
 Alpha virt. eigenvalues --    0.64419   0.64897   0.65947   0.66562   0.66786
 Alpha virt. eigenvalues --    0.67308   0.68394   0.69253   0.69516   0.69930
 Alpha virt. eigenvalues --    0.70656   0.71020   0.71320   0.72468   0.72562
 Alpha virt. eigenvalues --    0.73069   0.73338   0.74605   0.74926   0.75103
 Alpha virt. eigenvalues --    0.75964   0.76814   0.77442   0.77690   0.78223
 Alpha virt. eigenvalues --    0.78499   0.78987   0.79484   0.80388   0.81020
 Alpha virt. eigenvalues --    0.81148   0.81500   0.82238   0.83235   0.84211
 Alpha virt. eigenvalues --    0.84393   0.84908   0.85230   0.85753   0.86059
 Alpha virt. eigenvalues --    0.86510   0.86748   0.87581   0.88588   0.88687
 Alpha virt. eigenvalues --    0.88893   0.89331   0.89923   0.90148   0.91121
 Alpha virt. eigenvalues --    0.91370   0.91871   0.92409   0.92729   0.93719
 Alpha virt. eigenvalues --    0.94460   0.94558   0.95067   0.95254   0.95956
 Alpha virt. eigenvalues --    0.96697   0.97275   0.97439   0.98068   0.98273
 Alpha virt. eigenvalues --    0.98359   0.99156   0.99662   0.99928   1.00499
 Alpha virt. eigenvalues --    1.00887   1.01460   1.01953   1.02672   1.03277
 Alpha virt. eigenvalues --    1.03630   1.04061   1.04350   1.04499   1.05573
 Alpha virt. eigenvalues --    1.05838   1.06726   1.07710   1.07860   1.08095
 Alpha virt. eigenvalues --    1.09001   1.09302   1.09678   1.10434   1.10692
 Alpha virt. eigenvalues --    1.11149   1.11551   1.12210   1.12609   1.13028
 Alpha virt. eigenvalues --    1.14185   1.14548   1.14767   1.15614   1.15758
 Alpha virt. eigenvalues --    1.16100   1.16950   1.17260   1.17736   1.18334
 Alpha virt. eigenvalues --    1.19033   1.19523   1.19862   1.20446   1.21059
 Alpha virt. eigenvalues --    1.21497   1.22207   1.22376   1.22994   1.23783
 Alpha virt. eigenvalues --    1.24572   1.25145   1.25832   1.26809   1.27436
 Alpha virt. eigenvalues --    1.27549   1.28212   1.28389   1.29665   1.30334
 Alpha virt. eigenvalues --    1.30620   1.31121   1.31900   1.32782   1.33246
 Alpha virt. eigenvalues --    1.33616   1.34464   1.35157   1.35364   1.36244
 Alpha virt. eigenvalues --    1.37156   1.37308   1.38323   1.39306   1.40107
 Alpha virt. eigenvalues --    1.40374   1.41791   1.42006   1.42796   1.43085
 Alpha virt. eigenvalues --    1.43942   1.44242   1.44582   1.45196   1.45779
 Alpha virt. eigenvalues --    1.46560   1.47183   1.47762   1.48481   1.48683
 Alpha virt. eigenvalues --    1.48920   1.49394   1.50672   1.50977   1.51772
 Alpha virt. eigenvalues --    1.52545   1.53414   1.53911   1.54726   1.55058
 Alpha virt. eigenvalues --    1.55541   1.56011   1.56725   1.57402   1.57785
 Alpha virt. eigenvalues --    1.58160   1.58530   1.59269   1.60243   1.61128
 Alpha virt. eigenvalues --    1.61466   1.61991   1.62497   1.63446   1.63686
 Alpha virt. eigenvalues --    1.64475   1.65058   1.65396   1.65837   1.67052
 Alpha virt. eigenvalues --    1.67513   1.68206   1.68544   1.69421   1.69886
 Alpha virt. eigenvalues --    1.70533   1.70675   1.71689   1.72170   1.72398
 Alpha virt. eigenvalues --    1.72720   1.73348   1.73564   1.74114   1.74970
 Alpha virt. eigenvalues --    1.76104   1.76237   1.77234   1.78063   1.78809
 Alpha virt. eigenvalues --    1.79189   1.80022   1.81314   1.81699   1.82253
 Alpha virt. eigenvalues --    1.82977   1.83339   1.84095   1.84777   1.85790
 Alpha virt. eigenvalues --    1.86114   1.86577   1.88053   1.88802   1.89434
 Alpha virt. eigenvalues --    1.90189   1.90916   1.91627   1.92256   1.93050
 Alpha virt. eigenvalues --    1.93795   1.94358   1.95063   1.96213   1.97379
 Alpha virt. eigenvalues --    1.98178   1.98382   1.99616   2.00290   2.01327
 Alpha virt. eigenvalues --    2.02050   2.02632   2.03303   2.05063   2.06117
 Alpha virt. eigenvalues --    2.06366   2.08228   2.08425   2.09122   2.11083
 Alpha virt. eigenvalues --    2.11611   2.13059   2.13360   2.13856   2.14708
 Alpha virt. eigenvalues --    2.15700   2.16148   2.17981   2.18380   2.19603
 Alpha virt. eigenvalues --    2.19969   2.20661   2.21679   2.23033   2.23567
 Alpha virt. eigenvalues --    2.25372   2.26434   2.26805   2.27554   2.28975
 Alpha virt. eigenvalues --    2.30345   2.30831   2.32300   2.33117   2.33690
 Alpha virt. eigenvalues --    2.34926   2.36332   2.36762   2.38026   2.38598
 Alpha virt. eigenvalues --    2.39331   2.40305   2.42062   2.43987   2.44472
 Alpha virt. eigenvalues --    2.45864   2.46426   2.47764   2.48528   2.48879
 Alpha virt. eigenvalues --    2.51221   2.51966   2.52804   2.54279   2.55823
 Alpha virt. eigenvalues --    2.56243   2.56955   2.59015   2.60850   2.61968
 Alpha virt. eigenvalues --    2.62211   2.63963   2.65600   2.66354   2.67807
 Alpha virt. eigenvalues --    2.68523   2.69825   2.71316   2.72533   2.73993
 Alpha virt. eigenvalues --    2.76761   2.77198   2.78716   2.80007   2.81786
 Alpha virt. eigenvalues --    2.83047   2.84241   2.85047   2.86882   2.88102
 Alpha virt. eigenvalues --    2.88613   2.89945   2.92180   2.92595   2.94222
 Alpha virt. eigenvalues --    2.94723   2.95538   2.97047   2.97298   3.00179
 Alpha virt. eigenvalues --    3.02631   3.04154   3.06261   3.08129   3.09114
 Alpha virt. eigenvalues --    3.10941   3.11168   3.13252   3.16325   3.17918
 Alpha virt. eigenvalues --    3.19600   3.22109   3.22299   3.22970   3.23367
 Alpha virt. eigenvalues --    3.26062   3.26514   3.28592   3.30017   3.31421
 Alpha virt. eigenvalues --    3.32021   3.32223   3.35217   3.35932   3.36148
 Alpha virt. eigenvalues --    3.39713   3.40577   3.40765   3.41717   3.42838
 Alpha virt. eigenvalues --    3.43772   3.44975   3.45211   3.46360   3.47771
 Alpha virt. eigenvalues --    3.48641   3.49502   3.50290   3.51738   3.52669
 Alpha virt. eigenvalues --    3.53743   3.53947   3.55397   3.56355   3.57124
 Alpha virt. eigenvalues --    3.58320   3.59469   3.60134   3.61275   3.62716
 Alpha virt. eigenvalues --    3.63383   3.64258   3.65651   3.65992   3.66948
 Alpha virt. eigenvalues --    3.67566   3.69113   3.69708   3.70635   3.71756
 Alpha virt. eigenvalues --    3.72005   3.73196   3.73925   3.74323   3.75056
 Alpha virt. eigenvalues --    3.75625   3.76851   3.77387   3.78086   3.78704
 Alpha virt. eigenvalues --    3.80117   3.80930   3.81507   3.83383   3.83979
 Alpha virt. eigenvalues --    3.85478   3.87731   3.88188   3.88811   3.90350
 Alpha virt. eigenvalues --    3.92021   3.93094   3.93817   3.94648   3.95157
 Alpha virt. eigenvalues --    3.95873   3.97435   3.97721   3.98761   3.99274
 Alpha virt. eigenvalues --    4.00215   4.00645   4.01661   4.02952   4.03215
 Alpha virt. eigenvalues --    4.04062   4.05617   4.06221   4.07048   4.09042
 Alpha virt. eigenvalues --    4.10219   4.11583   4.12357   4.14336   4.15755
 Alpha virt. eigenvalues --    4.16209   4.16916   4.17534   4.17759   4.20887
 Alpha virt. eigenvalues --    4.21659   4.22223   4.23118   4.23498   4.24084
 Alpha virt. eigenvalues --    4.25438   4.27904   4.28218   4.30075   4.30553
 Alpha virt. eigenvalues --    4.31065   4.33874   4.35252   4.37173   4.38167
 Alpha virt. eigenvalues --    4.40010   4.41303   4.41725   4.43230   4.43840
 Alpha virt. eigenvalues --    4.44544   4.45571   4.46360   4.48228   4.49032
 Alpha virt. eigenvalues --    4.49705   4.52312   4.52692   4.54301   4.56300
 Alpha virt. eigenvalues --    4.57124   4.58907   4.59835   4.60966   4.61388
 Alpha virt. eigenvalues --    4.62125   4.62855   4.63685   4.65697   4.66862
 Alpha virt. eigenvalues --    4.68779   4.69321   4.69476   4.71066   4.72437
 Alpha virt. eigenvalues --    4.73010   4.74779   4.76411   4.77814   4.79568
 Alpha virt. eigenvalues --    4.81146   4.82700   4.84086   4.86497   4.87374
 Alpha virt. eigenvalues --    4.88246   4.89232   4.89619   4.91898   4.94319
 Alpha virt. eigenvalues --    4.95013   4.95515   4.96139   4.98257   4.99676
 Alpha virt. eigenvalues --    5.01472   5.02212   5.02570   5.03579   5.05063
 Alpha virt. eigenvalues --    5.06376   5.08066   5.08118   5.09311   5.11065
 Alpha virt. eigenvalues --    5.13521   5.13725   5.15220   5.16109   5.16612
 Alpha virt. eigenvalues --    5.18483   5.20009   5.21452   5.22637   5.23003
 Alpha virt. eigenvalues --    5.23751   5.25579   5.27200   5.28940   5.31207
 Alpha virt. eigenvalues --    5.32256   5.34201   5.35089   5.36360   5.37928
 Alpha virt. eigenvalues --    5.39436   5.40882   5.42201   5.43760   5.44338
 Alpha virt. eigenvalues --    5.46448   5.48123   5.49573   5.52286   5.54123
 Alpha virt. eigenvalues --    5.54976   5.57857   5.60079   5.65387   5.69342
 Alpha virt. eigenvalues --    5.70347   5.70857   5.73503   5.75650   5.81192
 Alpha virt. eigenvalues --    5.82380   5.84072   5.87471   5.89104   5.89631
 Alpha virt. eigenvalues --    5.92308   5.94702   5.96182   5.99403   6.01478
 Alpha virt. eigenvalues --    6.04474   6.08951   6.10277   6.12328   6.22591
 Alpha virt. eigenvalues --    6.29416   6.34358   6.35433   6.36392   6.42258
 Alpha virt. eigenvalues --    6.43263   6.44326   6.47721   6.47940   6.50126
 Alpha virt. eigenvalues --    6.51543   6.56651   6.57027   6.59675   6.62712
 Alpha virt. eigenvalues --    6.64019   6.64527   6.66055   6.67571   6.68867
 Alpha virt. eigenvalues --    6.69424   6.73515   6.75996   6.76543   6.80126
 Alpha virt. eigenvalues --    6.83822   6.86167   6.88558   6.89227   6.91702
 Alpha virt. eigenvalues --    6.96315   6.97419   6.97686   6.99295   7.02480
 Alpha virt. eigenvalues --    7.04552   7.06355   7.08918   7.11717   7.12192
 Alpha virt. eigenvalues --    7.13922   7.16029   7.21166   7.24882   7.29212
 Alpha virt. eigenvalues --    7.38918   7.42801   7.44423   7.46239   7.48730
 Alpha virt. eigenvalues --    7.49637   7.51834   7.52771   7.55958   7.62080
 Alpha virt. eigenvalues --    7.86543   8.23401  14.24495  14.90841  14.98525
 Alpha virt. eigenvalues --   15.79327  16.47920  17.00891  17.08901  17.35428
 Alpha virt. eigenvalues --   17.46890  18.62174  19.02059
  Beta  occ. eigenvalues --  -19.28789 -19.27954 -19.27696 -19.27070 -10.41347
  Beta  occ. eigenvalues --  -10.35606 -10.35491 -10.34820 -10.30940 -10.30088
  Beta  occ. eigenvalues --  -10.28279  -1.17840  -1.14435  -1.09979  -1.09072
  Beta  occ. eigenvalues --   -0.88461  -0.86798  -0.82043  -0.77697  -0.73609
  Beta  occ. eigenvalues --   -0.67322  -0.63781  -0.61781  -0.58342  -0.57345
  Beta  occ. eigenvalues --   -0.57078  -0.55982  -0.55367  -0.53425  -0.52064
  Beta  occ. eigenvalues --   -0.51263  -0.50390  -0.49836  -0.48968  -0.47149
  Beta  occ. eigenvalues --   -0.46605  -0.44614  -0.43679  -0.43225  -0.38937
  Beta  occ. eigenvalues --   -0.38034  -0.35767  -0.34792
  Beta virt. eigenvalues --   -0.08766  -0.07295   0.02799   0.03393   0.03439
  Beta virt. eigenvalues --    0.03767   0.03965   0.04971   0.05180   0.05344
  Beta virt. eigenvalues --    0.05768   0.06404   0.07196   0.07624   0.07925
  Beta virt. eigenvalues --    0.08466   0.08940   0.09514   0.10363   0.10817
  Beta virt. eigenvalues --    0.11157   0.11531   0.11715   0.12185   0.12413
  Beta virt. eigenvalues --    0.12875   0.13426   0.13549   0.13705   0.14037
  Beta virt. eigenvalues --    0.14479   0.14603   0.14850   0.15002   0.15977
  Beta virt. eigenvalues --    0.16538   0.16965   0.17308   0.17400   0.17826
  Beta virt. eigenvalues --    0.18333   0.18450   0.19071   0.19893   0.20671
  Beta virt. eigenvalues --    0.20998   0.21060   0.21316   0.22299   0.22711
  Beta virt. eigenvalues --    0.22976   0.23150   0.23952   0.24079   0.24700
  Beta virt. eigenvalues --    0.24902   0.25196   0.25714   0.26234   0.26468
  Beta virt. eigenvalues --    0.27076   0.27208   0.27490   0.28100   0.28313
  Beta virt. eigenvalues --    0.28880   0.29275   0.29601   0.30019   0.30421
  Beta virt. eigenvalues --    0.30824   0.31209   0.31812   0.32090   0.32423
  Beta virt. eigenvalues --    0.33221   0.33714   0.33950   0.34071   0.34400
  Beta virt. eigenvalues --    0.34490   0.34842   0.35522   0.35731   0.35990
  Beta virt. eigenvalues --    0.36672   0.36989   0.37621   0.37901   0.38088
  Beta virt. eigenvalues --    0.38625   0.38839   0.39450   0.39540   0.39664
  Beta virt. eigenvalues --    0.40040   0.40452   0.40671   0.41028   0.41330
  Beta virt. eigenvalues --    0.41595   0.42597   0.42635   0.43134   0.43315
  Beta virt. eigenvalues --    0.43950   0.44039   0.44649   0.45341   0.45918
  Beta virt. eigenvalues --    0.46349   0.46632   0.46634   0.47240   0.47485
  Beta virt. eigenvalues --    0.47812   0.48055   0.48681   0.49346   0.49664
  Beta virt. eigenvalues --    0.49915   0.50318   0.50540   0.51310   0.51722
  Beta virt. eigenvalues --    0.52286   0.52578   0.53241   0.53328   0.53875
  Beta virt. eigenvalues --    0.54222   0.54890   0.55648   0.55987   0.56348
  Beta virt. eigenvalues --    0.56699   0.57431   0.57659   0.57934   0.58304
  Beta virt. eigenvalues --    0.58598   0.59192   0.59456   0.59740   0.60277
  Beta virt. eigenvalues --    0.60855   0.60979   0.61576   0.62441   0.62715
  Beta virt. eigenvalues --    0.63465   0.63701   0.64565   0.65053   0.66118
  Beta virt. eigenvalues --    0.66750   0.66876   0.67438   0.68535   0.69358
  Beta virt. eigenvalues --    0.69640   0.70067   0.70763   0.71192   0.71381
  Beta virt. eigenvalues --    0.72515   0.72687   0.73134   0.73402   0.74655
  Beta virt. eigenvalues --    0.75142   0.75246   0.76066   0.77024   0.77553
  Beta virt. eigenvalues --    0.77808   0.78301   0.78621   0.79086   0.79605
  Beta virt. eigenvalues --    0.80543   0.81172   0.81183   0.81655   0.82371
  Beta virt. eigenvalues --    0.83320   0.84333   0.84541   0.84974   0.85301
  Beta virt. eigenvalues --    0.85866   0.86156   0.86597   0.86816   0.87691
  Beta virt. eigenvalues --    0.88708   0.88768   0.88972   0.89471   0.89986
  Beta virt. eigenvalues --    0.90258   0.91162   0.91450   0.92030   0.92520
  Beta virt. eigenvalues --    0.92874   0.93776   0.94504   0.94700   0.95143
  Beta virt. eigenvalues --    0.95349   0.96136   0.96890   0.97411   0.97522
  Beta virt. eigenvalues --    0.98134   0.98365   0.98565   0.99215   0.99693
  Beta virt. eigenvalues --    1.00026   1.00640   1.00942   1.01615   1.02061
  Beta virt. eigenvalues --    1.02704   1.03363   1.03782   1.04116   1.04405
  Beta virt. eigenvalues --    1.04586   1.05626   1.05978   1.06800   1.07887
  Beta virt. eigenvalues --    1.07927   1.08220   1.09064   1.09463   1.09783
  Beta virt. eigenvalues --    1.10547   1.10792   1.11256   1.11602   1.12353
  Beta virt. eigenvalues --    1.12800   1.13140   1.14295   1.14638   1.14847
  Beta virt. eigenvalues --    1.15730   1.15814   1.16295   1.17101   1.17430
  Beta virt. eigenvalues --    1.17900   1.18774   1.19118   1.19687   1.19929
  Beta virt. eigenvalues --    1.20597   1.21179   1.21635   1.22253   1.22448
  Beta virt. eigenvalues --    1.23178   1.23957   1.24677   1.25210   1.25939
  Beta virt. eigenvalues --    1.27010   1.27527   1.27701   1.28290   1.28477
  Beta virt. eigenvalues --    1.29797   1.30367   1.30702   1.31248   1.31982
  Beta virt. eigenvalues --    1.32856   1.33371   1.33743   1.34579   1.35327
  Beta virt. eigenvalues --    1.35458   1.36327   1.37261   1.37449   1.38391
  Beta virt. eigenvalues --    1.39386   1.40216   1.40501   1.41870   1.42068
  Beta virt. eigenvalues --    1.42934   1.43421   1.44061   1.44397   1.44708
  Beta virt. eigenvalues --    1.45300   1.45947   1.46701   1.47296   1.47817
  Beta virt. eigenvalues --    1.48616   1.48771   1.48993   1.49664   1.50718
  Beta virt. eigenvalues --    1.51116   1.51910   1.52716   1.53539   1.54049
  Beta virt. eigenvalues --    1.55026   1.55176   1.55598   1.56340   1.56768
  Beta virt. eigenvalues --    1.57488   1.57891   1.58367   1.58693   1.59411
  Beta virt. eigenvalues --    1.60417   1.61240   1.61582   1.62147   1.62659
  Beta virt. eigenvalues --    1.63616   1.63802   1.64625   1.65314   1.65543
  Beta virt. eigenvalues --    1.65988   1.67192   1.67641   1.68371   1.68659
  Beta virt. eigenvalues --    1.69627   1.70062   1.70644   1.70872   1.71917
  Beta virt. eigenvalues --    1.72362   1.72562   1.72920   1.73528   1.73708
  Beta virt. eigenvalues --    1.74250   1.75145   1.76263   1.76388   1.77393
  Beta virt. eigenvalues --    1.78273   1.78908   1.79346   1.80337   1.81387
  Beta virt. eigenvalues --    1.81914   1.82635   1.83202   1.83515   1.84237
  Beta virt. eigenvalues --    1.84929   1.85982   1.86345   1.86885   1.88185
  Beta virt. eigenvalues --    1.88953   1.89596   1.90375   1.91144   1.91793
  Beta virt. eigenvalues --    1.92442   1.93232   1.93958   1.94561   1.95227
  Beta virt. eigenvalues --    1.96307   1.97525   1.98423   1.98639   1.99766
  Beta virt. eigenvalues --    2.00729   2.01558   2.02353   2.02809   2.03546
  Beta virt. eigenvalues --    2.05292   2.06273   2.06525   2.08358   2.08564
  Beta virt. eigenvalues --    2.09341   2.11179   2.11705   2.13291   2.13578
  Beta virt. eigenvalues --    2.13980   2.14740   2.15794   2.16299   2.18151
  Beta virt. eigenvalues --    2.18572   2.19880   2.20301   2.21069   2.21840
  Beta virt. eigenvalues --    2.23373   2.23893   2.25861   2.26697   2.27056
  Beta virt. eigenvalues --    2.27740   2.29239   2.30716   2.31206   2.32789
  Beta virt. eigenvalues --    2.33592   2.34035   2.35307   2.36842   2.37295
  Beta virt. eigenvalues --    2.39090   2.39344   2.39711   2.40758   2.42700
  Beta virt. eigenvalues --    2.44315   2.44762   2.46411   2.47180   2.48590
  Beta virt. eigenvalues --    2.49011   2.49441   2.52031   2.52967   2.53611
  Beta virt. eigenvalues --    2.55114   2.56424   2.56949   2.57486   2.59769
  Beta virt. eigenvalues --    2.61236   2.62452   2.62931   2.64527   2.66287
  Beta virt. eigenvalues --    2.66956   2.68110   2.69020   2.70370   2.71811
  Beta virt. eigenvalues --    2.73007   2.74585   2.77283   2.77542   2.79112
  Beta virt. eigenvalues --    2.80396   2.82305   2.83574   2.84604   2.85427
  Beta virt. eigenvalues --    2.87467   2.88459   2.89355   2.90248   2.92892
  Beta virt. eigenvalues --    2.93209   2.94785   2.95138   2.96166   2.97557
  Beta virt. eigenvalues --    2.97823   3.00499   3.02975   3.04673   3.06679
  Beta virt. eigenvalues --    3.08428   3.09448   3.11393   3.11984   3.13561
  Beta virt. eigenvalues --    3.16807   3.18245   3.19744   3.22285   3.22505
  Beta virt. eigenvalues --    3.23082   3.23555   3.26251   3.26698   3.28818
  Beta virt. eigenvalues --    3.30275   3.31574   3.32200   3.32415   3.35520
  Beta virt. eigenvalues --    3.36125   3.36321   3.39870   3.40717   3.41009
  Beta virt. eigenvalues --    3.41958   3.43008   3.43910   3.45139   3.45390
  Beta virt. eigenvalues --    3.46560   3.48137   3.48892   3.49770   3.50511
  Beta virt. eigenvalues --    3.51885   3.52858   3.53885   3.54146   3.55600
  Beta virt. eigenvalues --    3.56554   3.57340   3.58542   3.59788   3.60232
  Beta virt. eigenvalues --    3.61517   3.63003   3.63578   3.64427   3.65941
  Beta virt. eigenvalues --    3.66298   3.67116   3.67858   3.69421   3.69894
  Beta virt. eigenvalues --    3.70864   3.71917   3.72179   3.73332   3.74067
  Beta virt. eigenvalues --    3.74542   3.75202   3.75774   3.77011   3.77648
  Beta virt. eigenvalues --    3.78216   3.78870   3.80319   3.81171   3.81738
  Beta virt. eigenvalues --    3.83571   3.84189   3.85699   3.88061   3.88333
  Beta virt. eigenvalues --    3.89051   3.90548   3.92307   3.93191   3.94058
  Beta virt. eigenvalues --    3.94910   3.95368   3.96022   3.97587   3.97937
  Beta virt. eigenvalues --    3.98954   3.99492   4.00431   4.00879   4.01922
  Beta virt. eigenvalues --    4.03105   4.03535   4.04178   4.05719   4.06514
  Beta virt. eigenvalues --    4.07304   4.09230   4.10465   4.11968   4.12624
  Beta virt. eigenvalues --    4.14768   4.16300   4.16480   4.17336   4.17740
  Beta virt. eigenvalues --    4.18076   4.21070   4.21923   4.22475   4.23541
  Beta virt. eigenvalues --    4.23743   4.24445   4.25982   4.28237   4.28710
  Beta virt. eigenvalues --    4.30506   4.30888   4.31809   4.34489   4.35401
  Beta virt. eigenvalues --    4.37374   4.38853   4.40464   4.41561   4.41965
  Beta virt. eigenvalues --    4.43511   4.44058   4.44671   4.45859   4.46562
  Beta virt. eigenvalues --    4.48473   4.49339   4.50027   4.52838   4.53079
  Beta virt. eigenvalues --    4.54392   4.56576   4.57436   4.59140   4.59992
  Beta virt. eigenvalues --    4.61253   4.61557   4.62409   4.63375   4.63925
  Beta virt. eigenvalues --    4.66272   4.67071   4.69111   4.69905   4.70395
  Beta virt. eigenvalues --    4.71363   4.72911   4.73953   4.75326   4.77145
  Beta virt. eigenvalues --    4.78561   4.79942   4.82050   4.83322   4.84349
  Beta virt. eigenvalues --    4.86778   4.87685   4.88816   4.89538   4.90635
  Beta virt. eigenvalues --    4.92404   4.94656   4.95262   4.96255   4.96600
  Beta virt. eigenvalues --    4.99044   5.00207   5.01722   5.02662   5.02794
  Beta virt. eigenvalues --    5.04112   5.05337   5.06797   5.08494   5.08571
  Beta virt. eigenvalues --    5.09672   5.11426   5.13775   5.14310   5.15429
  Beta virt. eigenvalues --    5.16361   5.16812   5.18775   5.20288   5.21867
  Beta virt. eigenvalues --    5.22878   5.23443   5.24530   5.26261   5.27482
  Beta virt. eigenvalues --    5.29542   5.31495   5.32565   5.34607   5.35332
  Beta virt. eigenvalues --    5.36587   5.38218   5.39769   5.41181   5.42376
  Beta virt. eigenvalues --    5.43941   5.44493   5.46848   5.48650   5.49837
  Beta virt. eigenvalues --    5.52770   5.54279   5.55299   5.58260   5.60374
  Beta virt. eigenvalues --    5.65699   5.69818   5.70752   5.71189   5.74120
  Beta virt. eigenvalues --    5.75854   5.81487   5.82731   5.84478   5.87597
  Beta virt. eigenvalues --    5.89224   5.89740   5.92481   5.94803   5.96318
  Beta virt. eigenvalues --    5.99882   6.03061   6.04909   6.09835   6.10666
  Beta virt. eigenvalues --    6.13999   6.23100   6.29971   6.35034   6.35989
  Beta virt. eigenvalues --    6.40578   6.44434   6.45027   6.47374   6.48055
  Beta virt. eigenvalues --    6.48858   6.52624   6.54528   6.56965   6.58731
  Beta virt. eigenvalues --    6.62668   6.63423   6.64704   6.65316   6.68117
  Beta virt. eigenvalues --    6.68677   6.71635   6.72303   6.76597   6.78082
  Beta virt. eigenvalues --    6.78637   6.82997   6.85465   6.87748   6.90178
  Beta virt. eigenvalues --    6.90954   6.93985   6.97252   6.99024   7.00539
  Beta virt. eigenvalues --    7.01637   7.06326   7.07695   7.08629   7.11906
  Beta virt. eigenvalues --    7.12658   7.14577   7.17013   7.19456   7.21819
  Beta virt. eigenvalues --    7.25274   7.29388   7.43431   7.44190   7.45134
  Beta virt. eigenvalues --    7.47213   7.50695   7.53096   7.54214   7.55783
  Beta virt. eigenvalues --    7.58378   7.62652   7.86645   8.23445  14.27109
  Beta virt. eigenvalues --   14.93890  14.99017  15.79384  16.48166  17.00976
  Beta virt. eigenvalues --   17.09009  17.35465  17.46975  18.62247  19.02157
          Condensed to atoms (all electrons):
               1          2          3          4          5          6
     1  H    0.362126   0.314445   0.057542  -0.058614   0.038698  -0.003282
     2  C    0.314445   5.720392   0.200608   0.499695  -0.104914   0.094326
     3  H    0.057542   0.200608   0.460008  -0.125633   0.038235   0.000748
     4  H   -0.058614   0.499695  -0.125633   0.618498  -0.099087   0.005488
     5  C    0.038698  -0.104914   0.038235  -0.099087   5.578712  -0.043991
     6  C   -0.003282   0.094326   0.000748   0.005488  -0.043991   5.623014
     7  H   -0.000038  -0.011072  -0.004774   0.001151  -0.031337   0.384730
     8  O   -0.000266  -0.000185   0.006510  -0.009753  -0.207757  -0.074863
     9  O    0.003835  -0.013283   0.018444  -0.002188   0.015365   0.039010
    10  H    0.000055   0.000440  -0.000032   0.000027   0.000041  -0.000288
    11  C   -0.000347  -0.000520  -0.000750   0.000187   0.000889  -0.003031
    12  H    0.000447  -0.000088  -0.000302  -0.000058   0.000635  -0.000810
    13  H   -0.000078  -0.000071   0.000137   0.000000   0.000006   0.000082
    14  C   -0.000758   0.005557  -0.001134   0.000535  -0.003365   0.000071
    15  H   -0.000108   0.000503  -0.000580   0.000062  -0.000244  -0.000237
    16  H    0.000092   0.000150   0.000353   0.000026   0.000173   0.000294
    17  C    0.004178  -0.001852  -0.005928  -0.001288   0.004490  -0.027263
    18  H   -0.009796   0.005879  -0.025762   0.007821   0.007212   0.003026
    19  C    0.003040  -0.001932   0.006652  -0.002404  -0.001448  -0.001740
    20  H    0.000235  -0.001079   0.000004  -0.000247   0.000125   0.003646
    21  H   -0.000017   0.002182  -0.000272   0.000334  -0.001559  -0.001365
    22  O   -0.000425   0.001640   0.006046  -0.000256   0.005813  -0.054836
    23  H    0.000146  -0.003156   0.005294  -0.000565   0.003130   0.002340
    24  O   -0.001498  -0.005176   0.014710   0.000411   0.000044   0.004287
    25  H   -0.003100  -0.016701  -0.014768  -0.003160   0.133715   0.148988
               7          8          9         10         11         12
     1  H   -0.000038  -0.000266   0.003835   0.000055  -0.000347   0.000447
     2  C   -0.011072  -0.000185  -0.013283   0.000440  -0.000520  -0.000088
     3  H   -0.004774   0.006510   0.018444  -0.000032  -0.000750  -0.000302
     4  H    0.001151  -0.009753  -0.002188   0.000027   0.000187  -0.000058
     5  C   -0.031337  -0.207757   0.015365   0.000041   0.000889   0.000635
     6  C    0.384730  -0.074863   0.039010  -0.000288  -0.003031  -0.000810
     7  H    0.465206  -0.022750  -0.071765   0.000059   0.000217   0.000306
     8  O   -0.022750   9.088069   0.018505  -0.000019  -0.000069  -0.000167
     9  O   -0.071765   0.018505   8.749660   0.000232  -0.004545  -0.002157
    10  H    0.000059  -0.000019   0.000232   0.340498   0.375777   0.014290
    11  C    0.000217  -0.000069  -0.004545   0.375777   5.906015   0.381136
    12  H    0.000306  -0.000167  -0.002157   0.014290   0.381136   0.374587
    13  H   -0.000001   0.000003  -0.000021  -0.000390   0.424874  -0.008890
    14  C   -0.000265   0.000392   0.003471   0.001733  -0.000202  -0.005678
    15  H    0.000076   0.000009  -0.002519  -0.009298  -0.010766   0.001760
    16  H   -0.000096   0.000048   0.005889   0.003488  -0.055444  -0.014848
    17  C    0.002715  -0.001937  -0.032494   0.014216   0.074301   0.018326
    18  H    0.002216   0.000393  -0.079254  -0.008204  -0.061259  -0.033017
    19  C    0.003987   0.001219  -0.014123   0.004376  -0.024873   0.014135
    20  H   -0.000082   0.000050   0.003379  -0.000723  -0.004392   0.000717
    21  H    0.000213  -0.000093   0.007066   0.001185   0.003474   0.000889
    22  O   -0.001440   0.001551   0.007445  -0.000119   0.001133  -0.000626
    23  H    0.001234  -0.000935  -0.003690  -0.000012  -0.000639   0.000238
    24  O   -0.000093  -0.000057   0.010275  -0.005860   0.021291  -0.003495
    25  H   -0.020570   0.019469  -0.002676  -0.000096  -0.001326  -0.000284
              13         14         15         16         17         18
     1  H   -0.000078  -0.000758  -0.000108   0.000092   0.004178  -0.009796
     2  C   -0.000071   0.005557   0.000503   0.000150  -0.001852   0.005879
     3  H    0.000137  -0.001134  -0.000580   0.000353  -0.005928  -0.025762
     4  H    0.000000   0.000535   0.000062   0.000026  -0.001288   0.007821
     5  C    0.000006  -0.003365  -0.000244   0.000173   0.004490   0.007212
     6  C    0.000082   0.000071  -0.000237   0.000294  -0.027263   0.003026
     7  H   -0.000001  -0.000265   0.000076  -0.000096   0.002715   0.002216
     8  O    0.000003   0.000392   0.000009   0.000048  -0.001937   0.000393
     9  O   -0.000021   0.003471  -0.002519   0.005889  -0.032494  -0.079254
    10  H   -0.000390   0.001733  -0.009298   0.003488   0.014216  -0.008204
    11  C    0.424874  -0.000202  -0.010766  -0.055444   0.074301  -0.061259
    12  H   -0.008890  -0.005678   0.001760  -0.014848   0.018326  -0.033017
    13  H    0.365538  -0.028563  -0.001713  -0.008230  -0.014058   0.000292
    14  C   -0.028563   6.113113   0.538460   0.375892  -0.225838  -0.063249
    15  H   -0.001713   0.538460   0.523137  -0.061099  -0.124952  -0.009409
    16  H   -0.008230   0.375892  -0.061099   0.474138   0.013155   0.023631
    17  C   -0.014058  -0.225838  -0.124952   0.013155   6.012472   0.007762
    18  H    0.000292  -0.063249  -0.009409   0.023631   0.007762   0.922403
    19  C    0.001256  -0.091436  -0.067684   0.001152  -0.407130  -0.143958
    20  H    0.000170  -0.024685  -0.019779  -0.001209  -0.113100   0.013080
    21  H    0.000107   0.003420  -0.004248  -0.008175   0.062104  -0.026773
    22  O   -0.000060  -0.004632   0.001192   0.005297   0.015390  -0.011258
    23  H   -0.000144  -0.004327  -0.000146   0.000807  -0.042844  -0.010000
    24  O    0.002396   0.030071   0.016210  -0.023741  -0.592108   0.117049
    25  H   -0.000132   0.002640  -0.000136   0.000501  -0.004396  -0.007410
              19         20         21         22         23         24
     1  H    0.003040   0.000235  -0.000017  -0.000425   0.000146  -0.001498
     2  C   -0.001932  -0.001079   0.002182   0.001640  -0.003156  -0.005176
     3  H    0.006652   0.000004  -0.000272   0.006046   0.005294   0.014710
     4  H   -0.002404  -0.000247   0.000334  -0.000256  -0.000565   0.000411
     5  C   -0.001448   0.000125  -0.001559   0.005813   0.003130   0.000044
     6  C   -0.001740   0.003646  -0.001365  -0.054836   0.002340   0.004287
     7  H    0.003987  -0.000082   0.000213  -0.001440   0.001234  -0.000093
     8  O    0.001219   0.000050  -0.000093   0.001551  -0.000935  -0.000057
     9  O   -0.014123   0.003379   0.007066   0.007445  -0.003690   0.010275
    10  H    0.004376  -0.000723   0.001185  -0.000119  -0.000012  -0.005860
    11  C   -0.024873  -0.004392   0.003474   0.001133  -0.000639   0.021291
    12  H    0.014135   0.000717   0.000889  -0.000626   0.000238  -0.003495
    13  H    0.001256   0.000170   0.000107  -0.000060  -0.000144   0.002396
    14  C   -0.091436  -0.024685   0.003420  -0.004632  -0.004327   0.030071
    15  H   -0.067684  -0.019779  -0.004248   0.001192  -0.000146   0.016210
    16  H    0.001152  -0.001209  -0.008175   0.005297   0.000807  -0.023741
    17  C   -0.407130  -0.113100   0.062104   0.015390  -0.042844  -0.592108
    18  H   -0.143958   0.013080  -0.026773  -0.011258  -0.010000   0.117049
    19  C    6.324753   0.512604   0.323634  -0.096309   0.103337   0.127290
    20  H    0.512604   0.441433  -0.033629  -0.037845   0.007378   0.030456
    21  H    0.323634  -0.033629   0.376183  -0.024669  -0.008713  -0.014666
    22  O   -0.096309  -0.037845  -0.024669   8.529574   0.205047  -0.004243
    23  H    0.103337   0.007378  -0.008713   0.205047   0.623212   0.012707
    24  O    0.127290   0.030456  -0.014666  -0.004243   0.012707   9.145610
    25  H   -0.006728   0.003820   0.000389  -0.004733  -0.008103  -0.001004
              25
     1  H   -0.003100
     2  C   -0.016701
     3  H   -0.014768
     4  H   -0.003160
     5  C    0.133715
     6  C    0.148988
     7  H   -0.020570
     8  O    0.019469
     9  O   -0.002676
    10  H   -0.000096
    11  C   -0.001326
    12  H   -0.000284
    13  H   -0.000132
    14  C    0.002640
    15  H   -0.000136
    16  H    0.000501
    17  C   -0.004396
    18  H   -0.007410
    19  C   -0.006728
    20  H    0.003820
    21  H    0.000389
    22  O   -0.004733
    23  H   -0.008103
    24  O   -0.001004
    25  H    0.420702
          Atomic-Atomic Spin Densities.
               1          2          3          4          5          6
     1  H    0.013749  -0.014872   0.017303  -0.016567  -0.009504  -0.000194
     2  C   -0.014872   0.050577  -0.025059   0.009810   0.017341   0.000428
     3  H    0.017303  -0.025059   0.036402  -0.026659  -0.014885   0.007147
     4  H   -0.016567   0.009810  -0.026659   0.034390   0.005570  -0.000788
     5  C   -0.009504   0.017341  -0.014885   0.005570   0.172761  -0.037788
     6  C   -0.000194   0.000428   0.007147  -0.000788  -0.037788   0.028225
     7  H    0.000143   0.000274   0.000643  -0.000398  -0.004004   0.010485
     8  O    0.002089  -0.005537   0.002206   0.001570  -0.045551   0.004028
     9  O    0.010262  -0.008781   0.008261  -0.003935  -0.002935  -0.111188
    10  H    0.000022  -0.000002  -0.000049  -0.000028   0.000040  -0.000104
    11  C    0.000049  -0.000124   0.000133  -0.000022  -0.000210   0.000469
    12  H    0.000116   0.000228   0.000132  -0.000036  -0.000413   0.000079
    13  H   -0.000012  -0.000035   0.000005   0.000004   0.000030   0.000016
    14  C   -0.000049  -0.000081   0.000121   0.000023  -0.000111   0.001407
    15  H    0.000023   0.000023   0.000171  -0.000010  -0.000187   0.000531
    16  H    0.000016  -0.000085  -0.000073  -0.000015   0.000044   0.000287
    17  C    0.002777   0.005011  -0.009099  -0.000354   0.001990  -0.016801
    18  H   -0.002894   0.000423  -0.000475   0.002146   0.002224   0.009439
    19  C    0.000991   0.000630   0.002020  -0.000984  -0.006029   0.007997
    20  H    0.000056  -0.000069   0.000075  -0.000060  -0.000017  -0.000814
    21  H   -0.000152  -0.000197  -0.000526   0.000118   0.001334  -0.005318
    22  O   -0.000237  -0.000220  -0.000998   0.000241   0.003056  -0.005400
    23  H    0.000039   0.000314   0.000020  -0.000052  -0.000782  -0.000055
    24  O   -0.001132  -0.003123   0.005657   0.000556   0.000443   0.003508
    25  H   -0.002310   0.001920  -0.005870   0.001936   0.026785   0.012405
               7          8          9         10         11         12
     1  H    0.000143   0.002089   0.010262   0.000022   0.000049   0.000116
     2  C    0.000274  -0.005537  -0.008781  -0.000002  -0.000124   0.000228
     3  H    0.000643   0.002206   0.008261  -0.000049   0.000133   0.000132
     4  H   -0.000398   0.001570  -0.003935  -0.000028  -0.000022  -0.000036
     5  C   -0.004004  -0.045551  -0.002935   0.000040  -0.000210  -0.000413
     6  C    0.010485   0.004028  -0.111188  -0.000104   0.000469   0.000079
     7  H   -0.003053   0.001299   0.000669  -0.000004   0.000064  -0.000018
     8  O    0.001299   0.124509   0.003120   0.000009   0.000014   0.000005
     9  O    0.000669   0.003120   0.897391  -0.000047  -0.000649  -0.001071
    10  H   -0.000004   0.000009  -0.000047   0.003744   0.000292  -0.000682
    11  C    0.000064   0.000014  -0.000649   0.000292   0.002914   0.000977
    12  H   -0.000018   0.000005  -0.001071  -0.000682   0.000977   0.011525
    13  H    0.000007  -0.000001   0.000016  -0.000276   0.000343  -0.000761
    14  C    0.000120  -0.000029  -0.001036  -0.000688  -0.003775  -0.000838
    15  H    0.000016  -0.000009  -0.000221  -0.001099  -0.000996   0.002105
    16  H    0.000043   0.000025   0.000958   0.000571  -0.002606  -0.005785
    17  C   -0.002010  -0.000387  -0.004787   0.000910   0.005864   0.005231
    18  H    0.000617  -0.000487  -0.007597   0.000214  -0.008647  -0.008926
    19  C    0.000637   0.000885  -0.009581   0.000126   0.003743   0.001213
    20  H    0.000020   0.000056  -0.000419   0.000019   0.000335   0.000098
    21  H   -0.000439  -0.000166   0.004246   0.000035  -0.000046   0.000094
    22  O   -0.000410  -0.000514   0.003027  -0.000016  -0.000171   0.000018
    23  H   -0.000046   0.000063  -0.000298   0.000070   0.000088  -0.000009
    24  O    0.000189  -0.000074   0.003650  -0.001487  -0.003458  -0.000398
    25  H   -0.002856  -0.005805   0.000421  -0.000007  -0.000240  -0.000024
              13         14         15         16         17         18
     1  H   -0.000012  -0.000049   0.000023   0.000016   0.002777  -0.002894
     2  C   -0.000035  -0.000081   0.000023  -0.000085   0.005011   0.000423
     3  H    0.000005   0.000121   0.000171  -0.000073  -0.009099  -0.000475
     4  H    0.000004   0.000023  -0.000010  -0.000015  -0.000354   0.002146
     5  C    0.000030  -0.000111  -0.000187   0.000044   0.001990   0.002224
     6  C    0.000016   0.001407   0.000531   0.000287  -0.016801   0.009439
     7  H    0.000007   0.000120   0.000016   0.000043  -0.002010   0.000617
     8  O   -0.000001  -0.000029  -0.000009   0.000025  -0.000387  -0.000487
     9  O    0.000016  -0.001036  -0.000221   0.000958  -0.004787  -0.007597
    10  H   -0.000276  -0.000688  -0.001099   0.000571   0.000910   0.000214
    11  C    0.000343  -0.003775  -0.000996  -0.002606   0.005864  -0.008647
    12  H   -0.000761  -0.000838   0.002105  -0.005785   0.005231  -0.008926
    13  H    0.002316  -0.002893  -0.001860   0.000640   0.002764  -0.000268
    14  C   -0.002893   0.025082   0.002955  -0.000048   0.008184   0.003269
    15  H   -0.001860   0.002955   0.010000  -0.003182  -0.005111  -0.000899
    16  H    0.000640  -0.000048  -0.003182   0.010492  -0.007814   0.012315
    17  C    0.002764   0.008184  -0.005111  -0.007814   0.176415  -0.062169
    18  H   -0.000268   0.003269  -0.000899   0.012315  -0.062169   0.173033
    19  C    0.000141   0.000278   0.000816  -0.005022   0.007349  -0.030545
    20  H    0.000030   0.000166  -0.000297  -0.001430  -0.007109  -0.004167
    21  H    0.000016  -0.002468  -0.001421  -0.000972   0.005668  -0.005361
    22  O   -0.000003  -0.001092  -0.000278   0.000344   0.008552  -0.002091
    23  H    0.000000   0.000462   0.000027  -0.000194   0.000379  -0.005396
    24  O   -0.000565   0.007459  -0.000782  -0.002235  -0.205463   0.051645
    25  H   -0.000019  -0.000165  -0.000086   0.000004   0.006261  -0.003172
              19         20         21         22         23         24
     1  H    0.000991   0.000056  -0.000152  -0.000237   0.000039  -0.001132
     2  C    0.000630  -0.000069  -0.000197  -0.000220   0.000314  -0.003123
     3  H    0.002020   0.000075  -0.000526  -0.000998   0.000020   0.005657
     4  H   -0.000984  -0.000060   0.000118   0.000241  -0.000052   0.000556
     5  C   -0.006029  -0.000017   0.001334   0.003056  -0.000782   0.000443
     6  C    0.007997  -0.000814  -0.005318  -0.005400  -0.000055   0.003508
     7  H    0.000637   0.000020  -0.000439  -0.000410  -0.000046   0.000189
     8  O    0.000885   0.000056  -0.000166  -0.000514   0.000063  -0.000074
     9  O   -0.009581  -0.000419   0.004246   0.003027  -0.000298   0.003650
    10  H    0.000126   0.000019   0.000035  -0.000016   0.000070  -0.001487
    11  C    0.003743   0.000335  -0.000046  -0.000171   0.000088  -0.003458
    12  H    0.001213   0.000098   0.000094   0.000018  -0.000009  -0.000398
    13  H    0.000141   0.000030   0.000016  -0.000003   0.000000  -0.000565
    14  C    0.000278   0.000166  -0.002468  -0.001092   0.000462   0.007459
    15  H    0.000816  -0.000297  -0.001421  -0.000278   0.000027  -0.000782
    16  H   -0.005022  -0.001430  -0.000972   0.000344  -0.000194  -0.002235
    17  C    0.007349  -0.007109   0.005668   0.008552   0.000379  -0.205463
    18  H   -0.030545  -0.004167  -0.005361  -0.002091  -0.005396   0.051645
    19  C    0.056623   0.008437  -0.002264  -0.007511   0.005927   0.019002
    20  H    0.008437  -0.000473   0.004088  -0.000686   0.000317   0.001734
    21  H   -0.002264   0.004088   0.003640  -0.000033   0.000347  -0.001002
    22  O   -0.007511  -0.000686  -0.000033   0.014743  -0.000681  -0.002273
    23  H    0.005927   0.000317   0.000347  -0.000681   0.002192  -0.004021
    24  O    0.019002   0.001734  -0.001002  -0.002273  -0.004021   1.012194
    25  H   -0.001231   0.000401   0.000877  -0.001680   0.000060  -0.000683
              25
     1  H   -0.002310
     2  C    0.001920
     3  H   -0.005870
     4  H    0.001936
     5  C    0.026785
     6  C    0.012405
     7  H   -0.002856
     8  O   -0.005805
     9  O    0.000421
    10  H   -0.000007
    11  C   -0.000240
    12  H   -0.000024
    13  H   -0.000019
    14  C   -0.000165
    15  H   -0.000086
    16  H    0.000004
    17  C    0.006261
    18  H   -0.003172
    19  C   -0.001231
    20  H    0.000401
    21  H    0.000877
    22  O   -0.001680
    23  H    0.000060
    24  O   -0.000683
    25  H    0.064045
 Mulliken charges and spin densities:
               1          2
     1  H    0.293490  -0.000287
     2  C   -0.685788   0.028794
     3  H    0.364643  -0.003397
     4  H    0.169017   0.006457
     5  C    0.666422   0.109204
     6  C   -0.098342  -0.091996
     7  H    0.302176   0.001989
     8  O   -0.817368   0.081319
     9  O   -0.653861   0.779477
    10  H    0.268625   0.001564
    11  C   -1.021134  -0.005661
    12  H    0.262955   0.002858
    13  H    0.267491  -0.000363
    14  C   -0.621223   0.036253
    15  H    0.231508   0.000232
    16  H    0.267756  -0.003721
    17  C    1.366077  -0.083749
    18  H    0.378588   0.112231
    19  C   -0.567671   0.053648
    20  H    0.219675   0.000289
    21  H    0.343001   0.000097
    22  O   -0.538677   0.005685
    23  H    0.118405  -0.001231
    24  O   -0.880865   0.879341
    25  H    0.365100   0.090966
 Sum of Mulliken charges =   0.00000   2.00000
 Mulliken charges and spin densities with hydrogens summed into heavy atoms:
               1          2
     2  C    0.141363   0.031567
     5  C    0.666422   0.109204
     6  C    0.568933   0.000958
     8  O   -0.817368   0.081319
     9  O   -0.653861   0.779477
    11  C   -0.222063  -0.001601
    14  C   -0.121959   0.032763
    17  C    1.744664   0.028482
    19  C   -0.004995   0.054035
    22  O   -0.420273   0.004454
    24  O   -0.880865   0.879341
 Electronic spatial extent (au):  <R**2>=           2603.0154
 Charge=              0.0000 electrons
 Dipole moment (field-independent basis, Debye):
    X=             -2.4654    Y=             -0.3693    Z=              0.0092  Tot=              2.4930
 Quadrupole moment (field-independent basis, Debye-Ang):
   XX=            -74.7097   YY=            -68.2244   ZZ=            -68.1863
   XY=             -3.5989   XZ=              3.4306   YZ=             -1.7206
 Traceless Quadrupole moment (field-independent basis, Debye-Ang):
   XX=             -4.3362   YY=              2.1490   ZZ=              2.1872
   XY=             -3.5989   XZ=              3.4306   YZ=             -1.7206
 Octapole moment (field-independent basis, Debye-Ang**2):
  XXX=            -71.3455  YYY=             -6.8814  ZZZ=              4.3651  XYY=              3.0528
  XXY=             -0.7923  XXZ=             -7.5505  XZZ=             11.4905  YZZ=              9.8784
  YYZ=              4.6630  XYZ=             -5.4240
 Hexadecapole moment (field-independent basis, Debye-Ang**3):
 XXXX=          -2645.6352 YYYY=           -666.7581 ZZZZ=           -381.3871 XXXY=            -24.0732
 XXXZ=            -20.8692 YYYX=            -25.4544 YYYZ=              7.1973 ZZZX=              5.3250
 ZZZY=              0.9673 XXYY=           -475.9190 XXZZ=           -443.0199 YYZZ=           -158.3328
 XXYZ=             -0.4394 YYXZ=             -0.3204 ZZXY=             -4.7989
 N-N= 6.348151721733D+02 E-N=-2.617074601666D+03  KE= 5.722845075651D+02
                          Isotropic Fermi Contact Couplings
        Atom                 a.u.       MegaHertz       Gauss      10(-4) cm-1
     1  H(1)              -0.00023      -0.52403      -0.18699      -0.17480
     2  C(13)              0.00363       2.04196       0.72862       0.68113
     3  H(1)              -0.00036      -0.80132      -0.28593      -0.26729
     4  H(1)              -0.00018      -0.41095      -0.14664      -0.13708
     5  C(13)              0.05542      31.15308      11.11619      10.39155
     6  C(13)             -0.03797     -21.34034      -7.61477      -7.11837
     7  H(1)              -0.00112      -2.51170      -0.89624      -0.83781
     8  O(17)              0.00840      -2.54718      -0.90890      -0.84965
     9  O(17)              0.04387     -13.29785      -4.74500      -4.43569
    10  H(1)               0.00028       0.62880       0.22437       0.20974
    11  C(13)              0.00000      -0.00228      -0.00082      -0.00076
    12  H(1)               0.00002       0.03655       0.01304       0.01219
    13  H(1)               0.00012       0.26857       0.09583       0.08958
    14  C(13)              0.01288       7.23930       2.58316       2.41477
    15  H(1)               0.00049       1.09869       0.39204       0.36648
    16  H(1)               0.00015       0.32875       0.11731       0.10966
    17  C(13)             -0.03042     -17.10011      -6.10174      -5.70398
    18  H(1)               0.06033     134.82777      48.10990      44.97370
    19  C(13)              0.01368       7.69119       2.74441       2.56550
    20  H(1)               0.00210       4.68436       1.67150       1.56253
    21  H(1)              -0.00060      -1.34870      -0.48125      -0.44988
    22  O(17)              0.00833      -2.52626      -0.90143      -0.84267
    23  H(1)               0.00021       0.45964       0.16401       0.15332
    24  O(17)              0.03464     -10.50067      -3.74690      -3.50265
    25  H(1)               0.04198      93.82015      33.47736      31.29503
 --------------------------------------------------------
       Center         ----  Spin Dipole Couplings  ----
                      3XX-RR        3YY-RR        3ZZ-RR
 --------------------------------------------------------
     1   Atom       -0.004672      0.000633      0.004039
     2   Atom        0.000118      0.000932     -0.001050
     3   Atom        0.008084     -0.010328      0.002244
     4   Atom        0.000736     -0.003999      0.003263
     5   Atom       -0.010577     -0.066634      0.077211
     6   Atom        0.030072      0.028098     -0.058169
     7   Atom        0.006690     -0.004551     -0.002139
     8   Atom       -0.133368     -0.172668      0.306037
     9   Atom        0.168676      1.047989     -1.216665
    10   Atom        0.001668      0.003995     -0.005663
    11   Atom        0.002312     -0.000056     -0.002256
    12   Atom        0.000185      0.002292     -0.002477
    13   Atom        0.002249     -0.000488     -0.001761
    14   Atom        0.022379     -0.020759     -0.001620
    15   Atom        0.010203     -0.008189     -0.002014
    16   Atom        0.003246     -0.007300      0.004054
    17   Atom        0.011297     -0.013863      0.002566
    18   Atom        0.012483     -0.019960      0.007477
    19   Atom       -0.025804      0.041700     -0.015895
    20   Atom       -0.003039      0.006345     -0.003306
    21   Atom       -0.003579      0.001925      0.001654
    22   Atom        0.001535      0.022076     -0.023611
    23   Atom       -0.001155      0.008729     -0.007574
    24   Atom        1.374156      0.125592     -1.499749
    25   Atom       -0.008856      0.011508     -0.002652
 --------------------------------------------------------
                        XY            XZ            YZ
 --------------------------------------------------------
     1   Atom       -0.003183      0.003126     -0.006838
     2   Atom        0.018676     -0.011753     -0.022051
     3   Atom       -0.004678     -0.001255     -0.001266
     4   Atom       -0.000943      0.003792     -0.004178
     5   Atom       -0.032164      0.106909     -0.053976
     6   Atom       -0.029126      0.031226     -0.013061
     7   Atom        0.010134     -0.009586     -0.007204
     8   Atom       -0.048116      0.180209     -0.160023
     9   Atom       -2.086639      0.658803     -0.863264
    10   Atom        0.008781      0.000399      0.001854
    11   Atom        0.006542      0.002533      0.003216
    12   Atom        0.005297      0.000926      0.003975
    13   Atom        0.003405      0.001523      0.001607
    14   Atom        0.013593      0.028062      0.008597
    15   Atom       -0.001405      0.006842      0.000964
    16   Atom        0.000071      0.005595      0.000479
    17   Atom       -0.063907     -0.010821      0.005973
    18   Atom       -0.016033     -0.028315      0.011047
    19   Atom        0.009173     -0.005715     -0.020216
    20   Atom       -0.006063     -0.000291     -0.006379
    21   Atom       -0.004610     -0.002140     -0.006349
    22   Atom       -0.026999     -0.013486      0.006190
    23   Atom        0.011336     -0.003129      0.001728
    24   Atom       -2.346841     -0.743884      0.572953
    25   Atom        0.004620     -0.006833      0.017887
 --------------------------------------------------------


 ---------------------------------------------------------------------------------
              Anisotropic Spin Dipole Couplings in Principal Axis System
 ---------------------------------------------------------------------------------

       Atom             a.u.   MegaHertz   Gauss  10(-4) cm-1        Axes

              Baa    -0.0062    -3.289    -1.174    -1.097  0.8973  0.4409  0.0205
     1 H(1)   Bbb    -0.0045    -2.399    -0.856    -0.800 -0.3432  0.6677  0.6606
              Bcc     0.0107     5.688     2.030     1.897  0.2775 -0.5998  0.7505
 
              Baa    -0.0236    -3.164    -1.129    -1.055 -0.3084  0.7553  0.5783
     2 C(13)  Bbb    -0.0118    -1.585    -0.566    -0.529  0.7927 -0.1320  0.5951
              Bcc     0.0354     4.750     1.695     1.584  0.5258  0.6420 -0.5580
 
              Baa    -0.0116    -6.198    -2.211    -2.067  0.2362  0.9655  0.1096
     3 H(1)   Bbb     0.0023     1.221     0.436     0.407  0.1028 -0.1370  0.9852
              Bcc     0.0093     4.976     1.776     1.660  0.9662 -0.2215 -0.1316
 
              Baa    -0.0060    -3.200    -1.142    -1.067 -0.1307  0.8825  0.4517
     4 H(1)   Bbb    -0.0014    -0.746    -0.266    -0.249  0.8551  0.3309 -0.3991
              Bcc     0.0074     3.946     1.408     1.316  0.5017 -0.3341  0.7980
 
              Baa    -0.0862   -11.568    -4.128    -3.859 -0.4142  0.7483  0.5181
     5 C(13)  Bbb    -0.0796   -10.684    -3.812    -3.564  0.7366  0.6100 -0.2922
              Bcc     0.1658    22.252     7.940     7.422  0.5347 -0.2606  0.8038
 
              Baa    -0.0683    -9.159    -3.268    -3.055 -0.2912  0.0415  0.9558
     6 C(13)  Bbb     0.0019     0.254     0.091     0.085  0.6211  0.7681  0.1559
              Bcc     0.0664     8.905     3.177     2.970  0.7276 -0.6390  0.2495
 
              Baa    -0.0111    -5.933    -2.117    -1.979 -0.2815  0.8725  0.3995
     7 H(1)   Bbb    -0.0082    -4.365    -1.557    -1.456  0.6092 -0.1592  0.7769
              Bcc     0.0193    10.297     3.674     3.435  0.7414  0.4620 -0.4867
 
              Baa    -0.2226    16.107     5.747     5.373 -0.2114  0.9132  0.3485
     8 O(17)  Bbb    -0.1951    14.115     5.037     4.708  0.9234  0.3035 -0.2351
              Bcc     0.4177   -30.223   -10.784   -10.081  0.3205 -0.2721  0.9073
 
              Baa    -1.5440   111.722    39.865    37.266  0.5725  0.6340  0.5199
     9 O(17)  Bbb    -1.4750   106.729    38.083    35.601 -0.5491 -0.1745  0.8173
              Bcc     3.0190  -218.450   -77.949   -72.867 -0.6089  0.7534 -0.2483
 
              Baa    -0.0068    -3.653    -1.304    -1.219  0.5217 -0.5360  0.6637
    10 H(1)   Bbb    -0.0050    -2.668    -0.952    -0.890 -0.5498  0.3837  0.7420
              Bcc     0.0118     6.321     2.255     2.108  0.6524  0.7520  0.0945
 
              Baa    -0.0058    -0.781    -0.279    -0.260 -0.5262  0.7827 -0.3324
    11 C(13)  Bbb    -0.0034    -0.452    -0.161    -0.151 -0.4655  0.0621  0.8829
              Bcc     0.0092     1.232     0.440     0.411  0.7117  0.6193  0.3317
 
              Baa    -0.0057    -3.038    -1.084    -1.013  0.4594 -0.6209  0.6351
    12 H(1)   Bbb    -0.0023    -1.208    -0.431    -0.403 -0.6917  0.1984  0.6944
              Bcc     0.0080     4.245     1.515     1.416  0.5572  0.7583  0.3383
 
              Baa    -0.0031    -1.656    -0.591    -0.552 -0.3362  0.7706 -0.5415
    13 H(1)   Bbb    -0.0021    -1.131    -0.404    -0.377 -0.5261  0.3233  0.7866
              Bcc     0.0052     2.786     0.994     0.929  0.7812  0.5493  0.2967
 
              Baa    -0.0247    -3.317    -1.184    -1.107 -0.2346  0.9691 -0.0756
    14 C(13)  Bbb    -0.0201    -2.700    -0.963    -0.901 -0.5356 -0.0639  0.8421
              Bcc     0.0448     6.017     2.147     2.007  0.8112  0.2381  0.5340
 
              Baa    -0.0088    -4.692    -1.674    -1.565  0.1830  0.9306 -0.3170
    15 H(1)   Bbb    -0.0045    -2.406    -0.859    -0.803 -0.3640  0.3636  0.8575
              Bcc     0.0133     7.098     2.533     2.368  0.9132 -0.0415  0.4053
 
              Baa    -0.0073    -3.908    -1.394    -1.303  0.0211  0.9984 -0.0524
    16 H(1)   Bbb    -0.0019    -1.038    -0.370    -0.346  0.7324 -0.0511 -0.6790
              Bcc     0.0093     4.946     1.765     1.650  0.6806  0.0241  0.7323
 
              Baa    -0.0665    -8.923    -3.184    -2.976  0.6372  0.7700  0.0332
    17 C(13)  Bbb     0.0003     0.043     0.015     0.014  0.1239 -0.1449  0.9817
              Bcc     0.0662     8.880     3.169     2.962  0.7607 -0.6214 -0.1878
 
              Baa    -0.0266   -14.175    -5.058    -4.728  0.4036  0.9141  0.0391
    18 H(1)   Bbb    -0.0176    -9.414    -3.359    -3.140  0.5714 -0.2853  0.7695
              Bcc     0.0442    23.589     8.417     7.868  0.7145 -0.2883 -0.6375
 
              Baa    -0.0284    -3.813    -1.361    -1.272  0.9089  0.0014  0.4171
    19 C(13)  Bbb    -0.0211    -2.835    -1.012    -0.946 -0.3937  0.3331  0.8567
              Bcc     0.0495     6.648     2.372     2.218  0.1378  0.9429 -0.3033
 
              Baa    -0.0086    -4.610    -1.645    -1.538  0.5811  0.5063  0.6372
    20 H(1)   Bbb    -0.0029    -1.533    -0.547    -0.511  0.7338  0.0126 -0.6792
              Bcc     0.0115     6.143     2.192     2.049 -0.3519  0.8623 -0.3642
 
              Baa    -0.0089    -4.767    -1.701    -1.590  0.6754  0.5643  0.4748
    21 H(1)   Bbb     0.0005     0.257     0.092     0.086  0.7172 -0.3527 -0.6009
              Bcc     0.0085     4.511     1.609     1.505 -0.1716  0.7464 -0.6430
 
              Baa    -0.0303     2.190     0.782     0.731  0.4931  0.1531  0.8564
    22 O(17)  Bbb    -0.0129     0.933     0.333     0.311  0.6512  0.5878 -0.4800
              Bcc     0.0432    -3.123    -1.114    -1.042 -0.5768  0.7944  0.1901
 
              Baa    -0.0117    -6.231    -2.223    -2.078  0.6349 -0.4082  0.6560
    23 H(1)   Bbb    -0.0045    -2.390    -0.853    -0.797 -0.5434  0.3677  0.7547
              Bcc     0.0162     8.620     3.076     2.875  0.5493  0.8356 -0.0116
 
              Baa    -1.6814   121.667    43.414    40.584 -0.0285 -0.3356  0.9416
    24 O(17)  Bbb    -1.6783   121.443    43.334    40.509  0.6271  0.7275  0.2783
              Bcc     3.3598  -243.109   -86.748   -81.093  0.7784 -0.5984 -0.1897
 
              Baa    -0.0206   -10.992    -3.922    -3.666  0.5747 -0.4598  0.6770
    25 H(1)   Bbb    -0.0031    -1.635    -0.583    -0.545  0.8184  0.3235 -0.4750
              Bcc     0.0237    12.627     4.505     4.212 -0.0006  0.8270  0.5622
 

 ---------------------------------------------------------------------------------

 Calling FoFJK, ICntrl=      2127 FMM=F ISym2X=0 I1Cent= 0 IOpClX= 1 NMat=1 NMatS=1 NMatT=0.
 ***** Axes restored to original set *****
 -------------------------------------------------------------------
 Center     Atomic                   Forces (Hartrees/Bohr)
 Number     Number              X              Y              Z
 -------------------------------------------------------------------
      1        1          -0.001161836   -0.003457726    0.001328899
      2        6          -0.000023416   -0.000005913   -0.000791077
      3        1          -0.002553678    0.000835140   -0.001831550
      4        1           0.002182420   -0.001063250   -0.003245084
      5        6          -0.014760447   -0.005095297   -0.000433090
      6        6           0.000790400    0.005388754    0.000319154
      7        1           0.002483511    0.000810087    0.002687029
      8        8           0.021801042    0.005489293   -0.000837988
      9        8          -0.006864153   -0.006507732    0.002965980
     10        1          -0.000026377   -0.001176388   -0.003683848
     11        6          -0.000387391   -0.000743033   -0.000165262
     12        1           0.002494435   -0.002615581    0.001805167
     13        1          -0.003731751   -0.001617937    0.001465586
     14        6          -0.000728957   -0.000420876    0.000376826
     15        1          -0.003114518    0.001930597   -0.001505396
     16        1          -0.000437116    0.000707438    0.004098762
     17        6          -0.001289569   -0.000253712    0.003149137
     18        1           0.002582552   -0.001518286    0.002493898
     19        6          -0.003411345   -0.000036632    0.003620380
     20        1          -0.002440216    0.002336656   -0.000885847
     21        1           0.000832781    0.001119103    0.002877117
     22        8           0.007768570    0.005780425    0.007851992
     23        1          -0.001053999   -0.002263030   -0.011889895
     24        8           0.001137542   -0.000533197   -0.009151776
     25        1          -0.000088488    0.002911097   -0.000619112
 -------------------------------------------------------------------
 Cartesian Forces:  Max     0.021801042 RMS     0.004458504

 GradGradGradGradGradGradGradGradGradGradGradGradGradGradGradGradGradGrad
 Berny optimization.
 FormGI is forming the generalized inverse of G from B-inverse, IUseBI=4.
 Internal  Forces:  Max     0.022496813 RMS     0.003362048
 Search for a local minimum.
 Step number   1 out of a maximum of  137
 All quantities printed in internal units (Hartrees-Bohrs-Radians)
 Mixed Optimization -- RFO/linear search
 Second derivative matrix not updated -- first step.
 ITU=  0
     Eigenvalues ---    0.00230   0.00232   0.00238   0.00280   0.00352
     Eigenvalues ---    0.00490   0.00711   0.01167   0.01601   0.02900
     Eigenvalues ---    0.03097   0.03417   0.03866   0.04035   0.04695
     Eigenvalues ---    0.04764   0.05356   0.05511   0.05544   0.05908
     Eigenvalues ---    0.06514   0.07176   0.07302   0.07625   0.08317
     Eigenvalues ---    0.08420   0.09364   0.09600   0.11267   0.11472
     Eigenvalues ---    0.12268   0.13415   0.14903   0.16000   0.16000
     Eigenvalues ---    0.16000   0.16000   0.16000   0.16000   0.16200
     Eigenvalues ---    0.17683   0.19429   0.19911   0.21932   0.23948
     Eigenvalues ---    0.24998   0.25000   0.27007   0.28490   0.29303
     Eigenvalues ---    0.30586   0.31760   0.31943   0.33569   0.33593
     Eigenvalues ---    0.33825   0.33842   0.34016   0.34042   0.34138
     Eigenvalues ---    0.34172   0.34240   0.34427   0.34581   0.41493
     Eigenvalues ---    0.51884   0.52504   0.56304   1.02637
 RFO step:  Lambda=-3.51366464D-03 EMin= 2.30000000D-03
 Linear search not attempted -- first point.
 Iteration  1 RMS(Cart)=  0.07810067 RMS(Int)=  0.00115261
 Iteration  2 RMS(Cart)=  0.00183349 RMS(Int)=  0.00005704
 Iteration  3 RMS(Cart)=  0.00000102 RMS(Int)=  0.00005703
 Iteration  4 RMS(Cart)=  0.00000000 RMS(Int)=  0.00005703
 Variable       Old X    -DE/DX   Delta X   Delta X   Delta X     New X
                                 (Linear)    (Quad)   (Total)
    R1        2.07260  -0.00386   0.00000  -0.01123  -0.01123   2.06137
    R2        2.07041  -0.00308   0.00000  -0.00891  -0.00891   2.06150
    R3        2.06361  -0.00403   0.00000  -0.01155  -0.01155   2.05206
    R4        2.84249  -0.00588   0.00000  -0.01821  -0.01821   2.82428
    R5        3.01962  -0.00856   0.00000  -0.03524  -0.03524   2.98438
    R6        2.27601  -0.02250   0.00000  -0.02184  -0.02184   2.25416
    R7        2.08022  -0.00374   0.00000  -0.01103  -0.01103   2.06919
    R8        2.52928  -0.01050   0.00000  -0.01810  -0.01810   2.51118
    R9        2.10798  -0.00340   0.00000  -0.00978  -0.00978   2.09820
   R10        4.20001  -0.00052   0.00000  -0.02048  -0.02049   4.17952
   R11        2.06927  -0.00385   0.00000  -0.01112  -0.01112   2.05815
   R12        2.07303  -0.00400   0.00000  -0.01163  -0.01163   2.06140
   R13        2.07098  -0.00431   0.00000  -0.01250  -0.01250   2.05848
   R14        2.89376  -0.00633   0.00000  -0.02133  -0.02133   2.87243
   R15        2.07598  -0.00396   0.00000  -0.01157  -0.01157   2.06441
   R16        2.07627  -0.00417   0.00000  -0.01219  -0.01219   2.06408
   R17        2.91080  -0.00737   0.00000  -0.02557  -0.02557   2.88524
   R18        2.11950  -0.00433   0.00000  -0.01436  -0.01436   2.10514
   R19        2.93132  -0.00710   0.00000  -0.02596  -0.02595   2.90538
   R20        2.58011  -0.00922   0.00000  -0.01765  -0.01765   2.56246
   R21        2.08063  -0.00347   0.00000  -0.01022  -0.01022   2.07041
   R22        2.06615  -0.00303   0.00000  -0.00872  -0.00872   2.05744
   R23        2.68362  -0.00914   0.00000  -0.02125  -0.02126   2.66236
   R24        1.84120  -0.01213   0.00000  -0.02294  -0.02294   1.81825
   R25        4.31712  -0.00092   0.00000  -0.02216  -0.02216   4.29496
    A1        1.86371   0.00048   0.00000   0.00127   0.00125   1.86496
    A2        1.92552   0.00049   0.00000   0.00446   0.00446   1.92998
    A3        1.89489  -0.00029   0.00000  -0.00184  -0.00185   1.89304
    A4        1.93228   0.00083   0.00000   0.00516   0.00516   1.93743
    A5        1.92648  -0.00139   0.00000  -0.00924  -0.00925   1.91723
    A6        1.91992  -0.00012   0.00000   0.00008   0.00008   1.92000
    A7        2.03521  -0.00332   0.00000  -0.01323  -0.01346   2.02174
    A8        2.18962   0.00179   0.00000   0.00692   0.00669   2.19631
    A9        2.05829   0.00153   0.00000   0.00589   0.00566   2.06395
   A10        1.87413   0.00196   0.00000   0.01706   0.01711   1.89124
   A11        1.95497  -0.00173   0.00000  -0.01379  -0.01390   1.94107
   A12        1.73332  -0.00186   0.00000  -0.02110  -0.02126   1.71206
   A13        2.01935   0.00034   0.00000   0.00947   0.00948   2.02883
   A14        1.93341   0.00046   0.00000   0.00655   0.00665   1.94006
   A15        1.92713   0.00053   0.00000  -0.00230  -0.00258   1.92455
   A16        1.97897  -0.00099   0.00000  -0.00893  -0.00892   1.97005
   A17        1.88567   0.00042   0.00000   0.00131   0.00130   1.88697
   A18        1.88664   0.00037   0.00000   0.00288   0.00288   1.88952
   A19        1.93497  -0.00039   0.00000  -0.00269  -0.00270   1.93228
   A20        1.88158   0.00053   0.00000   0.00384   0.00384   1.88543
   A21        1.93959  -0.00068   0.00000  -0.00445  -0.00446   1.93513
   A22        1.93334  -0.00019   0.00000  -0.00048  -0.00048   1.93286
   A23        1.92208   0.00070   0.00000   0.00449   0.00448   1.92656
   A24        1.92285   0.00069   0.00000   0.00275   0.00272   1.92557
   A25        1.97941  -0.00199   0.00000  -0.01022  -0.01023   1.96918
   A26        1.86357  -0.00022   0.00000   0.00323   0.00322   1.86678
   A27        1.88732   0.00054   0.00000   0.00172   0.00173   1.88904
   A28        1.88450   0.00036   0.00000  -0.00131  -0.00131   1.88318
   A29        1.89294  -0.00005   0.00000  -0.00065  -0.00063   1.89231
   A30        1.99369  -0.00125   0.00000  -0.00662  -0.00663   1.98706
   A31        1.99496   0.00012   0.00000  -0.00107  -0.00107   1.99389
   A32        1.83629   0.00090   0.00000   0.00514   0.00512   1.84141
   A33        1.79372  -0.00031   0.00000  -0.00093  -0.00095   1.79277
   A34        1.93332   0.00074   0.00000   0.00515   0.00515   1.93848
   A35        2.68214   0.00013   0.00000  -0.00121  -0.00127   2.68087
   A36        1.90577   0.00007   0.00000  -0.00111  -0.00110   1.90466
   A37        1.92899  -0.00061   0.00000  -0.00767  -0.00768   1.92132
   A38        1.93604  -0.00081   0.00000  -0.00252  -0.00252   1.93353
   A39        1.89232   0.00006   0.00000   0.00145   0.00142   1.89374
   A40        1.93079   0.00040   0.00000   0.00448   0.00447   1.93526
   A41        1.86935   0.00091   0.00000   0.00551   0.00549   1.87484
   A42        1.85330  -0.00064   0.00000  -0.00552  -0.00555   1.84775
   A43        1.86832   0.00001   0.00000  -0.00110  -0.00112   1.86721
   A44        1.95563  -0.00017   0.00000  -0.00492  -0.00494   1.95068
   A45        2.60937   0.00005   0.00000   0.00232   0.00229   2.61166
    D1        1.14273   0.00001   0.00000   0.02530   0.02533   1.16806
    D2       -2.01109  -0.00033   0.00000  -0.01583  -0.01584  -2.02692
    D3       -0.89453   0.00039   0.00000   0.03004   0.03005  -0.86448
    D4        2.23484   0.00005   0.00000  -0.01109  -0.01111   2.22373
    D5       -3.03188   0.00036   0.00000   0.02966   0.02968  -3.00220
    D6        0.09748   0.00001   0.00000  -0.01147  -0.01149   0.08600
    D7       -2.79920  -0.00050   0.00000  -0.06187  -0.06188  -2.86108
    D8       -0.56391   0.00020   0.00000  -0.04652  -0.04662  -0.61053
    D9        1.47095  -0.00086   0.00000  -0.06575  -0.06558   1.40537
   D10        0.35367  -0.00018   0.00000  -0.02397  -0.02402   0.32965
   D11        2.58896   0.00051   0.00000  -0.00862  -0.00876   2.58020
   D12       -1.65937  -0.00054   0.00000  -0.02784  -0.02772  -1.68709
   D13        1.51088  -0.00239   0.00000  -0.05716  -0.05709   1.45379
   D14       -2.61661  -0.00089   0.00000  -0.03783  -0.03780  -2.65441
   D15       -0.40334   0.00049   0.00000  -0.02298  -0.02292  -0.42626
   D16       -1.78505   0.00198   0.00000   0.06055   0.06052  -1.72453
   D17        2.53110   0.00052   0.00000   0.04935   0.04939   2.58050
   D18        0.27084  -0.00072   0.00000   0.03335   0.03343   0.30427
   D19        0.91917  -0.00016   0.00000   0.01378   0.01386   0.93302
   D20       -1.11206   0.00017   0.00000   0.00263   0.00264  -1.10942
   D21        3.11998  -0.00041   0.00000  -0.00570  -0.00571   3.11427
   D22        1.00550  -0.00001   0.00000   0.00104   0.00104   1.00654
   D23        3.07368   0.00035   0.00000   0.00574   0.00575   3.07943
   D24        1.02253  -0.00023   0.00000  -0.00259  -0.00260   1.01993
   D25       -1.09195   0.00017   0.00000   0.00415   0.00415  -1.08780
   D26        0.98246   0.00026   0.00000   0.00416   0.00417   0.98663
   D27       -1.06868  -0.00032   0.00000  -0.00418  -0.00418  -1.07286
   D28        3.10002   0.00008   0.00000   0.00257   0.00257   3.10259
   D29        0.94431  -0.00030   0.00000  -0.00819  -0.00818   0.93614
   D30        2.98586   0.00004   0.00000  -0.00619  -0.00619   2.97967
   D31       -1.04505   0.00004   0.00000  -0.00601  -0.00600  -1.05105
   D32        3.08126  -0.00034   0.00000  -0.00801  -0.00800   3.07326
   D33       -1.16038   0.00000   0.00000  -0.00601  -0.00601  -1.16639
   D34        1.09190   0.00000   0.00000  -0.00583  -0.00582   1.08607
   D35       -1.19158  -0.00013   0.00000  -0.00402  -0.00402  -1.19561
   D36        0.84996   0.00021   0.00000  -0.00202  -0.00204   0.84792
   D37        3.10224   0.00021   0.00000  -0.00184  -0.00185   3.10039
   D38        2.05625  -0.00050   0.00000  -0.00211  -0.00209   2.05415
   D39       -0.08395   0.00049   0.00000   0.00314   0.00317  -0.08078
   D40       -2.10865  -0.00055   0.00000  -0.00414  -0.00412  -2.11278
   D41        0.93515  -0.00021   0.00000  -0.00518  -0.00517   0.92998
   D42       -1.14497   0.00004   0.00000  -0.00160  -0.00160  -1.14657
   D43        3.06745  -0.00019   0.00000  -0.00195  -0.00195   3.06549
   D44        3.00908  -0.00037   0.00000  -0.00626  -0.00627   3.00281
   D45        0.92895  -0.00012   0.00000  -0.00269  -0.00270   0.92626
   D46       -1.14181  -0.00035   0.00000  -0.00303  -0.00305  -1.14486
   D47       -1.34770   0.00005   0.00000  -0.00252  -0.00250  -1.35020
   D48        2.85536   0.00031   0.00000   0.00106   0.00107   2.85643
   D49        0.78460   0.00008   0.00000   0.00071   0.00072   0.78532
   D50       -0.82573   0.00015   0.00000   0.00428   0.00426  -0.82147
   D51        1.26620  -0.00038   0.00000  -0.00488  -0.00489   1.26130
   D52        1.29192  -0.00003   0.00000   0.00421   0.00419   1.29611
   D53       -2.89934  -0.00056   0.00000  -0.00495  -0.00497  -2.90431
   D54       -2.93218   0.00079   0.00000   0.01165   0.01167  -2.92051
   D55       -0.84025   0.00027   0.00000   0.00249   0.00251  -0.83774
   D56       -0.62226   0.00072   0.00000  -0.01552  -0.01551  -0.63776
   D57        1.40276  -0.00013   0.00000  -0.02550  -0.02548   1.37728
         Item               Value     Threshold  Converged?
 Maximum Force            0.022497     0.000450     NO 
 RMS     Force            0.003362     0.000300     NO 
 Maximum Displacement     0.361241     0.001800     NO 
 RMS     Displacement     0.078003     0.001200     NO 
 Predicted change in Energy=-1.824081D-03
 GradGradGradGradGradGradGradGradGradGradGradGradGradGradGradGradGradGrad

                          Input orientation:                          
 ---------------------------------------------------------------------
 Center     Atomic      Atomic             Coordinates (Angstroms)
 Number     Number       Type             X           Y           Z
 ---------------------------------------------------------------------
      1          1           0       -1.632332    2.050642    0.656732
      2          6           0       -1.984536    1.125148    1.114253
      3          1           0       -1.098563    0.551200    1.389391
      4          1           0       -2.596080    1.338822    1.985774
      5          6           0       -2.783604    0.370655    0.101384
      6          6           0       -1.976798   -0.183220   -1.138117
      7          1           0       -2.691518   -0.449900   -1.923618
      8          8           0       -3.946029    0.114382    0.178764
      9          8           0       -1.002192    0.649400   -1.488480
     10          1           0        3.090932    2.046142    0.867053
     11          6           0        3.155489    1.799354   -0.191777
     12          1           0        2.380763    2.358472   -0.718209
     13          1           0        4.123578    2.134519   -0.561970
     14          6           0        2.985129    0.304269   -0.406644
     15          1           0        3.800286   -0.244118    0.071076
     16          1           0        3.023227    0.067315   -1.472215
     17          6           0        1.664271   -0.226704    0.145192
     18          1           0        0.834082    0.378210   -0.285896
     19          6           0        1.363485   -1.680710   -0.253777
     20          1           0        2.217054   -2.311506    0.018032
     21          1           0        1.211824   -1.749423   -1.329719
     22          8           0        0.184278   -2.136066    0.368326
     23          1           0        0.259191   -1.880769    1.292988
     24          8           0        1.504859   -0.044432    1.479391
     25          1           0       -1.553637   -1.089860   -0.656714
 ---------------------------------------------------------------------
                    Distance matrix (angstroms):
                    1          2          3          4          5
     1  H    0.000000
     2  C    1.090831   0.000000
     3  H    1.752148   1.090901   0.000000
     4  H    1.789372   1.085906   1.794040   0.000000
     5  C    2.110970   1.494547   2.128596   2.126838   0.000000
     6  C    2.886222   2.604814   2.774701   3.529705   1.579264
     7  H    3.746036   3.494174   3.809952   4.300230   2.186875
     8  O    3.054628   2.396714   3.124819   2.566497   1.192852
     9  O    2.638653   2.822331   2.881158   3.884099   2.403912
    10  H    4.727946   5.164274   4.478790   5.839002   6.156596
    11  C    4.868916   5.346038   4.706903   6.167200   6.115549
    12  H    4.253252   4.892325   4.451283   5.755013   5.594090
    13  H    5.884111   6.413861   5.795296   7.230348   7.159638
    14  C    5.049904   5.261610   4.468025   6.159858   5.791439
    15  H    5.926403   6.035501   5.135095   6.861870   6.612599
    16  H    5.490012   5.734677   5.041040   6.719452   6.023912
    17  C    4.039253   4.010034   3.128325   4.897877   4.488022
    18  H    3.125503   3.234647   2.563518   4.224839   3.638363
    19  C    4.871030   4.577509   3.707169   5.459974   4.640321
    20  H    5.852695   5.537657   4.590101   6.353201   5.675166
    21  H    5.145455   4.944985   4.245505   5.918605   4.744073
    22  O    4.572940   3.986939   3.147961   4.735122   3.893999
    23  H    4.408931   3.755236   2.786982   4.358703   3.968303
    24  O    3.861097   3.698260   2.672206   4.357467   4.523507
    25  H    3.405009   2.868494   2.662089   3.737370   2.054419
                    6          7          8          9         10
     6  C    0.000000
     7  H    1.094968   0.000000
     8  O    2.387595   2.512413   0.000000
     9  O    1.328860   2.061948   3.425219   0.000000
    10  H    5.888349   6.888745   7.329684   4.924742   0.000000
    11  C    5.582699   6.499685   7.308077   4.504458   1.089124
    12  H    5.062101   5.921825   6.772651   3.867639   1.764920
    13  H    6.551217   7.414772   8.351538   5.416411   1.765297
    14  C    5.039188   5.924044   6.958427   4.145866   2.160468
    15  H    5.902589   6.794459   7.755354   5.127805   2.526273
    16  H    5.017434   5.755831   7.162296   4.067319   3.064721
    17  C    3.860849   4.827286   5.620759   3.247532   2.778899
    18  H    2.990406   3.974639   4.809883   2.211708   3.033919
    19  C    3.765903   4.554812   5.621422   3.542645   4.257906
    20  H    4.843003   5.597291   6.625282   4.626023   4.524776
    21  H    3.557670   4.156628   5.687947   3.268245   4.771077
    22  O    3.279212   4.045537   4.707429   3.551657   5.117444
    23  H    3.713704   4.593542   4.786022   3.966032   4.860125
    24  O    4.358044   5.417975   5.606161   3.946513   2.694640
    25  H    1.110320   1.819167   2.805666   2.005231   5.807615
                   11         12         13         14         15
    11  C    0.000000
    12  H    1.090845   0.000000
    13  H    1.089300   1.764077   0.000000
    14  C    1.520023   2.163812   2.161020   0.000000
    15  H    2.158850   3.067815   2.482575   1.092441   0.000000
    16  H    2.158002   2.496134   2.512498   1.092264   1.755721
    17  C    2.538147   2.818149   3.481902   1.526801   2.137371
    18  H    2.723498   2.549619   3.739201   2.155702   3.051735
    19  C    3.914840   4.191127   4.719011   2.567730   2.847336
    20  H    4.221831   4.730492   4.872204   2.759089   2.604521
    21  H    4.203161   4.314530   4.914545   2.866065   3.305798
    22  O    4.962796   5.119178   5.883998   3.794810   4.091862
    23  H    4.912878   5.149481   5.873405   3.885084   4.087915
    24  O    2.986122   3.372032   3.971481   2.422791   2.700409
    25  H    5.544329   5.232044   6.529652   4.754631   5.468953
                   16         17         18         19         20
    16  H    0.000000
    17  C    2.132889   0.000000
    18  H    2.509256   1.113990   0.000000
    19  C    2.700912   1.537459   2.126135   0.000000
    20  H    2.920538   2.160587   3.039664   1.095611   0.000000
    21  H    2.569440   2.167659   2.399808   1.088749   1.772811
    22  O    4.037588   2.426073   2.678029   1.408862   2.070184
    23  H    4.368212   2.455120   2.815380   1.911013   2.375767
    24  O    3.321130   1.355994   1.935150   2.387732   2.789698
    25  H    4.790801   3.426809   2.827355   3.003508   4.020672
                   21         22         23         24         25
    21  H    0.000000
    22  O    2.022054   0.000000
    23  H    2.793449   0.962179   0.000000
    24  O    3.299085   2.711703   2.226785   0.000000
    25  H    2.921598   2.272796   2.777269   3.874308   0.000000
 Stoichiometry    C7H14O4(3)
 Framework group  C1[X(C7H14O4)]
 Deg. of freedom    69
 Full point group                 C1      NOp   1
 Largest Abelian subgroup         C1      NOp   1
 Largest concise Abelian subgroup C1      NOp   1
                         Standard orientation:                         
 ---------------------------------------------------------------------
 Center     Atomic      Atomic             Coordinates (Angstroms)
 Number     Number       Type             X           Y           Z
 ---------------------------------------------------------------------
      1          1           0        1.615619   -2.033821    0.712469
      2          6           0        1.968664   -1.100819    1.153807
      3          1           0        1.083323   -0.517319    1.410254
      4          1           0        2.572418   -1.299487    2.034263
      5          6           0        2.779125   -0.370810    0.132088
      6          6           0        1.984582    0.161378   -1.124715
      7          1           0        2.706622    0.408703   -1.909854
      8          8           0        3.942121   -0.118353    0.213345
      9          8           0        1.008773   -0.673728   -1.465688
     10          1           0       -3.109057   -2.003345    0.885626
     11          6           0       -3.164240   -1.777902   -0.178480
     12          1           0       -2.388126   -2.351188   -0.687335
     13          1           0       -4.131015   -2.116095   -0.549352
     14          6           0       -2.985120   -0.288306   -0.422387
     15          1           0       -3.801337    0.273444    0.037669
     16          1           0       -3.013841   -0.072953   -1.492826
     17          6           0       -1.666067    0.247737    0.128865
     18          1           0       -0.835448   -0.369647   -0.283303
     19          6           0       -1.355297    1.691909   -0.297243
     20          1           0       -2.207938    2.332029   -0.045026
     21          1           0       -1.194985    1.737975   -1.373139
     22          8           0       -0.178792    2.154435    0.324688
     23          1           0       -0.262075    1.918389    1.253738
     24          8           0       -1.517859    0.091973    1.467705
     25          1           0        1.562017    1.079578   -0.665195
 ---------------------------------------------------------------------
 Rotational constants (GHZ):           1.5279721           0.5164716           0.4763403
 Standard basis: Aug-CC-pVTZ (5D, 7F)
 There are   955 symmetry adapted cartesian basis functions of A   symmetry.
 There are   828 symmetry adapted basis functions of A   symmetry.
   828 basis functions,  1170 primitive gaussians,   955 cartesian basis functions
    45 alpha electrons       43 beta electrons
       nuclear repulsion energy       643.0703693066 Hartrees.
 NAtoms=   25 NActive=   25 NUniq=   25 SFac= 1.00D+00 NAtFMM=   60 NAOKFM=F Big=F
 Integral buffers will be    131072 words long.
 Raffenetti 2 integral format.
 Two-electron integral symmetry is turned on.
 Nuclear repulsion after empirical dispersion term =      643.0550020992 Hartrees.
 One-electron integrals computed using PRISM.
 NBasis=   828 RedAO= T EigKep=  2.82D-06  NBF=   828
 NBsUse=   828 1.00D-06 EigRej= -1.00D+00 NBFU=   828
 Initial guess from the checkpoint file:  "Reverse-wb-opt.chk"
 B after Tr=     0.000000    0.000000    0.000000
         Rot=    0.999957    0.007932    0.003214    0.003492 Ang=   1.06 deg.
 Initial guess <Sx>= 0.0000 <Sy>= 0.0000 <Sz>= 1.0000 <S**2>= 2.0113 S= 1.0038
 ExpMin= 2.53D-02 ExpMax= 1.53D+04 ExpMxC= 5.22D+02 IAcc=3 IRadAn=         7 AccDes= 0.00D+00
 Harris functional with IExCor= 4639 and IRadAn=       7 diagonalized for initial guess.
 HarFok:  IExCor= 4639 AccDes= 0.00D+00 IRadAn=         7 IDoV= 1 UseB2=F ITyADJ=14
 ICtDFT=  3500011 ScaDFX=  1.000000  1.000000  1.000000  1.000000
 FoFCou: FMM=F IPFlag=           0 FMFlag=      100000 FMFlg1=           0
         NFxFlg=           0 DoJE=T BraDBF=F KetDBF=T FulRan=T
         wScrn=  0.000000 ICntrl=       500 IOpCl=  0 I1Cent=   200000004 NGrid=           0
         NMat0=    1 NMatS0=      1 NMatT0=    0 NMatD0=    1 NMtDS0=    0 NMtDT0=    0
 Petite list used in FoFCou.
 Requested convergence on RMS density matrix=1.00D-08 within 128 cycles.
 Requested convergence on MAX density matrix=1.00D-06.
 Requested convergence on             energy=1.00D-06.
 No special actions if energy rises.
 Restarting incremental Fock formation.
 SCF Done:  E(UwB97XD) =  -575.962477228     A.U. after   25 cycles
            NFock= 25  Conv=0.34D-08     -V/T= 2.0058
 <Sx>= 0.0000 <Sy>= 0.0000 <Sz>= 1.0000 <S**2>= 2.0113 S= 1.0038
 <L.S>=  0.00000000000    
 Annihilation of the first spin contaminant:
 S**2 before annihilation     2.0113,   after     2.0001
 Calling FoFJK, ICntrl=      2127 FMM=F ISym2X=0 I1Cent= 0 IOpClX= 1 NMat=1 NMatS=1 NMatT=0.
 ***** Axes restored to original set *****
 -------------------------------------------------------------------
 Center     Atomic                   Forces (Hartrees/Bohr)
 Number     Number              X              Y              Z
 -------------------------------------------------------------------
      1        1           0.000189332    0.000049328    0.000432551
      2        6           0.000260208    0.001281724   -0.000311332
      3        1          -0.000184562    0.000080273   -0.000010095
      4        1           0.000176817    0.000038851    0.000048703
      5        6          -0.002736218   -0.004202110    0.002538718
      6        6           0.002463994    0.003191309   -0.001134982
      7        1           0.000001334    0.000172318   -0.000014879
      8        8           0.001501236    0.001705728   -0.000594531
      9        8          -0.000925189   -0.001746664   -0.001213584
     10        1           0.000012039    0.000101268   -0.000030717
     11        6           0.000635492    0.000232276   -0.000283793
     12        1          -0.000012973    0.000063443    0.000018847
     13        1          -0.000099657    0.000385544    0.000138402
     14        6          -0.000037964    0.000373731   -0.000433831
     15        1          -0.000024694   -0.000085308   -0.000091176
     16        1           0.000218557   -0.000077083   -0.000017494
     17        6           0.000961720   -0.001005010    0.002311774
     18        1          -0.001191211    0.000805738    0.000136002
     19        6          -0.002748618   -0.000427949    0.000312755
     20        1           0.000369509   -0.000043459   -0.000270803
     21        1           0.000442531    0.000127626   -0.000319127
     22        8           0.001361456    0.000151884    0.000460839
     23        1          -0.001094319   -0.000142555   -0.000121533
     24        8          -0.000097202    0.000058546   -0.001462700
     25        1           0.000558380   -0.001089450   -0.000088014
 -------------------------------------------------------------------
 Cartesian Forces:  Max     0.004202110 RMS     0.001083253

 GradGradGradGradGradGradGradGradGradGradGradGradGradGradGradGradGradGrad
 Berny optimization.
 Using GEDIIS/GDIIS optimizer.
 FormGI is forming the generalized inverse of G from B-inverse, IUseBI=4.
 Internal  Forces:  Max     0.001867961 RMS     0.000506952
 Search for a local minimum.
 Step number   2 out of a maximum of  137
 All quantities printed in internal units (Hartrees-Bohrs-Radians)
 Mixed Optimization -- En-DIIS/RFO-DIIS
 Update second derivatives using D2CorX and points    1    2
 DE= -1.82D-03 DEPred=-1.82D-03 R= 9.98D-01
 TightC=F SS=  1.41D+00  RLast= 1.97D-01 DXNew= 5.0454D-01 5.9245D-01
 Trust test= 9.98D-01 RLast= 1.97D-01 DXMaxT set to 5.05D-01
 ITU=  1  0
 Use linear search instead of GDIIS.
     Eigenvalues ---    0.00229   0.00232   0.00238   0.00280   0.00352
     Eigenvalues ---    0.00526   0.00711   0.01160   0.01572   0.02853
     Eigenvalues ---    0.03101   0.03476   0.03894   0.04066   0.04708
     Eigenvalues ---    0.04788   0.05356   0.05549   0.05558   0.05952
     Eigenvalues ---    0.06490   0.07166   0.07337   0.07671   0.08319
     Eigenvalues ---    0.08349   0.09300   0.09685   0.11184   0.11331
     Eigenvalues ---    0.12194   0.13216   0.14886   0.15958   0.16000
     Eigenvalues ---    0.16000   0.16000   0.16000   0.16050   0.16212
     Eigenvalues ---    0.17548   0.19429   0.19977   0.21975   0.24564
     Eigenvalues ---    0.24900   0.25019   0.27206   0.28833   0.29756
     Eigenvalues ---    0.30642   0.31832   0.32586   0.33569   0.33657
     Eigenvalues ---    0.33833   0.33909   0.34028   0.34085   0.34150
     Eigenvalues ---    0.34190   0.34294   0.34532   0.34832   0.41234
     Eigenvalues ---    0.50660   0.52544   0.55485   1.00197
 RFO step:  Lambda=-6.13325563D-04 EMin= 2.29373476D-03
 Quartic linear search produced a step of  0.00825.
 Iteration  1 RMS(Cart)=  0.03830074 RMS(Int)=  0.00114498
 Iteration  2 RMS(Cart)=  0.00196065 RMS(Int)=  0.00040040
 Iteration  3 RMS(Cart)=  0.00000252 RMS(Int)=  0.00040040
 Iteration  4 RMS(Cart)=  0.00000000 RMS(Int)=  0.00040040
 Variable       Old X    -DE/DX   Delta X   Delta X   Delta X     New X
                                 (Linear)    (Quad)   (Total)
    R1        2.06137  -0.00008  -0.00009  -0.00201  -0.00210   2.05927
    R2        2.06150  -0.00019  -0.00007  -0.00198  -0.00206   2.05945
    R3        2.05206  -0.00005  -0.00010  -0.00198  -0.00208   2.04999
    R4        2.82428   0.00108  -0.00015   0.00050   0.00035   2.82464
    R5        2.98438   0.00169  -0.00029   0.00151   0.00121   2.98559
    R6        2.25416  -0.00187  -0.00018  -0.00530  -0.00548   2.24868
    R7        2.06919  -0.00003  -0.00009  -0.00184  -0.00194   2.06725
    R8        2.51118  -0.00179  -0.00015  -0.00618  -0.00637   2.50481
    R9        2.09820   0.00065  -0.00008   0.00030   0.00016   2.09836
   R10        4.17952  -0.00038  -0.00017  -0.01619  -0.01634   4.16318
   R11        2.05815  -0.00001  -0.00009  -0.00179  -0.00188   2.05627
   R12        2.06140   0.00003  -0.00010  -0.00175  -0.00184   2.05956
   R13        2.05848  -0.00002  -0.00010  -0.00203  -0.00213   2.05634
   R14        2.87243   0.00081  -0.00018  -0.00061  -0.00079   2.87164
   R15        2.06441  -0.00002  -0.00010  -0.00188  -0.00197   2.06244
   R16        2.06408   0.00004  -0.00010  -0.00181  -0.00191   2.06217
   R17        2.88524   0.00120  -0.00021   0.00017  -0.00004   2.88519
   R18        2.10514   0.00076  -0.00012   0.00021   0.00013   2.10527
   R19        2.90538   0.00069  -0.00021  -0.00126  -0.00142   2.90395
   R20        2.56246  -0.00142  -0.00015  -0.00555  -0.00570   2.55676
   R21        2.07041   0.00025  -0.00008  -0.00088  -0.00097   2.06944
   R22        2.05744   0.00025  -0.00007  -0.00066  -0.00074   2.05670
   R23        2.66236  -0.00060  -0.00018  -0.00459  -0.00474   2.65762
   R24        1.81825  -0.00024  -0.00019  -0.00410  -0.00429   1.81397
   R25        4.29496  -0.00060  -0.00018  -0.02511  -0.02532   4.26964
    A1        1.86496  -0.00022   0.00001  -0.00091  -0.00090   1.86406
    A2        1.92998  -0.00031   0.00004  -0.00055  -0.00052   1.92946
    A3        1.89304   0.00070  -0.00002   0.00459   0.00457   1.89761
    A4        1.93743  -0.00014   0.00004  -0.00093  -0.00089   1.93655
    A5        1.91723  -0.00017  -0.00008  -0.00288  -0.00295   1.91428
    A6        1.92000   0.00014   0.00000   0.00074   0.00073   1.92073
    A7        2.02174  -0.00030  -0.00011  -0.00132  -0.00401   2.01773
    A8        2.19631  -0.00011   0.00006   0.00271   0.00019   2.19650
    A9        2.06395   0.00045   0.00005   0.00467   0.00212   2.06608
   A10        1.89124   0.00020   0.00014   0.00484   0.00495   1.89619
   A11        1.94107   0.00114  -0.00011   0.00408   0.00402   1.94509
   A12        1.71206  -0.00127  -0.00018  -0.01095  -0.01109   1.70097
   A13        2.02883  -0.00079   0.00008  -0.00152  -0.00143   2.02739
   A14        1.94006   0.00008   0.00005   0.00032   0.00046   1.94051
   A15        1.92455   0.00061  -0.00002   0.00195   0.00176   1.92632
   A16        1.97005  -0.00029  -0.00007  -0.00853  -0.00883   1.96122
   A17        1.88697  -0.00008   0.00001  -0.00109  -0.00109   1.88588
   A18        1.88952  -0.00028   0.00002  -0.00090  -0.00087   1.88864
   A19        1.93228   0.00003  -0.00002  -0.00044  -0.00047   1.93181
   A20        1.88543  -0.00024   0.00003  -0.00050  -0.00047   1.88496
   A21        1.93513  -0.00005  -0.00004  -0.00125  -0.00128   1.93385
   A22        1.93286   0.00059   0.00000   0.00407   0.00406   1.93692
   A23        1.92656  -0.00005   0.00004   0.00089   0.00093   1.92749
   A24        1.92557  -0.00020   0.00002  -0.00031  -0.00029   1.92527
   A25        1.96918   0.00050  -0.00008   0.00130   0.00121   1.97039
   A26        1.86678  -0.00001   0.00003  -0.00166  -0.00163   1.86515
   A27        1.88904  -0.00022   0.00001  -0.00083  -0.00081   1.88823
   A28        1.88318  -0.00005  -0.00001   0.00043   0.00042   1.88361
   A29        1.89231  -0.00031  -0.00001  -0.00484  -0.00485   1.88746
   A30        1.98706   0.00035  -0.00005   0.00152   0.00145   1.98851
   A31        1.99389   0.00004  -0.00001   0.00239   0.00236   1.99625
   A32        1.84141  -0.00014   0.00004  -0.00123  -0.00117   1.84024
   A33        1.79277   0.00000  -0.00001  -0.00278  -0.00279   1.78998
   A34        1.93848  -0.00002   0.00004   0.00373   0.00376   1.94223
   A35        2.68087  -0.00016  -0.00001  -0.00051  -0.00057   2.68031
   A36        1.90466  -0.00030  -0.00001  -0.00280  -0.00282   1.90184
   A37        1.92132  -0.00046  -0.00006  -0.00492  -0.00500   1.91631
   A38        1.93353   0.00084  -0.00002   0.00659   0.00655   1.94008
   A39        1.89374  -0.00004   0.00001  -0.00392  -0.00393   1.88981
   A40        1.93526  -0.00014   0.00004   0.00187   0.00191   1.93717
   A41        1.87484   0.00009   0.00005   0.00297   0.00303   1.87787
   A42        1.84775   0.00117  -0.00005   0.00961   0.00954   1.85729
   A43        1.86721  -0.00077  -0.00001  -0.00568  -0.00580   1.86140
   A44        1.95068  -0.00046  -0.00004  -0.00448  -0.00447   1.94621
   A45        2.61166   0.00014   0.00002  -0.00105  -0.00137   2.61029
    D1        1.16806  -0.00044   0.00021  -0.06909  -0.06883   1.09923
    D2       -2.02692   0.00036  -0.00013   0.06804   0.06784  -1.95908
    D3       -0.86448  -0.00048   0.00025  -0.06902  -0.06871  -0.93319
    D4        2.22373   0.00031  -0.00009   0.06811   0.06796   2.29169
    D5       -3.00220  -0.00029   0.00024  -0.06644  -0.06614  -3.06834
    D6        0.08600   0.00051  -0.00009   0.07069   0.07053   0.15653
    D7       -2.86108   0.00010  -0.00051   0.00822   0.00771  -2.85337
    D8       -0.61053   0.00006  -0.00038   0.01298   0.01267  -0.59786
    D9        1.40537   0.00050  -0.00054   0.01111   0.01050   1.41587
   D10        0.32965  -0.00062  -0.00020  -0.11793  -0.11813   0.21151
   D11        2.58020  -0.00066  -0.00007  -0.11318  -0.11317   2.46703
   D12       -1.68709  -0.00022  -0.00023  -0.11504  -0.11534  -1.80243
   D13        1.45379  -0.00103  -0.00047  -0.03988  -0.04031   1.41348
   D14       -2.65441  -0.00042  -0.00031  -0.03090  -0.03113  -2.68555
   D15       -0.42626  -0.00043  -0.00019  -0.02997  -0.03011  -0.45637
   D16       -1.72453  -0.00004   0.00050   0.05954   0.06009  -1.66444
   D17        2.58050   0.00033   0.00041   0.05931   0.05974   2.64023
   D18        0.30427   0.00083   0.00028   0.05950   0.05984   0.36411
   D19        0.93302  -0.00015   0.00011   0.01434   0.01440   0.94743
   D20       -1.10942  -0.00012   0.00002  -0.00188  -0.00186  -1.11127
   D21        3.11427   0.00005  -0.00005  -0.00019  -0.00024   3.11403
   D22        1.00654  -0.00010   0.00001  -0.00141  -0.00140   1.00514
   D23        3.07943  -0.00001   0.00005   0.00061   0.00065   3.08008
   D24        1.01993   0.00016  -0.00002   0.00229   0.00227   1.02220
   D25       -1.08780   0.00002   0.00003   0.00108   0.00111  -1.08669
   D26        0.98663  -0.00006   0.00003  -0.00062  -0.00059   0.98604
   D27       -1.07286   0.00010  -0.00003   0.00106   0.00103  -1.07184
   D28        3.10259  -0.00004   0.00002  -0.00015  -0.00013   3.10246
   D29        0.93614  -0.00005  -0.00007  -0.01159  -0.01166   0.92447
   D30        2.97967  -0.00022  -0.00005  -0.01544  -0.01549   2.96418
   D31       -1.05105   0.00012  -0.00005  -0.00641  -0.00645  -1.05751
   D32        3.07326   0.00006  -0.00007  -0.01019  -0.01026   3.06300
   D33       -1.16639  -0.00011  -0.00005  -0.01405  -0.01409  -1.18048
   D34        1.08607   0.00023  -0.00005  -0.00501  -0.00506   1.08102
   D35       -1.19561  -0.00010  -0.00003  -0.01233  -0.01237  -1.20798
   D36        0.84792  -0.00026  -0.00002  -0.01619  -0.01620   0.83173
   D37        3.10039   0.00007  -0.00002  -0.00715  -0.00716   3.09323
   D38        2.05415  -0.00008  -0.00002  -0.00940  -0.00943   2.04472
   D39       -0.08078  -0.00025   0.00003  -0.00789  -0.00788  -0.08866
   D40       -2.11278  -0.00017  -0.00003  -0.01037  -0.01042  -2.12319
   D41        0.92998  -0.00005  -0.00004   0.00324   0.00321   0.93319
   D42       -1.14657   0.00046  -0.00001   0.01268   0.01266  -1.13392
   D43        3.06549   0.00012  -0.00002   0.00800   0.00799   3.07348
   D44        3.00281  -0.00032  -0.00005  -0.00267  -0.00271   3.00010
   D45        0.92626   0.00019  -0.00002   0.00678   0.00674   0.93300
   D46       -1.14486  -0.00016  -0.00003   0.00210   0.00207  -1.14279
   D47       -1.35020  -0.00040  -0.00002  -0.00488  -0.00489  -1.35509
   D48        2.85643   0.00011   0.00001   0.00456   0.00456   2.86099
   D49        0.78532  -0.00024   0.00001  -0.00012  -0.00011   0.78521
   D50       -0.82147   0.00013   0.00004   0.00295   0.00300  -0.81846
   D51        1.26130  -0.00019  -0.00004  -0.00017  -0.00023   1.26107
   D52        1.29611   0.00022   0.00003   0.00514   0.00520   1.30131
   D53       -2.90431  -0.00010  -0.00004   0.00202   0.00196  -2.90234
   D54       -2.92051   0.00015   0.00010   0.00324   0.00335  -2.91716
   D55       -0.83774  -0.00018   0.00002   0.00013   0.00012  -0.83762
   D56       -0.63776  -0.00022  -0.00013  -0.04143  -0.04147  -0.67923
   D57        1.37728   0.00048  -0.00021  -0.03561  -0.03578   1.34150
         Item               Value     Threshold  Converged?
 Maximum Force            0.001868     0.000450     NO 
 RMS     Force            0.000507     0.000300     NO 
 Maximum Displacement     0.197616     0.001800     NO 
 RMS     Displacement     0.039202     0.001200     NO 
 Predicted change in Energy=-3.361470D-04
 GradGradGradGradGradGradGradGradGradGradGradGradGradGradGradGradGradGrad

                          Input orientation:                          
 ---------------------------------------------------------------------
 Center     Atomic      Atomic             Coordinates (Angstroms)
 Number     Number       Type             X           Y           Z
 ---------------------------------------------------------------------
      1          1           0       -1.527758    1.989096    0.647090
      2          6           0       -1.925022    1.090811    1.119057
      3          1           0       -1.068606    0.484162    1.412690
      4          1           0       -2.530895    1.349625    1.980880
      5          6           0       -2.749106    0.347185    0.117993
      6          6           0       -1.968759   -0.185548   -1.148246
      7          1           0       -2.695348   -0.438674   -1.925876
      8          8           0       -3.929153    0.199435    0.158580
      9          8           0       -0.997708    0.643817   -1.503406
     10          1           0        3.047794    2.071396    0.854269
     11          6           0        3.123617    1.811054   -0.199535
     12          1           0        2.347982    2.354909   -0.738451
     13          1           0        4.089833    2.152512   -0.565525
     14          6           0        2.966647    0.312243   -0.394790
     15          1           0        3.781562   -0.223327    0.095337
     16          1           0        3.015751    0.061275   -1.455657
     17          6           0        1.646389   -0.223219    0.154074
     18          1           0        0.818416    0.379324   -0.284712
     19          6           0        1.349644   -1.677422   -0.244301
     20          1           0        2.203820   -2.303933    0.033382
     21          1           0        1.213614   -1.743931   -1.322075
     22          8           0        0.167918   -2.138957    0.362606
     23          1           0        0.221348   -1.886526    1.287187
     24          8           0        1.476083   -0.033543    1.482823
     25          1           0       -1.544904   -1.099945   -0.682173
 ---------------------------------------------------------------------
                    Distance matrix (angstroms):
                    1          2          3          4          5
     1  H    0.000000
     2  C    1.089719   0.000000
     3  H    1.749797   1.089813   0.000000
     4  H    1.787233   1.084806   1.791690   0.000000
     5  C    2.113648   1.494733   2.125814   2.126700   0.000000
     6  C    2.854258   2.602243   2.795921   3.530464   1.579907
     7  H    3.725250   3.493472   3.826739   4.299744   2.190402
     8  O    3.034506   2.394495   3.136334   2.568821   1.189953
     9  O    2.591402   2.817273   2.921323   3.871573   2.405061
    10  H    4.580979   5.075487   4.447010   5.736896   6.092542
    11  C    4.731148   5.267466   4.683444   6.077880   6.060744
    12  H    4.132179   4.827716   4.449739   5.675279   5.544796
    13  H    5.749301   6.335891   5.771154   7.138826   7.106159
    14  C    4.908872   5.179414   4.424908   6.078070   5.738815
    15  H    5.778245   5.944751   5.075439   6.773224   6.555579
    16  H    5.364840   5.665716   5.008814   6.650933   5.982616
    17  C    3.900335   3.925920   3.075012   4.822941   4.432498
    18  H    2.994019   3.162790   2.540279   4.158398   3.590323
    19  C    4.745247   4.499478   3.642252   5.401206   4.585852
    20  H    5.721137   5.454385   4.514946   6.289575   5.618457
    21  H    5.032715   4.883229   4.201412   5.873751   4.706348
    22  O    4.471808   3.922247   3.084221   4.698149   3.840542
    23  H    4.299947   3.674195   2.701832   4.304501   3.896162
    24  O    3.716527   3.600557   2.597764   4.268147   4.456449
    25  H    3.362946   2.861526   2.669214   3.750256   2.045618
                    6          7          8          9         10
     6  C    0.000000
     7  H    1.093944   0.000000
     8  O    2.387289   2.504878   0.000000
     9  O    1.325490   2.057243   3.398977   0.000000
    10  H    5.854030   6.856627   7.257135   4.895171   0.000000
    11  C    5.551465   6.473167   7.243420   4.477482   1.088131
    12  H    5.025545   5.886362   6.697250   3.834923   1.762633
    13  H    6.520171   7.389417   8.285105   5.388771   1.763020
    14  C    5.017342   5.913230   6.918887   4.129780   2.159017
    15  H    5.883376   6.788374   7.722554   5.113642   2.525895
    16  H    5.000076   5.752191   7.131377   4.055797   3.062249
    17  C    3.842753   4.819055   5.591541   3.238864   2.778393
    18  H    2.972056   3.963468   4.771612   2.203061   3.021673
    19  C    3.748947   4.552378   5.616992   3.533207   4.259602
    20  H    4.826408   5.596403   6.625396   4.615271   4.530966
    21  H    3.547714   4.165124   5.693599   3.259473   4.759980
    22  O    3.265558   4.040594   4.721831   3.547465   5.124694
    23  H    3.690695   4.574621   4.780339   3.959311   4.882762
    24  O    4.337345   5.402240   5.569961   3.936498   2.701134
    25  H    1.110405   1.818680   2.842515   2.003635   5.788863
                   11         12         13         14         15
    11  C    0.000000
    12  H    1.089871   0.000000
    13  H    1.088171   1.762076   0.000000
    14  C    1.519605   2.161790   2.162704   0.000000
    15  H    2.158367   3.065559   2.485233   1.091396   0.000000
    16  H    2.156665   2.494205   2.513814   1.091254   1.753010
    17  C    2.538801   2.817015   3.483151   1.526778   2.135980
    18  H    2.714969   2.539367   3.731651   2.152095   3.047598
    19  C    3.913880   4.183367   4.720193   2.568290   2.853764
    20  H    4.222961   4.724545   4.876028   2.758553   2.611902
    21  H    4.188810   4.292772   4.901762   2.856717   3.303883
    22  O    4.965355   5.114669   5.887237   3.796698   4.098718
    23  H    4.930072   5.159027   5.891651   3.898756   4.106320
    24  O    2.991193   3.376236   3.975709   2.422144   2.697475
    25  H    5.522857   5.205166   6.507100   4.736134   5.453826
                   16         17         18         19         20
    16  H    0.000000
    17  C    2.132445   0.000000
    18  H    2.510089   1.114060   0.000000
    19  C    2.695620   1.536707   2.124627   0.000000
    20  H    2.910443   2.157468   3.036511   1.095098   0.000000
    21  H    2.554273   2.163071   2.395937   1.088359   1.769569
    22  O    4.032029   2.428871   2.680282   1.406352   2.068937
    23  H    4.373307   2.466025   2.821602   1.913696   2.382530
    24  O    3.318770   1.352980   1.930587   2.387736   2.790189
    25  H    4.769307   3.413548   2.816292   2.983894   4.001817
                   21         22         23         24         25
    21  H    0.000000
    22  O    2.021800   0.000000
    23  H    2.795206   0.959910   0.000000
    24  O    3.295720   2.720101   2.246371   0.000000
    25  H    2.904069   2.259395   2.759843   3.866625   0.000000
 Stoichiometry    C7H14O4(3)
 Framework group  C1[X(C7H14O4)]
 Deg. of freedom    69
 Full point group                 C1      NOp   1
 Largest Abelian subgroup         C1      NOp   1
 Largest concise Abelian subgroup C1      NOp   1
                         Standard orientation:                         
 ---------------------------------------------------------------------
 Center     Atomic      Atomic             Coordinates (Angstroms)
 Number     Number       Type             X           Y           Z
 ---------------------------------------------------------------------
      1          1           0        1.509304   -1.961765    0.718927
      2          6           0        1.905286   -1.052833    1.171174
      3          1           0        1.048358   -0.435085    1.439041
      4          1           0        2.500538   -1.291025    2.046242
      5          6           0        2.743533   -0.339538    0.159849
      6          6           0        1.979448    0.162394   -1.128694
      7          1           0        2.715617    0.391725   -1.904694
      8          8           0        3.923698   -0.195562    0.209555
      9          8           0        1.008739   -0.672192   -1.472374
     10          1           0       -3.068560   -2.019887    0.877530
     11          6           0       -3.131687   -1.787446   -0.183608
     12          1           0       -2.352571   -2.348637   -0.699225
     13          1           0       -4.095313   -2.134612   -0.551055
     14          6           0       -2.966047   -0.295028   -0.416961
     15          1           0       -3.783942    0.256739    0.049672
     16          1           0       -3.002421   -0.072255   -1.484614
     17          6           0       -1.649563    0.249508    0.132037
     18          1           0       -0.819466   -0.367892   -0.281348
     19          6           0       -1.342125    1.691346   -0.301614
     20          1           0       -2.196552    2.328513   -0.050193
     21          1           0       -1.193998    1.728523   -1.379204
     22          8           0       -0.165121    2.164095    0.305837
     23          1           0       -0.229786    1.936641    1.236165
     24          8           0       -1.494664    0.094658    1.467172
     25          1           0        1.554503    1.090617   -0.691863
 ---------------------------------------------------------------------
 Rotational constants (GHZ):           1.5251717           0.5244138           0.4836405
 Standard basis: Aug-CC-pVTZ (5D, 7F)
 There are   955 symmetry adapted cartesian basis functions of A   symmetry.
 There are   828 symmetry adapted basis functions of A   symmetry.
   828 basis functions,  1170 primitive gaussians,   955 cartesian basis functions
    45 alpha electrons       43 beta electrons
       nuclear repulsion energy       645.2956911337 Hartrees.
 NAtoms=   25 NActive=   25 NUniq=   25 SFac= 1.00D+00 NAtFMM=   60 NAOKFM=F Big=F
 Integral buffers will be    131072 words long.
 Raffenetti 2 integral format.
 Two-electron integral symmetry is turned on.
 Nuclear repulsion after empirical dispersion term =      645.2800803975 Hartrees.
 One-electron integrals computed using PRISM.
 NBasis=   828 RedAO= T EigKep=  2.76D-06  NBF=   828
 NBsUse=   828 1.00D-06 EigRej= -1.00D+00 NBFU=   828
 Initial guess from the checkpoint file:  "Reverse-wb-opt.chk"
 B after Tr=     0.000000    0.000000    0.000000
         Rot=    0.999995    0.002773    0.000993    0.001196 Ang=   0.36 deg.
 Initial guess <Sx>= 0.0000 <Sy>= 0.0000 <Sz>= 1.0000 <S**2>= 2.0113 S= 1.0038
 ExpMin= 2.53D-02 ExpMax= 1.53D+04 ExpMxC= 5.22D+02 IAcc=3 IRadAn=         7 AccDes= 0.00D+00
 Harris functional with IExCor= 4639 and IRadAn=       7 diagonalized for initial guess.
 HarFok:  IExCor= 4639 AccDes= 0.00D+00 IRadAn=         7 IDoV= 1 UseB2=F ITyADJ=14
 ICtDFT=  3500011 ScaDFX=  1.000000  1.000000  1.000000  1.000000
 FoFCou: FMM=F IPFlag=           0 FMFlag=      100000 FMFlg1=           0
         NFxFlg=           0 DoJE=T BraDBF=F KetDBF=T FulRan=T
         wScrn=  0.000000 ICntrl=       500 IOpCl=  0 I1Cent=   200000004 NGrid=           0
         NMat0=    1 NMatS0=      1 NMatT0=    0 NMatD0=    1 NMtDS0=    0 NMtDT0=    0
 Petite list used in FoFCou.
 Requested convergence on RMS density matrix=1.00D-08 within 128 cycles.
 Requested convergence on MAX density matrix=1.00D-06.
 Requested convergence on             energy=1.00D-06.
 No special actions if energy rises.
 SCF Done:  E(UwB97XD) =  -575.962199867     A.U. after   20 cycles
            NFock= 20  Conv=0.63D-08     -V/T= 2.0057
 <Sx>= 0.0000 <Sy>= 0.0000 <Sz>= 1.0000 <S**2>= 2.0114 S= 1.0038
 <L.S>=  0.00000000000    
 Annihilation of the first spin contaminant:
 S**2 before annihilation     2.0114,   after     2.0001
 Calling FoFJK, ICntrl=      2127 FMM=F ISym2X=0 I1Cent= 0 IOpClX= 1 NMat=1 NMatS=1 NMatT=0.
 ***** Axes restored to original set *****
 -------------------------------------------------------------------
 Center     Atomic                   Forces (Hartrees/Bohr)
 Number     Number              X              Y              Z
 -------------------------------------------------------------------
      1        1          -0.000446272   -0.000001327   -0.000745075
      2        6           0.001152424   -0.003644733    0.002460515
      3        1           0.000831718    0.000370299    0.000976790
      4        1          -0.000229560    0.000035881    0.000751723
      5        6          -0.001148261    0.011813104   -0.005532986
      6        6           0.002907060   -0.000858159    0.000416230
      7        1          -0.000893050    0.000010060    0.000083841
      8        8          -0.002318115   -0.004404147    0.002521628
      9        8          -0.000422059   -0.001391953   -0.000413554
     10        1          -0.000022056    0.000248902    0.000694078
     11        6           0.000018219   -0.000070328   -0.000023479
     12        1          -0.000465377    0.000433823   -0.000348552
     13        1           0.000589842    0.000268684   -0.000195666
     14        6           0.000209128    0.000077644   -0.000400538
     15        1           0.000550150   -0.000339328    0.000294797
     16        1           0.000133835   -0.000165777   -0.000694140
     17        6           0.000438764   -0.000236516    0.001386549
     18        1          -0.001595642    0.000848813   -0.000219956
     19        6          -0.000635041   -0.000044817   -0.000395281
     20        1           0.000547445   -0.000469005    0.000090758
     21        1          -0.000112883   -0.000140760   -0.000563562
     22        8          -0.000401531   -0.000656002   -0.001180650
     23        1          -0.000127205    0.000526753    0.001743835
     24        8          -0.000111942    0.000005623    0.000188361
     25        1           0.001550407   -0.002216733   -0.000895667
 -------------------------------------------------------------------
 Cartesian Forces:  Max     0.011813104 RMS     0.001869316

 GradGradGradGradGradGradGradGradGradGradGradGradGradGradGradGradGradGrad
 Berny optimization.
 Using GEDIIS/GDIIS optimizer.
 FormGI is forming the generalized inverse of G from B-inverse, IUseBI=4.
 Internal  Forces:  Max     0.002931639 RMS     0.000777137
 Search for a local minimum.
 Step number   3 out of a maximum of  137
 All quantities printed in internal units (Hartrees-Bohrs-Radians)
 Mixed Optimization -- En-DIIS/RFO-DIIS
 Swapping is turned off.
 Update second derivatives using D2CorX and points    1    2    3
 DE=  2.77D-04 DEPred=-3.36D-04 R=-8.25D-01
 Trust test=-8.25D-01 RLast= 2.99D-01 DXMaxT set to 2.52D-01
 ITU= -1  1  0
     Eigenvalues ---    0.00204   0.00232   0.00238   0.00265   0.00352
     Eigenvalues ---    0.00709   0.01008   0.01397   0.02236   0.02694
     Eigenvalues ---    0.03099   0.03467   0.03872   0.04025   0.04698
     Eigenvalues ---    0.04783   0.05331   0.05532   0.05557   0.05959
     Eigenvalues ---    0.06466   0.07175   0.07384   0.07662   0.08331
     Eigenvalues ---    0.08397   0.09264   0.09749   0.10984   0.11273
     Eigenvalues ---    0.12203   0.13132   0.14823   0.15958   0.16000
     Eigenvalues ---    0.16000   0.16000   0.16046   0.16169   0.16556
     Eigenvalues ---    0.17318   0.19392   0.19944   0.21981   0.24460
     Eigenvalues ---    0.24863   0.25206   0.27168   0.28849   0.29639
     Eigenvalues ---    0.30663   0.31812   0.32250   0.33500   0.33657
     Eigenvalues ---    0.33831   0.33893   0.33945   0.34080   0.34166
     Eigenvalues ---    0.34194   0.34305   0.34535   0.34938   0.40009
     Eigenvalues ---    0.47605   0.52517   0.55228   0.97405
 En-DIIS/RFO-DIIS/Sim-DIIS IScMMF=       -3 using points:     3    2
 RFO step:  Lambda=-1.08090122D-03.
 DidBck=T Rises=T En-DIIS coefs:    0.42269    0.57731
 Iteration  1 RMS(Cart)=  0.03732535 RMS(Int)=  0.00067850
 Iteration  2 RMS(Cart)=  0.00102385 RMS(Int)=  0.00007399
 Iteration  3 RMS(Cart)=  0.00000097 RMS(Int)=  0.00007398
 Variable       Old X    -DE/DX   Delta X   Delta X   Delta X     New X
                                 (Linear)    (Quad)   (Total)
    R1        2.05927   0.00016   0.00121  -0.00250  -0.00129   2.05798
    R2        2.05945   0.00071   0.00119  -0.00185  -0.00066   2.05879
    R3        2.04999   0.00073   0.00120  -0.00196  -0.00076   2.04923
    R4        2.82464   0.00142  -0.00020   0.00111   0.00091   2.82554
    R5        2.98559   0.00282  -0.00070   0.00373   0.00303   2.98862
    R6        2.24868   0.00293   0.00316  -0.00572  -0.00255   2.24613
    R7        2.06725   0.00053   0.00112  -0.00196  -0.00084   2.06641
    R8        2.50481  -0.00135   0.00368  -0.00822  -0.00454   2.50027
    R9        2.09836   0.00180  -0.00009   0.00169   0.00162   2.09998
   R10        4.16318  -0.00026   0.00943  -0.02159  -0.01217   4.15101
   R11        2.05627   0.00073   0.00108  -0.00172  -0.00064   2.05563
   R12        2.05956   0.00072   0.00106  -0.00171  -0.00065   2.05891
   R13        2.05634   0.00067   0.00123  -0.00210  -0.00087   2.05548
   R14        2.87164   0.00090   0.00046  -0.00066  -0.00020   2.87143
   R15        2.06244   0.00071   0.00114  -0.00186  -0.00072   2.06172
   R16        2.06217   0.00072   0.00110  -0.00180  -0.00070   2.06147
   R17        2.88519   0.00128   0.00003   0.00043   0.00045   2.88564
   R18        2.10527   0.00140  -0.00008   0.00090   0.00081   2.10608
   R19        2.90395   0.00101   0.00082  -0.00132  -0.00051   2.90344
   R20        2.55676   0.00020   0.00329  -0.00658  -0.00329   2.55347
   R21        2.06944   0.00072   0.00056  -0.00073  -0.00017   2.06927
   R22        2.05670   0.00058   0.00043  -0.00057  -0.00014   2.05656
   R23        2.65762   0.00025   0.00274  -0.00556  -0.00283   2.65480
   R24        1.81397   0.00181   0.00248  -0.00430  -0.00183   1.81214
   R25        4.26964  -0.00039   0.01462  -0.03037  -0.01573   4.25390
    A1        1.86406  -0.00003   0.00052  -0.00078  -0.00026   1.86379
    A2        1.92946   0.00035   0.00030  -0.00044  -0.00013   1.92932
    A3        1.89761  -0.00157  -0.00264   0.00131  -0.00132   1.89628
    A4        1.93655  -0.00075   0.00051  -0.00168  -0.00117   1.93538
    A5        1.91428   0.00190   0.00170   0.00072   0.00243   1.91670
    A6        1.92073   0.00009  -0.00042   0.00088   0.00046   1.92119
    A7        2.01773   0.00094   0.00232  -0.00210  -0.00026   2.01748
    A8        2.19650  -0.00050  -0.00011   0.00128   0.00070   2.19720
    A9        2.06608  -0.00023  -0.00123   0.00360   0.00190   2.06798
   A10        1.89619  -0.00077  -0.00286   0.00373   0.00088   1.89708
   A11        1.94509   0.00024  -0.00232   0.00446   0.00213   1.94722
   A12        1.70097   0.00089   0.00640  -0.00925  -0.00286   1.69811
   A13        2.02739   0.00019   0.00083  -0.00093  -0.00010   2.02729
   A14        1.94051  -0.00029  -0.00026  -0.00028  -0.00056   1.93995
   A15        1.92632  -0.00016  -0.00102   0.00111   0.00012   1.92644
   A16        1.96122   0.00004   0.00510  -0.01162  -0.00649   1.95474
   A17        1.88588  -0.00007   0.00063  -0.00118  -0.00055   1.88533
   A18        1.88864  -0.00008   0.00050  -0.00103  -0.00052   1.88812
   A19        1.93181   0.00008   0.00027  -0.00043  -0.00015   1.93165
   A20        1.88496  -0.00008   0.00027  -0.00053  -0.00026   1.88470
   A21        1.93385   0.00010   0.00074  -0.00131  -0.00057   1.93328
   A22        1.93692   0.00005  -0.00234   0.00433   0.00198   1.93891
   A23        1.92749  -0.00002  -0.00054   0.00098   0.00045   1.92793
   A24        1.92527  -0.00003   0.00017  -0.00019  -0.00003   1.92525
   A25        1.97039   0.00004  -0.00070   0.00099   0.00029   1.97068
   A26        1.86515  -0.00002   0.00094  -0.00177  -0.00083   1.86433
   A27        1.88823  -0.00002   0.00047  -0.00087  -0.00040   1.88783
   A28        1.88361   0.00005  -0.00024   0.00069   0.00045   1.88406
   A29        1.88746  -0.00014   0.00280  -0.00539  -0.00259   1.88487
   A30        1.98851  -0.00005  -0.00084   0.00131   0.00048   1.98899
   A31        1.99625   0.00009  -0.00137   0.00295   0.00159   1.99784
   A32        1.84024  -0.00003   0.00068  -0.00207  -0.00140   1.83884
   A33        1.78998   0.00011   0.00161  -0.00263  -0.00102   1.78896
   A34        1.94223   0.00002  -0.00217   0.00437   0.00221   1.94444
   A35        2.68031  -0.00023   0.00033  -0.00131  -0.00099   2.67932
   A36        1.90184   0.00009   0.00163  -0.00282  -0.00119   1.90065
   A37        1.91631   0.00005   0.00289  -0.00531  -0.00241   1.91390
   A38        1.94008  -0.00002  -0.00378   0.00680   0.00302   1.94310
   A39        1.88981  -0.00005   0.00227  -0.00424  -0.00196   1.88785
   A40        1.93717  -0.00010  -0.00110   0.00210   0.00099   1.93817
   A41        1.87787   0.00003  -0.00175   0.00315   0.00139   1.87927
   A42        1.85729   0.00027  -0.00551   0.01049   0.00498   1.86227
   A43        1.86140  -0.00036   0.00335  -0.00756  -0.00418   1.85723
   A44        1.94621  -0.00012   0.00258  -0.00529  -0.00272   1.94350
   A45        2.61029   0.00029   0.00079  -0.00123  -0.00036   2.60994
    D1        1.09923   0.00186   0.03973   0.02395   0.06365   1.16288
    D2       -1.95908  -0.00127  -0.03917  -0.01627  -0.05540  -2.01448
    D3       -0.93319   0.00173   0.03967   0.02374   0.06337  -0.86982
    D4        2.29169  -0.00140  -0.03923  -0.01648  -0.05568   2.23601
    D5       -3.06834   0.00135   0.03818   0.02479   0.06293  -3.00541
    D6        0.15653  -0.00178  -0.04072  -0.01543  -0.05611   0.10042
    D7       -2.85337  -0.00133  -0.00445  -0.05802  -0.06250  -2.91587
    D8       -0.59786  -0.00150  -0.00732  -0.05294  -0.06032  -0.65817
    D9        1.41587  -0.00116  -0.00606  -0.05482  -0.06090   1.35497
   D10        0.21151   0.00154   0.06820  -0.02107   0.04717   0.25869
   D11        2.46703   0.00136   0.06533  -0.01599   0.04935   2.51638
   D12       -1.80243   0.00170   0.06659  -0.01787   0.04877  -1.75366
   D13        1.41348   0.00042   0.02327  -0.04648  -0.02322   1.39026
   D14       -2.68555  -0.00028   0.01797  -0.03816  -0.02020  -2.70575
   D15       -0.45637  -0.00068   0.01738  -0.03833  -0.02096  -0.47733
   D16       -1.66444  -0.00010  -0.03469   0.06608   0.03138  -1.63306
   D17        2.64023   0.00043  -0.03449   0.06643   0.03194   2.67217
   D18        0.36411   0.00055  -0.03455   0.06699   0.03243   0.39654
   D19        0.94743   0.00058  -0.00832   0.02325   0.01495   0.96237
   D20       -1.11127  -0.00001   0.00107  -0.00215  -0.00108  -1.11235
   D21        3.11403   0.00005   0.00014  -0.00046  -0.00032   3.11372
   D22        1.00514  -0.00002   0.00081  -0.00188  -0.00107   1.00407
   D23        3.08008  -0.00003  -0.00038   0.00046   0.00008   3.08016
   D24        1.02220   0.00003  -0.00131   0.00215   0.00084   1.02304
   D25       -1.08669  -0.00004  -0.00064   0.00073   0.00009  -1.08660
   D26        0.98604  -0.00003   0.00034  -0.00087  -0.00053   0.98551
   D27       -1.07184   0.00004  -0.00059   0.00083   0.00023  -1.07160
   D28        3.10246  -0.00004   0.00008  -0.00060  -0.00052   3.10193
   D29        0.92447   0.00010   0.00673  -0.00964  -0.00290   0.92157
   D30        2.96418  -0.00007   0.00894  -0.01501  -0.00608   2.95810
   D31       -1.05751   0.00000   0.00373  -0.00461  -0.00088  -1.05839
   D32        3.06300   0.00008   0.00593  -0.00836  -0.00243   3.06057
   D33       -1.18048  -0.00008   0.00813  -0.01374  -0.00561  -1.18609
   D34        1.08102  -0.00001   0.00292  -0.00333  -0.00041   1.08061
   D35       -1.20798   0.00008   0.00714  -0.01052  -0.00337  -1.21136
   D36        0.83173  -0.00009   0.00935  -0.01590  -0.00655   0.82518
   D37        3.09323  -0.00002   0.00414  -0.00549  -0.00135   3.09187
   D38        2.04472  -0.00009   0.00545  -0.01188  -0.00642   2.03829
   D39       -0.08866   0.00006   0.00455  -0.00939  -0.00483  -0.09349
   D40       -2.12319   0.00001   0.00601  -0.01232  -0.00631  -2.12950
   D41        0.93319   0.00006  -0.00185   0.00172  -0.00014   0.93305
   D42       -1.13392   0.00004  -0.00731   0.01166   0.00435  -1.12956
   D43        3.07348  -0.00002  -0.00461   0.00690   0.00228   3.07577
   D44        3.00010  -0.00017   0.00156  -0.00552  -0.00396   2.99614
   D45        0.93300  -0.00019  -0.00389   0.00442   0.00053   0.93353
   D46       -1.14279  -0.00024  -0.00120  -0.00034  -0.00154  -1.14433
   D47       -1.35509  -0.00005   0.00282  -0.00772  -0.00490  -1.35999
   D48        2.86099  -0.00006  -0.00263   0.00222  -0.00041   2.86058
   D49        0.78521  -0.00012   0.00006  -0.00254  -0.00248   0.78273
   D50       -0.81846   0.00007  -0.00173   0.00382   0.00209  -0.81638
   D51        1.26107  -0.00012   0.00013  -0.00080  -0.00066   1.26041
   D52        1.30131   0.00010  -0.00300   0.00634   0.00333   1.30464
   D53       -2.90234  -0.00009  -0.00113   0.00171   0.00059  -2.90176
   D54       -2.91716   0.00000  -0.00194   0.00430   0.00236  -2.91480
   D55       -0.83762  -0.00019  -0.00007  -0.00033  -0.00038  -0.83801
   D56       -0.67923  -0.00004   0.02394  -0.04129  -0.01737  -0.69660
   D57        1.34150   0.00001   0.02066  -0.03592  -0.01526   1.32624
         Item               Value     Threshold  Converged?
 Maximum Force            0.002932     0.000450     NO 
 RMS     Force            0.000777     0.000300     NO 
 Maximum Displacement     0.156407     0.001800     NO 
 RMS     Displacement     0.037591     0.001200     NO 
 Predicted change in Energy=-5.652089D-04
 GradGradGradGradGradGradGradGradGradGradGradGradGradGradGradGradGradGrad

                          Input orientation:                          
 ---------------------------------------------------------------------
 Center     Atomic      Atomic             Coordinates (Angstroms)
 Number     Number       Type             X           Y           Z
 ---------------------------------------------------------------------
      1          1           0       -1.476691    1.966883    0.699817
      2          6           0       -1.880288    1.049317    1.125473
      3          1           0       -1.028981    0.415568    1.371584
      4          1           0       -2.468846    1.266858    2.009901
      5          6           0       -2.730926    0.378054    0.095192
      6          6           0       -1.962179   -0.171377   -1.173006
      7          1           0       -2.694663   -0.424324   -1.944513
      8          8           0       -3.903614    0.198791    0.168961
      9          8           0       -0.985760    0.642452   -1.540221
     10          1           0        3.025700    2.094362    0.833748
     11          6           0        3.112480    1.816016   -0.214245
     12          1           0        2.343036    2.351030   -0.769933
     13          1           0        4.082108    2.151499   -0.575340
     14          6           0        2.954911    0.314427   -0.385345
     15          1           0        3.763611   -0.214150    0.121536
     16          1           0        3.014733    0.045282   -1.440813
     17          6           0        1.628342   -0.210040    0.159567
     18          1           0        0.807380    0.389780   -0.296857
     19          6           0        1.328913   -1.667491   -0.223600
     20          1           0        2.179080   -2.292811    0.068356
     21          1           0        1.205597   -1.744564   -1.302124
     22          8           0        0.141017   -2.119518    0.374898
     23          1           0        0.179920   -1.857798    1.296614
     24          8           0        1.444016    0.000224    1.481557
     25          1           0       -1.545733   -1.086650   -0.699986
 ---------------------------------------------------------------------
                    Distance matrix (angstroms):
                    1          2          3          4          5
     1  H    0.000000
     2  C    1.089037   0.000000
     3  H    1.748797   1.089464   0.000000
     4  H    1.786260   1.084406   1.790350   0.000000
     5  C    2.112594   1.495212   2.127722   2.127150   0.000000
     6  C    2.883629   2.603806   2.773139   3.529324   1.581510
     7  H    3.767467   3.501377   3.804788   4.306795   2.192150
     8  O    3.049248   2.394192   3.123589   2.566785   1.188602
     9  O    2.648189   2.841065   2.920951   3.897793   2.406260
    10  H    4.506186   5.024534   4.421318   5.679624   6.052266
    11  C    4.681747   5.225936   4.650570   6.033208   6.025685
    12  H    4.110723   4.808689   4.438762   5.661900   5.512365
    13  H    5.706168   6.297439   5.738223   7.097961   7.071927
    14  C    4.852554   5.118768   4.355276   6.005120   5.706462
    15  H    5.705443   5.870080   4.992805   6.678535   6.521535
    16  H    5.333641   5.617396   4.939464   6.593126   5.956731
    17  C    3.830417   3.850901   2.986927   4.732009   4.399229
    18  H    2.949168   3.111523   2.481246   4.101713   3.559979
    19  C    4.683245   4.415882   3.527522   5.293572   4.557211
    20  H    5.648751   5.363374   4.396064   6.167986   5.589490
    21  H    4.997727   4.818888   4.099783   5.791347   4.685532
    22  O    4.406951   3.832825   2.964615   4.577353   3.816301
    23  H    4.210547   3.567220   2.575899   4.157910   3.862055
    24  O    3.606854   3.504053   2.510044   4.146565   4.415304
    25  H    3.359803   2.829591   2.610573   3.706025   2.045079
                    6          7          8          9         10
     6  C    0.000000
     7  H    1.093498   0.000000
     8  O    2.388948   2.513287   0.000000
     9  O    1.323086   2.054705   3.410574   0.000000
    10  H    5.834344   6.839961   7.214605   4.882170   0.000000
    11  C    5.533635   6.460330   7.210259   4.464419   1.087794
    12  H    5.005984   5.870318   6.673402   3.820140   1.761732
    13  H    6.502796   7.377948   8.254624   5.375082   1.762042
    14  C    5.003418   5.907152   6.881860   4.119494   2.158557
    15  H    5.870463   6.783954   7.678484   5.104090   2.526062
    16  H    4.988819   5.750778   7.104819   4.046040   3.061450
    17  C    3.830024   4.812634   5.547050   3.232577   2.778021
    18  H    2.958545   3.954977   4.737819   2.196622   3.017418
    19  C    3.737782   4.549304   5.569241   3.525200   4.260118
    20  H    4.815754   5.594306   6.573992   4.606463   4.533197
    21  H    3.539265   4.167460   5.660809   3.249089   4.755215
    22  O    3.258020   4.036636   4.666477   3.544825   5.127253
    23  H    3.678536   4.563220   4.709183   3.956980   4.892063
    24  O    4.321842   5.389514   5.509944   3.930320   2.703108
    25  H    1.111261   1.818671   2.822593   2.002338   5.776606
                   11         12         13         14         15
    11  C    0.000000
    12  H    1.089529   0.000000
    13  H    1.087712   1.761264   0.000000
    14  C    1.519497   2.161030   2.163678   0.000000
    15  H    2.158309   3.064784   2.486639   1.091017   0.000000
    16  H    2.156275   2.493537   2.514852   1.090885   1.751873
    17  C    2.539154   2.816707   3.483952   1.527017   2.135612
    18  H    2.711911   2.535457   3.728948   2.150674   3.046160
    19  C    3.913568   4.180363   4.721068   2.568663   2.856409
    20  H    4.222979   4.721744   4.877268   2.757798   2.614268
    21  H    4.182990   4.283792   4.897125   2.853073   3.303393
    22  O    4.966397   5.113249   5.888695   3.797375   4.100952
    23  H    4.937562   5.163712   5.899640   3.904885   4.114028
    24  O    2.992760   3.376941   3.977227   2.422158   2.697431
    25  H    5.510024   5.190863   6.494131   4.724173   5.442912
                   16         17         18         19         20
    16  H    0.000000
    17  C    2.132718   0.000000
    18  H    2.509924   1.114489   0.000000
    19  C    2.693916   1.536437   2.123612   0.000000
    20  H    2.905612   2.156285   3.035002   1.095010   0.000000
    21  H    2.548677   2.161022   2.392605   1.088283   1.768179
    22  O    4.030062   2.429940   2.681766   1.404857   2.068260
    23  H    4.376229   2.471014   2.825679   1.915060   2.386314
    24  O    3.318045   1.351238   1.928683   2.387903   2.792036
    25  H    4.756883   3.403238   2.807044   2.971179   3.989913
                   21         22         23         24         25
    21  H    0.000000
    22  O    2.021465   0.000000
    23  H    2.796118   0.958943   0.000000
    24  O    3.293935   2.723198   2.254859   0.000000
    25  H    2.892272   2.251069   2.749355   3.857334   0.000000
 Stoichiometry    C7H14O4(3)
 Framework group  C1[X(C7H14O4)]
 Deg. of freedom    69
 Full point group                 C1      NOp   1
 Largest Abelian subgroup         C1      NOp   1
 Largest concise Abelian subgroup C1      NOp   1
                         Standard orientation:                         
 ---------------------------------------------------------------------
 Center     Atomic      Atomic             Coordinates (Angstroms)
 Number     Number       Type             X           Y           Z
 ---------------------------------------------------------------------
      1          1           0        1.442461   -1.921923    0.822261
      2          6           0        1.850544   -0.988039    1.206098
      3          1           0        1.003106   -0.333922    1.408360
      4          1           0        2.425365   -1.166258    2.108182
      5          6           0        2.721512   -0.378833    0.154461
      6          6           0        1.975035    0.113123   -1.150117
      7          1           0        2.720014    0.318962   -1.923664
      8          8           0        3.895043   -0.208027    0.234622
      9          8           0        0.994592   -0.708339   -1.488482
     10          1           0       -3.062392   -1.996444    0.902595
     11          6           0       -3.132757   -1.770956   -0.159243
     12          1           0       -2.362145   -2.341400   -0.676759
     13          1           0       -4.101287   -2.114475   -0.515700
     14          6           0       -2.956700   -0.281715   -0.404272
     15          1           0       -3.766010    0.280218    0.064309
     16          1           0       -3.000115   -0.066071   -1.472749
     17          6           0       -1.631571    0.256250    0.130898
     18          1           0       -0.811420   -0.374385   -0.283515
     19          6           0       -1.311447    1.689164   -0.321777
     20          1           0       -2.158422    2.337187   -0.073290
     21          1           0       -1.173544    1.709952   -1.401088
     22          8           0       -0.126443    2.158932    0.268738
     23          1           0       -0.179951    1.944900    1.201958
     24          8           0       -1.466432    0.111709    1.464195
     25          1           0        1.562560    1.055501   -0.729772
 ---------------------------------------------------------------------
 Rotational constants (GHZ):           1.5261400           0.5302401           0.4908881
 Standard basis: Aug-CC-pVTZ (5D, 7F)
 There are   955 symmetry adapted cartesian basis functions of A   symmetry.
 There are   828 symmetry adapted basis functions of A   symmetry.
   828 basis functions,  1170 primitive gaussians,   955 cartesian basis functions
    45 alpha electrons       43 beta electrons
       nuclear repulsion energy       647.0885094419 Hartrees.
 NAtoms=   25 NActive=   25 NUniq=   25 SFac= 1.00D+00 NAtFMM=   60 NAOKFM=F Big=F
 Integral buffers will be    131072 words long.
 Raffenetti 2 integral format.
 Two-electron integral symmetry is turned on.
 Nuclear repulsion after empirical dispersion term =      647.0726432803 Hartrees.
 One-electron integrals computed using PRISM.
 NBasis=   828 RedAO= T EigKep=  2.73D-06  NBF=   828
 NBsUse=   828 1.00D-06 EigRej= -1.00D+00 NBFU=   828
 Initial guess from the checkpoint file:  "Reverse-wb-opt.chk"
 B after Tr=     0.000000    0.000000    0.000000
         Rot=    0.999942    0.010185    0.000293    0.003518 Ang=   1.24 deg.
 Initial guess <Sx>= 0.0000 <Sy>= 0.0000 <Sz>= 1.0000 <S**2>= 2.0114 S= 1.0038
 ExpMin= 2.53D-02 ExpMax= 1.53D+04 ExpMxC= 5.22D+02 IAcc=3 IRadAn=         7 AccDes= 0.00D+00
 Harris functional with IExCor= 4639 and IRadAn=       7 diagonalized for initial guess.
 HarFok:  IExCor= 4639 AccDes= 0.00D+00 IRadAn=         7 IDoV= 1 UseB2=F ITyADJ=14
 ICtDFT=  3500011 ScaDFX=  1.000000  1.000000  1.000000  1.000000
 FoFCou: FMM=F IPFlag=           0 FMFlag=      100000 FMFlg1=           0
         NFxFlg=           0 DoJE=T BraDBF=F KetDBF=T FulRan=T
         wScrn=  0.000000 ICntrl=       500 IOpCl=  0 I1Cent=   200000004 NGrid=           0
         NMat0=    1 NMatS0=      1 NMatT0=    0 NMatD0=    1 NMtDS0=    0 NMtDT0=    0
 Petite list used in FoFCou.
 Requested convergence on RMS density matrix=1.00D-08 within 128 cycles.
 Requested convergence on MAX density matrix=1.00D-06.
 Requested convergence on             energy=1.00D-06.
 No special actions if energy rises.
 Restarting incremental Fock formation.
 SCF Done:  E(UwB97XD) =  -575.962645038     A.U. after   23 cycles
            NFock= 23  Conv=0.37D-08     -V/T= 2.0057
 <Sx>= 0.0000 <Sy>= 0.0000 <Sz>= 1.0000 <S**2>= 2.0115 S= 1.0038
 <L.S>=  0.00000000000    
 Annihilation of the first spin contaminant:
 S**2 before annihilation     2.0115,   after     2.0001
 Calling FoFJK, ICntrl=      2127 FMM=F ISym2X=0 I1Cent= 0 IOpClX= 1 NMat=1 NMatS=1 NMatT=0.
 ***** Axes restored to original set *****
 -------------------------------------------------------------------
 Center     Atomic                   Forces (Hartrees/Bohr)
 Number     Number              X              Y              Z
 -------------------------------------------------------------------
      1        1           0.000371510    0.000888221   -0.000218423
      2        6           0.000102941    0.000126237   -0.000401530
      3        1           0.000279194   -0.000072343    0.000419392
      4        1          -0.000546236    0.000282839    0.000742676
      5        6           0.002929769    0.000124944    0.001373527
      6        6           0.001174769   -0.000001823   -0.000368038
      7        1          -0.001290803    0.000052300   -0.000307561
      8        8          -0.004608953   -0.000605934   -0.000071068
      9        8           0.001429403    0.000639735   -0.000921243
     10        1          -0.000045348    0.000303655    0.000946564
     11        6          -0.000278282   -0.000166332    0.000100289
     12        1          -0.000621056    0.000556333   -0.000496389
     13        1           0.000880777    0.000184632   -0.000335683
     14        6           0.000286929   -0.000056016   -0.000309958
     15        1           0.000757179   -0.000415675    0.000468791
     16        1           0.000071518   -0.000210652   -0.000932385
     17        6           0.000352735    0.000187925    0.000673001
     18        1          -0.001603687    0.000835243   -0.000434544
     19        6           0.000578638    0.000075444   -0.000744804
     20        1           0.000572745   -0.000603928    0.000253667
     21        1          -0.000343053   -0.000257400   -0.000617829
     22        8          -0.001322014   -0.001121585   -0.001842022
     23        1           0.000335364    0.000714660    0.002533704
     24        8           0.000001443   -0.000047220    0.000983944
     25        1           0.000534515   -0.001413259   -0.000494076
 -------------------------------------------------------------------
 Cartesian Forces:  Max     0.004608953 RMS     0.000961220

 GradGradGradGradGradGradGradGradGradGradGradGradGradGradGradGradGradGrad
 Berny optimization.
 Using GEDIIS/GDIIS optimizer.
 FormGI is forming the generalized inverse of G from B-inverse, IUseBI=4.
 Internal  Forces:  Max     0.004634167 RMS     0.000727670
 Search for a local minimum.
 Step number   4 out of a maximum of  137
 All quantities printed in internal units (Hartrees-Bohrs-Radians)
 Mixed Optimization -- En-DIIS/RFO-DIIS
 Swapping is turned off.
 Update second derivatives using D2CorX and points    1    2    3    4
 DE= -4.45D-04 DEPred=-5.65D-04 R= 7.88D-01
 TightC=F SS=  1.41D+00  RLast= 2.14D-01 DXNew= 4.2426D-01 6.4211D-01
 Trust test= 7.88D-01 RLast= 2.14D-01 DXMaxT set to 4.24D-01
 ITU=  1 -1  1  0
     Eigenvalues ---    0.00226   0.00234   0.00254   0.00329   0.00352
     Eigenvalues ---    0.00713   0.00980   0.01481   0.02629   0.02853
     Eigenvalues ---    0.03119   0.03463   0.03868   0.04015   0.04702
     Eigenvalues ---    0.04782   0.05400   0.05519   0.05565   0.05957
     Eigenvalues ---    0.06517   0.07260   0.07373   0.07667   0.08319
     Eigenvalues ---    0.08366   0.09332   0.09720   0.11248   0.11573
     Eigenvalues ---    0.12208   0.13518   0.14856   0.15970   0.16000
     Eigenvalues ---    0.16000   0.16020   0.16063   0.16137   0.16531
     Eigenvalues ---    0.17149   0.19416   0.19938   0.21988   0.24244
     Eigenvalues ---    0.25018   0.25592   0.27224   0.28764   0.29511
     Eigenvalues ---    0.30681   0.31728   0.32230   0.33576   0.33652
     Eigenvalues ---    0.33833   0.33912   0.34023   0.34105   0.34167
     Eigenvalues ---    0.34200   0.34393   0.34527   0.36487   0.40628
     Eigenvalues ---    0.49041   0.53380   0.54851   1.02111
 En-DIIS/RFO-DIIS/Sim-DIIS IScMMF=       -3 using points:     4    3    2
 RFO step:  Lambda=-2.14771344D-04.
 DidBck=F Rises=F RFO-DIIS coefs:    0.77751    0.08701    0.13548
 Iteration  1 RMS(Cart)=  0.02817069 RMS(Int)=  0.00036075
 Iteration  2 RMS(Cart)=  0.00060159 RMS(Int)=  0.00002894
 Iteration  3 RMS(Cart)=  0.00000020 RMS(Int)=  0.00002894
 Variable       Old X    -DE/DX   Delta X   Delta X   Delta X     New X
                                 (Linear)    (Quad)   (Total)
    R1        2.05798   0.00097   0.00057   0.00113   0.00171   2.05969
    R2        2.05879   0.00036   0.00043   0.00041   0.00084   2.05963
    R3        2.04923   0.00096   0.00045   0.00129   0.00174   2.05097
    R4        2.82554   0.00104  -0.00025   0.00236   0.00211   2.82765
    R5        2.98862   0.00245  -0.00084   0.00692   0.00608   2.99470
    R6        2.24613   0.00463   0.00131   0.00165   0.00296   2.24909
    R7        2.06641   0.00107   0.00045   0.00145   0.00190   2.06831
    R8        2.50027   0.00145   0.00187  -0.00015   0.00174   2.50201
    R9        2.09998   0.00115  -0.00038   0.00254   0.00218   2.10216
   R10        4.15101  -0.00012   0.00492  -0.00731  -0.00240   4.14862
   R11        2.05563   0.00099   0.00040   0.00139   0.00178   2.05742
   R12        2.05891   0.00096   0.00039   0.00137   0.00176   2.06067
   R13        2.05548   0.00095   0.00048   0.00128   0.00176   2.05724
   R14        2.87143   0.00088   0.00015   0.00189   0.00204   2.87348
   R15        2.06172   0.00098   0.00043   0.00136   0.00179   2.06352
   R16        2.06147   0.00096   0.00041   0.00136   0.00177   2.06325
   R17        2.88564   0.00118  -0.00009   0.00280   0.00270   2.88835
   R18        2.10608   0.00169  -0.00020   0.00324   0.00302   2.10910
   R19        2.90344   0.00127   0.00031   0.00271   0.00299   2.90644
   R20        2.55347   0.00096   0.00150  -0.00003   0.00148   2.55495
   R21        2.06927   0.00086   0.00017   0.00140   0.00156   2.07083
   R22        2.05656   0.00067   0.00013   0.00108   0.00121   2.05777
   R23        2.65480   0.00113   0.00127   0.00065   0.00192   2.65671
   R24        1.81214   0.00264   0.00099   0.00222   0.00321   1.81535
   R25        4.25390  -0.00004   0.00693  -0.00702  -0.00007   4.25383
    A1        1.86379  -0.00013   0.00018  -0.00004   0.00014   1.86393
    A2        1.92932  -0.00015   0.00010  -0.00102  -0.00092   1.92840
    A3        1.89628   0.00019  -0.00032   0.00040   0.00007   1.89636
    A4        1.93538  -0.00019   0.00038  -0.00123  -0.00085   1.93452
    A5        1.91670   0.00048  -0.00014   0.00257   0.00243   1.91914
    A6        1.92119  -0.00018  -0.00020  -0.00059  -0.00080   1.92040
    A7        2.01748   0.00132   0.00060   0.00244   0.00319   2.02066
    A8        2.19720  -0.00034  -0.00018  -0.00080  -0.00084   2.19636
    A9        2.06798  -0.00097  -0.00071  -0.00144  -0.00201   2.06597
   A10        1.89708  -0.00123  -0.00087  -0.00533  -0.00619   1.89089
   A11        1.94722   0.00055  -0.00102   0.00356   0.00251   1.94973
   A12        1.69811   0.00100   0.00214   0.00448   0.00660   1.70470
   A13        2.02729   0.00024   0.00022  -0.00029  -0.00008   2.02722
   A14        1.93995  -0.00023   0.00006  -0.00161  -0.00156   1.93839
   A15        1.92644  -0.00023  -0.00027  -0.00009  -0.00031   1.92613
   A16        1.95474  -0.00005   0.00264  -0.00436  -0.00164   1.95310
   A17        1.88533  -0.00006   0.00027  -0.00017   0.00010   1.88543
   A18        1.88812   0.00003   0.00023  -0.00039  -0.00015   1.88796
   A19        1.93165   0.00009   0.00010   0.00033   0.00043   1.93208
   A20        1.88470   0.00000   0.00012  -0.00029  -0.00017   1.88453
   A21        1.93328   0.00016   0.00030   0.00044   0.00074   1.93402
   A22        1.93891  -0.00022  -0.00099   0.00005  -0.00094   1.93797
   A23        1.92793  -0.00003  -0.00023  -0.00028  -0.00051   1.92742
   A24        1.92525   0.00004   0.00005   0.00007   0.00012   1.92536
   A25        1.97068  -0.00012  -0.00023   0.00010  -0.00013   1.97055
   A26        1.86433  -0.00001   0.00040  -0.00029   0.00011   1.86444
   A27        1.88783   0.00007   0.00020  -0.00014   0.00006   1.88788
   A28        1.88406   0.00006  -0.00016   0.00054   0.00038   1.88444
   A29        1.88487  -0.00011   0.00123  -0.00083   0.00041   1.88529
   A30        1.98899  -0.00011  -0.00030  -0.00022  -0.00051   1.98848
   A31        1.99784   0.00007  -0.00067   0.00078   0.00011   1.99795
   A32        1.83884   0.00004   0.00047  -0.00094  -0.00050   1.83834
   A33        1.78896   0.00020   0.00060   0.00084   0.00145   1.79041
   A34        1.94444  -0.00006  -0.00100   0.00025  -0.00074   1.94371
   A35        2.67932  -0.00035   0.00030  -0.00116  -0.00087   2.67845
   A36        1.90065   0.00011   0.00065  -0.00007   0.00059   1.90124
   A37        1.91390   0.00026   0.00121   0.00064   0.00185   1.91575
   A38        1.94310  -0.00012  -0.00156   0.00048  -0.00109   1.94201
   A39        1.88785  -0.00001   0.00097  -0.00051   0.00046   1.88831
   A40        1.93817  -0.00011  -0.00048   0.00013  -0.00035   1.93782
   A41        1.87927  -0.00013  -0.00072  -0.00068  -0.00141   1.87786
   A42        1.86227  -0.00009  -0.00240   0.00177  -0.00062   1.86165
   A43        1.85723  -0.00011   0.00172  -0.00390  -0.00216   1.85507
   A44        1.94350   0.00017   0.00121   0.00037   0.00156   1.94506
   A45        2.60994   0.00028   0.00026  -0.00049  -0.00011   2.60983
    D1        1.16288  -0.00018  -0.00484  -0.00496  -0.00980   1.15308
    D2       -2.01448   0.00032   0.00313   0.00155   0.00468  -2.00979
    D3       -0.86982  -0.00040  -0.00479  -0.00657  -0.01136  -0.88118
    D4        2.23601   0.00009   0.00318  -0.00006   0.00312   2.23913
    D5       -3.00541  -0.00036  -0.00504  -0.00633  -0.01137  -3.01679
    D6        0.10042   0.00013   0.00293   0.00018   0.00310   0.10352
    D7       -2.91587   0.00051   0.01286   0.03686   0.04972  -2.86615
    D8       -0.65817   0.00027   0.01170   0.03499   0.04665  -0.61152
    D9        1.35497   0.00069   0.01213   0.03829   0.05046   1.40542
   D10        0.25869   0.00004   0.00551   0.03086   0.03636   0.29505
   D11        2.51638  -0.00020   0.00435   0.02898   0.03330   2.54968
   D12       -1.75366   0.00023   0.00478   0.03228   0.03710  -1.71656
   D13        1.39026   0.00093   0.01063  -0.00393   0.00669   1.39695
   D14       -2.70575  -0.00009   0.00871  -0.00845   0.00024  -2.70551
   D15       -0.47733  -0.00041   0.00874  -0.01102  -0.00230  -0.47963
   D16       -1.63306  -0.00075  -0.01512   0.01408  -0.00106  -1.63412
   D17        2.67217   0.00022  -0.01520   0.01838   0.00317   2.67534
   D18        0.39654   0.00027  -0.01532   0.02015   0.00481   0.40135
   D19        0.96237   0.00041  -0.00528   0.02124   0.01598   0.97836
   D20       -1.11235   0.00004   0.00049  -0.00063  -0.00014  -1.11249
   D21        3.11372   0.00005   0.00010  -0.00014  -0.00004   3.11368
   D22        1.00407   0.00003   0.00043  -0.00096  -0.00053   1.00354
   D23        3.08016  -0.00004  -0.00011  -0.00092  -0.00103   3.07914
   D24        1.02304  -0.00003  -0.00050  -0.00043  -0.00092   1.02212
   D25       -1.08660  -0.00006  -0.00017  -0.00124  -0.00141  -1.08801
   D26        0.98551  -0.00001   0.00020  -0.00087  -0.00068   0.98484
   D27       -1.07160   0.00000  -0.00019  -0.00038  -0.00057  -1.07218
   D28        3.10193  -0.00003   0.00013  -0.00119  -0.00106   3.10087
   D29        0.92157   0.00014   0.00223  -0.00076   0.00148   0.92305
   D30        2.95810   0.00005   0.00345  -0.00261   0.00083   2.95894
   D31       -1.05839  -0.00008   0.00107  -0.00169  -0.00062  -1.05901
   D32        3.06057   0.00007   0.00193  -0.00116   0.00079   3.06135
   D33       -1.18609  -0.00002   0.00316  -0.00301   0.00014  -1.18594
   D34        1.08061  -0.00015   0.00078  -0.00209  -0.00132   1.07929
   D35       -1.21136   0.00012   0.00243  -0.00129   0.00114  -1.21021
   D36        0.82518   0.00004   0.00365  -0.00314   0.00050   0.82568
   D37        3.09187  -0.00009   0.00127  -0.00223  -0.00096   3.09092
   D38        2.03829  -0.00017   0.00271  -0.02036  -0.01765   2.02065
   D39       -0.09349  -0.00001   0.00214  -0.01914  -0.01699  -0.11048
   D40       -2.12950  -0.00004   0.00281  -0.01941  -0.01659  -2.14609
   D41        0.93305   0.00008  -0.00040   0.00451   0.00410   0.93715
   D42       -1.12956  -0.00012  -0.00268   0.00480   0.00212  -1.12744
   D43        3.07577  -0.00006  -0.00159   0.00494   0.00335   3.07912
   D44        2.99614  -0.00008   0.00125   0.00276   0.00400   3.00015
   D45        0.93353  -0.00028  -0.00103   0.00305   0.00202   0.93555
   D46       -1.14433  -0.00022   0.00006   0.00319   0.00325  -1.14107
   D47       -1.35999   0.00014   0.00175   0.00335   0.00510  -1.35489
   D48        2.86058  -0.00006  -0.00053   0.00364   0.00312   2.86370
   D49        0.78273   0.00000   0.00057   0.00378   0.00435   0.78708
   D50       -0.81638   0.00002  -0.00087   0.00360   0.00271  -0.81367
   D51        1.26041   0.00011   0.00018   0.00294   0.00311   1.26353
   D52        1.30464   0.00000  -0.00145   0.00393   0.00248   1.30711
   D53       -2.90176   0.00010  -0.00040   0.00328   0.00288  -2.89888
   D54       -2.91480  -0.00015  -0.00098   0.00297   0.00198  -2.91282
   D55       -0.83801  -0.00006   0.00007   0.00231   0.00238  -0.83562
   D56       -0.69660  -0.00013   0.00948  -0.01684  -0.00739  -0.70399
   D57        1.32624  -0.00021   0.00824  -0.01680  -0.00858   1.31766
         Item               Value     Threshold  Converged?
 Maximum Force            0.004634     0.000450     NO 
 RMS     Force            0.000728     0.000300     NO 
 Maximum Displacement     0.152091     0.001800     NO 
 RMS     Displacement     0.028300     0.001200     NO 
 Predicted change in Energy=-1.087696D-04
 GradGradGradGradGradGradGradGradGradGradGradGradGradGradGradGradGradGrad

                          Input orientation:                          
 ---------------------------------------------------------------------
 Center     Atomic      Atomic             Coordinates (Angstroms)
 Number     Number       Type             X           Y           Z
 ---------------------------------------------------------------------
      1          1           0       -1.538793    2.013575    0.669606
      2          6           0       -1.906302    1.090756    1.118282
      3          1           0       -1.030506    0.496052    1.377523
      4          1           0       -2.500653    1.307523    2.000148
      5          6           0       -2.735940    0.364183    0.106949
      6          6           0       -1.957380   -0.175945   -1.163276
      7          1           0       -2.690756   -0.424234   -1.936870
      8          8           0       -3.903212    0.146988    0.189426
      9          8           0       -0.982268    0.643369   -1.525047
     10          1           0        3.037518    2.079353    0.848216
     11          6           0        3.116771    1.811634   -0.204112
     12          1           0        2.342665    2.352691   -0.749198
     13          1           0        4.084506    2.151508   -0.568968
     14          6           0        2.959721    0.310674   -0.390167
     15          1           0        3.773885   -0.222153    0.105433
     16          1           0        3.011931    0.052535   -1.449749
     17          6           0        1.636990   -0.221795    0.160296
     18          1           0        0.810060    0.381394   -0.284681
     19          6           0        1.337168   -1.677374   -0.235817
     20          1           0        2.189328   -2.305588    0.047078
     21          1           0        1.207508   -1.746119   -1.314807
     22          8           0        0.151402   -2.135417    0.364707
     23          1           0        0.194142   -1.879087    1.289529
     24          8           0        1.463175   -0.026501    1.486798
     25          1           0       -1.537801   -1.096201   -0.700077
 ---------------------------------------------------------------------
                    Distance matrix (angstroms):
                    1          2          3          4          5
     1  H    0.000000
     2  C    1.089940   0.000000
     3  H    1.749966   1.089907   0.000000
     4  H    1.787185   1.085324   1.790945   0.000000
     5  C    2.114294   1.496330   2.130786   2.128251   0.000000
     6  C    2.885944   2.610105   2.786814   3.535968   1.584728
     7  H    3.750154   3.499217   3.819497   4.305257   2.191082
     8  O    3.050442   2.396064   3.128236   2.567630   1.190168
     9  O    2.646448   2.835698   2.906706   3.895330   2.411788
    10  H    4.580267   5.048922   4.397252   5.709117   6.068286
    11  C    4.741143   5.244011   4.629495   6.055439   6.037060
    12  H    4.146531   4.809748   4.398674   5.666482   5.520813
    13  H    5.759738   6.313619   5.717754   7.118778   7.083070
    14  C    4.925405   5.153845   4.368180   6.043426   5.717564
    15  H    5.791487   5.917273   5.021574   6.730504   6.536177
    16  H    5.389474   5.644616   4.952924   6.623093   5.963090
    17  C    3.916870   3.898133   3.018688   4.779536   4.412338
    18  H    3.015259   3.138490   2.482690   4.127830   3.567602
    19  C    4.765926   4.473949   3.596181   5.351450   4.568988
    20  H    5.739477   5.427413   4.470637   6.234178   5.602636
    21  H    5.061163   4.864525   4.157485   5.836448   4.693138
    22  O    4.490419   3.900027   3.057340   4.643479   3.827686
    23  H    4.305831   3.641587   2.673721   4.233365   3.875065
    24  O    3.720420   3.568955   2.550186   4.213678   4.437249
    25  H    3.398050   2.867927   2.666278   3.741148   2.054154
                    6          7          8          9         10
     6  C    0.000000
     7  H    1.094503   0.000000
     8  O    2.391725   2.513460   0.000000
     9  O    1.324009   2.056285   3.423116   0.000000
    10  H    5.837935   6.843813   7.234762   4.883964   0.000000
    11  C    5.533306   6.459793   7.225377   4.462267   1.088737
    12  H    5.005582   5.870026   6.690076   3.818232   1.763311
    13  H    6.501895   7.376299   8.270242   5.372222   1.763462
    14  C    5.001238   5.904259   6.889308   4.115570   2.160525
    15  H    5.870193   6.782583   7.686426   5.101822   2.528021
    16  H    4.982803   5.743277   7.107391   4.038363   3.064194
    17  C    3.830593   4.813364   5.552538   3.232553   2.780287
    18  H    2.956566   3.954046   4.742853   2.195353   3.021273
    19  C    3.737448   4.548419   5.565133   3.525301   4.263721
    20  H    4.816174   5.593816   6.569204   4.607271   4.537506
    21  H    3.536231   4.163029   5.653851   3.247919   4.760446
    22  O    3.259022   4.037731   4.656178   3.546552   5.131056
    23  H    3.680488   4.566058   4.701437   3.958353   4.893751
    24  O    4.329599   5.397670   5.523711   3.937020   2.705728
    25  H    1.112417   1.819479   2.816364   2.003821   5.780562
                   11         12         13         14         15
    11  C    0.000000
    12  H    1.090460   0.000000
    13  H    1.088644   1.762660   0.000000
    14  C    1.520579   2.163214   2.164666   0.000000
    15  H    2.159608   3.067346   2.487080   1.091965   0.000000
    16  H    2.158015   2.495878   2.516323   1.091822   1.753460
    17  C    2.541137   2.820131   3.486364   1.528447   2.137600
    18  H    2.715325   2.539816   3.733111   2.153409   3.049708
    19  C    3.916780   4.185213   4.724319   2.570766   2.858621
    20  H    4.227856   4.728334   4.882307   2.762158   2.618192
    21  H    4.187664   4.290541   4.901519   2.855803   3.305427
    22  O    4.969524   5.117180   5.892265   3.799980   4.104898
    23  H    4.939042   5.165318   5.902088   3.907027   4.118504
    24  O    2.995379   3.381381   3.980110   2.424115   2.699228
    25  H    5.510583   5.191848   6.494239   4.722610   5.443052
                   16         17         18         19         20
    16  H    0.000000
    17  C    2.134939   0.000000
    18  H    2.512721   1.116090   0.000000
    19  C    2.696488   1.538021   2.125737   0.000000
    20  H    2.911685   2.158724   3.038474   1.095838   0.000000
    21  H    2.551334   2.164243   2.396965   1.088925   1.769664
    22  O    4.032618   2.431194   2.681394   1.405871   2.069538
    23  H    4.378897   2.470545   2.822635   1.916736   2.388798
    24  O    3.320873   1.352020   1.931600   2.389280   2.791833
    25  H    4.752016   3.403546   2.805048   2.969637   3.989029
                   21         22         23         24         25
    21  H    0.000000
    22  O    2.021801   0.000000
    23  H    2.797706   0.960640   0.000000
    24  O    3.297187   2.725319   2.254204   0.000000
    25  H    2.887388   2.251031   2.751558   3.864264   0.000000
 Stoichiometry    C7H14O4(3)
 Framework group  C1[X(C7H14O4)]
 Deg. of freedom    69
 Full point group                 C1      NOp   1
 Largest Abelian subgroup         C1      NOp   1
 Largest concise Abelian subgroup C1      NOp   1
                         Standard orientation:                         
 ---------------------------------------------------------------------
 Center     Atomic      Atomic             Coordinates (Angstroms)
 Number     Number       Type             X           Y           Z
 ---------------------------------------------------------------------
      1          1           0        1.509882   -1.990371    0.757423
      2          6           0        1.882417   -1.056074    1.177275
      3          1           0        1.010277   -0.443875    1.406363
      4          1           0        2.465581   -1.247641    2.072345
      5          6           0        2.729689   -0.373865    0.149792
      6          6           0        1.969603    0.129037   -1.146635
      7          1           0        2.713265    0.342607   -1.920773
      8          8           0        3.898264   -0.165613    0.236764
      9          8           0        0.989728   -0.692679   -1.489602
     10          1           0       -3.068431   -2.003963    0.890522
     11          6           0       -3.134305   -1.772633   -0.171314
     12          1           0       -2.360411   -2.340255   -0.688998
     13          1           0       -4.101795   -2.115412   -0.534096
     14          6           0       -2.959817   -0.280794   -0.408232
     15          1           0       -3.773353    0.277264    0.059870
     16          1           0       -2.998677   -0.059564   -1.476699
     17          6           0       -1.637236    0.257421    0.136981
     18          1           0       -0.812176   -0.369300   -0.277932
     19          6           0       -1.318348    1.695092   -0.306776
     20          1           0       -2.166745    2.341374   -0.054977
     21          1           0       -1.177129    1.724550   -1.386103
     22          8           0       -0.133995    2.162063    0.289646
     23          1           0       -0.188699    1.938854    1.222391
     24          8           0       -1.478818    0.107162    1.471254
     25          1           0        1.554959    1.069171   -0.720384
 ---------------------------------------------------------------------
 Rotational constants (GHZ):           1.5186162           0.5284628           0.4880055
 Standard basis: Aug-CC-pVTZ (5D, 7F)
 There are   955 symmetry adapted cartesian basis functions of A   symmetry.
 There are   828 symmetry adapted basis functions of A   symmetry.
   828 basis functions,  1170 primitive gaussians,   955 cartesian basis functions
    45 alpha electrons       43 beta electrons
       nuclear repulsion energy       645.8263091523 Hartrees.
 NAtoms=   25 NActive=   25 NUniq=   25 SFac= 1.00D+00 NAtFMM=   60 NAOKFM=F Big=F
 Integral buffers will be    131072 words long.
 Raffenetti 2 integral format.
 Two-electron integral symmetry is turned on.
 Nuclear repulsion after empirical dispersion term =      645.8105896727 Hartrees.
 One-electron integrals computed using PRISM.
 NBasis=   828 RedAO= T EigKep=  2.76D-06  NBF=   828
 NBsUse=   828 1.00D-06 EigRej= -1.00D+00 NBFU=   828
 Initial guess from the checkpoint file:  "Reverse-wb-opt.chk"
 B after Tr=     0.000000    0.000000    0.000000
         Rot=    0.999978   -0.006449   -0.000653   -0.001087 Ang=  -0.75 deg.
 Initial guess <Sx>= 0.0000 <Sy>= 0.0000 <Sz>= 1.0000 <S**2>= 2.0115 S= 1.0038
 ExpMin= 2.53D-02 ExpMax= 1.53D+04 ExpMxC= 5.22D+02 IAcc=3 IRadAn=         7 AccDes= 0.00D+00
 Harris functional with IExCor= 4639 and IRadAn=       7 diagonalized for initial guess.
 HarFok:  IExCor= 4639 AccDes= 0.00D+00 IRadAn=         7 IDoV= 1 UseB2=F ITyADJ=14
 ICtDFT=  3500011 ScaDFX=  1.000000  1.000000  1.000000  1.000000
 FoFCou: FMM=F IPFlag=           0 FMFlag=      100000 FMFlg1=           0
         NFxFlg=           0 DoJE=T BraDBF=F KetDBF=T FulRan=T
         wScrn=  0.000000 ICntrl=       500 IOpCl=  0 I1Cent=   200000004 NGrid=           0
         NMat0=    1 NMatS0=      1 NMatT0=    0 NMatD0=    1 NMtDS0=    0 NMtDT0=    0
 Petite list used in FoFCou.
 Requested convergence on RMS density matrix=1.00D-08 within 128 cycles.
 Requested convergence on MAX density matrix=1.00D-06.
 Requested convergence on             energy=1.00D-06.
 No special actions if energy rises.
 SCF Done:  E(UwB97XD) =  -575.962775773     A.U. after   19 cycles
            NFock= 19  Conv=0.61D-08     -V/T= 2.0057
 <Sx>= 0.0000 <Sy>= 0.0000 <Sz>= 1.0000 <S**2>= 2.0115 S= 1.0038
 <L.S>=  0.00000000000    
 Annihilation of the first spin contaminant:
 S**2 before annihilation     2.0115,   after     2.0001
 Calling FoFJK, ICntrl=      2127 FMM=F ISym2X=0 I1Cent= 0 IOpClX= 1 NMat=1 NMatS=1 NMatT=0.
 ***** Axes restored to original set *****
 -------------------------------------------------------------------
 Center     Atomic                   Forces (Hartrees/Bohr)
 Number     Number              X              Y              Z
 -------------------------------------------------------------------
      1        1           0.000084833    0.000323075   -0.000239853
      2        6           0.000003261   -0.000218239   -0.000146378
      3        1           0.000156386   -0.000187917    0.000218976
      4        1          -0.000243225    0.000082325    0.000284055
      5        6           0.001203816    0.000521640    0.000479492
      6        6           0.000776623    0.000105702    0.000257995
      7        1          -0.000699319    0.000035309   -0.000039955
      8        8          -0.001603219   -0.000484348   -0.000031385
      9        8           0.000693717    0.000128626   -0.000709089
     10        1          -0.000012620    0.000085692    0.000350112
     11        6          -0.000173827   -0.000095048    0.000063529
     12        1          -0.000220554    0.000186132   -0.000181404
     13        1           0.000334057    0.000042658   -0.000128793
     14        6           0.000132108   -0.000074333   -0.000164649
     15        1           0.000267079   -0.000133426    0.000181882
     16        1          -0.000011423   -0.000044735   -0.000316896
     17        6           0.000275222    0.000110298    0.000355673
     18        1          -0.000883920    0.000346708    0.000050537
     19        6           0.000192726    0.000130201   -0.000415268
     20        1           0.000182381   -0.000203827    0.000100608
     21        1          -0.000157515   -0.000044793   -0.000208939
     22        8          -0.000667007   -0.000440520   -0.000487405
     23        1           0.000213144    0.000363349    0.000921541
     24        8          -0.000091448   -0.000046634    0.000126664
     25        1           0.000248725   -0.000487896   -0.000321048
 -------------------------------------------------------------------
 Cartesian Forces:  Max     0.001603219 RMS     0.000399176

 GradGradGradGradGradGradGradGradGradGradGradGradGradGradGradGradGradGrad
 Berny optimization.
 Using GEDIIS/GDIIS optimizer.
 FormGI is forming the generalized inverse of G from B-inverse, IUseBI=4.
 Internal  Forces:  Max     0.001658555 RMS     0.000256240
 Search for a local minimum.
 Step number   5 out of a maximum of  137
 All quantities printed in internal units (Hartrees-Bohrs-Radians)
 Mixed Optimization -- En-DIIS/RFO-DIIS
 Swapping is turned off.
 Update second derivatives using D2CorX and points    1    2    3    4    5
 DE= -1.31D-04 DEPred=-1.09D-04 R= 1.20D+00
 TightC=F SS=  1.41D+00  RLast= 1.15D-01 DXNew= 7.1352D-01 3.4455D-01
 Trust test= 1.20D+00 RLast= 1.15D-01 DXMaxT set to 4.24D-01
 ITU=  1  1 -1  1  0
     Eigenvalues ---    0.00202   0.00234   0.00254   0.00352   0.00388
     Eigenvalues ---    0.00700   0.00879   0.01484   0.02583   0.02877
     Eigenvalues ---    0.03108   0.03463   0.03878   0.04028   0.04712
     Eigenvalues ---    0.04792   0.05392   0.05524   0.05556   0.05957
     Eigenvalues ---    0.06465   0.07344   0.07400   0.07634   0.08019
     Eigenvalues ---    0.08337   0.09320   0.09747   0.11257   0.11293
     Eigenvalues ---    0.12207   0.13491   0.14906   0.15984   0.15999
     Eigenvalues ---    0.16000   0.16034   0.16154   0.16172   0.16502
     Eigenvalues ---    0.17012   0.19489   0.19988   0.22056   0.24230
     Eigenvalues ---    0.24856   0.25244   0.27264   0.28824   0.29944
     Eigenvalues ---    0.30456   0.31772   0.32651   0.33413   0.33617
     Eigenvalues ---    0.33829   0.33925   0.33963   0.34078   0.34199
     Eigenvalues ---    0.34214   0.34316   0.34538   0.34754   0.41040
     Eigenvalues ---    0.49556   0.52011   0.55002   0.99188
 En-DIIS/RFO-DIIS/Sim-DIIS IScMMF=       -3 using points:     5    4    3    2
 RFO step:  Lambda=-9.04947077D-05.
 DidBck=F Rises=F RFO-DIIS coefs:    1.83542   -0.26181   -0.12574   -0.44787
 Iteration  1 RMS(Cart)=  0.01457089 RMS(Int)=  0.00013127
 Iteration  2 RMS(Cart)=  0.00013001 RMS(Int)=  0.00011178
 Iteration  3 RMS(Cart)=  0.00000001 RMS(Int)=  0.00011178
 Variable       Old X    -DE/DX   Delta X   Delta X   Delta X     New X
                                 (Linear)    (Quad)   (Total)
    R1        2.05969   0.00040  -0.00026   0.00200   0.00174   2.06143
    R2        2.05963   0.00028  -0.00060   0.00159   0.00099   2.06062
    R3        2.05097   0.00038   0.00009   0.00162   0.00171   2.05267
    R4        2.82765   0.00008   0.00244  -0.00176   0.00068   2.82834
    R5        2.99470   0.00066   0.00736  -0.00069   0.00667   3.00138
    R6        2.24909   0.00166  -0.00145   0.00321   0.00176   2.25085
    R7        2.06831   0.00049   0.00024   0.00223   0.00246   2.07077
    R8        2.50201   0.00051  -0.00400   0.00359  -0.00048   2.50153
    R9        2.10216   0.00022   0.00282  -0.00071   0.00204   2.10420
   R10        4.14862  -0.00022  -0.01630  -0.00668  -0.02298   4.12563
   R11        2.05742   0.00036   0.00028   0.00142   0.00171   2.05912
   R12        2.06067   0.00034   0.00027   0.00130   0.00158   2.06225
   R13        2.05724   0.00035   0.00002   0.00150   0.00152   2.05876
   R14        2.87348   0.00022   0.00124  -0.00017   0.00107   2.87454
   R15        2.06352   0.00035   0.00020   0.00140   0.00161   2.06512
   R16        2.06325   0.00032   0.00023   0.00120   0.00143   2.06467
   R17        2.88835   0.00033   0.00250  -0.00035   0.00215   2.89050
   R18        2.10910   0.00057   0.00305   0.00088   0.00398   2.11308
   R19        2.90644   0.00033   0.00157   0.00042   0.00209   2.90853
   R20        2.55495   0.00013  -0.00320   0.00184  -0.00136   2.55358
   R21        2.07083   0.00028   0.00078   0.00075   0.00153   2.07236
   R22        2.05777   0.00023   0.00060   0.00056   0.00116   2.05893
   R23        2.65671   0.00038  -0.00214   0.00219   0.00009   2.65680
   R24        1.81535   0.00099  -0.00029   0.00295   0.00266   1.81801
   R25        4.25383  -0.00020  -0.02043   0.00036  -0.02010   4.23373
    A1        1.86393   0.00008  -0.00044   0.00218   0.00174   1.86567
    A2        1.92840   0.00005  -0.00108   0.00094  -0.00014   1.92826
    A3        1.89636  -0.00012   0.00135  -0.00219  -0.00084   1.89552
    A4        1.93452  -0.00005  -0.00178   0.00041  -0.00137   1.93315
    A5        1.91914   0.00012   0.00210  -0.00004   0.00207   1.92120
    A6        1.92040  -0.00007  -0.00007  -0.00127  -0.00134   1.91906
    A7        2.02066   0.00039   0.00072   0.00225   0.00270   2.02337
    A8        2.19636   0.00005  -0.00021   0.00091   0.00044   2.19681
    A9        2.06597  -0.00044   0.00036  -0.00321  -0.00310   2.06287
   A10        1.89089  -0.00048  -0.00244  -0.00664  -0.00913   1.88176
   A11        1.94973   0.00042   0.00512   0.00167   0.00691   1.95664
   A12        1.70470  -0.00011  -0.00110   0.00085  -0.00021   1.70450
   A13        2.02722   0.00002  -0.00077   0.00242   0.00171   2.02893
   A14        1.93839   0.00000  -0.00142   0.00044  -0.00084   1.93755
   A15        1.92613   0.00012   0.00060   0.00085   0.00110   1.92724
   A16        1.95310  -0.00024  -0.00904  -0.00262  -0.01219   1.94091
   A17        1.88543   0.00000  -0.00072   0.00104   0.00032   1.88575
   A18        1.88796   0.00003  -0.00082   0.00067  -0.00015   1.88781
   A19        1.93208   0.00001   0.00006   0.00012   0.00017   1.93225
   A20        1.88453   0.00002  -0.00050   0.00058   0.00008   1.88461
   A21        1.93402   0.00005  -0.00028   0.00082   0.00053   1.93455
   A22        1.93797  -0.00012   0.00217  -0.00311  -0.00094   1.93703
   A23        1.92742   0.00000   0.00025  -0.00070  -0.00045   1.92697
   A24        1.92536   0.00004  -0.00005   0.00059   0.00054   1.92590
   A25        1.97055  -0.00012   0.00060  -0.00210  -0.00150   1.96905
   A26        1.86444   0.00000  -0.00111   0.00181   0.00070   1.86513
   A27        1.88788   0.00005  -0.00055   0.00064   0.00009   1.88797
   A28        1.88444   0.00004   0.00077  -0.00001   0.00076   1.88520
   A29        1.88529  -0.00006  -0.00331   0.00383   0.00054   1.88582
   A30        1.98848  -0.00007   0.00050  -0.00129  -0.00077   1.98772
   A31        1.99795   0.00010   0.00206  -0.00014   0.00190   1.99986
   A32        1.83834   0.00006  -0.00174   0.00034  -0.00145   1.83689
   A33        1.79041   0.00004  -0.00062   0.00033  -0.00028   1.79013
   A34        1.94371  -0.00006   0.00234  -0.00248  -0.00017   1.94354
   A35        2.67845  -0.00012  -0.00155  -0.00092  -0.00275   2.67570
   A36        1.90124   0.00005  -0.00145   0.00125  -0.00017   1.90107
   A37        1.91575   0.00010  -0.00208   0.00373   0.00165   1.91740
   A38        1.94201  -0.00012   0.00376  -0.00528  -0.00159   1.94042
   A39        1.88831   0.00001  -0.00250   0.00317   0.00064   1.88895
   A40        1.93782  -0.00008   0.00113  -0.00110   0.00005   1.93787
   A41        1.87786   0.00003   0.00098  -0.00149  -0.00048   1.87738
   A42        1.86165  -0.00012   0.00661  -0.00717  -0.00061   1.86104
   A43        1.85507  -0.00011  -0.00680  -0.00341  -0.01043   1.84464
   A44        1.94506   0.00010  -0.00226   0.00381   0.00160   1.94665
   A45        2.60983   0.00008  -0.00091  -0.00073  -0.00234   2.60749
    D1        1.15308  -0.00001  -0.00250  -0.01222  -0.01472   1.13837
    D2       -2.00979   0.00000   0.00252  -0.01471  -0.01219  -2.02199
    D3       -0.88118  -0.00011  -0.00391  -0.01356  -0.01748  -0.89865
    D4        2.23913  -0.00010   0.00111  -0.01606  -0.01495   2.22418
    D5       -3.01679  -0.00007  -0.00302  -0.01322  -0.01624  -3.03302
    D6        0.10352  -0.00006   0.00200  -0.01571  -0.01371   0.08981
    D7       -2.86615  -0.00004   0.00914  -0.00659   0.00257  -2.86358
    D8       -0.61152  -0.00007   0.01005  -0.00737   0.00283  -0.60870
    D9        1.40542   0.00015   0.01192  -0.00541   0.00634   1.41176
   D10        0.29505  -0.00005   0.00453  -0.00434   0.00021   0.29526
   D11        2.54968  -0.00008   0.00544  -0.00512   0.00047   2.55015
   D12       -1.71656   0.00014   0.00731  -0.00316   0.00398  -1.71259
   D13        1.39695  -0.00002  -0.02579   0.00200  -0.02369   1.37326
   D14       -2.70551  -0.00030  -0.02533  -0.00375  -0.02889  -2.73441
   D15       -0.47963  -0.00017  -0.02743  -0.00033  -0.02762  -0.50725
   D16       -1.63412  -0.00032   0.04402  -0.00150   0.04261  -1.59151
   D17        2.67534   0.00027   0.04773   0.00538   0.05315   2.72850
   D18        0.40135   0.00014   0.04942   0.00107   0.05062   0.45197
   D19        0.97836   0.00021   0.02838   0.01218   0.04042   1.01878
   D20       -1.11249   0.00003  -0.00157   0.00076  -0.00081  -1.11330
   D21        3.11368   0.00001  -0.00032  -0.00140  -0.00173   3.11195
   D22        1.00354   0.00001  -0.00168  -0.00038  -0.00206   1.00148
   D23        3.07914  -0.00001  -0.00052  -0.00115  -0.00167   3.07747
   D24        1.02212  -0.00003   0.00073  -0.00331  -0.00259   1.01954
   D25       -1.08801  -0.00003  -0.00063  -0.00229  -0.00292  -1.09093
   D26        0.98484   0.00001  -0.00113  -0.00038  -0.00151   0.98333
   D27       -1.07218  -0.00002   0.00011  -0.00254  -0.00242  -1.07460
   D28        3.10087  -0.00001  -0.00125  -0.00151  -0.00275   3.09812
   D29        0.92305   0.00005  -0.00565   0.01224   0.00660   0.92965
   D30        2.95894   0.00004  -0.00973   0.01444   0.00471   2.96364
   D31       -1.05901  -0.00002  -0.00392   0.00946   0.00554  -1.05347
   D32        3.06135   0.00001  -0.00533   0.01043   0.00510   3.06645
   D33       -1.18594   0.00000  -0.00941   0.01263   0.00321  -1.18274
   D34        1.07929  -0.00006  -0.00360   0.00765   0.00405   1.08334
   D35       -1.21021   0.00005  -0.00652   0.01287   0.00636  -1.20385
   D36        0.82568   0.00004  -0.01059   0.01507   0.00446   0.83014
   D37        3.09092  -0.00002  -0.00478   0.01009   0.00530   3.09622
   D38        2.02065  -0.00012  -0.02265  -0.01030  -0.03297   1.98768
   D39       -0.11048  -0.00004  -0.02049  -0.01099  -0.03154  -0.14203
   D40       -2.14609  -0.00002  -0.02214  -0.00852  -0.03068  -2.17677
   D41        0.93715   0.00004   0.00479  -0.00248   0.00232   0.93947
   D42       -1.12744  -0.00006   0.00994  -0.00924   0.00068  -1.12676
   D43        3.07912  -0.00010   0.00769  -0.00648   0.00122   3.08034
   D44        3.00015  -0.00004  -0.00014   0.00173   0.00161   3.00176
   D45        0.93555  -0.00014   0.00501  -0.00503  -0.00002   0.93553
   D46       -1.14107  -0.00017   0.00276  -0.00228   0.00051  -1.14056
   D47       -1.35489   0.00002  -0.00074   0.00120   0.00046  -1.35443
   D48        2.86370  -0.00008   0.00441  -0.00555  -0.00117   2.86253
   D49        0.78708  -0.00011   0.00216  -0.00280  -0.00064   0.78644
   D50       -0.81367   0.00006   0.00481   0.00695   0.01176  -0.80191
   D51        1.26353   0.00006   0.00212   0.00605   0.00809   1.27162
   D52        1.30711  -0.00001   0.00631   0.00414   0.01048   1.31759
   D53       -2.89888   0.00000   0.00362   0.00325   0.00681  -2.89206
   D54       -2.91282  -0.00002   0.00451   0.00645   0.01100  -2.90182
   D55       -0.83562  -0.00001   0.00183   0.00555   0.00733  -0.82829
   D56       -0.70399  -0.00006  -0.03471  -0.00655  -0.04107  -0.74507
   D57        1.31766  -0.00020  -0.03194  -0.01510  -0.04697   1.27069
         Item               Value     Threshold  Converged?
 Maximum Force            0.001659     0.000450     NO 
 RMS     Force            0.000256     0.000300     YES
 Maximum Displacement     0.059834     0.001800     NO 
 RMS     Displacement     0.014668     0.001200     NO 
 Predicted change in Energy=-4.364943D-05
 GradGradGradGradGradGradGradGradGradGradGradGradGradGradGradGradGradGrad

                          Input orientation:                          
 ---------------------------------------------------------------------
 Center     Atomic      Atomic             Coordinates (Angstroms)
 Number     Number       Type             X           Y           Z
 ---------------------------------------------------------------------
      1          1           0       -1.507130    2.003251    0.664836
      2          6           0       -1.881912    1.084618    1.118305
      3          1           0       -1.011237    0.484827    1.385177
      4          1           0       -2.478017    1.310625    1.997775
      5          6           0       -2.715561    0.359361    0.108792
      6          6           0       -1.944749   -0.176890   -1.172166
      7          1           0       -2.692002   -0.418709   -1.936317
      8          8           0       -3.883159    0.140480    0.195561
      9          8           0       -0.969547    0.637416   -1.543931
     10          1           0        3.026968    2.079280    0.853405
     11          6           0        3.105537    1.814300   -0.200601
     12          1           0        2.331286    2.358033   -0.744490
     13          1           0        4.074303    2.154337   -0.564970
     14          6           0        2.948126    0.313367   -0.391115
     15          1           0        3.763825   -0.220984    0.102188
     16          1           0        2.997817    0.057851   -1.452231
     17          6           0        1.625386   -0.219323    0.162265
     18          1           0        0.795502    0.382290   -0.284631
     19          6           0        1.326583   -1.676744   -0.232141
     20          1           0        2.179471   -2.304356    0.053022
     21          1           0        1.196199   -1.748804   -1.311449
     22          8           0        0.140814   -2.132945    0.369892
     23          1           0        0.179764   -1.864574    1.292930
     24          8           0        1.450527   -0.022459    1.487661
     25          1           0       -1.525635   -1.102428   -0.716545
 ---------------------------------------------------------------------
                    Distance matrix (angstroms):
                    1          2          3          4          5
     1  H    0.000000
     2  C    1.090863   0.000000
     3  H    1.752259   1.090433   0.000000
     4  H    1.788597   1.086227   1.791274   0.000000
     5  C    2.114679   1.496692   2.132985   2.128283   0.000000
     6  C    2.884285   2.615646   2.801663   3.541977   1.588260
     7  H    3.746439   3.499565   3.830623   4.302728   2.188245
     8  O    3.055429   2.397466   3.127570   2.567419   1.191101
     9  O    2.652009   2.849544   2.933376   3.907989   2.420201
    10  H    4.538654   5.015638   4.374032   5.674969   6.040630
    11  C    4.696954   5.210239   4.607604   6.021845   6.008141
    12  H    4.104328   4.779396   4.383702   5.634401   5.494857
    13  H    5.717311   6.281258   5.696758   7.086072   7.055364
    14  C    4.880577   5.118831   4.342944   6.012017   5.685892
    15  H    5.748631   5.883148   4.994542   6.700722   6.505328
    16  H    5.344259   5.610139   4.930082   6.592173   5.930464
    17  C    3.873637   3.862047   2.990505   4.748448   4.379675
    18  H    2.971719   3.103230   2.462332   4.097208   3.533111
    19  C    4.730418   4.443339   3.571206   5.326527   4.538820
    20  H    5.702702   5.395812   4.442386   6.208248   5.573135
    21  H    5.029076   4.838052   4.139284   5.814717   4.665117
    22  O    4.462154   3.873532   3.034922   4.622386   3.799821
    23  H    4.266167   3.602601   2.635656   4.200298   3.838096
    24  O    3.678080   3.530890   2.515576   4.179807   4.404924
    25  H    3.399087   2.876939   2.683509   3.754650   2.057652
                    6          7          8          9         10
     6  C    0.000000
     7  H    1.095806   0.000000
     8  O    2.393498   2.505285   0.000000
     9  O    1.323752   2.058207   3.429564   0.000000
    10  H    5.823333   6.835870   7.207049   4.878353   0.000000
    11  C    5.514904   6.450620   7.197255   4.449259   1.089640
    12  H    4.989310   5.862097   6.664875   3.807248   1.764921
    13  H    6.483232   7.367771   8.243496   5.357224   1.764747
    14  C    4.979017   5.893609   6.858609   4.096603   2.161827
    15  H    5.849251   6.772910   7.656092   5.084425   2.529525
    16  H    4.956057   5.730226   7.076007   4.010522   3.066429
    17  C    3.811609   4.804543   5.520383   3.221612   2.779512
    18  H    2.934174   3.941110   4.709450   2.183191   3.025614
    19  C    3.719519   4.542675   5.534134   3.514021   4.263500
    20  H    4.799623   5.589667   6.538579   4.595714   4.535981
    21  H    3.515091   4.156648   5.624975   3.230874   4.763668
    22  O    3.248641   4.035103   4.625063   3.545493   5.128986
    23  H    3.665860   4.556929   4.661738   3.953309   4.884029
    24  O    4.315834   5.388987   5.490380   3.934812   2.702730
    25  H    1.113494   1.820914   2.816856   2.005207   5.771845
                   11         12         13         14         15
    11  C    0.000000
    12  H    1.091295   0.000000
    13  H    1.089449   1.764038   0.000000
    14  C    1.521143   2.164723   2.165103   0.000000
    15  H    2.160419   3.069261   2.486694   1.092815   0.000000
    16  H    2.159467   2.497199   2.518196   1.092577   1.755203
    17  C    2.541288   2.821926   3.487167   1.529585   2.139284
    18  H    2.719187   2.544340   3.737550   2.156357   3.053606
    19  C    3.918299   4.189434   4.726302   2.572006   2.858525
    20  H    4.229096   4.732541   4.883876   2.764156   2.617830
    21  H    4.192287   4.298370   4.906651   2.858113   3.305346
    22  O    4.969485   5.119462   5.892969   3.800601   4.105297
    23  H    4.932028   5.158541   5.896684   3.904262   4.118829
    24  O    2.993822   3.380085   3.979439   2.425980   2.703756
    25  H    5.497386   5.181835   6.479876   4.703712   5.424542
                   16         17         18         19         20
    16  H    0.000000
    17  C    2.137052   0.000000
    18  H    2.513711   1.118196   0.000000
    19  C    2.700086   1.539128   2.127070   0.000000
    20  H    2.918132   2.160163   3.040961   1.096646   0.000000
    21  H    2.555318   2.166874   2.399266   1.089541   1.771226
    22  O    4.035118   2.430845   2.680191   1.405920   2.070244
    23  H    4.378704   2.464767   2.813580   1.917372   2.393660
    24  O    3.323180   1.351298   1.932330   2.389507   2.792239
    25  H    4.727483   3.388378   2.789016   2.949514   3.970475
                   21         22         23         24         25
    21  H    0.000000
    22  O    2.021957   0.000000
    23  H    2.798095   0.962049   0.000000
    24  O    3.298480   2.723767   2.246363   0.000000
    25  H    2.860086   2.240393   2.743582   3.857771   0.000000
 Stoichiometry    C7H14O4(3)
 Framework group  C1[X(C7H14O4)]
 Deg. of freedom    69
 Full point group                 C1      NOp   1
 Largest Abelian subgroup         C1      NOp   1
 Largest concise Abelian subgroup C1      NOp   1
                         Standard orientation:                         
 ---------------------------------------------------------------------
 Center     Atomic      Atomic             Coordinates (Angstroms)
 Number     Number       Type             X           Y           Z
 ---------------------------------------------------------------------
      1          1           0        1.472063   -1.983623    0.759625
      2          6           0        1.854897   -1.053493    1.181855
      3          1           0        0.989963   -0.432092    1.415935
      4          1           0        2.438406   -1.253757    2.075891
      5          6           0        2.709323   -0.378886    0.154747
      6          6           0        1.959754    0.118368   -1.154243
      7          1           0        2.718396    0.320515   -1.918698
      8          8           0        3.878897   -0.172798    0.246096
      9          8           0        0.977194   -0.696196   -1.505500
     10          1           0       -3.064400   -1.990485    0.900464
     11          6           0       -3.128053   -1.765030   -0.163695
     12          1           0       -2.355802   -2.339716   -0.677786
     13          1           0       -4.097588   -2.105523   -0.525587
     14          6           0       -2.947538   -0.274785   -0.409579
     15          1           0       -3.760827    0.289154    0.053863
     16          1           0       -2.982377   -0.059452   -1.480159
     17          6           0       -1.623380    0.260611    0.137764
     18          1           0       -0.797347   -0.368951   -0.276582
     19          6           0       -1.299945    1.697639   -0.308616
     20          1           0       -2.146898    2.347296   -0.057122
     21          1           0       -1.157123    1.726513   -1.388369
     22          8           0       -0.114328    2.160342    0.288736
     23          1           0       -0.166834    1.928087    1.220852
     24          8           0       -1.465371    0.112298    1.471572
     25          1           0        1.548890    1.066315   -0.738965
 ---------------------------------------------------------------------
 Rotational constants (GHZ):           1.5147402           0.5331828           0.4928231
 Standard basis: Aug-CC-pVTZ (5D, 7F)
 There are   955 symmetry adapted cartesian basis functions of A   symmetry.
 There are   828 symmetry adapted basis functions of A   symmetry.
   828 basis functions,  1170 primitive gaussians,   955 cartesian basis functions
    45 alpha electrons       43 beta electrons
       nuclear repulsion energy       646.7382084509 Hartrees.
 NAtoms=   25 NActive=   25 NUniq=   25 SFac= 1.00D+00 NAtFMM=   60 NAOKFM=F Big=F
 Integral buffers will be    131072 words long.
 Raffenetti 2 integral format.
 Two-electron integral symmetry is turned on.
 Nuclear repulsion after empirical dispersion term =      646.7223607625 Hartrees.
 One-electron integrals computed using PRISM.
 NBasis=   828 RedAO= T EigKep=  2.75D-06  NBF=   828
 NBsUse=   828 1.00D-06 EigRej= -1.00D+00 NBFU=   828
 Initial guess from the checkpoint file:  "Reverse-wb-opt.chk"
 B after Tr=     0.000000    0.000000    0.000000
         Rot=    0.999998    0.000997    0.000073    0.001728 Ang=   0.23 deg.
 Initial guess <Sx>= 0.0000 <Sy>= 0.0000 <Sz>= 1.0000 <S**2>= 2.0115 S= 1.0038
 ExpMin= 2.53D-02 ExpMax= 1.53D+04 ExpMxC= 5.22D+02 IAcc=3 IRadAn=         7 AccDes= 0.00D+00
 Harris functional with IExCor= 4639 and IRadAn=       7 diagonalized for initial guess.
 HarFok:  IExCor= 4639 AccDes= 0.00D+00 IRadAn=         7 IDoV= 1 UseB2=F ITyADJ=14
 ICtDFT=  3500011 ScaDFX=  1.000000  1.000000  1.000000  1.000000
 FoFCou: FMM=F IPFlag=           0 FMFlag=      100000 FMFlg1=           0
         NFxFlg=           0 DoJE=T BraDBF=F KetDBF=T FulRan=T
         wScrn=  0.000000 ICntrl=       500 IOpCl=  0 I1Cent=   200000004 NGrid=           0
         NMat0=    1 NMatS0=      1 NMatT0=    0 NMatD0=    1 NMtDS0=    0 NMtDT0=    0
 Petite list used in FoFCou.
 Requested convergence on RMS density matrix=1.00D-08 within 128 cycles.
 Requested convergence on MAX density matrix=1.00D-06.
 Requested convergence on             energy=1.00D-06.
 No special actions if energy rises.
 SCF Done:  E(UwB97XD) =  -575.962832749     A.U. after   17 cycles
            NFock= 17  Conv=0.73D-08     -V/T= 2.0058
 <Sx>= 0.0000 <Sy>= 0.0000 <Sz>= 1.0000 <S**2>= 2.0116 S= 1.0039
 <L.S>=  0.00000000000    
 Annihilation of the first spin contaminant:
 S**2 before annihilation     2.0116,   after     2.0001
 Calling FoFJK, ICntrl=      2127 FMM=F ISym2X=0 I1Cent= 0 IOpClX= 1 NMat=1 NMatS=1 NMatT=0.
 ***** Axes restored to original set *****
 -------------------------------------------------------------------
 Center     Atomic                   Forces (Hartrees/Bohr)
 Number     Number              X              Y              Z
 -------------------------------------------------------------------
      1        1           0.000023823   -0.000221724    0.000041839
      2        6          -0.000344356    0.000173199   -0.000042769
      3        1          -0.000176044    0.000012688   -0.000043170
      4        1           0.000115528   -0.000012312   -0.000159258
      5        6           0.000372418    0.000175364   -0.000041749
      6        6          -0.000465528   -0.000373359    0.000375626
      7        1           0.000175631    0.000159172    0.000101993
      8        8           0.000432365   -0.000134404   -0.000049972
      9        8           0.000125877    0.000023376   -0.000026145
     10        1           0.000013451   -0.000083682   -0.000237757
     11        6           0.000038337    0.000160547    0.000028407
     12        1           0.000155070   -0.000124862    0.000100656
     13        1          -0.000150338   -0.000035197    0.000041416
     14        6          -0.000110491   -0.000065757    0.000130886
     15        1          -0.000166658    0.000098201   -0.000083422
     16        1          -0.000081188    0.000062095    0.000223933
     17        6           0.000235585    0.000070016   -0.000524298
     18        1          -0.000022527   -0.000131904    0.000231847
     19        6           0.000356058    0.000186922   -0.000339158
     20        1          -0.000213322    0.000107513   -0.000060519
     21        1           0.000012911    0.000123288    0.000171673
     22        8          -0.000594593   -0.000201481    0.000787376
     23        1           0.000246829   -0.000102333   -0.000317532
     24        8           0.000002899   -0.000045695    0.000040557
     25        1           0.000018262    0.000180329   -0.000350459
 -------------------------------------------------------------------
 Cartesian Forces:  Max     0.000787376 RMS     0.000221331

 GradGradGradGradGradGradGradGradGradGradGradGradGradGradGradGradGradGrad
 Berny optimization.
 Using GEDIIS/GDIIS optimizer.
 FormGI is forming the generalized inverse of G from B-inverse, IUseBI=4.
 Internal  Forces:  Max     0.000451899 RMS     0.000137305
 Search for a local minimum.
 Step number   6 out of a maximum of  137
 All quantities printed in internal units (Hartrees-Bohrs-Radians)
 Mixed Optimization -- En-DIIS/RFO-DIIS
 Swapping is turned off.
 Update second derivatives using D2CorX and points    1    2    3    4    5
                                                      6
 DE= -5.70D-05 DEPred=-4.36D-05 R= 1.31D+00
 TightC=F SS=  1.41D+00  RLast= 1.47D-01 DXNew= 7.1352D-01 4.4153D-01
 Trust test= 1.31D+00 RLast= 1.47D-01 DXMaxT set to 4.42D-01
 ITU=  1  1  1 -1  1  0
     Eigenvalues ---    0.00157   0.00235   0.00258   0.00352   0.00398
     Eigenvalues ---    0.00598   0.00836   0.01538   0.02573   0.02850
     Eigenvalues ---    0.03108   0.03477   0.03884   0.04025   0.04726
     Eigenvalues ---    0.04792   0.05405   0.05529   0.05555   0.05945
     Eigenvalues ---    0.06389   0.07312   0.07382   0.07670   0.08072
     Eigenvalues ---    0.08325   0.09323   0.09693   0.11051   0.11343
     Eigenvalues ---    0.12196   0.13512   0.14977   0.15990   0.16000
     Eigenvalues ---    0.16002   0.16053   0.16142   0.16212   0.16508
     Eigenvalues ---    0.17189   0.19482   0.20049   0.22223   0.24484
     Eigenvalues ---    0.24857   0.25236   0.27217   0.28893   0.29955
     Eigenvalues ---    0.30550   0.31902   0.32782   0.33577   0.33661
     Eigenvalues ---    0.33833   0.33933   0.34040   0.34111   0.34193
     Eigenvalues ---    0.34260   0.34387   0.34539   0.38596   0.41640
     Eigenvalues ---    0.50709   0.53384   0.55387   1.01871
 En-DIIS/RFO-DIIS/Sim-DIIS IScMMF=       -3 using points:     6    5    4    3    2
 RFO step:  Lambda=-3.11270558D-05.
 DidBck=F Rises=F RFO-DIIS coefs:    1.40082    0.00324   -0.34568   -0.05880    0.00042
 Iteration  1 RMS(Cart)=  0.01069867 RMS(Int)=  0.00005829
 Iteration  2 RMS(Cart)=  0.00006488 RMS(Int)=  0.00004244
 Iteration  3 RMS(Cart)=  0.00000000 RMS(Int)=  0.00004244
 Variable       Old X    -DE/DX   Delta X   Delta X   Delta X     New X
                                 (Linear)    (Quad)   (Total)
    R1        2.06143  -0.00020   0.00131  -0.00151  -0.00020   2.06124
    R2        2.06062  -0.00016   0.00070  -0.00094  -0.00024   2.06037
    R3        2.05267  -0.00019   0.00134  -0.00149  -0.00015   2.05253
    R4        2.82834  -0.00037   0.00118  -0.00187  -0.00069   2.82765
    R5        3.00138  -0.00045   0.00531  -0.00454   0.00077   3.00214
    R6        2.25085  -0.00040   0.00176  -0.00203  -0.00027   2.25058
    R7        2.07077  -0.00023   0.00171  -0.00173  -0.00003   2.07075
    R8        2.50153  -0.00003   0.00025  -0.00105  -0.00082   2.50071
    R9        2.10420  -0.00029   0.00179  -0.00169   0.00010   2.10430
   R10        4.12563  -0.00010  -0.01088  -0.00244  -0.01334   4.11230
   R11        2.05912  -0.00025   0.00137  -0.00166  -0.00029   2.05883
   R12        2.06225  -0.00022   0.00131  -0.00156  -0.00025   2.06200
   R13        2.05876  -0.00016   0.00127  -0.00138  -0.00011   2.05865
   R14        2.87454  -0.00009   0.00124  -0.00110   0.00014   2.87468
   R15        2.06512  -0.00021   0.00133  -0.00155  -0.00022   2.06490
   R16        2.06467  -0.00024   0.00125  -0.00159  -0.00034   2.06433
   R17        2.89050  -0.00033   0.00198  -0.00221  -0.00023   2.89027
   R18        2.11308  -0.00025   0.00286  -0.00242   0.00044   2.11352
   R19        2.90853  -0.00010   0.00202  -0.00179   0.00024   2.90877
   R20        2.55358   0.00003  -0.00014  -0.00073  -0.00087   2.55271
   R21        2.07236  -0.00024   0.00123  -0.00148  -0.00024   2.07212
   R22        2.05893  -0.00018   0.00095  -0.00110  -0.00015   2.05879
   R23        2.65680   0.00045   0.00065  -0.00004   0.00062   2.65742
   R24        1.81801  -0.00032   0.00226  -0.00232  -0.00006   1.81795
   R25        4.23373  -0.00002  -0.00899   0.00046  -0.00852   4.22521
    A1        1.86567   0.00001   0.00074  -0.00044   0.00030   1.86596
    A2        1.92826   0.00003  -0.00044   0.00086   0.00042   1.92868
    A3        1.89552   0.00001  -0.00039   0.00043   0.00005   1.89556
    A4        1.93315   0.00002  -0.00096   0.00033  -0.00063   1.93252
    A5        1.92120  -0.00013   0.00195  -0.00224  -0.00029   1.92091
    A6        1.91906   0.00006  -0.00083   0.00101   0.00017   1.91923
    A7        2.02337   0.00033   0.00236  -0.00047   0.00179   2.02516
    A8        2.19681  -0.00003  -0.00012   0.00022   0.00000   2.19681
    A9        2.06287  -0.00030  -0.00194   0.00025  -0.00179   2.06108
   A10        1.88176   0.00002  -0.00611   0.00375  -0.00237   1.87939
   A11        1.95664  -0.00017   0.00391  -0.00219   0.00175   1.95839
   A12        1.70450   0.00014   0.00242  -0.00200   0.00041   1.70491
   A13        2.02893  -0.00001   0.00065  -0.00083  -0.00015   2.02878
   A14        1.93755  -0.00001  -0.00100   0.00094  -0.00001   1.93753
   A15        1.92724   0.00005   0.00032   0.00022   0.00043   1.92767
   A16        1.94091   0.00001  -0.00592  -0.00009  -0.00621   1.93470
   A17        1.88575   0.00002   0.00014  -0.00009   0.00004   1.88579
   A18        1.88781   0.00001  -0.00015   0.00012  -0.00004   1.88778
   A19        1.93225  -0.00003   0.00023  -0.00039  -0.00015   1.93210
   A20        1.88461   0.00000  -0.00005  -0.00006  -0.00011   1.88450
   A21        1.93455  -0.00002   0.00048  -0.00061  -0.00013   1.93442
   A22        1.93703   0.00003  -0.00064   0.00103   0.00038   1.93742
   A23        1.92697  -0.00003  -0.00036   0.00045   0.00009   1.92706
   A24        1.92590  -0.00003   0.00026  -0.00044  -0.00018   1.92572
   A25        1.96905   0.00015  -0.00064   0.00104   0.00040   1.96945
   A26        1.86513   0.00004   0.00028  -0.00005   0.00023   1.86536
   A27        1.88797  -0.00004   0.00004  -0.00009  -0.00005   1.88792
   A28        1.88520  -0.00009   0.00049  -0.00099  -0.00050   1.88470
   A29        1.88582  -0.00013   0.00023  -0.00058  -0.00031   1.88551
   A30        1.98772   0.00014  -0.00049   0.00134   0.00089   1.98861
   A31        1.99986  -0.00002   0.00090   0.00009   0.00097   2.00083
   A32        1.83689   0.00000  -0.00086  -0.00094  -0.00189   1.83500
   A33        1.79013   0.00009   0.00041  -0.00046  -0.00003   1.79010
   A34        1.94354  -0.00010  -0.00024   0.00018  -0.00006   1.94348
   A35        2.67570  -0.00011  -0.00151  -0.00043  -0.00216   2.67354
   A36        1.90107   0.00001   0.00010  -0.00034  -0.00021   1.90086
   A37        1.91740  -0.00009   0.00127  -0.00169  -0.00043   1.91697
   A38        1.94042   0.00007  -0.00090   0.00087  -0.00008   1.94034
   A39        1.88895   0.00003   0.00033  -0.00020   0.00012   1.88906
   A40        1.93787  -0.00011  -0.00006   0.00007   0.00002   1.93790
   A41        1.87738   0.00008  -0.00068   0.00124   0.00058   1.87795
   A42        1.86104  -0.00017  -0.00021  -0.00032  -0.00054   1.86050
   A43        1.84464  -0.00029  -0.00529  -0.00215  -0.00753   1.83712
   A44        1.94665   0.00027   0.00111   0.00119   0.00228   1.94893
   A45        2.60749   0.00010  -0.00100   0.00039  -0.00083   2.60666
    D1        1.13837  -0.00011  -0.00611  -0.00649  -0.01260   1.12576
    D2       -2.02199  -0.00010  -0.00626  -0.00644  -0.01269  -2.03468
    D3       -0.89865  -0.00006  -0.00787  -0.00496  -0.01283  -0.91148
    D4        2.22418  -0.00005  -0.00801  -0.00490  -0.01291   2.21126
    D5       -3.03302  -0.00003  -0.00740  -0.00455  -0.01196  -3.04498
    D6        0.08981  -0.00002  -0.00755  -0.00450  -0.01204   0.07776
    D7       -2.86358   0.00012   0.01747  -0.00047   0.01701  -2.84657
    D8       -0.60870   0.00001   0.01646  -0.00024   0.01625  -0.59245
    D9        1.41176   0.00007   0.01937  -0.00177   0.01756   1.42932
   D10        0.29526   0.00011   0.01758  -0.00052   0.01707   0.31233
   D11        2.55015   0.00000   0.01657  -0.00029   0.01631   2.56646
   D12       -1.71259   0.00006   0.01948  -0.00182   0.01762  -1.69496
   D13        1.37326   0.00011  -0.00813  -0.00306  -0.01116   1.36210
   D14       -2.73441  -0.00001  -0.01265  -0.00046  -0.01305  -2.74746
   D15       -0.50725   0.00000  -0.01321   0.00035  -0.01280  -0.52005
   D16       -1.59151   0.00007   0.01846  -0.00093   0.01755  -1.57396
   D17        2.72850  -0.00002   0.02443  -0.00445   0.02000   2.74849
   D18        0.45197  -0.00004   0.02410  -0.00428   0.01986   0.47183
   D19        1.01878   0.00014   0.02353   0.00468   0.02816   1.04695
   D20       -1.11330  -0.00001  -0.00044   0.00022  -0.00023  -1.11353
   D21        3.11195  -0.00002  -0.00073   0.00028  -0.00045   3.11150
   D22        1.00148   0.00002  -0.00110   0.00114   0.00004   1.00153
   D23        3.07747   0.00000  -0.00108   0.00098  -0.00010   3.07737
   D24        1.01954  -0.00001  -0.00136   0.00104  -0.00032   1.01922
   D25       -1.09093   0.00002  -0.00173   0.00191   0.00018  -1.09075
   D26        0.98333   0.00000  -0.00091   0.00079  -0.00012   0.98321
   D27       -1.07460  -0.00001  -0.00119   0.00085  -0.00034  -1.07494
   D28        3.09812   0.00003  -0.00156   0.00171   0.00015   3.09827
   D29        0.92965   0.00000   0.00308  -0.00193   0.00118   0.93083
   D30        2.96364   0.00000   0.00187  -0.00269  -0.00084   2.96280
   D31       -1.05347  -0.00003   0.00192  -0.00104   0.00088  -1.05259
   D32        3.06645   0.00002   0.00223  -0.00074   0.00152   3.06797
   D33       -1.18274   0.00003   0.00102  -0.00150  -0.00051  -1.18324
   D34        1.08334   0.00000   0.00107   0.00015   0.00121   1.08455
   D35       -1.20385   0.00000   0.00282  -0.00135   0.00150  -1.20235
   D36        0.83014   0.00001   0.00162  -0.00211  -0.00052   0.82962
   D37        3.09622  -0.00002   0.00166  -0.00047   0.00119   3.09741
   D38        1.98768  -0.00001  -0.02071  -0.00265  -0.02337   1.96431
   D39       -0.14203  -0.00011  -0.01979  -0.00341  -0.02321  -0.16524
   D40       -2.17677  -0.00004  -0.01936  -0.00305  -0.02241  -2.19918
   D41        0.93947   0.00001   0.00258  -0.00153   0.00105   0.94052
   D42       -1.12676   0.00001   0.00138  -0.00009   0.00128  -1.12548
   D43        3.08034  -0.00007   0.00197  -0.00110   0.00089   3.08123
   D44        3.00176  -0.00007   0.00203  -0.00211  -0.00006   3.00169
   D45        0.93553  -0.00006   0.00084  -0.00068   0.00017   0.93569
   D46       -1.14056  -0.00015   0.00143  -0.00168  -0.00023  -1.14078
   D47       -1.35443   0.00000   0.00196  -0.00305  -0.00110  -1.35553
   D48        2.86253   0.00000   0.00076  -0.00162  -0.00087   2.86165
   D49        0.78644  -0.00009   0.00136  -0.00263  -0.00126   0.78518
   D50       -0.80191  -0.00001   0.00593   0.00071   0.00661  -0.79529
   D51        1.27162   0.00007   0.00446   0.00085   0.00527   1.27689
   D52        1.31759  -0.00003   0.00539   0.00092   0.00631   1.32391
   D53       -2.89206   0.00006   0.00393   0.00107   0.00497  -2.88710
   D54       -2.90182   0.00000   0.00534   0.00147   0.00682  -2.89500
   D55       -0.82829   0.00009   0.00388   0.00161   0.00547  -0.82282
   D56       -0.74507   0.00009  -0.02045   0.00501  -0.01537  -0.76044
   D57        1.27069  -0.00014  -0.02317   0.00399  -0.01917   1.25152
         Item               Value     Threshold  Converged?
 Maximum Force            0.000452     0.000450     NO 
 RMS     Force            0.000137     0.000300     YES
 Maximum Displacement     0.035363     0.001800     NO 
 RMS     Displacement     0.010692     0.001200     NO 
 Predicted change in Energy=-1.511749D-05
 GradGradGradGradGradGradGradGradGradGradGradGradGradGradGradGradGradGrad

                          Input orientation:                          
 ---------------------------------------------------------------------
 Center     Atomic      Atomic             Coordinates (Angstroms)
 Number     Number       Type             X           Y           Z
 ---------------------------------------------------------------------
      1          1           0       -1.500486    2.009290    0.648334
      2          6           0       -1.871247    1.094453    1.112408
      3          1           0       -0.998305    0.500884    1.385187
      4          1           0       -2.467102    1.327540    1.990104
      5          6           0       -2.702712    0.354749    0.112158
      6          6           0       -1.936560   -0.178698   -1.173262
      7          1           0       -2.688407   -0.415385   -1.934488
      8          8           0       -3.866707    0.121767    0.208151
      9          8           0       -0.961046    0.633591   -1.547076
     10          1           0        3.020971    2.075848    0.859848
     11          6           0        3.096462    1.814899   -0.195227
     12          1           0        2.319566    2.359183   -0.734510
     13          1           0        4.063317    2.158064   -0.561557
     14          6           0        2.940652    0.314337   -0.390523
     15          1           0        3.758775   -0.220533    0.097917
     16          1           0        2.986776    0.062918   -1.452593
     17          6           0        1.620776   -0.222800    0.165060
     18          1           0        0.788343    0.378427   -0.278182
     19          6           0        1.321627   -1.678998   -0.234076
     20          1           0        2.175645   -2.306969    0.046377
     21          1           0        1.188590   -1.746612   -1.313269
     22          8           0        0.137605   -2.138195    0.369878
     23          1           0        0.176863   -1.867832    1.292286
     24          8           0        1.448215   -0.030866    1.491010
     25          1           0       -1.518450   -1.107241   -0.722731
 ---------------------------------------------------------------------
                    Distance matrix (angstroms):
                    1          2          3          4          5
     1  H    0.000000
     2  C    1.090759   0.000000
     3  H    1.752264   1.090303   0.000000
     4  H    1.788708   1.086150   1.790712   0.000000
     5  C    2.114318   1.496328   2.132361   2.128031   0.000000
     6  C    2.880219   2.617148   2.808525   3.543601   1.588665
     7  H    3.736466   3.497276   3.836175   4.299905   2.186795
     8  O    3.058677   2.397010   3.123599   2.566737   1.190957
     9  O    2.646388   2.848459   2.935501   3.906586   2.421614
    10  H    4.526891   4.996071   4.348686   5.652998   6.023436
    11  C    4.677746   5.187204   4.581644   5.997202   5.988067
    12  H    4.077680   4.751164   4.353695   5.603570   5.473379
    13  H    5.695776   6.257194   5.670632   7.060249   7.034556
    14  C    4.865778   5.101153   4.324735   5.994812   5.665853
    15  H    5.738893   5.869883   4.980694   6.688680   6.487062
    16  H    5.323324   5.589605   4.911790   6.572383   5.907951
    17  C    3.867565   3.850565   2.978592   4.737624   4.362214
    18  H    2.959203   3.085426   2.444156   4.079688   3.512889
    19  C    4.727202   4.438411   3.571551   5.323599   4.522312
    20  H    5.701437   5.392905   4.444143   6.208287   5.557646
    21  H    5.018547   4.828888   4.137078   5.807475   4.646482
    22  O    4.467943   3.877738   3.047274   4.628277   3.787953
    23  H    4.273201   3.605862   2.645839   4.205699   3.824202
    24  O    3.683365   3.525409   2.505876   4.174214   4.390914
    25  H    3.404836   2.887847   2.701840   3.766639   2.058381
                    6          7          8          9         10
     6  C    0.000000
     7  H    1.095793   0.000000
     8  O    2.392498   2.503563   0.000000
     9  O    1.323321   2.057721   3.433024   0.000000
    10  H    5.813229   6.827266   7.189107   4.871330   0.000000
    11  C    5.501117   6.439247   7.177404   4.436931   1.089485
    12  H    4.974731   5.849613   6.645646   3.794779   1.764717
    13  H    6.467856   7.354819   8.223395   5.342236   1.764550
    14  C    4.964168   5.882401   6.836347   4.082008   2.161666
    15  H    5.835622   6.762751   7.633957   5.070724   2.529478
    16  H    4.937169   5.715654   7.052075   3.989974   3.066014
    17  C    3.801011   4.797317   5.498459   3.214128   2.779759
    18  H    2.921754   3.932083   4.687417   2.176134   3.026711
    19  C    3.707930   4.535250   5.509730   3.504658   4.264189
    20  H    4.788244   5.582197   6.514211   4.585282   4.537113
    21  H    3.499217   4.145984   5.600142   3.215737   4.763534
    22  O    3.243928   4.032930   4.600880   3.544650   5.129526
    23  H    3.660417   4.553180   4.635117   3.951446   4.881451
    24  O    4.310093   5.384565   5.469682   3.933956   2.703733
    25  H    1.113546   1.820939   2.809148   2.005178   5.765671
                   11         12         13         14         15
    11  C    0.000000
    12  H    1.091163   0.000000
    13  H    1.089389   1.763811   0.000000
    14  C    1.521218   2.164594   2.165399   0.000000
    15  H    2.160458   3.069071   2.487042   1.092696   0.000000
    16  H    2.159268   2.496726   2.518436   1.092397   1.755110
    17  C    2.541589   2.822086   3.487476   1.529465   2.139054
    18  H    2.719880   2.544852   3.738029   2.156193   3.053469
    19  C    3.919039   4.189656   4.727277   2.572762   2.859551
    20  H    4.230375   4.733230   4.885633   2.765387   2.619575
    21  H    4.192177   4.297862   4.906691   2.858093   3.305482
    22  O    4.970024   5.119281   5.893779   3.801342   4.106612
    23  H    4.929428   5.154292   5.894836   3.902850   4.119491
    24  O    2.994489   3.380018   3.980352   2.426253   2.704694
    25  H    5.487675   5.171712   6.468718   4.691998   5.413762
                   16         17         18         19         20
    16  H    0.000000
    17  C    2.136444   0.000000
    18  H    2.512349   1.118429   0.000000
    19  C    2.700330   1.539257   2.125873   0.000000
    20  H    2.919112   2.160029   3.039951   1.096517   0.000000
    21  H    2.554855   2.166620   2.397372   1.089462   1.771134
    22  O    4.035354   2.431149   2.678961   1.406247   2.070446
    23  H    4.376959   2.462043   2.808195   1.917270   2.395884
    24  O    3.322765   1.350837   1.932096   2.389203   2.792269
    25  H    4.711585   3.380111   2.779591   2.937980   3.959446
                   21         22         23         24         25
    21  H    0.000000
    22  O    2.022595   0.000000
    23  H    2.797714   0.962016   0.000000
    24  O    3.297753   2.723137   2.242827   0.000000
    25  H    2.843518   2.235884   2.740963   3.854911   0.000000
 Stoichiometry    C7H14O4(3)
 Framework group  C1[X(C7H14O4)]
 Deg. of freedom    69
 Full point group                 C1      NOp   1
 Largest Abelian subgroup         C1      NOp   1
 Largest concise Abelian subgroup C1      NOp   1
                         Standard orientation:                         
 ---------------------------------------------------------------------
 Center     Atomic      Atomic             Coordinates (Angstroms)
 Number     Number       Type             X           Y           Z
 ---------------------------------------------------------------------
      1          1           0        1.463746   -1.997314    0.738235
      2          6           0        1.844153   -1.072048    1.172895
      3          1           0        0.977965   -0.455468    1.414369
      4          1           0        2.427045   -1.282239    2.064959
      5          6           0        2.697656   -0.382244    0.155694
      6          6           0        1.953523    0.115867   -1.156560
      7          1           0        2.716932    0.312987   -1.917554
      8          8           0        3.864145   -0.164008    0.255970
      9          8           0        0.969163   -0.694262   -1.511390
     10          1           0       -3.060157   -1.985970    0.902305
     11          6           0       -3.120488   -1.762472   -0.162302
     12          1           0       -2.346768   -2.338018   -0.672930
     13          1           0       -4.088807   -2.103706   -0.526560
     14          6           0       -2.938807   -0.272614   -0.410130
     15          1           0       -3.753366    0.292315    0.049581
     16          1           0       -2.969854   -0.059348   -1.481057
     17          6           0       -1.616417    0.263855    0.140097
     18          1           0       -0.789076   -0.365955   -0.271886
     19          6           0       -1.290003    1.699738   -0.308242
     20          1           0       -2.136802    2.350678   -0.060138
     21          1           0       -1.144668    1.725939   -1.387649
     22          8           0       -0.105186    2.162196    0.291652
     23          1           0       -0.158351    1.926240    1.222765
     24          8           0       -1.460759    0.117674    1.473949
     25          1           0        1.545560    1.066574   -0.744603
 ---------------------------------------------------------------------
 Rotational constants (GHZ):           1.5106587           0.5364979           0.4954499
 Standard basis: Aug-CC-pVTZ (5D, 7F)
 There are   955 symmetry adapted cartesian basis functions of A   symmetry.
 There are   828 symmetry adapted basis functions of A   symmetry.
   828 basis functions,  1170 primitive gaussians,   955 cartesian basis functions
    45 alpha electrons       43 beta electrons
       nuclear repulsion energy       647.3267734298 Hartrees.
 NAtoms=   25 NActive=   25 NUniq=   25 SFac= 1.00D+00 NAtFMM=   60 NAOKFM=F Big=F
 Integral buffers will be    131072 words long.
 Raffenetti 2 integral format.
 Two-electron integral symmetry is turned on.
 Nuclear repulsion after empirical dispersion term =      647.3108803524 Hartrees.
 One-electron integrals computed using PRISM.
 NBasis=   828 RedAO= T EigKep=  2.73D-06  NBF=   828
 NBsUse=   828 1.00D-06 EigRej= -1.00D+00 NBFU=   828
 Initial guess from the checkpoint file:  "Reverse-wb-opt.chk"
 B after Tr=     0.000000    0.000000    0.000000
         Rot=    0.999999   -0.000791    0.000035    0.000669 Ang=  -0.12 deg.
 Initial guess <Sx>= 0.0000 <Sy>= 0.0000 <Sz>= 1.0000 <S**2>= 2.0116 S= 1.0039
 ExpMin= 2.53D-02 ExpMax= 1.53D+04 ExpMxC= 5.22D+02 IAcc=3 IRadAn=         7 AccDes= 0.00D+00
 Harris functional with IExCor= 4639 and IRadAn=       7 diagonalized for initial guess.
 HarFok:  IExCor= 4639 AccDes= 0.00D+00 IRadAn=         7 IDoV= 1 UseB2=F ITyADJ=14
 ICtDFT=  3500011 ScaDFX=  1.000000  1.000000  1.000000  1.000000
 FoFCou: FMM=F IPFlag=           0 FMFlag=      100000 FMFlg1=           0
         NFxFlg=           0 DoJE=T BraDBF=F KetDBF=T FulRan=T
         wScrn=  0.000000 ICntrl=       500 IOpCl=  0 I1Cent=   200000004 NGrid=           0
         NMat0=    1 NMatS0=      1 NMatT0=    0 NMatD0=    1 NMtDS0=    0 NMtDT0=    0
 Petite list used in FoFCou.
 Requested convergence on RMS density matrix=1.00D-08 within 128 cycles.
 Requested convergence on MAX density matrix=1.00D-06.
 Requested convergence on             energy=1.00D-06.
 No special actions if energy rises.
 SCF Done:  E(UwB97XD) =  -575.962851374     A.U. after   16 cycles
            NFock= 16  Conv=0.77D-08     -V/T= 2.0058
 <Sx>= 0.0000 <Sy>= 0.0000 <Sz>= 1.0000 <S**2>= 2.0116 S= 1.0039
 <L.S>=  0.00000000000    
 Annihilation of the first spin contaminant:
 S**2 before annihilation     2.0116,   after     2.0001
 Calling FoFJK, ICntrl=      2127 FMM=F ISym2X=0 I1Cent= 0 IOpClX= 1 NMat=1 NMatS=1 NMatT=0.
 ***** Axes restored to original set *****
 -------------------------------------------------------------------
 Center     Atomic                   Forces (Hartrees/Bohr)
 Number     Number              X              Y              Z
 -------------------------------------------------------------------
      1        1           0.000084733   -0.000173696    0.000031885
      2        6          -0.000338261    0.000268130   -0.000045697
      3        1          -0.000099583   -0.000071294   -0.000009606
      4        1           0.000077518   -0.000045278   -0.000119214
      5        6           0.000435639   -0.000053573   -0.000151471
      6        6          -0.000686167   -0.000412311    0.000413835
      7        1           0.000209993    0.000042662    0.000030049
      8        8           0.000143225   -0.000060482    0.000015068
      9        8           0.000328696    0.000241204   -0.000097399
     10        1           0.000006349   -0.000046023   -0.000134601
     11        6          -0.000009817    0.000058880    0.000037485
     12        1           0.000088372   -0.000083056    0.000059037
     13        1          -0.000110412   -0.000068536    0.000022575
     14        6          -0.000123343   -0.000081464    0.000134422
     15        1          -0.000097589    0.000069043   -0.000057367
     16        1          -0.000035499    0.000032799    0.000113164
     17        6           0.000050939    0.000088686   -0.000552016
     18        1           0.000069174   -0.000075585    0.000168547
     19        6           0.000341461    0.000155854   -0.000243346
     20        1          -0.000183744    0.000035869   -0.000035493
     21        1          -0.000031337    0.000078029    0.000119052
     22        8          -0.000349867   -0.000073574    0.000565772
     23        1           0.000247244   -0.000110816   -0.000207638
     24        8           0.000025039    0.000004707    0.000166984
     25        1          -0.000042763    0.000279825   -0.000224026
 -------------------------------------------------------------------
 Cartesian Forces:  Max     0.000686167 RMS     0.000200242

 GradGradGradGradGradGradGradGradGradGradGradGradGradGradGradGradGradGrad
 Berny optimization.
 Using GEDIIS/GDIIS optimizer.
 FormGI is forming the generalized inverse of G from B-inverse, IUseBI=4.
 Internal  Forces:  Max     0.000417356 RMS     0.000107219
 Search for a local minimum.
 Step number   7 out of a maximum of  137
 All quantities printed in internal units (Hartrees-Bohrs-Radians)
 Mixed Optimization -- En-DIIS/RFO-DIIS
 Swapping is turned off.
 Update second derivatives using D2CorX and points    1    2    3    4    5
                                                      6    7
 DE= -1.86D-05 DEPred=-1.51D-05 R= 1.23D+00
 TightC=F SS=  1.41D+00  RLast= 8.85D-02 DXNew= 7.4256D-01 2.6543D-01
 Trust test= 1.23D+00 RLast= 8.85D-02 DXMaxT set to 4.42D-01
 ITU=  1  1  1  1 -1  1  0
     Eigenvalues ---    0.00111   0.00235   0.00286   0.00352   0.00405
     Eigenvalues ---    0.00540   0.00898   0.01627   0.02606   0.02841
     Eigenvalues ---    0.03114   0.03474   0.03888   0.04020   0.04742
     Eigenvalues ---    0.04792   0.05435   0.05528   0.05558   0.05887
     Eigenvalues ---    0.06396   0.07303   0.07412   0.07678   0.08163
     Eigenvalues ---    0.08329   0.09348   0.09660   0.10869   0.11463
     Eigenvalues ---    0.12196   0.13517   0.14897   0.15989   0.16002
     Eigenvalues ---    0.16002   0.16047   0.16119   0.16143   0.16588
     Eigenvalues ---    0.17163   0.19497   0.20031   0.22405   0.24417
     Eigenvalues ---    0.24826   0.25168   0.27217   0.28861   0.30118
     Eigenvalues ---    0.30547   0.31988   0.32761   0.33582   0.33682
     Eigenvalues ---    0.33836   0.33928   0.34043   0.34110   0.34214
     Eigenvalues ---    0.34302   0.34384   0.34535   0.36479   0.41893
     Eigenvalues ---    0.51223   0.53037   0.56246   1.01927
 En-DIIS/RFO-DIIS/Sim-DIIS IScMMF=       -3 using points:     7    6    5    4    3    2
 RFO step:  Lambda=-2.49097786D-05.
 DidBck=T Rises=F RFO-DIIS coefs:    0.74069    0.84665   -0.28049   -0.32331   -0.04276
                  RFO-DIIS coefs:    0.05922
 Iteration  1 RMS(Cart)=  0.00750165 RMS(Int)=  0.00005890
 Iteration  2 RMS(Cart)=  0.00003603 RMS(Int)=  0.00005357
 Iteration  3 RMS(Cart)=  0.00000000 RMS(Int)=  0.00005357
 Variable       Old X    -DE/DX   Delta X   Delta X   Delta X     New X
                                 (Linear)    (Quad)   (Total)
    R1        2.06124  -0.00013   0.00174  -0.00182  -0.00008   2.06116
    R2        2.06037  -0.00004   0.00104  -0.00113  -0.00009   2.06029
    R3        2.05253  -0.00015   0.00171  -0.00179  -0.00008   2.05245
    R4        2.82765  -0.00026   0.00119  -0.00196  -0.00076   2.82688
    R5        3.00214  -0.00042   0.00547  -0.00517   0.00030   3.00244
    R6        2.25058  -0.00013   0.00238  -0.00239  -0.00001   2.25057
    R7        2.07075  -0.00017   0.00216  -0.00212   0.00005   2.07079
    R8        2.50071   0.00032   0.00091  -0.00114  -0.00024   2.50048
    R9        2.10430  -0.00029   0.00180  -0.00189  -0.00007   2.10423
   R10        4.11230  -0.00007  -0.00961  -0.00181  -0.01144   4.10085
   R11        2.05883  -0.00014   0.00175  -0.00191  -0.00016   2.05866
   R12        2.06200  -0.00013   0.00165  -0.00180  -0.00015   2.06185
   R13        2.05865  -0.00013   0.00160  -0.00167  -0.00006   2.05858
   R14        2.87468  -0.00014   0.00127  -0.00136  -0.00009   2.87460
   R15        2.06490  -0.00013   0.00168  -0.00181  -0.00013   2.06477
   R16        2.06433  -0.00012   0.00159  -0.00180  -0.00020   2.06413
   R17        2.89027  -0.00035   0.00215  -0.00266  -0.00051   2.88976
   R18        2.11352  -0.00022   0.00313  -0.00279   0.00032   2.11384
   R19        2.90877  -0.00010   0.00218  -0.00210   0.00008   2.90886
   R20        2.55271   0.00016   0.00027  -0.00080  -0.00053   2.55219
   R21        2.07212  -0.00017   0.00150  -0.00171  -0.00021   2.07191
   R22        2.05879  -0.00012   0.00114  -0.00126  -0.00012   2.05866
   R23        2.65742   0.00024   0.00081  -0.00028   0.00054   2.65796
   R24        1.81795  -0.00022   0.00285  -0.00278   0.00007   1.81801
   R25        4.22521   0.00006  -0.00786   0.00202  -0.00582   4.21939
    A1        1.86596   0.00000   0.00104  -0.00071   0.00033   1.86630
    A2        1.92868   0.00005  -0.00044   0.00105   0.00060   1.92928
    A3        1.89556   0.00008  -0.00073   0.00085   0.00012   1.89568
    A4        1.93252   0.00002  -0.00083   0.00026  -0.00057   1.93195
    A5        1.92091  -0.00017   0.00217  -0.00265  -0.00048   1.92044
    A6        1.91923   0.00002  -0.00113   0.00114   0.00001   1.91924
    A7        2.02516   0.00020   0.00234  -0.00060   0.00168   2.02683
    A8        2.19681  -0.00008  -0.00002   0.00003  -0.00005   2.19676
    A9        2.06108  -0.00012  -0.00213   0.00057  -0.00163   2.05945
   A10        1.87939   0.00005  -0.00695   0.00469  -0.00227   1.87712
   A11        1.95839  -0.00004   0.00410  -0.00248   0.00165   1.96003
   A12        1.70491   0.00005   0.00250  -0.00197   0.00051   1.70542
   A13        2.02878  -0.00004   0.00111  -0.00126  -0.00012   2.02865
   A14        1.93753   0.00001  -0.00099   0.00093   0.00000   1.93754
   A15        1.92767  -0.00001   0.00033   0.00010   0.00030   1.92797
   A16        1.93470   0.00001  -0.00542   0.00063  -0.00503   1.92966
   A17        1.88579   0.00002   0.00028  -0.00013   0.00014   1.88594
   A18        1.88778   0.00003  -0.00007   0.00015   0.00008   1.88785
   A19        1.93210   0.00000   0.00030  -0.00037  -0.00007   1.93203
   A20        1.88450   0.00002   0.00005  -0.00005   0.00000   1.88450
   A21        1.93442  -0.00002   0.00066  -0.00073  -0.00007   1.93435
   A22        1.93742  -0.00004  -0.00121   0.00113  -0.00008   1.93734
   A23        1.92706  -0.00001  -0.00051   0.00055   0.00004   1.92710
   A24        1.92572   0.00000   0.00042  -0.00048  -0.00007   1.92566
   A25        1.96945   0.00001  -0.00110   0.00109  -0.00001   1.96944
   A26        1.86536   0.00001   0.00050  -0.00017   0.00033   1.86569
   A27        1.88792   0.00001   0.00014  -0.00006   0.00008   1.88800
   A28        1.88470  -0.00002   0.00066  -0.00102  -0.00036   1.88435
   A29        1.88551  -0.00009   0.00085  -0.00083   0.00009   1.88560
   A30        1.98861   0.00003  -0.00093   0.00134   0.00046   1.98908
   A31        2.00083  -0.00002   0.00073  -0.00007   0.00063   2.00146
   A32        1.83500   0.00006  -0.00042  -0.00087  -0.00143   1.83357
   A33        1.79010   0.00006   0.00047  -0.00030   0.00019   1.79028
   A34        1.94348  -0.00004  -0.00057   0.00038  -0.00017   1.94331
   A35        2.67354  -0.00014  -0.00127  -0.00058  -0.00217   2.67137
   A36        1.90086   0.00004   0.00032  -0.00022   0.00016   1.90102
   A37        1.91697  -0.00004   0.00198  -0.00199  -0.00001   1.91696
   A38        1.94034   0.00005  -0.00168   0.00107  -0.00070   1.93964
   A39        1.88906   0.00003   0.00075  -0.00032   0.00042   1.88949
   A40        1.93790  -0.00011  -0.00021   0.00007  -0.00011   1.93779
   A41        1.87795   0.00004  -0.00107   0.00132   0.00028   1.87823
   A42        1.86050  -0.00013  -0.00105  -0.00006  -0.00112   1.85938
   A43        1.83712  -0.00019  -0.00442  -0.00223  -0.00676   1.83036
   A44        1.94893   0.00026   0.00113   0.00155   0.00262   1.95156
   A45        2.60666   0.00008  -0.00111   0.00061  -0.00073   2.60593
    D1        1.12576  -0.00013  -0.00535  -0.00755  -0.01290   1.11286
    D2       -2.03468  -0.00011  -0.00554  -0.00758  -0.01312  -2.04779
    D3       -0.91148  -0.00009  -0.00740  -0.00570  -0.01310  -0.92458
    D4        2.21126  -0.00007  -0.00758  -0.00574  -0.01332   2.19794
    D5       -3.04498  -0.00001  -0.00705  -0.00503  -0.01208  -3.05706
    D6        0.07776   0.00001  -0.00723  -0.00506  -0.01229   0.06547
    D7       -2.84657   0.00004   0.01293  -0.00278   0.01016  -2.83642
    D8       -0.59245   0.00000   0.01200  -0.00260   0.00943  -0.58301
    D9        1.42932   0.00000   0.01503  -0.00438   0.01062   1.43993
   D10        0.31233   0.00002   0.01307  -0.00275   0.01034   0.32267
   D11        2.56646  -0.00002   0.01215  -0.00256   0.00962   2.57607
   D12       -1.69496  -0.00002   0.01518  -0.00434   0.01080  -1.68417
   D13        1.36210   0.00007  -0.00620  -0.00143  -0.00759   1.35451
   D14       -2.74746   0.00008  -0.01134   0.00186  -0.00941  -2.75686
   D15       -0.52005   0.00004  -0.01148   0.00218  -0.00923  -0.52928
   D16       -1.57396  -0.00002   0.01608  -0.00348   0.01262  -1.56134
   D17        2.74849  -0.00011   0.02294  -0.00806   0.01491   2.76340
   D18        0.47183  -0.00005   0.02198  -0.00720   0.01482   0.48665
   D19        1.04695   0.00004   0.02025   0.00477   0.02495   1.07190
   D20       -1.11353   0.00000  -0.00033   0.00037   0.00004  -1.11349
   D21        3.11150  -0.00001  -0.00089   0.00054  -0.00035   3.11115
   D22        1.00153   0.00001  -0.00128   0.00145   0.00017   1.00169
   D23        3.07737   0.00000  -0.00131   0.00126  -0.00005   3.07732
   D24        1.01922  -0.00001  -0.00187   0.00143  -0.00044   1.01878
   D25       -1.09075   0.00001  -0.00226   0.00234   0.00008  -1.09068
   D26        0.98321   0.00001  -0.00102   0.00106   0.00004   0.98325
   D27       -1.07494   0.00000  -0.00157   0.00123  -0.00034  -1.07529
   D28        3.09827   0.00002  -0.00197   0.00213   0.00017   3.09844
   D29        0.93083  -0.00001   0.00476  -0.00324   0.00157   0.93240
   D30        2.96280   0.00002   0.00425  -0.00408   0.00013   2.96293
   D31       -1.05259  -0.00002   0.00323  -0.00229   0.00094  -1.05166
   D32        3.06797  -0.00001   0.00349  -0.00187   0.00168   3.06965
   D33       -1.18324   0.00003   0.00299  -0.00271   0.00023  -1.18301
   D34        1.08455  -0.00001   0.00196  -0.00092   0.00104   1.08559
   D35       -1.20235   0.00000   0.00449  -0.00262   0.00191  -1.20044
   D36        0.82962   0.00003   0.00398  -0.00347   0.00047   0.83009
   D37        3.09741  -0.00001   0.00296  -0.00168   0.00128   3.09869
   D38        1.96431  -0.00004  -0.01805  -0.00405  -0.02211   1.94220
   D39       -0.16524  -0.00006  -0.01717  -0.00471  -0.02191  -0.18714
   D40       -2.19918  -0.00007  -0.01658  -0.00467  -0.02124  -2.22042
   D41        0.94052   0.00001   0.00216  -0.00102   0.00113   0.94165
   D42       -1.12548  -0.00002  -0.00010   0.00065   0.00054  -1.12495
   D43        3.08123  -0.00008   0.00100  -0.00039   0.00064   3.08187
   D44        3.00169  -0.00005   0.00242  -0.00187   0.00057   3.00226
   D45        0.93569  -0.00008   0.00016  -0.00020  -0.00003   0.93566
   D46       -1.14078  -0.00013   0.00126  -0.00124   0.00007  -1.14072
   D47       -1.35553   0.00004   0.00249  -0.00251  -0.00003  -1.35557
   D48        2.86165   0.00001   0.00023  -0.00083  -0.00063   2.86102
   D49        0.78518  -0.00005   0.00134  -0.00187  -0.00053   0.78465
   D50       -0.79529  -0.00004   0.00581   0.00035   0.00611  -0.78918
   D51        1.27689   0.00010   0.00437   0.00100   0.00530   1.28219
   D52        1.32391  -0.00003   0.00492   0.00085   0.00575   1.32966
   D53       -2.88710   0.00010   0.00347   0.00150   0.00494  -2.88216
   D54       -2.89500  -0.00004   0.00506   0.00131   0.00637  -2.88863
   D55       -0.82282   0.00010   0.00362   0.00196   0.00556  -0.81726
   D56       -0.76044   0.00000  -0.01966   0.00652  -0.01308  -0.77352
   D57        1.25152  -0.00014  -0.02288   0.00594  -0.01696   1.23456
         Item               Value     Threshold  Converged?
 Maximum Force            0.000417     0.000450     YES
 RMS     Force            0.000107     0.000300     YES
 Maximum Displacement     0.025710     0.001800     NO 
 RMS     Displacement     0.007508     0.001200     NO 
 Predicted change in Energy=-8.178681D-06
 GradGradGradGradGradGradGradGradGradGradGradGradGradGradGradGradGradGrad

                          Input orientation:                          
 ---------------------------------------------------------------------
 Center     Atomic      Atomic             Coordinates (Angstroms)
 Number     Number       Type             X           Y           Z
 ---------------------------------------------------------------------
      1          1           0       -1.491792    2.010132    0.638050
      2          6           0       -1.865102    1.100027    1.109233
      3          1           0       -0.993992    0.507807    1.390481
      4          1           0       -2.463580    1.341145    1.982913
      5          6           0       -2.693499    0.351935    0.113289
      6          6           0       -1.929151   -0.179581   -1.174197
      7          1           0       -2.683819   -0.412782   -1.933742
      8          8           0       -3.855339    0.110093    0.213301
      9          8           0       -0.953073    0.631306   -1.549136
     10          1           0        3.018407    2.072417    0.864265
     11          6           0        3.089977    1.815108   -0.191888
     12          1           0        2.310519    2.360315   -0.726362
     13          1           0        4.055039    2.160317   -0.560916
     14          6           0        2.934824    0.315094   -0.391500
     15          1           0        3.755289   -0.220604    0.091931
     16          1           0        2.976639    0.067348   -1.454500
     17          6           0        1.617792   -0.224987    0.167222
     18          1           0        0.782841    0.375874   -0.272188
     19          6           0        1.317931   -1.680226   -0.235035
     20          1           0        2.172754   -2.308775    0.041208
     21          1           0        1.181277   -1.744823   -1.313895
     22          8           0        0.135744   -2.140846    0.372084
     23          1           0        0.176683   -1.867429    1.293555
     24          8           0        1.448853   -0.036961    1.493915
     25          1           0       -1.512061   -1.110085   -0.726868
 ---------------------------------------------------------------------
                    Distance matrix (angstroms):
                    1          2          3          4          5
     1  H    0.000000
     2  C    1.090717   0.000000
     3  H    1.752409   1.090256   0.000000
     4  H    1.789014   1.086108   1.790284   0.000000
     5  C    2.114022   1.495923   2.131628   2.127649   0.000000
     6  C    2.875824   2.618311   2.815066   3.544794   1.588823
     7  H    3.729015   3.495509   3.841023   4.297086   2.185228
     8  O    3.062175   2.396603   3.119493   2.565932   1.190951
     9  O    2.641054   2.849285   2.942495   3.906517   2.422971
    10  H    4.516298   4.985400   4.338693   5.642545   6.012478
    11  C    4.660412   5.172723   4.570747   5.983008   5.973491
    12  H    4.054851   4.732182   4.339654   5.583090   5.456995
    13  H    5.676919   6.241929   5.659633   7.045175   7.019085
    14  C    4.850573   5.089952   4.318355   5.986099   5.651035
    15  H    5.727677   5.862403   4.977196   6.684998   6.474189
    16  H    5.302835   5.575089   4.904471   6.560057   5.889772
    17  C    3.858360   3.843644   2.975695   4.733613   4.350054
    18  H    2.945045   3.073162   2.437008   4.068965   3.497729
    19  C    4.719699   4.434925   3.574182   5.324265   4.510275
    20  H    5.695443   5.391186   4.447690   6.211901   5.546620
    21  H    5.005504   4.821322   4.137606   5.803199   4.631106
    22  O    4.466567   3.879437   3.054308   4.634168   3.779623
    23  H    4.271881   3.606751   2.649833   4.212024   3.815304
    24  O    3.683814   3.524631   2.504988   4.176772   4.383657
    25  H    3.405754   2.894909   2.714615   3.775821   2.058922
                    6          7          8          9         10
     6  C    0.000000
     7  H    1.095817   0.000000
     8  O    2.391498   2.501131   0.000000
     9  O    1.323195   2.057553   3.435259   0.000000
    10  H    5.805614   6.820589   7.177943   4.865589   0.000000
    11  C    5.489568   6.429173   7.163007   4.426032   1.089398
    12  H    4.962502   5.838770   6.630556   3.783842   1.764677
    13  H    6.454592   7.342867   8.208344   5.328755   1.764503
    14  C    4.951320   5.871751   6.820127   4.068889   2.161508
    15  H    5.823883   6.752954   7.618776   5.058411   2.529317
    16  H    4.919992   5.700963   7.032732   3.971101   3.065733
    17  C    3.792396   4.790947   5.483572   3.207564   2.779507
    18  H    2.911538   3.924343   4.671087   2.170078   3.027794
    19  C    3.698311   4.528357   5.492629   3.496784   4.264084
    20  H    4.778734   5.575080   6.497572   4.576468   4.537333
    21  H    3.484862   4.134914   5.580372   3.202620   4.763481
    22  O    3.240577   4.031498   4.584832   3.544211   5.128701
    23  H    3.656934   4.551254   4.618955   3.949799   4.876687
    24  O    4.306980   5.382291   5.458577   3.933954   2.703597
    25  H    1.113511   1.820932   2.804230   2.005252   5.760656
                   11         12         13         14         15
    11  C    0.000000
    12  H    1.091086   0.000000
    13  H    1.089355   1.763724   0.000000
    14  C    1.521171   2.164444   2.165278   0.000000
    15  H    2.160398   3.068893   2.486935   1.092630   0.000000
    16  H    2.159097   2.496317   2.518324   1.092289   1.755181
    17  C    2.541314   2.821728   3.487124   1.529194   2.138827
    18  H    2.720426   2.545207   3.738299   2.156145   3.053492
    19  C    3.919103   4.189582   4.727338   2.572961   2.859740
    20  H    4.231080   4.733766   4.886545   2.766347   2.620581
    21  H    4.192272   4.297969   4.906689   2.858146   3.305317
    22  O    4.969419   5.118269   5.893332   3.801257   4.106935
    23  H    4.924927   5.148508   5.890963   3.900021   4.118538
    24  O    2.994225   3.379206   3.980272   2.426282   2.705352
    25  H    5.479207   5.162924   6.458766   4.681708   5.404311
                   16         17         18         19         20
    16  H    0.000000
    17  C    2.135863   0.000000
    18  H    2.511136   1.118596   0.000000
    19  C    2.700449   1.539301   2.124911   0.000000
    20  H    2.920502   2.160100   3.039311   1.096406   0.000000
    21  H    2.554811   2.166600   2.396093   1.089397   1.771263
    22  O    4.035247   2.430833   2.677256   1.406531   2.070528
    23  H    4.374349   2.458259   2.802032   1.916789   2.397386
    24  O    3.322374   1.350559   1.932130   2.388876   2.792047
    25  H    4.697257   3.373243   2.771530   2.928449   3.950273
                   21         22         23         24         25
    21  H    0.000000
    22  O    2.022992   0.000000
    23  H    2.796969   0.962051   0.000000
    24  O    3.297300   2.721965   2.238118   0.000000
    25  H    2.828703   2.232806   2.739988   3.853632   0.000000
 Stoichiometry    C7H14O4(3)
 Framework group  C1[X(C7H14O4)]
 Deg. of freedom    69
 Full point group                 C1      NOp   1
 Largest Abelian subgroup         C1      NOp   1
 Largest concise Abelian subgroup C1      NOp   1
                         Standard orientation:                         
 ---------------------------------------------------------------------
 Center     Atomic      Atomic             Coordinates (Angstroms)
 Number     Number       Type             X           Y           Z
 ---------------------------------------------------------------------
      1          1           0        1.454433   -2.001750    0.727953
      2          6           0        1.838257   -1.081313    1.169696
      3          1           0        0.974476   -0.464744    1.419467
      4          1           0        2.423365   -1.300143    2.058174
      5          6           0        2.689660   -0.384172    0.156339
      6          6           0        1.947995    0.112399   -1.158084
      7          1           0        2.714433    0.304970   -1.917231
      8          8           0        3.854346   -0.158207    0.260318
      9          8           0        0.962208   -0.695330   -1.513954
     10          1           0       -3.058292   -1.980565    0.906316
     11          6           0       -3.114413   -1.761028   -0.159256
     12          1           0       -2.338816   -2.338387   -0.664799
     13          1           0       -4.081308   -2.103424   -0.526101
     14          6           0       -2.931629   -0.272141   -0.411775
     15          1           0       -3.747852    0.294526    0.042656
     16          1           0       -2.958092   -0.062907   -1.483510
     17          6           0       -1.611495    0.266067    0.141410
     18          1           0       -0.782360   -0.364336   -0.266491
     19          6           0       -1.282675    1.700369   -0.310368
     20          1           0       -2.129500    2.352781   -0.066746
     21          1           0       -1.133663    1.723049   -1.389287
     22          8           0       -0.099222    2.163203    0.292586
     23          1           0       -0.154453    1.924503    1.222915
     24          8           0       -1.459674    0.124063    1.475874
     25          1           0        1.542174    1.065508   -0.749676
 ---------------------------------------------------------------------
 Rotational constants (GHZ):           1.5080773           0.5388179           0.4973593
 Standard basis: Aug-CC-pVTZ (5D, 7F)
 There are   955 symmetry adapted cartesian basis functions of A   symmetry.
 There are   828 symmetry adapted basis functions of A   symmetry.
   828 basis functions,  1170 primitive gaussians,   955 cartesian basis functions
    45 alpha electrons       43 beta electrons
       nuclear repulsion energy       647.7640722338 Hartrees.
 NAtoms=   25 NActive=   25 NUniq=   25 SFac= 1.00D+00 NAtFMM=   60 NAOKFM=F Big=F
 Integral buffers will be    131072 words long.
 Raffenetti 2 integral format.
 Two-electron integral symmetry is turned on.
 Nuclear repulsion after empirical dispersion term =      647.7481438078 Hartrees.
 One-electron integrals computed using PRISM.
 NBasis=   828 RedAO= T EigKep=  2.72D-06  NBF=   828
 NBsUse=   828 1.00D-06 EigRej= -1.00D+00 NBFU=   828
 Initial guess from the checkpoint file:  "Reverse-wb-opt.chk"
 B after Tr=     0.000000    0.000000    0.000000
         Rot=    1.000000    0.000168    0.000005    0.000424 Ang=   0.05 deg.
 Initial guess <Sx>= 0.0000 <Sy>= 0.0000 <Sz>= 1.0000 <S**2>= 2.0116 S= 1.0039
 ExpMin= 2.53D-02 ExpMax= 1.53D+04 ExpMxC= 5.22D+02 IAcc=3 IRadAn=         7 AccDes= 0.00D+00
 Harris functional with IExCor= 4639 and IRadAn=       7 diagonalized for initial guess.
 HarFok:  IExCor= 4639 AccDes= 0.00D+00 IRadAn=         7 IDoV= 1 UseB2=F ITyADJ=14
 ICtDFT=  3500011 ScaDFX=  1.000000  1.000000  1.000000  1.000000
 FoFCou: FMM=F IPFlag=           0 FMFlag=      100000 FMFlg1=           0
         NFxFlg=           0 DoJE=T BraDBF=F KetDBF=T FulRan=T
         wScrn=  0.000000 ICntrl=       500 IOpCl=  0 I1Cent=   200000004 NGrid=           0
         NMat0=    1 NMatS0=      1 NMatT0=    0 NMatD0=    1 NMtDS0=    0 NMtDT0=    0
 Petite list used in FoFCou.
 Requested convergence on RMS density matrix=1.00D-08 within 128 cycles.
 Requested convergence on MAX density matrix=1.00D-06.
 Requested convergence on             energy=1.00D-06.
 No special actions if energy rises.
 SCF Done:  E(UwB97XD) =  -575.962859797     A.U. after   16 cycles
            NFock= 16  Conv=0.61D-08     -V/T= 2.0058
 <Sx>= 0.0000 <Sy>= 0.0000 <Sz>= 1.0000 <S**2>= 2.0117 S= 1.0039
 <L.S>=  0.00000000000    
 Annihilation of the first spin contaminant:
 S**2 before annihilation     2.0117,   after     2.0001
 Calling FoFJK, ICntrl=      2127 FMM=F ISym2X=0 I1Cent= 0 IOpClX= 1 NMat=1 NMatS=1 NMatT=0.
 ***** Axes restored to original set *****
 -------------------------------------------------------------------
 Center     Atomic                   Forces (Hartrees/Bohr)
 Number     Number              X              Y              Z
 -------------------------------------------------------------------
      1        1           0.000126757   -0.000159748    0.000063002
      2        6          -0.000293378    0.000391011   -0.000042955
      3        1          -0.000032600   -0.000106416   -0.000004470
      4        1           0.000073060   -0.000065734   -0.000091269
      5        6           0.000310612   -0.000275153   -0.000262664
      6        6          -0.000833406   -0.000376687    0.000354784
      7        1           0.000283390   -0.000039694   -0.000033798
      8        8           0.000061739    0.000022280    0.000075920
      9        8           0.000366498    0.000325550   -0.000076106
     10        1           0.000003333   -0.000019607   -0.000083155
     11        6           0.000018217    0.000029369    0.000020922
     12        1           0.000051281   -0.000055176    0.000038477
     13        1          -0.000092376   -0.000054268    0.000020185
     14        6          -0.000131763   -0.000061011    0.000125778
     15        1          -0.000060226    0.000046517   -0.000052119
     16        1           0.000007807    0.000013947    0.000049966
     17        6          -0.000049607    0.000023520   -0.000551281
     18        1           0.000158675   -0.000025488    0.000136206
     19        6           0.000203754    0.000120978   -0.000144109
     20        1          -0.000144627   -0.000001500   -0.000037790
     21        1          -0.000022159    0.000058667    0.000068483
     22        8          -0.000157342    0.000005405    0.000464477
     23        1           0.000204802   -0.000158377   -0.000144492
     24        8           0.000009764    0.000039257    0.000235560
     25        1          -0.000062204    0.000322359   -0.000129550
 -------------------------------------------------------------------
 Cartesian Forces:  Max     0.000833406 RMS     0.000196805

 GradGradGradGradGradGradGradGradGradGradGradGradGradGradGradGradGradGrad
 Berny optimization.
 Using GEDIIS/GDIIS optimizer.
 FormGI is forming the generalized inverse of G from B-inverse, IUseBI=4.
 Internal  Forces:  Max     0.000435748 RMS     0.000100129
 Search for a local minimum.
 Step number   8 out of a maximum of  137
 All quantities printed in internal units (Hartrees-Bohrs-Radians)
 Mixed Optimization -- En-DIIS/RFO-DIIS
 Swapping is turned off.
 Update second derivatives using D2CorX and points    2    3    4    5    6
                                                      7    8
 DE= -8.42D-06 DEPred=-8.18D-06 R= 1.03D+00
 TightC=F SS=  1.41D+00  RLast= 7.36D-02 DXNew= 7.4256D-01 2.2084D-01
 Trust test= 1.03D+00 RLast= 7.36D-02 DXMaxT set to 4.42D-01
 ITU=  1  1  1  1  1 -1  1  0
     Eigenvalues ---    0.00112   0.00235   0.00281   0.00352   0.00380
     Eigenvalues ---    0.00556   0.00860   0.01508   0.02628   0.02867
     Eigenvalues ---    0.03052   0.03475   0.03912   0.04018   0.04761
     Eigenvalues ---    0.04795   0.05351   0.05528   0.05558   0.05867
     Eigenvalues ---    0.06468   0.07303   0.07431   0.07673   0.08200
     Eigenvalues ---    0.08332   0.09333   0.09654   0.10654   0.11644
     Eigenvalues ---    0.12198   0.13583   0.14858   0.15952   0.16000
     Eigenvalues ---    0.16004   0.16006   0.16100   0.16159   0.16627
     Eigenvalues ---    0.17255   0.19473   0.20073   0.22429   0.24176
     Eigenvalues ---    0.25199   0.25426   0.27232   0.28720   0.29908
     Eigenvalues ---    0.30548   0.32086   0.32508   0.33585   0.33652
     Eigenvalues ---    0.33838   0.33925   0.34051   0.34107   0.34188
     Eigenvalues ---    0.34331   0.34379   0.34554   0.35163   0.41800
     Eigenvalues ---    0.51180   0.52725   0.55885   1.01701
 En-DIIS/RFO-DIIS/Sim-DIIS IScMMF=       -3 using points:     8    7    6    5    4    3    2
 RFO step:  Lambda=-1.84108029D-05.
 DidBck=F Rises=F RFO-DIIS coefs:    2.26755   -2.00000    0.51858    0.06664    0.09850
                  RFO-DIIS coefs:    0.02371    0.02502
 Iteration  1 RMS(Cart)=  0.00992255 RMS(Int)=  0.00009612
 Iteration  2 RMS(Cart)=  0.00009289 RMS(Int)=  0.00004637
 Iteration  3 RMS(Cart)=  0.00000001 RMS(Int)=  0.00004637
 Variable       Old X    -DE/DX   Delta X   Delta X   Delta X     New X
                                 (Linear)    (Quad)   (Total)
    R1        2.06116  -0.00012  -0.00047   0.00001  -0.00045   2.06070
    R2        2.06029   0.00003  -0.00019   0.00041   0.00022   2.06051
    R3        2.05245  -0.00013  -0.00053   0.00009  -0.00044   2.05201
    R4        2.82688  -0.00009  -0.00098   0.00030  -0.00067   2.82621
    R5        3.00244  -0.00040  -0.00269   0.00050  -0.00218   3.00025
    R6        2.25057  -0.00006  -0.00037   0.00058   0.00021   2.25079
    R7        2.07079  -0.00016  -0.00064   0.00010  -0.00054   2.07026
    R8        2.50048   0.00044   0.00052   0.00083   0.00138   2.50186
    R9        2.10423  -0.00026  -0.00100   0.00020  -0.00078   2.10345
   R10        4.10085  -0.00003   0.00153  -0.01084  -0.00930   4.09156
   R11        2.05866  -0.00009  -0.00054   0.00020  -0.00034   2.05832
   R12        2.06185  -0.00008  -0.00052   0.00021  -0.00031   2.06154
   R13        2.05858  -0.00011  -0.00049   0.00017  -0.00031   2.05827
   R14        2.87460  -0.00010  -0.00072   0.00043  -0.00029   2.87431
   R15        2.06477  -0.00009  -0.00052   0.00019  -0.00032   2.06445
   R16        2.06413  -0.00005  -0.00049   0.00028  -0.00022   2.06391
   R17        2.88976  -0.00025  -0.00136   0.00006  -0.00130   2.88846
   R18        2.11384  -0.00021  -0.00126   0.00048  -0.00078   2.11306
   R19        2.90886  -0.00006  -0.00090   0.00062  -0.00032   2.90853
   R20        2.55219   0.00024   0.00035   0.00025   0.00060   2.55278
   R21        2.07191  -0.00012  -0.00061   0.00006  -0.00055   2.07135
   R22        2.05866  -0.00007  -0.00045   0.00018  -0.00027   2.05840
   R23        2.65796   0.00013   0.00018   0.00073   0.00089   2.65885
   R24        1.81801  -0.00017  -0.00071   0.00059  -0.00012   1.81789
   R25        4.21939   0.00011   0.00458  -0.00023   0.00435   4.22374
    A1        1.86630  -0.00003  -0.00015  -0.00044  -0.00059   1.86571
    A2        1.92928   0.00004   0.00065   0.00115   0.00179   1.93107
    A3        1.89568   0.00016   0.00024   0.00165   0.00188   1.89757
    A4        1.93195   0.00002   0.00024  -0.00116  -0.00093   1.93102
    A5        1.92044  -0.00019  -0.00124  -0.00119  -0.00243   1.91801
    A6        1.91924   0.00001   0.00025   0.00003   0.00028   1.91951
    A7        2.02683   0.00001  -0.00012   0.00113   0.00105   2.02788
    A8        2.19676  -0.00009  -0.00008  -0.00047  -0.00050   2.19625
    A9        2.05945   0.00008   0.00006  -0.00068  -0.00057   2.05888
   A10        1.87712   0.00016   0.00156  -0.00062   0.00095   1.87807
   A11        1.96003  -0.00005  -0.00125   0.00122  -0.00008   1.95995
   A12        1.70542  -0.00001  -0.00017   0.00094   0.00076   1.70618
   A13        2.02865  -0.00006  -0.00036  -0.00070  -0.00109   2.02757
   A14        1.93754   0.00001   0.00044  -0.00064  -0.00027   1.93727
   A15        1.92797  -0.00003  -0.00017   0.00008   0.00006   1.92803
   A16        1.92966   0.00003   0.00155  -0.00396  -0.00217   1.92749
   A17        1.88594   0.00001   0.00012   0.00005   0.00017   1.88611
   A18        1.88785   0.00002   0.00023   0.00000   0.00023   1.88809
   A19        1.93203   0.00001  -0.00006   0.00017   0.00011   1.93213
   A20        1.88450   0.00002   0.00012  -0.00008   0.00004   1.88455
   A21        1.93435  -0.00002  -0.00015  -0.00005  -0.00020   1.93415
   A22        1.93734  -0.00003  -0.00024  -0.00010  -0.00034   1.93700
   A23        1.92710   0.00000   0.00012  -0.00010   0.00001   1.92712
   A24        1.92566   0.00000  -0.00008  -0.00016  -0.00024   1.92542
   A25        1.96944  -0.00001  -0.00001   0.00012   0.00011   1.96955
   A26        1.86569  -0.00001   0.00016  -0.00010   0.00006   1.86575
   A27        1.88800   0.00001   0.00015   0.00015   0.00030   1.88830
   A28        1.88435   0.00000  -0.00034   0.00009  -0.00025   1.88409
   A29        1.88560  -0.00009   0.00041   0.00000   0.00038   1.88598
   A30        1.98908   0.00000   0.00011   0.00041   0.00050   1.98957
   A31        2.00146  -0.00001  -0.00047   0.00061   0.00015   2.00162
   A32        1.83357   0.00008   0.00005  -0.00144  -0.00134   1.83223
   A33        1.79028   0.00004   0.00022   0.00032   0.00053   1.79082
   A34        1.94331  -0.00002  -0.00024  -0.00011  -0.00034   1.94297
   A35        2.67137  -0.00016  -0.00039  -0.00312  -0.00333   2.66804
   A36        1.90102   0.00004   0.00043   0.00084   0.00124   1.90226
   A37        1.91696  -0.00005  -0.00009  -0.00006  -0.00015   1.91681
   A38        1.93964   0.00008  -0.00064  -0.00077  -0.00136   1.93828
   A39        1.88949   0.00002   0.00044   0.00030   0.00074   1.89023
   A40        1.93779  -0.00012  -0.00022  -0.00039  -0.00062   1.93717
   A41        1.87823   0.00003   0.00010   0.00009   0.00017   1.87841
   A42        1.85938  -0.00007  -0.00128  -0.00043  -0.00168   1.85771
   A43        1.83036  -0.00018  -0.00016  -0.00857  -0.00865   1.82171
   A44        1.95156   0.00024   0.00133   0.00505   0.00638   1.95794
   A45        2.60593   0.00008   0.00024   0.00003   0.00056   2.60649
    D1        1.11286  -0.00014  -0.00391  -0.01725  -0.02116   1.09170
    D2       -2.04779  -0.00012  -0.00441  -0.01793  -0.02234  -2.07013
    D3       -0.92458  -0.00008  -0.00317  -0.01701  -0.02018  -0.94477
    D4        2.19794  -0.00007  -0.00367  -0.01768  -0.02136   2.17659
    D5       -3.05706   0.00002  -0.00282  -0.01479  -0.01761  -3.07466
    D6        0.06547   0.00004  -0.00332  -0.01546  -0.01878   0.04669
    D7       -2.83642   0.00000  -0.00460   0.00549   0.00087  -2.83554
    D8       -0.58301   0.00000  -0.00480   0.00498   0.00013  -0.58288
    D9        1.43993  -0.00005  -0.00548   0.00599   0.00057   1.44050
   D10        0.32267  -0.00002  -0.00414   0.00611   0.00195   0.32463
   D11        2.57607  -0.00001  -0.00433   0.00560   0.00121   2.57729
   D12       -1.68417  -0.00007  -0.00502   0.00661   0.00165  -1.68252
   D13        1.35451   0.00002   0.00477  -0.00396   0.00077   1.35528
   D14       -2.75686   0.00014   0.00554  -0.00434   0.00111  -2.75575
   D15       -0.52928   0.00007   0.00570  -0.00577  -0.00014  -0.52941
   D16       -1.56134   0.00001  -0.00884   0.00549  -0.00339  -1.56473
   D17        2.76340  -0.00016  -0.01064   0.00594  -0.00473   2.75867
   D18        0.48665  -0.00006  -0.01037   0.00734  -0.00309   0.48356
   D19        1.07190  -0.00004  -0.00109   0.02688   0.02586   1.09776
   D20       -1.11349  -0.00001   0.00051   0.00024   0.00075  -1.11275
   D21        3.11115   0.00000   0.00029   0.00052   0.00081   3.11196
   D22        1.00169   0.00001   0.00078   0.00044   0.00123   1.00292
   D23        3.07732  -0.00001   0.00050   0.00009   0.00059   3.07791
   D24        1.01878   0.00000   0.00027   0.00038   0.00065   1.01943
   D25       -1.09068   0.00000   0.00077   0.00030   0.00107  -1.08961
   D26        0.98325   0.00000   0.00060   0.00029   0.00089   0.98414
   D27       -1.07529   0.00001   0.00038   0.00057   0.00095  -1.07433
   D28        3.09844   0.00001   0.00088   0.00049   0.00137   3.09981
   D29        0.93240  -0.00002  -0.00007   0.00114   0.00105   0.93345
   D30        2.96293   0.00002   0.00033  -0.00042  -0.00007   2.96286
   D31       -1.05166  -0.00001  -0.00034   0.00041   0.00006  -1.05159
   D32        3.06965  -0.00002   0.00018   0.00119   0.00136   3.07101
   D33       -1.18301   0.00003   0.00058  -0.00036   0.00024  -1.18277
   D34        1.08559  -0.00001  -0.00010   0.00046   0.00037   1.08596
   D35       -1.20044  -0.00002   0.00027   0.00120   0.00146  -1.19898
   D36        0.83009   0.00003   0.00067  -0.00035   0.00033   0.83042
   D37        3.09869   0.00000   0.00000   0.00047   0.00047   3.09916
   D38        1.94220  -0.00005  -0.00071  -0.02523  -0.02593   1.91627
   D39       -0.18714  -0.00006  -0.00109  -0.02491  -0.02597  -0.21312
   D40       -2.22042  -0.00008  -0.00094  -0.02437  -0.02530  -2.24572
   D41        0.94165   0.00000  -0.00050  -0.00017  -0.00067   0.94098
   D42       -1.12495  -0.00002  -0.00124  -0.00099  -0.00223  -1.12718
   D43        3.08187  -0.00007  -0.00091  -0.00058  -0.00149   3.08037
   D44        3.00226  -0.00005   0.00009  -0.00088  -0.00080   3.00145
   D45        0.93566  -0.00007  -0.00065  -0.00171  -0.00236   0.93330
   D46       -1.14072  -0.00012  -0.00031  -0.00130  -0.00163  -1.14234
   D47       -1.35557   0.00003   0.00027  -0.00131  -0.00103  -1.35659
   D48        2.86102   0.00001  -0.00046  -0.00213  -0.00258   2.85844
   D49        0.78465  -0.00004  -0.00013  -0.00172  -0.00185   0.78280
   D50       -0.78918  -0.00006  -0.00019   0.00528   0.00510  -0.78408
   D51        1.28219   0.00010   0.00070   0.00670   0.00744   1.28963
   D52        1.32966  -0.00004  -0.00023   0.00556   0.00532   1.33498
   D53       -2.88216   0.00012   0.00066   0.00698   0.00767  -2.87449
   D54       -2.88863  -0.00007   0.00024   0.00575   0.00598  -2.88266
   D55       -0.81726   0.00009   0.00113   0.00717   0.00832  -0.80894
   D56       -0.77352  -0.00003   0.00644  -0.00843  -0.00207  -0.77558
   D57        1.23456  -0.00009   0.00550  -0.01137  -0.00591   1.22865
         Item               Value     Threshold  Converged?
 Maximum Force            0.000436     0.000450     YES
 RMS     Force            0.000100     0.000300     YES
 Maximum Displacement     0.036193     0.001800     NO 
 RMS     Displacement     0.009937     0.001200     NO 
 Predicted change in Energy=-8.074178D-06
 GradGradGradGradGradGradGradGradGradGradGradGradGradGradGradGradGradGrad

                          Input orientation:                          
 ---------------------------------------------------------------------
 Center     Atomic      Atomic             Coordinates (Angstroms)
 Number     Number       Type             X           Y           Z
 ---------------------------------------------------------------------
      1          1           0       -1.475295    2.002032    0.633279
      2          6           0       -1.868960    1.102893    1.108375
      3          1           0       -1.010537    0.501270    1.408504
      4          1           0       -2.476304    1.360297    1.970929
      5          6           0       -2.691647    0.353089    0.109527
      6          6           0       -1.922494   -0.179812   -1.173090
      7          1           0       -2.672998   -0.413712   -1.936129
      8          8           0       -3.853678    0.109818    0.205125
      9          8           0       -0.944449    0.631157   -1.545297
     10          1           0        3.023564    2.068040    0.866576
     11          6           0        3.086862    1.815059   -0.190964
     12          1           0        2.302951    2.361673   -0.717088
     13          1           0        4.048613    2.162065   -0.566409
     14          6           0        2.931106    0.315924   -0.395497
     15          1           0        3.755198   -0.221181    0.079746
     16          1           0        2.965466    0.072773   -1.459706
     17          6           0        1.618771   -0.226971    0.169634
     18          1           0        0.780486    0.373977   -0.262186
     19          6           0        1.316390   -1.680536   -0.236119
     20          1           0        2.172604   -2.310802    0.030578
     21          1           0        1.170095   -1.740432   -1.313843
     22          8           0        0.138945   -2.142816    0.379977
     23          1           0        0.187389   -1.867880    1.300563
     24          8           0        1.458404   -0.044399    1.498473
     25          1           0       -1.507325   -1.109705   -0.723738
 ---------------------------------------------------------------------
                    Distance matrix (angstroms):
                    1          2          3          4          5
     1  H    0.000000
     2  C    1.090477   0.000000
     3  H    1.751930   1.090374   0.000000
     4  H    1.789735   1.085874   1.789615   0.000000
     5  C    2.114910   1.495566   2.129655   2.127360   0.000000
     6  C    2.867647   2.617877   2.821376   3.544502   1.587667
     7  H    3.724536   3.495078   3.845456   4.295451   2.184729
     8  O    3.069283   2.396073   3.112041   2.564941   1.191064
     9  O    2.628172   2.849426   2.957393   3.904109   2.422492
    10  H    4.505387   4.992671   4.361470   5.654117   6.014800
    11  C    4.639786   5.172585   4.590536   5.985767   5.968151
    12  H    4.028396   4.724583   4.354129   5.573999   5.446440
    13  H    5.654947   6.240546   5.679218   7.046663   7.011447
    14  C    4.828841   5.091324   4.338815   5.994227   5.645510
    15  H    5.710265   5.868765   4.999976   6.701437   6.472440
    16  H    5.274750   5.570266   4.921264   6.560475   5.877414
    17  C    3.841440   3.848901   2.996397   4.746969   4.349688
    18  H    2.922493   3.070720   2.452585   4.070173   3.492036
    19  C    4.702199   4.438648   3.588824   5.338751   4.507712
    20  H    5.680753   5.399000   4.465290   6.233320   5.546484
    21  H    4.979499   4.815339   4.146270   5.805211   4.617561
    22  O    4.455300   3.885469   3.061106   4.652145   3.783509
    23  H    4.264505   3.618148   2.656982   4.238606   3.826241
    24  O    3.680086   3.541159   2.530123   4.204559   4.394325
    25  H    3.394913   2.895343   2.718179   3.781675   2.058329
                    6          7          8          9         10
     6  C    0.000000
     7  H    1.095534   0.000000
     8  O    2.390153   2.500612   0.000000
     9  O    1.323926   2.057275   3.435023   0.000000
    10  H    5.803151   6.816529   7.181128   4.860750   0.000000
    11  C    5.480669   6.417867   7.157921   4.414444   1.089218
    12  H    4.951916   5.826567   6.620076   3.771766   1.764510
    13  H    6.442559   7.327401   8.200804   5.313433   1.764373
    14  C    4.940429   5.857635   6.814434   4.054791   2.161316
    15  H    5.814421   6.739623   7.617104   5.045188   2.528818
    16  H    4.902867   5.679430   7.019527   3.950513   3.065298
    17  C    3.787570   4.784181   5.482917   3.201166   2.779613
    18  H    2.905603   3.917792   4.665151   2.165160   3.029084
    19  C    3.690591   4.517753   5.489050   3.488447   4.264060
    20  H    4.770719   5.562979   6.496610   4.566675   4.538423
    21  H    3.466909   4.113002   5.564978   3.185797   4.763826
    22  O    3.242674   4.032514   4.587588   3.546173   5.127291
    23  H    3.663351   4.557696   4.630496   3.952867   4.870698
    24  O    4.311155   5.385292   5.469437   3.936320   2.703963
    25  H    1.113097   1.820190   2.802748   2.005590   5.758135
                   11         12         13         14         15
    11  C    0.000000
    12  H    1.090922   0.000000
    13  H    1.089191   1.763486   0.000000
    14  C    1.521019   2.164044   2.164779   0.000000
    15  H    2.160146   3.068403   2.486658   1.092458   0.000000
    16  H    2.158705   2.495891   2.517206   1.092174   1.754991
    17  C    2.540711   2.820542   3.486171   1.528506   2.138325
    18  H    2.720507   2.544753   3.737708   2.155529   3.052874
    19  C    3.918648   4.188566   4.726491   2.572656   2.859593
    20  H    4.231747   4.733710   4.886956   2.767048   2.621743
    21  H    4.192419   4.297295   4.906527   2.858867   3.306504
    22  O    4.967994   5.116336   5.891786   3.800384   4.106106
    23  H    4.918906   5.141559   5.885158   3.895330   4.114763
    24  O    2.993937   3.378039   3.980126   2.426067   2.705420
    25  H    5.472171   5.154485   6.449627   4.673310   5.397148
                   16         17         18         19         20
    16  H    0.000000
    17  C    2.134990   0.000000
    18  H    2.509764   1.118181   0.000000
    19  C    2.700131   1.539130   2.123417   0.000000
    20  H    2.920788   2.160652   3.038378   1.096113   0.000000
    21  H    2.555845   2.166236   2.393430   1.089256   1.771387
    22  O    4.035156   2.429936   2.675480   1.407002   2.070282
    23  H    4.370689   2.453657   2.796403   1.916020   2.397941
    24  O    3.322015   1.350875   1.932493   2.388707   2.793095
    25  H    4.684631   3.368948   2.765579   2.921813   3.943793
                   21         22         23         24         25
    21  H    0.000000
    22  O    2.023415   0.000000
    23  H    2.795902   0.961985   0.000000
    24  O    3.296782   2.719441   2.231531   0.000000
    25  H    2.813293   2.235108   2.746758   3.855989   0.000000
 Stoichiometry    C7H14O4(3)
 Framework group  C1[X(C7H14O4)]
 Deg. of freedom    69
 Full point group                 C1      NOp   1
 Largest Abelian subgroup         C1      NOp   1
 Largest concise Abelian subgroup C1      NOp   1
                         Standard orientation:                         
 ---------------------------------------------------------------------
 Center     Atomic      Atomic             Coordinates (Angstroms)
 Number     Number       Type             X           Y           Z
 ---------------------------------------------------------------------
      1          1           0        1.440888   -1.990289    0.731097
      2          6           0        1.843895   -1.078941    1.174007
      3          1           0        0.992138   -0.452084    1.439480
      4          1           0        2.437384   -1.310677    2.053320
      5          6           0        2.689701   -0.383485    0.155344
      6          6           0        1.943573    0.108981   -1.156698
      7          1           0        2.706184    0.299751   -1.919735
      8          8           0        3.854418   -0.154985    0.254623
      9          8           0        0.956600   -0.700834   -1.507220
     10          1           0       -3.060753   -1.975423    0.914182
     11          6           0       -3.108219   -1.764655   -0.153395
     12          1           0       -2.327562   -2.344558   -0.647761
     13          1           0       -4.071294   -2.111339   -0.525731
     14          6           0       -2.925770   -0.277728   -0.416570
     15          1           0       -3.746192    0.291244    0.026873
     16          1           0       -2.944390   -0.077510   -1.490074
     17          6           0       -1.611079    0.266808    0.141463
     18          1           0       -0.777989   -0.364408   -0.255848
     19          6           0       -1.280554    1.697707   -0.319193
     20          1           0       -2.129266    2.351786   -0.088255
     21          1           0       -1.121394    1.711430   -1.396671
     22          8           0       -0.102606    2.165914    0.291441
     23          1           0       -0.165705    1.929418    1.221765
     24          8           0       -1.468415    0.135868    1.478386
     25          1           0        1.538690    1.062833   -0.750225
 ---------------------------------------------------------------------
 Rotational constants (GHZ):           1.5066721           0.5393383           0.4976270
 Standard basis: Aug-CC-pVTZ (5D, 7F)
 There are   955 symmetry adapted cartesian basis functions of A   symmetry.
 There are   828 symmetry adapted basis functions of A   symmetry.
   828 basis functions,  1170 primitive gaussians,   955 cartesian basis functions
    45 alpha electrons       43 beta electrons
       nuclear repulsion energy       647.8502880852 Hartrees.
 NAtoms=   25 NActive=   25 NUniq=   25 SFac= 1.00D+00 NAtFMM=   60 NAOKFM=F Big=F
 Integral buffers will be    131072 words long.
 Raffenetti 2 integral format.
 Two-electron integral symmetry is turned on.
 Nuclear repulsion after empirical dispersion term =      647.8343545050 Hartrees.
 One-electron integrals computed using PRISM.
 NBasis=   828 RedAO= T EigKep=  2.71D-06  NBF=   828
 NBsUse=   828 1.00D-06 EigRej= -1.00D+00 NBFU=   828
 Initial guess from the checkpoint file:  "Reverse-wb-opt.chk"
 B after Tr=     0.000000    0.000000    0.000000
         Rot=    0.999998    0.001843    0.000003   -0.000318 Ang=   0.21 deg.
 Initial guess <Sx>= 0.0000 <Sy>= 0.0000 <Sz>= 1.0000 <S**2>= 2.0117 S= 1.0039
 ExpMin= 2.53D-02 ExpMax= 1.53D+04 ExpMxC= 5.22D+02 IAcc=3 IRadAn=         7 AccDes= 0.00D+00
 Harris functional with IExCor= 4639 and IRadAn=       7 diagonalized for initial guess.
 HarFok:  IExCor= 4639 AccDes= 0.00D+00 IRadAn=         7 IDoV= 1 UseB2=F ITyADJ=14
 ICtDFT=  3500011 ScaDFX=  1.000000  1.000000  1.000000  1.000000
 FoFCou: FMM=F IPFlag=           0 FMFlag=      100000 FMFlg1=           0
         NFxFlg=           0 DoJE=T BraDBF=F KetDBF=T FulRan=T
         wScrn=  0.000000 ICntrl=       500 IOpCl=  0 I1Cent=   200000004 NGrid=           0
         NMat0=    1 NMatS0=      1 NMatT0=    0 NMatD0=    1 NMtDS0=    0 NMtDT0=    0
 Petite list used in FoFCou.
 Requested convergence on RMS density matrix=1.00D-08 within 128 cycles.
 Requested convergence on MAX density matrix=1.00D-06.
 Requested convergence on             energy=1.00D-06.
 No special actions if energy rises.
 SCF Done:  E(UwB97XD) =  -575.962876360     A.U. after   16 cycles
            NFock= 16  Conv=0.85D-08     -V/T= 2.0058
 <Sx>= 0.0000 <Sy>= 0.0000 <Sz>= 1.0000 <S**2>= 2.0117 S= 1.0039
 <L.S>=  0.00000000000    
 Annihilation of the first spin contaminant:
 S**2 before annihilation     2.0117,   after     2.0001
 Calling FoFJK, ICntrl=      2127 FMM=F ISym2X=0 I1Cent= 0 IOpClX= 1 NMat=1 NMatS=1 NMatT=0.
 ***** Axes restored to original set *****
 -------------------------------------------------------------------
 Center     Atomic                   Forces (Hartrees/Bohr)
 Number     Number              X              Y              Z
 -------------------------------------------------------------------
      1        1           0.000083079   -0.000063179    0.000056802
      2        6          -0.000015720    0.000302223   -0.000063565
      3        1           0.000070453   -0.000112526    0.000006928
      4        1           0.000010785   -0.000045363    0.000014229
      5        6          -0.000104589   -0.000272412   -0.000239165
      6        6          -0.000400645   -0.000013330    0.000072226
      7        1           0.000140158   -0.000087098   -0.000065318
      8        8           0.000034224    0.000053758    0.000101158
      9        8           0.000137747    0.000073988   -0.000020114
     10        1          -0.000001843    0.000014785    0.000022514
     11        6           0.000032373   -0.000018644   -0.000016581
     12        1          -0.000021435    0.000013737   -0.000008265
     13        1           0.000000698    0.000011572    0.000001967
     14        6          -0.000031493    0.000021281    0.000026211
     15        1           0.000020485   -0.000013966   -0.000005397
     16        1           0.000031426   -0.000012247   -0.000031958
     17        6          -0.000126829   -0.000149408   -0.000150019
     18        1           0.000067211    0.000169418    0.000123398
     19        6          -0.000205306    0.000041421    0.000043209
     20        1           0.000019456   -0.000035006   -0.000035638
     21        1           0.000010912    0.000010853   -0.000039695
     22        8           0.000037736    0.000065611    0.000186745
     23        1           0.000122721   -0.000156681    0.000014306
     24        8           0.000012241    0.000047953    0.000059930
     25        1           0.000076154    0.000153258   -0.000053906
 -------------------------------------------------------------------
 Cartesian Forces:  Max     0.000400645 RMS     0.000102977

 GradGradGradGradGradGradGradGradGradGradGradGradGradGradGradGradGradGrad
 Berny optimization.
 Using GEDIIS/GDIIS optimizer.
 FormGI is forming the generalized inverse of G from B-inverse, IUseBI=4.
 Internal  Forces:  Max     0.000300193 RMS     0.000073172
 Search for a local minimum.
 Step number   9 out of a maximum of  137
 All quantities printed in internal units (Hartrees-Bohrs-Radians)
 Mixed Optimization -- En-DIIS/RFO-DIIS
 Swapping is turned off.
 Update second derivatives using D2CorX and points    2    3    4    5    6
                                                      7    8    9
 DE= -1.66D-05 DEPred=-8.07D-06 R= 2.05D+00
 TightC=F SS=  1.41D+00  RLast= 7.63D-02 DXNew= 7.4256D-01 2.2879D-01
 Trust test= 2.05D+00 RLast= 7.63D-02 DXMaxT set to 4.42D-01
 ITU=  1  1  1  1  1  1 -1  1  0
     Eigenvalues ---    0.00088   0.00235   0.00265   0.00339   0.00353
     Eigenvalues ---    0.00523   0.00874   0.01430   0.02606   0.02899
     Eigenvalues ---    0.03016   0.03477   0.03954   0.04012   0.04790
     Eigenvalues ---    0.04823   0.05065   0.05531   0.05559   0.05753
     Eigenvalues ---    0.06565   0.07263   0.07516   0.07625   0.08096
     Eigenvalues ---    0.08332   0.09317   0.09693   0.10384   0.11852
     Eigenvalues ---    0.12209   0.13415   0.14767   0.15767   0.15996
     Eigenvalues ---    0.16004   0.16008   0.16119   0.16168   0.16518
     Eigenvalues ---    0.17233   0.19250   0.19975   0.22463   0.23915
     Eigenvalues ---    0.25237   0.26848   0.27247   0.29010   0.30248
     Eigenvalues ---    0.30537   0.31784   0.32977   0.33598   0.33634
     Eigenvalues ---    0.33836   0.33936   0.34034   0.34091   0.34162
     Eigenvalues ---    0.34262   0.34389   0.34549   0.38550   0.42512
     Eigenvalues ---    0.50865   0.52932   0.55459   1.01576
 En-DIIS/RFO-DIIS/Sim-DIIS IScMMF=       -3 using points:     9    8    7    6    5    4    3    2
 RFO step:  Lambda=-1.50689738D-05.
 DidBck=F Rises=F RFO-DIIS coefs:    1.99549   -1.01865    0.36042   -0.36819   -0.08346
                  RFO-DIIS coefs:    0.14316    0.00252   -0.03128
 Iteration  1 RMS(Cart)=  0.01124323 RMS(Int)=  0.00011452
 Iteration  2 RMS(Cart)=  0.00011433 RMS(Int)=  0.00004428
 Iteration  3 RMS(Cart)=  0.00000002 RMS(Int)=  0.00004428
 Variable       Old X    -DE/DX   Delta X   Delta X   Delta X     New X
                                 (Linear)    (Quad)   (Total)
    R1        2.06070  -0.00005  -0.00087   0.00039  -0.00048   2.06023
    R2        2.06051   0.00012  -0.00007   0.00060   0.00053   2.06104
    R3        2.05201  -0.00001  -0.00082   0.00056  -0.00026   2.05174
    R4        2.82621   0.00013  -0.00111   0.00102  -0.00009   2.82612
    R5        3.00025  -0.00018  -0.00270   0.00085  -0.00185   2.99840
    R6        2.25079  -0.00004  -0.00052   0.00061   0.00010   2.25088
    R7        2.07026  -0.00003  -0.00092   0.00057  -0.00035   2.06991
    R8        2.50186   0.00013   0.00059   0.00038   0.00097   2.50283
    R9        2.10345  -0.00006  -0.00100   0.00070  -0.00026   2.10319
   R10        4.09156   0.00001  -0.01336   0.00113  -0.01227   4.07929
   R11        2.05832   0.00003  -0.00077   0.00064  -0.00013   2.05820
   R12        2.06154   0.00003  -0.00072   0.00062  -0.00009   2.06145
   R13        2.05827   0.00000  -0.00069   0.00055  -0.00014   2.05814
   R14        2.87431   0.00002  -0.00053   0.00050  -0.00003   2.87428
   R15        2.06445   0.00002  -0.00073   0.00063  -0.00011   2.06434
   R16        2.06391   0.00003  -0.00065   0.00060  -0.00005   2.06386
   R17        2.88846   0.00004  -0.00172   0.00100  -0.00072   2.88774
   R18        2.11306  -0.00002  -0.00108   0.00081  -0.00031   2.11274
   R19        2.90853   0.00004  -0.00071   0.00072  -0.00001   2.90853
   R20        2.55278   0.00006  -0.00009   0.00023   0.00014   2.55293
   R21        2.07135   0.00003  -0.00089   0.00064  -0.00025   2.07110
   R22        2.05840   0.00004  -0.00051   0.00049  -0.00002   2.05837
   R23        2.65885  -0.00008   0.00063  -0.00025   0.00039   2.65924
   R24        1.81789  -0.00002  -0.00078   0.00076  -0.00003   1.81786
   R25        4.22374   0.00007   0.00098   0.00317   0.00420   4.22794
    A1        1.86571  -0.00003  -0.00060  -0.00012  -0.00072   1.86499
    A2        1.93107   0.00001   0.00200   0.00006   0.00205   1.93313
    A3        1.89757   0.00014   0.00201   0.00073   0.00274   1.90031
    A4        1.93102   0.00001  -0.00105  -0.00024  -0.00129   1.92972
    A5        1.91801  -0.00013  -0.00287  -0.00012  -0.00299   1.91502
    A6        1.91951   0.00000   0.00050  -0.00029   0.00021   1.91972
    A7        2.02788  -0.00030   0.00103  -0.00111  -0.00008   2.02781
    A8        2.19625   0.00002  -0.00039   0.00020  -0.00019   2.19607
    A9        2.05888   0.00028  -0.00069   0.00091   0.00023   2.05910
   A10        1.87807   0.00020   0.00137   0.00044   0.00180   1.87986
   A11        1.95995  -0.00010   0.00016  -0.00046  -0.00028   1.95967
   A12        1.70618  -0.00009  -0.00029   0.00002  -0.00026   1.70592
   A13        2.02757  -0.00002  -0.00122   0.00076  -0.00045   2.02711
   A14        1.93727   0.00000  -0.00007  -0.00037  -0.00042   1.93685
   A15        1.92803  -0.00001   0.00025  -0.00051  -0.00030   1.92773
   A16        1.92749   0.00002  -0.00404  -0.00014  -0.00439   1.92310
   A17        1.88611  -0.00001   0.00011  -0.00005   0.00007   1.88618
   A18        1.88809  -0.00001   0.00020  -0.00010   0.00010   1.88819
   A19        1.93213   0.00001  -0.00002   0.00011   0.00009   1.93223
   A20        1.88455   0.00000   0.00000  -0.00001  -0.00001   1.88453
   A21        1.93415   0.00000  -0.00040   0.00022  -0.00018   1.93397
   A22        1.93700   0.00001   0.00012  -0.00018  -0.00006   1.93694
   A23        1.92712   0.00000   0.00016  -0.00010   0.00006   1.92717
   A24        1.92542  -0.00001  -0.00034   0.00013  -0.00021   1.92520
   A25        1.96955  -0.00001   0.00036  -0.00026   0.00009   1.96965
   A26        1.86575  -0.00001   0.00002  -0.00011  -0.00009   1.86566
   A27        1.88830   0.00000   0.00024   0.00001   0.00025   1.88855
   A28        1.88409   0.00002  -0.00045   0.00035  -0.00010   1.88399
   A29        1.88598  -0.00009  -0.00002  -0.00005   0.00002   1.88600
   A30        1.98957  -0.00001   0.00093  -0.00050   0.00047   1.99004
   A31        2.00162  -0.00001   0.00052  -0.00031   0.00017   2.00179
   A32        1.83223   0.00009  -0.00191   0.00045  -0.00161   1.83062
   A33        1.79082   0.00002   0.00024   0.00035   0.00060   1.79142
   A34        1.94297   0.00001  -0.00008   0.00023   0.00016   1.94313
   A35        2.66804  -0.00020  -0.00386  -0.00113  -0.00528   2.66276
   A36        1.90226  -0.00001   0.00098   0.00010   0.00112   1.90338
   A37        1.91681  -0.00005  -0.00078   0.00029  -0.00049   1.91632
   A38        1.93828   0.00011  -0.00090   0.00011  -0.00087   1.93741
   A39        1.89023   0.00000   0.00052  -0.00030   0.00021   1.89044
   A40        1.93717  -0.00008  -0.00048   0.00022  -0.00022   1.93695
   A41        1.87841   0.00002   0.00067  -0.00043   0.00025   1.87865
   A42        1.85771   0.00001  -0.00129   0.00031  -0.00094   1.85677
   A43        1.82171  -0.00019  -0.01072  -0.00131  -0.01212   1.80959
   A44        1.95794   0.00018   0.00662   0.00197   0.00856   1.96650
   A45        2.60649   0.00011   0.00032   0.00070   0.00091   2.60739
    D1        1.09170  -0.00005  -0.02377   0.00142  -0.02235   1.06935
    D2       -2.07013  -0.00007  -0.02584   0.00122  -0.02463  -2.09476
    D3       -0.94477  -0.00002  -0.02260   0.00121  -0.02139  -0.96615
    D4        2.17659  -0.00004  -0.02468   0.00101  -0.02366   2.15293
    D5       -3.07466   0.00005  -0.01973   0.00178  -0.01796  -3.09262
    D6        0.04669   0.00003  -0.02181   0.00158  -0.02023   0.02646
    D7       -2.83554  -0.00006  -0.00095  -0.00099  -0.00194  -2.83748
    D8       -0.58288   0.00001  -0.00137   0.00001  -0.00133  -0.58421
    D9        1.44050  -0.00008  -0.00115  -0.00072  -0.00190   1.43859
   D10        0.32463  -0.00004   0.00096  -0.00081   0.00016   0.32478
   D11        2.57729   0.00003   0.00054   0.00019   0.00076   2.57805
   D12       -1.68252  -0.00006   0.00076  -0.00054   0.00019  -1.68233
   D13        1.35528  -0.00012  -0.00478  -0.00111  -0.00588   1.34940
   D14       -2.75575   0.00006  -0.00376  -0.00028  -0.00401  -2.75976
   D15       -0.52941   0.00004  -0.00467  -0.00062  -0.00525  -0.53466
   D16       -1.56473   0.00011   0.00384   0.00048   0.00433  -1.56040
   D17        2.75867  -0.00007   0.00248   0.00010   0.00258   2.76126
   D18        0.48356  -0.00005   0.00397  -0.00020   0.00378   0.48734
   D19        1.09776  -0.00007   0.03246   0.00192   0.03433   1.13209
   D20       -1.11275  -0.00001   0.00062  -0.00017   0.00045  -1.11230
   D21        3.11196   0.00001   0.00070  -0.00004   0.00066   3.11262
   D22        1.00292  -0.00001   0.00128  -0.00040   0.00088   1.00380
   D23        3.07791   0.00000   0.00075  -0.00033   0.00042   3.07833
   D24        1.01943   0.00001   0.00083  -0.00020   0.00063   1.02007
   D25       -1.08961   0.00000   0.00141  -0.00056   0.00085  -1.08876
   D26        0.98414   0.00000   0.00093  -0.00034   0.00060   0.98474
   D27       -1.07433   0.00001   0.00102  -0.00021   0.00081  -1.07353
   D28        3.09981   0.00000   0.00160  -0.00057   0.00102   3.10083
   D29        0.93345  -0.00003   0.00059  -0.00024   0.00040   0.93385
   D30        2.96286   0.00002  -0.00126   0.00000  -0.00131   2.96155
   D31       -1.05159   0.00001   0.00001  -0.00046  -0.00045  -1.05204
   D32        3.07101  -0.00003   0.00119  -0.00053   0.00071   3.07172
   D33       -1.18277   0.00002  -0.00066  -0.00029  -0.00100  -1.18377
   D34        1.08596   0.00001   0.00061  -0.00074  -0.00014   1.08582
   D35       -1.19898  -0.00003   0.00110  -0.00047   0.00068  -1.19830
   D36        0.83042   0.00002  -0.00074  -0.00024  -0.00103   0.82939
   D37        3.09916   0.00001   0.00052  -0.00069  -0.00017   3.09899
   D38        1.91627  -0.00005  -0.03063  -0.00146  -0.03207   1.88420
   D39       -0.21312  -0.00004  -0.03064  -0.00109  -0.03175  -0.24486
   D40       -2.24572  -0.00009  -0.02991  -0.00167  -0.03155  -2.27727
   D41        0.94098  -0.00003  -0.00078  -0.00142  -0.00220   0.93878
   D42       -1.12718   0.00001  -0.00154  -0.00128  -0.00283  -1.13001
   D43        3.08037  -0.00006  -0.00131  -0.00100  -0.00228   3.07809
   D44        3.00145  -0.00008  -0.00154  -0.00146  -0.00296   2.99849
   D45        0.93330  -0.00004  -0.00230  -0.00132  -0.00360   0.92970
   D46       -1.14234  -0.00011  -0.00207  -0.00105  -0.00304  -1.14538
   D47       -1.35659  -0.00001  -0.00228  -0.00073  -0.00303  -1.35962
   D48        2.85844   0.00003  -0.00304  -0.00059  -0.00366   2.85478
   D49        0.78280  -0.00004  -0.00281  -0.00031  -0.00311   0.77969
   D50       -0.78408  -0.00006   0.00664  -0.00135   0.00525  -0.77884
   D51        1.28963   0.00006   0.00843   0.00040   0.00879   1.29842
   D52        1.33498  -0.00004   0.00694  -0.00100   0.00593   1.34091
   D53       -2.87449   0.00008   0.00873   0.00076   0.00947  -2.86502
   D54       -2.88266  -0.00008   0.00771  -0.00150   0.00621  -2.87645
   D55       -0.80894   0.00004   0.00950   0.00026   0.00975  -0.79919
   D56       -0.77558   0.00000  -0.00662   0.00052  -0.00604  -0.78163
   D57        1.22865  -0.00001  -0.01108   0.00107  -0.01007   1.21858
         Item               Value     Threshold  Converged?
 Maximum Force            0.000300     0.000450     YES
 RMS     Force            0.000073     0.000300     YES
 Maximum Displacement     0.058387     0.001800     NO 
 RMS     Displacement     0.011287     0.001200     NO 
 Predicted change in Energy=-7.500575D-06
 GradGradGradGradGradGradGradGradGradGradGradGradGradGradGradGradGradGrad

                          Input orientation:                          
 ---------------------------------------------------------------------
 Center     Atomic      Atomic             Coordinates (Angstroms)
 Number     Number       Type             X           Y           Z
 ---------------------------------------------------------------------
      1          1           0       -1.444398    1.989092    0.627069
      2          6           0       -1.861757    1.102709    1.105324
      3          1           0       -1.018628    0.487516    1.421862
      4          1           0       -2.474425    1.378090    1.958335
      5          6           0       -2.684506    0.355124    0.104938
      6          6           0       -1.914542   -0.180127   -1.174998
      7          1           0       -2.662601   -0.414410   -1.940052
      8          8           0       -3.847059    0.113624    0.199290
      9          8           0       -0.933968    0.629152   -1.546052
     10          1           0        3.022475    2.066334    0.869168
     11          6           0        3.078516    1.816698   -0.189506
     12          1           0        2.290085    2.363691   -0.708329
     13          1           0        4.036966    2.166156   -0.570863
     14          6           0        2.923342    0.318019   -0.397662
     15          1           0        3.751245   -0.219496    0.070307
     16          1           0        2.951098    0.078433   -1.462842
     17          6           0        1.615637   -0.228264    0.173870
     18          1           0        0.773936    0.372523   -0.251047
     19          6           0        1.311129   -1.680337   -0.235609
     20          1           0        2.169663   -2.311766    0.020107
     21          1           0        1.154670   -1.734970   -1.312172
     22          8           0        0.139501   -2.145633    0.389706
     23          1           0        0.195005   -1.869812    1.309614
     24          8           0        1.463418   -0.050626    1.504411
     25          1           0       -1.501639   -1.109900   -0.723650
 ---------------------------------------------------------------------
                    Distance matrix (angstroms):
                    1          2          3          4          5
     1  H    0.000000
     2  C    1.090225   0.000000
     3  H    1.751487   1.090654   0.000000
     4  H    1.790683   1.085736   1.788929   0.000000
     5  C    2.116681   1.495517   2.127667   2.127363   0.000000
     6  C    2.859020   2.616930   2.827029   3.543908   1.586687
     7  H    3.721686   3.495327   3.849491   4.294867   2.185096
     8  O    3.077850   2.395958   3.103950   2.564613   1.191115
     9  O    2.613892   2.848657   2.972498   3.900595   2.421827
    10  H    4.474095   4.983981   4.373631   5.645872   6.006823
    11  C    4.599268   5.156808   4.598893   5.969987   5.952757
    12  H    3.983714   4.702894   4.359510   5.548248   5.426076
    13  H    5.613532   6.223782   5.687514   7.029658   6.993907
    14  C    4.787453   5.076601   4.344942   5.984175   5.630448
    15  H    5.672966   5.858778   5.007820   6.698947   6.461446
    16  H    5.228646   5.550514   4.924185   6.544453   5.856153
    17  C    3.806031   3.838146   3.001529   4.742709   4.340083
    18  H    2.881907   3.052833   2.454615   4.055167   3.476758
    19  C    4.669245   4.428392   3.588114   5.338331   4.497129
    20  H    5.650417   5.393393   4.468344   6.240137   5.539175
    21  H    4.938061   4.795367   4.139760   5.792900   4.595212
    22  O    4.434075   3.881864   3.056155   4.659380   3.782842
    23  H    4.247900   3.620482   2.653771   4.253888   3.833167
    24  O    3.658630   3.542068   2.541056   4.213535   4.396411
    25  H    3.381046   2.893177   2.718136   3.785426   2.057190
                    6          7          8          9         10
     6  C    0.000000
     7  H    1.095348   0.000000
     8  O    2.389473   2.501708   0.000000
     9  O    1.324439   2.057287   3.434835   0.000000
    10  H    5.796493   6.809250   7.173027   4.853063   0.000000
    11  C    5.467095   6.403333   7.142494   4.398921   1.089151
    12  H    4.936363   5.810687   6.599327   3.755652   1.764458
    13  H    6.425766   7.308775   8.183146   5.293728   1.764326
    14  C    4.925192   5.841077   6.799740   4.036637   2.161316
    15  H    5.801161   6.724355   7.606697   5.028324   2.528696
    16  H    4.881000   5.655461   6.998491   3.924787   3.065145
    17  C    3.779408   4.775629   5.473443   3.192770   2.779895
    18  H    2.896035   3.909193   4.650100   2.158665   3.029819
    19  C    3.679407   4.505355   5.478534   3.477278   4.264596
    20  H    4.759505   5.549140   6.489651   4.553502   4.540479
    21  H    3.443315   4.087747   5.542483   3.163255   4.764121
    22  O    3.245089   4.034436   4.586192   3.549497   5.126606
    23  H    3.671310   4.565571   4.637361   3.959070   4.866398
    24  O    4.313539   5.387086   5.470968   3.938894   2.704757
    25  H    1.112961   1.819663   2.801754   2.005717   5.752664
                   11         12         13         14         15
    11  C    0.000000
    12  H    1.090872   0.000000
    13  H    1.089119   1.763380   0.000000
    14  C    1.521001   2.163862   2.164663   0.000000
    15  H    2.160127   3.068243   2.486779   1.092401   0.000000
    16  H    2.158514   2.495723   2.516609   1.092146   1.754863
    17  C    2.540458   2.819821   3.485787   1.528126   2.138136
    18  H    2.720389   2.544124   3.737214   2.155090   3.052560
    19  C    3.918550   4.187598   4.726319   2.572726   2.860386
    20  H    4.232513   4.733394   4.887520   2.767370   2.623265
    21  H    4.192362   4.295674   4.906725   2.859946   3.309095
    22  O    4.967228   5.115144   5.891048   3.799908   4.105693
    23  H    4.914504   5.136537   5.880978   3.891686   4.111724
    24  O    2.994127   3.377651   3.980456   2.425935   2.705425
    25  H    5.461511   5.142300   6.436772   4.661081   5.386648
                   16         17         18         19         20
    16  H    0.000000
    17  C    2.134561   0.000000
    18  H    2.508979   1.118016   0.000000
    19  C    2.699791   1.539127   2.122038   0.000000
    20  H    2.919389   2.161381   3.037595   1.095981   0.000000
    21  H    2.557007   2.165865   2.390078   1.089244   1.771403
    22  O    4.035280   2.429375   2.674729   1.407207   2.070208
    23  H    4.367863   2.450059   2.792649   1.915554   2.399464
    24  O    3.321813   1.350950   1.932892   2.388895   2.795478
    25  H    4.667485   3.361582   2.756660   2.911228   3.933969
                   21         22         23         24         25
    21  H    0.000000
    22  O    2.023759   0.000000
    23  H    2.795157   0.961971   0.000000
    24  O    3.296283   2.717422   2.226266   0.000000
    25  H    2.791604   2.237329   2.755037   3.857186   0.000000
 Stoichiometry    C7H14O4(3)
 Framework group  C1[X(C7H14O4)]
 Deg. of freedom    69
 Full point group                 C1      NOp   1
 Largest Abelian subgroup         C1      NOp   1
 Largest concise Abelian subgroup C1      NOp   1
                         Standard orientation:                         
 ---------------------------------------------------------------------
 Center     Atomic      Atomic             Coordinates (Angstroms)
 Number     Number       Type             X           Y           Z
 ---------------------------------------------------------------------
      1          1           0        1.411272   -1.972895    0.737415
      2          6           0        1.837045   -1.071789    1.179358
      3          1           0        1.000181   -0.429363    1.455898
      4          1           0        2.434589   -1.316593    2.052190
      5          6           0        2.684108   -0.384704    0.156143
      6          6           0        1.938788    0.102182   -1.157256
      7          1           0        2.699935    0.288745   -1.922525
      8          8           0        3.849179   -0.157289    0.254361
      9          8           0        0.949848   -0.708093   -1.503076
     10          1           0       -3.058913   -1.968815    0.924400
     11          6           0       -3.097828   -1.768041   -0.145378
     12          1           0       -2.312048   -2.350940   -0.627852
     13          1           0       -4.057052   -2.119880   -0.522578
     14          6           0       -2.915770   -0.283330   -0.420940
     15          1           0       -3.740541    0.288345    0.010663
     16          1           0       -2.926490   -0.093341   -1.496380
     17          6           0       -1.606512    0.268509    0.141629
     18          1           0       -0.769506   -0.364567   -0.243850
     19          6           0       -1.273426    1.694931   -0.330901
     20          1           0       -2.124677    2.350974   -0.116071
     21          1           0       -1.102833    1.696777   -1.406702
     22          8           0       -0.102196    2.170522    0.287374
     23          1           0       -0.173517    1.938861    1.218307
     24          8           0       -1.473624    0.150834    1.480868
     25          1           0        1.535510    1.058366   -0.755063
 ---------------------------------------------------------------------
 Rotational constants (GHZ):           1.5038256           0.5414506           0.4993535
 Standard basis: Aug-CC-pVTZ (5D, 7F)
 There are   955 symmetry adapted cartesian basis functions of A   symmetry.
 There are   828 symmetry adapted basis functions of A   symmetry.
   828 basis functions,  1170 primitive gaussians,   955 cartesian basis functions
    45 alpha electrons       43 beta electrons
       nuclear repulsion energy       648.2744573992 Hartrees.
 NAtoms=   25 NActive=   25 NUniq=   25 SFac= 1.00D+00 NAtFMM=   60 NAOKFM=F Big=F
 Integral buffers will be    131072 words long.
 Raffenetti 2 integral format.
 Two-electron integral symmetry is turned on.
 Nuclear repulsion after empirical dispersion term =      648.2584724306 Hartrees.
 One-electron integrals computed using PRISM.
 NBasis=   828 RedAO= T EigKep=  2.70D-06  NBF=   828
 NBsUse=   828 1.00D-06 EigRej= -1.00D+00 NBFU=   828
 Initial guess from the checkpoint file:  "Reverse-wb-opt.chk"
 B after Tr=     0.000000    0.000000    0.000000
         Rot=    0.999996    0.002682    0.000265    0.000107 Ang=   0.31 deg.
 Initial guess <Sx>= 0.0000 <Sy>= 0.0000 <Sz>= 1.0000 <S**2>= 2.0116 S= 1.0039
 ExpMin= 2.53D-02 ExpMax= 1.53D+04 ExpMxC= 5.22D+02 IAcc=3 IRadAn=         7 AccDes= 0.00D+00
 Harris functional with IExCor= 4639 and IRadAn=       7 diagonalized for initial guess.
 HarFok:  IExCor= 4639 AccDes= 0.00D+00 IRadAn=         7 IDoV= 1 UseB2=F ITyADJ=14
 ICtDFT=  3500011 ScaDFX=  1.000000  1.000000  1.000000  1.000000
 FoFCou: FMM=F IPFlag=           0 FMFlag=      100000 FMFlg1=           0
         NFxFlg=           0 DoJE=T BraDBF=F KetDBF=T FulRan=T
         wScrn=  0.000000 ICntrl=       500 IOpCl=  0 I1Cent=   200000004 NGrid=           0
         NMat0=    1 NMatS0=      1 NMatT0=    0 NMatD0=    1 NMtDS0=    0 NMtDT0=    0
 Petite list used in FoFCou.
 Requested convergence on RMS density matrix=1.00D-08 within 128 cycles.
 Requested convergence on MAX density matrix=1.00D-06.
 Requested convergence on             energy=1.00D-06.
 No special actions if energy rises.
 SCF Done:  E(UwB97XD) =  -575.962885299     A.U. after   16 cycles
            NFock= 16  Conv=0.96D-08     -V/T= 2.0058
 <Sx>= 0.0000 <Sy>= 0.0000 <Sz>= 1.0000 <S**2>= 2.0116 S= 1.0039
 <L.S>=  0.00000000000    
 Annihilation of the first spin contaminant:
 S**2 before annihilation     2.0116,   after     2.0001
 Calling FoFJK, ICntrl=      2127 FMM=F ISym2X=0 I1Cent= 0 IOpClX= 1 NMat=1 NMatS=1 NMatT=0.
 ***** Axes restored to original set *****
 -------------------------------------------------------------------
 Center     Atomic                   Forces (Hartrees/Bohr)
 Number     Number              X              Y              Z
 -------------------------------------------------------------------
      1        1          -0.000008852    0.000021939    0.000028534
      2        6           0.000158680    0.000103999   -0.000006920
      3        1           0.000041699   -0.000053430    0.000025764
      4        1          -0.000023306   -0.000012082    0.000061677
      5        6          -0.000317518   -0.000164321   -0.000112620
      6        6          -0.000006985    0.000111488   -0.000103230
      7        1           0.000029756   -0.000068932   -0.000064025
      8        8           0.000017026    0.000080086    0.000071485
      9        8          -0.000067392   -0.000104921   -0.000056391
     10        1          -0.000002226    0.000023520    0.000064969
     11        6           0.000011407   -0.000049675   -0.000027193
     12        1          -0.000044456    0.000037815   -0.000026743
     13        1           0.000041427    0.000032404   -0.000005907
     14        6           0.000053515    0.000068431   -0.000061693
     15        1           0.000039255   -0.000033661    0.000021624
     16        1           0.000028819   -0.000019764   -0.000059206
     17        6          -0.000158618   -0.000257443    0.000091477
     18        1           0.000094388    0.000303984    0.000115382
     19        6          -0.000345293   -0.000006937    0.000118794
     20        1           0.000096384   -0.000028724   -0.000009147
     21        1           0.000030504   -0.000026403   -0.000076720
     22        8           0.000101073    0.000119549    0.000000738
     23        1           0.000086500   -0.000162376    0.000100887
     24        8           0.000023314    0.000025715   -0.000063670
     25        1           0.000120897    0.000059743   -0.000027869
 -------------------------------------------------------------------
 Cartesian Forces:  Max     0.000345293 RMS     0.000099575

 GradGradGradGradGradGradGradGradGradGradGradGradGradGradGradGradGradGrad
 Berny optimization.
 Using GEDIIS/GDIIS optimizer.
 FormGI is forming the generalized inverse of G from B-inverse, IUseBI=4.
 Internal  Forces:  Max     0.000259078 RMS     0.000065495
 Search for a local minimum.
 Step number  10 out of a maximum of  137
 All quantities printed in internal units (Hartrees-Bohrs-Radians)
 Mixed Optimization -- En-DIIS/RFO-DIIS
 Swapping is turned off.
 Update second derivatives using D2CorX and points    3    4    5    6    7
                                                      8    9   10
 DE= -8.94D-06 DEPred=-7.50D-06 R= 1.19D+00
 TightC=F SS=  1.41D+00  RLast= 9.09D-02 DXNew= 7.4256D-01 2.7268D-01
 Trust test= 1.19D+00 RLast= 9.09D-02 DXMaxT set to 4.42D-01
 ITU=  1  1  1  1  1  1  1 -1  1  0
     Eigenvalues ---    0.00088   0.00234   0.00246   0.00352   0.00372
     Eigenvalues ---    0.00494   0.00895   0.01399   0.02531   0.02879
     Eigenvalues ---    0.03025   0.03479   0.03980   0.04022   0.04780
     Eigenvalues ---    0.04796   0.04868   0.05532   0.05559   0.05718
     Eigenvalues ---    0.06405   0.07219   0.07431   0.07630   0.07969
     Eigenvalues ---    0.08334   0.09319   0.09635   0.10150   0.11235
     Eigenvalues ---    0.12202   0.13214   0.14842   0.15719   0.15993
     Eigenvalues ---    0.16004   0.16007   0.16110   0.16190   0.16410
     Eigenvalues ---    0.17349   0.19198   0.19963   0.22465   0.23941
     Eigenvalues ---    0.25347   0.25416   0.27241   0.28992   0.30261
     Eigenvalues ---    0.30542   0.31753   0.33005   0.33588   0.33670
     Eigenvalues ---    0.33837   0.33939   0.34022   0.34100   0.34195
     Eigenvalues ---    0.34254   0.34391   0.34544   0.40947   0.43079
     Eigenvalues ---    0.51010   0.54473   0.55501   1.02648
 En-DIIS/RFO-DIIS/Sim-DIIS IScMMF=       -3 using points:    10    9    8    7    6    5    4    3    2
 RFO step:  Lambda=-5.16481551D-06.
 DIIS inversion failure, remove point   9.
 DIIS inversion failure, remove point   8.
 DIIS inversion failure, remove point   7.
 DIIS inversion failure, remove point   6.
 RFO-DIIS uses    5 points instead of    9
 DidBck=F Rises=F RFO-DIIS coefs:    1.48829   -0.64626    0.47546   -0.87683    0.55934
                  RFO-DIIS coefs:    0.00000    0.00000    0.00000    0.00000
 Iteration  1 RMS(Cart)=  0.00495956 RMS(Int)=  0.00002940
 Iteration  2 RMS(Cart)=  0.00002026 RMS(Int)=  0.00002398
 Iteration  3 RMS(Cart)=  0.00000000 RMS(Int)=  0.00002398
 Variable       Old X    -DE/DX   Delta X   Delta X   Delta X     New X
                                 (Linear)    (Quad)   (Total)
    R1        2.06023   0.00000  -0.00008  -0.00015  -0.00022   2.06000
    R2        2.06104   0.00007   0.00033  -0.00009   0.00024   2.06128
    R3        2.05174   0.00006   0.00000   0.00001   0.00001   2.05175
    R4        2.82612   0.00020   0.00020   0.00026   0.00046   2.82658
    R5        2.99840   0.00011  -0.00089   0.00033  -0.00056   2.99784
    R6        2.25088  -0.00003   0.00016  -0.00024  -0.00008   2.25080
    R7        2.06991   0.00004  -0.00006  -0.00005  -0.00011   2.06980
    R8        2.50283  -0.00005   0.00064  -0.00031   0.00033   2.50316
    R9        2.10319   0.00004  -0.00008   0.00006  -0.00003   2.10316
   R10        4.07929   0.00010  -0.00070   0.00207   0.00139   4.08068
   R11        2.05820   0.00007   0.00010  -0.00005   0.00005   2.05825
   R12        2.06145   0.00006   0.00010  -0.00004   0.00006   2.06150
   R13        2.05814   0.00005   0.00003   0.00000   0.00003   2.05816
   R14        2.87428   0.00004  -0.00008   0.00010   0.00002   2.87429
   R15        2.06434   0.00006   0.00008  -0.00005   0.00003   2.06437
   R16        2.06386   0.00006   0.00013  -0.00007   0.00006   2.06392
   R17        2.88774   0.00017  -0.00018   0.00039   0.00021   2.88795
   R18        2.11274   0.00010  -0.00017   0.00007  -0.00009   2.11266
   R19        2.90853   0.00007  -0.00006   0.00006   0.00000   2.90853
   R20        2.55293  -0.00006   0.00030  -0.00026   0.00003   2.55296
   R21        2.07110   0.00009   0.00004   0.00006   0.00009   2.07119
   R22        2.05837   0.00007   0.00007   0.00004   0.00012   2.05849
   R23        2.65924  -0.00015  -0.00013  -0.00011  -0.00024   2.65899
   R24        1.81786   0.00006   0.00006  -0.00010  -0.00004   1.81782
   R25        4.22794   0.00005   0.00428   0.00184   0.00610   4.23404
    A1        1.86499   0.00001  -0.00032   0.00028  -0.00004   1.86496
    A2        1.93313  -0.00001   0.00068  -0.00018   0.00049   1.93362
    A3        1.90031   0.00005   0.00105   0.00013   0.00118   1.90150
    A4        1.92972  -0.00001  -0.00031  -0.00017  -0.00048   1.92924
    A5        1.91502  -0.00003  -0.00107  -0.00008  -0.00114   1.91388
    A6        1.91972  -0.00001  -0.00004   0.00003  -0.00001   1.91971
    A7        2.02781  -0.00018  -0.00067  -0.00009  -0.00076   2.02705
    A8        2.19607  -0.00002  -0.00003  -0.00015  -0.00018   2.19589
    A9        2.05910   0.00020   0.00069   0.00023   0.00091   2.06002
   A10        1.87986   0.00007   0.00133   0.00031   0.00165   1.88151
   A11        1.95967   0.00004  -0.00058   0.00015  -0.00044   1.95923
   A12        1.70592  -0.00005  -0.00032   0.00000  -0.00031   1.70560
   A13        2.02711  -0.00003   0.00000  -0.00027  -0.00028   2.02683
   A14        1.93685   0.00001  -0.00015   0.00000  -0.00017   1.93668
   A15        1.92773  -0.00004  -0.00030  -0.00013  -0.00040   1.92733
   A16        1.92310   0.00006   0.00007   0.00007   0.00025   1.92334
   A17        1.88618  -0.00001   0.00003  -0.00006  -0.00004   1.88614
   A18        1.88819  -0.00002   0.00006  -0.00010  -0.00004   1.88815
   A19        1.93223   0.00000   0.00009  -0.00010   0.00000   1.93223
   A20        1.88453  -0.00001   0.00005  -0.00007  -0.00002   1.88451
   A21        1.93397   0.00000   0.00000  -0.00003  -0.00004   1.93393
   A22        1.93694   0.00002  -0.00022   0.00035   0.00014   1.93707
   A23        1.92717   0.00001  -0.00001   0.00005   0.00004   1.92722
   A24        1.92520   0.00000   0.00001  -0.00003  -0.00002   1.92519
   A25        1.96965  -0.00002  -0.00020   0.00022   0.00002   1.96967
   A26        1.86566  -0.00001  -0.00008  -0.00004  -0.00012   1.86554
   A27        1.88855  -0.00001   0.00013  -0.00020  -0.00008   1.88848
   A28        1.88399   0.00002   0.00016  -0.00002   0.00014   1.88413
   A29        1.88600  -0.00008   0.00015  -0.00058  -0.00047   1.88553
   A30        1.99004  -0.00004  -0.00020   0.00009  -0.00014   1.98990
   A31        2.00179   0.00001  -0.00028   0.00005  -0.00022   2.00158
   A32        1.83062   0.00011   0.00003   0.00040   0.00050   1.83113
   A33        1.79142   0.00000   0.00029  -0.00008   0.00020   1.79161
   A34        1.94313   0.00001   0.00011   0.00010   0.00020   1.94333
   A35        2.66276  -0.00026  -0.00153  -0.00133  -0.00270   2.66006
   A36        1.90338  -0.00006   0.00052  -0.00055  -0.00006   1.90333
   A37        1.91632  -0.00004   0.00002  -0.00033  -0.00031   1.91601
   A38        1.93741   0.00014  -0.00039   0.00083   0.00048   1.93789
   A39        1.89044   0.00000   0.00005  -0.00043  -0.00037   1.89007
   A40        1.93695  -0.00004  -0.00006   0.00015   0.00008   1.93703
   A41        1.87865  -0.00001  -0.00014   0.00030   0.00015   1.87881
   A42        1.85677   0.00006  -0.00025   0.00064   0.00040   1.85717
   A43        1.80959  -0.00017  -0.00249  -0.00145  -0.00391   1.80568
   A44        1.96650   0.00015   0.00273   0.00206   0.00482   1.97132
   A45        2.60739   0.00012   0.00059   0.00064   0.00130   2.60869
    D1        1.06935   0.00003  -0.00462   0.00185  -0.00276   1.06658
    D2       -2.09476   0.00001  -0.00556   0.00133  -0.00423  -2.09898
    D3       -0.96615   0.00001  -0.00424   0.00149  -0.00275  -0.96891
    D4        2.15293  -0.00002  -0.00519   0.00097  -0.00422   2.14871
    D5       -3.09262   0.00004  -0.00313   0.00173  -0.00141  -3.09402
    D6        0.02646   0.00002  -0.00408   0.00121  -0.00287   0.02359
    D7       -2.83748  -0.00006  -0.00737  -0.00038  -0.00775  -2.84523
    D8       -0.58421  -0.00001  -0.00676  -0.00037  -0.00715  -0.59136
    D9        1.43859  -0.00006  -0.00747  -0.00047  -0.00793   1.43067
   D10        0.32478  -0.00003  -0.00650   0.00011  -0.00640   0.31839
   D11        2.57805   0.00002  -0.00589   0.00011  -0.00579   2.57226
   D12       -1.68233  -0.00004  -0.00660   0.00001  -0.00657  -1.68890
   D13        1.34940  -0.00007   0.00084  -0.00001   0.00081   1.35021
   D14       -2.75976   0.00004   0.00218   0.00034   0.00249  -2.75727
   D15       -0.53466  -0.00001   0.00169  -0.00001   0.00164  -0.53302
   D16       -1.56040   0.00000  -0.00316   0.00029  -0.00288  -1.56328
   D17        2.76126  -0.00005  -0.00445  -0.00006  -0.00452   2.75674
   D18        0.48734   0.00001  -0.00407   0.00042  -0.00366   0.48367
   D19        1.13209  -0.00009   0.00485   0.00075   0.00562   1.13770
   D20       -1.11230   0.00000   0.00024  -0.00035  -0.00010  -1.11240
   D21        3.11262   0.00001   0.00034  -0.00031   0.00003   3.11265
   D22        1.00380  -0.00001   0.00026  -0.00042  -0.00016   1.00364
   D23        3.07833   0.00000   0.00015  -0.00018  -0.00003   3.07830
   D24        1.02007   0.00001   0.00024  -0.00015   0.00010   1.02016
   D25       -1.08876  -0.00001   0.00017  -0.00025  -0.00008  -1.08885
   D26        0.98474   0.00000   0.00023  -0.00030  -0.00007   0.98467
   D27       -1.07353   0.00000   0.00033  -0.00027   0.00006  -1.07347
   D28        3.10083  -0.00001   0.00025  -0.00037  -0.00012   3.10071
   D29        0.93385  -0.00004  -0.00013  -0.00121  -0.00136   0.93249
   D30        2.96155   0.00002  -0.00012  -0.00104  -0.00113   2.96042
   D31       -1.05204   0.00001  -0.00042  -0.00076  -0.00118  -1.05323
   D32        3.07172  -0.00004  -0.00018  -0.00114  -0.00135   3.07037
   D33       -1.18377   0.00002  -0.00017  -0.00097  -0.00112  -1.18489
   D34        1.08582   0.00001  -0.00047  -0.00070  -0.00117   1.08466
   D35       -1.19830  -0.00004  -0.00013  -0.00130  -0.00146  -1.19976
   D36        0.82939   0.00002  -0.00011  -0.00113  -0.00122   0.82817
   D37        3.09899   0.00001  -0.00042  -0.00086  -0.00127   3.09771
   D38        1.88420  -0.00004  -0.00551  -0.00137  -0.00689   1.87731
   D39       -0.24486  -0.00002  -0.00537  -0.00139  -0.00675  -0.25162
   D40       -2.27727  -0.00007  -0.00562  -0.00162  -0.00725  -2.28452
   D41        0.93878  -0.00003  -0.00119  -0.00034  -0.00154   0.93725
   D42       -1.13001   0.00003  -0.00158   0.00070  -0.00087  -1.13088
   D43        3.07809  -0.00002  -0.00117   0.00002  -0.00116   3.07693
   D44        2.99849  -0.00007  -0.00110  -0.00075  -0.00186   2.99663
   D45        0.92970  -0.00002  -0.00149   0.00030  -0.00120   0.92851
   D46       -1.14538  -0.00007  -0.00108  -0.00038  -0.00149  -1.14687
   D47       -1.35962  -0.00002  -0.00071  -0.00059  -0.00129  -1.36091
   D48        2.85478   0.00004  -0.00109   0.00046  -0.00062   2.85415
   D49        0.77969  -0.00001  -0.00069  -0.00023  -0.00091   0.77878
   D50       -0.77884  -0.00006   0.00000  -0.00125  -0.00122  -0.78006
   D51        1.29842   0.00005   0.00185   0.00068   0.00256   1.30098
   D52        1.34091  -0.00006   0.00035  -0.00127  -0.00091   1.33999
   D53       -2.86502   0.00005   0.00220   0.00065   0.00287  -2.86215
   D54       -2.87645  -0.00009   0.00030  -0.00152  -0.00122  -2.87767
   D55       -0.79919   0.00002   0.00215   0.00041   0.00256  -0.79663
   D56       -0.78163  -0.00003   0.00182  -0.00059   0.00121  -0.78042
   D57        1.21858   0.00001   0.00136   0.00028   0.00165   1.22023
         Item               Value     Threshold  Converged?
 Maximum Force            0.000259     0.000450     YES
 RMS     Force            0.000065     0.000300     YES
 Maximum Displacement     0.023315     0.001800     NO 
 RMS     Displacement     0.004963     0.001200     NO 
 Predicted change in Energy=-2.329919D-06
 GradGradGradGradGradGradGradGradGradGradGradGradGradGradGradGradGradGrad

                          Input orientation:                          
 ---------------------------------------------------------------------
 Center     Atomic      Atomic             Coordinates (Angstroms)
 Number     Number       Type             X           Y           Z
 ---------------------------------------------------------------------
      1          1           0       -1.435283    1.981815    0.632299
      2          6           0       -1.862801    1.098272    1.106551
      3          1           0       -1.026605    0.475178    1.426448
      4          1           0       -2.477499    1.376799    1.957081
      5          6           0       -2.686265    0.357805    0.101107
      6          6           0       -1.913625   -0.178828   -1.176267
      7          1           0       -2.658680   -0.415071   -1.943564
      8          8           0       -3.850315    0.122140    0.191154
      9          8           0       -0.932220    0.630475   -1.545690
     10          1           0        3.024540    2.067537    0.866682
     11          6           0        3.078596    1.817210   -0.191960
     12          1           0        2.289247    2.364005   -0.709657
     13          1           0        4.036380    2.166382   -0.575287
     14          6           0        2.922742    0.318422   -0.398874
     15          1           0        3.751443   -0.219001    0.067824
     16          1           0        2.948531    0.078156   -1.463986
     17          6           0        1.615990   -0.227344    0.175621
     18          1           0        0.774025    0.374508   -0.247142
     19          6           0        1.309845   -1.679099   -0.233760
     20          1           0        2.169371   -2.310743    0.018275
     21          1           0        1.150020   -1.732722   -1.309942
     22          8           0        0.140475   -2.145174    0.394902
     23          1           0        0.199112   -1.871326    1.315183
     24          8           0        1.467332   -0.050012    1.506624
     25          1           0       -1.501198   -1.107564   -0.722400
 ---------------------------------------------------------------------
                    Distance matrix (angstroms):
                    1          2          3          4          5
     1  H    0.000000
     2  C    1.090108   0.000000
     3  H    1.751469   1.090781   0.000000
     4  H    1.790896   1.085741   1.788739   0.000000
     5  C    2.117670   1.495761   2.127153   2.127574   0.000000
     6  C    2.857988   2.616261   2.826421   3.543416   1.586389
     7  H    3.725161   3.496688   3.848791   4.296353   2.186041
     8  O    3.079834   2.396038   3.102246   2.564622   1.191075
     9  O    2.612054   2.849420   2.977689   3.900550   2.421355
    10  H    4.466800   4.988297   4.388703   5.651418   6.010207
    11  C    4.591470   5.159496   4.612262   5.973486   5.953937
    12  H    3.977315   4.705336   4.373269   5.550490   5.425670
    13  H    5.606374   6.226538   5.700959   7.033275   6.994456
    14  C    4.777298   5.076996   4.353586   5.986091   5.631384
    15  H    5.662539   5.859513   5.015723   6.701909   6.463582
    16  H    5.218827   5.549524   4.930917   6.544615   5.854797
    17  C    3.794628   3.837430   3.006894   4.743788   4.342505
    18  H    2.870173   3.051093   2.460347   4.054084   3.477810
    19  C    4.657046   4.424467   3.585555   5.336879   4.497779
    20  H    5.638847   5.391115   4.467501   6.241020   5.541228
    21  H    4.924822   4.788638   4.135257   5.788044   4.591127
    22  O    4.423959   3.878079   3.048346   4.658163   3.787041
    23  H    4.240786   3.621259   2.649687   4.257534   3.842968
    24  O    3.649375   3.545193   2.549897   4.219051   4.403880
    25  H    3.373991   2.888171   2.710694   3.782174   2.056661
                    6          7          8          9         10
     6  C    0.000000
     7  H    1.095290   0.000000
     8  O    2.389810   2.503120   0.000000
     9  O    1.324613   2.057214   3.433702   0.000000
    10  H    5.797005   6.808804   7.176666   4.851870   0.000000
    11  C    5.465830   6.400587   7.143517   4.396313   1.089178
    12  H    4.934355   5.807561   6.597851   3.752589   1.764481
    13  H    6.423687   7.304787   8.183295   5.290339   1.764331
    14  C    4.923621   5.837494   6.801541   4.034017   2.161342
    15  H    5.800205   6.721145   7.610408   5.026106   2.528797
    16  H    4.877437   5.649255   6.997552   3.920710   3.065196
    17  C    3.779965   4.774828   5.477488   3.192513   2.779938
    18  H    2.897053   3.909571   4.651915   2.159403   3.028493
    19  C    3.678300   4.502264   5.481995   3.475939   4.264790
    20  H    4.758450   5.545489   6.495030   4.551551   4.540974
    21  H    3.437787   4.079691   5.540501   3.158481   4.763768
    22  O    3.248756   4.036948   4.594413   3.552577   5.127119
    23  H    3.679066   4.572426   4.651366   3.965289   4.868145
    24  O    4.318028   5.390829   5.480645   3.941768   2.705261
    25  H    1.112943   1.819492   2.804479   2.005573   5.752283
                   11         12         13         14         15
    11  C    0.000000
    12  H    1.090901   0.000000
    13  H    1.089134   1.763402   0.000000
    14  C    1.521009   2.163865   2.164780   0.000000
    15  H    2.160177   3.068291   2.486933   1.092418   0.000000
    16  H    2.158535   2.495750   2.516722   1.092179   1.754826
    17  C    2.540577   2.819943   3.485983   1.528236   2.138188
    18  H    2.719463   2.543209   3.736503   2.154797   3.052290
    19  C    3.918469   4.187170   4.726348   2.572700   2.860811
    20  H    4.232125   4.732601   4.886992   2.766602   2.623126
    21  H    4.191814   4.294339   4.906506   2.860031   3.310135
    22  O    4.967640   5.115659   5.891423   3.800052   4.105632
    23  H    4.916117   5.138742   5.882312   3.892447   4.111586
    24  O    2.994641   3.378597   3.980799   2.425878   2.704785
    25  H    5.459870   5.139983   6.434683   4.659330   5.385559
                   16         17         18         19         20
    16  H    0.000000
    17  C    2.134785   0.000000
    18  H    2.509384   1.117971   0.000000
    19  C    2.699388   1.539127   2.122400   0.000000
    20  H    2.917367   2.161374   3.037763   1.096029   0.000000
    21  H    2.556883   2.165684   2.389839   1.089306   1.771255
    22  O    4.035325   2.429671   2.676267   1.407078   2.070188
    23  H    4.368475   2.451290   2.795560   1.915700   2.399370
    24  O    3.321882   1.350968   1.933025   2.389072   2.796237
    25  H    4.664331   3.361264   2.756638   2.909878   3.933105
                   21         22         23         24         25
    21  H    0.000000
    22  O    2.023806   0.000000
    23  H    2.795482   0.961950   0.000000
    24  O    3.296247   2.717753   2.227603   0.000000
    25  H    2.786573   2.240556   2.761545   3.859940   0.000000
 Stoichiometry    C7H14O4(3)
 Framework group  C1[X(C7H14O4)]
 Deg. of freedom    69
 Full point group                 C1      NOp   1
 Largest Abelian subgroup         C1      NOp   1
 Largest concise Abelian subgroup C1      NOp   1
                         Standard orientation:                         
 ---------------------------------------------------------------------
 Center     Atomic      Atomic             Coordinates (Angstroms)
 Number     Number       Type             X           Y           Z
 ---------------------------------------------------------------------
      1          1           0        1.403147   -1.959457    0.753287
      2          6           0        1.838139   -1.059026    1.187270
      3          1           0        1.007640   -0.407842    1.463012
      4          1           0        2.437245   -1.302303    2.059464
      5          6           0        2.686123   -0.383900    0.156527
      6          6           0        1.938714    0.097380   -1.157391
      7          1           0        2.697332    0.282499   -1.925434
      8          8           0        3.852426   -0.161246    0.250447
      9          8           0        0.949734   -0.715251   -1.498200
     10          1           0       -3.060155   -1.966546    0.929904
     11          6           0       -3.096450   -1.770538   -0.140878
     12          1           0       -2.309013   -2.355069   -0.618718
     13          1           0       -4.054463   -2.124776   -0.518950
     14          6           0       -2.914569   -0.286946   -0.422557
     15          1           0       -3.740830    0.286174    0.004296
     16          1           0       -2.922677   -0.101741   -1.498888
     17          6           0       -1.607099    0.268294    0.141123
     18          1           0       -0.769156   -0.367086   -0.238352
     19          6           0       -1.273042    1.692212   -0.338228
     20          1           0       -2.125845    2.348771   -0.131015
     21          1           0       -1.098337    1.687709   -1.413423
     22          8           0       -0.104875    2.172725    0.281743
     23          1           0       -0.179805    1.947750    1.214009
     24          8           0       -1.478646    0.157857    1.481428
     25          1           0        1.534906    1.054386   -0.757741
 ---------------------------------------------------------------------
 Rotational constants (GHZ):           1.5036142           0.5410562           0.4990899
 Standard basis: Aug-CC-pVTZ (5D, 7F)
 There are   955 symmetry adapted cartesian basis functions of A   symmetry.
 There are   828 symmetry adapted basis functions of A   symmetry.
   828 basis functions,  1170 primitive gaussians,   955 cartesian basis functions
    45 alpha electrons       43 beta electrons
       nuclear repulsion energy       648.1988351015 Hartrees.
 NAtoms=   25 NActive=   25 NUniq=   25 SFac= 1.00D+00 NAtFMM=   60 NAOKFM=F Big=F
 Integral buffers will be    131072 words long.
 Raffenetti 2 integral format.
 Two-electron integral symmetry is turned on.
 Nuclear repulsion after empirical dispersion term =      648.1828440072 Hartrees.
 One-electron integrals computed using PRISM.
 NBasis=   828 RedAO= T EigKep=  2.70D-06  NBF=   828
 NBsUse=   828 1.00D-06 EigRej= -1.00D+00 NBFU=   828
 Initial guess from the checkpoint file:  "Reverse-wb-opt.chk"
 B after Tr=     0.000000    0.000000    0.000000
         Rot=    0.999997    0.002257    0.000119   -0.000163 Ang=   0.26 deg.
 Initial guess <Sx>= 0.0000 <Sy>= 0.0000 <Sz>= 1.0000 <S**2>= 2.0116 S= 1.0039
 ExpMin= 2.53D-02 ExpMax= 1.53D+04 ExpMxC= 5.22D+02 IAcc=3 IRadAn=         7 AccDes= 0.00D+00
 Harris functional with IExCor= 4639 and IRadAn=       7 diagonalized for initial guess.
 HarFok:  IExCor= 4639 AccDes= 0.00D+00 IRadAn=         7 IDoV= 1 UseB2=F ITyADJ=14
 ICtDFT=  3500011 ScaDFX=  1.000000  1.000000  1.000000  1.000000
 FoFCou: FMM=F IPFlag=           0 FMFlag=      100000 FMFlg1=           0
         NFxFlg=           0 DoJE=T BraDBF=F KetDBF=T FulRan=T
         wScrn=  0.000000 ICntrl=       500 IOpCl=  0 I1Cent=   200000004 NGrid=           0
         NMat0=    1 NMatS0=      1 NMatT0=    0 NMatD0=    1 NMtDS0=    0 NMtDT0=    0
 Petite list used in FoFCou.
 Requested convergence on RMS density matrix=1.00D-08 within 128 cycles.
 Requested convergence on MAX density matrix=1.00D-06.
 Requested convergence on             energy=1.00D-06.
 No special actions if energy rises.
 SCF Done:  E(UwB97XD) =  -575.962890243     A.U. after   16 cycles
            NFock= 16  Conv=0.35D-08     -V/T= 2.0058
 <Sx>= 0.0000 <Sy>= 0.0000 <Sz>= 1.0000 <S**2>= 2.0116 S= 1.0039
 <L.S>=  0.00000000000    
 Annihilation of the first spin contaminant:
 S**2 before annihilation     2.0116,   after     2.0001
 Calling FoFJK, ICntrl=      2127 FMM=F ISym2X=0 I1Cent= 0 IOpClX= 1 NMat=1 NMatS=1 NMatT=0.
 ***** Axes restored to original set *****
 -------------------------------------------------------------------
 Center     Atomic                   Forces (Hartrees/Bohr)
 Number     Number              X              Y              Z
 -------------------------------------------------------------------
      1        1          -0.000035025    0.000054331   -0.000002830
      2        6           0.000154260   -0.000050457    0.000021405
      3        1           0.000027006    0.000003571    0.000006212
      4        1          -0.000026796    0.000011257    0.000040687
      5        6          -0.000203008   -0.000021880    0.000021260
      6        6           0.000143016    0.000085929   -0.000159395
      7        1          -0.000049929   -0.000029338   -0.000018627
      8        8          -0.000031951    0.000035013    0.000001828
      9        8          -0.000122306   -0.000143931   -0.000038600
     10        1          -0.000001315    0.000017217    0.000051856
     11        6          -0.000009765   -0.000037340   -0.000013629
     12        1          -0.000030722    0.000029249   -0.000021068
     13        1           0.000034680    0.000018351   -0.000005832
     14        6           0.000074532    0.000046758   -0.000069672
     15        1           0.000030935   -0.000024900    0.000021396
     16        1           0.000008142   -0.000015450   -0.000040330
     17        6          -0.000158992   -0.000228337    0.000095256
     18        1           0.000079724    0.000274020    0.000138991
     19        6          -0.000210966    0.000007404    0.000044643
     20        1           0.000076381   -0.000016696    0.000005688
     21        1           0.000005315   -0.000037675   -0.000043731
     22        8           0.000004497    0.000135927   -0.000017630
     23        1           0.000102668   -0.000136858    0.000087238
     24        8           0.000017528    0.000020929   -0.000058988
     25        1           0.000122092    0.000002907   -0.000046127
 -------------------------------------------------------------------
 Cartesian Forces:  Max     0.000274020 RMS     0.000083113

 GradGradGradGradGradGradGradGradGradGradGradGradGradGradGradGradGradGrad
 Berny optimization.
 Using GEDIIS/GDIIS optimizer.
 FormGI is forming the generalized inverse of G from B-inverse, IUseBI=4.
 Internal  Forces:  Max     0.000238404 RMS     0.000051332
 Search for a local minimum.
 Step number  11 out of a maximum of  137
 All quantities printed in internal units (Hartrees-Bohrs-Radians)
 Mixed Optimization -- En-DIIS/RFO-DIIS
 Swapping is turned off.
 Update second derivatives using D2CorX and points    3    4    5    6    7
                                                      8    9   10   11
 DE= -4.94D-06 DEPred=-2.33D-06 R= 2.12D+00
 TightC=F SS=  1.41D+00  RLast= 2.71D-02 DXNew= 7.4256D-01 8.1417D-02
 Trust test= 2.12D+00 RLast= 2.71D-02 DXMaxT set to 4.42D-01
 ITU=  1  1  1  1  1  1  1  1 -1  1  0
     Eigenvalues ---    0.00088   0.00229   0.00248   0.00352   0.00375
     Eigenvalues ---    0.00444   0.00938   0.01331   0.02029   0.02864
     Eigenvalues ---    0.03026   0.03474   0.03701   0.04033   0.04308
     Eigenvalues ---    0.04796   0.04849   0.05531   0.05559   0.05571
     Eigenvalues ---    0.06469   0.07358   0.07497   0.07662   0.08144
     Eigenvalues ---    0.08336   0.09267   0.09336   0.09819   0.11145
     Eigenvalues ---    0.12201   0.13448   0.14805   0.15585   0.15992
     Eigenvalues ---    0.16004   0.16006   0.16080   0.16185   0.16625
     Eigenvalues ---    0.17339   0.18156   0.20058   0.22500   0.24655
     Eigenvalues ---    0.25233   0.25936   0.27281   0.28874   0.30189
     Eigenvalues ---    0.30466   0.31821   0.32881   0.33582   0.33685
     Eigenvalues ---    0.33839   0.33935   0.34051   0.34120   0.34214
     Eigenvalues ---    0.34354   0.34395   0.34550   0.39327   0.41899
     Eigenvalues ---    0.51149   0.54307   0.55998   1.03736
 En-DIIS/RFO-DIIS/Sim-DIIS IScMMF=       -3 using points:    11   10    9    8    7    6    5    4    3    2
 RFO step:  Lambda=-7.17086631D-06.
 DIIS inversion failure, remove point  10.
 DIIS inversion failure, remove point   9.
 DIIS inversion failure, remove point   8.
 DIIS inversion failure, remove point   7.
 RFO-DIIS uses    6 points instead of   10
 DidBck=F Rises=F RFO-DIIS coefs:    2.94340   -2.00000   -0.24763    0.52944   -0.03589
                  RFO-DIIS coefs:   -0.18933    0.00000    0.00000    0.00000    0.00000
 Iteration  1 RMS(Cart)=  0.00681358 RMS(Int)=  0.00004416
 Iteration  2 RMS(Cart)=  0.00004553 RMS(Int)=  0.00002172
 Iteration  3 RMS(Cart)=  0.00000001 RMS(Int)=  0.00002172
 Variable       Old X    -DE/DX   Delta X   Delta X   Delta X     New X
                                 (Linear)    (Quad)   (Total)
    R1        2.06000   0.00003  -0.00032   0.00014  -0.00019   2.05982
    R2        2.06128   0.00002   0.00030  -0.00004   0.00026   2.06154
    R3        2.05175   0.00005   0.00012  -0.00001   0.00011   2.05186
    R4        2.82658   0.00012   0.00081  -0.00003   0.00078   2.82736
    R5        2.99784   0.00014  -0.00011   0.00010  -0.00001   2.99783
    R6        2.25080   0.00002  -0.00027   0.00019  -0.00009   2.25072
    R7        2.06980   0.00005  -0.00002   0.00006   0.00004   2.06984
    R8        2.50316  -0.00012  -0.00004   0.00012   0.00008   2.50324
    R9        2.10316   0.00004   0.00019  -0.00013   0.00009   2.10325
   R10        4.08068   0.00011   0.00113   0.00285   0.00396   4.08463
   R11        2.05825   0.00005   0.00012   0.00005   0.00017   2.05842
   R12        2.06150   0.00005   0.00013   0.00001   0.00014   2.06164
   R13        2.05816   0.00004   0.00012  -0.00003   0.00009   2.05826
   R14        2.87429   0.00003   0.00013  -0.00011   0.00002   2.87431
   R15        2.06437   0.00004   0.00009   0.00002   0.00011   2.06448
   R16        2.06392   0.00004   0.00008   0.00005   0.00013   2.06405
   R17        2.88795   0.00013   0.00068  -0.00002   0.00066   2.88861
   R18        2.11266   0.00009   0.00024  -0.00015   0.00006   2.11272
   R19        2.90853   0.00004   0.00016  -0.00013   0.00003   2.90856
   R20        2.55296  -0.00006  -0.00041   0.00022  -0.00019   2.55277
   R21        2.07119   0.00007   0.00027   0.00001   0.00028   2.07147
   R22        2.05849   0.00004   0.00025  -0.00005   0.00021   2.05870
   R23        2.65899  -0.00012  -0.00053  -0.00008  -0.00061   2.65838
   R24        1.81782   0.00005  -0.00004   0.00003   0.00000   1.81782
   R25        4.23404   0.00000   0.00736   0.00120   0.00859   4.24263
    A1        1.86496   0.00001   0.00027   0.00004   0.00031   1.86527
    A2        1.93362  -0.00002   0.00051  -0.00023   0.00029   1.93391
    A3        1.90150  -0.00001   0.00161  -0.00041   0.00120   1.90269
    A4        1.92924   0.00000  -0.00083   0.00028  -0.00056   1.92868
    A5        1.91388   0.00003  -0.00147   0.00039  -0.00108   1.91280
    A6        1.91971  -0.00001  -0.00008  -0.00006  -0.00014   1.91957
    A7        2.02705  -0.00010  -0.00108   0.00006  -0.00102   2.02602
    A8        2.19589   0.00003  -0.00020   0.00026   0.00006   2.19595
    A9        2.06002   0.00007   0.00123  -0.00030   0.00093   2.06095
   A10        1.88151   0.00000   0.00185  -0.00042   0.00143   1.88295
   A11        1.95923   0.00002  -0.00011  -0.00018  -0.00028   1.95895
   A12        1.70560  -0.00001  -0.00063  -0.00006  -0.00069   1.70491
   A13        2.02683   0.00002  -0.00025   0.00042   0.00018   2.02701
   A14        1.93668   0.00000  -0.00023   0.00012  -0.00010   1.93658
   A15        1.92733  -0.00003  -0.00064   0.00001  -0.00064   1.92669
   A16        1.92334   0.00004  -0.00092  -0.00013  -0.00116   1.92218
   A17        1.88614  -0.00001  -0.00008   0.00007  -0.00001   1.88613
   A18        1.88815  -0.00001  -0.00015   0.00004  -0.00011   1.88803
   A19        1.93223   0.00000  -0.00009   0.00009   0.00001   1.93223
   A20        1.88451  -0.00001  -0.00007   0.00003  -0.00004   1.88447
   A21        1.93393   0.00001  -0.00004   0.00006   0.00001   1.93395
   A22        1.93707   0.00001   0.00043  -0.00029   0.00014   1.93721
   A23        1.92722   0.00001   0.00010  -0.00001   0.00009   1.92731
   A24        1.92519   0.00001   0.00000   0.00014   0.00014   1.92533
   A25        1.96967  -0.00002   0.00008  -0.00024  -0.00016   1.96951
   A26        1.86554  -0.00001  -0.00013   0.00010  -0.00002   1.86551
   A27        1.88848   0.00000  -0.00024   0.00006  -0.00018   1.88829
   A28        1.88413   0.00001   0.00018  -0.00004   0.00014   1.88427
   A29        1.88553  -0.00006  -0.00107  -0.00010  -0.00112   1.88441
   A30        1.98990  -0.00005  -0.00018  -0.00047  -0.00062   1.98927
   A31        2.00158   0.00002  -0.00015  -0.00011  -0.00028   2.00130
   A32        1.83113   0.00010   0.00080   0.00060   0.00132   1.83245
   A33        1.79161   0.00000   0.00022   0.00000   0.00022   1.79184
   A34        1.94333   0.00002   0.00043   0.00019   0.00064   1.94396
   A35        2.66006  -0.00024  -0.00483  -0.00174  -0.00670   2.65337
   A36        1.90333  -0.00004  -0.00056   0.00009  -0.00044   1.90288
   A37        1.91601   0.00000  -0.00062   0.00061   0.00000   1.91601
   A38        1.93789   0.00008   0.00122  -0.00043   0.00075   1.93864
   A39        1.89007   0.00000  -0.00084   0.00026  -0.00058   1.88949
   A40        1.93703  -0.00002   0.00033  -0.00016   0.00020   1.93723
   A41        1.87881  -0.00001   0.00041  -0.00036   0.00005   1.87885
   A42        1.85717   0.00002   0.00099  -0.00018   0.00084   1.85801
   A43        1.80568  -0.00013  -0.00723  -0.00136  -0.00863   1.79705
   A44        1.97132   0.00014   0.00796   0.00304   0.01100   1.98231
   A45        2.60869   0.00010   0.00198   0.00056   0.00251   2.61120
    D1        1.06658   0.00005  -0.00296   0.00151  -0.00145   1.06514
    D2       -2.09898   0.00004  -0.00538   0.00236  -0.00303  -2.10201
    D3       -0.96891   0.00002  -0.00338   0.00148  -0.00190  -0.97080
    D4        2.14871   0.00001  -0.00580   0.00233  -0.00348   2.14524
    D5       -3.09402   0.00001  -0.00134   0.00093  -0.00042  -3.09444
    D6        0.02359   0.00000  -0.00377   0.00177  -0.00200   0.02160
    D7       -2.84523  -0.00003  -0.00972   0.00038  -0.00934  -2.85457
    D8       -0.59136   0.00001  -0.00866   0.00047  -0.00818  -0.59954
    D9        1.43067  -0.00002  -0.00976   0.00040  -0.00937   1.42130
   D10        0.31839  -0.00002  -0.00747  -0.00040  -0.00788   0.31051
   D11        2.57226   0.00002  -0.00642  -0.00031  -0.00672   2.56554
   D12       -1.68890  -0.00001  -0.00751  -0.00039  -0.00791  -1.69681
   D13        1.35021  -0.00004  -0.00215   0.00073  -0.00141   1.34879
   D14       -2.75727  -0.00002   0.00013   0.00034   0.00049  -2.75679
   D15       -0.53302  -0.00002  -0.00098   0.00088  -0.00008  -0.53311
   D16       -1.56328  -0.00001   0.00136  -0.00017   0.00119  -1.56210
   D17        2.75674   0.00000  -0.00034   0.00029  -0.00005   2.75669
   D18        0.48367   0.00000   0.00070  -0.00039   0.00031   0.48398
   D19        1.13770  -0.00005   0.01206   0.00106   0.01309   1.15079
   D20       -1.11240   0.00000  -0.00049  -0.00012  -0.00061  -1.11301
   D21        3.11265   0.00000  -0.00040  -0.00033  -0.00073   3.11192
   D22        1.00364   0.00000  -0.00068  -0.00022  -0.00090   1.00274
   D23        3.07830   0.00000  -0.00030  -0.00031  -0.00061   3.07769
   D24        1.02016   0.00000  -0.00020  -0.00052  -0.00073   1.01944
   D25       -1.08885  -0.00001  -0.00048  -0.00041  -0.00090  -1.08974
   D26        0.98467   0.00000  -0.00046  -0.00020  -0.00066   0.98401
   D27       -1.07347   0.00000  -0.00036  -0.00041  -0.00077  -1.07424
   D28        3.10071  -0.00001  -0.00064  -0.00030  -0.00094   3.09977
   D29        0.93249  -0.00003  -0.00242   0.00028  -0.00211   0.93038
   D30        2.96042   0.00002  -0.00223   0.00069  -0.00157   2.95885
   D31       -1.05323   0.00001  -0.00192   0.00041  -0.00151  -1.05474
   D32        3.07037  -0.00003  -0.00241   0.00016  -0.00223   3.06814
   D33       -1.18489   0.00002  -0.00223   0.00057  -0.00169  -1.18657
   D34        1.08466   0.00001  -0.00191   0.00028  -0.00163   1.08303
   D35       -1.19976  -0.00003  -0.00259   0.00029  -0.00228  -1.20204
   D36        0.82817   0.00002  -0.00241   0.00070  -0.00174   0.82643
   D37        3.09771   0.00001  -0.00210   0.00042  -0.00168   3.09603
   D38        1.87731  -0.00004  -0.01308  -0.00231  -0.01538   1.86193
   D39       -0.25162   0.00000  -0.01276  -0.00204  -0.01480  -0.26642
   D40       -2.28452  -0.00005  -0.01363  -0.00249  -0.01610  -2.30062
   D41        0.93725  -0.00001  -0.00220  -0.00015  -0.00235   0.93490
   D42       -1.13088   0.00001  -0.00049  -0.00088  -0.00138  -1.13225
   D43        3.07693  -0.00002  -0.00136  -0.00056  -0.00191   3.07502
   D44        2.99663  -0.00006  -0.00309  -0.00013  -0.00319   2.99344
   D45        0.92851  -0.00003  -0.00138  -0.00086  -0.00222   0.92628
   D46       -1.14687  -0.00006  -0.00225  -0.00054  -0.00275  -1.14962
   D47       -1.36091   0.00000  -0.00224   0.00026  -0.00198  -1.36289
   D48        2.85415   0.00002  -0.00052  -0.00047  -0.00101   2.85315
   D49        0.77878   0.00000  -0.00140  -0.00015  -0.00154   0.77724
   D50       -0.78006  -0.00005  -0.00160  -0.00083  -0.00244  -0.78250
   D51        1.30098   0.00005   0.00441   0.00189   0.00628   1.30726
   D52        1.33999  -0.00006  -0.00124  -0.00111  -0.00235   1.33764
   D53       -2.86215   0.00004   0.00476   0.00161   0.00637  -2.85578
   D54       -2.87767  -0.00009  -0.00183  -0.00110  -0.00292  -2.88059
   D55       -0.79663   0.00002   0.00418   0.00162   0.00581  -0.79082
   D56       -0.78042  -0.00002  -0.00253  -0.00155  -0.00405  -0.78446
   D57        1.22023   0.00000  -0.00187  -0.00116  -0.00306   1.21717
         Item               Value     Threshold  Converged?
 Maximum Force            0.000238     0.000450     YES
 RMS     Force            0.000051     0.000300     YES
 Maximum Displacement     0.026260     0.001800     NO 
 RMS     Displacement     0.006830     0.001200     NO 
 Predicted change in Energy=-3.185293D-06
 GradGradGradGradGradGradGradGradGradGradGradGradGradGradGradGradGradGrad

                          Input orientation:                          
 ---------------------------------------------------------------------
 Center     Atomic      Atomic             Coordinates (Angstroms)
 Number     Number       Type             X           Y           Z
 ---------------------------------------------------------------------
      1          1           0       -1.425882    1.974073    0.638376
      2          6           0       -1.863183    1.092543    1.107198
      3          1           0       -1.034003    0.461282    1.429807
      4          1           0       -2.480199    1.372918    1.955513
      5          6           0       -2.687107    0.360389    0.095448
      6          6           0       -1.910760   -0.176921   -1.179381
      7          1           0       -2.652561   -0.415661   -1.949082
      8          8           0       -3.852744    0.130862    0.180049
      9          8           0       -0.928742    0.632764   -1.546489
     10          1           0        3.028189    2.068156    0.863914
     11          6           0        3.078338    1.817548   -0.194947
     12          1           0        2.287546    2.364892   -0.710009
     13          1           0        4.035067    2.166057   -0.581639
     14          6           0        2.920609    0.318829   -0.401010
     15          1           0        3.750861   -0.219214    0.062344
     16          1           0        2.941718    0.078249   -1.466224
     17          6           0        1.615681   -0.225927    0.179494
     18          1           0        0.773288    0.378647   -0.238596
     19          6           0        1.306304   -1.676828   -0.230545
     20          1           0        2.167757   -2.308864    0.014464
     21          1           0        1.139902   -1.728503   -1.305937
     22          8           0        0.141291   -2.144464    0.404296
     23          1           0        0.206022   -1.874961    1.325449
     24          8           0        1.474211   -0.049716    1.511328
     25          1           0       -1.498440   -1.104331   -0.722599
 ---------------------------------------------------------------------
                    Distance matrix (angstroms):
                    1          2          3          4          5
     1  H    0.000000
     2  C    1.090010   0.000000
     3  H    1.751704   1.090920   0.000000
     4  H    1.791039   1.085799   1.788556   0.000000
     5  C    2.118828   1.496174   2.126839   2.127878   0.000000
     6  C    2.857643   2.615769   2.825574   3.543138   1.586382
     7  H    3.729679   3.498377   3.847810   4.298207   2.187133
     8  O    3.081745   2.396412   3.101028   2.564928   1.191029
     9  O    2.611492   2.850724   2.983089   3.901137   2.421155
    10  H    4.460770   4.993649   4.404961   5.658382   6.014284
    11  C    4.583331   5.161380   4.625000   5.976580   5.953822
    12  H    3.969941   4.706343   4.385799   5.551614   5.423464
    13  H    5.598862   6.228479   5.713811   7.036683   6.993318
    14  C    4.765725   5.075233   4.360176   5.986070   5.629802
    15  H    5.651636   5.859173   5.022743   6.704110   6.464090
    16  H    5.205710   5.544219   4.933565   6.540768   5.848255
    17  C    3.781756   3.834252   3.009379   4.742023   4.343364
    18  H    2.854963   3.044961   2.461035   4.048193   3.476528
    19  C    4.642084   4.416403   3.578452   5.330798   4.494870
    20  H    5.625572   5.386290   4.464098   6.239126   5.540864
    21  H    4.906390   4.774938   4.123749   5.775898   4.579666
    22  O    4.412842   3.871718   3.036923   4.653006   3.790714
    23  H    4.236772   3.624268   2.646995   4.261629   3.857446
    24  O    3.642568   3.550531   2.561035   4.225938   4.414687
    25  H    3.366614   2.882265   2.701795   3.777950   2.056097
                    6          7          8          9         10
     6  C    0.000000
     7  H    1.095310   0.000000
     8  O    2.390415   2.504461   0.000000
     9  O    1.324658   2.057384   3.432583   0.000000
    10  H    5.797296   6.808319   7.181088   4.850535   0.000000
    11  C    5.462428   6.395890   7.143209   4.391704   1.089269
    12  H    4.930203   5.802709   6.594411   3.747596   1.764607
    13  H    6.418699   7.297913   8.181672   5.284063   1.764372
    14  C    4.918715   5.830627   6.800829   4.028421   2.161423
    15  H    5.796345   6.714777   7.612570   5.021244   2.529195
    16  H    4.867641   5.636759   6.991259   3.910804   3.065412
    17  C    3.779514   4.773334   5.480052   3.192249   2.779645
    18  H    2.897904   3.910642   4.651541   2.161496   3.025648
    19  C    3.674168   4.496278   5.481980   3.472946   4.264696
    20  H    4.754445   5.538519   6.498163   4.547313   4.540949
    21  H    3.424903   4.064475   5.530995   3.148449   4.763244
    22  O    3.254254   4.041380   4.602142   3.558585   5.127533
    23  H    3.693005   4.585151   4.669995   3.977990   4.870914
    24  O    4.325982   5.398017   5.493757   3.948443   2.705435
    25  H    1.112990   1.819483   2.807708   2.005206   5.750832
                   11         12         13         14         15
    11  C    0.000000
    12  H    1.090975   0.000000
    13  H    1.089183   1.763475   0.000000
    14  C    1.521019   2.163937   2.164924   0.000000
    15  H    2.160297   3.068456   2.486967   1.092477   0.000000
    16  H    2.158697   2.495704   2.517310   1.092248   1.754913
    17  C    2.540741   2.820455   3.486308   1.528588   2.138402
    18  H    2.717646   2.541728   3.735200   2.154285   3.051875
    19  C    3.918167   4.186672   4.726223   2.572486   2.861168
    20  H    4.230873   4.731090   4.885398   2.764810   2.622051
    21  H    4.191218   4.292796   4.906545   2.860310   3.311684
    22  O    4.968187   5.116872   5.891872   3.800123   4.105181
    23  H    4.918986   5.143169   5.884589   3.893887   4.111303
    24  O    2.995209   3.380264   3.980973   2.425887   2.703964
    25  H    5.455519   5.135110   6.429231   4.653686   5.380960
                   16         17         18         19         20
    16  H    0.000000
    17  C    2.135248   0.000000
    18  H    2.509860   1.118005   0.000000
    19  C    2.698477   1.539142   2.123475   0.000000
    20  H    2.913720   2.161169   3.038305   1.096176   0.000000
    21  H    2.556674   2.165779   2.390335   1.089415   1.771091
    22  O    4.035058   2.430050   2.679332   1.406756   2.070160
    23  H    4.369497   2.453500   2.801209   1.915984   2.399033
    24  O    3.322013   1.350869   1.933137   2.389520   2.797384
    25  H    4.654726   3.359035   2.755763   2.904558   3.928761
                   21         22         23         24         25
    21  H    0.000000
    22  O    2.023646   0.000000
    23  H    2.796028   0.961949   0.000000
    24  O    3.296523   2.718485   2.230329   0.000000
    25  H    2.773215   2.245103   2.773728   3.865138   0.000000
 Stoichiometry    C7H14O4(3)
 Framework group  C1[X(C7H14O4)]
 Deg. of freedom    69
 Full point group                 C1      NOp   1
 Largest Abelian subgroup         C1      NOp   1
 Largest concise Abelian subgroup C1      NOp   1
                         Standard orientation:                         
 ---------------------------------------------------------------------
 Center     Atomic      Atomic             Coordinates (Angstroms)
 Number     Number       Type             X           Y           Z
 ---------------------------------------------------------------------
      1          1           0        1.394396   -1.942459    0.778099
      2          6           0        1.838116   -1.040415    1.199468
      3          1           0        1.013969   -0.379087    1.470638
      4          1           0        2.438543   -1.277569    2.072511
      5          6           0        2.687475   -0.382665    0.158080
      6          6           0        1.937772    0.087331   -1.158603
      7          1           0        2.694105    0.268457   -1.929873
      8          8           0        3.855095   -0.164959    0.246495
      9          8           0        0.949068   -0.729130   -1.491131
     10          1           0       -3.063376   -1.959630    0.940710
     11          6           0       -3.094471   -1.772972   -0.131996
     12          1           0       -2.304665   -2.361668   -0.600900
     13          1           0       -4.050663   -2.130697   -0.511533
     14          6           0       -2.911236   -0.291881   -0.425751
     15          1           0       -3.739888    0.284956   -0.008497
     16          1           0       -2.913357   -0.116028   -1.503748
     17          6           0       -1.606760    0.268527    0.140699
     18          1           0       -0.767625   -0.372141   -0.227175
     19          6           0       -1.269690    1.687383   -0.351427
     20          1           0       -2.124972    2.345240   -0.158247
     21          1           0       -1.087038    1.671426   -1.425303
     22          8           0       -0.107043    2.176094    0.271771
     23          1           0       -0.189103    1.963858    1.206420
     24          8           0       -1.487180    0.171373    1.482753
     25          1           0        1.532919    1.046465   -0.765025
 ---------------------------------------------------------------------
 Rotational constants (GHZ):           1.5027044           0.5408305           0.4990584
 Standard basis: Aug-CC-pVTZ (5D, 7F)
 There are   955 symmetry adapted cartesian basis functions of A   symmetry.
 There are   828 symmetry adapted basis functions of A   symmetry.
   828 basis functions,  1170 primitive gaussians,   955 cartesian basis functions
    45 alpha electrons       43 beta electrons
       nuclear repulsion energy       648.1398426536 Hartrees.
 NAtoms=   25 NActive=   25 NUniq=   25 SFac= 1.00D+00 NAtFMM=   60 NAOKFM=F Big=F
 Integral buffers will be    131072 words long.
 Raffenetti 2 integral format.
 Two-electron integral symmetry is turned on.
 Nuclear repulsion after empirical dispersion term =      648.1238348117 Hartrees.
 One-electron integrals computed using PRISM.
 NBasis=   828 RedAO= T EigKep=  2.69D-06  NBF=   828
 NBsUse=   828 1.00D-06 EigRej= -1.00D+00 NBFU=   828
 Initial guess from the checkpoint file:  "Reverse-wb-opt.chk"
 B after Tr=     0.000000    0.000000    0.000000
         Rot=    0.999992    0.003991    0.000268   -0.000080 Ang=   0.46 deg.
 Initial guess <Sx>= 0.0000 <Sy>= 0.0000 <Sz>= 1.0000 <S**2>= 2.0116 S= 1.0039
 ExpMin= 2.53D-02 ExpMax= 1.53D+04 ExpMxC= 5.22D+02 IAcc=3 IRadAn=         7 AccDes= 0.00D+00
 Harris functional with IExCor= 4639 and IRadAn=       7 diagonalized for initial guess.
 HarFok:  IExCor= 4639 AccDes= 0.00D+00 IRadAn=         7 IDoV= 1 UseB2=F ITyADJ=14
 ICtDFT=  3500011 ScaDFX=  1.000000  1.000000  1.000000  1.000000
 FoFCou: FMM=F IPFlag=           0 FMFlag=      100000 FMFlg1=           0
         NFxFlg=           0 DoJE=T BraDBF=F KetDBF=T FulRan=T
         wScrn=  0.000000 ICntrl=       500 IOpCl=  0 I1Cent=   200000004 NGrid=           0
         NMat0=    1 NMatS0=      1 NMatT0=    0 NMatD0=    1 NMtDS0=    0 NMtDT0=    0
 Petite list used in FoFCou.
 Requested convergence on RMS density matrix=1.00D-08 within 128 cycles.
 Requested convergence on MAX density matrix=1.00D-06.
 Requested convergence on             energy=1.00D-06.
 No special actions if energy rises.
 SCF Done:  E(UwB97XD) =  -575.962896205     A.U. after   16 cycles
            NFock= 16  Conv=0.73D-08     -V/T= 2.0058
 <Sx>= 0.0000 <Sy>= 0.0000 <Sz>= 1.0000 <S**2>= 2.0116 S= 1.0039
 <L.S>=  0.00000000000    
 Annihilation of the first spin contaminant:
 S**2 before annihilation     2.0116,   after     2.0001
 Calling FoFJK, ICntrl=      2127 FMM=F ISym2X=0 I1Cent= 0 IOpClX= 1 NMat=1 NMatS=1 NMatT=0.
 ***** Axes restored to original set *****
 -------------------------------------------------------------------
 Center     Atomic                   Forces (Hartrees/Bohr)
 Number     Number              X              Y              Z
 -------------------------------------------------------------------
      1        1          -0.000054577    0.000065125   -0.000036734
      2        6           0.000053813   -0.000218436    0.000052791
      3        1          -0.000017336    0.000079738   -0.000025393
      4        1          -0.000013065    0.000029559   -0.000003466
      5        6          -0.000014832    0.000118645    0.000152163
      6        6           0.000232661   -0.000029170   -0.000122822
      7        1          -0.000077010    0.000032525    0.000030457
      8        8          -0.000015236    0.000010987   -0.000064130
      9        8          -0.000167161   -0.000121102   -0.000037151
     10        1          -0.000000365   -0.000002612    0.000000885
     11        6          -0.000010433    0.000000355    0.000002782
     12        1           0.000001597    0.000001349   -0.000000830
     13        1           0.000008231    0.000000612   -0.000001910
     14        6           0.000044077    0.000015662   -0.000023137
     15        1           0.000001663   -0.000000298    0.000004744
     16        1          -0.000015905    0.000000038    0.000006536
     17        6          -0.000081662   -0.000142829   -0.000058148
     18        1           0.000093128    0.000163190    0.000151959
     19        6           0.000052689    0.000038199   -0.000026390
     20        1           0.000011066    0.000008941    0.000008843
     21        1          -0.000007541   -0.000010562    0.000013574
     22        8          -0.000209141    0.000125596    0.000030639
     23        1           0.000113692   -0.000095313    0.000024241
     24        8           0.000006131   -0.000008757   -0.000010630
     25        1           0.000065517   -0.000061442   -0.000068872
 -------------------------------------------------------------------
 Cartesian Forces:  Max     0.000232661 RMS     0.000075539

 GradGradGradGradGradGradGradGradGradGradGradGradGradGradGradGradGradGrad
 Berny optimization.
 Using GEDIIS/GDIIS optimizer.
 FormGI is forming the generalized inverse of G from B-inverse, IUseBI=4.
 Internal  Forces:  Max     0.000177959 RMS     0.000040151
 Search for a local minimum.
 Step number  12 out of a maximum of  137
 All quantities printed in internal units (Hartrees-Bohrs-Radians)
 Mixed Optimization -- En-DIIS/RFO-DIIS
 Swapping is turned off.
 Update second derivatives using D2CorX and points    3    4    5    6    7
                                                      8    9   10   11   12
 DE= -5.96D-06 DEPred=-3.19D-06 R= 1.87D+00
 TightC=F SS=  1.41D+00  RLast= 4.38D-02 DXNew= 7.4256D-01 1.3153D-01
 Trust test= 1.87D+00 RLast= 4.38D-02 DXMaxT set to 4.42D-01
 ITU=  1  1  1  1  1  1  1  1  1 -1  1  0
     Eigenvalues ---    0.00080   0.00231   0.00252   0.00350   0.00368
     Eigenvalues ---    0.00444   0.00843   0.01224   0.01766   0.02906
     Eigenvalues ---    0.03026   0.03408   0.03498   0.04051   0.04309
     Eigenvalues ---    0.04798   0.04930   0.05529   0.05547   0.05562
     Eigenvalues ---    0.06554   0.07384   0.07552   0.07649   0.08196
     Eigenvalues ---    0.08337   0.08759   0.09343   0.09780   0.11527
     Eigenvalues ---    0.12210   0.13597   0.14802   0.15489   0.15991
     Eigenvalues ---    0.16001   0.16005   0.16073   0.16179   0.16716
     Eigenvalues ---    0.17204   0.17644   0.20069   0.22486   0.24145
     Eigenvalues ---    0.25460   0.27009   0.27310   0.28724   0.30095
     Eigenvalues ---    0.30396   0.31844   0.32884   0.33587   0.33640
     Eigenvalues ---    0.33838   0.33935   0.34067   0.34129   0.34204
     Eigenvalues ---    0.34386   0.34395   0.34562   0.38267   0.42050
     Eigenvalues ---    0.51174   0.53561   0.56625   1.02970
 En-DIIS/RFO-DIIS/Sim-DIIS IScMMF=       -3 using points:    12   11   10    9    8    7    6    5    4    3
 RFO step:  Lambda=-4.46552947D-06.
 DIIS inversion failure, remove point  10.
 DIIS inversion failure, remove point   9.
 DIIS inversion failure, remove point   8.
 DIIS inversion failure, remove point   7.
 DIIS inversion failure, remove point   6.
 RFO-DIIS uses    5 points instead of   10
 DidBck=F Rises=F RFO-DIIS coefs:    1.78839   -2.00000    1.00693    0.41436   -0.20969
                  RFO-DIIS coefs:    0.00000    0.00000    0.00000    0.00000    0.00000
 Iteration  1 RMS(Cart)=  0.00620399 RMS(Int)=  0.00004319
 Iteration  2 RMS(Cart)=  0.00005530 RMS(Int)=  0.00000906
 Iteration  3 RMS(Cart)=  0.00000001 RMS(Int)=  0.00000906
 Variable       Old X    -DE/DX   Delta X   Delta X   Delta X     New X
                                 (Linear)    (Quad)   (Total)
    R1        2.05982   0.00005   0.00013  -0.00005   0.00007   2.05989
    R2        2.06154  -0.00007  -0.00015   0.00008  -0.00007   2.06147
    R3        2.05186   0.00001   0.00004   0.00009   0.00012   2.05198
    R4        2.82736  -0.00005  -0.00007   0.00033   0.00026   2.82762
    R5        2.99783   0.00012   0.00059   0.00008   0.00068   2.99850
    R6        2.25072   0.00001   0.00005  -0.00008  -0.00003   2.25069
    R7        2.06984   0.00002   0.00012  -0.00001   0.00011   2.06994
    R8        2.50324  -0.00014  -0.00024   0.00005  -0.00018   2.50306
    R9        2.10325  -0.00001   0.00000  -0.00006  -0.00005   2.10320
   R10        4.08463   0.00011   0.00199   0.00566   0.00764   4.09228
   R11        2.05842   0.00000   0.00003   0.00008   0.00011   2.05853
   R12        2.06164   0.00000   0.00000   0.00009   0.00009   2.06173
   R13        2.05826   0.00001   0.00000   0.00010   0.00010   2.05836
   R14        2.87431   0.00000  -0.00006   0.00007   0.00001   2.87432
   R15        2.06448   0.00000   0.00001   0.00007   0.00008   2.06456
   R16        2.06405  -0.00001  -0.00001   0.00007   0.00006   2.06411
   R17        2.88861   0.00003   0.00015   0.00052   0.00067   2.88928
   R18        2.11272   0.00003   0.00005  -0.00004   0.00001   2.11273
   R19        2.90856  -0.00002  -0.00004  -0.00011  -0.00017   2.90839
   R20        2.55277  -0.00001  -0.00009  -0.00003  -0.00012   2.55265
   R21        2.07147   0.00001   0.00004   0.00015   0.00019   2.07167
   R22        2.05870  -0.00001  -0.00003   0.00012   0.00009   2.05879
   R23        2.65838   0.00004  -0.00008  -0.00003  -0.00012   2.65826
   R24        1.81782   0.00000   0.00003  -0.00001   0.00002   1.81784
   R25        4.24263  -0.00006  -0.00056   0.00459   0.00404   4.24667
    A1        1.86527   0.00001   0.00032   0.00019   0.00051   1.86577
    A2        1.93391  -0.00002  -0.00042   0.00009  -0.00032   1.93358
    A3        1.90269  -0.00008  -0.00066   0.00050  -0.00016   1.90253
    A4        1.92868   0.00001   0.00022  -0.00021   0.00001   1.92870
    A5        1.91280   0.00009   0.00063  -0.00051   0.00013   1.91293
    A6        1.91957   0.00000  -0.00008  -0.00006  -0.00015   1.91943
    A7        2.02602   0.00007   0.00035  -0.00057  -0.00022   2.02581
    A8        2.19595   0.00002   0.00020  -0.00008   0.00012   2.19606
    A9        2.06095  -0.00009  -0.00054   0.00064   0.00010   2.06105
   A10        1.88295  -0.00008  -0.00104   0.00087  -0.00016   1.88278
   A11        1.95895   0.00000   0.00035  -0.00039  -0.00004   1.95891
   A12        1.70491   0.00005   0.00005  -0.00030  -0.00025   1.70466
   A13        2.02701   0.00004   0.00035  -0.00007   0.00028   2.02729
   A14        1.93658   0.00000   0.00016  -0.00001   0.00016   1.93673
   A15        1.92669   0.00000   0.00006  -0.00013  -0.00008   1.92661
   A16        1.92218   0.00004  -0.00077  -0.00088  -0.00167   1.92051
   A17        1.88613   0.00000   0.00006  -0.00002   0.00003   1.88616
   A18        1.88803   0.00000  -0.00001  -0.00007  -0.00007   1.88796
   A19        1.93223   0.00000   0.00001  -0.00006  -0.00005   1.93218
   A20        1.88447   0.00000   0.00001  -0.00003  -0.00002   1.88445
   A21        1.93395   0.00000   0.00005  -0.00002   0.00003   1.93397
   A22        1.93721   0.00000  -0.00011   0.00020   0.00008   1.93730
   A23        1.92731   0.00000   0.00001   0.00003   0.00004   1.92735
   A24        1.92533   0.00000   0.00012  -0.00001   0.00012   1.92545
   A25        1.96951   0.00001  -0.00015   0.00015   0.00000   1.96950
   A26        1.86551   0.00001   0.00016  -0.00007   0.00009   1.86560
   A27        1.88829   0.00000  -0.00004  -0.00008  -0.00012   1.88817
   A28        1.88427  -0.00001  -0.00009  -0.00004  -0.00013   1.88415
   A29        1.88441  -0.00003  -0.00023  -0.00075  -0.00096   1.88345
   A30        1.98927  -0.00002  -0.00031  -0.00023  -0.00053   1.98874
   A31        2.00130   0.00002   0.00004  -0.00025  -0.00022   2.00108
   A32        1.83245   0.00006   0.00048   0.00097   0.00142   1.83387
   A33        1.79184   0.00000  -0.00008   0.00026   0.00019   1.79202
   A34        1.94396  -0.00001   0.00015   0.00012   0.00028   1.94424
   A35        2.65337  -0.00018  -0.00163  -0.00619  -0.00788   2.64549
   A36        1.90288  -0.00002  -0.00025  -0.00029  -0.00053   1.90236
   A37        1.91601   0.00001   0.00045  -0.00035   0.00009   1.91610
   A38        1.93864   0.00002  -0.00010   0.00080   0.00068   1.93932
   A39        1.88949   0.00001   0.00010  -0.00047  -0.00037   1.88912
   A40        1.93723   0.00000  -0.00002   0.00019   0.00018   1.93741
   A41        1.87885  -0.00001  -0.00016   0.00009  -0.00008   1.87877
   A42        1.85801  -0.00003   0.00001   0.00054   0.00057   1.85858
   A43        1.79705  -0.00007  -0.00140  -0.00683  -0.00826   1.78879
   A44        1.98231   0.00012   0.00242   0.01011   0.01253   1.99484
   A45        2.61120   0.00004   0.00033   0.00184   0.00217   2.61337
    D1        1.06514   0.00005   0.00235   0.00053   0.00288   1.06802
    D2       -2.10201   0.00006   0.00309  -0.00014   0.00295  -2.09906
    D3       -0.97080   0.00003   0.00199   0.00030   0.00229  -0.96851
    D4        2.14524   0.00005   0.00273  -0.00038   0.00236   2.14759
    D5       -3.09444  -0.00003   0.00136   0.00093   0.00229  -3.09215
    D6        0.02160  -0.00001   0.00210   0.00025   0.00235   0.02395
    D7       -2.85457   0.00003   0.00261  -0.00529  -0.00268  -2.85725
    D8       -0.59954   0.00001   0.00251  -0.00498  -0.00247  -0.60201
    D9        1.42130   0.00003   0.00273  -0.00543  -0.00270   1.41860
   D10        0.31051   0.00001   0.00192  -0.00466  -0.00274   0.30777
   D11        2.56554  -0.00001   0.00182  -0.00435  -0.00253   2.56301
   D12       -1.69681   0.00002   0.00203  -0.00479  -0.00276  -1.69957
   D13        1.34879   0.00003  -0.00073  -0.00010  -0.00083   1.34797
   D14       -2.75679  -0.00005  -0.00158   0.00072  -0.00086  -2.75764
   D15       -0.53311  -0.00003  -0.00101   0.00053  -0.00047  -0.53357
   D16       -1.56210  -0.00003   0.00283   0.00199   0.00482  -1.55727
   D17        2.75669   0.00003   0.00391   0.00116   0.00507   2.76176
   D18        0.48398  -0.00001   0.00326   0.00137   0.00463   0.48861
   D19        1.15079   0.00001   0.00191   0.00991   0.01182   1.16262
   D20       -1.11301   0.00000  -0.00029  -0.00036  -0.00065  -1.11367
   D21        3.11192   0.00000  -0.00057  -0.00029  -0.00086   3.11106
   D22        1.00274   0.00000  -0.00044  -0.00034  -0.00078   1.00196
   D23        3.07769   0.00000  -0.00040  -0.00027  -0.00068   3.07701
   D24        1.01944  -0.00001  -0.00068  -0.00021  -0.00089   1.01855
   D25       -1.08974   0.00000  -0.00055  -0.00026  -0.00081  -1.09055
   D26        0.98401   0.00000  -0.00037  -0.00035  -0.00072   0.98329
   D27       -1.07424  -0.00001  -0.00065  -0.00029  -0.00093  -1.07517
   D28        3.09977   0.00000  -0.00052  -0.00034  -0.00085   3.09891
   D29        0.93038  -0.00002   0.00013  -0.00079  -0.00065   0.92973
   D30        2.95885   0.00002   0.00039  -0.00020   0.00017   2.95903
   D31       -1.05474   0.00000   0.00035  -0.00049  -0.00014  -1.05488
   D32        3.06814  -0.00002   0.00002  -0.00071  -0.00068   3.06746
   D33       -1.18657   0.00002   0.00028  -0.00013   0.00014  -1.18643
   D34        1.08303   0.00000   0.00024  -0.00041  -0.00018   1.08285
   D35       -1.20204  -0.00002   0.00013  -0.00085  -0.00071  -1.20275
   D36        0.82643   0.00002   0.00039  -0.00027   0.00012   0.82655
   D37        3.09603   0.00000   0.00035  -0.00055  -0.00020   3.09583
   D38        1.86193  -0.00001  -0.00266  -0.01311  -0.01575   1.84618
   D39       -0.26642   0.00000  -0.00243  -0.01299  -0.01541  -0.28183
   D40       -2.30062  -0.00001  -0.00276  -0.01360  -0.01635  -2.31697
   D41        0.93490   0.00000   0.00032  -0.00139  -0.00107   0.93383
   D42       -1.13225   0.00000   0.00008  -0.00044  -0.00037  -1.13262
   D43        3.07502   0.00000   0.00006  -0.00083  -0.00075   3.07427
   D44        2.99344  -0.00002   0.00018  -0.00180  -0.00161   2.99182
   D45        0.92628  -0.00001  -0.00006  -0.00085  -0.00091   0.92538
   D46       -1.14962  -0.00002  -0.00008  -0.00123  -0.00130  -1.15092
   D47       -1.36289   0.00001   0.00040  -0.00094  -0.00054  -1.36343
   D48        2.85315   0.00001   0.00016   0.00001   0.00017   2.85331
   D49        0.77724   0.00001   0.00014  -0.00037  -0.00022   0.77702
   D50       -0.78250  -0.00004  -0.00045  -0.00215  -0.00260  -0.78511
   D51        1.30726   0.00006   0.00161   0.00628   0.00788   1.31515
   D52        1.33764  -0.00005  -0.00085  -0.00184  -0.00268   1.33496
   D53       -2.85578   0.00004   0.00121   0.00659   0.00780  -2.84797
   D54       -2.88059  -0.00005  -0.00083  -0.00224  -0.00308  -2.88367
   D55       -0.79082   0.00004   0.00122   0.00619   0.00741  -0.78341
   D56       -0.78446   0.00000  -0.00386  -0.00571  -0.00955  -0.79402
   D57        1.21717  -0.00002  -0.00359  -0.00449  -0.00810   1.20908
         Item               Value     Threshold  Converged?
 Maximum Force            0.000178     0.000450     YES
 RMS     Force            0.000040     0.000300     YES
 Maximum Displacement     0.019360     0.001800     NO 
 RMS     Displacement     0.006216     0.001200     NO 
 Predicted change in Energy=-1.095326D-06
 GradGradGradGradGradGradGradGradGradGradGradGradGradGradGradGradGradGrad

                          Input orientation:                          
 ---------------------------------------------------------------------
 Center     Atomic      Atomic             Coordinates (Angstroms)
 Number     Number       Type             X           Y           Z
 ---------------------------------------------------------------------
      1          1           0       -1.431296    1.974152    0.641162
      2          6           0       -1.867623    1.090413    1.106812
      3          1           0       -1.038099    0.459760    1.429604
      4          1           0       -2.487011    1.367583    1.954535
      5          6           0       -2.688353    0.359494    0.091380
      6          6           0       -1.907439   -0.176112   -1.181821
      7          1           0       -2.646948   -0.416483   -1.953298
      8          8           0       -3.854239    0.129816    0.171791
      9          8           0       -0.926285    0.635675   -1.546243
     10          1           0        3.037238    2.065383    0.863257
     11          6           0        3.081312    1.816600   -0.196363
     12          1           0        2.288953    2.366543   -0.706323
     13          1           0        4.036774    2.163914   -0.587391
     14          6           0        2.919396    0.318572   -0.404249
     15          1           0        3.751309   -0.222028    0.053210
     16          1           0        2.933516    0.079815   -1.470021
     17          6           0        1.616616   -0.224834    0.183239
     18          1           0        0.773664    0.383198   -0.228676
     19          6           0        1.302746   -1.674383   -0.227834
     20          1           0        2.165452   -2.307570    0.010157
     21          1           0        1.129657   -1.723727   -1.302328
     22          8           0        0.141434   -2.142724    0.413101
     23          1           0        0.212774   -1.877877    1.335128
     24          8           0        1.483865   -0.050860    1.516200
     25          1           0       -1.494252   -1.102500   -0.723808
 ---------------------------------------------------------------------
                    Distance matrix (angstroms):
                    1          2          3          4          5
     1  H    0.000000
     2  C    1.090048   0.000000
     3  H    1.752036   1.090884   0.000000
     4  H    1.790924   1.085863   1.788586   0.000000
     5  C    2.118861   1.496310   2.127025   2.127940   0.000000
     6  C    2.858954   2.616012   2.824823   3.543392   1.586739
     7  H    3.731510   3.498908   3.847105   4.298794   2.187364
     8  O    3.080996   2.396593   3.101871   2.565065   1.191012
     9  O    2.613676   2.851597   2.983138   3.902179   2.421356
    10  H    4.474980   5.006749   4.416689   5.674076   6.023972
    11  C    4.592374   5.168903   4.631882   5.986167   5.957766
    12  H    3.976172   4.710954   4.389451   5.557690   5.425693
    13  H    5.607597   6.235753   5.720729   7.046651   6.995998
    14  C    4.770991   5.078837   4.364025   5.991120   5.629757
    15  H    5.659355   5.865576   5.029685   6.712566   6.465978
[truncated: 653,478 more chars]
