# Supplementary material for: Computational Investigation of Substituent Effects on the Alcohol + Carbonyl Channel of Peroxy Radical Self- and Cross-Reactions
Source: J Phys Chem A. 2023 Feb 8;127(7):1686–96. doi: 10.1021/acs.jpca.2c08927 (PMC9969516; doi:10.1021/acs.jpca.2c08927)
Supplement: Supplementary file 2 — jp2c08927_si_002.zip [file jp2c08927_si_002.zip › AceO-OBuOH/aceo-obuoh-TS1-F12.out]

 Working directory              : /run/nvme/job_10842737/data/10842737/molpro.3YjEkAEqvT/
 Global scratch directory       : /run/nvme/job_10842737/data/10842737/molpro.3YjEkAEqvT/
 Wavefunction directory         : /scratch/kurten/scratch_galib/third-paper/ccsdt-calculation/aceo-buoh-ts/aceo-buoh-ts-set1-ts-M0002-F12/
 Main file repository           : /run/nvme/job_10842737/data/10842737/

 id        : cs

 Nodes       nprocs
 r05c49.bullx    7
 Distribution of processes:   nprocs(total)=    8   nprocs(compute)=    7   nprocs(helper)=    1
 GA implementation: MPI file
 GA implementation (serial work in mppx): MPI file

 Using customized tuning parameters: mindgm=1; mindgv=20; mindgc=4; mindgr=1; noblas=0; minvec=7
 default implementation of scratch files=sf  


 Variables initialized (1009), CPU time= 0.00 sec
 ***,SCI
 memory,2800,m
 geomtyp=xyz
 NOSYM
 geometry={
 25
 aceo-buoh-ts-set1-ts-M0002.log,Energy: -361413.9583833
 H         -1.55716        0.29687        1.93265
 C         -2.44620       -0.24278        1.60539
 H         -2.37347       -1.25370        2.00672
 H         -3.35048        0.24620        1.95450
 C         -2.45053       -0.29499        0.10523
 C         -1.20051       -1.19014       -0.44508
 H         -1.57590       -2.21036       -0.23188
 O         -3.22064        0.22216       -0.62441
 O         -0.90031       -0.98133       -1.67161
 H         -0.64809        2.00996        0.54103
 C         -0.00188        2.32210       -0.27958
 H         -0.42294        1.93403       -1.20860
 H         -0.03365        3.40997       -0.32526
 C          1.41875        1.81883       -0.06884
 H          1.81722        2.19984        0.87464
 H          2.06756        2.19651       -0.86294
 C          1.51260        0.29572       -0.06074
 H          1.10223       -0.08091       -1.01777
 C          2.95689       -0.21383        0.02743
 H          3.43444        0.23063        0.91005
 H          3.51319        0.10276       -0.85477
 O          3.00559       -1.61617        0.07727
 H          2.34307       -1.88344        0.71987
 O          0.77541       -0.27991        0.96118
 H         -0.33106       -0.92583        0.31946
 }
 BASIS=MINAO
 END
 {rhf;
 wf,charge=0,spin=2}
 BASIS=VDZ-F12
 END
 {rhf;
 wf,charge=0,spin=2}
 rccsd(t)-f12a,gem_beta=0.9
 
 
 Commands initialized (810), CPU time= 0.01 sec, 661 directives.
 Default parameters read. Elapsed time= 1.39 sec

 Checking input...
 Passed
1


                                         ***  PROGRAM SYSTEM MOLPRO  ***
                                       Copyright, TTI GmbH Stuttgart, 2015
                                    Version 2021.2 linked Aug  3 2021 10:50:23


 **********************************************************************************************************************************
 LABEL *   SCI                                                                           
  64 bit mpp version                                                                     DATE: 03-Mar-22          TIME: 10:40:46  
 **********************************************************************************************************************************

 SHA1:             dade016a989826d9d859d6207854b99675d53db3
 **********************************************************************************************************************************

 Memory per process:      2800 MW
 Total memory per node:  19600 MW

 GA preallocation disabled
 GA check disabled

 Variable memory set to 2800.0 MW

 SETTING GEOMTYP        =    XYZ
 ZSYMEL=NOSYM

 SETTING BASIS          =    MINAO


 Recomputing integrals since basis changed


 Using spherical harmonics

 Library entry H      S MINAO                selected for orbital group  1
 Library entry C      S MINAO                selected for orbital group  2
 Library entry C      P MINAO                selected for orbital group  2
 Library entry O      S MINAO                selected for orbital group  6
 Library entry O      P MINAO                selected for orbital group  6


 PROGRAM * SEWARD (Integral evaluation for generally contracted gaussian basis sets)     Author: Roland Lindh, 1990

 Geometry written to block  1 of record 700


 Point group  C1  


 ATOMIC COORDINATES

 NR  ATOM    CHARGE       X              Y              Z

   1  H       1.00   -2.942605932    0.561002995    3.652179195
   2  C       6.00   -4.622648046   -0.458787709    3.033747423
   3  H       1.00   -4.485208265   -2.369149642    3.792151209
   4  H       1.00   -6.331489586    0.465250572    3.693469711
   5  C       6.00   -4.630830560   -0.557450310    0.198855880
   6  C       6.00   -2.268635110   -2.249038650   -0.841079304
   7  H       1.00   -2.978019400   -4.176975037   -0.438189694
   8  O       8.00   -6.086127546    0.419821556   -1.179963889
   9  O       8.00   -1.701339327   -1.854444938   -3.158885087
  10  H       1.00   -1.224712604    3.798273921    1.022398525
  11  C       6.00   -0.003552685    4.388133034   -0.528329630
  12  H       1.00   -0.799240767    3.654787017   -2.283922994
  13  H       1.00   -0.063589284    6.443909393   -0.614652319
  14  C       6.00    2.681048939    3.437090567   -0.130088746
  15  H       1.00    3.434048108    4.157095118    1.652830058
  16  H       1.00    3.907122146    4.150802330   -1.630720262
  17  C       6.00    2.858399736    0.558829810   -0.114781965
  18  H       1.00    2.082912826   -0.152897741   -1.923306558
  19  C       6.00    5.587712281   -0.404080137    0.051835188
  20  H       1.00    6.490150991    0.435827536    1.719745260
  21  H       1.00    6.638966924    0.194188257   -1.615281200
  22  O       8.00    5.679741943   -3.054118671    0.146019138
  23  H       1.00    4.427760591   -3.559185772    1.360357145
  24  O       8.00    1.465312534   -0.528953240    1.816366956
  25  H       1.00   -0.625612731   -1.749565138    0.603691908

 Bond lengths in Bohr (Angstrom)

 1-2  2.060333089  2-3  2.059987552  2-4  2.051638284  2-5  2.836619700  5-6  3.085920227
     ( 1.090281318)     ( 1.090098467)     ( 1.085680225)     ( 1.501074501)     ( 1.632998659)

  5- 8  2.230267601   6- 7  2.093438516   6- 9  2.418626129   6-25  2.244183633  10-11  2.060078428
       ( 1.180206789)       ( 1.107799955)       ( 1.279881829)       ( 1.187570836)       ( 1.090146557)

 11-12  2.062286102  11-13  2.058463611  11-14  2.875789189  14-15  2.064997279  14-16  2.065075043
       ( 1.091314807)       ( 1.089292033)       ( 1.521802102)       ( 1.092749501)       ( 1.092790652)

 14-17  2.883760148  17-18  2.092533693  17-19  2.898983237  17-24  2.617880836  19-20  2.074069559
       ( 1.526020152)       ( 1.107321143)       ( 1.534075864)       ( 1.385322879)       ( 1.097550344)

 19-21  2.059693774  19-22  2.653308181  22-23  1.815810254
       ( 1.089943007)       ( 1.404070223)       ( 0.960885406)

 Bond angles

  1-2-3  107.10367199   1-2-4  111.08372022   1-2-5  108.63547590   2-5-6  110.71049742

  2-5-8  127.19253892   3-2-4  110.78504070   3-2-5  109.62558223   4-2-5  109.54977299

  5- 6- 7  100.40364613   5- 6- 9  114.39712468   5- 6-25  102.79543825   6- 5- 8  122.09648200

  7- 6- 9  114.46653537   7- 6-25  109.21767658   9- 6-25  114.13674847  10-11-12  108.07609430

 10-11-13  107.47160033  10-11-14  110.75867646  11-14-15  110.16121417  11-14-16  109.83553712

 11-14-17  112.84392496  12-11-13  107.94972400  12-11-14  111.12877219  13-11-14  111.30354456

 14-17-18  108.18579357  14-17-19  112.93747718  14-17-24  112.70067235  15-14-16  106.88221405

 15-14-17  108.72324827  16-14-17  108.19759293  17-19-20  108.74464126  17-19-21  109.72601207

 17-19-22  111.49623358  18-17-19  106.59506540  18-17-24  107.39843974  19-17-24  108.69822236

 19-22-23  106.11885930  20-19-21  108.13137732  20-19-22  111.15057661  21-19-22  107.52578455

 NUCLEAR CHARGE:                   88
 NUMBER OF PRIMITIVE AOS:         345
 NUMBER OF SYMMETRY AOS:          345
 NUMBER OF CONTRACTIONS:           69   (   69A   )
 NUMBER OF INNER CORE ORBITALS:     0   (    0A   )
 NUMBER OF OUTER CORE ORBITALS:    11   (   11A   )
 NUMBER OF VALENCE ORBITALS:       58   (   58A   )


 NUCLEAR REPULSION ENERGY  661.29220802


 Eigenvalues of metric

         1 0.174E+00 0.181E+00 0.184E+00 0.192E+00 0.201E+00 0.203E+00 0.225E+00 0.236E+00


 Contracted 2-electron integrals neglected if value below      1.0D-11
 AO integral compression algorithm  1   Integral accuracy      1.0D-11

     17.039 MB (compressed) written to integral file ( 68.1%)

     Node minimum: 2.097 MB, node maximum: 2.621 MB


 NUMBER OF SORTED TWO-ELECTRON INTEGRALS:     417795.     BUFFER LENGTH:  32768
 NUMBER OF SEGMENTS:   1  SEGMENT LENGTH:     417795      RECORD LENGTH: 524288

 Memory used in sort:       0.97 MW

 SORT1 READ     3138459. AND WROTE      401749. INTEGRALS IN      2 RECORDS. CPU TIME:     0.07 SEC, REAL TIME:     0.08 SEC
 SORT2 READ     2795327. AND WROTE     2917320. INTEGRALS IN     63 RECORDS. CPU TIME:     0.01 SEC, REAL TIME:     0.02 SEC

 Node minimum:      415725.  Node maximum:      417795. integrals

 OPERATOR DM      FOR CENTER  0  COORDINATES:    0.000000    0.000000    0.000000


 **********************************************************************************************************************************
 DATASETS  * FILE   NREC   LENGTH (MB)   RECORD NAMES
              1      18       29.19       500      610      700      900      950      970     1000      129      960     1100   
                                          VAR    BASINP    GEOM    SYMINP    ZMAT    AOBASIS   BASIS     P2S    ABASIS      S 
                                         1400     1410     1200     1210     1080     1600     1650     1700   
                                           T        V       H0       H01     AOSYM     SMH    MOLCAS    OPER   

 PROGRAMS   *        TOTAL       INT
 CPU TIMES  *         1.59      1.47
 REAL TIME  *         5.96 SEC
 DISK USED  *        29.88 MB (local),      275.25 MB (total)
 GA USED    *         0.00 MB       (max)       0.00 MB       (current)
 **********************************************************************************************************************************


 Program * Restricted Hartree-Fock

 Orbital guess generated from atomic densities. Full valence occupancy:   44

 Initial alpha occupancy:  45
 Initial beta  occupancy:  43

 NELEC=   88   SYM=1   MS2= 2   THRE=1.0D-08   THRD=3.2D-06   THRG=3.2D-06  HFMA2=F  DIIS_START=2   DIIS_MAX=10   DIIS_INCORE=F

 Level shifts:    0.00 (CLOSED)    0.00 (OPEN)    0.30 (GAP_MIN)

 ITER           ETOT              DE          GRAD        DDIFF     DIIS  NEXP   TIME(IT)  TIME(TOT)  DIAG
   1     -571.11456846    -571.11456846     0.00D+00     0.22D+00     0     0       0.02      0.10    start
   2     -571.32656137      -0.21199291     0.13D-01     0.35D-01     1     0       0.01      0.11    diag2
   3     -571.43315992      -0.10659855     0.86D-02     0.14D-01     2     0       0.00      0.11    diag2
   4     -571.46151914      -0.02835921     0.18D-02     0.49D-02     3     0       0.01      0.12    diag2
   5     -571.49405712      -0.03253799     0.15D-02     0.57D-02     4     0       0.00      0.12    diag2
   6     -571.52462506      -0.03056794     0.14D-02     0.77D-02     5     0       0.01      0.13    diag2
   7     -571.52978031      -0.00515524     0.75D-03     0.27D-02     6     0       0.01      0.14    diag2
   8     -571.53170459      -0.00192428     0.46D-03     0.22D-02     7     0       0.00      0.14    diag2
   9     -571.53189397      -0.00018939     0.14D-03     0.69D-03     8     0       0.01      0.15    diag2
  10     -571.53194511      -0.00005114     0.10D-03     0.64D-03     9     0       0.00      0.15    diag2/orth
  11     -571.53204707      -0.00010196     0.10D-03     0.54D-03     9     0       0.01      0.16    diag2
  12     -571.53207017      -0.00002310     0.35D-04     0.20D-03     9     0       0.00      0.16    diag2
  13     -571.53208502      -0.00001485     0.28D-04     0.16D-03     9     0       0.01      0.17    diag2
  14     -571.53209542      -0.00001040     0.21D-04     0.11D-03     9     0       0.01      0.18    diag2
  15     -571.53211641      -0.00002099     0.20D-04     0.21D-03     9     0       0.00      0.18    diag2
  16     -571.53218348      -0.00006708     0.19D-04     0.78D-03     9     0       0.01      0.19    diag2
  17     -571.53224428      -0.00006080     0.15D-04     0.10D-02     9     0       0.00      0.19    diag2
  18     -571.53226210      -0.00001782     0.12D-04     0.41D-03     9     0       0.01      0.20    diag2
  19     -571.53227485      -0.00001275     0.10D-04     0.37D-03     9     0       0.00      0.20    diag2
  20     -571.53227998      -0.00000513     0.93D-05     0.13D-03     9     0       0.01      0.21    diag2/orth
  21     -571.53228525      -0.00000527     0.89D-05     0.12D-03     9     0       0.00      0.21    diag2
  22     -571.53230243      -0.00001718     0.85D-05     0.44D-03     9     0       0.01      0.22    diag2
  23     -571.53232432      -0.00002190     0.70D-05     0.84D-03     9     0       0.00      0.22    diag2
  24     -571.53232719      -0.00000286     0.61D-05     0.18D-03     9     0       0.01      0.23    diag2
  25     -571.53233087      -0.00000369     0.35D-05     0.41D-03     9     0       0.00      0.23    diag2
  26     -571.53233137      -0.00000050     0.22D-05     0.18D-03     9     0       0.01      0.24    diag2
  27     -571.53233139      -0.00000002     0.56D-06     0.25D-04     9     0       0.00      0.24    diag2
  28     -571.53233139      -0.00000000     0.26D-06     0.40D-05     9     0       0.01      0.25    diag2
  29     -571.53233139      -0.00000000     0.13D-06     0.29D-05     9     0       0.00      0.25    diag2
  30     -571.53233139      -0.00000000     0.76D-07     0.27D-06     0     0       0.01      0.26    diag/orth

 Final alpha occupancy:  45
 Final beta  occupancy:  43

 !RHF STATE 1.1 Energy               -571.532331390886
  RHF One-electron energy           -2087.448589140486
  RHF Two-electron energy             854.624049726608
  RHF Kinetic energy                  569.995281766332
  RHF Nuclear energy                  661.292208022991
  RHF Virial quotient                  -1.002696600610

 !RHF STATE 1.1 Dipole moment           0.21741635     0.13493864     1.08027201
 Dipole moment /Debye                   0.55261725     0.34297981     2.74577757

 Orbital energies:

           1.1          2.1          3.1          4.1          5.1          6.1          7.1          8.1          9.1         10.1
    -20.646508   -20.628818   -20.616944   -20.548868   -11.564883   -11.477680   -11.475465   -11.463442   -11.417593   -11.413869

          11.1         12.1         13.1         14.1         15.1         16.1         17.1         18.1         19.1         20.1
    -11.399562    -1.504661    -1.443615    -1.435125    -1.398463    -1.144955    -1.108647    -1.050558    -0.971668    -0.936098

          21.1         22.1         23.1         24.1         25.1         26.1         27.1         28.1         29.1         30.1
     -0.860868    -0.802398    -0.770621    -0.746727    -0.731343    -0.722450    -0.697313    -0.691277    -0.679842    -0.670689

          31.1         32.1         33.1         34.1         35.1         36.1         37.1         38.1         39.1         40.1
     -0.654558    -0.636938    -0.631313    -0.625268    -0.609796    -0.590088    -0.575675    -0.562719    -0.559682    -0.536728

          41.1         42.1         43.1         44.1         45.1         46.1         47.1
     -0.517820    -0.490502    -0.468430    -0.632286    -0.607269     0.115916     0.320443


 HOMO     45.1    -0.607269 =     -16.5246eV
 LUMO     46.1     0.115916 =       3.1542eV
 LUMO-HOMO         0.723185 =      19.6789eV

 Orbitals saved in record  2100.2


 **********************************************************************************************************************************
 DATASETS  * FILE   NREC   LENGTH (MB)   RECORD NAMES
              1      18       29.19       500      610      700      900      950      970     1000      129      960     1100   
                                          VAR    BASINP    GEOM    SYMINP    ZMAT    AOBASIS   BASIS     P2S    ABASIS      S 
                                         1400     1410     1200     1210     1080     1600     1650     1700   
                                           T        V       H0       H01     AOSYM     SMH    MOLCAS    OPER   

              2       4        3.18       700     1000      520     2100   
                                         GEOM     BASIS   MCVARS     RHF  

 PROGRAMS   *        TOTAL   RHF-SCF       INT
 CPU TIMES  *         1.86      0.27      1.47
 REAL TIME  *         6.80 SEC
 DISK USED  *        33.09 MB (local),      297.74 MB (total)
 GA USED    *         0.00 MB       (max)       0.00 MB       (current)
 **********************************************************************************************************************************
 SETTING BASIS          =    VDZ-F12


 Recomputing integrals since basis changed


 Using spherical harmonics

 Library entry H      S cc-pVDZ-F12          selected for orbital group  1
 Library entry H      P cc-pVDZ-F12          selected for orbital group  1
 Library entry C      S cc-pVDZ-F12          selected for orbital group  2
 Library entry C      P cc-pVDZ-F12          selected for orbital group  2
 Library entry C      D cc-pVDZ-F12          selected for orbital group  2
 Library entry O      S cc-pVDZ-F12          selected for orbital group  6
 Library entry O      P cc-pVDZ-F12          selected for orbital group  6
 Library entry O      D cc-pVDZ-F12          selected for orbital group  6


 PROGRAM * SEWARD (Integral evaluation for generally contracted gaussian basis sets)     Author: Roland Lindh, 1990

 Geometry written to block  1 of record 700


 Point group  C1  


 ATOMIC COORDINATES

 NR  ATOM    CHARGE       X              Y              Z

   1  H       1.00   -2.942605932    0.561002995    3.652179195
   2  C       6.00   -4.622648046   -0.458787709    3.033747423
   3  H       1.00   -4.485208265   -2.369149642    3.792151209
   4  H       1.00   -6.331489586    0.465250572    3.693469711
   5  C       6.00   -4.630830560   -0.557450310    0.198855880
   6  C       6.00   -2.268635110   -2.249038650   -0.841079304
   7  H       1.00   -2.978019400   -4.176975037   -0.438189694
   8  O       8.00   -6.086127546    0.419821556   -1.179963889
   9  O       8.00   -1.701339327   -1.854444938   -3.158885087
  10  H       1.00   -1.224712604    3.798273921    1.022398525
  11  C       6.00   -0.003552685    4.388133034   -0.528329630
  12  H       1.00   -0.799240767    3.654787017   -2.283922994
  13  H       1.00   -0.063589284    6.443909393   -0.614652319
  14  C       6.00    2.681048939    3.437090567   -0.130088746
  15  H       1.00    3.434048108    4.157095118    1.652830058
  16  H       1.00    3.907122146    4.150802330   -1.630720262
  17  C       6.00    2.858399736    0.558829810   -0.114781965
  18  H       1.00    2.082912826   -0.152897741   -1.923306558
  19  C       6.00    5.587712281   -0.404080137    0.051835188
  20  H       1.00    6.490150991    0.435827536    1.719745260
  21  H       1.00    6.638966924    0.194188257   -1.615281200
  22  O       8.00    5.679741943   -3.054118671    0.146019138
  23  H       1.00    4.427760591   -3.559185772    1.360357145
  24  O       8.00    1.465312534   -0.528953240    1.816366956
  25  H       1.00   -0.625612731   -1.749565138    0.603691908

 Bond lengths in Bohr (Angstrom)

 1-2  2.060333089  2-3  2.059987552  2-4  2.051638284  2-5  2.836619700  5-6  3.085920227
     ( 1.090281318)     ( 1.090098467)     ( 1.085680225)     ( 1.501074501)     ( 1.632998659)

  5- 8  2.230267601   6- 7  2.093438516   6- 9  2.418626129   6-25  2.244183633  10-11  2.060078428
       ( 1.180206789)       ( 1.107799955)       ( 1.279881829)       ( 1.187570836)       ( 1.090146557)

 11-12  2.062286102  11-13  2.058463611  11-14  2.875789189  14-15  2.064997279  14-16  2.065075043
       ( 1.091314807)       ( 1.089292033)       ( 1.521802102)       ( 1.092749501)       ( 1.092790652)

 14-17  2.883760148  17-18  2.092533693  17-19  2.898983237  17-24  2.617880836  19-20  2.074069559
       ( 1.526020152)       ( 1.107321143)       ( 1.534075864)       ( 1.385322879)       ( 1.097550344)

 19-21  2.059693774  19-22  2.653308181  22-23  1.815810254
       ( 1.089943007)       ( 1.404070223)       ( 0.960885406)

 Bond angles

  1-2-3  107.10367199   1-2-4  111.08372022   1-2-5  108.63547590   2-5-6  110.71049742

  2-5-8  127.19253892   3-2-4  110.78504070   3-2-5  109.62558223   4-2-5  109.54977299

  5- 6- 7  100.40364613   5- 6- 9  114.39712468   5- 6-25  102.79543825   6- 5- 8  122.09648200

  7- 6- 9  114.46653537   7- 6-25  109.21767658   9- 6-25  114.13674847  10-11-12  108.07609430

 10-11-13  107.47160033  10-11-14  110.75867646  11-14-15  110.16121417  11-14-16  109.83553712

 11-14-17  112.84392496  12-11-13  107.94972400  12-11-14  111.12877219  13-11-14  111.30354456

 14-17-18  108.18579357  14-17-19  112.93747718  14-17-24  112.70067235  15-14-16  106.88221405

 15-14-17  108.72324827  16-14-17  108.19759293  17-19-20  108.74464126  17-19-21  109.72601207

 17-19-22  111.49623358  18-17-19  106.59506540  18-17-24  107.39843974  19-17-24  108.69822236

 19-22-23  106.11885930  20-19-21  108.13137732  20-19-22  111.15057661  21-19-22  107.52578455

 NUCLEAR CHARGE:                   88
 NUMBER OF PRIMITIVE AOS:         605
 NUMBER OF SYMMETRY AOS:          583
 NUMBER OF CONTRACTIONS:          456   (  456A   )
 NUMBER OF INNER CORE ORBITALS:     0   (    0A   )
 NUMBER OF OUTER CORE ORBITALS:    11   (   11A   )
 NUMBER OF VALENCE ORBITALS:       58   (   58A   )


 NUCLEAR REPULSION ENERGY  661.29220802


 Eigenvalues of metric

         1 0.469E-04 0.612E-04 0.748E-04 0.114E-03 0.130E-03 0.220E-03 0.269E-03 0.300E-03


 Contracted 2-electron integrals neglected if value below      1.0D-12
 AO integral compression algorithm  1   Integral accuracy      1.0D-12

     17564.697 MB (compressed) written to integral file ( 38.1%)

     Node minimum: 2424.046 MB, node maximum: 2571.633 MB


 NUMBER OF SORTED TWO-ELECTRON INTEGRALS:  775523385.     BUFFER LENGTH:  32768
 NUMBER OF SEGMENTS:  25  SEGMENT LENGTH:   31995432      RECORD LENGTH: 524288

 Memory used in sort:      32.55 MW

 SORT1 READ  5767898010. AND WROTE   615899872. INTEGRALS IN   1775 RECORDS. CPU TIME:    73.88 SEC, REAL TIME:    79.54 SEC
 SORT2 READ  4262760009. AND WROTE  5428455306. INTEGRALS IN  66430 RECORDS. CPU TIME:     7.33 SEC, REAL TIME:    11.58 SEC

 Node minimum:   775448960.  Node maximum:   775538271. integrals

 OPERATOR DM      FOR CENTER  0  COORDINATES:    0.000000    0.000000    0.000000


 **********************************************************************************************************************************
 DATASETS  * FILE   NREC   LENGTH (MB)   RECORD NAMES
              1      18       36.28       500      610      700      900      950      970     1001      129      960     1100   
                                          VAR    BASINP    GEOM    SYMINP    ZMAT    AOBASIS   BASIS     P2S    ABASIS      S 
                                         1400     1410     1200     1210     1080     1600     1650     1700   
                                           T        V       H0       H01     AOSYM     SMH    MOLCAS    OPER   

              2       5        3.28       700     1000      520     2100     1001   
                                         GEOM     BASIS   MCVARS     RHF     BASIS   

 PROGRAMS   *        TOTAL       INT   RHF-SCF       INT
 CPU TIMES  *       106.36    104.50      0.27      1.47
 REAL TIME  *       123.14 SEC
 DISK USED  *        39.66 MB (local),       63.94 GB (total)
 GA USED    *         0.00 MB       (max)       0.00 MB       (current)
 **********************************************************************************************************************************


 Program * Restricted Hartree-Fock

 Molecular orbitals read from record     2100.2  Type=RHF/CANONICAL  

 Present basis size:      456
 Previous basis size:      69
 Previous occupation:      45
 Previous closed-shells:   43
 Previous core-orbitals:   11
 Present occupation:       45
 Present closed-shells:    43
 Present core-orbitals:    11
 Wavefunction symmetry:    1   Triplet 

 Orbital overlap <old|new>:  < 1.1| 1.1> = 1.000000   < 2.1| 2.1> = 1.000000   < 3.1| 3.1> = 1.000000   < 4.1| 4.1> = 1.000000
                             < 5.1| 5.1> = 1.000000   < 6.1| 6.1> = 1.000000   < 7.1| 7.1> = 1.000000   < 8.1| 8.1> = 1.000000
                             < 9.1| 9.1> = 1.000000   <10.1|10.1> = 1.000000   <11.1|11.1> = 1.000000   <12.1|12.1> = 1.000000
                             <13.1|13.1> = 1.000000   <14.1|14.1> = 1.000000   <15.1|15.1> = 1.000000   <16.1|16.1> = 1.000000
                             <17.1|17.1> = 1.000000   <18.1|18.1> = 1.000000   <19.1|19.1> = 1.000000   <20.1|20.1> = 1.000000
                             <21.1|21.1> = 1.000000   <22.1|22.1> = 1.000000   <23.1|23.1> = 1.000000   <24.1|24.1> = 1.000000
                             <25.1|25.1> = 1.000000   <26.1|26.1> = 1.000000   <27.1|27.1> = 1.000000   <28.1|28.1> = 1.000000
                             <29.1|29.1> = 1.000000   <30.1|30.1> = 1.000000   <31.1|31.1> = 1.000000   <32.1|32.1> = 1.000000
                             <33.1|33.1> = 1.000000   <34.1|34.1> = 1.000000   <35.1|35.1> = 1.000000   <36.1|36.1> = 1.000000
                             <37.1|37.1> = 1.000000   <38.1|38.1> = 1.000000   <39.1|39.1> = 1.000000   <40.1|40.1> = 1.000000
                             <41.1|41.1> = 1.000000   <42.1|42.1> = 1.000000   <43.1|43.1> = 1.000000   <44.1|44.1> = 1.000000
                             <45.1|45.1> = 1.000000


 Initial alpha occupancy:  45
 Initial beta  occupancy:  43

 NELEC=   88   SYM=1   MS2= 2   THRE=1.0D-08   THRD=3.2D-06   THRG=3.2D-06  HFMA2=F  DIIS_START=2   DIIS_MAX=10   DIIS_INCORE=F

 Level shifts:    0.00 (CLOSED)    0.00 (OPEN)    0.30 (GAP_MIN)

 ITER           ETOT              DE          GRAD        DDIFF     DIIS  NEXP   TIME(IT)  TIME(TOT)  DIAG
   1     -571.53233142    -571.53233142     0.00D+00     0.34D-01     0     0       7.23      7.38    start
   2     -572.55764974      -1.02531833     0.80D-02     0.12D-01     0     0       7.23     14.61    diag
   3     -572.69577655      -0.13812680     0.23D-02     0.44D-02     1     0       7.24     21.85    diag2
   4     -572.70939264      -0.01361609     0.73D-03     0.15D-02     2     0       7.27     29.12    diag2
   5     -572.71267270      -0.00328006     0.41D-03     0.46D-03     3     0       7.28     36.40    diag2
   6     -572.71310260      -0.00042990     0.11D-03     0.21D-03     4     0       7.24     43.64    diag2
   7     -572.71319174      -0.00008914     0.41D-04     0.77D-04     5     0       7.26     50.90    diag2
   8     -572.71322852      -0.00003677     0.19D-04     0.38D-04     6     0       7.27     58.17    diag2
   9     -572.71324940      -0.00002088     0.10D-04     0.21D-04     7     0       7.28     65.45    diag2
  10     -572.71327172      -0.00002232     0.79D-05     0.23D-04     8     0       7.26     72.71    diag2/orth
  11     -572.71329510      -0.00002339     0.67D-05     0.26D-04     9     0       7.25     79.96    diag2
  12     -572.71331590      -0.00002079     0.61D-05     0.24D-04     9     0       7.26     87.22    diag2
  13     -572.71334142      -0.00002552     0.57D-05     0.30D-04     9     0       7.25     94.47    diag2
  14     -572.71338711      -0.00004569     0.54D-05     0.58D-04     9     0       7.27    101.74    diag2
  15     -572.71347184      -0.00008473     0.49D-05     0.13D-03     9     0       7.27    109.01    diag2
  16     -572.71351408      -0.00004224     0.40D-05     0.93D-04     9     0       7.27    116.28    diag2
  17     -572.71353106      -0.00001698     0.33D-05     0.47D-04     9     0       7.28    123.56    diag2
  18     -572.71354878      -0.00001772     0.27D-05     0.68D-04     9     0       7.27    130.83    diag2
  19     -572.71355404      -0.00000526     0.28D-05     0.19D-04     9     0       7.26    138.09    diag2
  20     -572.71355961      -0.00000557     0.24D-05     0.23D-04     9     0       7.72    145.81    diag2/orth
  21     -572.71356547      -0.00000586     0.23D-05     0.23D-04     9     0       7.23    153.04    diag2
  22     -572.71357514      -0.00000967     0.21D-05     0.45D-04     9     0       7.28    160.32    diag2
  23     -572.71358392      -0.00000879     0.15D-05     0.62D-04     9     0       7.26    167.58    diag2
  24     -572.71358634      -0.00000242     0.85D-06     0.39D-04     9     0       7.32    174.90    diag2
  25     -572.71358665      -0.00000031     0.39D-06     0.13D-04     9     0       7.27    182.17    diag2
  26     -572.71358672      -0.00000008     0.20D-06     0.69D-05     9     0       7.65    189.82    diag2
  27     -572.71358674      -0.00000001     0.13D-06     0.25D-05     9     0       7.29    197.11    diag2
  28     -572.71358674      -0.00000000     0.71D-07     0.30D-05     9     0       7.29    204.40    diag2
  29     -572.71358674      -0.00000000     0.35D-07     0.54D-07     0     0       7.26    211.66    diag

 Final alpha occupancy:  45
 Final beta  occupancy:  43

 !RHF STATE 1.1 Energy               -572.713586740126
  RHF One-electron energy           -2095.972114944293
  RHF Two-electron energy             861.966320181175
  RHF Kinetic energy                  572.413017788143
  RHF Nuclear energy                  661.292208022991
  RHF Virial quotient                  -1.000525091049

 !RHF STATE 1.1 Dipole moment           0.38009519     0.25313395     1.18731782
 Dipole moment /Debye                   0.96610561     0.64340232     3.01786089

 Orbital energies:

           1.1          2.1          3.1          4.1          5.1          6.1          7.1          8.1          9.1         10.1
    -20.624330   -20.621124   -20.566086   -20.562806   -11.353694   -11.300145   -11.294904   -11.285781   -11.245776   -11.237560

          11.1         12.1         13.1         14.1         15.1         16.1         17.1         18.1         19.1         20.1
    -11.223754    -1.429542    -1.398272    -1.389632    -1.358068    -1.071971    -1.041605    -0.983148    -0.915246    -0.873694

          21.1         22.1         23.1         24.1         25.1         26.1         27.1         28.1         29.1         30.1
     -0.809426    -0.753145    -0.725448    -0.700109    -0.678833    -0.670559    -0.660085    -0.646950    -0.625674    -0.618769

          31.1         32.1         33.1         34.1         35.1         36.1         37.1         38.1         39.1         40.1
     -0.605318    -0.591101    -0.570256    -0.564688    -0.550456    -0.543311    -0.523680    -0.509557    -0.498293    -0.484521

          41.1         42.1         43.1         44.1         45.1         46.1         47.1
     -0.468119    -0.440860    -0.422079    -0.597183    -0.565556     0.043680     0.049834


 HOMO     45.1    -0.565556 =     -15.3896eV
 LUMO     46.1     0.043680 =       1.1886eV
 LUMO-HOMO         0.609236 =      16.5781eV

 Orbitals saved in record  2101.2


 **********************************************************************************************************************************
 DATASETS  * FILE   NREC   LENGTH (MB)   RECORD NAMES
              1      18       36.28       500      610      700      900      950      970     1001      129      960     1100   
                                          VAR    BASINP    GEOM    SYMINP    ZMAT    AOBASIS   BASIS     P2S    ABASIS      S 
                                         1400     1410     1200     1210     1080     1600     1650     1700   
                                           T        V       H0       H01     AOSYM     SMH    MOLCAS    OPER   

              2       6       12.02       700     1000      520     2100     1001     2101   
                                         GEOM     BASIS   MCVARS     RHF     BASIS     RHF  

 PROGRAMS   *        TOTAL   RHF-SCF       INT   RHF-SCF       INT
 CPU TIMES  *       318.04    211.66    104.50      0.27      1.47
 REAL TIME  *       350.31 SEC
 DISK USED  *        77.02 MB (local),       64.20 GB (total)
 GA USED    *         0.00 MB       (max)       0.00 MB       (current)
 **********************************************************************************************************************************


 PROGRAM * CCSD (Restricted open-shell coupled cluster)     Authors: C. Hampel, H.-J. Werner, 1991, M. Deegan, P.J. Knowles, 1992

                   Density fitting integral evaluation by F.R. Manby, 2003,2007, G. Knizia, 2010


 Basis set VDZ-F12/JKFIT generated.      Number of basis functions:   1394 
 Basis set CC-PVDZ-F12/OPTRI generated.  Number of basis functions:   1034 
 Basis set VDZ-F12/MP2FIT generated.     Number of basis functions:   1114 

 Convergence thresholds:  THRVAR = 1.00D-08  THRDEN = 1.00D-06

 CCSD(T)     terms to be evaluated (factor= 1.000)


 Number of core orbitals:          11 (  11 )
 Number of closed-shell orbitals:  32 (  32 )
 Number of active  orbitals:        2 (   2 )
 Number of external orbitals:     411 ( 411 )

 For full I/O caching in triples, increase memory by 1056.11 Mwords to 3856.16 Mwords.

 Number of N-1 electron functions:              66
 Number of N-2 electron functions:            2145
 Number of singly external CSFs:             27258
 Number of doubly external CSFs:         275506518
 Total number of CSFs:                   275533776

 Molecular orbitals read from record     2101.2  Type=RHF/CANONICAL  

 Integral transformation finished. Total CPU: 397.53 sec, npass=  1  Memory used:1862.65 MW

 Geminal basis:    OPTFULL  GEM_TYPE=SLATER  BETA=0.9  NGEM=6

 Optimizing Gaussian exponents for each gem_beta

 Geminal optimization for beta= 0.9000
 Weight function:   m=0, omega= 1.3652

 Augmented Hessian optimization of geminal fit. Trust ratio= 0.40000
 Convergence reached after  14 iterations. Final gradient= 9.47D-17, Step= 1.60D-08, Delta= 1.32D-09

 Alpha:                 0.16713     0.72638     2.57315     8.59263    32.33955   179.26007
 Coeff:                 0.29008     0.30523     0.17630     0.10448     0.06448     0.03994


 WFN_F12=FIX,EG    DECOUPLE_EXPL=F   HYBRID=0    NOX=F   SEMIINT_F12=T   CORE_SINGLES=F


 AO(A)-basis ORBITAL           loaded. Number of functions:     456
 RI(R)-basis CC-PVDZ-F12/OPTRI loaded. Number of functions:    1034
 DF-basis VDZ-F12/JKFIT        loaded. Number of functions:    1394

 Screening thresholds:   THRAO=  1.00D-10  THRMO=  1.00D-09  THRPROD=  1.00D-09
                         THRSW=  1.00D-05  THROV=  1.00D-12  THRAOF12= 1.00D-08

 CPU time for one-electron matrices              11.58 sec

 Construction of ABS:
 Pseudo-inverse stability          1.96E-11
 Smallest eigenvalue of S          2.71E-05  (threshold= 1.00E-08)
 Ratio eigmin/eigmax               2.89E-06  (threshold= 1.00E-09)
 Smallest eigenvalue of S kept     2.71E-05  (threshold= 2.71E-05, 0 functions deleted, 1034 kept)

 Construction of CABS:
 Pseudo-inverse stability          1.67E-10
 Smallest eigenvalue of S          1.39E-06  (threshold= 1.00E-08)
 Ratio eigmin/eigmax               1.39E-06  (threshold= 1.00E-09)
 Smallest eigenvalue of S kept     1.39E-06  (threshold= 1.39E-06, 0 functions deleted, 1034 kept)

 CPU time for basis constructions                 0.54 sec
 Fock operators(MO) rebuilt from dump record.
 CPU time for Fock operator transformation        0.46 sec

                                      TOTAL          ALPHA          BETA    
  Singles Contributions MO        -0.008578681   -0.004281047   -0.004297634
  Singles Contributions CABS      -0.026797427   -0.014011737   -0.012785690
  Pure DF-RHF relaxation          -0.026253025

 CPU time for RHF CABS relaxation                 0.91 sec
 CPU time for singles (tot)                       2.07 sec

 AO(A)-basis ORBITAL           loaded. Number of functions:     456
 RI(R)-basis CC-PVDZ-F12/OPTRI loaded. Number of functions:    1034
 DF-basis VDZ-F12/MP2FIT       loaded. Number of functions:    1114

 Screening thresholds:   THRAO=  1.00D-10  THRMO=  1.00D-09  THRPROD=  1.00D-09
                         THRSW=  1.00D-05  THROV=  1.00D-12  THRAOF12= 1.00D-08

 CPU time for transformed integrals             187.27 sec
 CPU time for F12 matrices                      183.62 sec

 Diagonal F12 ansatz with fixed amplitudes:   TS= 0.5000  TT= 0.2500  TN= 0.3750

 ITER.     SQ.NORM      CORR.ENERGY   TOTAL ENERGY  ENERGY CHANGE      VAR         CPU   MICRO    DIIS
   1      1.55972924    -2.31388475  -575.05372451    -2.3401E+00   5.55E-01      8.14  1  1  1   0  0
   2      1.56107619    -2.31393649  -575.05377626    -5.1747E-05   4.07E-04     49.38  0  0  0   1  1
   3      1.56195083    -2.31494510  -575.05478486    -1.0086E-03   5.33E-06     95.41  0  0  0   2  2
   4      1.56198427    -2.31495568  -575.05479544    -1.0581E-05   6.16E-08    146.83  0  0  0   3  3
   5      1.56198888    -2.31495579  -575.05479556    -1.1719E-07   1.02E-09    203.14  0  0  0   4  4

 - - Continuing with F12/conv. amplitude coupling turned on.

   6      1.56575297    -2.32689319  -575.06673295    -1.1938E-02   5.22E-04    250.98  1  1  1   1  1
   7      1.56574785    -2.32689609  -575.06673586    -2.9037E-06   4.99E-08    303.85  1  1  1   2  2
   8      1.56574890    -2.32689549  -575.06673525     6.0652E-07   1.70E-10    362.28  1  1  1   3  3

 CPU time for iterative RMP2-F12                362.28 sec


 DF-RMP2-F12 doubles corrections:
 - - - - - - - - - - - - - - - - 
  Approx.                             TOTAL           A-B            A-A            B-B    
  RMP2-F12/3C(FIX)                -0.403590948   -0.353572158   -0.027501268   -0.022517522
  RMP2-F12/3*C(FIX)               -0.391651258   -0.345001606   -0.025696402   -0.020953250
  RMP2-F12/3*C(DX)                -0.396076306   -0.349288091   -0.025789707   -0.020998507
  RMP2-F12/3*C(FIX,DX)            -0.433263417   -0.385193912   -0.026647542   -0.021421963

 DF-RMP2-F12 doubles energies:
 - - - - - - - - - - - - - - -
  Approx.                             TOTAL           A-B            A-A            B-B    
  RMP2                            -1.914725856   -1.434720876   -0.251806756   -0.228198224
  RMP2-F12/3C(FIX)                -2.318316805   -1.788293034   -0.279308025   -0.250715746
  RMP2-F12/3*C(FIX)               -2.306377114   -1.779722482   -0.277503158   -0.249151474
  RMP2-F12/3*C(DX)                -2.310802162   -1.784008967   -0.277596464   -0.249196732
  RMP2-F12/3*C(FIX,DX)            -2.347989273   -1.819914788   -0.278454298   -0.249620187


  Reference energy                   -572.713586740123
  CABS relaxation correction to RHF    -0.026253024811
  New reference energy               -572.739839764934

  RMP2-F12 singles (MO) energy         -0.008578680937
  RMP2-F12 pair energy                 -2.318316804653
  RMP2-F12 correlation energy          -2.326895485590

 !RMP2-F12/3C(FIX) energy            -575.066735250524

 Starting RMP2 calculation, locsing= 0

 Wavefunction is spin-projected

 ITER.      SQ.NORM     CORR.ENERGY   TOTAL ENERGY   ENERGY CHANGE        DEN1      VAR(S)    VAR(P)  DIIS     TIME
   1      1.55428674    -1.91550030  -574.62908704    -1.91550030    -0.00713557  0.60D-04  0.26D-02  1  1  1239.05
   2      1.56079221    -1.92322823  -574.63681497    -0.00772793    -0.00002034  0.27D-05  0.82D-05  2  2  1309.06
   3      1.56102060    -1.92336903  -574.63695577    -0.00014080    -0.00000028  0.15D-06  0.81D-07  3  3  1381.19
   4      1.56102841    -1.92337065  -574.63695739    -0.00000161    -0.00000001  0.58D-08  0.15D-08  4  4  1453.69
   5      1.56102874    -1.92337049  -574.63695723     0.00000016    -0.00000000  0.22D-09  0.26D-10  5  5  1529.00

 Norm of t1 vector:      0.05769151      S-energy:    -0.00732259      T1 diagnostic:  0.00083381
 Norm of t2 vector:      0.74679343      P-energy:    -1.91604790
                                         Alpha-Beta:  -1.43683421
                                         Alpha-Alpha: -0.25181830
                                         Beta-Beta:   -0.22739539

 Spin contamination <S**2-Sz**2-Sz>     0.00000000
  Reference energy                   -572.713586740123
  CABS singles correction              -0.026253024811
  New reference energy               -572.739839764934
  RHF-RMP2 correlation energy          -1.923370489917
 !RHF-RMP2 energy                    -574.663210254851

  F12/3C(FIX) correction               -0.403590948450
  RHF-RMP2-F12 correlation energy      -2.326961438367
 !RHF-RMP2-F12 total energy          -575.066801203301
 (NB above energy spin projected)

 Starting RCCSD calculation

 ITER.      SQ.NORM     CORR.ENERGY   TOTAL ENERGY   ENERGY CHANGE        DEN1      VAR(S)    VAR(P)  DIIS     TIME
   1      1.56530991    -1.90336726  -574.61695400    -1.90336726    -0.05574035  0.15D-01  0.94D-02  0  0  3864.62
   2      1.61492821    -1.95039069  -574.66397743    -0.04702342    -0.00672983  0.15D-02  0.19D-02  1  1  6175.88
   3      1.64882860    -1.96307645  -574.67666319    -0.01268576    -0.00192331  0.18D-02  0.18D-03  2  2  8447.16
   4      1.67212915    -1.97064306  -574.68422980    -0.00756661    -0.00074959  0.66D-03  0.98D-04  3  3 10723.08
   5      1.70306033    -1.97430443  -574.68789117    -0.00366137    -0.00030283  0.33D-03  0.26D-04  4  4 13000.06
   6      1.72743486    -1.97587817  -574.68946491    -0.00157374    -0.00009609  0.84D-04  0.14D-04  5  5 15301.13
   7      1.74903802    -1.97742493  -574.69101167    -0.00154675    -0.00002322  0.20D-04  0.34D-05  6  6 17601.63
   8      1.75399298    -1.97767924  -574.69126598    -0.00025432    -0.00000809  0.66D-05  0.12D-05  6  1 19911.39
   9      1.75718750    -1.97780112  -574.69138786    -0.00012187    -0.00000315  0.24D-05  0.53D-06  6  3 22216.13
  10      1.75844663    -1.97785783  -574.69144457    -0.00005671    -0.00000095  0.82D-06  0.13D-06  6  2 24533.49
  11      1.75869570    -1.97784774  -574.69143448     0.00001009    -0.00000049  0.45D-06  0.59D-07  6  4 26798.87
  12      1.75917724    -1.97786723  -574.69145397    -0.00001949    -0.00000030  0.31D-06  0.23D-07  6  5 29070.54
  13      1.75916796    -1.97785481  -574.69144155     0.00001242    -0.00000020  0.21D-06  0.14D-07  6  6 31347.63
  14      1.75928898    -1.97785438  -574.69144112     0.00000043    -0.00000014  0.15D-06  0.73D-08  6  5 33628.79
  15      1.75921361    -1.97784136  -574.69142810     0.00001302    -0.00000007  0.70D-07  0.56D-08  6  2 35926.77
  16      1.75917450    -1.97783919  -574.69142593     0.00000217    -0.00000003  0.25D-07  0.34D-08  6  1 38255.85
  17      1.75922055    -1.97783795  -574.69142469     0.00000124    -0.00000001  0.13D-07  0.21D-08  6  3 40569.33
  18      1.75928616    -1.97783930  -574.69142604    -0.00000135    -0.00000001  0.46D-08  0.12D-08  6  4 42884.76
  19      1.75934155    -1.97784134  -574.69142809    -0.00000205    -0.00000000  0.22D-08  0.59D-09  6  3 45198.50
  20      1.75942210    -1.97784474  -574.69143148    -0.00000340    -0.00000000  0.44D-09  0.20D-09  6  2 47505.26
  21      1.75944573    -1.97784711  -574.69143385    -0.00000237    -0.00000000  0.14D-09  0.57D-10  6  6 49750.48
  22      1.75944547    -1.97784743  -574.69143417    -0.00000032    -0.00000000  0.70D-10  0.28D-10  6  5 51964.18

 Norm of t1 vector:      0.34985405      S-energy:    -0.00933896      T1 diagnostic:  0.02950223
                                                                       D1 diagnostic:  0.17030650
                                                                       D2 diagnostic:  0.17176023 (internal)
 Norm of t2 vector:      0.79815263      P-energy:    -1.96850847
                                         Alpha-Beta:  -1.52536567
                                         Alpha-Alpha: -0.22915017
                                         Beta-Beta:   -0.21399263

 Singles amplitudes (print threshold =  0.500E-01):

         I         SYM. A    A   T(IA) [Beta-Beta]

        23         1         2      0.06545837
        28         1         2     -0.07916435
        29         1         1     -0.05976321
        29         1         2      0.11772793
        31         1         2      0.05370048
        32         1         1      0.16444379
        32         1         2      0.11743178

 Spin contamination <S**2-Sz**2-Sz>     0.00000000

 For full I/O caching in triples, increase memory by 1471.37 Mwords to 4271.42 Mwords.


 RESULTS
 =======

  Reference energy                   -572.713586740123
  CABS relaxation correction to RHF    -0.026253024811
  New reference energy               -572.739839764934

  F12 corrections for ansatz 3C(FIX) added to RCCSD energy. Coupling mode:  7

  RCCSD-F12a singles energy            -0.009338959796
  RCCSD-F12a pair energy               -2.359099247526
  RCCSD-F12a correlation energy        -2.368438207322
  Triples (T) contribution             -0.081972825752
  Total correlation energy             -2.450411033074

  RHF-RCCSD-F12a energy              -575.108277972256
  RHF-RCCSD[T]-F12a energy           -575.196179751059
  RHF-RCCSD-T-F12a energy            -575.189468154635
 !RHF-RCCSD(T)-F12a energy           -575.190250798008

 Program statistics:

 Available memory in ccsd:              2799990367
 Min. memory needed in ccsd:             752372614
 Max. memory used in ccsd:              1111201379
 Max. memory used in cckext:             908576778 (22 integral passes)
 Max. memory used in cckint:            1862651960 ( 1 integral passes)


 **********************************************************************************************************************************
 DATASETS  * FILE   NREC   LENGTH (MB)   RECORD NAMES
              1      19       36.31       500      610      700      900      950      970     1001      129      960     1100   
                                          VAR    BASINP    GEOM    SYMINP    ZMAT    AOBASIS   BASIS     P2S    ABASIS      S 
                                         1400     1410     1200     1210     1080     1600     1650     1700      960(1)
                                           T        V       H0       H01     AOSYM     SMH    MOLCAS    OPER    ABASIS    

              2       7       13.61       700     1000      520     2100     1001     2101     7360   
                                         GEOM     BASIS   MCVARS     RHF     BASIS     RHF    F12ABS    

 PROGRAMS   *        TOTAL  RCCSD(T)   RHF-SCF       INT   RHF-SCF       INT
 CPU TIMES  *    106881.27 106563.23    211.66    104.50      0.27      1.47
 REAL TIME  *    111168.55 SEC
 DISK USED  *        32.76 GB (local),      293.01 GB (total)
 SF USED    *       228.53 GB
 GA USED    *         3.05 MB       (max)       0.00 MB       (current)
 **********************************************************************************************************************************

 RCCSD(T)-F12A/cc-pVDZ-F12 energy=   -575.190250798008

   RCCSD(T)-F12A         RHF-SCF         RHF-SCF
   -575.19025080   -572.71358674   -571.53233139
 **********************************************************************************************************************************
 Molpro calculation terminated
