# Supplementary material for: Computational Investigation of Substituent Effects on the Alcohol + Carbonyl Channel of Peroxy Radical Self- and Cross-Reactions
Source: J Phys Chem A. 2023 Feb 8;127(7):1686–96. doi: 10.1021/acs.jpca.2c08927 (PMC9969516; doi:10.1021/acs.jpca.2c08927)
Supplement: Supplementary file 2 — jp2c08927_si_002.zip [file jp2c08927_si_002.zip › AceO-OBuOH/RO-R,R-BuOH-monomer-molpro.out]

 Primary working directories    : /tmp/hasangal/30755173
 Secondary working directories  : /tmp/hasangal/30755173
 Wavefunction directory         : /wrk/hasangal/alkoxy/monomerinput/2-alkoxybutanol_Conf/ccsdt/2-alkoxybutanol_Conf-M0005-wb97-opt-molpro/
 Main file repository           : /tmp/hasangal/30755173/

 SHA1      : 1b9ee24a8c5e024cf7fb6ed92c8d2aa976a4c587
 NAME      : 2015.1.31
 ARCHNAME  : linux/x86_64
 FC        : /appl/opt/cluster_studio_xe2016/compilers_and_libraries_2016.0.109/linux/mpi/intel64/bin/mpiifort
 BLASLIB   : -L/appl/opt/cluster_studio_xe2016/compilers_and_libraries_2016.0.109/linux/mkl/lib/intel64 -lmkl_intel_ilp64 -lmkl_intel_thread -lmkl_core
 id        : cs

 Nodes     nprocs
 c741         7
 Number of processes for MPI-2 version of Molpro:   nprocs(total)=    8   nprocs(compute)=    7   nprocs(helper)=    1

 Using customized tuning parameters: mindgm=1; mindgv=20; mindgc=4; mindgr=1; noblas=0; minvec=7
 default implementation of scratch files=sf  

 ***,SCI
 memory,1800,m
 geomtyp=xyz
 NOSYM
 geometry={
 15
 2-alkoxybutanol_Conf-M0005-wb97-opt.log,Energy: -193423.0282418
 H         -1.70861       -1.37936       -0.98825
 C         -2.12084       -0.45925       -0.57398
 H         -2.05939        0.31495       -1.33920
 H         -3.17422       -0.63795       -0.36216
 C         -1.38572       -0.02439        0.68980
 H         -1.41109       -0.82147        1.43647
 H         -1.89005        0.83787        1.12769
 C          0.07204        0.36756        0.44348
 H          0.50721        0.73562        1.39622
 C          0.99687       -0.78547        0.00634
 H          0.63033       -1.19552       -0.94094
 H          0.96723       -1.57782        0.75396
 O          2.32593       -0.35626       -0.10594
 H          2.31657        0.46138       -0.61055
 O          0.23005        1.44020       -0.37744
 }
 BASIS=MINAO
 END
 {rhf;
 wf,charge=0,spin=1}
 BASIS=VDZ-F12
 END
 {rhf;
 wf,charge=0,spin=1}
 rccsd(t)-f12a,gem_beta=0.9
 
 

 Variables initialized (889), CPU time= 0.01 sec
 Commands  initialized (702), CPU time= 0.01 sec, 572 directives.
 Default parameters read. Elapsed time= 1.11 sec

 Checking input...
 Passed
1


                                         ***  PROGRAM SYSTEM MOLPRO  ***
                                       Copyright, TTI GmbH Stuttgart, 2015
                                    Version 2015.1 linked Mar 22 2018 22:11:11


 **********************************************************************************************************************************
 LABEL *   SCI                                                                           
  64 bit mpp version                                                                     DATE: 20-Nov-18          TIME: 10:51:55  
 **********************************************************************************************************************************

 SHA1:             1b9ee24a8c5e024cf7fb6ed92c8d2aa976a4c587
 **********************************************************************************************************************************
 SETTING GEOMTYP        =    XYZ

 Variable memory set to 1800000000 words,  buffer space   230000 words

 ZSYMEL=NOSYM
 
 SETTING BASIS          =    MINAO


 Recomputing integrals since basis changed


 Using spherical harmonics

 Library entry H      S MINAO                selected for orbital group  1
 Library entry C      S MINAO                selected for orbital group  2
 Library entry C      P MINAO                selected for orbital group  2
 Library entry O      S MINAO                selected for orbital group 10
 Library entry O      P MINAO                selected for orbital group 10


 PROGRAM * SEWARD (Integral evaluation for generally contracted gaussian basis sets)     Author: Roland Lindh, 1990

 Geometry written to block  1 of record 700


 Point group  C1  


 ATOMIC COORDINATES

 NR  ATOM    CHARGE       X              Y              Z

   1  H       1.00   -3.228804954   -2.606612627   -1.867521843
   2  C       6.00   -4.007806754   -0.867856723   -1.084665001
   3  H       1.00   -3.891683084    0.595169243   -2.530721226
   4  H       1.00   -5.998406459   -1.205550781   -0.684383213
   5  C       6.00   -2.618631285   -0.046090420    1.303533081
   6  H       1.00   -2.666573637   -1.552353320    2.714534886
   7  H       1.00   -3.571676862    1.583344828    2.131025253
   8  C       6.00    0.136135870    0.694587734    0.838055742
   9  H       1.00    0.958487988    1.390120332    2.638473410
  10  C       6.00    1.883811282   -1.484323179    0.011980864
  11  H       1.00    1.191151068   -2.259205376   -1.778118900
  12  H       1.00    1.827799799   -2.981647674    1.424777909
  13  O       8.00    4.395370685   -0.673233829   -0.200197586
  14  H       1.00    4.377682848    0.871881839   -1.153772285
  15  O       8.00    0.434731495    2.721583565   -0.713258228

 Bond lengths in Bohr (Angstrom)

 1-2  2.059849687  2-3  2.060341789  2-4  2.058336700  2-5  2.882463949  5-6  2.064473901
     ( 1.090025512)     ( 1.090285922)     ( 1.089224874)     ( 1.525334233)     ( 1.092472541)

  5- 7  2.061091554   5- 8  2.890331358   8- 9  2.097982931   8-10  2.912803086   8-15  2.569911764
       ( 1.090682680)       ( 1.529497487)       ( 1.110204756)       ( 1.541389013)       ( 1.359938740)

 10-11  2.069946317  10-12  2.059396373  10-13  2.647794604  13-14  1.815764301
       ( 1.095368419)       ( 1.089785629)       ( 1.401152563)       ( 0.960861088)

 Bond angles

  1-2-3  108.14006427   1-2-4  107.52727522   1-2-5  111.91772895   2-5-6  110.30842396

  2-5-7  109.58318590   2-5-8  113.51333938   3-2-4  107.90822405   3-2-5  110.60359180

  4- 2- 5  110.59319696   5- 8- 9  108.68350775   5- 8-10  115.20349616   5- 8-15  114.20971345

  6- 5- 7  106.95792749   6- 5- 8  108.61297714   7- 5- 8  107.62443139   8-10-11  108.93616661

  8-10-12  109.45128367   8-10-13  111.26649702   9- 8-10  104.84409852   9- 8-15  102.18081465

 10- 8-15  110.43272022  10-13-14  107.06823650  11-10-12  108.17972446  11-10-13  111.27117423

 12-10-13  107.66753081

 NUCLEAR CHARGE:                   49
 NUMBER OF PRIMITIVE AOS:         195
 NUMBER OF SYMMETRY AOS:          195
 NUMBER OF CONTRACTIONS:           39   (  39A   )
 NUMBER OF CORE ORBITALS:           6   (   6A   )
 NUMBER OF VALENCE ORBITALS:       33   (  33A   )


 NUCLEAR REPULSION ENERGY  251.42319946

 Eigenvalues of metric

         1 0.174E+00 0.189E+00 0.196E+00 0.224E+00 0.238E+00 0.249E+00 0.253E+00 0.266E+00


 Contracted 2-electron integrals neglected if value below      1.0D-11
 AO integral compression algorithm  1   Integral accuracy      1.0D-11

     3.408 MB (compressed) written to integral file ( 94.1%)

     Node minimum: 0.262 MB, node maximum: 0.524 MB


 NUMBER OF SORTED TWO-ELECTRON INTEGRALS:      43512.     BUFFER LENGTH:  32768
 NUMBER OF SEGMENTS:   1  SEGMENT LENGTH:      43512      RECORD LENGTH: 524288

 Memory used in sort:       0.60 MW

 SORT1 READ      347994. AND WROTE       43384. INTEGRALS IN      1 RECORDS. CPU TIME:     0.01 SEC, REAL TIME:     0.02 SEC
 SORT2 READ      303698. AND WROTE      304590. INTEGRALS IN     14 RECORDS. CPU TIME:     0.00 SEC, REAL TIME:     0.02 SEC

 Node minimum:       43179.  Node maximum:       43848. integrals

 OPERATOR DM      FOR CENTER  0  COORDINATES:    0.000000    0.000000    0.000000


 **********************************************************************************************************************************
 DATASETS  * FILE   NREC   LENGTH (MB)   RECORD NAMES
              1      18       20.20       500      610      700      900      950      970     1000      129      960     1100   
                                          VAR    BASINP    GEOM    SYMINP    ZMAT    AOBASIS   BASIS     P2S    ABASIS      S 
                                         1400     1410     1200     1210     1080     1600     1650     1700   
                                           T        V       H0       H01     AOSYM     SMH    MOLCAS    OPER   

 PROGRAMS   *        TOTAL       INT
 CPU TIMES  *         1.03      0.91
 REAL TIME  *         5.68 SEC
 DISK USED  *        30.82 MB      
 GA USED    *         0.00 MB       (max)       0.00 MB       (current)
 **********************************************************************************************************************************


 PROGRAM * RHF-SCF (OPEN SHELL)       Authors: W. Meyer, H.-J. Werner


 NUMBER OF ELECTRONS:      25+   24-    SPACE SYMMETRY=1    SPIN SYMMETRY: Doublet 
 CONVERGENCE THRESHOLDS:    1.00E-05 (Density)    1.00E-07 (Energy)
 MAX. NUMBER OF ITERATIONS:       60
 INTERPOLATION TYPE:            DIIS
 INTERPOLATION STEPS:              2 (START)      1 (STEP)
 LEVEL SHIFTS:                 -0.60 (CLOSED) -0.30 (OPEN) 


 Orbital guess generated from atomic densities. Full valence occupancy:   25

 Molecular orbital dump at record        2100.2

 Initial alpha occupancy:  25
 Initial beta  occupancy:  24
 Wave function symmetry:    1

 ITERATION    DDIFF          GRAD             ENERGY        2-EL.EN.            DIPOLE MOMENTS         DIIS   ORB.
    1      0.000D+00      0.000D+00      -305.58167095    710.970181   -0.53055   -1.50767    0.81382    0    start
    2      0.000D+00      0.153D-01      -305.77098417    710.515886   -0.43274   -0.22039    0.15560    1    diag,B
    3      0.271D-01      0.478D-02      -305.80666447    709.781255   -0.43728   -0.06046    0.11093    2    diag,B
    4      0.764D-02      0.334D-02      -305.83720344    709.132819   -0.44389   -0.02642    0.12107    3    diag,B
    5      0.114D-01      0.100D-02      -305.83966246    709.197132   -0.48463   -0.00226    0.10810    4    diag,B
    6      0.241D-02      0.479D-03      -305.84021508    709.172571   -0.50146   -0.00876    0.11571    5    diag,B
    7      0.175D-02      0.145D-03      -305.84026803    709.165800   -0.50663   -0.00481    0.11687    6    fixocc
    8      0.412D-03      0.100D-03      -305.84031678    709.163053   -0.50909   -0.00589    0.11981    7    diag,B
    9      0.333D-03      0.888D-04      -305.84037468    709.167986   -0.51020   -0.00431    0.12033    8    diag,B
   10      0.355D-03      0.853D-04      -305.84052815    709.169864   -0.51340   -0.00199    0.12253    9    orth
   11      0.980D-03      0.792D-04      -305.84091816    709.172302   -0.52163    0.00497    0.12813    9    diag,B
   12      0.300D-02      0.645D-04      -305.84117170    709.178436   -0.53082    0.00961    0.13329    9    diag,B
   13      0.277D-02      0.487D-04      -305.84134457    709.180180   -0.54375    0.01441    0.13771    9    diag,B
   14      0.336D-02      0.332D-04      -305.84137861    709.182222   -0.55074    0.01387    0.14003    9    diag,B
   15      0.148D-02      0.134D-04      -305.84138436    709.180798   -0.55384    0.01482    0.14026    9    diag,B
   16      0.719D-03      0.769D-05      -305.84138504    709.181498   -0.55513    0.01463    0.14035    9    diag,B
   17      0.252D-03      0.233D-05      -305.84138506    709.181420   -0.55524    0.01471    0.14032    9    diag,B
   18      0.361D-04      0.104D-05      -305.84138506    709.181317   -0.55520    0.01472    0.14032    9    diag,B
   19      0.493D-05      0.353D-06      -305.84138506    709.181278   -0.55520    0.01475    0.14030    0    orth

 Final alpha occupancy:  25
 Final beta  occupancy:  24

 !RHF STATE 1.1 Energy               -305.841385057582
 Nuclear energy                       251.42319946
 One-electron energy                 -911.85522332
 Two-electron energy                  354.59063881
 Virial quotient                       -1.00317677
 !RHF STATE 1.1 Dipole moment          -0.55519666     0.01474567     0.14029764
 Dipole moment /Debye                  -1.41107673     0.03747730     0.35657767

 Orbital energies:

         1.1          2.1          3.1          4.1          5.1          6.1          7.1          8.1          9.1         10.1
    -20.601128   -20.542661   -11.477182   -11.457767   -11.410331   -11.396888    -1.424586    -1.386175    -1.134635    -1.036218

        11.1         12.1         13.1         14.1         15.1         16.1         17.1         18.1         19.1         20.1
     -0.943692    -0.836753    -0.743754    -0.724561    -0.691614    -0.663027    -0.655543    -0.623696    -0.591615    -0.579168

        21.1         22.1         23.1         24.1         25.1         26.1         27.1
     -0.570451    -0.545105    -0.509957    -0.476948    -0.627013     0.334998     0.354546

 HOMO     25.1    -0.627013 =     -17.0619eV
 LUMO     26.1     0.334998 =       9.1158eV
 LUMO-HOMO         0.962011 =      26.1777eV


 **********************************************************************************************************************************
 DATASETS  * FILE   NREC   LENGTH (MB)   RECORD NAMES
              1      18       20.20       500      610      700      900      950      970     1000      129      960     1100   
                                          VAR    BASINP    GEOM    SYMINP    ZMAT    AOBASIS   BASIS     P2S    ABASIS      S 
                                         1400     1410     1200     1210     1080     1600     1650     1700   
                                           T        V       H0       H01     AOSYM     SMH    MOLCAS    OPER   

              2       4        3.04       700     1000      520     2100   
                                         GEOM     BASIS   MCVARS     RHF  

 PROGRAMS   *        TOTAL       RHF       INT
 CPU TIMES  *         1.25      0.22      0.91
 REAL TIME  *         6.31 SEC
 DISK USED  *       195.40 MB      
 SF USED    *         0.01 MB      
 GA USED    *         0.00 MB       (max)       0.00 MB       (current)
 **********************************************************************************************************************************
 SETTING BASIS          =    VDZ-F12


 Recomputing integrals since basis changed


 Using spherical harmonics

 Library entry H      S cc-pVDZ-F12          selected for orbital group  1
 Library entry H      P cc-pVDZ-F12          selected for orbital group  1
 Library entry C      S cc-pVDZ-F12          selected for orbital group  2
 Library entry C      P cc-pVDZ-F12          selected for orbital group  2
 Library entry C      D cc-pVDZ-F12          selected for orbital group  2
 Library entry O      S cc-pVDZ-F12          selected for orbital group 10
 Library entry O      P cc-pVDZ-F12          selected for orbital group 10
 Library entry O      D cc-pVDZ-F12          selected for orbital group 10


 PROGRAM * SEWARD (Integral evaluation for generally contracted gaussian basis sets)     Author: Roland Lindh, 1990

 Geometry written to block  1 of record 700


 Point group  C1  


 ATOMIC COORDINATES

 NR  ATOM    CHARGE       X              Y              Z

   1  H       1.00   -3.228804954   -2.606612627   -1.867521843
   2  C       6.00   -4.007806754   -0.867856723   -1.084665001
   3  H       1.00   -3.891683084    0.595169243   -2.530721226
   4  H       1.00   -5.998406459   -1.205550781   -0.684383213
   5  C       6.00   -2.618631285   -0.046090420    1.303533081
   6  H       1.00   -2.666573637   -1.552353320    2.714534886
   7  H       1.00   -3.571676862    1.583344828    2.131025253
   8  C       6.00    0.136135870    0.694587734    0.838055742
   9  H       1.00    0.958487988    1.390120332    2.638473410
  10  C       6.00    1.883811282   -1.484323179    0.011980864
  11  H       1.00    1.191151068   -2.259205376   -1.778118900
  12  H       1.00    1.827799799   -2.981647674    1.424777909
  13  O       8.00    4.395370685   -0.673233829   -0.200197586
  14  H       1.00    4.377682848    0.871881839   -1.153772285
  15  O       8.00    0.434731495    2.721583565   -0.713258228

 Bond lengths in Bohr (Angstrom)

 1-2  2.059849687  2-3  2.060341789  2-4  2.058336700  2-5  2.882463949  5-6  2.064473901
     ( 1.090025512)     ( 1.090285922)     ( 1.089224874)     ( 1.525334233)     ( 1.092472541)

  5- 7  2.061091554   5- 8  2.890331358   8- 9  2.097982931   8-10  2.912803086   8-15  2.569911764
       ( 1.090682680)       ( 1.529497487)       ( 1.110204756)       ( 1.541389013)       ( 1.359938740)

 10-11  2.069946317  10-12  2.059396373  10-13  2.647794604  13-14  1.815764301
       ( 1.095368419)       ( 1.089785629)       ( 1.401152563)       ( 0.960861088)

 Bond angles

  1-2-3  108.14006427   1-2-4  107.52727522   1-2-5  111.91772895   2-5-6  110.30842396

  2-5-7  109.58318590   2-5-8  113.51333938   3-2-4  107.90822405   3-2-5  110.60359180

  4- 2- 5  110.59319696   5- 8- 9  108.68350775   5- 8-10  115.20349616   5- 8-15  114.20971345

  6- 5- 7  106.95792749   6- 5- 8  108.61297714   7- 5- 8  107.62443139   8-10-11  108.93616661

  8-10-12  109.45128367   8-10-13  111.26649702   9- 8-10  104.84409852   9- 8-15  102.18081465

 10- 8-15  110.43272022  10-13-14  107.06823650  11-10-12  108.17972446  11-10-13  111.27117423

 12-10-13  107.66753081

 NUCLEAR CHARGE:                   49
 NUMBER OF PRIMITIVE AOS:         345
 NUMBER OF SYMMETRY AOS:          333
 NUMBER OF CONTRACTIONS:          261   ( 261A   )
 NUMBER OF CORE ORBITALS:           6   (   6A   )
 NUMBER OF VALENCE ORBITALS:       33   (  33A   )


 NUCLEAR REPULSION ENERGY  251.42319946


 Eigenvalues of metric

         1 0.780E-04 0.135E-03 0.221E-03 0.439E-03 0.612E-03 0.670E-03 0.803E-03 0.100E-02


 Contracted 2-electron integrals neglected if value below      1.0D-11
 AO integral compression algorithm  1   Integral accuracy      1.0D-11

     2361.131 MB (compressed) written to integral file ( 45.1%)

     Node minimum: 309.330 MB, node maximum: 359.399 MB


 NUMBER OF SORTED TWO-ELECTRON INTEGRALS:   83504190.     BUFFER LENGTH:  32768
 NUMBER OF SEGMENTS:   6  SEGMENT LENGTH:   15995868      RECORD LENGTH: 524288

 Memory used in sort:      16.55 MW

 SORT1 READ   654575742. AND WROTE    77297460. INTEGRALS IN    224 RECORDS. CPU TIME:     7.83 SEC, REAL TIME:     9.51 SEC
 SORT2 READ   539686966. AND WROTE   584529336. INTEGRALS IN   8260 RECORDS. CPU TIME:     1.24 SEC, REAL TIME:     2.61 SEC

 Node minimum:    83489538.  Node maximum:    83518845. integrals

 OPERATOR DM      FOR CENTER  0  COORDINATES:    0.000000    0.000000    0.000000


 **********************************************************************************************************************************
 DATASETS  * FILE   NREC   LENGTH (MB)   RECORD NAMES
              1      18       22.66       500      610      700      900      950      970     1001      129      960     1100   
                                          VAR    BASINP    GEOM    SYMINP    ZMAT    AOBASIS   BASIS     P2S    ABASIS      S 
                                         1400     1410     1200     1210     1080     1600     1650     1700   
                                           T        V       H0       H01     AOSYM     SMH    MOLCAS    OPER   

              2       5        3.11       700     1000      520     2100     1001   
                                         GEOM     BASIS   MCVARS     RHF     BASIS   

 PROGRAMS   *        TOTAL       INT       RHF       INT
 CPU TIMES  *        14.36     13.10      0.22      0.91
 REAL TIME  *        23.23 SEC
 DISK USED  *         8.94 GB      
 SF USED    *         0.01 MB      
 GA USED    *         0.01 MB       (max)       0.00 MB       (current)
 **********************************************************************************************************************************


 PROGRAM * RHF-SCF (OPEN SHELL)       Authors: W. Meyer, H.-J. Werner


 NUMBER OF ELECTRONS:      25+   24-    SPACE SYMMETRY=1    SPIN SYMMETRY: Doublet 
 CONVERGENCE THRESHOLDS:    1.00E-05 (Density)    1.00E-07 (Energy)
 MAX. NUMBER OF ITERATIONS:       60
 INTERPOLATION TYPE:            DIIS
 INTERPOLATION STEPS:              2 (START)      1 (STEP)
 LEVEL SHIFTS:                 -0.60 (CLOSED) -0.30 (OPEN) 


 Molecular orbitals read from record     2100.2  Type=RHF/CANONICAL (state 1.1)
 
 Present basis size:     261
 Previous basis size:     39
 Previous occupation:     25
 Previous closed-shells:  24
 Previous core-orbitals:   6
 Present occupation:      25
 Present closed-shells:   24
 Present core-orbitals:    6
 Wavefunction symmetry:    1   Doublet 

 Orbital overlap <old|new>:  < 1.1| 1.1> = 1.000000   < 2.1| 2.1> = 1.000000   < 3.1| 3.1> = 1.000000   < 4.1| 4.1> = 1.000000
                             < 5.1| 5.1> = 1.000000   < 6.1| 6.1> = 1.000000   < 7.1| 7.1> = 1.000000   < 8.1| 8.1> = 1.000000
                             < 9.1| 9.1> = 1.000000   <10.1|10.1> = 1.000000   <11.1|11.1> = 1.000000   <12.1|12.1> = 1.000000
                             <13.1|13.1> = 1.000000   <14.1|14.1> = 1.000000   <15.1|15.1> = 1.000000   <16.1|16.1> = 1.000000
                             <17.1|17.1> = 1.000000   <18.1|18.1> = 1.000000   <19.1|19.1> = 1.000000   <20.1|20.1> = 1.000000
                             <21.1|21.1> = 1.000000   <22.1|22.1> = 1.000000   <23.1|23.1> = 1.000000   <24.1|24.1> = 1.000000
                             <25.1|25.1> = 1.000000

 Molecular orbital dump at record        2101.2

 ITERATION    DDIFF          GRAD             ENERGY        2-EL.EN.            DIPOLE MOMENTS         DIIS   ORB.
    1      0.000D+00      0.000D+00      -305.84138506    709.181278   -0.55520    0.01475    0.14030    0    start
    2      0.000D+00      0.104D-01      -306.38871682    716.461627   -0.46788   -0.02443    0.13533    1    diag,B
    3      0.154D-01      0.322D-02      -306.47166877    716.835502   -0.57579   -0.11639    0.16770    2    diag,B
    4      0.587D-02      0.106D-02      -306.48501313    716.933486   -0.64775   -0.15540    0.19170    3    diag,B
    5      0.186D-02      0.437D-03      -306.48808667    716.986063   -0.71381   -0.19370    0.20678    4    diag,B
    6      0.108D-02      0.159D-03      -306.48854980    716.935515   -0.74338   -0.20952    0.20969    5    diag,B
    7      0.497D-03      0.597D-04      -306.48861955    716.929052   -0.75675   -0.21506    0.20938    6    diag,B
    8      0.226D-03      0.187D-04      -306.48862672    716.924450   -0.75995   -0.21599    0.20881    7    orth
    9      0.921D-04      0.663D-05      -306.48862767    716.924216   -0.76076   -0.21598    0.20845    8    diag,B
   10      0.427D-04      0.233D-05      -306.48862780    716.924366   -0.76093   -0.21598    0.20840    9    diag,B
   11      0.136D-04      0.107D-05      -306.48862785    716.924461   -0.76099   -0.21596    0.20838    9    diag,B
   12      0.684D-05      0.631D-06      -306.48862791    716.924501   -0.76106   -0.21595    0.20837    0    orth

 Final alpha occupancy:  25
 Final beta  occupancy:  24

 !RHF STATE 1.1 Energy               -306.488627905020
 Nuclear energy                       251.42319946
 One-electron energy                 -916.37407772
 Two-electron energy                  358.46225035
 Virial quotient                       -1.00082564
 !RHF STATE 1.1 Dipole moment          -0.76106488    -0.21594843     0.20837333
 Dipole moment /Debye                  -1.93430727    -0.54885021     0.52959749

 Orbital energies:

         1.1          2.1          3.1          4.1          5.1          6.1          7.1          8.1          9.1         10.1
    -20.610321   -20.558534   -11.290902   -11.280887   -11.235173   -11.223166    -1.382108    -1.348062    -1.064288    -0.970867

        11.1         12.1         13.1         14.1         15.1         16.1         17.1         18.1         19.1         20.1
     -0.884469    -0.789730    -0.706828    -0.671048    -0.644693    -0.611396    -0.599051    -0.583436    -0.537679    -0.527064

        21.1         22.1         23.1         24.1         25.1         26.1         27.1
     -0.507020    -0.500595    -0.468759    -0.427884    -0.601671     0.051891     0.053317

 HOMO     25.1    -0.601671 =     -16.3723eV
 LUMO     26.1     0.051891 =       1.4120eV
 LUMO-HOMO         0.653562 =      17.7843eV


 **********************************************************************************************************************************
 DATASETS  * FILE   NREC   LENGTH (MB)   RECORD NAMES
              1      18       22.66       500      610      700      900      950      970     1001      129      960     1100   
                                          VAR    BASINP    GEOM    SYMINP    ZMAT    AOBASIS   BASIS     P2S    ABASIS      S 
                                         1400     1410     1200     1210     1080     1600     1650     1700   
                                           T        V       H0       H01     AOSYM     SMH    MOLCAS    OPER   

              2       6        7.51       700     1000      520     2100     1001     2101   
                                         GEOM     BASIS   MCVARS     RHF     BASIS     RHF  

 PROGRAMS   *        TOTAL       RHF       INT       RHF       INT
 CPU TIMES  *        26.50     12.14     13.10      0.22      0.91
 REAL TIME  *        36.80 SEC
 DISK USED  *         9.05 GB      
 SF USED    *         0.27 MB      
 GA USED    *         0.01 MB       (max)       0.00 MB       (current)
 **********************************************************************************************************************************


 PROGRAM * CCSD (Restricted open-shell coupled cluster)     Authors: C. Hampel, H.-J. Werner, 1991, M. Deegan, P.J. Knowles, 1992

                   Density fitting integral evaluation by F.R. Manby, 2003,2007, G. Knizia, 2010

 Basis set CC-PVDZ/JKFIT generated.      Number of basis functions:   627 
 Basis set CC-PVDZ-F12/OPTRI generated.  Number of basis functions:   594 
 Basis set AUG-CC-PVDZ/MP2FIT generated. Number of basis functions:   639 

 Convergence thresholds:  THRVAR = 1.00D-08  THRDEN = 1.00D-06

 CCSD(T)     terms to be evaluated (factor= 1.000)


 Number of core orbitals:           6 (   6 )
 Number of closed-shell orbitals:  18 (  18 )
 Number of active  orbitals:        1 (   1 )
 Number of external orbitals:     236 ( 236 )

 Memory could be reduced to 442.77 Mwords without degradation in triples

 Number of N-1 electron functions:              37
 Number of N-2 electron functions:             666
 Number of singly external CSFs:              8769
 Number of doubly external CSFs:          28270782
 Total number of CSFs:                    28279551

 Molecular orbitals read from record     2101.2  Type=RHF/CANONICAL (state 1.1)

 Integral transformation finished. Total CPU:  38.35 sec, npass=  1  Memory used: 200.96 MW
 
 Geminal basis:    OPTFULL  GEM_TYPE=SLATER  BETA=0.9  NGEM=6

 Optimizing Gaussian exponents for each gem_beta

 Geminal optimization for beta= 0.9000
 Weight function:   m=0, omega= 1.3652

 Augmented Hessian optimization of geminal fit. Trust ratio= 0.40000
 Convergence reached after  14 iterations. Final gradient= 2.53D-17, Step= 1.17D-08, Delta= 1.32D-09
 
 Alpha:                 0.16713     0.72638     2.57315     8.59263    32.33955   179.26007
 Coeff:                 0.29008     0.30523     0.17630     0.10448     0.06448     0.03994
 
 
 WFN_F12=FIX,EG    DECOUPLE_EXPL=F   HYBRID=0    NOX=F   SEMIINT_F12=T   CORE_SINGLES=F
 
 AO(A)-basis ORBITAL           loaded. Number of functions:     261
 RI(R)-basis CC-PVDZ-F12/OPTRI loaded. Number of functions:     594
 DF-basis CC-PVDZ/JKFIT        loaded. Number of functions:     627

 Screening thresholds:   THRAO=  1.00D-10  THRMO=  1.00D-09  THRPROD=  1.00D-09
                         THRSW=  1.00D-05  THROV=  1.00D-12  THRAOF12=   1.00D-08

 CPU time for one-electron matrices               6.39 sec
 
 Construction of ABS:
 Pseudo-inverse stability          8.46E-12
 Smallest eigenvalue of S          7.41E-05  (threshold= 1.00E-08)
 Ratio eigmin/eigmax               8.91E-06  (threshold= 1.00E-09)
 Smallest eigenvalue of S kept     7.41E-05  (threshold= 7.41E-05, 0 functions deleted, 594 kept)
 
 Construction of CABS:
 Pseudo-inverse stability          6.42E-11
 Smallest eigenvalue of S          2.99E-06  (threshold= 1.00E-08)
 Ratio eigmin/eigmax               2.99E-06  (threshold= 1.00E-09)
 Smallest eigenvalue of S kept     2.99E-06  (threshold= 2.99E-06, 0 functions deleted, 594 kept)
 
 CPU time for basis constructions                 0.24 sec
 Fock operators(MO) rebuilt from dump record.
 CPU time for fock operators                      0.41 sec
 
                                      TOTAL          ALPHA          BETA    
  Singles Contributions MO        -0.003590561   -0.001794684   -0.001795878
  Singles Contributions CABS      -0.013700951   -0.007123331   -0.006577620
  Pure DF-RHF relaxation          -0.013395498
 
 CPU time for singles                             0.85 sec
 
 AO(A)-basis ORBITAL           loaded. Number of functions:     261
 RI(R)-basis CC-PVDZ-F12/OPTRI loaded. Number of functions:     594
 DF-basis AUG-CC-PVDZ/MP2FIT   loaded. Number of functions:     639

 Screening thresholds:   THRAO=  1.00D-10  THRMO=  1.00D-09  THRPROD=  1.00D-09
                         THRSW=  1.00D-05  THROV=  1.00D-12  THRAOF12=   1.00D-08

 CPU time for transformed integrals              23.69 sec
 CPU time for F12 matrices                       21.37 sec

 Diagonal F12 ansatz with fixed amplitudes:   TS= 0.5000  TT= 0.2500  TN= 0.3750
 
 ITER.     SQ.NORM      CORR.ENERGY   TOTAL ENERGY  ENERGY CHANGE      VAR         CPU   MICRO    DIIS
   1      1.29998907    -1.25437600  -307.75639940    -1.2678E+00   2.98E-01      0.82  1  1  1   0  0
   2      1.30015186    -1.25409207  -307.75611548     2.8392E-04   1.06E-04      4.73  0  0  0   1  1
   3      1.30037726    -1.25437729  -307.75640070    -2.8522E-04   8.76E-07      9.08  0  0  0   2  2
   4      1.30038213    -1.25437916  -307.75640257    -1.8684E-06   6.49E-09     13.82  0  0  0   3  3
   5      1.30038279    -1.25437918  -307.75640258    -1.3528E-08   6.58E-11     18.99  0  0  0   4  4
 
 - - Continuing with F12/conv. amplitude coupling turned on.
 
   6      1.30241256    -1.26094341  -307.76296681    -6.5642E-03   2.97E-04     23.38  1  1  1   1  1
   7      1.30240992    -1.26094443  -307.76296783    -1.0224E-06   1.75E-08     29.31  1  1  1   2  2
   8      1.30241034    -1.26094419  -307.76296759     2.4517E-07   5.10E-11     34.69  1  1  1   3  3
 
 CPU time for iterative RMP2-F12                 34.69 sec
 
 
 DF-RMP2-F12 doubles corrections:
 - - - - - - - - - - - - - - - - 
  Approx.                             TOTAL           A-B            A-A            B-B    
  RMP2-F12/3C(FIX)                -0.220259749   -0.193428505   -0.014646290   -0.012184955
  RMP2-F12/3*C(FIX)               -0.213694741   -0.188666253   -0.013687493   -0.011340994
  RMP2-F12/3*C(DX)                -0.215929285   -0.190835941   -0.013732312   -0.011361032
  RMP2-F12/3*C(FIX,DX)            -0.235177917   -0.209571931   -0.014099944   -0.011506042
 
 DF-RMP2-F12 doubles energies:
 - - - - - - - - - - - - - - -
  Approx.                             TOTAL           A-B            A-A            B-B    
  RMP2                            -1.037093874   -0.784024068   -0.133537167   -0.119532640
  RMP2-F12/3C(FIX)                -1.257353624   -0.977452572   -0.148183457   -0.131717595
  RMP2-F12/3*C(FIX)               -1.250788615   -0.972690321   -0.147224660   -0.130873634
  RMP2-F12/3*C(DX)                -1.253023159   -0.974860009   -0.147269479   -0.130893672
  RMP2-F12/3*C(FIX,DX)            -1.272271791   -0.993595998   -0.147637111   -0.131038682
 
 
  Reference energy                   -306.488627905018
  CABS relaxation correction to RHF    -0.013395497682
  New reference energy               -306.502023402700
 
  RMP2-F12 singles (MO) energy         -0.003590561234
  RMP2-F12 pair energy                 -1.257353623812
  RMP2-F12 correlation energy          -1.260944185047
 
 !RMP2-F12/3C(FIX) energy            -307.762967587746

 Starting RMP2 calculation

 Wavefunction is spin-projected

 ITER.      SQ.NORM     CORR.ENERGY   TOTAL ENERGY   ENERGY CHANGE        DEN1      VAR(S)    VAR(P)  DIIS     TIME
   1      1.29712645    -1.03720661  -307.52583451    -1.03720661    -0.00337221  0.10D-04  0.12D-02  1  1   136.18
   2      1.30000250    -1.04082600  -307.52945390    -0.00361939    -0.00000455  0.34D-06  0.18D-05  2  2   141.65
   3      1.30006606    -1.04086960  -307.52949750    -0.00004360    -0.00000003  0.16D-07  0.93D-08  3  3   147.37
   4      1.30006687    -1.04086957  -307.52949748     0.00000003    -0.00000000  0.53D-09  0.11D-09  4  4   153.17

 Norm of t1 vector:      0.03237193      S-energy:    -0.00298873      T1 diagnostic:  0.00041352
 Norm of t2 vector:      0.54682623      P-energy:    -1.03788084
                                         Alpha-Beta:  -0.78520033
                                         Alpha-Alpha: -0.13349874
                                         Beta-Beta:   -0.11918176

 Spin contamination <S**2-Sz**2-Sz>     0.00000000
  Reference energy                   -306.502023402699
  RHF-RMP2 correlation energy          -1.040869570693
 !RHF-RMP2 energy                    -307.542892973392
 (NB above energy spin projected)

 Starting RCCSD calculation

 ITER.      SQ.NORM     CORR.ENERGY   TOTAL ENERGY   ENERGY CHANGE        DEN1      VAR(S)    VAR(P)  DIIS     TIME
   1      1.30748302    -1.04112906  -307.52975697    -1.04112906    -0.02755425  0.51D-02  0.51D-02  1  1   257.10
   2      1.33197296    -1.06652910  -307.55515700    -0.02540003    -0.00237975  0.32D-03  0.68D-03  2  2   362.18
   3      1.34340151    -1.07241790  -307.56104581    -0.00588880    -0.00040477  0.29D-03  0.51D-04  3  3   467.48
   4      1.34903233    -1.07435827  -307.56298617    -0.00194036    -0.00012174  0.84D-04  0.18D-04  4  4   573.66
   5      1.35346332    -1.07499889  -307.56362679    -0.00064062    -0.00004137  0.39D-04  0.35D-05  5  5   680.16
   6      1.35677831    -1.07529589  -307.56392380    -0.00029701    -0.00000808  0.53D-05  0.14D-05  6  6   786.50
   7      1.35839527    -1.07544908  -307.56407698    -0.00015318    -0.00000158  0.13D-05  0.21D-06  6  1   893.21
   8      1.35865544    -1.07546506  -307.56409296    -0.00001598    -0.00000050  0.39D-06  0.80D-07  6  2   999.68
   9      1.35882105    -1.07547382  -307.56410173    -0.00000876    -0.00000021  0.21D-06  0.19D-07  6  3  1105.17
  10      1.35883578    -1.07547090  -307.56409880     0.00000292    -0.00000011  0.11D-06  0.11D-07  6  5  1211.74
  11      1.35889235    -1.07547115  -307.56409905    -0.00000025    -0.00000007  0.76D-07  0.39D-08  6  4  1318.47
  12      1.35891934    -1.07547106  -307.56409897     0.00000008    -0.00000005  0.57D-07  0.26D-08  6  6  1424.96
  13      1.35894600    -1.07547233  -307.56410023    -0.00000127    -0.00000004  0.46D-07  0.18D-08  6  1  1532.53
  14      1.35897834    -1.07547308  -307.56410099    -0.00000075    -0.00000003  0.30D-07  0.15D-08  6  2  1638.72
  15      1.35900721    -1.07547283  -307.56410074     0.00000025    -0.00000001  0.14D-07  0.11D-08  6  5  1745.15
  16      1.35904146    -1.07547232  -307.56410022     0.00000051    -0.00000000  0.29D-08  0.59D-09  6  3  1851.75

 Norm of t1 vector:      0.15468766      S-energy:    -0.00374791      T1 diagnostic:  0.01712356
                                                                       D1 diagnostic:  0.08310673
 Norm of t2 vector:      0.57888962      P-energy:    -1.07172441
                                         Alpha-Beta:  -0.83778569
                                         Alpha-Alpha: -0.12286890
                                         Beta-Beta:   -0.11106982

 Singles amplitudes (print threshold =  0.500E-01):

         I         SYM. A    A   T(IA) [Beta-Beta]

        15         1         1      0.05555525

 Spin contamination <S**2-Sz**2-Sz>     0.00000000

 Memory could be reduced to 485.05 Mwords without degradation in triples
 

 RESULTS
 =======

  Reference energy                   -306.488627905017
  CABS relaxation correction to RHF    -0.013395497682
  New reference energy               -306.502023402699
 
  F12 corrections for ansatz 3C(FIX) added to RCCSD energy. Coupling mode:  7
 
  RCCSD-F12a singles energy            -0.003747912444
  RCCSD-F12a pair energy               -1.284963508329
  RCCSD-F12a correlation energy        -1.288711420773
  Triples (T) contribution             -0.039540768881
  Total correlation energy             -1.328252189654
 
  RHF-RCCSD-F12a energy              -307.790734823472
  RHF-RCCSD[T]-F12a energy           -307.832111885102
  RHF-RCCSD-T-F12a energy            -307.829675359695
 !RHF-RCCSD(T)-F12a energy           -307.830275592353

 Program statistics:

 Available memory in ccsd:              1799996822
 Min. memory needed in ccsd:              78596071
 Max. memory used in ccsd:               114719332
 Max. memory used in cckext:              93532057 (16 integral passes)
 Max. memory used in cckint:             200959386 ( 1 integral passes)


 **********************************************************************************************************************************
 DATASETS  * FILE   NREC   LENGTH (MB)   RECORD NAMES
              1      18       22.66       500      610      700      900      950      970     1001      129      960     1100   
                                          VAR    BASINP    GEOM    SYMINP    ZMAT    AOBASIS   BASIS     P2S    ABASIS      S 
                                         1400     1410     1200     1210     1080     1600     1650     1700   
                                           T        V       H0       H01     AOSYM     SMH    MOLCAS    OPER   

              2       7        8.34       700     1000      520     2100     1001     2101     7360   
                                         GEOM     BASIS   MCVARS     RHF     BASIS     RHF    F12ABS    

 PROGRAMS   *        TOTAL      F12A       RHF       INT       RHF       INT
 CPU TIMES  *      3691.75   3665.25     12.14     13.10      0.22      0.91
 REAL TIME  *      3926.77 SEC
 DISK USED  *        34.13 GB      
 SF USED    *        25.77 GB      
 GA USED    *         2.47 MB       (max)       0.00 MB       (current)
 **********************************************************************************************************************************

 RCCSD(T)-F12A/cc-pVDZ-F12 energy=   -307.830275592353

   RCCSD(T)-F12A        RHF-SCF         RHF-SCF 
   -307.83027559   -306.48862791   -305.84138506
 **********************************************************************************************************************************
 Molpro calculation terminated
 Variable memory released
