# Supplementary material for: Computational Investigation of Substituent Effects on the Alcohol + Carbonyl Channel of Peroxy Radical Self- and Cross-Reactions
Source: J Phys Chem A. 2023 Feb 8;127(7):1686–96. doi: 10.1021/acs.jpca.2c08927 (PMC9969516; doi:10.1021/acs.jpca.2c08927)
Supplement: Supplementary file 2 — jp2c08927_si_002.zip [file jp2c08927_si_002.zip › AceO-OBuOH/aceo-obuoh-TS1.log]

 Entering Gaussian System, Link 0=/appl/soft/chem/gaussian/G16RevB.01/g16/g16
 Initial command:
 /appl/soft/chem/gaussian/G16RevB.01/g16/l1.exe "/scratch/kurten/scratch_galib/third-paper/aceo-o-buoh/ts-aceo-buoh/aceo-buoh_set1/aceo-buoh-ts-set1-ts/wb-ts/wb631-ts/augcc/10321260.GAUSS_SCRDIR/Gau-44509.inp" -scrdir="/scratch/kurten/scratch_galib/third-paper/aceo-o-buoh/ts-aceo-buoh/aceo-buoh_set1/aceo-buoh-ts-set1-ts/wb-ts/wb631-ts/augcc/10321260.GAUSS_SCRDIR/"
 Entering Link 1 = /appl/soft/chem/gaussian/G16RevB.01/g16/l1.exe PID=     44513.
  
 Copyright (c) 1988-2017, Gaussian, Inc.  All Rights Reserved.
  
 This is part of the Gaussian(R) 16 program.  It is based on
 the Gaussian(R) 09 system (copyright 2009, Gaussian, Inc.),
 the Gaussian(R) 03 system (copyright 2003, Gaussian, Inc.),
 the Gaussian(R) 98 system (copyright 1998, Gaussian, Inc.),
 the Gaussian(R) 94 system (copyright 1995, Gaussian, Inc.),
 the Gaussian 92(TM) system (copyright 1992, Gaussian, Inc.),
 the Gaussian 90(TM) system (copyright 1990, Gaussian, Inc.),
 the Gaussian 88(TM) system (copyright 1988, Gaussian, Inc.),
 the Gaussian 86(TM) system (copyright 1986, Carnegie Mellon
 University), and the Gaussian 82(TM) system (copyright 1983,
 Carnegie Mellon University). Gaussian is a federally registered
 trademark of Gaussian, Inc.
  
 This software contains proprietary and confidential information,
 including trade secrets, belonging to Gaussian, Inc.
  
 This software is provided under written license and may be
 used, copied, transmitted, or stored only in accord with that
 written license.
  
 The following legend is applicable only to US Government
 contracts under FAR:
  
                    RESTRICTED RIGHTS LEGEND
  
 Use, reproduction and disclosure by the US Government is
 subject to restrictions as set forth in subparagraphs (a)
 and (c) of the Commercial Computer Software - Restricted
 Rights clause in FAR 52.227-19.
  
 Gaussian, Inc.
 340 Quinnipiac St., Bldg. 40, Wallingford CT 06492
  
  
 ---------------------------------------------------------------
 Warning -- This program may not be used in any manner that
 competes with the business of Gaussian, Inc. or will provide
 assistance to any competitor of Gaussian, Inc.  The licensee
 of this program is prohibited from giving any competitor of
 Gaussian, Inc. access to this program.  By using this program,
 the user acknowledges that Gaussian, Inc. is engaged in the
 business of creating and licensing software in the field of
 computational chemistry and represents and warrants to the
 licensee that it is not a competitor of Gaussian, Inc. and that
 it will not use this program in any manner prohibited above.
 ---------------------------------------------------------------
  

 Cite this work as:
 Gaussian 16, Revision B.01,
 M. J. Frisch, G. W. Trucks, H. B. Schlegel, G. E. Scuseria, 
 M. A. Robb, J. R. Cheeseman, G. Scalmani, V. Barone, 
 G. A. Petersson, H. Nakatsuji, X. Li, M. Caricato, A. V. Marenich, 
 J. Bloino, B. G. Janesko, R. Gomperts, B. Mennucci, H. P. Hratchian, 
 J. V. Ortiz, A. F. Izmaylov, J. L. Sonnenberg, D. Williams-Young, 
 F. Ding, F. Lipparini, F. Egidi, J. Goings, B. Peng, A. Petrone, 
 T. Henderson, D. Ranasinghe, V. G. Zakrzewski, J. Gao, N. Rega, 
 G. Zheng, W. Liang, M. Hada, M. Ehara, K. Toyota, R. Fukuda, 
 J. Hasegawa, M. Ishida, T. Nakajima, Y. Honda, O. Kitao, H. Nakai, 
 T. Vreven, K. Throssell, J. A. Montgomery, Jr., J. E. Peralta, 
 F. Ogliaro, M. J. Bearpark, J. J. Heyd, E. N. Brothers, K. N. Kudin, 
 V. N. Staroverov, T. A. Keith, R. Kobayashi, J. Normand, 
 K. Raghavachari, A. P. Rendell, J. C. Burant, S. S. Iyengar, 
 J. Tomasi, M. Cossi, J. M. Millam, M. Klene, C. Adamo, R. Cammi, 
 J. W. Ochterski, R. L. Martin, K. Morokuma, O. Farkas, 
 J. B. Foresman, and D. J. Fox, Gaussian, Inc., Wallingford CT, 2016.
 
 ******************************************
 Gaussian 16:  ES64L-G16RevB.01 20-Dec-2017
                23-Jan-2022 
 ******************************************
 %mem=12GB
 %NProcShared=16
 Will use up to   16 processors via shared memory.
 %chk=aceo-buoh-ts-set1-ts-M0002-copt-TS-opt-TS-wb97-opt-TS-wb97-opt-restart
 ----------------------------------------------------------------------
 # UWB97XD aug-cc-pVTZ Opt(CalcAll,TS,NoEigenTest) scf=qc Integral(Grid
 =SuperFineGrid) Guess(mix,always) MaxDisk=32GB
 ----------------------------------------------------------------------
 1/5=1,10=4,11=1,18=20,26=5,38=1/1,3;
 2/9=110,12=2,17=6,18=5,40=1/2;
 3/5=16,6=1,7=10,11=2,25=1,30=1,71=2,74=-58,75=-7,116=2,140=1/1,2,3;
 4/13=-1/1;
 5/5=2,8=3,38=5/8;
 8/6=4,10=90,11=11/1;
 11/6=1,8=1,9=11,15=111,16=1/1,2,10;
 10/6=1/2;
 6/7=2,8=2,9=2,10=2,18=1,28=1/1;
 7/10=1,25=1/1,2,3,16;
 1/5=1,10=4,11=1,18=20,26=5/3(3);
 2/9=110/2;
 7/8=1,9=1,25=1,44=-1/16;
 99//99;
 2/9=110/2;
 3/5=16,6=1,7=10,11=2,25=1,30=1,71=2,74=-58,75=-7,116=2,140=1/1,2,3;
 4/13=-1/1;
 5/5=2,8=3,38=5/8;
 8/6=4,10=90,11=11/1;
 11/6=1,8=1,9=11,15=111,16=1/1,2,10;
 10/6=1/2;
 7/10=1,25=1/1,2,3,16;
 1/5=1,10=4,11=1,18=20,26=5/3(-8);
 2/9=110/2;
 6/7=2,8=2,9=2,10=2,18=1,19=2,28=1/1;
 7/8=1,9=1,25=1,44=-1/16;
 99//99;
 -----
 Title
 -----
 Symbolic Z-matrix:
 Charge =  0 Multiplicity = 3
 H                    -1.54776   0.30089   1.92804 
 C                    -2.44115  -0.23485   1.6066 
 H                    -2.37265  -1.24448   2.0121 
 H                    -3.34163   0.26022   1.95683 
 C                    -2.45232  -0.29575   0.10675 
 C                    -1.20122  -1.18812  -0.44402 
 H                    -1.57648  -2.20868  -0.23172 
 O                    -3.22936   0.21145  -0.62182 
 O                    -0.90255  -0.97793  -1.67007 
 H                    -0.64857   2.00715   0.53915 
 C                    -0.00324   2.31921  -0.28213 
 H                    -0.42431   1.92974  -1.21054 
 H                    -0.03635   3.40696  -0.32888 
 C                     1.4181    1.81785  -0.07182 
 H                     1.81696   2.2006    0.87075 
 H                     2.06566   2.19528  -0.86701 
 C                     1.51373   0.29489  -0.06198 
 H                     1.10414  -0.08316  -1.01868 
 C                     2.95864  -0.21271   0.02719 
 H                     3.43503   0.23284   0.90984 
 H                     3.51507   0.10406  -0.85483 
 O                     3.00916  -1.61494   0.0776 
 H                     2.34939  -1.88269   0.72272 
 O                     0.7774   -0.28064   0.96045 
 H                    -0.3309   -0.92533   0.31955 
 
 Add virtual bond connecting atoms H25        and O24        Dist= 2.71D+00.

 GradGradGradGradGradGradGradGradGradGradGradGradGradGradGradGradGradGrad
 Berny optimization.
 Initialization pass.
                           ----------------------------
                           !    Initial Parameters    !
                           ! (Angstroms and Degrees)  !
 --------------------------                            --------------------------
 ! Name  Definition              Value          Derivative Info.                !
 --------------------------------------------------------------------------------
 ! R1    R(1,2)                  1.0902         calculate D2E/DX2 analytically  !
 ! R2    R(2,3)                  1.0902         calculate D2E/DX2 analytically  !
 ! R3    R(2,4)                  1.0856         calculate D2E/DX2 analytically  !
 ! R4    R(2,5)                  1.5011         calculate D2E/DX2 analytically  !
 ! R5    R(5,6)                  1.6325         calculate D2E/DX2 analytically  !
 ! R6    R(5,8)                  1.1798         calculate D2E/DX2 analytically  !
 ! R7    R(6,7)                  1.1079         calculate D2E/DX2 analytically  !
 ! R8    R(6,9)                  1.2793         calculate D2E/DX2 analytically  !
 ! R9    R(6,25)                 1.1872         calculate D2E/DX2 analytically  !
 ! R10   R(10,11)                1.0901         calculate D2E/DX2 analytically  !
 ! R11   R(11,12)                1.0913         calculate D2E/DX2 analytically  !
 ! R12   R(11,13)                1.0893         calculate D2E/DX2 analytically  !
 ! R13   R(11,14)                1.5218         calculate D2E/DX2 analytically  !
 ! R14   R(14,15)                1.0927         calculate D2E/DX2 analytically  !
 ! R15   R(14,16)                1.0928         calculate D2E/DX2 analytically  !
 ! R16   R(14,17)                1.526          calculate D2E/DX2 analytically  !
 ! R17   R(17,18)                1.1072         calculate D2E/DX2 analytically  !
 ! R18   R(17,19)                1.5341         calculate D2E/DX2 analytically  !
 ! R19   R(17,24)                1.3852         calculate D2E/DX2 analytically  !
 ! R20   R(19,20)                1.0975         calculate D2E/DX2 analytically  !
 ! R21   R(19,21)                1.0899         calculate D2E/DX2 analytically  !
 ! R22   R(19,22)                1.404          calculate D2E/DX2 analytically  !
 ! R23   R(22,23)                0.9608         calculate D2E/DX2 analytically  !
 ! R24   R(24,25)                1.4334         calculate D2E/DX2 analytically  !
 ! A1    A(1,2,3)              107.0948         calculate D2E/DX2 analytically  !
 ! A2    A(1,2,4)              111.1312         calculate D2E/DX2 analytically  !
 ! A3    A(1,2,5)              108.7013         calculate D2E/DX2 analytically  !
 ! A4    A(3,2,4)              110.7596         calculate D2E/DX2 analytically  !
 ! A5    A(3,2,5)              109.5445         calculate D2E/DX2 analytically  !
 ! A6    A(4,2,5)              109.5516         calculate D2E/DX2 analytically  !
 ! A7    A(2,5,6)              110.7061         calculate D2E/DX2 analytically  !
 ! A8    A(2,5,8)              127.1919         calculate D2E/DX2 analytically  !
 ! A9    A(6,5,8)              122.102          calculate D2E/DX2 analytically  !
 ! A10   A(5,6,7)              100.3296         calculate D2E/DX2 analytically  !
 ! A11   A(5,6,9)              114.3593         calculate D2E/DX2 analytically  !
 ! A12   A(5,6,25)             102.9337         calculate D2E/DX2 analytically  !
 ! A13   A(7,6,9)              114.4613         calculate D2E/DX2 analytically  !
 ! A14   A(7,6,25)             109.2051         calculate D2E/DX2 analytically  !
 ! A15   A(9,6,25)             114.1337         calculate D2E/DX2 analytically  !
 ! A16   A(10,11,12)           108.0811         calculate D2E/DX2 analytically  !
 ! A17   A(10,11,13)           107.4702         calculate D2E/DX2 analytically  !
 ! A18   A(10,11,14)           110.7619         calculate D2E/DX2 analytically  !
 ! A19   A(12,11,13)           107.9479         calculate D2E/DX2 analytically  !
 ! A20   A(12,11,14)           111.123          calculate D2E/DX2 analytically  !
 ! A21   A(13,11,14)           111.3044         calculate D2E/DX2 analytically  !
 ! A22   A(11,14,15)           110.1658         calculate D2E/DX2 analytically  !
 ! A23   A(11,14,16)           109.8235         calculate D2E/DX2 analytically  !
 ! A24   A(11,14,17)           112.8441         calculate D2E/DX2 analytically  !
 ! A25   A(15,14,16)           106.8828         calculate D2E/DX2 analytically  !
 ! A26   A(15,14,17)           108.732          calculate D2E/DX2 analytically  !
 ! A27   A(16,14,17)           108.1957         calculate D2E/DX2 analytically  !
 ! A28   A(14,17,18)           108.1801         calculate D2E/DX2 analytically  !
 ! A29   A(14,17,19)           112.9313         calculate D2E/DX2 analytically  !
 ! A30   A(14,17,24)           112.7125         calculate D2E/DX2 analytically  !
 ! A31   A(18,17,19)           106.5989         calculate D2E/DX2 analytically  !
 ! A32   A(18,17,24)           107.4132         calculate D2E/DX2 analytically  !
 ! A33   A(19,17,24)           108.6807         calculate D2E/DX2 analytically  !
 ! A34   A(17,19,20)           108.7389         calculate D2E/DX2 analytically  !
 ! A35   A(17,19,21)           109.7336         calculate D2E/DX2 analytically  !
 ! A36   A(17,19,22)           111.4959         calculate D2E/DX2 analytically  !
 ! A37   A(20,19,21)           108.1338         calculate D2E/DX2 analytically  !
 ! A38   A(20,19,22)           111.1583         calculate D2E/DX2 analytically  !
 ! A39   A(21,19,22)           107.5145         calculate D2E/DX2 analytically  !
 ! A40   A(19,22,23)           106.1235         calculate D2E/DX2 analytically  !
 ! A41   A(17,24,25)           105.5364         calculate D2E/DX2 analytically  !
 ! A42   A(6,25,24)            162.5339         calculate D2E/DX2 analytically  !
 ! D1    D(1,2,5,6)             65.0815         calculate D2E/DX2 analytically  !
 ! D2    D(1,2,5,8)           -114.8203         calculate D2E/DX2 analytically  !
 ! D3    D(3,2,5,6)            -51.6288         calculate D2E/DX2 analytically  !
 ! D4    D(3,2,5,8)            128.4694         calculate D2E/DX2 analytically  !
 ! D5    D(4,2,5,6)           -173.3107         calculate D2E/DX2 analytically  !
 ! D6    D(4,2,5,8)              6.7875         calculate D2E/DX2 analytically  !
 ! D7    D(2,5,6,7)             76.4909         calculate D2E/DX2 analytically  !
 ! D8    D(2,5,6,9)           -160.5149         calculate D2E/DX2 analytically  !
 ! D9    D(2,5,6,25)           -36.1485         calculate D2E/DX2 analytically  !
 ! D10   D(8,5,6,7)           -103.6014         calculate D2E/DX2 analytically  !
 ! D11   D(8,5,6,9)             19.3927         calculate D2E/DX2 analytically  !
 ! D12   D(8,5,6,25)           143.7591         calculate D2E/DX2 analytically  !
 ! D13   D(5,6,25,24)          -86.5411         calculate D2E/DX2 analytically  !
 ! D14   D(7,6,25,24)          167.5078         calculate D2E/DX2 analytically  !
 ! D15   D(9,6,25,24)           37.9734         calculate D2E/DX2 analytically  !
 ! D16   D(10,11,14,15)        -58.7216         calculate D2E/DX2 analytically  !
 ! D17   D(10,11,14,16)       -176.1898         calculate D2E/DX2 analytically  !
 ! D18   D(10,11,14,17)         63.0101         calculate D2E/DX2 analytically  !
 ! D19   D(12,11,14,15)       -178.8728         calculate D2E/DX2 analytically  !
 ! D20   D(12,11,14,16)         63.659          calculate D2E/DX2 analytically  !
 ! D21   D(12,11,14,17)        -57.1412         calculate D2E/DX2 analytically  !
 ! D22   D(13,11,14,15)         60.7801         calculate D2E/DX2 analytically  !
 ! D23   D(13,11,14,16)        -56.6881         calculate D2E/DX2 analytically  !
 ! D24   D(13,11,14,17)       -177.4882         calculate D2E/DX2 analytically  !
 ! D25   D(11,14,17,18)         57.2575         calculate D2E/DX2 analytically  !
 ! D26   D(11,14,17,19)        174.9945         calculate D2E/DX2 analytically  !
 ! D27   D(11,14,17,24)        -61.3574         calculate D2E/DX2 analytically  !
 ! D28   D(15,14,17,18)        179.7952         calculate D2E/DX2 analytically  !
 ! D29   D(15,14,17,19)        -62.4678         calculate D2E/DX2 analytically  !
 ! D30   D(15,14,17,24)         61.1803         calculate D2E/DX2 analytically  !
 ! D31   D(16,14,17,18)        -64.4664         calculate D2E/DX2 analytically  !
 ! D32   D(16,14,17,19)         53.2706         calculate D2E/DX2 analytically  !
 ! D33   D(16,14,17,24)        176.9187         calculate D2E/DX2 analytically  !
 ! D34   D(14,17,19,20)         55.1849         calculate D2E/DX2 analytically  !
 ! D35   D(14,17,19,21)        -62.9048         calculate D2E/DX2 analytically  !
 ! D36   D(14,17,19,22)        178.0896         calculate D2E/DX2 analytically  !
 ! D37   D(18,17,19,20)        173.8455         calculate D2E/DX2 analytically  !
 ! D38   D(18,17,19,21)         55.7558         calculate D2E/DX2 analytically  !
 ! D39   D(18,17,19,22)        -63.2498         calculate D2E/DX2 analytically  !
 ! D40   D(24,17,19,20)        -70.6599         calculate D2E/DX2 analytically  !
 ! D41   D(24,17,19,21)        171.2504         calculate D2E/DX2 analytically  !
 ! D42   D(24,17,19,22)         52.2448         calculate D2E/DX2 analytically  !
 ! D43   D(14,17,24,25)        109.3247         calculate D2E/DX2 analytically  !
 ! D44   D(18,17,24,25)         -9.7372         calculate D2E/DX2 analytically  !
 ! D45   D(19,17,24,25)       -124.7033         calculate D2E/DX2 analytically  !
 ! D46   D(17,19,22,23)        -46.322          calculate D2E/DX2 analytically  !
 ! D47   D(20,19,22,23)         75.1885         calculate D2E/DX2 analytically  !
 ! D48   D(21,19,22,23)       -166.6409         calculate D2E/DX2 analytically  !
 ! D49   D(17,24,25,6)         -30.7279         calculate D2E/DX2 analytically  !
 --------------------------------------------------------------------------------
 Trust Radius=3.00D-01 FncErr=1.00D-07 GrdErr=1.00D-07 EigMax=2.50D+02 EigMin=1.00D-04
 Number of steps in this run=    125 maximum allowed number of steps=    150.
 Search for a saddle point of order  1.
 GradGradGradGradGradGradGradGradGradGradGradGradGradGradGradGradGradGrad

                          Input orientation:                          
 ---------------------------------------------------------------------
 Center     Atomic      Atomic             Coordinates (Angstroms)
 Number     Number       Type             X           Y           Z
 ---------------------------------------------------------------------
      1          1           0       -1.547760    0.300890    1.928040
      2          6           0       -2.441150   -0.234850    1.606600
      3          1           0       -2.372650   -1.244480    2.012100
      4          1           0       -3.341630    0.260220    1.956830
      5          6           0       -2.452320   -0.295750    0.106750
      6          6           0       -1.201220   -1.188120   -0.444020
      7          1           0       -1.576480   -2.208680   -0.231720
      8          8           0       -3.229360    0.211450   -0.621820
      9          8           0       -0.902550   -0.977930   -1.670070
     10          1           0       -0.648570    2.007150    0.539150
     11          6           0       -0.003240    2.319210   -0.282130
     12          1           0       -0.424310    1.929740   -1.210540
     13          1           0       -0.036350    3.406960   -0.328880
     14          6           0        1.418100    1.817850   -0.071820
     15          1           0        1.816960    2.200600    0.870750
     16          1           0        2.065660    2.195280   -0.867010
     17          6           0        1.513730    0.294890   -0.061980
     18          1           0        1.104140   -0.083160   -1.018680
     19          6           0        2.958640   -0.212710    0.027190
     20          1           0        3.435030    0.232840    0.909840
     21          1           0        3.515070    0.104060   -0.854830
     22          8           0        3.009160   -1.614940    0.077600
     23          1           0        2.349390   -1.882690    0.722720
     24          8           0        0.777400   -0.280640    0.960450
     25          1           0       -0.330900   -0.925330    0.319550
 ---------------------------------------------------------------------
                    Distance matrix (angstroms):
                    1          2          3          4          5
     1  H    0.000000
     2  C    1.090177   0.000000
     3  H    1.753761   1.090172   0.000000
     4  H    1.794562   1.085642   1.790558   0.000000
     5  C    2.119270   1.501127   2.129975   2.126681   0.000000
     6  C    2.822040   2.578991   2.721755   3.527481   1.632459
     7  H    3.311092   2.832504   2.568715   3.741787   2.130953
     8  O    3.055743   2.405476   3.129092   2.581554   1.179770
     9  O    3.872734   3.695406   3.973741   4.542745   2.454434
    10  H    2.376738   3.062574   3.964231   3.509153   2.956997
    11  C    3.368087   4.004239   4.855665   4.516329   3.603781
    12  H    3.710253   4.085263   4.925151   4.618472   3.286470
    13  H    4.126223   4.774089   5.707397   5.104049   4.442606
    14  C    3.885477   4.682359   5.300035   5.403394   4.413541
    15  H    4.006008   4.960282   5.542931   5.617446   5.004219
    16  H    4.945485   5.686441   6.310295   6.399790   5.250294
    17  C    3.651429   4.325027   4.666414   5.258452   4.013338
    18  H    3.982867   4.414090   4.756297   5.360638   3.736334
    19  C    4.917790   5.626078   5.781615   6.606101   5.412182
    20  H    5.086213   5.935798   6.093160   6.857117   5.965337
    21  H    5.780602   6.453685   6.686037   7.412432   6.057576
    22  O    5.278262   5.826523   5.730917   6.883332   5.618619
    23  H    4.626942   5.142557   4.936342   6.205062   5.094528
    24  O    2.584720   3.283089   3.458001   4.272202   3.340677
    25  H    2.360425   2.566401   2.671203   3.626391   2.223078
                    6          7          8          9         10
     6  C    0.000000
     7  H    1.107896   0.000000
     8  O    2.470579   2.956555   0.000000
     9  O    1.279290   2.009422   2.815581   0.000000
    10  H    3.388480   4.385029   3.351547   3.722346   0.000000
    11  C    3.709815   4.793685   3.868577   3.688668   1.090107
    12  H    3.303361   4.405917   3.341769   2.982352   1.765701
    13  H    4.741829   5.823818   4.526854   4.666514   1.757202
    14  C    4.004401   5.020560   4.947919   3.969409   2.163387
    15  H    4.724559   5.672092   5.625818   4.894339   2.495239
    16  H    4.722163   5.750099   5.659765   4.418647   3.062633
    17  C    3.117086   3.980713   4.776744   3.169295   2.822894
    18  H    2.620278   3.510394   4.361595   2.291665   3.141373
    19  C    4.298593   4.961678   6.236383   4.286612   4.266362
    20  H    5.034568   5.690291   6.838167   5.190039   4.467816
    21  H    4.907330   5.626803   6.749308   4.620680   4.785481
    22  O    4.263984   4.634253   6.537891   4.331467   5.168322
    23  H    3.801387   4.053354   6.108655   4.137529   4.914501
    24  O    2.590558   3.267929   4.335880   3.198137   2.728528
    25  H    1.187247   1.871458   3.252617   2.070782   2.957799
                   11         12         13         14         15
    11  C    0.000000
    12  H    1.091298   0.000000
    13  H    1.089257   1.763524   0.000000
    14  C    1.521775   2.168796   2.169510   0.000000
    15  H    2.157853   3.070574   2.515785   1.092715   0.000000
    16  H    2.153553   2.527543   2.485196   1.092755   1.755474
    17  C    2.539200   2.783509   3.486971   1.525991   2.143284
    18  H    2.745938   2.534706   3.735971   2.146847   3.048544
    19  C    3.908840   4.191231   4.711556   2.550733   2.799838
    20  H    4.194691   4.719109   4.864149   2.746620   2.547893
    21  H    4.196830   4.356415   4.878356   2.819125   3.202606
    22  O    4.968047   5.100272   5.887261   3.786535   4.075386
    23  H    4.919406   5.095638   5.897289   3.897767   4.120516
    24  O    2.985402   3.323114   3.990358   2.424817   2.691706
    25  H    3.316085   3.240575   4.390439   3.276768   3.832566
                   16         17         18         19         20
    16  H    0.000000
    17  C    2.136395   0.000000
    18  H    2.477663   1.107231   0.000000
    19  C    2.719453   1.534071   2.133025   0.000000
    20  H    2.980527   2.153991   3.041725   1.097512   0.000000
    21  H    2.544433   2.161108   2.423733   1.089916   1.771172
    22  O    4.037358   2.429659   2.679045   1.404045   2.070816
    23  H    4.386067   2.460881   2.796682   1.908869   2.385182
    24  O    3.336076   1.385200   2.015617   2.373478   2.707253
    25  H    4.109700   2.244362   2.135287   3.378517   3.983971
                   21         22         23         24         25
    21  H    0.000000
    22  O    2.019983   0.000000
    23  H    2.791890   0.960815   0.000000
    24  O    3.307276   2.746003   2.257041   0.000000
    25  H    4.150939   3.419079   2.874550   1.433425   0.000000
 Stoichiometry    C7H14O4(3)
 Framework group  C1[X(C7H14O4)]
 Deg. of freedom    69
 Full point group                 C1      NOp   1
 Largest Abelian subgroup         C1      NOp   1
 Largest concise Abelian subgroup C1      NOp   1
                         Standard orientation:                         
 ---------------------------------------------------------------------
 Center     Atomic      Atomic             Coordinates (Angstroms)
 Number     Number       Type             X           Y           Z
 ---------------------------------------------------------------------
      1          1           0       -1.547760    0.300890    1.928038
      2          6           0       -2.441151   -0.234850    1.606598
      3          1           0       -2.372651   -1.244480    2.012098
      4          1           0       -3.341630    0.260220    1.956828
      5          6           0       -2.452321   -0.295750    0.106748
      6          6           0       -1.201221   -1.188120   -0.444022
      7          1           0       -1.576481   -2.208680   -0.231722
      8          8           0       -3.229360    0.211450   -0.621822
      9          8           0       -0.902551   -0.977930   -1.670072
     10          1           0       -0.648570    2.007150    0.539148
     11          6           0       -0.003240    2.319210   -0.282132
     12          1           0       -0.424310    1.929740   -1.210542
     13          1           0       -0.036350    3.406960   -0.328882
     14          6           0        1.418100    1.817849   -0.071822
     15          1           0        1.816960    2.200599    0.870748
     16          1           0        2.065660    2.195279   -0.867012
     17          6           0        1.513730    0.294889   -0.061982
     18          1           0        1.104140   -0.083161   -1.018682
     19          6           0        2.958639   -0.212711    0.027188
     20          1           0        3.435030    0.232839    0.909838
     21          1           0        3.515070    0.104059   -0.854832
     22          8           0        3.009159   -1.614941    0.077598
     23          1           0        2.349389   -1.882691    0.722718
     24          8           0        0.777399   -0.280641    0.960448
     25          1           0       -0.330901   -0.925330    0.319548
 ---------------------------------------------------------------------
 Rotational constants (GHZ):           1.4794752           0.6077113           0.5391828
 Standard basis: Aug-CC-pVTZ (5D, 7F)
 There are   955 symmetry adapted cartesian basis functions of A   symmetry.
 There are   828 symmetry adapted basis functions of A   symmetry.
   828 basis functions,  1170 primitive gaussians,   955 cartesian basis functions
    45 alpha electrons       43 beta electrons
       nuclear repulsion energy       661.3210056576 Hartrees.
 NAtoms=   25 NActive=   25 NUniq=   25 SFac= 1.00D+00 NAtFMM=   60 NAOKFM=F Big=F
 Integral buffers will be    131072 words long.
 Raffenetti 2 integral format.
 Two-electron integral symmetry is turned on.
 Nuclear repulsion after empirical dispersion term =      661.3040279272 Hartrees.
 One-electron integrals computed using PRISM.
 NBasis=   828 RedAO= T EigKep=  2.73D-06  NBF=   828
 NBsUse=   828 1.00D-06 EigRej= -1.00D+00 NBFU=   828
 ExpMin= 2.53D-02 ExpMax= 1.53D+04 ExpMxC= 5.22D+02 IAcc=3 IRadAn=         7 AccDes= 0.00D+00
 Harris functional with IExCor= 4639 and IRadAn=       7 diagonalized for initial guess.
 HarFok:  IExCor= 4639 AccDes= 0.00D+00 IRadAn=         7 IDoV= 1 UseB2=F ITyADJ=14
 ICtDFT=  3500011 ScaDFX=  1.000000  1.000000  1.000000  1.000000
 FoFCou: FMM=F IPFlag=           0 FMFlag=      100000 FMFlg1=           0
         NFxFlg=           0 DoJE=T BraDBF=F KetDBF=T FulRan=T
         wScrn=  0.000000 ICntrl=       500 IOpCl=  0 I1Cent=   200000004 NGrid=           0
         NMat0=    1 NMatS0=      1 NMatT0=    0 NMatD0=    1 NMtDS0=    0 NMtDT0=    0
 Petite list used in FoFCou.
 Mixing orbitals, IMix= 1 IMixAn=  0 NRI=1 NE=   45 Coef=  7.07106781D-01  7.07106781D-01
 Mixing orbitals, IMix= 1 IMixAn=  0 NRI=1 NE=   43 Coef= -7.07106781D-01  7.07106781D-01
 Initial guess <Sx>= 0.0000 <Sy>= 0.0000 <Sz>= 1.0000 <S**2>= 2.0000 S= 1.0000
 Gradient too large for Newton-Raphson -- use scaled steepest descent instead.
     Minimum is close to point  3 DX=  7.13D-03 DF= -9.56D-05 DXR=  1.75D-02 DFR=  2.50D-04 which will be used.
 Gradient too large for Newton-Raphson -- use scaled steepest descent instead.
     Minimum is close to point  3 DX=  4.24D-03 DF= -3.37D-06 DXR=  8.41D-03 DFR=  7.11D-05 which will be used.
 Gradient too large for Newton-Raphson -- use scaled steepest descent instead.
     Accept linear search using points  1 and  2.
 Gradient too large for Newton-Raphson -- use scaled steepest descent instead.
     Accept linear search using points  3 and  4.
 Gradient too large for Newton-Raphson -- use scaled steepest descent instead.
     Accept linear search using points  1 and  2.
 Gradient too large for Newton-Raphson -- use scaled steepest descent instead.
 Gradient too large for Newton-Raphson -- use scaled steepest descent instead.
 Restarting incremental Fock formation.
     Minimum is close to point  3 DX= -1.04D-02 DF= -2.43D-06 DXR=  2.67D-02 DFR=  7.15D-04 which will be used.
 Gradient too large for Newton-Raphson -- use scaled steepest descent instead.
 Gradient too large for Newton-Raphson -- use scaled steepest descent instead.
     Accept linear search using points  1 and  2.
 Gradient too large for Newton-Raphson -- use scaled steepest descent instead.
     Accept linear search using points  3 and  4.
 Gradient too large for Newton-Raphson -- use scaled steepest descent instead.
     Minimum is close to point  3 DX=  5.84D-03 DF= -3.01D-07 DXR=  1.44D-02 DFR=  2.07D-04 which will be used.
 Gradient too large for Newton-Raphson -- use scaled steepest descent instead.
 Gradient too large for Newton-Raphson -- use scaled steepest descent instead.
     Minimum is close to point  3 DX=  1.28D-02 DF= -5.75D-07 DXR=  3.10D-02 DFR=  9.64D-04 which will be used.
 LinEq1:  Iter=  0 NonCon=     1 RMS=9.38D-05 Max=1.48D-02 NDo=     1
 AX will form     1 AO Fock derivatives at one time.
 LinEq1:  Iter=  1 NonCon=     1 RMS=4.74D-05 Max=4.52D-03 NDo=     1
 LinEq1:  Iter=  2 NonCon=     1 RMS=1.62D-05 Max=1.73D-03 NDo=     1
 LinEq1:  Iter=  3 NonCon=     1 RMS=4.73D-06 Max=2.49D-04 NDo=     1
 LinEq1:  Iter=  4 NonCon=     1 RMS=2.91D-06 Max=4.08D-04 NDo=     1
 LinEq1:  Iter=  5 NonCon=     1 RMS=1.09D-06 Max=7.60D-05 NDo=     1
 LinEq1:  Iter=  6 NonCon=     1 RMS=7.78D-07 Max=7.42D-05 NDo=     1
 LinEq1:  Iter=  7 NonCon=     1 RMS=4.82D-07 Max=2.72D-05 NDo=     1
 LinEq1:  Iter=  8 NonCon=     1 RMS=2.46D-07 Max=2.02D-05 NDo=     1
 LinEq1:  Iter=  9 NonCon=     1 RMS=1.85D-07 Max=1.45D-05 NDo=     1
 LinEq1:  Iter= 10 NonCon=     1 RMS=1.25D-07 Max=1.05D-05 NDo=     1
 LinEq1:  Iter= 11 NonCon=     1 RMS=7.34D-08 Max=5.09D-06 NDo=     1
 LinEq1:  Iter= 12 NonCon=     1 RMS=3.02D-08 Max=1.74D-06 NDo=     1
 LinEq1:  Iter= 13 NonCon=     1 RMS=1.46D-08 Max=8.25D-07 NDo=     1
 LinEq1:  Iter= 14 NonCon=     1 RMS=7.99D-09 Max=4.62D-07 NDo=     1
 LinEq1:  Iter= 15 NonCon=     0 RMS=3.73D-09 Max=2.52D-07 NDo=     1
 Linear equations converged to 2.627D-08 2.627D-07 after    15 iterations.
     Accept linear search using points  1 and  2.
 Restarting incremental Fock formation.
 LinEq1:  Iter=  0 NonCon=     1 RMS=2.53D-05 Max=3.20D-03 NDo=     1
 LinEq1:  Iter=  1 NonCon=     1 RMS=2.61D-05 Max=3.99D-03 NDo=     1
 LinEq1:  Iter=  2 NonCon=     1 RMS=1.16D-05 Max=1.04D-03 NDo=     1
 LinEq1:  Iter=  3 NonCon=     1 RMS=7.04D-06 Max=6.71D-04 NDo=     1
 LinEq1:  Iter=  4 NonCon=     1 RMS=5.04D-06 Max=5.64D-04 NDo=     1
 LinEq1:  Iter=  5 NonCon=     1 RMS=2.74D-06 Max=2.55D-04 NDo=     1
 LinEq1:  Iter=  6 NonCon=     1 RMS=1.19D-06 Max=8.17D-05 NDo=     1
 LinEq1:  Iter=  7 NonCon=     1 RMS=7.09D-07 Max=9.03D-05 NDo=     1
 LinEq1:  Iter=  8 NonCon=     1 RMS=4.20D-07 Max=2.87D-05 NDo=     1
 LinEq1:  Iter=  9 NonCon=     1 RMS=3.54D-07 Max=2.91D-05 NDo=     1
 LinEq1:  Iter= 10 NonCon=     1 RMS=1.57D-07 Max=8.02D-06 NDo=     1
 LinEq1:  Iter= 11 NonCon=     1 RMS=6.75D-08 Max=3.97D-06 NDo=     1
 LinEq1:  Iter= 12 NonCon=     1 RMS=3.04D-08 Max=3.50D-06 NDo=     1
 LinEq1:  Iter= 13 NonCon=     1 RMS=1.70D-08 Max=1.66D-06 NDo=     1
 LinEq1:  Iter= 14 NonCon=     1 RMS=1.05D-08 Max=5.21D-07 NDo=     1
 LinEq1:  Iter= 15 NonCon=     0 RMS=5.17D-09 Max=1.81D-07 NDo=     1
 Linear equations converged to 2.627D-08 2.627D-07 after    15 iterations.
     Minimum is close to point  2 DX=  1.96D-02 DF= -9.30D-09 DXR=  1.93D-02 DFR=  3.71D-04 which will be used.
 LinEq1:  Iter=  0 NonCon=     1 RMS=4.75D-07 Max=7.70D-05 NDo=     1
 LinEq1:  Iter=  1 NonCon=     1 RMS=4.74D-07 Max=5.70D-05 NDo=     1
 LinEq1:  Iter=  2 NonCon=     1 RMS=1.61D-07 Max=1.65D-05 NDo=     1
 LinEq1:  Iter=  3 NonCon=     1 RMS=1.39D-07 Max=1.82D-05 NDo=     1
 LinEq1:  Iter=  4 NonCon=     1 RMS=6.20D-08 Max=6.05D-06 NDo=     1
 LinEq1:  Iter=  5 NonCon=     1 RMS=3.75D-08 Max=2.54D-06 NDo=     1
 LinEq1:  Iter=  6 NonCon=     1 RMS=1.50D-08 Max=7.81D-07 NDo=     1
 LinEq1:  Iter=  7 NonCon=     1 RMS=7.10D-09 Max=5.28D-07 NDo=     1
 LinEq1:  Iter=  8 NonCon=     1 RMS=4.54D-09 Max=4.39D-07 NDo=     1
 LinEq1:  Iter=  9 NonCon=     1 RMS=3.30D-09 Max=2.13D-07 NDo=     1
 LinEq1:  Iter= 10 NonCon=     1 RMS=2.01D-09 Max=8.01D-08 NDo=     1
 LinEq1:  Iter= 11 NonCon=     1 RMS=1.03D-09 Max=7.22D-08 NDo=     1
 LinEq1:  Iter= 12 NonCon=     1 RMS=6.42D-10 Max=6.02D-08 NDo=     1
 LinEq1:  Iter= 13 NonCon=     1 RMS=4.05D-10 Max=3.22D-08 NDo=     1
 LinEq1:  Iter= 14 NonCon=     1 RMS=1.90D-10 Max=1.23D-08 NDo=     1
 LinEq1:  Iter= 15 NonCon=     1 RMS=7.25D-11 Max=6.44D-09 NDo=     1
 LinEq1:  Iter= 16 NonCon=     0 RMS=3.19D-11 Max=1.73D-09 NDo=     1
 Linear equations converged to 6.190D-10 6.190D-09 after    16 iterations.
 SCF Done:  E(UwB97XD) =  -575.949805591     a.u. after   17 cycles
            Convg  =    0.9217D-07                    90 Fock formations.
              S**2 =  2.0158                  -V/T =  2.0058
 <Sx>= 0.0000 <Sy>= 0.0000 <Sz>= 1.0000 <S**2>= 2.0158 S= 1.0053
 <L.S>=  0.00000000000    
 Annihilation of the first spin contaminant:
 S**2 before annihilation     2.0158,   after     2.0001
 DoSCS=F DFT=T ScalE2(SS,OS)=  1.000000  1.000000
 Range of M.O.s used for correlation:     1   828
 NBasis=   828 NAE=    45 NBE=    43 NFC=     0 NFV=     0
 NROrb=    828 NOA=    45 NOB=    43 NVA=   783 NVB=   785

 **** Warning!!: The largest alpha MO coefficient is  0.70782045D+02


 **** Warning!!: The largest beta MO coefficient is  0.72686006D+02

 Symmetrizing basis deriv contribution to polar:
 IMax=3 JMax=2 DiffMx= 0.00D+00
 G2DrvN: will do    26 centers at a time, making    1 passes.
 Calling FoFCou, ICntrl=  3107 FMM=F I1Cent=   0 AccDes= 0.00D+00.
 End of G2Drv F.D. properties file   721 does not exist.
 End of G2Drv F.D. properties file   722 does not exist.
 End of G2Drv F.D. properties file   788 does not exist.
          IDoAtm=1111111111111111111111111
          Differentiating once with respect to electric field.
                with respect to dipole field.
          Differentiating once with respect to nuclear coordinates.
 CalDSu exits because no D1Ps are significant.
          There are    78 degrees of freedom in the 1st order CPHF.  IDoFFX=6 NUNeed=     3.
     75 vectors produced by pass  0 Test12= 8.84D-14 1.28D-09 XBig12= 1.30D+02 4.78D+00.
 AX will form    32 AO Fock derivatives at one time.
     75 vectors produced by pass  1 Test12= 8.84D-14 1.28D-09 XBig12= 2.77D+01 7.13D-01.
     75 vectors produced by pass  2 Test12= 8.84D-14 1.28D-09 XBig12= 1.67D+00 2.12D-01.
     75 vectors produced by pass  3 Test12= 8.84D-14 1.28D-09 XBig12= 3.28D-02 2.34D-02.
     75 vectors produced by pass  4 Test12= 8.84D-14 1.28D-09 XBig12= 5.52D-04 2.10D-03.
     75 vectors produced by pass  5 Test12= 8.84D-14 1.28D-09 XBig12= 7.05D-06 2.91D-04.
     75 vectors produced by pass  6 Test12= 8.84D-14 1.28D-09 XBig12= 8.21D-08 2.60D-05.
     65 vectors produced by pass  7 Test12= 8.84D-14 1.28D-09 XBig12= 8.07D-10 2.25D-06.
     10 vectors produced by pass  8 Test12= 8.84D-14 1.28D-09 XBig12= 6.80D-12 2.04D-07.
      3 vectors produced by pass  9 Test12= 8.84D-14 1.28D-09 XBig12= 6.33D-14 1.66D-08.
      1 vectors produced by pass 10 Test12= 8.84D-14 1.28D-09 XBig12= 5.97D-16 1.53D-09.
 InvSVY:  IOpt=1 It=  1 EMax= 3.38D-14
 Solved reduced A of dimension   604 with    78 vectors.
 Isotropic polarizability for W=    0.000000      128.61 Bohr**3.
 End of Minotr F.D. properties file   721 does not exist.
 End of Minotr F.D. properties file   722 does not exist.
 End of Minotr F.D. properties file   788 does not exist.

 **********************************************************************

            Population analysis using the SCF Density.

 **********************************************************************

 Orbital symmetries:
 Alpha Orbitals:
       Occupied  (A) (A) (A) (A) (A) (A) (A) (A) (A) (A) (A) (A)
                 (A) (A) (A) (A) (A) (A) (A) (A) (A) (A) (A) (A)
                 (A) (A) (A) (A) (A) (A) (A) (A) (A) (A) (A) (A)
                 (A) (A) (A) (A) (A) (A) (A) (A) (A)
       Virtual   (A) (A) (A) (A) (A) (A) (A) (A) (A) (A) (A) (A)
                 (A) (A) (A) (A) (A) (A) (A) (A) (A) (A) (A) (A)
                 (A) (A) (A) (A) (A) (A) (A) (A) (A) (A) (A) (A)
                 (A) (A) (A) (A) (A) (A) (A) (A) (A) (A) (A) (A)
                 (A) (A) (A) (A) (A) (A) (A) (A) (A) (A) (A) (A)
                 (A) (A) (A) (A) (A) (A) (A) (A) (A) (A) (A) (A)
                 (A) (A) (A) (A) (A) (A) (A) (A) (A) (A) (A) (A)
                 (A) (A) (A) (A) (A) (A) (A) (A) (A) (A) (A) (A)
                 (A) (A) (A) (A) (A) (A) (A) (A) (A) (A) (A) (A)
                 (A) (A) (A) (A) (A) (A) (A) (A) (A) (A) (A) (A)
                 (A) (A) (A) (A) (A) (A) (A) (A) (A) (A) (A) (A)
                 (A) (A) (A) (A) (A) (A) (A) (A) (A) (A) (A) (A)
                 (A) (A) (A) (A) (A) (A) (A) (A) (A) (A) (A) (A)
                 (A) (A) (A) (A) (A) (A) (A) (A) (A) (A) (A) (A)
                 (A) (A) (A) (A) (A) (A) (A) (A) (A) (A) (A) (A)
                 (A) (A) (A) (A) (A) (A) (A) (A) (A) (A) (A) (A)
                 (A) (A) (A) (A) (A) (A) (A) (A) (A) (A) (A) (A)
                 (A) (A) (A) (A) (A) (A) (A) (A) (A) (A) (A) (A)
                 (A) (A) (A) (A) (A) (A) (A) (A) (A) (A) (A) (A)
                 (A) (A) (A) (A) (A) (A) (A) (A) (A) (A) (A) (A)
                 (A) (A) (A) (A) (A) (A) (A) (A) (A) (A) (A) (A)
                 (A) (A) (A) (A) (A) (A) (A) (A) (A) (A) (A) (A)
                 (A) (A) (A) (A) (A) (A) (A) (A) (A) (A) (A) (A)
                 (A) (A) (A) (A) (A) (A) (A) (A) (A) (A) (A) (A)
                 (A) (A) (A) (A) (A) (A) (A) (A) (A) (A) (A) (A)
                 (A) (A) (A) (A) (A) (A) (A) (A) (A) (A) (A) (A)
                 (A) (A) (A) (A) (A) (A) (A) (A) (A) (A) (A) (A)
                 (A) (A) (A) (A) (A) (A) (A) (A) (A) (A) (A) (A)
                 (A) (A) (A) (A) (A) (A) (A) (A) (A) (A) (A) (A)
                 (A) (A) (A) (A) (A) (A) (A) (A) (A) (A) (A) (A)
                 (A) (A) (A) (A) (A) (A) (A) (A) (A) (A) (A) (A)
                 (A) (A) (A) (A) (A) (A) (A) (A) (A) (A) (A) (A)
                 (A) (A) (A) (A) (A) (A) (A) (A) (A) (A) (A) (A)
                 (A) (A) (A) (A) (A) (A) (A) (A) (A) (A) (A) (A)
                 (A) (A) (A) (A) (A) (A) (A) (A) (A) (A) (A) (A)
                 (A) (A) (A) (A) (A) (A) (A) (A) (A) (A) (A) (A)
                 (A) (A) (A) (A) (A) (A) (A) (A) (A) (A) (A) (A)
                 (A) (A) (A) (A) (A) (A) (A) (A) (A) (A) (A) (A)
                 (A) (A) (A) (A) (A) (A) (A) (A) (A) (A) (A) (A)
                 (A) (A) (A) (A) (A) (A) (A) (A) (A) (A) (A) (A)
                 (A) (A) (A) (A) (A) (A) (A) (A) (A) (A) (A) (A)
                 (A) (A) (A) (A) (A) (A) (A) (A) (A) (A) (A) (A)
                 (A) (A) (A) (A) (A) (A) (A) (A) (A) (A) (A) (A)
                 (A) (A) (A) (A) (A) (A) (A) (A) (A) (A) (A) (A)
                 (A) (A) (A) (A) (A) (A) (A) (A) (A) (A) (A) (A)
                 (A) (A) (A) (A) (A) (A) (A) (A) (A) (A) (A) (A)
                 (A) (A) (A) (A) (A) (A) (A) (A) (A) (A) (A) (A)
                 (A) (A) (A) (A) (A) (A) (A) (A) (A) (A) (A) (A)
                 (A) (A) (A) (A) (A) (A) (A) (A) (A) (A) (A) (A)
                 (A) (A) (A) (A) (A) (A) (A) (A) (A) (A) (A) (A)
                 (A) (A) (A) (A) (A) (A) (A) (A) (A) (A) (A) (A)
                 (A) (A) (A) (A) (A) (A) (A) (A) (A) (A) (A) (A)
                 (A) (A) (A) (A) (A) (A) (A) (A) (A) (A) (A) (A)
                 (A) (A) (A) (A) (A) (A) (A) (A) (A) (A) (A) (A)
                 (A) (A) (A) (A) (A) (A) (A) (A) (A) (A) (A) (A)
                 (A) (A) (A) (A) (A) (A) (A) (A) (A) (A) (A) (A)
                 (A) (A) (A) (A) (A) (A) (A) (A) (A) (A) (A) (A)
                 (A) (A) (A) (A) (A) (A) (A) (A) (A) (A) (A) (A)
                 (A) (A) (A) (A) (A) (A) (A) (A) (A) (A) (A) (A)
                 (A) (A) (A) (A) (A) (A) (A) (A) (A) (A) (A) (A)
                 (A) (A) (A) (A) (A) (A) (A) (A) (A) (A) (A) (A)
                 (A) (A) (A) (A) (A) (A) (A) (A) (A) (A) (A) (A)
                 (A) (A) (A) (A) (A) (A) (A) (A) (A) (A) (A) (A)
                 (A) (A) (A) (A) (A) (A) (A) (A) (A) (A) (A) (A)
                 (A) (A) (A) (A) (A) (A) (A) (A) (A) (A) (A) (A)
                 (A) (A) (A)
 Beta  Orbitals:
       Occupied  (A) (A) (A) (A) (A) (A) (A) (A) (A) (A) (A) (A)
                 (A) (A) (A) (A) (A) (A) (A) (A) (A) (A) (A) (A)
                 (A) (A) (A) (A) (A) (A) (A) (A) (A) (A) (A) (A)
                 (A) (A) (A) (A) (A) (A) (A)
       Virtual   (A) (A) (A) (A) (A) (A) (A) (A) (A) (A) (A) (A)
                 (A) (A) (A) (A) (A) (A) (A) (A) (A) (A) (A) (A)
                 (A) (A) (A) (A) (A) (A) (A) (A) (A) (A) (A) (A)
                 (A) (A) (A) (A) (A) (A) (A) (A) (A) (A) (A) (A)
                 (A) (A) (A) (A) (A) (A) (A) (A) (A) (A) (A) (A)
                 (A) (A) (A) (A) (A) (A) (A) (A) (A) (A) (A) (A)
                 (A) (A) (A) (A) (A) (A) (A) (A) (A) (A) (A) (A)
                 (A) (A) (A) (A) (A) (A) (A) (A) (A) (A) (A) (A)
                 (A) (A) (A) (A) (A) (A) (A) (A) (A) (A) (A) (A)
                 (A) (A) (A) (A) (A) (A) (A) (A) (A) (A) (A) (A)
                 (A) (A) (A) (A) (A) (A) (A) (A) (A) (A) (A) (A)
                 (A) (A) (A) (A) (A) (A) (A) (A) (A) (A) (A) (A)
                 (A) (A) (A) (A) (A) (A) (A) (A) (A) (A) (A) (A)
                 (A) (A) (A) (A) (A) (A) (A) (A) (A) (A) (A) (A)
                 (A) (A) (A) (A) (A) (A) (A) (A) (A) (A) (A) (A)
                 (A) (A) (A) (A) (A) (A) (A) (A) (A) (A) (A) (A)
                 (A) (A) (A) (A) (A) (A) (A) (A) (A) (A) (A) (A)
                 (A) (A) (A) (A) (A) (A) (A) (A) (A) (A) (A) (A)
                 (A) (A) (A) (A) (A) (A) (A) (A) (A) (A) (A) (A)
                 (A) (A) (A) (A) (A) (A) (A) (A) (A) (A) (A) (A)
                 (A) (A) (A) (A) (A) (A) (A) (A) (A) (A) (A) (A)
                 (A) (A) (A) (A) (A) (A) (A) (A) (A) (A) (A) (A)
                 (A) (A) (A) (A) (A) (A) (A) (A) (A) (A) (A) (A)
                 (A) (A) (A) (A) (A) (A) (A) (A) (A) (A) (A) (A)
                 (A) (A) (A) (A) (A) (A) (A) (A) (A) (A) (A) (A)
                 (A) (A) (A) (A) (A) (A) (A) (A) (A) (A) (A) (A)
                 (A) (A) (A) (A) (A) (A) (A) (A) (A) (A) (A) (A)
                 (A) (A) (A) (A) (A) (A) (A) (A) (A) (A) (A) (A)
                 (A) (A) (A) (A) (A) (A) (A) (A) (A) (A) (A) (A)
                 (A) (A) (A) (A) (A) (A) (A) (A) (A) (A) (A) (A)
                 (A) (A) (A) (A) (A) (A) (A) (A) (A) (A) (A) (A)
                 (A) (A) (A) (A) (A) (A) (A) (A) (A) (A) (A) (A)
                 (A) (A) (A) (A) (A) (A) (A) (A) (A) (A) (A) (A)
                 (A) (A) (A) (A) (A) (A) (A) (A) (A) (A) (A) (A)
                 (A) (A) (A) (A) (A) (A) (A) (A) (A) (A) (A) (A)
                 (A) (A) (A) (A) (A) (A) (A) (A) (A) (A) (A) (A)
                 (A) (A) (A) (A) (A) (A) (A) (A) (A) (A) (A) (A)
                 (A) (A) (A) (A) (A) (A) (A) (A) (A) (A) (A) (A)
                 (A) (A) (A) (A) (A) (A) (A) (A) (A) (A) (A) (A)
                 (A) (A) (A) (A) (A) (A) (A) (A) (A) (A) (A) (A)
                 (A) (A) (A) (A) (A) (A) (A) (A) (A) (A) (A) (A)
                 (A) (A) (A) (A) (A) (A) (A) (A) (A) (A) (A) (A)
                 (A) (A) (A) (A) (A) (A) (A) (A) (A) (A) (A) (A)
                 (A) (A) (A) (A) (A) (A) (A) (A) (A) (A) (A) (A)
                 (A) (A) (A) (A) (A) (A) (A) (A) (A) (A) (A) (A)
                 (A) (A) (A) (A) (A) (A) (A) (A) (A) (A) (A) (A)
                 (A) (A) (A) (A) (A) (A) (A) (A) (A) (A) (A) (A)
                 (A) (A) (A) (A) (A) (A) (A) (A) (A) (A) (A) (A)
                 (A) (A) (A) (A) (A) (A) (A) (A) (A) (A) (A) (A)
                 (A) (A) (A) (A) (A) (A) (A) (A) (A) (A) (A) (A)
                 (A) (A) (A) (A) (A) (A) (A) (A) (A) (A) (A) (A)
                 (A) (A) (A) (A) (A) (A) (A) (A) (A) (A) (A) (A)
                 (A) (A) (A) (A) (A) (A) (A) (A) (A) (A) (A) (A)
                 (A) (A) (A) (A) (A) (A) (A) (A) (A) (A) (A) (A)
                 (A) (A) (A) (A) (A) (A) (A) (A) (A) (A) (A) (A)
                 (A) (A) (A) (A) (A) (A) (A) (A) (A) (A) (A) (A)
                 (A) (A) (A) (A) (A) (A) (A) (A) (A) (A) (A) (A)
                 (A) (A) (A) (A) (A) (A) (A) (A) (A) (A) (A) (A)
                 (A) (A) (A) (A) (A) (A) (A) (A) (A) (A) (A) (A)
                 (A) (A) (A) (A) (A) (A) (A) (A) (A) (A) (A) (A)
                 (A) (A) (A) (A) (A) (A) (A) (A) (A) (A) (A) (A)
                 (A) (A) (A) (A) (A) (A) (A) (A) (A) (A) (A) (A)
                 (A) (A) (A) (A) (A) (A) (A) (A) (A) (A) (A) (A)
                 (A) (A) (A) (A) (A) (A) (A) (A) (A) (A) (A) (A)
                 (A) (A) (A) (A) (A) (A) (A) (A) (A) (A) (A) (A)
                 (A) (A) (A) (A) (A)
 The electronic state is 3-A.
 Alpha  occ. eigenvalues --  -19.32090 -19.30294 -19.27463 -19.24514 -10.43563
 Alpha  occ. eigenvalues --  -10.37854 -10.33355 -10.32675 -10.32636 -10.28510
 Alpha  occ. eigenvalues --  -10.27699  -1.22028  -1.18485  -1.13721  -1.10726
 Alpha  occ. eigenvalues --   -0.90455  -0.88565  -0.81584  -0.80173  -0.72818
 Alpha  occ. eigenvalues --   -0.67424  -0.66796  -0.64220  -0.61660  -0.59906
 Alpha  occ. eigenvalues --   -0.59066  -0.57595  -0.56065  -0.55318  -0.54436
 Alpha  occ. eigenvalues --   -0.52649  -0.52305  -0.50070  -0.49826  -0.48952
 Alpha  occ. eigenvalues --   -0.46642  -0.46242  -0.45108  -0.43618  -0.42414
 Alpha  occ. eigenvalues --   -0.41841  -0.37528  -0.37351  -0.34965  -0.33573
 Alpha virt. eigenvalues --    0.01658   0.02363   0.03386   0.03754   0.04150
 Alpha virt. eigenvalues --    0.04710   0.05202   0.05394   0.05995   0.06417
 Alpha virt. eigenvalues --    0.06930   0.07558   0.07991   0.08544   0.09043
 Alpha virt. eigenvalues --    0.09158   0.10465   0.10658   0.11400   0.11482
 Alpha virt. eigenvalues --    0.12197   0.12515   0.12622   0.12928   0.13004
 Alpha virt. eigenvalues --    0.13493   0.13600   0.14000   0.14305   0.14546
 Alpha virt. eigenvalues --    0.15176   0.15575   0.15767   0.16343   0.16730
 Alpha virt. eigenvalues --    0.17376   0.17905   0.18154   0.18788   0.19283
 Alpha virt. eigenvalues --    0.19885   0.20172   0.20344   0.20928   0.21595
 Alpha virt. eigenvalues --    0.22272   0.22587   0.22921   0.23172   0.23762
 Alpha virt. eigenvalues --    0.23949   0.24414   0.24888   0.25459   0.25948
 Alpha virt. eigenvalues --    0.26132   0.26619   0.27127   0.27295   0.27463
 Alpha virt. eigenvalues --    0.27876   0.27995   0.28609   0.28666   0.29279
 Alpha virt. eigenvalues --    0.29688   0.30201   0.30713   0.31143   0.31604
 Alpha virt. eigenvalues --    0.31945   0.32700   0.32877   0.33639   0.33894
 Alpha virt. eigenvalues --    0.34047   0.34375   0.34958   0.35381   0.35659
 Alpha virt. eigenvalues --    0.36100   0.36268   0.36960   0.37136   0.37226
 Alpha virt. eigenvalues --    0.37862   0.38511   0.38769   0.39176   0.39769
 Alpha virt. eigenvalues --    0.39962   0.40378   0.40725   0.40994   0.41601
 Alpha virt. eigenvalues --    0.41744   0.42253   0.42878   0.43017   0.43623
 Alpha virt. eigenvalues --    0.43878   0.44038   0.44420   0.44571   0.44911
 Alpha virt. eigenvalues --    0.45412   0.45733   0.45906   0.46408   0.46650
 Alpha virt. eigenvalues --    0.47772   0.48003   0.48713   0.48830   0.49626
 Alpha virt. eigenvalues --    0.49646   0.50826   0.51148   0.51571   0.51728
 Alpha virt. eigenvalues --    0.52145   0.52294   0.53050   0.53248   0.54397
 Alpha virt. eigenvalues --    0.54780   0.55006   0.55466   0.56220   0.56551
 Alpha virt. eigenvalues --    0.56985   0.57217   0.57264   0.57974   0.58325
 Alpha virt. eigenvalues --    0.58871   0.59211   0.59650   0.59950   0.60709
 Alpha virt. eigenvalues --    0.60894   0.61695   0.62318   0.62570   0.62772
 Alpha virt. eigenvalues --    0.62800   0.63714   0.64265   0.64530   0.64822
 Alpha virt. eigenvalues --    0.65019   0.66719   0.67269   0.68003   0.68368
 Alpha virt. eigenvalues --    0.68713   0.69863   0.70076   0.70397   0.71260
 Alpha virt. eigenvalues --    0.71696   0.71998   0.72836   0.73067   0.73733
 Alpha virt. eigenvalues --    0.74547   0.74821   0.76189   0.76561   0.76971
 Alpha virt. eigenvalues --    0.77599   0.78297   0.78524   0.78942   0.79534
 Alpha virt. eigenvalues --    0.80042   0.80453   0.80840   0.81044   0.82304
 Alpha virt. eigenvalues --    0.82980   0.83318   0.84053   0.84611   0.85465
 Alpha virt. eigenvalues --    0.85606   0.86016   0.86215   0.86759   0.87413
 Alpha virt. eigenvalues --    0.87830   0.88205   0.88815   0.89086   0.89850
 Alpha virt. eigenvalues --    0.90553   0.91311   0.91459   0.92264   0.93015
 Alpha virt. eigenvalues --    0.93209   0.93738   0.93980   0.94235   0.95433
 Alpha virt. eigenvalues --    0.95980   0.96327   0.96671   0.96722   0.97415
 Alpha virt. eigenvalues --    0.97925   0.98447   0.99272   0.99715   1.00301
 Alpha virt. eigenvalues --    1.00701   1.01008   1.01500   1.01991   1.02367
 Alpha virt. eigenvalues --    1.02751   1.03554   1.04745   1.05129   1.05811
 Alpha virt. eigenvalues --    1.06540   1.06708   1.07508   1.07787   1.08295
 Alpha virt. eigenvalues --    1.09065   1.09454   1.09955   1.10063   1.10702
 Alpha virt. eigenvalues --    1.10882   1.11934   1.11996   1.12807   1.13097
 Alpha virt. eigenvalues --    1.13490   1.14423   1.14832   1.15248   1.15857
 Alpha virt. eigenvalues --    1.16675   1.17465   1.17912   1.18092   1.18954
 Alpha virt. eigenvalues --    1.19529   1.20356   1.20833   1.21956   1.22291
 Alpha virt. eigenvalues --    1.22497   1.22999   1.23853   1.24152   1.24892
 Alpha virt. eigenvalues --    1.25219   1.26164   1.26778   1.27563   1.27810
 Alpha virt. eigenvalues --    1.28297   1.28951   1.29590   1.30090   1.30489
 Alpha virt. eigenvalues --    1.31011   1.32163   1.32853   1.33323   1.34014
 Alpha virt. eigenvalues --    1.34446   1.35271   1.36046   1.36204   1.37133
 Alpha virt. eigenvalues --    1.37896   1.38337   1.38659   1.39289   1.40237
 Alpha virt. eigenvalues --    1.40734   1.41451   1.41792   1.42307   1.42667
 Alpha virt. eigenvalues --    1.43221   1.44430   1.45375   1.45886   1.46313
 Alpha virt. eigenvalues --    1.46725   1.47520   1.48083   1.48804   1.49177
 Alpha virt. eigenvalues --    1.50100   1.50201   1.50604   1.51416   1.51955
 Alpha virt. eigenvalues --    1.52461   1.52659   1.53940   1.54862   1.55412
 Alpha virt. eigenvalues --    1.56469   1.57156   1.57823   1.57951   1.58418
 Alpha virt. eigenvalues --    1.58849   1.59178   1.59435   1.61095   1.61511
 Alpha virt. eigenvalues --    1.61999   1.63039   1.63331   1.63727   1.64203
 Alpha virt. eigenvalues --    1.64524   1.64981   1.65277   1.66133   1.66578
 Alpha virt. eigenvalues --    1.66855   1.67698   1.68325   1.68845   1.69419
 Alpha virt. eigenvalues --    1.70279   1.70578   1.71345   1.72047   1.72483
 Alpha virt. eigenvalues --    1.73102   1.73555   1.74064   1.74993   1.75838
 Alpha virt. eigenvalues --    1.76991   1.77136   1.78076   1.78528   1.79260
 Alpha virt. eigenvalues --    1.79711   1.80360   1.81429   1.81728   1.82084
 Alpha virt. eigenvalues --    1.82500   1.83981   1.84975   1.85430   1.86081
 Alpha virt. eigenvalues --    1.86862   1.87371   1.88491   1.88942   1.89263
 Alpha virt. eigenvalues --    1.89869   1.90977   1.92122   1.92494   1.93541
 Alpha virt. eigenvalues --    1.94719   1.95323   1.96597   1.97098   1.97160
 Alpha virt. eigenvalues --    1.98194   1.98608   2.00052   2.00778   2.00918
 Alpha virt. eigenvalues --    2.02312   2.03456   2.04041   2.04806   2.05597
 Alpha virt. eigenvalues --    2.06446   2.07790   2.08170   2.08418   2.10146
 Alpha virt. eigenvalues --    2.10626   2.11738   2.12140   2.13148   2.13958
 Alpha virt. eigenvalues --    2.15159   2.16264   2.17010   2.17405   2.19023
 Alpha virt. eigenvalues --    2.19695   2.20903   2.21399   2.22399   2.22970
 Alpha virt. eigenvalues --    2.24024   2.24343   2.27040   2.28508   2.29027
 Alpha virt. eigenvalues --    2.30343   2.30737   2.31546   2.32568   2.33051
 Alpha virt. eigenvalues --    2.34166   2.35978   2.36570   2.38316   2.38787
 Alpha virt. eigenvalues --    2.39709   2.40211   2.42139   2.42942   2.44168
 Alpha virt. eigenvalues --    2.44522   2.46300   2.47796   2.48384   2.48746
 Alpha virt. eigenvalues --    2.50893   2.52678   2.54223   2.54870   2.55304
 Alpha virt. eigenvalues --    2.57298   2.58142   2.58785   2.59963   2.61125
 Alpha virt. eigenvalues --    2.62713   2.62941   2.64919   2.67833   2.68158
 Alpha virt. eigenvalues --    2.69076   2.70697   2.72093   2.72556   2.73636
 Alpha virt. eigenvalues --    2.74199   2.76108   2.78211   2.79271   2.80255
 Alpha virt. eigenvalues --    2.82840   2.83565   2.84979   2.86146   2.88269
 Alpha virt. eigenvalues --    2.88667   2.89030   2.89515   2.91631   2.92101
 Alpha virt. eigenvalues --    2.93341   2.94678   2.96099   2.98210   2.98783
 Alpha virt. eigenvalues --    2.99107   3.00352   3.02156   3.03355   3.05674
 Alpha virt. eigenvalues --    3.06330   3.08469   3.09598   3.12182   3.13866
 Alpha virt. eigenvalues --    3.17365   3.18742   3.21096   3.21384   3.23442
 Alpha virt. eigenvalues --    3.24110   3.26110   3.26523   3.28501   3.28694
 Alpha virt. eigenvalues --    3.30127   3.32427   3.32947   3.34104   3.35536
 Alpha virt. eigenvalues --    3.37455   3.38079   3.38822   3.39472   3.41184
 Alpha virt. eigenvalues --    3.42161   3.43754   3.44534   3.46823   3.47205
 Alpha virt. eigenvalues --    3.48619   3.48993   3.50818   3.51620   3.53242
 Alpha virt. eigenvalues --    3.53778   3.54444   3.55401   3.56355   3.56559
 Alpha virt. eigenvalues --    3.56806   3.59808   3.60146   3.60758   3.61402
 Alpha virt. eigenvalues --    3.62052   3.63200   3.63826   3.65101   3.67246
 Alpha virt. eigenvalues --    3.67832   3.68248   3.69098   3.70476   3.72007
 Alpha virt. eigenvalues --    3.72252   3.72713   3.74126   3.74573   3.75454
 Alpha virt. eigenvalues --    3.76160   3.76867   3.77489   3.78139   3.79203
 Alpha virt. eigenvalues --    3.80566   3.81061   3.82040   3.82600   3.82775
 Alpha virt. eigenvalues --    3.83662   3.85733   3.86984   3.87853   3.89183
 Alpha virt. eigenvalues --    3.89923   3.90861   3.91780   3.92634   3.94027
 Alpha virt. eigenvalues --    3.94944   3.95400   3.95696   3.98655   3.99470
 Alpha virt. eigenvalues --    3.99880   4.00886   4.02156   4.03327   4.04819
 Alpha virt. eigenvalues --    4.05079   4.05435   4.07716   4.08318   4.08873
 Alpha virt. eigenvalues --    4.09196   4.11019   4.11386   4.11979   4.12688
 Alpha virt. eigenvalues --    4.14927   4.15469   4.15939   4.18450   4.18907
 Alpha virt. eigenvalues --    4.20870   4.21844   4.22844   4.24099   4.25157
 Alpha virt. eigenvalues --    4.26268   4.26581   4.28411   4.28689   4.29623
 Alpha virt. eigenvalues --    4.30030   4.32268   4.34488   4.35907   4.36433
 Alpha virt. eigenvalues --    4.37191   4.39650   4.40456   4.40853   4.43505
 Alpha virt. eigenvalues --    4.44668   4.46450   4.47517   4.47761   4.48411
 Alpha virt. eigenvalues --    4.49984   4.51823   4.52196   4.53485   4.55150
 Alpha virt. eigenvalues --    4.56205   4.57175   4.58097   4.59774   4.60642
 Alpha virt. eigenvalues --    4.62137   4.63350   4.63684   4.64233   4.65314
 Alpha virt. eigenvalues --    4.66611   4.68110   4.68511   4.70257   4.70902
 Alpha virt. eigenvalues --    4.73345   4.74663   4.75274   4.75810   4.77105
 Alpha virt. eigenvalues --    4.78653   4.79201   4.81716   4.83198   4.83454
 Alpha virt. eigenvalues --    4.86287   4.86591   4.88513   4.90573   4.91853
 Alpha virt. eigenvalues --    4.93010   4.94797   4.95527   4.98161   4.98928
 Alpha virt. eigenvalues --    5.00693   5.01376   5.03032   5.03449   5.05617
 Alpha virt. eigenvalues --    5.06913   5.07448   5.08905   5.10637   5.12559
 Alpha virt. eigenvalues --    5.13732   5.14701   5.16066   5.16780   5.18089
 Alpha virt. eigenvalues --    5.18935   5.19482   5.20917   5.21639   5.22354
 Alpha virt. eigenvalues --    5.24175   5.26486   5.27900   5.28411   5.29169
 Alpha virt. eigenvalues --    5.30706   5.32161   5.32556   5.34692   5.36044
 Alpha virt. eigenvalues --    5.36603   5.37363   5.38280   5.40546   5.43007
 Alpha virt. eigenvalues --    5.44782   5.46357   5.47008   5.47919   5.49770
 Alpha virt. eigenvalues --    5.50249   5.52207   5.54416   5.56231   5.59200
 Alpha virt. eigenvalues --    5.60201   5.62322   5.65699   5.68136   5.72238
 Alpha virt. eigenvalues --    5.74640   5.75268   5.78462   5.82641   5.84761
 Alpha virt. eigenvalues --    5.86159   5.86977   5.88866   5.90888   5.93528
 Alpha virt. eigenvalues --    5.95301   5.98211   6.02370   6.04940   6.06856
 Alpha virt. eigenvalues --    6.12718   6.14876   6.18653   6.23172   6.30163
 Alpha virt. eigenvalues --    6.30983   6.33750   6.37479   6.39554   6.45323
 Alpha virt. eigenvalues --    6.46076   6.48790   6.51276   6.52807   6.54603
 Alpha virt. eigenvalues --    6.56947   6.62425   6.64139   6.64891   6.65835
 Alpha virt. eigenvalues --    6.67759   6.68681   6.70369   6.72125   6.76066
 Alpha virt. eigenvalues --    6.77743   6.82083   6.83730   6.90602   6.91554
 Alpha virt. eigenvalues --    6.93696   6.94274   6.95858   6.97512   6.98558
 Alpha virt. eigenvalues --    6.99179   7.02119   7.03243   7.04506   7.10856
 Alpha virt. eigenvalues --    7.13078   7.14429   7.15123   7.18875   7.20492
 Alpha virt. eigenvalues --    7.21050   7.31233   7.32437   7.33466   7.41052
 Alpha virt. eigenvalues --    7.41613   7.44492   7.47699   7.50032   7.51776
 Alpha virt. eigenvalues --    7.52860   7.57878   7.63855   7.75828   7.86834
 Alpha virt. eigenvalues --    8.02583   8.23097  15.15124  15.71934  15.84439
 Alpha virt. eigenvalues --   16.34370  17.16210  17.43824  17.51382  17.79274
 Alpha virt. eigenvalues --   17.92570  19.11454  19.24223
  Beta  occ. eigenvalues --  -19.30114 -19.30014 -19.26036 -19.24511 -10.43323
  Beta  occ. eigenvalues --  -10.37574 -10.33376 -10.32623 -10.32540 -10.28495
  Beta  occ. eigenvalues --  -10.27698  -1.21180  -1.13944  -1.12841  -1.07964
  Beta  occ. eigenvalues --   -0.89559  -0.88107  -0.81158  -0.77544  -0.72691
  Beta  occ. eigenvalues --   -0.66711  -0.64901  -0.62007  -0.59503  -0.59088
  Beta  occ. eigenvalues --   -0.57622  -0.56769  -0.54842  -0.54215  -0.53409
  Beta  occ. eigenvalues --   -0.52261  -0.51256  -0.49448  -0.49029  -0.47621
  Beta  occ. eigenvalues --   -0.45780  -0.43947  -0.42205  -0.41742  -0.39531
  Beta  occ. eigenvalues --   -0.37009  -0.35883  -0.34139
  Beta virt. eigenvalues --   -0.10709  -0.07538   0.02143   0.02700   0.03611
  Beta virt. eigenvalues --    0.03897   0.04344   0.04791   0.05278   0.05494
  Beta virt. eigenvalues --    0.06068   0.06512   0.06995   0.07639   0.08122
  Beta virt. eigenvalues --    0.08640   0.09132   0.09240   0.10568   0.10783
  Beta virt. eigenvalues --    0.11563   0.11584   0.12303   0.12626   0.12807
  Beta virt. eigenvalues --    0.13020   0.13093   0.13581   0.13719   0.14100
  Beta virt. eigenvalues --    0.14411   0.14667   0.15268   0.15727   0.15873
  Beta virt. eigenvalues --    0.16403   0.16824   0.17463   0.18020   0.18285
  Beta virt. eigenvalues --    0.18937   0.19456   0.20046   0.20335   0.20556
  Beta virt. eigenvalues --    0.21131   0.21837   0.22404   0.22930   0.23100
  Beta virt. eigenvalues --    0.23307   0.24026   0.24288   0.24528   0.25176
  Beta virt. eigenvalues --    0.25748   0.26127   0.26358   0.26912   0.27252
  Beta virt. eigenvalues --    0.27442   0.27659   0.28084   0.28137   0.28729
  Beta virt. eigenvalues --    0.28957   0.29444   0.29845   0.30354   0.30924
  Beta virt. eigenvalues --    0.31262   0.31825   0.32097   0.32792   0.33160
  Beta virt. eigenvalues --    0.33849   0.34178   0.34335   0.34479   0.35122
  Beta virt. eigenvalues --    0.35738   0.35900   0.36200   0.36482   0.37085
  Beta virt. eigenvalues --    0.37285   0.37439   0.38011   0.38599   0.38975
  Beta virt. eigenvalues --    0.39524   0.40036   0.40100   0.40490   0.40887
  Beta virt. eigenvalues --    0.41134   0.41706   0.41944   0.42445   0.42997
  Beta virt. eigenvalues --    0.43228   0.43822   0.44078   0.44324   0.44519
  Beta virt. eigenvalues --    0.44866   0.45077   0.45543   0.45949   0.46267
  Beta virt. eigenvalues --    0.46688   0.46927   0.47897   0.48147   0.48761
  Beta virt. eigenvalues --    0.49025   0.49725   0.49911   0.50886   0.51260
  Beta virt. eigenvalues --    0.51731   0.51872   0.52250   0.52458   0.53104
  Beta virt. eigenvalues --    0.53392   0.54660   0.54949   0.55153   0.55567
  Beta virt. eigenvalues --    0.56378   0.56635   0.57184   0.57344   0.57549
  Beta virt. eigenvalues --    0.58099   0.58500   0.59109   0.59496   0.59787
  Beta virt. eigenvalues --    0.60140   0.60948   0.61091   0.61814   0.62384
  Beta virt. eigenvalues --    0.62635   0.62922   0.63009   0.63896   0.64449
  Beta virt. eigenvalues --    0.64741   0.64943   0.65083   0.66877   0.67382
  Beta virt. eigenvalues --    0.68142   0.68552   0.68842   0.69978   0.70242
  Beta virt. eigenvalues --    0.70560   0.71455   0.71868   0.72176   0.72949
  Beta virt. eigenvalues --    0.73262   0.73900   0.74649   0.74942   0.76401
  Beta virt. eigenvalues --    0.76707   0.77041   0.77785   0.78391   0.78651
  Beta virt. eigenvalues --    0.79032   0.79643   0.80200   0.80614   0.80904
  Beta virt. eigenvalues --    0.81190   0.82436   0.83076   0.83386   0.84119
  Beta virt. eigenvalues --    0.84706   0.85622   0.85730   0.86137   0.86360
  Beta virt. eigenvalues --    0.86860   0.87489   0.88012   0.88336   0.89029
  Beta virt. eigenvalues --    0.89203   0.90006   0.90655   0.91489   0.91554
  Beta virt. eigenvalues --    0.92411   0.93242   0.93384   0.93845   0.94068
  Beta virt. eigenvalues --    0.94313   0.95505   0.96141   0.96472   0.96769
  Beta virt. eigenvalues --    0.96809   0.97522   0.98086   0.98597   0.99429
  Beta virt. eigenvalues --    0.99871   1.00419   1.00815   1.01111   1.01688
  Beta virt. eigenvalues --    1.02120   1.02531   1.02934   1.03661   1.04841
  Beta virt. eigenvalues --    1.05305   1.05905   1.06658   1.06833   1.07633
  Beta virt. eigenvalues --    1.07877   1.08393   1.09206   1.09599   1.10043
  Beta virt. eigenvalues --    1.10348   1.10895   1.10978   1.12058   1.12130
  Beta virt. eigenvalues --    1.13026   1.13257   1.13606   1.14562   1.15107
  Beta virt. eigenvalues --    1.15513   1.15984   1.16750   1.17597   1.17999
  Beta virt. eigenvalues --    1.18197   1.19052   1.19683   1.20445   1.20973
  Beta virt. eigenvalues --    1.22078   1.22382   1.22769   1.23082   1.23955
  Beta virt. eigenvalues --    1.24418   1.24977   1.25321   1.26295   1.26917
  Beta virt. eigenvalues --    1.27739   1.27924   1.28394   1.29100   1.29761
  Beta virt. eigenvalues --    1.30201   1.30738   1.31114   1.32237   1.32950
  Beta virt. eigenvalues --    1.33407   1.34152   1.34569   1.35474   1.36219
  Beta virt. eigenvalues --    1.36381   1.37264   1.38082   1.38490   1.38774
  Beta virt. eigenvalues --    1.39371   1.40368   1.41031   1.41724   1.41905
  Beta virt. eigenvalues --    1.42478   1.42757   1.43432   1.44734   1.45551
  Beta virt. eigenvalues --    1.46023   1.46496   1.46889   1.47682   1.48174
  Beta virt. eigenvalues --    1.48938   1.49293   1.50203   1.50404   1.50757
  Beta virt. eigenvalues --    1.51498   1.52161   1.52538   1.52781   1.54034
  Beta virt. eigenvalues --    1.55051   1.55626   1.56641   1.57288   1.57973
  Beta virt. eigenvalues --    1.58112   1.58587   1.59037   1.59333   1.59564
  Beta virt. eigenvalues --    1.61257   1.61752   1.62086   1.63149   1.63598
  Beta virt. eigenvalues --    1.63804   1.64350   1.64713   1.65121   1.65431
  Beta virt. eigenvalues --    1.66229   1.66680   1.67031   1.67876   1.68523
  Beta virt. eigenvalues --    1.68953   1.69594   1.70454   1.70756   1.71480
  Beta virt. eigenvalues --    1.72211   1.72635   1.73300   1.73823   1.74209
  Beta virt. eigenvalues --    1.75213   1.76096   1.77221   1.77293   1.78325
  Beta virt. eigenvalues --    1.78665   1.79518   1.79889   1.80687   1.81584
  Beta virt. eigenvalues --    1.81908   1.82352   1.82737   1.84165   1.85130
  Beta virt. eigenvalues --    1.85587   1.86202   1.86996   1.87580   1.88648
  Beta virt. eigenvalues --    1.89084   1.89436   1.90041   1.91298   1.92353
  Beta virt. eigenvalues --    1.92755   1.93882   1.95163   1.95538   1.96737
  Beta virt. eigenvalues --    1.97269   1.97326   1.98340   1.98801   2.00327
  Beta virt. eigenvalues --    2.01118   2.01155   2.02553   2.03648   2.04264
  Beta virt. eigenvalues --    2.04971   2.05824   2.06632   2.07960   2.08494
  Beta virt. eigenvalues --    2.08662   2.10559   2.10819   2.11893   2.12417
  Beta virt. eigenvalues --    2.13317   2.14239   2.15307   2.16570   2.17219
  Beta virt. eigenvalues --    2.17588   2.19360   2.19977   2.21138   2.21626
  Beta virt. eigenvalues --    2.22595   2.23354   2.24448   2.24572   2.27247
  Beta virt. eigenvalues --    2.28733   2.29221   2.30767   2.31236   2.31818
  Beta virt. eigenvalues --    2.32886   2.33559   2.34562   2.36503   2.37029
  Beta virt. eigenvalues --    2.38713   2.39195   2.40018   2.40767   2.42467
  Beta virt. eigenvalues --    2.43363   2.44573   2.44971   2.46596   2.48095
  Beta virt. eigenvalues --    2.48809   2.49175   2.51463   2.53337   2.54621
  Beta virt. eigenvalues --    2.55481   2.55955   2.57849   2.58652   2.59464
  Beta virt. eigenvalues --    2.60476   2.61578   2.63216   2.63582   2.65358
  Beta virt. eigenvalues --    2.68314   2.68527   2.69467   2.71110   2.72701
  Beta virt. eigenvalues --    2.73110   2.74148   2.74847   2.76437   2.78767
  Beta virt. eigenvalues --    2.79810   2.80535   2.83356   2.83818   2.85498
  Beta virt. eigenvalues --    2.86661   2.88877   2.89200   2.89666   2.90141
  Beta virt. eigenvalues --    2.92369   2.92717   2.93802   2.95363   2.96474
  Beta virt. eigenvalues --    2.98590   2.99343   2.99632   3.01268   3.02615
  Beta virt. eigenvalues --    3.03711   3.06230   3.06934   3.08939   3.10158
  Beta virt. eigenvalues --    3.12875   3.14129   3.17725   3.19128   3.21518
  Beta virt. eigenvalues --    3.21823   3.23726   3.24453   3.26410   3.26818
  Beta virt. eigenvalues --    3.28820   3.29009   3.30771   3.32859   3.33152
  Beta virt. eigenvalues --    3.34495   3.35760   3.37794   3.38312   3.38980
  Beta virt. eigenvalues --    3.39698   3.41309   3.42388   3.44134   3.44813
  Beta virt. eigenvalues --    3.47030   3.47478   3.49107   3.49404   3.51123
  Beta virt. eigenvalues --    3.51970   3.53613   3.54135   3.54619   3.55822
  Beta virt. eigenvalues --    3.56583   3.56685   3.57204   3.60266   3.60380
  Beta virt. eigenvalues --    3.61042   3.61597   3.62411   3.63417   3.64141
  Beta virt. eigenvalues --    3.65510   3.67554   3.68000   3.68620   3.69341
  Beta virt. eigenvalues --    3.70786   3.72262   3.72562   3.72959   3.74348
  Beta virt. eigenvalues --    3.74784   3.75698   3.76425   3.77250   3.77731
  Beta virt. eigenvalues --    3.78583   3.79441   3.80767   3.81393   3.82318
  Beta virt. eigenvalues --    3.82842   3.82975   3.83879   3.86102   3.87344
  Beta virt. eigenvalues --    3.88378   3.89525   3.90660   3.91164   3.91958
  Beta virt. eigenvalues --    3.92868   3.94407   3.95158   3.95919   3.96093
  Beta virt. eigenvalues --    3.98965   3.99709   4.00262   4.01324   4.02389
  Beta virt. eigenvalues --    4.03593   4.04999   4.05343   4.05694   4.07932
  Beta virt. eigenvalues --    4.08649   4.09149   4.09686   4.11205   4.11750
  Beta virt. eigenvalues --    4.12341   4.12942   4.15098   4.15822   4.16235
  Beta virt. eigenvalues --    4.18748   4.19371   4.21081   4.22237   4.23108
  Beta virt. eigenvalues --    4.24260   4.25418   4.26613   4.27268   4.28670
  Beta virt. eigenvalues --    4.29052   4.30034   4.30405   4.32485   4.34859
  Beta virt. eigenvalues --    4.36143   4.36646   4.37350   4.39872   4.40831
  Beta virt. eigenvalues --    4.41120   4.43712   4.45051   4.46737   4.47804
  Beta virt. eigenvalues --    4.48351   4.48601   4.50165   4.52021   4.52429
  Beta virt. eigenvalues --    4.53784   4.55547   4.56576   4.57565   4.58350
  Beta virt. eigenvalues --    4.60312   4.61099   4.62599   4.63577   4.64120
  Beta virt. eigenvalues --    4.64679   4.65739   4.66998   4.68403   4.69222
  Beta virt. eigenvalues --    4.70441   4.71490   4.73810   4.75038   4.75882
  Beta virt. eigenvalues --    4.76507   4.77513   4.79135   4.79769   4.81981
  Beta virt. eigenvalues --    4.83473   4.83868   4.86701   4.86914   4.88937
  Beta virt. eigenvalues --    4.90776   4.92219   4.93372   4.95548   4.95781
  Beta virt. eigenvalues --    4.98394   4.99280   5.00921   5.01595   5.03258
  Beta virt. eigenvalues --    5.03908   5.06211   5.07540   5.07687   5.09303
  Beta virt. eigenvalues --    5.11269   5.12878   5.14171   5.15252   5.16709
  Beta virt. eigenvalues --    5.17382   5.18487   5.19269   5.19714   5.21206
  Beta virt. eigenvalues --    5.21972   5.22665   5.24349   5.26647   5.28317
  Beta virt. eigenvalues --    5.28883   5.29530   5.31173   5.32418   5.32736
  Beta virt. eigenvalues --    5.35020   5.36340   5.36811   5.37793   5.38605
  Beta virt. eigenvalues --    5.41226   5.43310   5.45017   5.47017   5.47477
  Beta virt. eigenvalues --    5.48302   5.50088   5.50495   5.52376   5.54727
  Beta virt. eigenvalues --    5.56420   5.59464   5.60453   5.62836   5.65869
  Beta virt. eigenvalues --    5.68742   5.72535   5.75104   5.75719   5.78703
  Beta virt. eigenvalues --    5.83099   5.85428   5.86341   5.87278   5.89062
  Beta virt. eigenvalues --    5.91196   5.93834   5.95697   5.98293   6.02555
  Beta virt. eigenvalues --    6.05159   6.07267   6.13514   6.15062   6.19710
  Beta virt. eigenvalues --    6.24513   6.30744   6.31844   6.34633   6.37794
  Beta virt. eigenvalues --    6.44341   6.46649   6.48164   6.49245   6.51545
  Beta virt. eigenvalues --    6.54261   6.55464   6.58461   6.62742   6.66178
  Beta virt. eigenvalues --    6.66578   6.67292   6.68141   6.69725   6.71745
  Beta virt. eigenvalues --    6.73166   6.78335   6.79170   6.84391   6.85690
  Beta virt. eigenvalues --    6.92087   6.92930   6.95880   6.96507   6.97809
  Beta virt. eigenvalues --    6.99524   7.00008   7.03280   7.04407   7.05061
  Beta virt. eigenvalues --    7.07536   7.11265   7.15151   7.16172   7.18335
  Beta virt. eigenvalues --    7.19766   7.21763   7.23087   7.32633   7.32712
  Beta virt. eigenvalues --    7.34958   7.43424   7.44350   7.46772   7.47846
  Beta virt. eigenvalues --    7.53584   7.54137   7.55332   7.59088   7.64598
  Beta virt. eigenvalues --    7.78006   7.86993   8.07241   8.23134  15.17958
  Beta virt. eigenvalues --   15.72373  15.84506  16.36091  17.16601  17.43934
  Beta virt. eigenvalues --   17.51798  17.79371  17.92604  19.11493  19.24531
          Condensed to atoms (all electrons):
               1          2          3          4          5          6
     1  H    0.503380   0.261916  -0.001518  -0.056613   0.030487   0.008941
     2  C    0.261916   5.752951   0.389655   0.425575  -0.306902   0.169174
     3  H   -0.001518   0.389655   0.398611  -0.020287  -0.025348   0.017721
     4  H   -0.056613   0.425575  -0.020287   0.466982  -0.008143  -0.008582
     5  C    0.030487  -0.306902  -0.025348  -0.008143   5.918767  -0.372052
     6  C    0.008941   0.169174   0.017721  -0.008582  -0.372052   6.219367
     7  H   -0.013024   0.018885   0.003568   0.003670  -0.083370   0.493002
     8  O    0.016530   0.069709  -0.007529  -0.025235  -0.558257   0.047457
     9  O    0.003420  -0.013737  -0.000513  -0.000230   0.174701  -0.386912
    10  H   -0.014611   0.024398   0.000983   0.004601  -0.006095   0.001409
    11  C   -0.022109  -0.016483   0.003077  -0.002840   0.012669  -0.013212
    12  H   -0.000435  -0.006349   0.000238  -0.001010  -0.004017   0.013415
    13  H   -0.001686  -0.002739   0.000082  -0.000168   0.000825  -0.003234
    14  C    0.007171   0.008219  -0.002115  -0.000077  -0.000253  -0.006791
    15  H   -0.001560  -0.001229  -0.000191  -0.000205   0.001676   0.000426
    16  H    0.001146   0.001607  -0.000007   0.000057   0.001313  -0.000359
    17  C    0.010316   0.013673   0.000972   0.000126   0.001059  -0.006040
    18  H    0.000210   0.007805   0.000387   0.000195   0.010708  -0.031780
    19  C    0.001270  -0.002403   0.000651  -0.000117   0.008681  -0.029150
    20  H   -0.000712  -0.001306  -0.000087   0.000022   0.001268  -0.001322
    21  H    0.000235  -0.000044   0.000049  -0.000045  -0.001521   0.001731
    22  O    0.000505   0.000553  -0.000126  -0.000058  -0.003591   0.008938
    23  H    0.000172   0.001945   0.000027   0.000064   0.001381  -0.006369
    24  O    0.017409  -0.025540  -0.000423  -0.001664   0.030804  -0.182146
    25  H   -0.058801  -0.084789  -0.018725   0.004707   0.273889  -0.227542
               7          8          9         10         11         12
     1  H   -0.013024   0.016530   0.003420  -0.014611  -0.022109  -0.000435
     2  C    0.018885   0.069709  -0.013737   0.024398  -0.016483  -0.006349
     3  H    0.003568  -0.007529  -0.000513   0.000983   0.003077   0.000238
     4  H    0.003670  -0.025235  -0.000230   0.004601  -0.002840  -0.001010
     5  C   -0.083370  -0.558257   0.174701  -0.006095   0.012669  -0.004017
     6  C    0.493002   0.047457  -0.386912   0.001409  -0.013212   0.013415
     7  H    0.510764  -0.023156  -0.117234   0.000823   0.000553   0.000180
     8  O   -0.023156   9.390257  -0.015638   0.012568   0.017133   0.005083
     9  O   -0.117234  -0.015638   9.124096   0.000120   0.001484   0.011131
    10  H    0.000823   0.012568   0.000120   0.589337   0.094803   0.054949
    11  C    0.000553   0.017133   0.001484   0.094803   6.186554   0.276694
    12  H    0.000180   0.005083   0.011131   0.054949   0.276694   0.440538
    13  H    0.000116   0.000566  -0.001890  -0.154444   0.614458  -0.074690
    14  C   -0.002561  -0.000429  -0.021424   0.101533  -0.145671   0.056464
    15  H    0.000520  -0.000213  -0.002182  -0.048660  -0.048109  -0.001999
    16  H   -0.000416  -0.000326  -0.000344   0.032092  -0.061734  -0.001383
    17  C    0.005360  -0.013075   0.050681  -0.024875   0.090445  -0.022968
    18  H    0.005580  -0.001485  -0.028776  -0.032159  -0.011406  -0.023141
    19  C   -0.001941  -0.001421   0.013394   0.012189   0.008924   0.002331
    20  H   -0.000550  -0.000182   0.002118   0.002768   0.011016   0.000082
    21  H    0.000342   0.000001   0.001949   0.000155  -0.000150   0.001167
    22  O    0.001727   0.000234   0.001723  -0.001636  -0.004926  -0.000111
    23  H   -0.000266   0.000123  -0.003693   0.000649  -0.001274  -0.000025
    24  O   -0.040003  -0.001355   0.040830  -0.011380   0.018847   0.003429
    25  H   -0.135635   0.007124   0.002291  -0.017874  -0.003039  -0.013064
              13         14         15         16         17         18
     1  H   -0.001686   0.007171  -0.001560   0.001146   0.010316   0.000210
     2  C   -0.002739   0.008219  -0.001229   0.001607   0.013673   0.007805
     3  H    0.000082  -0.002115  -0.000191  -0.000007   0.000972   0.000387
     4  H   -0.000168  -0.000077  -0.000205   0.000057   0.000126   0.000195
     5  C    0.000825  -0.000253   0.001676   0.001313   0.001059   0.010708
     6  C   -0.003234  -0.006791   0.000426  -0.000359  -0.006040  -0.031780
     7  H    0.000116  -0.002561   0.000520  -0.000416   0.005360   0.005580
     8  O    0.000566  -0.000429  -0.000213  -0.000326  -0.013075  -0.001485
     9  O   -0.001890  -0.021424  -0.002182  -0.000344   0.050681  -0.028776
    10  H   -0.154444   0.101533  -0.048660   0.032092  -0.024875  -0.032159
    11  C    0.614458  -0.145671  -0.048109  -0.061734   0.090445  -0.011406
    12  H   -0.074690   0.056464  -0.001999  -0.001383  -0.022968  -0.023141
    13  H    0.667807  -0.167223  -0.002547  -0.031406   0.037502   0.007311
    14  C   -0.167223   6.123573   0.544998   0.443609  -0.233694   0.066503
    15  H   -0.002547   0.544998   0.591918  -0.058546  -0.097396   0.048913
    16  H   -0.031406   0.443609  -0.058546   0.479154  -0.034476  -0.033181
    17  C    0.037502  -0.233694  -0.097396  -0.034476   5.668852   0.319411
    18  H    0.007311   0.066503   0.048913  -0.033181   0.319411   0.862350
    19  C    0.007445  -0.086252  -0.106745   0.021886  -0.700835  -0.258671
    20  H    0.000617  -0.038659  -0.035975   0.001038  -0.054857  -0.009009
    21  H    0.000260  -0.016253  -0.010722   0.004726  -0.024458  -0.074526
    22  O    0.000003  -0.009571   0.003989   0.001678   0.136041   0.001364
    23  H   -0.000436   0.009925   0.000889   0.000767  -0.066285   0.020756
    24  O    0.002390   0.012963  -0.006698  -0.007826  -0.097689  -0.072325
    25  H    0.004288  -0.015048  -0.000135   0.003144  -0.167086  -0.101473
              19         20         21         22         23         24
     1  H    0.001270  -0.000712   0.000235   0.000505   0.000172   0.017409
     2  C   -0.002403  -0.001306  -0.000044   0.000553   0.001945  -0.025540
     3  H    0.000651  -0.000087   0.000049  -0.000126   0.000027  -0.000423
     4  H   -0.000117   0.000022  -0.000045  -0.000058   0.000064  -0.001664
     5  C    0.008681   0.001268  -0.001521  -0.003591   0.001381   0.030804
     6  C   -0.029150  -0.001322   0.001731   0.008938  -0.006369  -0.182146
     7  H   -0.001941  -0.000550   0.000342   0.001727  -0.000266  -0.040003
     8  O   -0.001421  -0.000182   0.000001   0.000234   0.000123  -0.001355
     9  O    0.013394   0.002118   0.001949   0.001723  -0.003693   0.040830
    10  H    0.012189   0.002768   0.000155  -0.001636   0.000649  -0.011380
    11  C    0.008924   0.011016  -0.000150  -0.004926  -0.001274   0.018847
    12  H    0.002331   0.000082   0.001167  -0.000111  -0.000025   0.003429
    13  H    0.007445   0.000617   0.000260   0.000003  -0.000436   0.002390
    14  C   -0.086252  -0.038659  -0.016253  -0.009571   0.009925   0.012963
    15  H   -0.106745  -0.035975  -0.010722   0.003989   0.000889  -0.006698
    16  H    0.021886   0.001038   0.004726   0.001678   0.000767  -0.007826
    17  C   -0.700835  -0.054857  -0.024458   0.136041  -0.066285  -0.097689
    18  H   -0.258671  -0.009009  -0.074526   0.001364   0.020756  -0.072325
    19  C    7.055299   0.440159   0.438939  -0.351743   0.104620   0.056298
    20  H    0.440159   0.472379  -0.047387  -0.009674   0.031242   0.010500
    21  H    0.438939  -0.047387   0.422263   0.030463  -0.028874   0.005169
    22  O   -0.351743  -0.009674   0.030463   8.690124   0.146848  -0.013548
    23  H    0.104620   0.031242  -0.028874   0.146848   0.620863   0.013216
    24  O    0.056298   0.010500   0.005169  -0.013548   0.013216   9.119817
    25  H   -0.035412  -0.011398   0.007827   0.026641  -0.017475   0.029168
              25
     1  H   -0.058801
     2  C   -0.084789
     3  H   -0.018725
     4  H    0.004707
     5  C    0.273889
     6  C   -0.227542
     7  H   -0.135635
     8  O    0.007124
     9  O    0.002291
    10  H   -0.017874
    11  C   -0.003039
    12  H   -0.013064
    13  H    0.004288
    14  C   -0.015048
    15  H   -0.000135
    16  H    0.003144
    17  C   -0.167086
    18  H   -0.101473
    19  C   -0.035412
    20  H   -0.011398
    21  H    0.007827
    22  O    0.026641
    23  H   -0.017475
    24  O    0.029168
    25  H    1.138046
          Atomic-Atomic Spin Densities.
               1          2          3          4          5          6
     1  H    0.012938  -0.016460  -0.000726  -0.001667   0.007121   0.009151
     2  C   -0.016460   0.081900   0.003036   0.002211  -0.027626   0.042532
     3  H   -0.000726   0.003036   0.002713  -0.001278  -0.007664   0.006856
     4  H   -0.001667   0.002211  -0.001278   0.001037   0.003219  -0.001985
     5  C    0.007121  -0.027626  -0.007664   0.003219   0.299054  -0.140908
     6  C    0.009151   0.042532   0.006856  -0.001985  -0.140908   0.606664
     7  H   -0.001238   0.002058   0.000338  -0.000122   0.000581   0.061996
     8  O   -0.000802   0.001569   0.000570  -0.000175  -0.062050   0.006912
     9  O    0.000905  -0.002396  -0.000386  -0.000209  -0.010719  -0.207482
    10  H   -0.001343   0.002782   0.000308   0.000337  -0.001103   0.002986
    11  C    0.000194  -0.001097  -0.000096  -0.000112   0.002264  -0.002231
    12  H    0.001266   0.000667  -0.000038  -0.000037  -0.006360   0.007895
    13  H   -0.000455  -0.000613   0.000001  -0.000030   0.001326  -0.002039
    14  C    0.002456  -0.000017  -0.000359  -0.000100  -0.006233   0.014114
    15  H    0.000116  -0.000177  -0.000084  -0.000026  -0.000042   0.001586
    16  H    0.000085   0.000082   0.000004   0.000003  -0.000334   0.000722
    17  C   -0.000772   0.003352   0.000281   0.000262   0.000583   0.044037
    18  H   -0.000651  -0.000834   0.000052  -0.000068   0.006054  -0.012352
    19  C   -0.001201  -0.000772   0.000121   0.000027   0.003291  -0.018276
    20  H   -0.000187  -0.000110   0.000013   0.000001   0.000305  -0.001825
    21  H   -0.000031   0.000022   0.000012   0.000005   0.000130   0.000152
    22  O    0.000179   0.000274   0.000012   0.000006  -0.000578   0.004057
    23  H    0.000190   0.000243  -0.000026  -0.000004  -0.000831   0.004347
    24  O   -0.001758  -0.010346  -0.000872   0.000123   0.025479  -0.141252
    25  H   -0.001328  -0.014045  -0.004182   0.000744   0.055700  -0.131536
               7          8          9         10         11         12
     1  H   -0.001238  -0.000802   0.000905  -0.001343   0.000194   0.001266
     2  C    0.002058   0.001569  -0.002396   0.002782  -0.001097   0.000667
     3  H    0.000338   0.000570  -0.000386   0.000308  -0.000096  -0.000038
     4  H   -0.000122  -0.000175  -0.000209   0.000337  -0.000112  -0.000037
     5  C    0.000581  -0.062050  -0.010719  -0.001103   0.002264  -0.006360
     6  C    0.061996   0.006912  -0.207482   0.002986  -0.002231   0.007895
     7  H    0.046932  -0.002349  -0.015326   0.000447  -0.000115  -0.000091
     8  O   -0.002349   0.160248   0.023426  -0.000524  -0.000934   0.001480
     9  O   -0.015326   0.023426   1.035245  -0.002368  -0.001687   0.003364
    10  H    0.000447  -0.000524  -0.002368   0.006784  -0.002885   0.002783
    11  C   -0.000115  -0.000934  -0.001687  -0.002885   0.010375  -0.006824
    12  H   -0.000091   0.001480   0.003364   0.002783  -0.006824   0.009576
    13  H   -0.000140  -0.000157  -0.000086  -0.002970   0.000675  -0.006556
    14  C    0.000141   0.002177   0.002889   0.005517  -0.003337   0.009426
    15  H    0.000148   0.000009  -0.000290  -0.001308   0.000071  -0.000196
    16  H    0.000021   0.000122  -0.000034   0.000044  -0.000502   0.000035
    17  C    0.000576  -0.002398  -0.028381  -0.004603  -0.001151  -0.003004
    18  H    0.000065  -0.000917   0.000169   0.000898   0.003197  -0.003818
    19  C   -0.001140  -0.000351   0.003769   0.000005   0.001120  -0.002321
    20  H   -0.000095  -0.000019   0.000321   0.000106   0.000456  -0.000182
    21  H   -0.000012  -0.000043  -0.000291  -0.000158  -0.000441   0.000046
    22  O    0.000401   0.000008  -0.001181  -0.000114  -0.000215   0.000145
    23  H    0.000114   0.000042  -0.001021  -0.000094  -0.000042   0.000134
    24  O   -0.010109  -0.000430   0.020013  -0.003836  -0.000897  -0.003042
    25  H    0.009817  -0.002139   0.027253  -0.001830   0.002765  -0.004297
              13         14         15         16         17         18
     1  H   -0.000455   0.002456   0.000116   0.000085  -0.000772  -0.000651
     2  C   -0.000613  -0.000017  -0.000177   0.000082   0.003352  -0.000834
     3  H    0.000001  -0.000359  -0.000084   0.000004   0.000281   0.000052
     4  H   -0.000030  -0.000100  -0.000026   0.000003   0.000262  -0.000068
     5  C    0.001326  -0.006233  -0.000042  -0.000334   0.000583   0.006054
     6  C   -0.002039   0.014114   0.001586   0.000722   0.044037  -0.012352
     7  H   -0.000140   0.000141   0.000148   0.000021   0.000576   0.000065
     8  O   -0.000157   0.002177   0.000009   0.000122  -0.002398  -0.000917
     9  O   -0.000086   0.002889  -0.000290  -0.000034  -0.028381   0.000169
    10  H   -0.002970   0.005517  -0.001308   0.000044  -0.004603   0.000898
    11  C    0.000675  -0.003337   0.000071  -0.000502  -0.001151   0.003197
    12  H   -0.006556   0.009426  -0.000196   0.000035  -0.003004  -0.003818
    13  H    0.010418  -0.010681  -0.001271  -0.000466   0.006394   0.000461
    14  C   -0.010681   0.030377  -0.004818   0.007372   0.009929  -0.013814
    15  H   -0.001271  -0.004818   0.004075   0.001036   0.000603   0.000386
    16  H   -0.000466   0.007372   0.001036   0.002157  -0.002046  -0.001131
    17  C    0.006394   0.009929   0.000603  -0.002046  -0.022718   0.009582
    18  H    0.000461  -0.013814   0.000386  -0.001131   0.009582   0.053673
    19  C    0.001588  -0.015785  -0.001098  -0.004577   0.006502   0.010705
    20  H    0.000191  -0.002991  -0.000350  -0.001058   0.000746   0.000861
    21  H    0.000125   0.002541   0.000061  -0.000201   0.002116   0.000175
    22  O   -0.000048   0.001454   0.000173   0.000136   0.002820  -0.000267
    23  H   -0.000060   0.001698   0.000035   0.000119   0.002579  -0.002277
    24  O    0.001073   0.001929   0.001443   0.000367  -0.050123   0.021450
    25  H    0.002152  -0.008560   0.000159  -0.000933  -0.009521  -0.007601
              19         20         21         22         23         24
     1  H   -0.001201  -0.000187  -0.000031   0.000179   0.000190  -0.001758
     2  C   -0.000772  -0.000110   0.000022   0.000274   0.000243  -0.010346
     3  H    0.000121   0.000013   0.000012   0.000012  -0.000026  -0.000872
     4  H    0.000027   0.000001   0.000005   0.000006  -0.000004   0.000123
     5  C    0.003291   0.000305   0.000130  -0.000578  -0.000831   0.025479
     6  C   -0.018276  -0.001825   0.000152   0.004057   0.004347  -0.141252
     7  H   -0.001140  -0.000095  -0.000012   0.000401   0.000114  -0.010109
     8  O   -0.000351  -0.000019  -0.000043   0.000008   0.000042  -0.000430
     9  O    0.003769   0.000321  -0.000291  -0.001181  -0.001021   0.020013
    10  H    0.000005   0.000106  -0.000158  -0.000114  -0.000094  -0.003836
    11  C    0.001120   0.000456  -0.000441  -0.000215  -0.000042  -0.000897
    12  H   -0.002321  -0.000182   0.000046   0.000145   0.000134  -0.003042
    13  H    0.001588   0.000191   0.000125  -0.000048  -0.000060   0.001073
    14  C   -0.015785  -0.002991   0.002541   0.001454   0.001698   0.001929
    15  H   -0.001098  -0.000350   0.000061   0.000173   0.000035   0.001443
    16  H   -0.004577  -0.001058  -0.000201   0.000136   0.000119   0.000367
    17  C    0.006502   0.000746   0.002116   0.002820   0.002579  -0.050123
    18  H    0.010705   0.000861   0.000175  -0.000267  -0.002277   0.021450
    19  C    0.045916   0.002510  -0.004447  -0.004681  -0.002112  -0.009656
    20  H    0.002510   0.000541   0.000489  -0.000583  -0.000695  -0.001790
    21  H   -0.004447   0.000489   0.000733   0.000477   0.000334  -0.000882
    22  O   -0.004681  -0.000583   0.000477   0.002379   0.000223  -0.002050
    23  H   -0.002112  -0.000695   0.000334   0.000223   0.002570  -0.002039
    24  O   -0.009656  -0.001790  -0.000882  -0.002050  -0.002039   0.786628
    25  H    0.007441   0.001255  -0.000198  -0.001341  -0.002082  -0.003259
              25
     1  H   -0.001328
     2  C   -0.014045
     3  H   -0.004182
     4  H    0.000744
     5  C    0.055700
     6  C   -0.131536
     7  H    0.009817
     8  O   -0.002139
     9  O    0.027253
    10  H   -0.001830
    11  C    0.002765
    12  H   -0.004297
    13  H    0.002152
    14  C   -0.008560
    15  H    0.000159
    16  H   -0.000933
    17  C   -0.009521
    18  H   -0.007601
    19  C    0.007441
    20  H    0.001255
    21  H   -0.000198
    22  O   -0.001341
    23  H   -0.002082
    24  O   -0.003259
    25  H   -0.031797
 Mulliken charges and spin densities:
               1          2
     1  H    0.307958   0.005983
     2  C   -0.684545   0.066232
     3  H    0.260848  -0.001392
     4  H    0.219275   0.002162
     5  C    0.901323   0.140660
     6  C    0.293912   0.154120
     7  H    0.373066   0.092897
     8  O   -0.918485   0.123274
     9  O   -0.835366   0.845497
    10  H    0.378358  -0.000138
    11  C   -1.005705  -0.001450
    12  H    0.283490   0.000052
    13  H    0.096795  -0.001168
    14  C   -0.628939   0.025324
    15  H    0.229782   0.000243
    16  H    0.237788   0.001024
    17  C    1.209294  -0.034353
    18  H    0.326443   0.063997
    19  C   -0.597395   0.016578
    20  H    0.237907  -0.002091
    21  H    0.288703   0.000714
    22  O   -0.655846   0.001686
    23  H    0.171211   0.001346
    24  O   -0.900242   0.616166
    25  H    0.410371  -0.117364
 Sum of Mulliken charges =   0.00000   2.00000
 Mulliken charges and spin densities with hydrogens summed into heavy atoms:
               1          2
     2  C    0.103536   0.072986
     5  C    0.901323   0.140660
     6  C    1.077348   0.129654
     8  O   -0.918485   0.123274
     9  O   -0.835366   0.845497
    11  C   -0.247062  -0.002704
    14  C   -0.161369   0.026591
    17  C    1.535737   0.029644
    19  C   -0.070785   0.015201
    22  O   -0.484635   0.003032
    24  O   -0.900242   0.616166
 APT charges:
               1
     1  H    0.059798
     2  C   -0.090527
     3  H    0.028687
     4  H    0.028664
     5  C    1.100257
     6  C   -0.023923
     7  H    0.077029
     8  O   -0.711138
     9  O   -0.182340
    10  H   -0.021220
    11  C    0.034225
    12  H   -0.002415
    13  H   -0.015336
    14  C    0.051170
    15  H   -0.029062
    16  H   -0.030454
    17  C    0.285220
    18  H    0.022962
    19  C    0.514932
    20  H   -0.077548
    21  H   -0.037558
    22  O   -0.628051
    23  H    0.284110
    24  O   -0.155184
    25  H   -0.482296
 Sum of APT charges =   0.00000
 APT charges with hydrogens summed into heavy atoms:
               1
     2  C    0.026622
     5  C    1.100257
     6  C   -0.429190
     8  O   -0.711138
     9  O   -0.182340
    11  C   -0.004746
    14  C   -0.008347
    17  C    0.308182
    19  C    0.399825
    22  O   -0.343941
    24  O   -0.155184
 Electronic spatial extent (au):  <R**2>=           2251.6766
 Charge=              0.0000 electrons
 Dipole moment (field-independent basis, Debye):
    X=             -1.8780    Y=              0.3701    Z=              2.7817  Tot=              3.3767
 Quadrupole moment (field-independent basis, Debye-Ang):
   XX=            -74.0776   YY=            -65.2074   ZZ=            -69.5390
   XY=             10.6735   XZ=             -7.8645   YZ=             -2.8774
 Traceless Quadrupole moment (field-independent basis, Debye-Ang):
   XX=             -4.4696   YY=              4.4005   ZZ=              0.0690
   XY=             10.6735   XZ=             -7.8645   YZ=             -2.8774
 Octapole moment (field-independent basis, Debye-Ang**2):
  XXX=             -9.7670  YYY=            -14.0496  ZZZ=              6.1933  XYY=            -16.3773
  XXY=              9.2522  XXZ=             20.6981  XZZ=              0.1624  YZZ=             -0.6300
  YYZ=              4.0182  XYZ=             -2.6613
 Hexadecapole moment (field-independent basis, Debye-Ang**3):
 XXXX=          -1970.3823 YYYY=           -655.5346 ZZZZ=           -374.7226 XXXY=             91.1542
 XXXZ=            -53.3441 YYYX=             16.4289 YYYZ=             -8.3409 ZZZX=             -8.2138
 ZZZY=             -5.6402 XXYY=           -448.7736 XXZZ=           -345.8541 YYZZ=           -172.8142
 XXYZ=             -5.3432 YYXZ=             10.0268 ZZXY=             -7.2064
 N-N= 6.613040279272D+02 E-N=-2.670232682622D+03  KE= 5.726555439480D+02
  Exact polarizability: 169.683   5.372 108.049   3.060   6.060 108.083
 Approx polarizability: 138.207   0.538 112.659   5.381   4.744 131.457
                          Isotropic Fermi Contact Couplings
        Atom                 a.u.       MegaHertz       Gauss      10(-4) cm-1
     1  H(1)              -0.00062      -1.39364      -0.49729      -0.46487
     2  C(13)              0.02565      14.41673       5.14425       4.80890
     3  H(1)              -0.00098      -2.18960      -0.78130      -0.73037
     4  H(1)               0.00213       4.74929       1.69466       1.58419
     5  C(13)              0.05564      31.27547      11.15986      10.43237
     6  C(13)              0.02042      11.47644       4.09508       3.82813
     7  H(1)               0.04780     106.82290      38.11707      35.63228
     8  O(17)              0.00702      -2.12678      -0.75889      -0.70942
     9  O(17)              0.04708     -14.26840      -5.09132      -4.75943
    10  H(1)               0.00011       0.23875       0.08519       0.07964
    11  C(13)             -0.00032      -0.18222      -0.06502      -0.06078
    12  H(1)               0.00010       0.21399       0.07636       0.07138
    13  H(1)               0.00001       0.01816       0.00648       0.00606
    14  C(13)              0.00528       2.96958       1.05962       0.99055
    15  H(1)               0.00006       0.12599       0.04495       0.04202
    16  H(1)               0.00023       0.50331       0.17959       0.16788
    17  C(13)             -0.02080     -11.69035      -4.17141      -3.89948
    18  H(1)               0.02753      61.53830      21.95840      20.52697
    19  C(13)              0.01611       9.05645       3.23157       3.02091
    20  H(1)               0.00012       0.26422       0.09428       0.08814
    21  H(1)               0.00026       0.58995       0.21051       0.19679
    22  O(17)              0.00234      -0.71032      -0.25346      -0.23694
    23  H(1)               0.00025       0.56844       0.20283       0.18961
    24  O(17)              0.05867     -17.78402      -6.34578      -5.93211
    25  H(1)              -0.00137      -3.05861      -1.09139      -1.02024
 --------------------------------------------------------
       Center         ----  Spin Dipole Couplings  ----
                      3XX-RR        3YY-RR        3ZZ-RR
 --------------------------------------------------------
     1   Atom        0.003572     -0.008994      0.005421
     2   Atom       -0.038870     -0.046406      0.085276
     3   Atom       -0.004975     -0.002709      0.007684
     4   Atom        0.003134     -0.006112      0.002977
     5   Atom        0.072713     -0.033975     -0.038737
     6   Atom        0.097855     -0.095502     -0.002353
     7   Atom       -0.005794      0.020937     -0.015143
     8   Atom       -0.002805     -0.021299      0.024105
     9   Atom       -0.313599      1.868653     -1.555053
    10   Atom       -0.003296      0.008588     -0.005292
    11   Atom       -0.003752      0.008174     -0.004422
    12   Atom       -0.005577      0.011096     -0.005519
    13   Atom       -0.002491      0.005210     -0.002719
    14   Atom       -0.009328      0.019437     -0.010109
    15   Atom       -0.003284      0.007927     -0.004643
    16   Atom       -0.001062      0.003349     -0.002286
    17   Atom        0.018406     -0.021024      0.002618
    18   Atom        0.003942     -0.014665      0.010723
    19   Atom        0.043825     -0.019852     -0.023973
    20   Atom        0.010500     -0.006662     -0.003838
    21   Atom        0.006336     -0.005470     -0.000866
    22   Atom        0.009895     -0.008922     -0.000973
    23   Atom        0.004930      0.002167     -0.007097
    24   Atom        0.462295     -0.670756      0.208461
    25   Atom        0.057817     -0.054878     -0.002940
 --------------------------------------------------------
                        XY            XZ            YZ
 --------------------------------------------------------
     1   Atom        0.000268     -0.001407      0.008831
     2   Atom       -0.001289     -0.012170      0.002309
     3   Atom        0.000044     -0.006456     -0.004655
     4   Atom       -0.006350     -0.005666      0.002916
     5   Atom       -0.137844     -0.131699      0.085905
     6   Atom        0.016899      0.157044      0.057789
     7   Atom        0.022400     -0.002336     -0.019667
     8   Atom       -0.202285     -0.275951      0.221150
     9   Atom       -1.017074      0.228987      0.580120
    10   Atom       -0.002644      0.001623      0.003199
    11   Atom        0.000795      0.002015     -0.000087
    12   Atom        0.002135      0.001491     -0.001989
    13   Atom        0.000368      0.000469     -0.000211
    14   Atom        0.006799     -0.000482     -0.006854
    15   Atom        0.006143      0.001065      0.001180
    16   Atom        0.004980     -0.001391     -0.002734
    17   Atom        0.035407      0.013505      0.001649
    18   Atom        0.012637      0.003264      0.003937
    19   Atom       -0.019585     -0.004514     -0.000280
    20   Atom        0.002966      0.002295      0.001340
    21   Atom        0.001581     -0.004191     -0.001209
    22   Atom       -0.002421      0.010096      0.003308
    23   Atom       -0.010702      0.001867      0.000730
    24   Atom        0.969625      1.568413      0.898048
    25   Atom        0.064433      0.101183      0.042459
 --------------------------------------------------------


 ---------------------------------------------------------------------------------
              Anisotropic Spin Dipole Couplings in Principal Axis System
 ---------------------------------------------------------------------------------

       Atom             a.u.   MegaHertz   Gauss  10(-4) cm-1        Axes

              Baa    -0.0132    -7.058    -2.518    -2.354 -0.0505  0.9012 -0.4305
     1 H(1)   Bbb     0.0034     1.814     0.647     0.605  0.9819  0.1236  0.1436
              Bcc     0.0098     5.243     1.871     1.749 -0.1826  0.4155  0.8911
 
              Baa    -0.0466    -6.256    -2.232    -2.087  0.1602  0.9871 -0.0025
     2 C(13)  Bbb    -0.0399    -5.352    -1.910    -1.785  0.9823 -0.1592  0.0985
              Bcc     0.0865    11.608     4.142     3.872 -0.0968  0.0182  0.9951
 
              Baa    -0.0084    -4.457    -1.590    -1.487  0.8280  0.3529  0.4357
     3 H(1)   Bbb    -0.0033    -1.785    -0.637    -0.595 -0.4411  0.8898  0.1174
              Bcc     0.0117     6.242     2.227     2.082 -0.3463 -0.2894  0.8924
 
              Baa    -0.0093    -4.985    -1.779    -1.663  0.4525  0.8918 -0.0030
     4 H(1)   Bbb    -0.0019    -1.025    -0.366    -0.342  0.5446 -0.2737  0.7928
              Bcc     0.0113     6.011     2.145     2.005  0.7061 -0.3603 -0.6095
 
              Baa    -0.1300   -17.447    -6.226    -5.820  0.6780  0.6202  0.3946
     5 C(13)  Bbb    -0.1221   -16.388    -5.847    -5.466  0.1001 -0.6097  0.7863
              Bcc     0.2521    33.835    12.073    11.286  0.7282 -0.4936 -0.4755
 
              Baa    -0.1469   -19.718    -7.036    -6.577 -0.3886 -0.6289  0.6734
     6 C(13)  Bbb    -0.0730    -9.792    -3.494    -3.266 -0.4771  0.7626  0.4369
              Bcc     0.2199    29.510    10.530     9.843  0.7883  0.1515  0.5964
 
              Baa    -0.0273   -14.572    -5.200    -4.861 -0.4491  0.5081  0.7349
     7 H(1)   Bbb    -0.0125    -6.680    -2.384    -2.228  0.7828 -0.1727  0.5978
              Bcc     0.0398    21.252     7.583     7.089  0.4307  0.8438 -0.3202
 
              Baa    -0.2661    19.253     6.870     6.422  0.6943 -0.0731  0.7160
     8 O(17)  Bbb    -0.2037    14.741     5.260     4.917  0.4183  0.8505 -0.3189
              Bcc     0.4698   -33.993   -12.130   -11.339 -0.5856  0.5209  0.6211
 
              Baa    -1.7769   128.573    45.878    42.887 -0.3059 -0.2323  0.9233
     9 O(17)  Bbb    -0.5467    39.560    14.116    13.196  0.8860  0.2853  0.3654
              Bcc     2.3236  -168.133   -59.994   -56.083 -0.3483  0.9299  0.1185
 
              Baa    -0.0073    -3.873    -1.382    -1.292 -0.5056 -0.2510  0.8255
    10 H(1)   Bbb    -0.0024    -1.294    -0.462    -0.432  0.8452  0.0483  0.5323
              Bcc     0.0097     5.167     1.844     1.724 -0.1735  0.9668  0.1877
 
              Baa    -0.0062    -0.826    -0.295    -0.275 -0.6502  0.0407  0.7587
    11 C(13)  Bbb    -0.0021    -0.278    -0.099    -0.093  0.7568 -0.0532  0.6514
              Bcc     0.0082     1.104     0.394     0.368  0.0669  0.9978  0.0038
 
              Baa    -0.0075    -4.000    -1.427    -1.334  0.7077 -0.1550 -0.6893
    12 H(1)   Bbb    -0.0041    -2.164    -0.772    -0.722  0.6973 -0.0042  0.7168
              Bcc     0.0116     6.164     2.200     2.056  0.1140  0.9879 -0.1051
 
              Baa    -0.0031    -1.657    -0.591    -0.553 -0.6233  0.0474  0.7805
    13 H(1)   Bbb    -0.0021    -1.134    -0.405    -0.378  0.7806 -0.0213  0.6246
              Bcc     0.0052     2.792     0.996     0.931  0.0462  0.9987 -0.0237
 
              Baa    -0.0123    -1.645    -0.587    -0.549 -0.5346  0.2866  0.7950
    14 C(13)  Bbb    -0.0101    -1.359    -0.485    -0.453  0.8190 -0.0560  0.5710
              Bcc     0.0224     3.004     1.072     1.002  0.2082  0.9564 -0.2048
 
              Baa    -0.0062    -3.294    -1.175    -1.099  0.8734 -0.3524 -0.3363
    15 H(1)   Bbb    -0.0046    -2.461    -0.878    -0.821  0.2714 -0.2211  0.9367
              Bcc     0.0108     5.755     2.053     1.920  0.4044  0.9094  0.0975
 
              Baa    -0.0044    -2.341    -0.835    -0.781  0.7714 -0.5850 -0.2504
    16 H(1)   Bbb    -0.0032    -1.681    -0.600    -0.561  0.3751  0.1002  0.9215
              Bcc     0.0075     4.022     1.435     1.341  0.5140  0.8048 -0.2968
 
              Baa    -0.0425    -5.705    -2.036    -1.903 -0.5191  0.8456  0.1244
    17 C(13)  Bbb    -0.0006    -0.078    -0.028    -0.026 -0.1929 -0.2577  0.9468
              Bcc     0.0431     5.783     2.064     1.929  0.8327  0.4674  0.2969
 
              Baa    -0.0212   -11.304    -4.034    -3.771 -0.4415  0.8949 -0.0652
    18 H(1)   Bbb     0.0059     3.152     1.125     1.051 -0.6717 -0.2814  0.6853
              Bcc     0.0153     8.153     2.909     2.719  0.5949  0.3464  0.7253
 
              Baa    -0.0264    -3.544    -1.265    -1.182  0.2554  0.7863  0.5626
    19 C(13)  Bbb    -0.0232    -3.113    -1.111    -1.038 -0.1067 -0.5554  0.8247
              Bcc     0.0496     6.658     2.376     2.221  0.9609 -0.2707 -0.0579
 
              Baa    -0.0074    -3.965    -1.415    -1.323 -0.1222  0.9530 -0.2772
    20 H(1)   Bbb    -0.0040    -2.119    -0.756    -0.707 -0.2014  0.2497  0.9471
              Bcc     0.0114     6.085     2.171     2.030  0.9719  0.1715  0.1614
 
              Baa    -0.0058    -3.096    -1.105    -1.033 -0.0633  0.9804  0.1864
    21 H(1)   Bbb    -0.0027    -1.455    -0.519    -0.485  0.4356 -0.1409  0.8890
              Bcc     0.0085     4.551     1.624     1.518  0.8979  0.1375 -0.4182
 
              Baa    -0.0122     0.880     0.314     0.293  0.3275  0.7839 -0.5274
    22 O(17)  Bbb    -0.0038     0.273     0.097     0.091 -0.3918  0.6206  0.6792
              Bcc     0.0159    -1.153    -0.411    -0.385  0.8598 -0.0158  0.5104
 
              Baa    -0.0090    -4.786    -1.708    -1.596 -0.4944 -0.5207  0.6960
    23 H(1)   Bbb    -0.0054    -2.886    -1.030    -0.963  0.4348  0.5451  0.7168
              Bcc     0.0144     7.672     2.737     2.559  0.7526 -0.6570  0.0431
 
              Baa    -1.2387    89.634    31.984    29.899 -0.5983 -0.2039  0.7749
    24 O(17)  Bbb    -1.2271    88.789    31.682    29.617 -0.4283  0.8987 -0.0943
              Bcc     2.4658  -178.423   -63.666   -59.515  0.6772  0.3883  0.6250
 
              Baa    -0.0850   -45.327   -16.174   -15.120 -0.5399  0.8037  0.2500
    25 H(1)   Bbb    -0.0757   -40.379   -14.408   -13.469 -0.3635 -0.4905  0.7920
              Bcc     0.1606    85.707    30.582    28.589  0.7592  0.3367  0.5570
 

 ---------------------------------------------------------------------------------

 Calling FoFJK, ICntrl=    100127 FMM=F ISym2X=0 I1Cent= 0 IOpClX= 1 NMat=1 NMatS=1 NMatT=0.
 ***** Axes restored to original set *****
 -------------------------------------------------------------------
 Center     Atomic                   Forces (Hartrees/Bohr)
 Number     Number              X              Y              Z
 -------------------------------------------------------------------
      1        1           0.000001167    0.000005500    0.000021986
      2        6          -0.000031454   -0.000031382   -0.000004944
      3        1           0.000008424   -0.000011189    0.000018411
      4        1          -0.000020292    0.000000228    0.000012391
      5        6           0.000288760   -0.000206007    0.000728352
      6        6           0.000043462   -0.000247595    0.000391504
      7        1           0.000001161   -0.000037927    0.000038269
      8        8          -0.000450503    0.000365919   -0.000565500
      9        8           0.000144370    0.000094693   -0.000667684
     10        1           0.000003026    0.000017047    0.000004829
     11        6           0.000000398    0.000002488   -0.000011517
     12        1          -0.000008420   -0.000008968   -0.000011952
     13        1          -0.000001069    0.000026048   -0.000001001
     14        6          -0.000004308    0.000002121   -0.000021674
     15        1          -0.000000215    0.000006161    0.000027266
     16        1           0.000022513    0.000011765   -0.000008268
     17        6           0.000032672    0.000035906   -0.000003400
     18        1          -0.000014981   -0.000028598   -0.000020414
     19        6           0.000000597   -0.000025813   -0.000031862
     20        1           0.000016269    0.000003097    0.000009924
     21        1          -0.000001021    0.000016926   -0.000011915
     22        8           0.000069015    0.000008465    0.000013524
     23        1          -0.000059223   -0.000026817   -0.000006798
     24        8          -0.000021926    0.000008431    0.000068950
     25        1          -0.000018421    0.000019503    0.000031524
 -------------------------------------------------------------------
 Cartesian Forces:  Max     0.000728352 RMS     0.000164827
 FormGI is forming the generalized inverse of G from B-inverse, IUseBI=4.

 GradGradGradGradGradGradGradGradGradGradGradGradGradGradGradGradGradGrad
 Berny optimization.
 Internal  Forces:  Max     0.000803289 RMS     0.000108031
 Search for a saddle point.
 Step number   1 out of a maximum of  125
 All quantities printed in internal units (Hartrees-Bohrs-Radians)
 Swapping is turned off.
 Second derivative matrix not updated -- analytic derivatives used.
 ITU=  0
     Eigenvalues ---   -0.03717   0.00063   0.00107   0.00171   0.00235
     Eigenvalues ---    0.00297   0.00368   0.00664   0.01001   0.02549
     Eigenvalues ---    0.03103   0.03411   0.03723   0.03872   0.04336
     Eigenvalues ---    0.04526   0.04594   0.04950   0.05057   0.05177
     Eigenvalues ---    0.05253   0.05531   0.05825   0.06240   0.06450
     Eigenvalues ---    0.07101   0.07562   0.10183   0.10501   0.11076
     Eigenvalues ---    0.12090   0.12277   0.13273   0.13535   0.13629
     Eigenvalues ---    0.13765   0.13970   0.15385   0.15732   0.16696
     Eigenvalues ---    0.18244   0.18576   0.19794   0.20152   0.22341
     Eigenvalues ---    0.23430   0.24944   0.25304   0.28750   0.29617
     Eigenvalues ---    0.29685   0.29933   0.30614   0.31529   0.31857
     Eigenvalues ---    0.33106   0.33755   0.33817   0.33900   0.34261
     Eigenvalues ---    0.34385   0.34701   0.34983   0.35411   0.39426
     Eigenvalues ---    0.40314   0.52184   0.53643   0.96764
 Eigenvectors required to have negative eigenvalues:
                          R24       R9        A42       R8        R19
   1                    0.86857  -0.35407  -0.22337   0.10210  -0.07438
                          R5        D10       D7        A14       A32
   1                   -0.07208   0.07054   0.06394   0.05820  -0.05175
 RFO step:  Lambda0=1.148307248D-07 Lambda=-5.49635288D-06.
 Linear search not attempted -- option 19 set.
 Iteration  1 RMS(Cart)=  0.00475244 RMS(Int)=  0.00001278
 Iteration  2 RMS(Cart)=  0.00002220 RMS(Int)=  0.00000029
 Iteration  3 RMS(Cart)=  0.00000000 RMS(Int)=  0.00000029
 Variable       Old X    -DE/DX   Delta X   Delta X   Delta X     New X
                                 (Linear)    (Quad)   (Total)
    R1        2.06014   0.00001   0.00000   0.00021   0.00021   2.06035
    R2        2.06013   0.00002   0.00000  -0.00013  -0.00013   2.05999
    R3        2.05157   0.00002   0.00000   0.00007   0.00007   2.05164
    R4        2.83672   0.00005   0.00000  -0.00010  -0.00010   2.83662
    R5        3.08490   0.00030   0.00000   0.00102   0.00102   3.08592
    R6        2.22944   0.00080   0.00000   0.00082   0.00082   2.23027
    R7        2.09362   0.00004   0.00000  -0.00017  -0.00017   2.09345
    R8        2.41751   0.00069   0.00000   0.00112   0.00112   2.41862
    R9        2.24357   0.00004   0.00000   0.00060   0.00060   2.24417
   R10        2.06000   0.00000   0.00000   0.00007   0.00007   2.06007
   R11        2.06225   0.00002   0.00000   0.00003   0.00003   2.06229
   R12        2.05840   0.00003   0.00000   0.00008   0.00008   2.05847
   R13        2.87574   0.00002   0.00000   0.00004   0.00004   2.87578
   R14        2.06493   0.00003   0.00000   0.00007   0.00007   2.06500
   R15        2.06501   0.00002   0.00000   0.00006   0.00006   2.06507
   R16        2.88371   0.00006   0.00000   0.00005   0.00005   2.88375
   R17        2.09236   0.00003   0.00000   0.00018   0.00018   2.09254
   R18        2.89897   0.00003   0.00000   0.00002   0.00002   2.89900
   R19        2.61765   0.00010   0.00000   0.00022   0.00022   2.61787
   R20        2.07400   0.00002   0.00000   0.00006   0.00006   2.07406
   R21        2.05964   0.00001   0.00000   0.00006   0.00006   2.05970
   R22        2.65326   0.00002   0.00000   0.00004   0.00004   2.65330
   R23        1.81568   0.00004   0.00000   0.00012   0.00012   1.81580
   R24        2.70878   0.00004   0.00000  -0.00092  -0.00092   2.70786
    A1        1.86916  -0.00002   0.00000   0.00015   0.00015   1.86931
    A2        1.93961  -0.00001   0.00000  -0.00084  -0.00084   1.93877
    A3        1.89720   0.00003   0.00000  -0.00115  -0.00115   1.89605
    A4        1.93312  -0.00001   0.00000   0.00044   0.00044   1.93356
    A5        1.91191   0.00001   0.00000   0.00142   0.00142   1.91333
    A6        1.91204   0.00000   0.00000  -0.00002  -0.00002   1.91201
    A7        1.93219   0.00010   0.00000   0.00008   0.00007   1.93226
    A8        2.21992   0.00004   0.00000   0.00001   0.00001   2.21993
    A9        2.13108  -0.00015   0.00000  -0.00009  -0.00009   2.13099
   A10        1.75108  -0.00003   0.00000   0.00129   0.00129   1.75237
   A11        1.99595   0.00004   0.00000   0.00066   0.00066   1.99661
   A12        1.79653  -0.00004   0.00000  -0.00241  -0.00241   1.79412
   A13        1.99773   0.00000   0.00000   0.00009   0.00009   1.99782
   A14        1.90599   0.00002   0.00000   0.00021   0.00021   1.90620
   A15        1.99201   0.00000   0.00000   0.00005   0.00005   1.99206
   A16        1.88637   0.00000   0.00000  -0.00009  -0.00009   1.88628
   A17        1.87571  -0.00001   0.00000   0.00003   0.00003   1.87574
   A18        1.93316   0.00000   0.00000  -0.00006  -0.00006   1.93310
   A19        1.88405   0.00000   0.00000   0.00003   0.00003   1.88408
   A20        1.93946   0.00000   0.00000   0.00010   0.00010   1.93956
   A21        1.94263   0.00000   0.00000  -0.00002  -0.00002   1.94261
   A22        1.92276  -0.00002   0.00000  -0.00008  -0.00008   1.92268
   A23        1.91678  -0.00002   0.00000   0.00021   0.00021   1.91700
   A24        1.96950   0.00007   0.00000   0.00000   0.00000   1.96950
   A25        1.86546   0.00001   0.00000  -0.00001  -0.00001   1.86544
   A26        1.89773  -0.00002   0.00000  -0.00016  -0.00016   1.89757
   A27        1.88837  -0.00002   0.00000   0.00003   0.00003   1.88840
   A28        1.88810   0.00001   0.00000   0.00010   0.00010   1.88820
   A29        1.97102  -0.00004   0.00000   0.00011   0.00011   1.97114
   A30        1.96720   0.00007   0.00000  -0.00020  -0.00020   1.96700
   A31        1.86050   0.00000   0.00000  -0.00007  -0.00007   1.86043
   A32        1.87471  -0.00001   0.00000  -0.00026  -0.00026   1.87445
   A33        1.89684  -0.00003   0.00000   0.00031   0.00031   1.89714
   A34        1.89785  -0.00001   0.00000   0.00009   0.00009   1.89794
   A35        1.91521  -0.00001   0.00000  -0.00014  -0.00014   1.91507
   A36        1.94597   0.00002   0.00000   0.00001   0.00001   1.94598
   A37        1.88729   0.00000   0.00000  -0.00004  -0.00004   1.88725
   A38        1.94008   0.00000   0.00000  -0.00013  -0.00013   1.93995
   A39        1.87648   0.00000   0.00000   0.00021   0.00021   1.87669
   A40        1.85220   0.00002   0.00000  -0.00008  -0.00008   1.85213
   A41        1.84196   0.00002   0.00000   0.00001   0.00001   1.84196
   A42        2.83675  -0.00002   0.00000   0.00022   0.00022   2.83697
    D1        1.13589   0.00001   0.00000   0.01082   0.01082   1.14671
    D2       -2.00399   0.00000   0.00000   0.01348   0.01348  -1.99051
    D3       -0.90109   0.00001   0.00000   0.01050   0.01050  -0.89059
    D4        2.24221   0.00000   0.00000   0.01316   0.01316   2.25538
    D5       -3.02484   0.00002   0.00000   0.00906   0.00906  -3.01578
    D6        0.11846   0.00000   0.00000   0.01173   0.01173   0.13019
    D7        1.33502  -0.00005   0.00000  -0.00926  -0.00926   1.32575
    D8       -2.80151  -0.00005   0.00000  -0.00796  -0.00796  -2.80948
    D9       -0.63091  -0.00005   0.00000  -0.00920  -0.00920  -0.64011
   D10       -1.80819  -0.00004   0.00000  -0.01177  -0.01177  -1.81995
   D11        0.33847  -0.00004   0.00000  -0.01047  -0.01047   0.32800
   D12        2.50907  -0.00004   0.00000  -0.01171  -0.01171   2.49736
   D13       -1.51043  -0.00007   0.00000   0.00194   0.00194  -1.50849
   D14        2.92356  -0.00003   0.00000   0.00146   0.00146   2.92502
   D15        0.66276  -0.00005   0.00000   0.00110   0.00110   0.66387
   D16       -1.02488   0.00000   0.00000   0.00047   0.00047  -1.02442
   D17       -3.07509   0.00001   0.00000   0.00040   0.00040  -3.07469
   D18        1.09973   0.00001   0.00000   0.00021   0.00021   1.09994
   D19       -3.12192  -0.00001   0.00000   0.00055   0.00055  -3.12137
   D20        1.11106   0.00001   0.00000   0.00049   0.00049   1.11155
   D21       -0.99730   0.00001   0.00000   0.00029   0.00029  -0.99701
   D22        1.06081  -0.00001   0.00000   0.00046   0.00046   1.06127
   D23       -0.98939   0.00001   0.00000   0.00039   0.00039  -0.98900
   D24       -3.09775   0.00001   0.00000   0.00020   0.00020  -3.09756
   D25        0.99933   0.00000   0.00000  -0.00106  -0.00106   0.99827
   D26        3.05423  -0.00001   0.00000  -0.00102  -0.00102   3.05321
   D27       -1.07089  -0.00003   0.00000  -0.00068  -0.00068  -1.07156
   D28        3.13802   0.00001   0.00000  -0.00127  -0.00127   3.13674
   D29       -1.09027   0.00000   0.00000  -0.00123  -0.00123  -1.09150
   D30        1.06780  -0.00002   0.00000  -0.00089  -0.00089   1.06691
   D31       -1.12515   0.00000   0.00000  -0.00136  -0.00136  -1.12651
   D32        0.92975  -0.00001   0.00000  -0.00131  -0.00131   0.92844
   D33        3.08781  -0.00003   0.00000  -0.00097  -0.00097   3.08684
   D34        0.96316   0.00002   0.00000  -0.00069  -0.00069   0.96247
   D35       -1.09790   0.00003   0.00000  -0.00062  -0.00062  -1.09851
   D36        3.10825   0.00002   0.00000  -0.00079  -0.00079   3.10746
   D37        3.03418   0.00001   0.00000  -0.00055  -0.00055   3.03363
   D38        0.97312   0.00002   0.00000  -0.00048  -0.00048   0.97265
   D39       -1.10392   0.00001   0.00000  -0.00065  -0.00065  -1.10457
   D40       -1.23325  -0.00002   0.00000  -0.00074  -0.00074  -1.23399
   D41        2.98888  -0.00001   0.00000  -0.00067  -0.00067   2.98821
   D42        0.91184  -0.00002   0.00000  -0.00084  -0.00084   0.91100
   D43        1.90808   0.00005   0.00000   0.00303   0.00303   1.91111
   D44       -0.16995   0.00001   0.00000   0.00320   0.00320  -0.16674
   D45       -2.17648   0.00002   0.00000   0.00327   0.00327  -2.17322
   D46       -0.80847   0.00003   0.00000   0.00425   0.00425  -0.80422
   D47        1.31229   0.00003   0.00000   0.00428   0.00428   1.31656
   D48       -2.90843   0.00003   0.00000   0.00428   0.00428  -2.90415
   D49       -0.53630  -0.00013   0.00000  -0.00035  -0.00035  -0.53665
         Item               Value     Threshold  Converged?
 Maximum Force            0.000803     0.000450     NO 
 RMS     Force            0.000108     0.000300     YES
 Maximum Displacement     0.019558     0.001800     NO 
 RMS     Displacement     0.004754     0.001200     NO 
 Predicted change in Energy=-2.690743D-06
 GradGradGradGradGradGradGradGradGradGradGradGradGradGradGradGradGradGrad

                          Input orientation:                          
 ---------------------------------------------------------------------
 Center     Atomic      Atomic             Coordinates (Angstroms)
 Number     Number       Type             X           Y           Z
 ---------------------------------------------------------------------
      1          1           0       -1.555133    0.300586    1.933323
      2          6           0       -2.444376   -0.239665    1.607588
      3          1           0       -2.371323   -1.249898    2.010596
      4          1           0       -3.348435    0.249870    1.956489
      5          6           0       -2.449731   -0.294436    0.107522
      6          6           0       -1.200043   -1.190468   -0.442110
      7          1           0       -1.575241   -2.210344   -0.226909
      8          8           0       -3.220362    0.221435   -0.622473
      9          8           0       -0.900688   -0.983744   -1.669199
     10          1           0       -0.647092    2.011330    0.538158
     11          6           0       -0.001458    2.322100   -0.283423
     12          1           0       -0.423139    1.932428   -1.211492
     13          1           0       -0.033304    3.409894   -0.330940
     14          6           0        1.419334    1.819255   -0.072799
     15          1           0        1.818435    2.201891    0.869758
     16          1           0        2.067585    2.195607   -0.867981
     17          6           0        1.513263    0.296169   -0.062160
     18          1           0        1.102251   -0.082116   -1.018267
     19          6           0        2.957641   -0.213175    0.025890
     20          1           0        3.435764    0.232814    0.907420
     21          1           0        3.513321    0.101940   -0.857232
     22          8           0        3.006435   -1.615423    0.078096
     23          1           0        2.344369   -1.881621    0.721600
     24          8           0        0.776798   -0.277750    0.961238
     25          1           0       -0.330085   -0.924820    0.321380
 ---------------------------------------------------------------------
                    Distance matrix (angstroms):
                    1          2          3          4          5
     1  H    0.000000
     2  C    1.090288   0.000000
     3  H    1.753892   1.090102   0.000000
     4  H    1.794169   1.085679   1.790804   0.000000
     5  C    2.118468   1.501075   2.130902   2.126645   0.000000
     6  C    2.827015   2.579468   2.718675   3.527526   1.633000
     7  H    3.312367   2.829196   2.561763   3.736857   2.132435
     8  O    3.051450   2.405813   3.133487   2.582297   1.180207
     9  O    3.880202   3.697832   3.971712   4.545204   2.455894
    10  H    2.386979   3.072603   3.971984   3.523019   2.958296
    11  C    3.378518   4.013279   4.861887   4.529194   3.604599
    12  H    3.719432   4.092749   4.929955   4.628656   3.287217
    13  H    4.136501   4.784395   5.715136   5.119392   4.444483
    14  C    3.895938   4.689468   5.303707   5.414111   4.412468
    15  H    4.015855   4.967610   5.547110   5.629202   5.002989
    16  H    4.956056   5.693574   6.313605   6.410678   5.249578
    17  C    3.660194   4.328751   4.666545   5.264332   4.010352
    18  H    3.989992   4.415711   4.754307   5.363580   3.732165
    19  C    4.926193   5.628878   5.780286   6.611219   5.408599
    20  H    5.095696   5.940499   6.094070   6.864852   5.962959
    21  H    5.789290   6.456484   6.684380   7.417722   6.053582
    22  O    5.284019   5.826096   5.726119   6.884188   5.613877
    23  H    4.629948   5.139366   4.929334   6.202921   5.087204
    24  O    2.591779   3.285602   3.457873   4.276266   3.337603
    25  H    2.366584   2.567878   2.669415   3.628211   2.221715
                    6          7          8          9         10
     6  C    0.000000
     7  H    1.107805   0.000000
     8  O    2.471374   2.962506   0.000000
     9  O    1.279881   2.009918   2.815844   0.000000
    10  H    3.393846   4.389684   3.342530   3.729236   0.000000
    11  C    3.714824   4.798232   3.858638   3.695618   1.090145
    12  H    3.308777   4.411270   3.331500   2.990252   1.765688
    13  H    4.747311   5.828848   4.517588   4.674114   1.757284
    14  C    4.006989   5.022838   4.937808   3.973386   2.163395
    15  H    4.726554   5.673406   5.615909   4.897776   2.495014
    16  H    4.724856   5.752700   5.649780   4.422767   3.062785
    17  C    3.117126   3.981030   4.767257   3.169843   2.822993
    18  H    2.619343   3.510636   4.351296   2.290941   3.140888
    19  C    4.296564   4.959800   6.227117   4.284134   4.266725
    20  H    5.033654   5.689103   6.829694   5.188814   4.468690
    21  H    4.904941   5.624716   6.738833   4.617518   4.785595
    22  O    4.259772   4.630195   6.529766   4.326392   5.168487
    23  H    3.794044   4.046118   6.098820   4.129467   4.912999
    24  O    2.590432   3.267828   4.328350   3.198685   2.728800
    25  H    1.187566   1.871793   3.249378   2.071585   2.961159
                   11         12         13         14         15
    11  C    0.000000
    12  H    1.091316   0.000000
    13  H    1.089297   1.763590   0.000000
    14  C    1.521797   2.168902   2.169546   0.000000
    15  H    2.157844   3.070646   2.515927   1.092752   0.000000
    16  H    2.153752   2.528037   2.485285   1.092788   1.755521
    17  C    2.539238   2.783515   3.487033   1.526017   2.143217
    18  H    2.745619   2.534272   3.735778   2.147012   3.048646
    19  C    3.908908   4.190990   4.711657   2.550862   2.800437
    20  H    4.194964   4.719068   4.864341   2.746564   2.548418
    21  H    4.196670   4.355675   4.878329   2.819448   3.203892
    22  O    4.968119   5.100221   5.887371   3.786644   4.075532
    23  H    4.917748   5.093418   5.895872   3.896568   4.119907
    24  O    2.985646   3.323476   3.990578   2.424772   2.691096
    25  H    3.319076   3.243797   4.393557   3.278077   3.833168
                   16         17         18         19         20
    16  H    0.000000
    17  C    2.136466   0.000000
    18  H    2.478402   1.107325   0.000000
    19  C    2.719088   1.534084   2.133052   0.000000
    20  H    2.979349   2.154092   3.041830   1.097544   0.000000
    21  H    2.544349   2.161041   2.423441   1.089946   1.771197
    22  O    4.037382   2.429695   2.679357   1.404068   2.070769
    23  H    4.384880   2.459225   2.794318   1.908881   2.386736
    24  O    3.336117   1.385319   2.015597   2.373842   2.708076
    25  H    4.111017   2.244069   2.134570   3.376817   3.983112
                   21         22         23         24         25
    21  H    0.000000
    22  O    2.020176   0.000000
    23  H    2.791715   0.960879   0.000000
    24  O    3.307501   2.746014   2.255462   0.000000
    25  H    4.149112   3.415916   2.868510   1.432936   0.000000
 Stoichiometry    C7H14O4(3)
 Framework group  C1[X(C7H14O4)]
 Deg. of freedom    69
 Full point group                 C1      NOp   1
 Largest Abelian subgroup         C1      NOp   1
 Largest concise Abelian subgroup C1      NOp   1
                         Standard orientation:                         
 ---------------------------------------------------------------------
 Center     Atomic      Atomic             Coordinates (Angstroms)
 Number     Number       Type             X           Y           Z
 ---------------------------------------------------------------------
      1          1           0       -1.557159    0.296874    1.932652
      2          6           0       -2.446204   -0.242779    1.605387
      3          1           0       -2.373471   -1.253702    2.006719
      4          1           0       -3.350480    0.246200    1.954505
      5          6           0       -2.450535   -0.294989    0.105226
      6          6           0       -1.200511   -1.190138   -0.445080
      7          1           0       -1.575901   -2.210363   -0.231877
      8          8           0       -3.220644    0.222162   -0.624414
      9          8           0       -0.900308   -0.981333   -1.671609
     10          1           0       -0.648089    2.009957    0.541031
     11          6           0       -0.001880    2.322099   -0.279576
     12          1           0       -0.422943    1.934031   -1.208597
     13          1           0       -0.033645    3.409974   -0.325257
     14          6           0        1.418746    1.818831   -0.068840
     15          1           0        1.817219    2.199839    0.874642
     16          1           0        2.067557    2.196511   -0.862935
     17          6           0        1.512600    0.295724   -0.060737
     18          1           0        1.102226   -0.080909   -1.017769
     19          6           0        2.956895   -0.213835    0.027430
     20          1           0        3.434435    0.230627    0.910048
     21          1           0        3.513193    0.102763   -0.854772
     22          8           0        3.005591   -1.616172    0.077275
     23          1           0        2.343074   -1.883438    0.719871
     24          8           0        0.775410   -0.279908    0.961176
     25          1           0       -0.331064   -0.925833    0.319457
 ---------------------------------------------------------------------
 Rotational constants (GHZ):           1.4764960           0.6085970           0.5395584
 Standard basis: Aug-CC-pVTZ (5D, 7F)
 There are   955 symmetry adapted cartesian basis functions of A   symmetry.
 There are   828 symmetry adapted basis functions of A   symmetry.
   828 basis functions,  1170 primitive gaussians,   955 cartesian basis functions
    45 alpha electrons       43 beta electrons
       nuclear repulsion energy       661.2920943806 Hartrees.
 NAtoms=   25 NActive=   25 NUniq=   25 SFac= 1.00D+00 NAtFMM=   60 NAOKFM=F Big=F
 Integral buffers will be    131072 words long.
 Raffenetti 2 integral format.
 Two-electron integral symmetry is turned on.
 Nuclear repulsion after empirical dispersion term =      661.2751246530 Hartrees.
 One-electron integrals computed using PRISM.
 NBasis=   828 RedAO= T EigKep=  2.74D-06  NBF=   828
 NBsUse=   828 1.00D-06 EigRej= -1.00D+00 NBFU=   828
 ExpMin= 2.53D-02 ExpMax= 1.53D+04 ExpMxC= 5.22D+02 IAcc=3 IRadAn=         7 AccDes= 0.00D+00
 Harris functional with IExCor= 4639 and IRadAn=       7 diagonalized for initial guess.
 HarFok:  IExCor= 4639 AccDes= 0.00D+00 IRadAn=         7 IDoV= 1 UseB2=F ITyADJ=14
 ICtDFT=  3500011 ScaDFX=  1.000000  1.000000  1.000000  1.000000
 FoFCou: FMM=F IPFlag=           0 FMFlag=      100000 FMFlg1=           0
         NFxFlg=           0 DoJE=T BraDBF=F KetDBF=T FulRan=T
         wScrn=  0.000000 ICntrl=       500 IOpCl=  0 I1Cent=   200000004 NGrid=           0
         NMat0=    1 NMatS0=      1 NMatT0=    0 NMatD0=    1 NMtDS0=    0 NMtDT0=    0
 Petite list used in FoFCou.
 Mixing orbitals, IMix= 1 IMixAn=  0 NRI=1 NE=   45 Coef=  7.07106781D-01  7.07106781D-01
 Mixing orbitals, IMix= 1 IMixAn=  0 NRI=1 NE=   43 Coef= -7.07106781D-01  7.07106781D-01
 Initial guess <Sx>= 0.0000 <Sy>= 0.0000 <Sz>= 1.0000 <S**2>= 2.0000 S= 1.0000
 Gradient too large for Newton-Raphson -- use scaled steepest descent instead.
     Minimum is close to point  3 DX=  7.23D-03 DF= -9.81D-05 DXR=  1.77D-02 DFR=  2.57D-04 which will be used.
 Gradient too large for Newton-Raphson -- use scaled steepest descent instead.
     Minimum is close to point  3 DX=  4.88D-03 DF= -4.44D-06 DXR=  9.66D-03 DFR=  9.38D-05 which will be used.
 Gradient too large for Newton-Raphson -- use scaled steepest descent instead.
     Accept linear search using points  1 and  2.
 Gradient too large for Newton-Raphson -- use scaled steepest descent instead.
     Accept linear search using points  3 and  4.
 Gradient too large for Newton-Raphson -- use scaled steepest descent instead.
     Accept linear search using points  1 and  2.
 Gradient too large for Newton-Raphson -- use scaled steepest descent instead.
 Gradient too large for Newton-Raphson -- use scaled steepest descent instead.
 Restarting incremental Fock formation.
     Minimum is close to point  3 DX= -1.11D-02 DF= -2.78D-06 DXR=  2.85D-02 DFR=  8.16D-04 which will be used.
 Gradient too large for Newton-Raphson -- use scaled steepest descent instead.
 Gradient too large for Newton-Raphson -- use scaled steepest descent instead.
     Accept linear search using points  1 and  2.
 Gradient too large for Newton-Raphson -- use scaled steepest descent instead.
     Accept linear search using points  3 and  4.
 Gradient too large for Newton-Raphson -- use scaled steepest descent instead.
     Minimum is close to point  3 DX=  6.01D-03 DF= -3.18D-07 DXR=  1.48D-02 DFR=  2.19D-04 which will be used.
 Gradient too large for Newton-Raphson -- use scaled steepest descent instead.
 Gradient too large for Newton-Raphson -- use scaled steepest descent instead.
     Minimum is close to point  3 DX=  1.27D-02 DF= -5.70D-07 DXR=  3.08D-02 DFR=  9.49D-04 which will be used.
 LinEq1:  Iter=  0 NonCon=     1 RMS=9.43D-05 Max=1.49D-02 NDo=     1
 AX will form     1 AO Fock derivatives at one time.
 LinEq1:  Iter=  1 NonCon=     1 RMS=4.78D-05 Max=4.58D-03 NDo=     1
 LinEq1:  Iter=  2 NonCon=     1 RMS=1.63D-05 Max=1.73D-03 NDo=     1
 LinEq1:  Iter=  3 NonCon=     1 RMS=4.74D-06 Max=2.49D-04 NDo=     1
 LinEq1:  Iter=  4 NonCon=     1 RMS=2.92D-06 Max=4.10D-04 NDo=     1
 LinEq1:  Iter=  5 NonCon=     1 RMS=1.09D-06 Max=7.56D-05 NDo=     1
 LinEq1:  Iter=  6 NonCon=     1 RMS=7.84D-07 Max=7.49D-05 NDo=     1
 LinEq1:  Iter=  7 NonCon=     1 RMS=4.88D-07 Max=2.78D-05 NDo=     1
 LinEq1:  Iter=  8 NonCon=     1 RMS=2.50D-07 Max=2.05D-05 NDo=     1
 LinEq1:  Iter=  9 NonCon=     1 RMS=1.87D-07 Max=1.46D-05 NDo=     1
 LinEq1:  Iter= 10 NonCon=     1 RMS=1.25D-07 Max=1.06D-05 NDo=     1
 LinEq1:  Iter= 11 NonCon=     1 RMS=7.36D-08 Max=5.04D-06 NDo=     1
 LinEq1:  Iter= 12 NonCon=     1 RMS=3.02D-08 Max=1.71D-06 NDo=     1
 LinEq1:  Iter= 13 NonCon=     1 RMS=1.46D-08 Max=8.26D-07 NDo=     1
 LinEq1:  Iter= 14 NonCon=     1 RMS=7.99D-09 Max=4.63D-07 NDo=     1
 LinEq1:  Iter= 15 NonCon=     0 RMS=3.73D-09 Max=2.53D-07 NDo=     1
 Linear equations converged to 2.627D-08 2.627D-07 after    15 iterations.
     Accept linear search using points  1 and  2.
 Restarting incremental Fock formation.
 LinEq1:  Iter=  0 NonCon=     1 RMS=2.57D-05 Max=3.25D-03 NDo=     1
 LinEq1:  Iter=  1 NonCon=     1 RMS=2.65D-05 Max=4.06D-03 NDo=     1
 LinEq1:  Iter=  2 NonCon=     1 RMS=1.18D-05 Max=1.06D-03 NDo=     1
 LinEq1:  Iter=  3 NonCon=     1 RMS=7.19D-06 Max=6.82D-04 NDo=     1
 LinEq1:  Iter=  4 NonCon=     1 RMS=5.14D-06 Max=5.77D-04 NDo=     1
 LinEq1:  Iter=  5 NonCon=     1 RMS=2.79D-06 Max=2.61D-04 NDo=     1
 LinEq1:  Iter=  6 NonCon=     1 RMS=1.21D-06 Max=8.34D-05 NDo=     1
 LinEq1:  Iter=  7 NonCon=     1 RMS=7.23D-07 Max=9.24D-05 NDo=     1
 LinEq1:  Iter=  8 NonCon=     1 RMS=4.28D-07 Max=2.93D-05 NDo=     1
 LinEq1:  Iter=  9 NonCon=     1 RMS=3.60D-07 Max=2.96D-05 NDo=     1
 LinEq1:  Iter= 10 NonCon=     1 RMS=1.60D-07 Max=8.23D-06 NDo=     1
 LinEq1:  Iter= 11 NonCon=     1 RMS=6.90D-08 Max=4.10D-06 NDo=     1
 LinEq1:  Iter= 12 NonCon=     1 RMS=3.12D-08 Max=3.60D-06 NDo=     1
 LinEq1:  Iter= 13 NonCon=     1 RMS=1.74D-08 Max=1.69D-06 NDo=     1
 LinEq1:  Iter= 14 NonCon=     1 RMS=1.07D-08 Max=5.27D-07 NDo=     1
 LinEq1:  Iter= 15 NonCon=     0 RMS=5.28D-09 Max=1.82D-07 NDo=     1
 Linear equations converged to 2.627D-08 2.627D-07 after    15 iterations.
     Minimum is close to point  2 DX=  1.99D-02 DF= -9.91D-09 DXR=  1.96D-02 DFR=  3.82D-04 which will be used.
 LinEq1:  Iter=  0 NonCon=     1 RMS=4.89D-07 Max=7.96D-05 NDo=     1
 LinEq1:  Iter=  1 NonCon=     1 RMS=4.88D-07 Max=5.90D-05 NDo=     1
 LinEq1:  Iter=  2 NonCon=     1 RMS=1.66D-07 Max=1.71D-05 NDo=     1
 LinEq1:  Iter=  3 NonCon=     1 RMS=1.44D-07 Max=1.87D-05 NDo=     1
 LinEq1:  Iter=  4 NonCon=     1 RMS=6.39D-08 Max=6.25D-06 NDo=     1
 LinEq1:  Iter=  5 NonCon=     1 RMS=3.87D-08 Max=2.62D-06 NDo=     1
 LinEq1:  Iter=  6 NonCon=     1 RMS=1.54D-08 Max=8.03D-07 NDo=     1
 LinEq1:  Iter=  7 NonCon=     1 RMS=7.31D-09 Max=5.53D-07 NDo=     1
 LinEq1:  Iter=  8 NonCon=     1 RMS=4.59D-09 Max=4.50D-07 NDo=     1
 LinEq1:  Iter=  9 NonCon=     1 RMS=3.25D-09 Max=2.05D-07 NDo=     1
 LinEq1:  Iter= 10 NonCon=     1 RMS=2.03D-09 Max=8.10D-08 NDo=     1
 LinEq1:  Iter= 11 NonCon=     1 RMS=1.06D-09 Max=7.51D-08 NDo=     1
 LinEq1:  Iter= 12 NonCon=     1 RMS=6.65D-10 Max=6.22D-08 NDo=     1
 LinEq1:  Iter= 13 NonCon=     1 RMS=4.19D-10 Max=3.33D-08 NDo=     1
 LinEq1:  Iter= 14 NonCon=     1 RMS=1.96D-10 Max=1.28D-08 NDo=     1
 LinEq1:  Iter= 15 NonCon=     1 RMS=7.50D-11 Max=6.66D-09 NDo=     1
 LinEq1:  Iter= 16 NonCon=     0 RMS=3.30D-11 Max=1.78D-09 NDo=     1
 Linear equations converged to 6.371D-10 6.371D-09 after    16 iterations.
 SCF Done:  E(UwB97XD) =  -575.949808310     a.u. after   17 cycles
            Convg  =    0.9653D-07                    90 Fock formations.
              S**2 =  2.0159                  -V/T =  2.0058
 <Sx>= 0.0000 <Sy>= 0.0000 <Sz>= 1.0000 <S**2>= 2.0159 S= 1.0053
 <L.S>=  0.00000000000    
 Annihilation of the first spin contaminant:
 S**2 before annihilation     2.0159,   after     2.0001
 DoSCS=F DFT=T ScalE2(SS,OS)=  1.000000  1.000000
 Range of M.O.s used for correlation:     1   828
 NBasis=   828 NAE=    45 NBE=    43 NFC=     0 NFV=     0
 NROrb=    828 NOA=    45 NOB=    43 NVA=   783 NVB=   785

 **** Warning!!: The largest alpha MO coefficient is  0.67831917D+02


 **** Warning!!: The largest beta MO coefficient is  0.72452752D+02

 Symmetrizing basis deriv contribution to polar:
 IMax=3 JMax=2 DiffMx= 0.00D+00
 G2DrvN: will do    26 centers at a time, making    1 passes.
 Calling FoFCou, ICntrl=  3107 FMM=F I1Cent=   0 AccDes= 0.00D+00.
 End of G2Drv F.D. properties file   721 does not exist.
 End of G2Drv F.D. properties file   722 does not exist.
 End of G2Drv F.D. properties file   788 does not exist.
          IDoAtm=1111111111111111111111111
          Differentiating once with respect to electric field.
                with respect to dipole field.
          Differentiating once with respect to nuclear coordinates.
 CalDSu exits because no D1Ps are significant.
          There are    78 degrees of freedom in the 1st order CPHF.  IDoFFX=6 NUNeed=     3.
     75 vectors produced by pass  0 Test12= 8.84D-14 1.28D-09 XBig12= 1.29D+02 4.76D+00.
 AX will form    32 AO Fock derivatives at one time.
     75 vectors produced by pass  1 Test12= 8.84D-14 1.28D-09 XBig12= 2.78D+01 7.11D-01.
     75 vectors produced by pass  2 Test12= 8.84D-14 1.28D-09 XBig12= 1.67D+00 2.12D-01.
     75 vectors produced by pass  3 Test12= 8.84D-14 1.28D-09 XBig12= 3.29D-02 2.32D-02.
     75 vectors produced by pass  4 Test12= 8.84D-14 1.28D-09 XBig12= 5.54D-04 2.12D-03.
     75 vectors produced by pass  5 Test12= 8.84D-14 1.28D-09 XBig12= 7.11D-06 2.89D-04.
     75 vectors produced by pass  6 Test12= 8.84D-14 1.28D-09 XBig12= 8.27D-08 2.58D-05.
     66 vectors produced by pass  7 Test12= 8.84D-14 1.28D-09 XBig12= 8.14D-10 2.33D-06.
     10 vectors produced by pass  8 Test12= 8.84D-14 1.28D-09 XBig12= 6.87D-12 2.06D-07.
      3 vectors produced by pass  9 Test12= 8.84D-14 1.28D-09 XBig12= 6.38D-14 1.58D-08.
      2 vectors produced by pass 10 Test12= 8.84D-14 1.28D-09 XBig12= 6.01D-16 1.54D-09.
 InvSVY:  IOpt=1 It=  1 EMax= 5.33D-15
 Solved reduced A of dimension   606 with    78 vectors.
 Isotropic polarizability for W=    0.000000      128.63 Bohr**3.
 End of Minotr F.D. properties file   721 does not exist.
 End of Minotr F.D. properties file   722 does not exist.
 End of Minotr F.D. properties file   788 does not exist.
 Calling FoFJK, ICntrl=    100127 FMM=F ISym2X=0 I1Cent= 0 IOpClX= 1 NMat=1 NMatS=1 NMatT=0.
 ***** Axes restored to original set *****
 -------------------------------------------------------------------
 Center     Atomic                   Forces (Hartrees/Bohr)
 Number     Number              X              Y              Z
 -------------------------------------------------------------------
      1        1          -0.000000335    0.000000696   -0.000000537
      2        6           0.000000011    0.000000462    0.000000473
      3        1          -0.000000673   -0.000000317   -0.000000586
      4        1          -0.000000438   -0.000000448    0.000000083
      5        6           0.000001531   -0.000002749    0.000002142
      6        6          -0.000000902   -0.000002256   -0.000000533
      7        1           0.000000891   -0.000000364   -0.000000109
      8        8          -0.000000463    0.000000657   -0.000001497
      9        8           0.000000341    0.000000375   -0.000001516
     10        1          -0.000000074   -0.000000393   -0.000000186
     11        6          -0.000000129   -0.000000965    0.000000604
     12        1           0.000000845    0.000002699   -0.000000232
     13        1          -0.000000408    0.000000013   -0.000000180
     14        6          -0.000000113    0.000000147    0.000000045
     15        1          -0.000000264    0.000000229    0.000000142
     16        1          -0.000000044    0.000000222    0.000000224
     17        6          -0.000000082    0.000000339    0.000000098
     18        1           0.000000591    0.000000582    0.000000202
     19        6           0.000000041    0.000000157    0.000000268
     20        1          -0.000000022    0.000000336    0.000000222
     21        1           0.000000071    0.000000528    0.000000190
     22        8           0.000000097    0.000000345    0.000000463
     23        1           0.000000359    0.000000028    0.000000089
     24        8          -0.000000214   -0.000000143   -0.000000064
     25        1          -0.000000619   -0.000000180    0.000000193
 -------------------------------------------------------------------
 Cartesian Forces:  Max     0.000002749 RMS     0.000000750
 FormGI is forming the generalized inverse of G from B-inverse, IUseBI=4.

 GradGradGradGradGradGradGradGradGradGradGradGradGradGradGradGradGradGrad
 Berny optimization.
 Internal  Forces:  Max     0.000008973 RMS     0.000001412
 Search for a saddle point.
 Step number   2 out of a maximum of  125
 All quantities printed in internal units (Hartrees-Bohrs-Radians)
 Swapping is turned off.
 Second derivative matrix not updated -- analytic derivatives used.
 ITU=  0  0
     Eigenvalues ---   -0.03741   0.00062   0.00108   0.00153   0.00234
     Eigenvalues ---    0.00299   0.00369   0.00664   0.01002   0.02540
     Eigenvalues ---    0.03082   0.03402   0.03718   0.03868   0.04326
     Eigenvalues ---    0.04505   0.04595   0.04947   0.05041   0.05165
     Eigenvalues ---    0.05249   0.05532   0.05817   0.06221   0.06435
     Eigenvalues ---    0.07101   0.07483   0.10182   0.10499   0.11041
     Eigenvalues ---    0.12091   0.12275   0.13269   0.13522   0.13596
     Eigenvalues ---    0.13757   0.13975   0.15359   0.15734   0.16665
     Eigenvalues ---    0.18225   0.18490   0.19792   0.20111   0.22299
     Eigenvalues ---    0.23425   0.24893   0.25116   0.28737   0.29627
     Eigenvalues ---    0.29648   0.29933   0.30535   0.31503   0.31833
     Eigenvalues ---    0.33099   0.33748   0.33811   0.33893   0.34255
     Eigenvalues ---    0.34376   0.34699   0.34949   0.35404   0.39302
     Eigenvalues ---    0.40308   0.51943   0.53617   0.96478
 Eigenvectors required to have negative eigenvalues:
                          R24       R9        A42       R8        R19
   1                    0.86804  -0.35482  -0.22389   0.10266  -0.07449
                          R5        D10       D7        A14       A12
   1                   -0.07220   0.07069   0.06406   0.05824   0.05225
 RFO step:  Lambda0=2.212282441D-11 Lambda= 0.00000000D+00.
 Linear search not attempted -- option 19 set.
 Iteration  1 RMS(Cart)=  0.00038701 RMS(Int)=  0.00000007
 Iteration  2 RMS(Cart)=  0.00000008 RMS(Int)=  0.00000000
 Variable       Old X    -DE/DX   Delta X   Delta X   Delta X     New X
                                 (Linear)    (Quad)   (Total)
    R1        2.06035   0.00000   0.00000   0.00000   0.00000   2.06035
    R2        2.05999   0.00000   0.00000   0.00000   0.00000   2.05999
    R3        2.05164   0.00000   0.00000   0.00000   0.00000   2.05164
    R4        2.83662   0.00000   0.00000   0.00000   0.00000   2.83662
    R5        3.08592   0.00000   0.00000   0.00000   0.00000   3.08593
    R6        2.23027   0.00000   0.00000   0.00000   0.00000   2.23027
    R7        2.09345   0.00000   0.00000   0.00000   0.00000   2.09345
    R8        2.41862   0.00000   0.00000   0.00000   0.00000   2.41863
    R9        2.24417   0.00000   0.00000  -0.00001  -0.00001   2.24417
   R10        2.06007   0.00000   0.00000   0.00000   0.00000   2.06008
   R11        2.06229   0.00000   0.00000  -0.00001  -0.00001   2.06228
   R12        2.05847   0.00000   0.00000   0.00000   0.00000   2.05848
   R13        2.87578   0.00000   0.00000  -0.00001  -0.00001   2.87577
   R14        2.06500   0.00000   0.00000   0.00000   0.00000   2.06500
   R15        2.06507   0.00000   0.00000   0.00000   0.00000   2.06507
   R16        2.88375   0.00000   0.00000   0.00001   0.00001   2.88376
   R17        2.09254   0.00000   0.00000   0.00000   0.00000   2.09254
   R18        2.89900   0.00000   0.00000   0.00000   0.00000   2.89900
   R19        2.61787   0.00000   0.00000   0.00000   0.00000   2.61787
   R20        2.07406   0.00000   0.00000   0.00000   0.00000   2.07406
   R21        2.05970   0.00000   0.00000   0.00000   0.00000   2.05970
   R22        2.65330   0.00000   0.00000   0.00000   0.00000   2.65330
   R23        1.81580   0.00000   0.00000   0.00000   0.00000   1.81580
   R24        2.70786   0.00000   0.00000   0.00001   0.00001   2.70787
    A1        1.86931   0.00000   0.00000   0.00000   0.00000   1.86931
    A2        1.93877   0.00000   0.00000  -0.00001  -0.00001   1.93876
    A3        1.89605   0.00000   0.00000  -0.00002  -0.00002   1.89603
    A4        1.93356   0.00000   0.00000   0.00001   0.00001   1.93357
    A5        1.91333   0.00000   0.00000   0.00002   0.00002   1.91334
    A6        1.91201   0.00000   0.00000   0.00000   0.00000   1.91201
    A7        1.93226   0.00000   0.00000   0.00002   0.00002   1.93228
    A8        2.21993   0.00000   0.00000  -0.00001  -0.00001   2.21992
    A9        2.13099   0.00000   0.00000  -0.00001  -0.00001   2.13098
   A10        1.75237   0.00000   0.00000   0.00002   0.00002   1.75239
   A11        1.99661   0.00000   0.00000  -0.00002  -0.00002   1.99659
   A12        1.79412   0.00000   0.00000  -0.00001  -0.00001   1.79412
   A13        1.99782   0.00000   0.00000   0.00001   0.00001   1.99783
   A14        1.90620   0.00000   0.00000   0.00000   0.00000   1.90620
   A15        1.99206   0.00000   0.00000   0.00000   0.00000   1.99206
   A16        1.88628   0.00000   0.00000   0.00001   0.00001   1.88629
   A17        1.87574   0.00000   0.00000   0.00000   0.00000   1.87574
   A18        1.93310   0.00000   0.00000   0.00000   0.00000   1.93311
   A19        1.88408   0.00000   0.00000  -0.00002  -0.00002   1.88406
   A20        1.93956   0.00000   0.00000   0.00001   0.00001   1.93957
   A21        1.94261   0.00000   0.00000   0.00000   0.00000   1.94260
   A22        1.92268   0.00000   0.00000   0.00000   0.00000   1.92268
   A23        1.91700   0.00000   0.00000   0.00000   0.00000   1.91699
   A24        1.96950   0.00000   0.00000   0.00002   0.00002   1.96952
   A25        1.86544   0.00000   0.00000   0.00000   0.00000   1.86544
   A26        1.89757   0.00000   0.00000  -0.00003  -0.00003   1.89754
   A27        1.88840   0.00000   0.00000   0.00001   0.00001   1.88842
   A28        1.88820   0.00000   0.00000   0.00002   0.00002   1.88821
   A29        1.97114   0.00000   0.00000  -0.00001  -0.00001   1.97112
   A30        1.96700   0.00000   0.00000  -0.00003  -0.00003   1.96697
   A31        1.86043   0.00000   0.00000   0.00001   0.00001   1.86045
   A32        1.87445   0.00000   0.00000   0.00000   0.00000   1.87445
   A33        1.89714   0.00000   0.00000   0.00002   0.00002   1.89716
   A34        1.89794   0.00000   0.00000   0.00000   0.00000   1.89794
   A35        1.91507   0.00000   0.00000   0.00001   0.00001   1.91508
   A36        1.94598   0.00000   0.00000   0.00000   0.00000   1.94598
   A37        1.88725   0.00000   0.00000   0.00000   0.00000   1.88725
   A38        1.93995   0.00000   0.00000   0.00000   0.00000   1.93994
   A39        1.87669   0.00000   0.00000   0.00000   0.00000   1.87669
   A40        1.85213   0.00000   0.00000   0.00000   0.00000   1.85212
   A41        1.84196   0.00001   0.00000   0.00004   0.00004   1.84200
   A42        2.83697   0.00001   0.00000  -0.00001  -0.00001   2.83696
    D1        1.14671   0.00000   0.00000   0.00018   0.00018   1.14688
    D2       -1.99051   0.00000   0.00000   0.00021   0.00021  -1.99030
    D3       -0.89059   0.00000   0.00000   0.00018   0.00018  -0.89042
    D4        2.25538   0.00000   0.00000   0.00021   0.00021   2.25559
    D5       -3.01578   0.00000   0.00000   0.00016   0.00016  -3.01562
    D6        0.13019   0.00000   0.00000   0.00019   0.00019   0.13038
    D7        1.32575   0.00000   0.00000   0.00009   0.00009   1.32585
    D8       -2.80948   0.00000   0.00000   0.00011   0.00011  -2.80937
    D9       -0.64011   0.00000   0.00000   0.00009   0.00009  -0.64003
   D10       -1.81995   0.00000   0.00000   0.00006   0.00006  -1.81989
   D11        0.32800   0.00000   0.00000   0.00008   0.00008   0.32808
   D12        2.49736   0.00000   0.00000   0.00006   0.00006   2.49742
   D13       -1.50849   0.00000   0.00000   0.00011   0.00011  -1.50838
   D14        2.92502   0.00000   0.00000   0.00009   0.00009   2.92511
   D15        0.66387   0.00000   0.00000   0.00008   0.00008   0.66394
   D16       -1.02442   0.00000   0.00000  -0.00043  -0.00043  -1.02485
   D17       -3.07469   0.00000   0.00000  -0.00043  -0.00043  -3.07512
   D18        1.09994   0.00000   0.00000  -0.00046  -0.00046   1.09949
   D19       -3.12137   0.00000   0.00000  -0.00045  -0.00045  -3.12181
   D20        1.11155   0.00000   0.00000  -0.00044  -0.00044   1.11110
   D21       -0.99701   0.00000   0.00000  -0.00047  -0.00047  -0.99748
   D22        1.06127   0.00000   0.00000  -0.00043  -0.00043   1.06084
   D23       -0.98900   0.00000   0.00000  -0.00043  -0.00043  -0.98943
   D24       -3.09756   0.00000   0.00000  -0.00045  -0.00045  -3.09801
   D25        0.99827   0.00000   0.00000  -0.00032  -0.00032   0.99795
   D26        3.05321   0.00000   0.00000  -0.00030  -0.00030   3.05292
   D27       -1.07156   0.00000   0.00000  -0.00031  -0.00031  -1.07187
   D28        3.13674   0.00000   0.00000  -0.00032  -0.00032   3.13642
   D29       -1.09150   0.00000   0.00000  -0.00030  -0.00030  -1.09180
   D30        1.06691   0.00000   0.00000  -0.00031  -0.00031   1.06660
   D31       -1.12651   0.00000   0.00000  -0.00034  -0.00034  -1.12684
   D32        0.92844   0.00000   0.00000  -0.00032  -0.00032   0.92812
   D33        3.08684   0.00000   0.00000  -0.00032  -0.00032   3.08652
   D34        0.96247   0.00000   0.00000  -0.00015  -0.00015   0.96232
   D35       -1.09851   0.00000   0.00000  -0.00015  -0.00015  -1.09866
   D36        3.10746   0.00000   0.00000  -0.00015  -0.00015   3.10731
   D37        3.03363   0.00000   0.00000  -0.00013  -0.00013   3.03350
   D38        0.97265   0.00000   0.00000  -0.00013  -0.00013   0.97252
   D39       -1.10457   0.00000   0.00000  -0.00013  -0.00013  -1.10470
   D40       -1.23399   0.00000   0.00000  -0.00011  -0.00011  -1.23410
   D41        2.98821   0.00000   0.00000  -0.00011  -0.00011   2.98810
   D42        0.91100   0.00000   0.00000  -0.00011  -0.00011   0.91089
   D43        1.91111   0.00000   0.00000   0.00039   0.00039   1.91150
   D44       -0.16674   0.00000   0.00000   0.00039   0.00039  -0.16635
   D45       -2.17322   0.00000   0.00000   0.00036   0.00036  -2.17285
   D46       -0.80422   0.00000   0.00000   0.00000   0.00000  -0.80422
   D47        1.31656   0.00000   0.00000   0.00000   0.00000   1.31657
   D48       -2.90415   0.00000   0.00000   0.00000   0.00000  -2.90415
   D49       -0.53665   0.00000   0.00000  -0.00015  -0.00015  -0.53680
         Item               Value     Threshold  Converged?
 Maximum Force            0.000009     0.000450     YES
 RMS     Force            0.000001     0.000300     YES
 Maximum Displacement     0.001745     0.001800     YES
 RMS     Displacement     0.000387     0.001200     YES
 Predicted change in Energy=-3.335328D-09
 Optimization completed.
    -- Stationary point found.
                           ----------------------------
                           !   Optimized Parameters   !
                           ! (Angstroms and Degrees)  !
 --------------------------                            --------------------------
 ! Name  Definition              Value          Derivative Info.                !
 --------------------------------------------------------------------------------
 ! R1    R(1,2)                  1.0903         -DE/DX =    0.0                 !
 ! R2    R(2,3)                  1.0901         -DE/DX =    0.0                 !
 ! R3    R(2,4)                  1.0857         -DE/DX =    0.0                 !
 ! R4    R(2,5)                  1.5011         -DE/DX =    0.0                 !
 ! R5    R(5,6)                  1.633          -DE/DX =    0.0                 !
 ! R6    R(5,8)                  1.1802         -DE/DX =    0.0                 !
 ! R7    R(6,7)                  1.1078         -DE/DX =    0.0                 !
 ! R8    R(6,9)                  1.2799         -DE/DX =    0.0                 !
 ! R9    R(6,25)                 1.1876         -DE/DX =    0.0                 !
 ! R10   R(10,11)                1.0901         -DE/DX =    0.0                 !
 ! R11   R(11,12)                1.0913         -DE/DX =    0.0                 !
 ! R12   R(11,13)                1.0893         -DE/DX =    0.0                 !
 ! R13   R(11,14)                1.5218         -DE/DX =    0.0                 !
 ! R14   R(14,15)                1.0928         -DE/DX =    0.0                 !
 ! R15   R(14,16)                1.0928         -DE/DX =    0.0                 !
 ! R16   R(14,17)                1.526          -DE/DX =    0.0                 !
 ! R17   R(17,18)                1.1073         -DE/DX =    0.0                 !
 ! R18   R(17,19)                1.5341         -DE/DX =    0.0                 !
 ! R19   R(17,24)                1.3853         -DE/DX =    0.0                 !
 ! R20   R(19,20)                1.0975         -DE/DX =    0.0                 !
 ! R21   R(19,21)                1.0899         -DE/DX =    0.0                 !
 ! R22   R(19,22)                1.4041         -DE/DX =    0.0                 !
 ! R23   R(22,23)                0.9609         -DE/DX =    0.0                 !
 ! R24   R(24,25)                1.4329         -DE/DX =    0.0                 !
 ! A1    A(1,2,3)              107.1034         -DE/DX =    0.0                 !
 ! A2    A(1,2,4)              111.0833         -DE/DX =    0.0                 !
 ! A3    A(1,2,5)              108.6357         -DE/DX =    0.0                 !
 ! A4    A(3,2,4)              110.785          -DE/DX =    0.0                 !
 ! A5    A(3,2,5)              109.6256         -DE/DX =    0.0                 !
 ! A6    A(4,2,5)              109.5502         -DE/DX =    0.0                 !
 ! A7    A(2,5,6)              110.7103         -DE/DX =    0.0                 !
 ! A8    A(2,5,8)              127.1926         -DE/DX =    0.0                 !
 ! A9    A(6,5,8)              122.0966         -DE/DX =    0.0                 !
 ! A10   A(5,6,7)              100.4036         -DE/DX =    0.0                 !
 ! A11   A(5,6,9)              114.3973         -DE/DX =    0.0                 !
 ! A12   A(5,6,25)             102.7958         -DE/DX =    0.0                 !
 ! A13   A(7,6,9)              114.4665         -DE/DX =    0.0                 !
 ! A14   A(7,6,25)             109.2174         -DE/DX =    0.0                 !
 ! A15   A(9,6,25)             114.1367         -DE/DX =    0.0                 !
 ! A16   A(10,11,12)           108.0759         -DE/DX =    0.0                 !
 ! A17   A(10,11,13)           107.4719         -DE/DX =    0.0                 !
 ! A18   A(10,11,14)           110.7587         -DE/DX =    0.0                 !
 ! A19   A(12,11,13)           107.9496         -DE/DX =    0.0                 !
 ! A20   A(12,11,14)           111.1289         -DE/DX =    0.0                 !
 ! A21   A(13,11,14)           111.3033         -DE/DX =    0.0                 !
 ! A22   A(11,14,15)           110.1613         -DE/DX =    0.0                 !
 ! A23   A(11,14,16)           109.8358         -DE/DX =    0.0                 !
 ! A24   A(11,14,17)           112.8441         -DE/DX =    0.0                 !
 ! A25   A(15,14,16)           106.8819         -DE/DX =    0.0                 !
 ! A26   A(15,14,17)           108.723          -DE/DX =    0.0                 !
 ! A27   A(16,14,17)           108.1976         -DE/DX =    0.0                 !
 ! A28   A(14,17,18)           108.1857         -DE/DX =    0.0                 !
 ! A29   A(14,17,19)           112.9379         -DE/DX =    0.0                 !
 ! A30   A(14,17,24)           112.7008         -DE/DX =    0.0                 !
 ! A31   A(18,17,19)           106.595          -DE/DX =    0.0                 !
 ! A32   A(18,17,24)           107.398          -DE/DX =    0.0                 !
 ! A33   A(19,17,24)           108.6982         -DE/DX =    0.0                 !
 ! A34   A(17,19,20)           108.744          -DE/DX =    0.0                 !
 ! A35   A(17,19,21)           109.7257         -DE/DX =    0.0                 !
 ! A36   A(17,19,22)           111.4963         -DE/DX =    0.0                 !
 ! A37   A(20,19,21)           108.1316         -DE/DX =    0.0                 !
 ! A38   A(20,19,22)           111.1507         -DE/DX =    0.0                 !
 ! A39   A(21,19,22)           107.5264         -DE/DX =    0.0                 !
 ! A40   A(19,22,23)           106.119          -DE/DX =    0.0                 !
 ! A41   A(17,24,25)           105.5368         -DE/DX =    0.0                 !
 ! A42   A(6,25,24)            162.5463         -DE/DX =    0.0                 !
 ! D1    D(1,2,5,6)             65.7015         -DE/DX =    0.0                 !
 ! D2    D(1,2,5,8)           -114.0477         -DE/DX =    0.0                 !
 ! D3    D(3,2,5,6)            -51.0272         -DE/DX =    0.0                 !
 ! D4    D(3,2,5,8)            129.2236         -DE/DX =    0.0                 !
 ! D5    D(4,2,5,6)           -172.7913         -DE/DX =    0.0                 !
 ! D6    D(4,2,5,8)              7.4595         -DE/DX =    0.0                 !
 ! D7    D(2,5,6,7)             75.9602         -DE/DX =    0.0                 !
 ! D8    D(2,5,6,9)           -160.9711         -DE/DX =    0.0                 !
 ! D9    D(2,5,6,25)           -36.6759         -DE/DX =    0.0                 !
 ! D10   D(8,5,6,7)           -104.2757         -DE/DX =    0.0                 !
 ! D11   D(8,5,6,9)             18.7931         -DE/DX =    0.0                 !
 ! D12   D(8,5,6,25)           143.0883         -DE/DX =    0.0                 !
 ! D13   D(5,6,25,24)          -86.4302         -DE/DX =    0.0                 !
 ! D14   D(7,6,25,24)          167.5914         -DE/DX =    0.0                 !
 ! D15   D(9,6,25,24)           38.0367         -DE/DX =    0.0                 !
 ! D16   D(10,11,14,15)        -58.6947         -DE/DX =    0.0                 !
 ! D17   D(10,11,14,16)       -176.1666         -DE/DX =    0.0                 !
 ! D18   D(10,11,14,17)         63.0221         -DE/DX =    0.0                 !
 ! D19   D(12,11,14,15)       -178.8412         -DE/DX =    0.0                 !
 ! D20   D(12,11,14,16)         63.6869         -DE/DX =    0.0                 !
 ! D21   D(12,11,14,17)        -57.1244         -DE/DX =    0.0                 !
 ! D22   D(13,11,14,15)         60.8063         -DE/DX =    0.0                 !
 ! D23   D(13,11,14,16)        -56.6656         -DE/DX =    0.0                 !
 ! D24   D(13,11,14,17)       -177.4769         -DE/DX =    0.0                 !
 ! D25   D(11,14,17,18)         57.1966         -DE/DX =    0.0                 !
 ! D26   D(11,14,17,19)        174.9363         -DE/DX =    0.0                 !
 ! D27   D(11,14,17,24)        -61.3961         -DE/DX =    0.0                 !
 ! D28   D(15,14,17,18)        179.7222         -DE/DX =    0.0                 !
 ! D29   D(15,14,17,19)        -62.5382         -DE/DX =    0.0                 !
 ! D30   D(15,14,17,24)         61.1294         -DE/DX =    0.0                 !
 ! D31   D(16,14,17,18)        -64.5442         -DE/DX =    0.0                 !
 ! D32   D(16,14,17,19)         53.1955         -DE/DX =    0.0                 !
 ! D33   D(16,14,17,24)        176.8631         -DE/DX =    0.0                 !
 ! D34   D(14,17,19,20)         55.1453         -DE/DX =    0.0                 !
 ! D35   D(14,17,19,21)        -62.9401         -DE/DX =    0.0                 !
 ! D36   D(14,17,19,22)        178.0442         -DE/DX =    0.0                 !
 ! D37   D(18,17,19,20)        173.814          -DE/DX =    0.0                 !
 ! D38   D(18,17,19,21)         55.7286         -DE/DX =    0.0                 !
 ! D39   D(18,17,19,22)        -63.287          -DE/DX =    0.0                 !
 ! D40   D(24,17,19,20)        -70.7025         -DE/DX =    0.0                 !
 ! D41   D(24,17,19,21)        171.2121         -DE/DX =    0.0                 !
 ! D42   D(24,17,19,22)         52.1965         -DE/DX =    0.0                 !
 ! D43   D(14,17,24,25)        109.4984         -DE/DX =    0.0                 !
 ! D44   D(18,17,24,25)         -9.5537         -DE/DX =    0.0                 !
 ! D45   D(19,17,24,25)       -124.5161         -DE/DX =    0.0                 !
 ! D46   D(17,19,22,23)        -46.0786         -DE/DX =    0.0                 !
 ! D47   D(20,19,22,23)         75.4335         -DE/DX =    0.0                 !
 ! D48   D(21,19,22,23)       -166.3956         -DE/DX =    0.0                 !
 ! D49   D(17,24,25,6)         -30.7477         -DE/DX =    0.0                 !
 --------------------------------------------------------------------------------
 GradGradGradGradGradGradGradGradGradGradGradGradGradGradGradGradGradGrad

                          Input orientation:                          
 ---------------------------------------------------------------------
 Center     Atomic      Atomic             Coordinates (Angstroms)
 Number     Number       Type             X           Y           Z
 ---------------------------------------------------------------------
      1          1           0       -1.555133    0.300586    1.933323
      2          6           0       -2.444376   -0.239665    1.607588
      3          1           0       -2.371323   -1.249898    2.010596
      4          1           0       -3.348435    0.249870    1.956489
      5          6           0       -2.449731   -0.294436    0.107522
      6          6           0       -1.200043   -1.190468   -0.442110
      7          1           0       -1.575241   -2.210344   -0.226909
      8          8           0       -3.220362    0.221435   -0.622473
      9          8           0       -0.900688   -0.983744   -1.669199
     10          1           0       -0.647092    2.011330    0.538158
     11          6           0       -0.001458    2.322100   -0.283423
     12          1           0       -0.423139    1.932428   -1.211492
     13          1           0       -0.033304    3.409894   -0.330940
     14          6           0        1.419334    1.819255   -0.072799
     15          1           0        1.818435    2.201891    0.869758
     16          1           0        2.067585    2.195607   -0.867981
     17          6           0        1.513263    0.296169   -0.062160
     18          1           0        1.102251   -0.082116   -1.018267
     19          6           0        2.957641   -0.213175    0.025890
     20          1           0        3.435764    0.232814    0.907420
     21          1           0        3.513321    0.101940   -0.857232
     22          8           0        3.006435   -1.615423    0.078096
     23          1           0        2.344369   -1.881621    0.721600
     24          8           0        0.776798   -0.277750    0.961238
     25          1           0       -0.330085   -0.924820    0.321380
 ---------------------------------------------------------------------
                    Distance matrix (angstroms):
                    1          2          3          4          5
     1  H    0.000000
     2  C    1.090288   0.000000
     3  H    1.753892   1.090102   0.000000
     4  H    1.794169   1.085679   1.790804   0.000000
     5  C    2.118468   1.501075   2.130902   2.126645   0.000000
     6  C    2.827015   2.579468   2.718675   3.527526   1.633000
     7  H    3.312367   2.829196   2.561763   3.736857   2.132435
     8  O    3.051450   2.405813   3.133487   2.582297   1.180207
     9  O    3.880202   3.697832   3.971712   4.545204   2.455894
    10  H    2.386979   3.072603   3.971984   3.523019   2.958296
    11  C    3.378518   4.013279   4.861887   4.529194   3.604599
    12  H    3.719432   4.092749   4.929955   4.628656   3.287217
    13  H    4.136501   4.784395   5.715136   5.119392   4.444483
    14  C    3.895938   4.689468   5.303707   5.414111   4.412468
    15  H    4.015855   4.967610   5.547110   5.629202   5.002989
    16  H    4.956056   5.693574   6.313605   6.410678   5.249578
    17  C    3.660194   4.328751   4.666545   5.264332   4.010352
    18  H    3.989992   4.415711   4.754307   5.363580   3.732165
    19  C    4.926193   5.628878   5.780286   6.611219   5.408599
    20  H    5.095696   5.940499   6.094070   6.864852   5.962959
    21  H    5.789290   6.456484   6.684380   7.417722   6.053582
    22  O    5.284019   5.826096   5.726119   6.884188   5.613877
    23  H    4.629948   5.139366   4.929334   6.202921   5.087204
    24  O    2.591779   3.285602   3.457873   4.276266   3.337603
    25  H    2.366584   2.567878   2.669415   3.628211   2.221715
                    6          7          8          9         10
     6  C    0.000000
     7  H    1.107805   0.000000
     8  O    2.471374   2.962506   0.000000
     9  O    1.279881   2.009918   2.815844   0.000000
    10  H    3.393846   4.389684   3.342530   3.729236   0.000000
    11  C    3.714824   4.798232   3.858638   3.695618   1.090145
    12  H    3.308777   4.411270   3.331500   2.990252   1.765688
    13  H    4.747311   5.828848   4.517588   4.674114   1.757284
    14  C    4.006989   5.022838   4.937808   3.973386   2.163395
    15  H    4.726554   5.673406   5.615909   4.897776   2.495014
    16  H    4.724856   5.752700   5.649780   4.422767   3.062785
    17  C    3.117126   3.981030   4.767257   3.169843   2.822993
    18  H    2.619343   3.510636   4.351296   2.290941   3.140888
    19  C    4.296564   4.959800   6.227117   4.284134   4.266725
    20  H    5.033654   5.689103   6.829694   5.188814   4.468690
    21  H    4.904941   5.624716   6.738833   4.617518   4.785595
    22  O    4.259772   4.630195   6.529766   4.326392   5.168487
    23  H    3.794044   4.046118   6.098820   4.129467   4.912999
    24  O    2.590432   3.267828   4.328350   3.198685   2.728800
    25  H    1.187566   1.871793   3.249378   2.071585   2.961159
                   11         12         13         14         15
    11  C    0.000000
    12  H    1.091316   0.000000
    13  H    1.089297   1.763590   0.000000
    14  C    1.521797   2.168902   2.169546   0.000000
    15  H    2.157844   3.070646   2.515927   1.092752   0.000000
    16  H    2.153752   2.528037   2.485285   1.092788   1.755521
    17  C    2.539238   2.783515   3.487033   1.526017   2.143217
    18  H    2.745619   2.534272   3.735778   2.147012   3.048646
    19  C    3.908908   4.190990   4.711657   2.550862   2.800437
    20  H    4.194964   4.719068   4.864341   2.746564   2.548418
    21  H    4.196670   4.355675   4.878329   2.819448   3.203892
    22  O    4.968119   5.100221   5.887371   3.786644   4.075532
    23  H    4.917748   5.093418   5.895872   3.896568   4.119907
    24  O    2.985646   3.323476   3.990578   2.424772   2.691096
    25  H    3.319076   3.243797   4.393557   3.278077   3.833168
                   16         17         18         19         20
    16  H    0.000000
    17  C    2.136466   0.000000
    18  H    2.478402   1.107325   0.000000
    19  C    2.719088   1.534084   2.133052   0.000000
    20  H    2.979349   2.154092   3.041830   1.097544   0.000000
    21  H    2.544349   2.161041   2.423441   1.089946   1.771197
    22  O    4.037382   2.429695   2.679357   1.404068   2.070769
    23  H    4.384880   2.459225   2.794318   1.908881   2.386736
    24  O    3.336117   1.385319   2.015597   2.373842   2.708076
    25  H    4.111017   2.244069   2.134570   3.376817   3.983112
                   21         22         23         24         25
    21  H    0.000000
    22  O    2.020176   0.000000
    23  H    2.791715   0.960879   0.000000
    24  O    3.307501   2.746014   2.255462   0.000000
    25  H    4.149112   3.415916   2.868510   1.432936   0.000000
 Stoichiometry    C7H14O4(3)
 Framework group  C1[X(C7H14O4)]
 Deg. of freedom    69
 Full point group                 C1      NOp   1
 Largest Abelian subgroup         C1      NOp   1
 Largest concise Abelian subgroup C1      NOp   1
                         Standard orientation:                         
 ---------------------------------------------------------------------
 Center     Atomic      Atomic             Coordinates (Angstroms)
 Number     Number       Type             X           Y           Z
 ---------------------------------------------------------------------
      1          1           0       -1.557159    0.296874    1.932652
      2          6           0       -2.446204   -0.242779    1.605387
      3          1           0       -2.373471   -1.253702    2.006719
      4          1           0       -3.350480    0.246200    1.954505
      5          6           0       -2.450535   -0.294989    0.105226
      6          6           0       -1.200511   -1.190138   -0.445080
      7          1           0       -1.575901   -2.210363   -0.231877
      8          8           0       -3.220644    0.222162   -0.624414
      9          8           0       -0.900308   -0.981333   -1.671609
     10          1           0       -0.648089    2.009957    0.541031
     11          6           0       -0.001880    2.322099   -0.279576
     12          1           0       -0.422943    1.934031   -1.208597
     13          1           0       -0.033645    3.409974   -0.325257
     14          6           0        1.418746    1.818831   -0.068840
     15          1           0        1.817219    2.199839    0.874642
     16          1           0        2.067557    2.196511   -0.862935
     17          6           0        1.512600    0.295724   -0.060737
     18          1           0        1.102226   -0.080909   -1.017769
     19          6           0        2.956895   -0.213835    0.027430
     20          1           0        3.434435    0.230627    0.910048
     21          1           0        3.513193    0.102763   -0.854772
     22          8           0        3.005591   -1.616172    0.077275
     23          1           0        2.343074   -1.883438    0.719871
     24          8           0        0.775410   -0.279908    0.961176
     25          1           0       -0.331064   -0.925833    0.319457
 ---------------------------------------------------------------------
 Rotational constants (GHZ):           1.4764960           0.6085970           0.5395584

 **********************************************************************

            Population analysis using the SCF Density.

 **********************************************************************

 Orbital symmetries:
 Alpha Orbitals:
       Occupied  (A) (A) (A) (A) (A) (A) (A) (A) (A) (A) (A) (A)
                 (A) (A) (A) (A) (A) (A) (A) (A) (A) (A) (A) (A)
                 (A) (A) (A) (A) (A) (A) (A) (A) (A) (A) (A) (A)
                 (A) (A) (A) (A) (A) (A) (A) (A) (A)
       Virtual   (A) (A) (A) (A) (A) (A) (A) (A) (A) (A) (A) (A)
                 (A) (A) (A) (A) (A) (A) (A) (A) (A) (A) (A) (A)
                 (A) (A) (A) (A) (A) (A) (A) (A) (A) (A) (A) (A)
                 (A) (A) (A) (A) (A) (A) (A) (A) (A) (A) (A) (A)
                 (A) (A) (A) (A) (A) (A) (A) (A) (A) (A) (A) (A)
                 (A) (A) (A) (A) (A) (A) (A) (A) (A) (A) (A) (A)
                 (A) (A) (A) (A) (A) (A) (A) (A) (A) (A) (A) (A)
                 (A) (A) (A) (A) (A) (A) (A) (A) (A) (A) (A) (A)
                 (A) (A) (A) (A) (A) (A) (A) (A) (A) (A) (A) (A)
                 (A) (A) (A) (A) (A) (A) (A) (A) (A) (A) (A) (A)
                 (A) (A) (A) (A) (A) (A) (A) (A) (A) (A) (A) (A)
                 (A) (A) (A) (A) (A) (A) (A) (A) (A) (A) (A) (A)
                 (A) (A) (A) (A) (A) (A) (A) (A) (A) (A) (A) (A)
                 (A) (A) (A) (A) (A) (A) (A) (A) (A) (A) (A) (A)
                 (A) (A) (A) (A) (A) (A) (A) (A) (A) (A) (A) (A)
                 (A) (A) (A) (A) (A) (A) (A) (A) (A) (A) (A) (A)
                 (A) (A) (A) (A) (A) (A) (A) (A) (A) (A) (A) (A)
                 (A) (A) (A) (A) (A) (A) (A) (A) (A) (A) (A) (A)
                 (A) (A) (A) (A) (A) (A) (A) (A) (A) (A) (A) (A)
                 (A) (A) (A) (A) (A) (A) (A) (A) (A) (A) (A) (A)
                 (A) (A) (A) (A) (A) (A) (A) (A) (A) (A) (A) (A)
                 (A) (A) (A) (A) (A) (A) (A) (A) (A) (A) (A) (A)
                 (A) (A) (A) (A) (A) (A) (A) (A) (A) (A) (A) (A)
                 (A) (A) (A) (A) (A) (A) (A) (A) (A) (A) (A) (A)
                 (A) (A) (A) (A) (A) (A) (A) (A) (A) (A) (A) (A)
                 (A) (A) (A) (A) (A) (A) (A) (A) (A) (A) (A) (A)
                 (A) (A) (A) (A) (A) (A) (A) (A) (A) (A) (A) (A)
                 (A) (A) (A) (A) (A) (A) (A) (A) (A) (A) (A) (A)
                 (A) (A) (A) (A) (A) (A) (A) (A) (A) (A) (A) (A)
                 (A) (A) (A) (A) (A) (A) (A) (A) (A) (A) (A) (A)
                 (A) (A) (A) (A) (A) (A) (A) (A) (A) (A) (A) (A)
                 (A) (A) (A) (A) (A) (A) (A) (A) (A) (A) (A) (A)
                 (A) (A) (A) (A) (A) (A) (A) (A) (A) (A) (A) (A)
                 (A) (A) (A) (A) (A) (A) (A) (A) (A) (A) (A) (A)
                 (A) (A) (A) (A) (A) (A) (A) (A) (A) (A) (A) (A)
                 (A) (A) (A) (A) (A) (A) (A) (A) (A) (A) (A) (A)
                 (A) (A) (A) (A) (A) (A) (A) (A) (A) (A) (A) (A)
                 (A) (A) (A) (A) (A) (A) (A) (A) (A) (A) (A) (A)
                 (A) (A) (A) (A) (A) (A) (A) (A) (A) (A) (A) (A)
                 (A) (A) (A) (A) (A) (A) (A) (A) (A) (A) (A) (A)
                 (A) (A) (A) (A) (A) (A) (A) (A) (A) (A) (A) (A)
                 (A) (A) (A) (A) (A) (A) (A) (A) (A) (A) (A) (A)
                 (A) (A) (A) (A) (A) (A) (A) (A) (A) (A) (A) (A)
                 (A) (A) (A) (A) (A) (A) (A) (A) (A) (A) (A) (A)
                 (A) (A) (A) (A) (A) (A) (A) (A) (A) (A) (A) (A)
                 (A) (A) (A) (A) (A) (A) (A) (A) (A) (A) (A) (A)
                 (A) (A) (A) (A) (A) (A) (A) (A) (A) (A) (A) (A)
                 (A) (A) (A) (A) (A) (A) (A) (A) (A) (A) (A) (A)
                 (A) (A) (A) (A) (A) (A) (A) (A) (A) (A) (A) (A)
                 (A) (A) (A) (A) (A) (A) (A) (A) (A) (A) (A) (A)
                 (A) (A) (A) (A) (A) (A) (A) (A) (A) (A) (A) (A)
                 (A) (A) (A) (A) (A) (A) (A) (A) (A) (A) (A) (A)
                 (A) (A) (A) (A) (A) (A) (A) (A) (A) (A) (A) (A)
                 (A) (A) (A) (A) (A) (A) (A) (A) (A) (A) (A) (A)
                 (A) (A) (A) (A) (A) (A) (A) (A) (A) (A) (A) (A)
                 (A) (A) (A) (A) (A) (A) (A) (A) (A) (A) (A) (A)
                 (A) (A) (A) (A) (A) (A) (A) (A) (A) (A) (A) (A)
                 (A) (A) (A) (A) (A) (A) (A) (A) (A) (A) (A) (A)
                 (A) (A) (A) (A) (A) (A) (A) (A) (A) (A) (A) (A)
                 (A) (A) (A) (A) (A) (A) (A) (A) (A) (A) (A) (A)
                 (A) (A) (A) (A) (A) (A) (A) (A) (A) (A) (A) (A)
                 (A) (A) (A) (A) (A) (A) (A) (A) (A) (A) (A) (A)
                 (A) (A) (A) (A) (A) (A) (A) (A) (A) (A) (A) (A)
                 (A) (A) (A) (A) (A) (A) (A) (A) (A) (A) (A) (A)
                 (A) (A) (A) (A) (A) (A) (A) (A) (A) (A) (A) (A)
                 (A) (A) (A)
 Beta  Orbitals:
       Occupied  (A) (A) (A) (A) (A) (A) (A) (A) (A) (A) (A) (A)
                 (A) (A) (A) (A) (A) (A) (A) (A) (A) (A) (A) (A)
                 (A) (A) (A) (A) (A) (A) (A) (A) (A) (A) (A) (A)
                 (A) (A) (A) (A) (A) (A) (A)
       Virtual   (A) (A) (A) (A) (A) (A) (A) (A) (A) (A) (A) (A)
                 (A) (A) (A) (A) (A) (A) (A) (A) (A) (A) (A) (A)
                 (A) (A) (A) (A) (A) (A) (A) (A) (A) (A) (A) (A)
                 (A) (A) (A) (A) (A) (A) (A) (A) (A) (A) (A) (A)
                 (A) (A) (A) (A) (A) (A) (A) (A) (A) (A) (A) (A)
                 (A) (A) (A) (A) (A) (A) (A) (A) (A) (A) (A) (A)
                 (A) (A) (A) (A) (A) (A) (A) (A) (A) (A) (A) (A)
                 (A) (A) (A) (A) (A) (A) (A) (A) (A) (A) (A) (A)
                 (A) (A) (A) (A) (A) (A) (A) (A) (A) (A) (A) (A)
                 (A) (A) (A) (A) (A) (A) (A) (A) (A) (A) (A) (A)
                 (A) (A) (A) (A) (A) (A) (A) (A) (A) (A) (A) (A)
                 (A) (A) (A) (A) (A) (A) (A) (A) (A) (A) (A) (A)
                 (A) (A) (A) (A) (A) (A) (A) (A) (A) (A) (A) (A)
                 (A) (A) (A) (A) (A) (A) (A) (A) (A) (A) (A) (A)
                 (A) (A) (A) (A) (A) (A) (A) (A) (A) (A) (A) (A)
                 (A) (A) (A) (A) (A) (A) (A) (A) (A) (A) (A) (A)
                 (A) (A) (A) (A) (A) (A) (A) (A) (A) (A) (A) (A)
                 (A) (A) (A) (A) (A) (A) (A) (A) (A) (A) (A) (A)
                 (A) (A) (A) (A) (A) (A) (A) (A) (A) (A) (A) (A)
                 (A) (A) (A) (A) (A) (A) (A) (A) (A) (A) (A) (A)
                 (A) (A) (A) (A) (A) (A) (A) (A) (A) (A) (A) (A)
                 (A) (A) (A) (A) (A) (A) (A) (A) (A) (A) (A) (A)
                 (A) (A) (A) (A) (A) (A) (A) (A) (A) (A) (A) (A)
                 (A) (A) (A) (A) (A) (A) (A) (A) (A) (A) (A) (A)
                 (A) (A) (A) (A) (A) (A) (A) (A) (A) (A) (A) (A)
                 (A) (A) (A) (A) (A) (A) (A) (A) (A) (A) (A) (A)
                 (A) (A) (A) (A) (A) (A) (A) (A) (A) (A) (A) (A)
                 (A) (A) (A) (A) (A) (A) (A) (A) (A) (A) (A) (A)
                 (A) (A) (A) (A) (A) (A) (A) (A) (A) (A) (A) (A)
                 (A) (A) (A) (A) (A) (A) (A) (A) (A) (A) (A) (A)
                 (A) (A) (A) (A) (A) (A) (A) (A) (A) (A) (A) (A)
                 (A) (A) (A) (A) (A) (A) (A) (A) (A) (A) (A) (A)
                 (A) (A) (A) (A) (A) (A) (A) (A) (A) (A) (A) (A)
                 (A) (A) (A) (A) (A) (A) (A) (A) (A) (A) (A) (A)
                 (A) (A) (A) (A) (A) (A) (A) (A) (A) (A) (A) (A)
                 (A) (A) (A) (A) (A) (A) (A) (A) (A) (A) (A) (A)
                 (A) (A) (A) (A) (A) (A) (A) (A) (A) (A) (A) (A)
                 (A) (A) (A) (A) (A) (A) (A) (A) (A) (A) (A) (A)
                 (A) (A) (A) (A) (A) (A) (A) (A) (A) (A) (A) (A)
                 (A) (A) (A) (A) (A) (A) (A) (A) (A) (A) (A) (A)
                 (A) (A) (A) (A) (A) (A) (A) (A) (A) (A) (A) (A)
                 (A) (A) (A) (A) (A) (A) (A) (A) (A) (A) (A) (A)
                 (A) (A) (A) (A) (A) (A) (A) (A) (A) (A) (A) (A)
                 (A) (A) (A) (A) (A) (A) (A) (A) (A) (A) (A) (A)
                 (A) (A) (A) (A) (A) (A) (A) (A) (A) (A) (A) (A)
                 (A) (A) (A) (A) (A) (A) (A) (A) (A) (A) (A) (A)
                 (A) (A) (A) (A) (A) (A) (A) (A) (A) (A) (A) (A)
                 (A) (A) (A) (A) (A) (A) (A) (A) (A) (A) (A) (A)
                 (A) (A) (A) (A) (A) (A) (A) (A) (A) (A) (A) (A)
                 (A) (A) (A) (A) (A) (A) (A) (A) (A) (A) (A) (A)
                 (A) (A) (A) (A) (A) (A) (A) (A) (A) (A) (A) (A)
                 (A) (A) (A) (A) (A) (A) (A) (A) (A) (A) (A) (A)
                 (A) (A) (A) (A) (A) (A) (A) (A) (A) (A) (A) (A)
                 (A) (A) (A) (A) (A) (A) (A) (A) (A) (A) (A) (A)
                 (A) (A) (A) (A) (A) (A) (A) (A) (A) (A) (A) (A)
                 (A) (A) (A) (A) (A) (A) (A) (A) (A) (A) (A) (A)
                 (A) (A) (A) (A) (A) (A) (A) (A) (A) (A) (A) (A)
                 (A) (A) (A) (A) (A) (A) (A) (A) (A) (A) (A) (A)
                 (A) (A) (A) (A) (A) (A) (A) (A) (A) (A) (A) (A)
                 (A) (A) (A) (A) (A) (A) (A) (A) (A) (A) (A) (A)
                 (A) (A) (A) (A) (A) (A) (A) (A) (A) (A) (A) (A)
                 (A) (A) (A) (A) (A) (A) (A) (A) (A) (A) (A) (A)
                 (A) (A) (A) (A) (A) (A) (A) (A) (A) (A) (A) (A)
                 (A) (A) (A) (A) (A) (A) (A) (A) (A) (A) (A) (A)
                 (A) (A) (A) (A) (A) (A) (A) (A) (A) (A) (A) (A)
                 (A) (A) (A) (A) (A)
 The electronic state is 3-A.
 Alpha  occ. eigenvalues --  -19.32107 -19.30290 -19.27471 -19.24510 -10.43574
 Alpha  occ. eigenvalues --  -10.37864 -10.33360 -10.32671 -10.32649 -10.28511
 Alpha  occ. eigenvalues --  -10.27693  -1.21998  -1.18466  -1.13720  -1.10724
 Alpha  occ. eigenvalues --   -0.90460  -0.88562  -0.81581  -0.80171  -0.72813
 Alpha  occ. eigenvalues --   -0.67424  -0.66791  -0.64218  -0.61652  -0.59896
 Alpha  occ. eigenvalues --   -0.59065  -0.57595  -0.56058  -0.55305  -0.54438
 Alpha  occ. eigenvalues --   -0.52641  -0.52310  -0.50069  -0.49817  -0.48945
 Alpha  occ. eigenvalues --   -0.46645  -0.46246  -0.45109  -0.43616  -0.42412
 Alpha  occ. eigenvalues --   -0.41842  -0.37531  -0.37358  -0.34964  -0.33577
 Alpha virt. eigenvalues --    0.01661   0.02357   0.03385   0.03753   0.04150
 Alpha virt. eigenvalues --    0.04708   0.05201   0.05395   0.05996   0.06419
 Alpha virt. eigenvalues --    0.06930   0.07557   0.07988   0.08548   0.09041
 Alpha virt. eigenvalues --    0.09158   0.10467   0.10657   0.11395   0.11485
 Alpha virt. eigenvalues --    0.12191   0.12513   0.12627   0.12930   0.13004
 Alpha virt. eigenvalues --    0.13496   0.13600   0.14001   0.14299   0.14541
 Alpha virt. eigenvalues --    0.15174   0.15564   0.15768   0.16346   0.16726
 Alpha virt. eigenvalues --    0.17380   0.17907   0.18161   0.18788   0.19287
 Alpha virt. eigenvalues --    0.19875   0.20165   0.20337   0.20935   0.21596
 Alpha virt. eigenvalues --    0.22271   0.22583   0.22926   0.23167   0.23761
 Alpha virt. eigenvalues --    0.23935   0.24420   0.24888   0.25454   0.25940
 Alpha virt. eigenvalues --    0.26123   0.26618   0.27109   0.27299   0.27463
 Alpha virt. eigenvalues --    0.27882   0.27992   0.28609   0.28673   0.29278
 Alpha virt. eigenvalues --    0.29675   0.30202   0.30706   0.31136   0.31590
 Alpha virt. eigenvalues --    0.31942   0.32698   0.32865   0.33641   0.33891
 Alpha virt. eigenvalues --    0.34055   0.34368   0.34967   0.35368   0.35656
 Alpha virt. eigenvalues --    0.36111   0.36274   0.36964   0.37136   0.37221
 Alpha virt. eigenvalues --    0.37874   0.38503   0.38762   0.39164   0.39762
 Alpha virt. eigenvalues --    0.39948   0.40375   0.40713   0.40989   0.41595
 Alpha virt. eigenvalues --    0.41751   0.42252   0.42872   0.43015   0.43605
 Alpha virt. eigenvalues --    0.43870   0.44041   0.44398   0.44568   0.44895
 Alpha virt. eigenvalues --    0.45428   0.45706   0.45895   0.46415   0.46656
 Alpha virt. eigenvalues --    0.47764   0.48001   0.48713   0.48817   0.49622
 Alpha virt. eigenvalues --    0.49631   0.50822   0.51137   0.51545   0.51716
 Alpha virt. eigenvalues --    0.52121   0.52272   0.53061   0.53217   0.54383
 Alpha virt. eigenvalues --    0.54754   0.55025   0.55478   0.56203   0.56570
 Alpha virt. eigenvalues --    0.56987   0.57158   0.57257   0.57964   0.58323
 Alpha virt. eigenvalues --    0.58863   0.59202   0.59678   0.59941   0.60692
 Alpha virt. eigenvalues --    0.60882   0.61657   0.62307   0.62572   0.62776
 Alpha virt. eigenvalues --    0.62822   0.63708   0.64283   0.64506   0.64809
 Alpha virt. eigenvalues --    0.65045   0.66689   0.67237   0.67984   0.68355
 Alpha virt. eigenvalues --    0.68710   0.69847   0.70087   0.70388   0.71239
 Alpha virt. eigenvalues --    0.71684   0.71971   0.72811   0.73038   0.73731
 Alpha virt. eigenvalues --    0.74507   0.74812   0.76189   0.76590   0.76955
 Alpha virt. eigenvalues --    0.77591   0.78306   0.78528   0.78901   0.79532
 Alpha virt. eigenvalues --    0.80040   0.80453   0.80789   0.81072   0.82302
 Alpha virt. eigenvalues --    0.82960   0.83334   0.84040   0.84582   0.85404
 Alpha virt. eigenvalues --    0.85581   0.86034   0.86177   0.86754   0.87417
 Alpha virt. eigenvalues --    0.87796   0.88175   0.88801   0.89095   0.89841
 Alpha virt. eigenvalues --    0.90504   0.91312   0.91456   0.92222   0.92996
 Alpha virt. eigenvalues --    0.93234   0.93735   0.93942   0.94197   0.95408
 Alpha virt. eigenvalues --    0.95975   0.96275   0.96651   0.96691   0.97404
 Alpha virt. eigenvalues --    0.97909   0.98397   0.99251   0.99700   1.00286
 Alpha virt. eigenvalues --    1.00665   1.01003   1.01466   1.02016   1.02301
 Alpha virt. eigenvalues --    1.02736   1.03520   1.04728   1.05127   1.05779
 Alpha virt. eigenvalues --    1.06540   1.06717   1.07571   1.07785   1.08287
 Alpha virt. eigenvalues --    1.09075   1.09427   1.09936   1.10077   1.10650
 Alpha virt. eigenvalues --    1.10896   1.11878   1.11996   1.12832   1.13080
 Alpha virt. eigenvalues --    1.13498   1.14381   1.14819   1.15235   1.15884
 Alpha virt. eigenvalues --    1.16659   1.17453   1.17856   1.18052   1.18939
 Alpha virt. eigenvalues --    1.19564   1.20408   1.20878   1.21948   1.22270
 Alpha virt. eigenvalues --    1.22573   1.22962   1.23814   1.24128   1.24864
 Alpha virt. eigenvalues --    1.25217   1.26159   1.26692   1.27569   1.27811
 Alpha virt. eigenvalues --    1.28290   1.28989   1.29614   1.30061   1.30467
 Alpha virt. eigenvalues --    1.30999   1.32088   1.32886   1.33297   1.34009
 Alpha virt. eigenvalues --    1.34433   1.35270   1.36055   1.36191   1.37073
 Alpha virt. eigenvalues --    1.37911   1.38266   1.38641   1.39283   1.40240
 Alpha virt. eigenvalues --    1.40620   1.41466   1.41739   1.42323   1.42642
 Alpha virt. eigenvalues --    1.43203   1.44372   1.45356   1.45849   1.46259
 Alpha virt. eigenvalues --    1.46683   1.47428   1.48107   1.48805   1.49128
 Alpha virt. eigenvalues --    1.50100   1.50193   1.50601   1.51359   1.51917
 Alpha virt. eigenvalues --    1.52483   1.52657   1.53914   1.54866   1.55415
 Alpha virt. eigenvalues --    1.56404   1.57153   1.57787   1.57922   1.58411
 Alpha virt. eigenvalues --    1.58843   1.59169   1.59459   1.61079   1.61449
 Alpha virt. eigenvalues --    1.61969   1.63023   1.63356   1.63760   1.64173
 Alpha virt. eigenvalues --    1.64479   1.64934   1.65272   1.66104   1.66597
 Alpha virt. eigenvalues --    1.66891   1.67693   1.68242   1.68836   1.69345
 Alpha virt. eigenvalues --    1.70279   1.70497   1.71325   1.72066   1.72454
 Alpha virt. eigenvalues --    1.73136   1.73536   1.74015   1.74999   1.75793
 Alpha virt. eigenvalues --    1.76975   1.77153   1.78049   1.78444   1.79213
 Alpha virt. eigenvalues --    1.79700   1.80318   1.81371   1.81714   1.82068
 Alpha virt. eigenvalues --    1.82503   1.84002   1.84944   1.85345   1.86050
 Alpha virt. eigenvalues --    1.86828   1.87397   1.88441   1.88871   1.89259
 Alpha virt. eigenvalues --    1.89867   1.90919   1.92059   1.92530   1.93538
 Alpha virt. eigenvalues --    1.94699   1.95267   1.96592   1.97026   1.97111
 Alpha virt. eigenvalues --    1.98197   1.98548   2.00000   2.00721   2.00889
 Alpha virt. eigenvalues --    2.02280   2.03436   2.04072   2.04741   2.05550
 Alpha virt. eigenvalues --    2.06421   2.07777   2.08198   2.08431   2.10171
 Alpha virt. eigenvalues --    2.10599   2.11649   2.12083   2.13115   2.13935
 Alpha virt. eigenvalues --    2.15157   2.16174   2.17012   2.17446   2.18879
 Alpha virt. eigenvalues --    2.19719   2.20832   2.21369   2.22250   2.22981
 Alpha virt. eigenvalues --    2.24022   2.24388   2.27108   2.28457   2.28912
 Alpha virt. eigenvalues --    2.30341   2.30700   2.31507   2.32496   2.32975
 Alpha virt. eigenvalues --    2.34130   2.35915   2.36514   2.38220   2.38719
 Alpha virt. eigenvalues --    2.39725   2.40197   2.42168   2.42953   2.44100
 Alpha virt. eigenvalues --    2.44509   2.46268   2.47753   2.48340   2.48694
 Alpha virt. eigenvalues --    2.50833   2.52708   2.54245   2.54930   2.55400
 Alpha virt. eigenvalues --    2.57274   2.58106   2.58600   2.59976   2.61134
 Alpha virt. eigenvalues --    2.62619   2.62938   2.64878   2.67727   2.68174
 Alpha virt. eigenvalues --    2.69090   2.70738   2.72040   2.72483   2.73646
 Alpha virt. eigenvalues --    2.74345   2.76155   2.78148   2.79235   2.80240
 Alpha virt. eigenvalues --    2.82842   2.83562   2.85018   2.86076   2.88232
 Alpha virt. eigenvalues --    2.88672   2.88994   2.89443   2.91650   2.92175
 Alpha virt. eigenvalues --    2.93304   2.94584   2.96128   2.98189   2.98796
 Alpha virt. eigenvalues --    2.99079   3.00389   3.02179   3.03312   3.05651
 Alpha virt. eigenvalues --    3.06311   3.08493   3.09601   3.12157   3.13879
 Alpha virt. eigenvalues --    3.17378   3.18659   3.21073   3.21415   3.23396
 Alpha virt. eigenvalues --    3.24088   3.26044   3.26489   3.28469   3.28749
 Alpha virt. eigenvalues --    3.30064   3.32249   3.32912   3.34060   3.35491
 Alpha virt. eigenvalues --    3.37569   3.38063   3.38849   3.39448   3.41199
 Alpha virt. eigenvalues --    3.42193   3.43791   3.44455   3.46839   3.47107
 Alpha virt. eigenvalues --    3.48555   3.48953   3.50797   3.51637   3.53251
 Alpha virt. eigenvalues --    3.53700   3.54413   3.55369   3.56361   3.56530
 Alpha virt. eigenvalues --    3.56770   3.59738   3.60074   3.60745   3.61406
 Alpha virt. eigenvalues --    3.62011   3.63192   3.63806   3.65004   3.67233
 Alpha virt. eigenvalues --    3.67795   3.68249   3.69091   3.70452   3.71840
 Alpha virt. eigenvalues --    3.72202   3.72685   3.74138   3.74495   3.75395
 Alpha virt. eigenvalues --    3.76149   3.76856   3.77557   3.78128   3.79114
 Alpha virt. eigenvalues --    3.80566   3.81075   3.81967   3.82503   3.82781
 Alpha virt. eigenvalues --    3.83723   3.85628   3.86931   3.87864   3.89134
 Alpha virt. eigenvalues --    3.89841   3.90814   3.91722   3.92559   3.94014
 Alpha virt. eigenvalues --    3.94901   3.95339   3.95722   3.98688   3.99490
 Alpha virt. eigenvalues --    3.99902   4.00873   4.02161   4.03236   4.04801
 Alpha virt. eigenvalues --    4.05038   4.05361   4.07654   4.08329   4.08845
 Alpha virt. eigenvalues --    4.09194   4.10913   4.11332   4.11888   4.12639
 Alpha virt. eigenvalues --    4.14922   4.15409   4.15951   4.18426   4.18869
 Alpha virt. eigenvalues --    4.20905   4.21797   4.22695   4.24045   4.25139
 Alpha virt. eigenvalues --    4.26099   4.26606   4.28232   4.28638   4.29599
 Alpha virt. eigenvalues --    4.30022   4.32225   4.34526   4.35871   4.36419
 Alpha virt. eigenvalues --    4.37168   4.39630   4.40428   4.40769   4.43485
 Alpha virt. eigenvalues --    4.44609   4.46387   4.47482   4.47690   4.48367
 Alpha virt. eigenvalues --    4.49954   4.51766   4.52192   4.53454   4.55085
 Alpha virt. eigenvalues --    4.56158   4.57127   4.57993   4.59779   4.60621
 Alpha virt. eigenvalues --    4.62091   4.63312   4.63698   4.64269   4.65308
 Alpha virt. eigenvalues --    4.66640   4.68087   4.68429   4.70123   4.70867
 Alpha virt. eigenvalues --    4.73259   4.74612   4.75213   4.75690   4.77061
 Alpha virt. eigenvalues --    4.78561   4.79175   4.81743   4.83106   4.83394
 Alpha virt. eigenvalues --    4.86257   4.86552   4.88518   4.90526   4.91876
 Alpha virt. eigenvalues --    4.93036   4.94595   4.95587   4.98164   4.98888
 Alpha virt. eigenvalues --    5.00660   5.01424   5.02923   5.03426   5.05635
 Alpha virt. eigenvalues --    5.06802   5.07430   5.08902   5.10579   5.12436
 Alpha virt. eigenvalues --    5.13707   5.14603   5.16036   5.16693   5.18038
 Alpha virt. eigenvalues --    5.18854   5.19455   5.20869   5.21604   5.22281
 Alpha virt. eigenvalues --    5.24112   5.26479   5.27891   5.28333   5.29133
 Alpha virt. eigenvalues --    5.30662   5.32059   5.32537   5.34680   5.35954
 Alpha virt. eigenvalues --    5.36532   5.37294   5.38175   5.40461   5.42999
 Alpha virt. eigenvalues --    5.44831   5.46371   5.47180   5.47847   5.49744
 Alpha virt. eigenvalues --    5.50185   5.52217   5.54375   5.56218   5.59189
 Alpha virt. eigenvalues --    5.60210   5.62349   5.65705   5.68145   5.72211
 Alpha virt. eigenvalues --    5.74689   5.75196   5.78441   5.82599   5.84725
 Alpha virt. eigenvalues --    5.86071   5.86928   5.88786   5.90836   5.93525
 Alpha virt. eigenvalues --    5.95299   5.98198   6.02292   6.04954   6.06742
 Alpha virt. eigenvalues --    6.12654   6.14862   6.18528   6.23181   6.30213
 Alpha virt. eigenvalues --    6.30958   6.33776   6.37488   6.39556   6.45279
 Alpha virt. eigenvalues --    6.46008   6.48789   6.51179   6.52791   6.54567
 Alpha virt. eigenvalues --    6.56924   6.62398   6.64105   6.64859   6.65803
 Alpha virt. eigenvalues --    6.67769   6.68618   6.70367   6.72071   6.76049
 Alpha virt. eigenvalues --    6.77756   6.82036   6.83741   6.90585   6.91522
 Alpha virt. eigenvalues --    6.93659   6.94259   6.95802   6.97406   6.98428
 Alpha virt. eigenvalues --    6.99249   7.02162   7.03321   7.04488   7.10827
 Alpha virt. eigenvalues --    7.13037   7.14320   7.15106   7.18847   7.20416
 Alpha virt. eigenvalues --    7.20963   7.31170   7.32496   7.33470   7.41072
 Alpha virt. eigenvalues --    7.41598   7.44350   7.47701   7.50026   7.51752
 Alpha virt. eigenvalues --    7.52824   7.57889   7.63878   7.75810   7.86849
 Alpha virt. eigenvalues --    8.02556   8.23064  15.13592  15.70673  15.84373
 Alpha virt. eigenvalues --   16.34187  17.15442  17.43753  17.51221  17.79219
 Alpha virt. eigenvalues --   17.92233  19.11355  19.23651
  Beta  occ. eigenvalues --  -19.30130 -19.30010 -19.26044 -19.24507 -10.43333
  Beta  occ. eigenvalues --  -10.37584 -10.33380 -10.32620 -10.32553 -10.28496
  Beta  occ. eigenvalues --  -10.27692  -1.21150  -1.13921  -1.12837  -1.07965
  Beta  occ. eigenvalues --   -0.89565  -0.88104  -0.81155  -0.77545  -0.72685
  Beta  occ. eigenvalues --   -0.66712  -0.64901  -0.62003  -0.59493  -0.59081
  Beta  occ. eigenvalues --   -0.57619  -0.56769  -0.54828  -0.54215  -0.53404
  Beta  occ. eigenvalues --   -0.52257  -0.51264  -0.49438  -0.49031  -0.47612
  Beta  occ. eigenvalues --   -0.45777  -0.43941  -0.42201  -0.41741  -0.39524
  Beta  occ. eigenvalues --   -0.37005  -0.35892  -0.34142
  Beta virt. eigenvalues --   -0.10728  -0.07545   0.02146   0.02699   0.03612
  Beta virt. eigenvalues --    0.03896   0.04343   0.04788   0.05277   0.05495
  Beta virt. eigenvalues --    0.06069   0.06514   0.06995   0.07637   0.08119
  Beta virt. eigenvalues --    0.08644   0.09129   0.09241   0.10570   0.10782
  Beta virt. eigenvalues --    0.11559   0.11584   0.12297   0.12625   0.12809
  Beta virt. eigenvalues --    0.13022   0.13094   0.13585   0.13719   0.14100
  Beta virt. eigenvalues --    0.14404   0.14663   0.15266   0.15717   0.15874
  Beta virt. eigenvalues --    0.16405   0.16820   0.17468   0.18021   0.18291
  Beta virt. eigenvalues --    0.18939   0.19460   0.20039   0.20332   0.20543
  Beta virt. eigenvalues --    0.21133   0.21842   0.22403   0.22925   0.23102
  Beta virt. eigenvalues --    0.23303   0.24024   0.24278   0.24534   0.25180
  Beta virt. eigenvalues --    0.25744   0.26114   0.26353   0.26908   0.27234
  Beta virt. eigenvalues --    0.27445   0.27657   0.28083   0.28142   0.28730
  Beta virt. eigenvalues --    0.28962   0.29445   0.29833   0.30354   0.30918
  Beta virt. eigenvalues --    0.31253   0.31811   0.32094   0.32787   0.33148
  Beta virt. eigenvalues --    0.33851   0.34182   0.34329   0.34473   0.35132
  Beta virt. eigenvalues --    0.35734   0.35895   0.36210   0.36483   0.37089
  Beta virt. eigenvalues --    0.37287   0.37433   0.38024   0.38590   0.38970
  Beta virt. eigenvalues --    0.39513   0.40032   0.40081   0.40489   0.40864
  Beta virt. eigenvalues --    0.41133   0.41696   0.41951   0.42446   0.42990
  Beta virt. eigenvalues --    0.43228   0.43812   0.44063   0.44326   0.44497
  Beta virt. eigenvalues --    0.44867   0.45053   0.45557   0.45926   0.46264
  Beta virt. eigenvalues --    0.46694   0.46917   0.47889   0.48149   0.48760
  Beta virt. eigenvalues --    0.49011   0.49720   0.49896   0.50882   0.51248
  Beta virt. eigenvalues --    0.51704   0.51862   0.52227   0.52434   0.53108
  Beta virt. eigenvalues --    0.53366   0.54653   0.54919   0.55168   0.55576
  Beta virt. eigenvalues --    0.56361   0.56657   0.57167   0.57306   0.57538
  Beta virt. eigenvalues --    0.58091   0.58497   0.59100   0.59477   0.59822
  Beta virt. eigenvalues --    0.60130   0.60932   0.61080   0.61779   0.62379
  Beta virt. eigenvalues --    0.62633   0.62933   0.63025   0.63896   0.64456
  Beta virt. eigenvalues --    0.64710   0.64936   0.65111   0.66852   0.67345
  Beta virt. eigenvalues --    0.68118   0.68543   0.68839   0.69972   0.70249
  Beta virt. eigenvalues --    0.70550   0.71423   0.71858   0.72146   0.72920
  Beta virt. eigenvalues --    0.73239   0.73902   0.74615   0.74929   0.76411
  Beta virt. eigenvalues --    0.76731   0.77019   0.77777   0.78395   0.78656
  Beta virt. eigenvalues --    0.78995   0.79637   0.80199   0.80615   0.80849
  Beta virt. eigenvalues --    0.81221   0.82433   0.83056   0.83405   0.84107
  Beta virt. eigenvalues --    0.84677   0.85560   0.85702   0.86150   0.86329
  Beta virt. eigenvalues --    0.86857   0.87495   0.87980   0.88298   0.89017
  Beta virt. eigenvalues --    0.89211   0.89992   0.90608   0.91488   0.91553
  Beta virt. eigenvalues --    0.92377   0.93217   0.93404   0.93828   0.94040
  Beta virt. eigenvalues --    0.94281   0.95485   0.96116   0.96436   0.96740
  Beta virt. eigenvalues --    0.96786   0.97507   0.98068   0.98551   0.99407
  Beta virt. eigenvalues --    0.99852   1.00403   1.00777   1.01107   1.01654
  Beta virt. eigenvalues --    1.02157   1.02458   1.02916   1.03627   1.04825
  Beta virt. eigenvalues --    1.05303   1.05876   1.06655   1.06842   1.07694
  Beta virt. eigenvalues --    1.07875   1.08386   1.09218   1.09573   1.10018
  Beta virt. eigenvalues --    1.10372   1.10832   1.10991   1.12012   1.12112
  Beta virt. eigenvalues --    1.13052   1.13234   1.13616   1.14524   1.15095
  Beta virt. eigenvalues --    1.15505   1.16004   1.16735   1.17585   1.17944
  Beta virt. eigenvalues --    1.18156   1.19036   1.19717   1.20496   1.21019
  Beta virt. eigenvalues --    1.22073   1.22362   1.22842   1.23042   1.23918
  Beta virt. eigenvalues --    1.24389   1.24948   1.25322   1.26291   1.26841
  Beta virt. eigenvalues --    1.27742   1.27918   1.28388   1.29149   1.29781
  Beta virt. eigenvalues --    1.30172   1.30708   1.31099   1.32156   1.32986
  Beta virt. eigenvalues --    1.33384   1.34143   1.34551   1.35471   1.36218
  Beta virt. eigenvalues --    1.36389   1.37208   1.38089   1.38432   1.38749
  Beta virt. eigenvalues --    1.39367   1.40369   1.40908   1.41737   1.41859
  Beta virt. eigenvalues --    1.42481   1.42746   1.43422   1.44670   1.45539
  Beta virt. eigenvalues --    1.45988   1.46449   1.46835   1.47589   1.48198
  Beta virt. eigenvalues --    1.48931   1.49251   1.50190   1.50410   1.50758
  Beta virt. eigenvalues --    1.51436   1.52123   1.52557   1.52786   1.54009
  Beta virt. eigenvalues --    1.55062   1.55623   1.56575   1.57283   1.57947
  Beta virt. eigenvalues --    1.58088   1.58577   1.59024   1.59316   1.59591
  Beta virt. eigenvalues --    1.61251   1.61687   1.62054   1.63132   1.63619
  Beta virt. eigenvalues --    1.63837   1.64312   1.64678   1.65072   1.65419
  Beta virt. eigenvalues --    1.66202   1.66710   1.67057   1.67869   1.68443
  Beta virt. eigenvalues --    1.68940   1.69522   1.70459   1.70666   1.71462
  Beta virt. eigenvalues --    1.72229   1.72602   1.73334   1.73806   1.74165
  Beta virt. eigenvalues --    1.75221   1.76054   1.77217   1.77302   1.78291
  Beta virt. eigenvalues --    1.78581   1.79476   1.79868   1.80646   1.81519
  Beta virt. eigenvalues --    1.81901   1.82342   1.82723   1.84186   1.85102
  Beta virt. eigenvalues --    1.85503   1.86172   1.86964   1.87604   1.88597
  Beta virt. eigenvalues --    1.89007   1.89431   1.90036   1.91246   1.92289
  Beta virt. eigenvalues --    1.92788   1.93883   1.95128   1.95497   1.96742
  Beta virt. eigenvalues --    1.97198   1.97277   1.98338   1.98740   2.00265
  Beta virt. eigenvalues --    2.01071   2.01133   2.02520   2.03629   2.04295
  Beta virt. eigenvalues --    2.04908   2.05779   2.06608   2.07938   2.08550
  Beta virt. eigenvalues --    2.08648   2.10580   2.10785   2.11801   2.12368
  Beta virt. eigenvalues --    2.13285   2.14228   2.15304   2.16480   2.17226
  Beta virt. eigenvalues --    2.17642   2.19218   2.19990   2.21060   2.21596
  Beta virt. eigenvalues --    2.22444   2.23375   2.24435   2.24623   2.27321
  Beta virt. eigenvalues --    2.28681   2.29098   2.30786   2.31190   2.31784
  Beta virt. eigenvalues --    2.32809   2.33461   2.34536   2.36441   2.36944
  Beta virt. eigenvalues --    2.38621   2.39132   2.40046   2.40748   2.42483
  Beta virt. eigenvalues --    2.43382   2.44504   2.44964   2.46567   2.48048
  Beta virt. eigenvalues --    2.48765   2.49116   2.51407   2.53374   2.54635
  Beta virt. eigenvalues --    2.55544   2.56073   2.57808   2.58618   2.59273
  Beta virt. eigenvalues --    2.60485   2.61586   2.63139   2.63575   2.65315
  Beta virt. eigenvalues --    2.68209   2.68547   2.69484   2.71149   2.72637
  Beta virt. eigenvalues --    2.73061   2.74151   2.74981   2.76494   2.78705
  Beta virt. eigenvalues --    2.79776   2.80520   2.83346   2.83821   2.85537
  Beta virt. eigenvalues --    2.86582   2.88840   2.89163   2.89650   2.90101
  Beta virt. eigenvalues --    2.92368   2.92799   2.93764   2.95266   2.96509
  Beta virt. eigenvalues --    2.98566   2.99323   2.99626   3.01323   3.02648
  Beta virt. eigenvalues --    3.03660   3.06215   3.06905   3.08954   3.10163
  Beta virt. eigenvalues --    3.12858   3.14141   3.17736   3.19043   3.21524
  Beta virt. eigenvalues --    3.21819   3.23676   3.24433   3.26353   3.26781
  Beta virt. eigenvalues --    3.28799   3.29053   3.30706   3.32694   3.33116
  Beta virt. eigenvalues --    3.34430   3.35715   3.37905   3.38297   3.39003
  Beta virt. eigenvalues --    3.39681   3.41325   3.42418   3.44171   3.44732
  Beta virt. eigenvalues --    3.47047   3.47381   3.49030   3.49378   3.51103
  Beta virt. eigenvalues --    3.51976   3.53630   3.54072   3.54588   3.55786
  Beta virt. eigenvalues --    3.56574   3.56674   3.57158   3.60193   3.60327
  Beta virt. eigenvalues --    3.61008   3.61608   3.62367   3.63411   3.64113
  Beta virt. eigenvalues --    3.65416   3.67541   3.67967   3.68620   3.69336
  Beta virt. eigenvalues --    3.70760   3.72102   3.72509   3.72926   3.74360
  Beta virt. eigenvalues --    3.74707   3.75638   3.76430   3.77232   3.77794
  Beta virt. eigenvalues --    3.78565   3.79366   3.80757   3.81400   3.82250
  Beta virt. eigenvalues --    3.82752   3.82972   3.83935   3.86001   3.87305
  Beta virt. eigenvalues --    3.88377   3.89479   3.90545   3.91149   3.91902
  Beta virt. eigenvalues --    3.92793   3.94382   3.95123   3.95856   3.96126
  Beta virt. eigenvalues --    3.98990   3.99732   4.00283   4.01305   4.02394
  Beta virt. eigenvalues --    4.03509   4.04992   4.05300   4.05611   4.07868
  Beta virt. eigenvalues --    4.08656   4.09124   4.09677   4.11100   4.11722
  Beta virt. eigenvalues --    4.12231   4.12891   4.15102   4.15759   4.16240
  Beta virt. eigenvalues --    4.18724   4.19334   4.21112   4.22193   4.22968
  Beta virt. eigenvalues --    4.24199   4.25388   4.26480   4.27279   4.28551
  Beta virt. eigenvalues --    4.28943   4.30001   4.30401   4.32443   4.34892
  Beta virt. eigenvalues --    4.36112   4.36633   4.37325   4.39854   4.40807
  Beta virt. eigenvalues --    4.41026   4.43696   4.44991   4.46675   4.47780
  Beta virt. eigenvalues --    4.48276   4.48556   4.50131   4.51956   4.52418
  Beta virt. eigenvalues --    4.53751   4.55487   4.56520   4.57525   4.58251
  Beta virt. eigenvalues --    4.60323   4.61069   4.62547   4.63528   4.64150
  Beta virt. eigenvalues --    4.64716   4.65735   4.67027   4.68381   4.69161
  Beta virt. eigenvalues --    4.70304   4.71420   4.73751   4.74979   4.75791
  Beta virt. eigenvalues --    4.76388   4.77462   4.79044   4.79751   4.82003
  Beta virt. eigenvalues --    4.83453   4.83729   4.86698   4.86842   4.88944
  Beta virt. eigenvalues --    4.90730   4.92244   4.93398   4.95402   4.95786
  Beta virt. eigenvalues --    4.98399   4.99241   5.00879   5.01645   5.03137
  Beta virt. eigenvalues --    5.03889   5.06217   5.07458   5.07668   5.09301
  Beta virt. eigenvalues --    5.11226   5.12755   5.14143   5.15186   5.16652
  Beta virt. eigenvalues --    5.17303   5.18457   5.19156   5.19685   5.21145
  Beta virt. eigenvalues --    5.21941   5.22593   5.24286   5.26640   5.28310
  Beta virt. eigenvalues --    5.28803   5.29500   5.31126   5.32311   5.32716
  Beta virt. eigenvalues --    5.35006   5.36250   5.36740   5.37722   5.38501
  Beta virt. eigenvalues --    5.41144   5.43295   5.45057   5.47030   5.47663
  Beta virt. eigenvalues --    5.48225   5.50059   5.50447   5.52386   5.54682
  Beta virt. eigenvalues --    5.56408   5.59453   5.60460   5.62851   5.65876
  Beta virt. eigenvalues --    5.68750   5.72510   5.75140   5.75660   5.78682
  Beta virt. eigenvalues --    5.83060   5.85382   5.86251   5.87234   5.88974
  Beta virt. eigenvalues --    5.91137   5.93834   5.95710   5.98281   6.02480
  Beta virt. eigenvalues --    6.05168   6.07157   6.13449   6.15050   6.19584
  Beta virt. eigenvalues --    6.24526   6.30773   6.31823   6.34661   6.37806
  Beta virt. eigenvalues --    6.44363   6.46624   6.48106   6.49219   6.51447
  Beta virt. eigenvalues --    6.54235   6.55438   6.58428   6.62729   6.66176
  Beta virt. eigenvalues --    6.66503   6.67314   6.68122   6.69646   6.71728
  Beta virt. eigenvalues --    6.73128   6.78307   6.79193   6.84399   6.85650
  Beta virt. eigenvalues --    6.92055   6.92884   6.95891   6.96500   6.97779
  Beta virt. eigenvalues --    6.99508   6.99876   7.03282   7.04403   7.05039
  Beta virt. eigenvalues --    7.07589   7.11230   7.15100   7.16078   7.18332
  Beta virt. eigenvalues --    7.19742   7.21678   7.23005   7.32602   7.32774
  Beta virt. eigenvalues --    7.34922   7.43428   7.44306   7.46689   7.47840
  Beta virt. eigenvalues --    7.53568   7.54131   7.55287   7.59112   7.64606
  Beta virt. eigenvalues --    7.77986   7.87009   8.07213   8.23101  15.16418
  Beta virt. eigenvalues --   15.71118  15.84442  16.35905  17.15835  17.43860
  Beta virt. eigenvalues --   17.51643  17.79318  17.92266  19.11394  19.23958
          Condensed to atoms (all electrons):
               1          2          3          4          5          6
     1  H    0.500432   0.264966  -0.001864  -0.055786   0.029239   0.009321
     2  C    0.264966   5.749081   0.388766   0.425257  -0.306147   0.169176
     3  H   -0.001864   0.388766   0.397809  -0.019955  -0.024069   0.017315
     4  H   -0.055786   0.425257  -0.019955   0.465713  -0.008041  -0.008704
     5  C    0.029239  -0.306147  -0.024069  -0.008041   5.920706  -0.372547
     6  C    0.009321   0.169176   0.017315  -0.008704  -0.372547   6.217779
     7  H   -0.012853   0.019081   0.003308   0.003753  -0.082375   0.491692
     8  O    0.016192   0.070060  -0.007404  -0.025162  -0.560416   0.048458
     9  O    0.003266  -0.013594  -0.000443  -0.000193   0.174749  -0.386879
    10  H   -0.014259   0.023944   0.000934   0.004596  -0.005960   0.001141
    11  C   -0.021492  -0.016353   0.003074  -0.002742   0.012440  -0.013121
    12  H   -0.000358  -0.006294   0.000242  -0.000975  -0.004237   0.013381
    13  H   -0.001680  -0.002678   0.000082  -0.000150   0.000880  -0.003306
    14  C    0.007565   0.008283  -0.002112  -0.000145  -0.000091  -0.006473
    15  H   -0.001442  -0.001119  -0.000184  -0.000203   0.001567   0.000357
    16  H    0.001139   0.001554  -0.000012   0.000050   0.001359  -0.000321
    17  C    0.009691   0.013785   0.000980   0.000200   0.001499  -0.006671
    18  H    0.000251   0.007955   0.000382   0.000207   0.011063  -0.031165
    19  C    0.001090  -0.002475   0.000652  -0.000106   0.008670  -0.029488
    20  H   -0.000726  -0.001305  -0.000088   0.000023   0.001265  -0.001328
    21  H    0.000229  -0.000045   0.000049  -0.000044  -0.001532   0.001714
    22  O    0.000504   0.000549  -0.000128  -0.000059  -0.003631   0.008870
    23  H    0.000164   0.001946   0.000029   0.000064   0.001430  -0.006309
    24  O    0.017105  -0.025505  -0.000396  -0.001684   0.031228  -0.182363
    25  H   -0.056765  -0.085950  -0.018204   0.004312   0.273096  -0.225063
               7          8          9         10         11         12
     1  H   -0.012853   0.016192   0.003266  -0.014259  -0.021492  -0.000358
     2  C    0.019081   0.070060  -0.013594   0.023944  -0.016353  -0.006294
     3  H    0.003308  -0.007404  -0.000443   0.000934   0.003074   0.000242
     4  H    0.003753  -0.025162  -0.000193   0.004596  -0.002742  -0.000975
     5  C   -0.082375  -0.560416   0.174749  -0.005960   0.012440  -0.004237
     6  C    0.491692   0.048458  -0.386879   0.001141  -0.013121   0.013381
     7  H    0.510397  -0.022978  -0.117455   0.000828   0.000486   0.000156
     8  O   -0.022978   9.391749  -0.016028   0.012779   0.017346   0.004990
     9  O   -0.117455  -0.016028   9.123709   0.000206   0.001606   0.011101
    10  H    0.000828   0.012779   0.000206   0.582118   0.099376   0.053977
    11  C    0.000486   0.017346   0.001606   0.099376   6.182082   0.277917
    12  H    0.000156   0.004990   0.011101   0.053977   0.277917   0.439537
    13  H    0.000102   0.000590  -0.001848  -0.151133   0.612179  -0.073548
    14  C   -0.002445  -0.000515  -0.021539   0.099480  -0.143273   0.055678
    15  H    0.000521  -0.000219  -0.002171  -0.047657  -0.048345  -0.002040
    16  H   -0.000402  -0.000330  -0.000376   0.031283  -0.061134  -0.001603
    17  C    0.005450  -0.013224   0.051382  -0.023823   0.089693  -0.022521
    18  H    0.005854  -0.001622  -0.029413  -0.031513  -0.011952  -0.023027
    19  C   -0.001987  -0.001416   0.013436   0.012082   0.008662   0.002313
    20  H   -0.000559  -0.000180   0.002131   0.002764   0.011068   0.000091
    21  H    0.000346   0.000001   0.001958   0.000130  -0.000244   0.001155
    22  O    0.001717   0.000239   0.001736  -0.001645  -0.004896  -0.000110
    23  H   -0.000210   0.000123  -0.003756   0.000654  -0.001288  -0.000024
    24  O   -0.039987  -0.001401   0.040919  -0.011083   0.018566   0.003533
    25  H   -0.135249   0.007605   0.002232  -0.017757  -0.002955  -0.012797
              13         14         15         16         17         18
     1  H   -0.001680   0.007565  -0.001442   0.001139   0.009691   0.000251
     2  C   -0.002678   0.008283  -0.001119   0.001554   0.013785   0.007955
     3  H    0.000082  -0.002112  -0.000184  -0.000012   0.000980   0.000382
     4  H   -0.000150  -0.000145  -0.000203   0.000050   0.000200   0.000207
     5  C    0.000880  -0.000091   0.001567   0.001359   0.001499   0.011063
     6  C   -0.003306  -0.006473   0.000357  -0.000321  -0.006671  -0.031165
     7  H    0.000102  -0.002445   0.000521  -0.000402   0.005450   0.005854
     8  O    0.000590  -0.000515  -0.000219  -0.000330  -0.013224  -0.001622
     9  O   -0.001848  -0.021539  -0.002171  -0.000376   0.051382  -0.029413
    10  H   -0.151133   0.099480  -0.047657   0.031283  -0.023823  -0.031513
    11  C    0.612179  -0.143273  -0.048345  -0.061134   0.089693  -0.011952
    12  H   -0.073548   0.055678  -0.002040  -0.001603  -0.022521  -0.023027
    13  H    0.663052  -0.165484  -0.003028  -0.030587   0.036954   0.007129
    14  C   -0.165484   6.125507   0.546146   0.442794  -0.234541   0.067294
    15  H   -0.003028   0.546146   0.591249  -0.058374  -0.097920   0.049021
    16  H   -0.030587   0.442794  -0.058374   0.478864  -0.033907  -0.033266
    17  C    0.036954  -0.234541  -0.097920  -0.033907   5.669734   0.317728
    18  H    0.007129   0.067294   0.049021  -0.033266   0.317728   0.863630
    19  C    0.007432  -0.087357  -0.106850   0.021988  -0.699003  -0.258050
    20  H    0.000620  -0.039239  -0.035957   0.000978  -0.054901  -0.008877
    21  H    0.000260  -0.016141  -0.010691   0.004730  -0.023911  -0.074553
    22  O    0.000005  -0.009747   0.003938   0.001673   0.135877   0.000779
    23  H   -0.000436   0.010076   0.000913   0.000756  -0.066090   0.021058
    24  O    0.002256   0.012157  -0.006719  -0.007893  -0.097889  -0.073348
    25  H    0.004241  -0.016824  -0.000534   0.003280  -0.166905  -0.103762
              19         20         21         22         23         24
     1  H    0.001090  -0.000726   0.000229   0.000504   0.000164   0.017105
     2  C   -0.002475  -0.001305  -0.000045   0.000549   0.001946  -0.025505
     3  H    0.000652  -0.000088   0.000049  -0.000128   0.000029  -0.000396
     4  H   -0.000106   0.000023  -0.000044  -0.000059   0.000064  -0.001684
     5  C    0.008670   0.001265  -0.001532  -0.003631   0.001430   0.031228
     6  C   -0.029488  -0.001328   0.001714   0.008870  -0.006309  -0.182363
     7  H   -0.001987  -0.000559   0.000346   0.001717  -0.000210  -0.039987
     8  O   -0.001416  -0.000180   0.000001   0.000239   0.000123  -0.001401
     9  O    0.013436   0.002131   0.001958   0.001736  -0.003756   0.040919
    10  H    0.012082   0.002764   0.000130  -0.001645   0.000654  -0.011083
    11  C    0.008662   0.011068  -0.000244  -0.004896  -0.001288   0.018566
    12  H    0.002313   0.000091   0.001155  -0.000110  -0.000024   0.003533
    13  H    0.007432   0.000620   0.000260   0.000005  -0.000436   0.002256
    14  C   -0.087357  -0.039239  -0.016141  -0.009747   0.010076   0.012157
    15  H   -0.106850  -0.035957  -0.010691   0.003938   0.000913  -0.006719
    16  H    0.021988   0.000978   0.004730   0.001673   0.000756  -0.007893
    17  C   -0.699003  -0.054901  -0.023911   0.135877  -0.066090  -0.097889
    18  H   -0.258050  -0.008877  -0.074553   0.000779   0.021058  -0.073348
    19  C    7.053026   0.440392   0.438457  -0.351528   0.104101   0.057236
    20  H    0.440392   0.472856  -0.047603  -0.009382   0.031122   0.010600
    21  H    0.438457  -0.047603   0.422204   0.030678  -0.028947   0.005296
    22  O   -0.351528  -0.009382   0.030678   8.690538   0.146638  -0.013501
    23  H    0.104101   0.031122  -0.028947   0.146638   0.620772   0.013134
    24  O    0.057236   0.010600   0.005296  -0.013501   0.013134   9.120613
    25  H   -0.033911  -0.011250   0.007934   0.026991  -0.017635   0.029707
              25
     1  H   -0.056765
     2  C   -0.085950
     3  H   -0.018204
     4  H    0.004312
     5  C    0.273096
     6  C   -0.225063
     7  H   -0.135249
     8  O    0.007605
     9  O    0.002232
    10  H   -0.017757
    11  C   -0.002955
    12  H   -0.012797
    13  H    0.004241
    14  C   -0.016824
    15  H   -0.000534
    16  H    0.003280
    17  C   -0.166905
    18  H   -0.103762
    19  C   -0.033911
    20  H   -0.011250
    21  H    0.007934
    22  O    0.026991
    23  H   -0.017635
    24  O    0.029707
    25  H    1.135611
          Atomic-Atomic Spin Densities.
               1          2          3          4          5          6
     1  H    0.012184  -0.015781  -0.000556  -0.001609   0.006675   0.009229
     2  C   -0.015781   0.081771   0.002968   0.002103  -0.028047   0.043018
     3  H   -0.000556   0.002968   0.002617  -0.001284  -0.007547   0.006851
     4  H   -0.001609   0.002103  -0.001284   0.001016   0.003183  -0.001856
     5  C    0.006675  -0.028047  -0.007547   0.003183   0.300804  -0.141533
     6  C    0.009229   0.043018   0.006851  -0.001856  -0.141533   0.607111
     7  H   -0.001202   0.002069   0.000304  -0.000111   0.000886   0.061453
     8  O   -0.000732   0.001595   0.000521  -0.000136  -0.062573   0.006779
     9  O    0.000852  -0.002443  -0.000376  -0.000217  -0.010804  -0.207358
    10  H   -0.001274   0.002734   0.000294   0.000336  -0.001097   0.002927
    11  C    0.000231  -0.001120  -0.000094  -0.000118   0.002196  -0.002114
    12  H    0.001234   0.000677  -0.000035  -0.000037  -0.006430   0.007873
    13  H   -0.000442  -0.000621   0.000001  -0.000031   0.001358  -0.002029
    14  C    0.002370  -0.000002  -0.000350  -0.000100  -0.006263   0.014028
    15  H    0.000110  -0.000170  -0.000082  -0.000025  -0.000038   0.001574
    16  H    0.000080   0.000080   0.000005   0.000003  -0.000335   0.000701
    17  C   -0.000724   0.003361   0.000267   0.000257   0.000511   0.044104
    18  H   -0.000651  -0.000819   0.000050  -0.000068   0.006213  -0.012273
    19  C   -0.001184  -0.000783   0.000118   0.000027   0.003349  -0.018311
    20  H   -0.000184  -0.000113   0.000013   0.000001   0.000310  -0.001828
    21  H   -0.000030   0.000022   0.000012   0.000005   0.000131   0.000167
    22  O    0.000177   0.000278   0.000013   0.000006  -0.000589   0.004076
    23  H    0.000190   0.000248  -0.000027  -0.000004  -0.000850   0.004406
    24  O   -0.001783  -0.010386  -0.000866   0.000111   0.025612  -0.141365
    25  H   -0.001251  -0.014307  -0.004235   0.000711   0.055450  -0.131838
               7          8          9         10         11         12
     1  H   -0.001202  -0.000732   0.000852  -0.001274   0.000231   0.001234
     2  C    0.002069   0.001595  -0.002443   0.002734  -0.001120   0.000677
     3  H    0.000304   0.000521  -0.000376   0.000294  -0.000094  -0.000035
     4  H   -0.000111  -0.000136  -0.000217   0.000336  -0.000118  -0.000037
     5  C    0.000886  -0.062573  -0.010804  -0.001097   0.002196  -0.006430
     6  C    0.061453   0.006779  -0.207358   0.002927  -0.002114   0.007873
     7  H    0.046657  -0.002344  -0.015292   0.000436  -0.000117  -0.000091
     8  O   -0.002344   0.160630   0.023719  -0.000529  -0.000921   0.001518
     9  O   -0.015292   0.023719   1.035715  -0.002339  -0.001602   0.003333
    10  H    0.000436  -0.000529  -0.002339   0.006767  -0.002861   0.002741
    11  C   -0.000117  -0.000921  -0.001602  -0.002861   0.010256  -0.006690
    12  H   -0.000091   0.001518   0.003333   0.002741  -0.006690   0.009592
    13  H   -0.000140  -0.000167  -0.000071  -0.002918   0.000541  -0.006481
    14  C    0.000144   0.002222   0.002900   0.005495  -0.003158   0.009486
    15  H    0.000149   0.000008  -0.000291  -0.001313   0.000061  -0.000208
    16  H    0.000020   0.000125  -0.000030   0.000043  -0.000475   0.000002
    17  C    0.000535  -0.002427  -0.028356  -0.004629  -0.001234  -0.003055
    18  H    0.000117  -0.000966   0.000060   0.000909   0.003140  -0.003884
    19  C   -0.001137  -0.000363   0.003795   0.000020   0.001094  -0.002336
    20  H   -0.000096  -0.000020   0.000322   0.000108   0.000449  -0.000182
    21  H   -0.000009  -0.000045  -0.000296  -0.000157  -0.000429   0.000045
    22  O    0.000400   0.000008  -0.001188  -0.000114  -0.000210   0.000145
    23  H    0.000117   0.000043  -0.001034  -0.000095  -0.000036   0.000135
    24  O   -0.010043  -0.000435   0.019912  -0.003816  -0.000922  -0.003046
    25  H    0.009902  -0.002140   0.027298  -0.001817   0.002697  -0.004277
              13         14         15         16         17         18
     1  H   -0.000442   0.002370   0.000110   0.000080  -0.000724  -0.000651
     2  C   -0.000621  -0.000002  -0.000170   0.000080   0.003361  -0.000819
     3  H    0.000001  -0.000350  -0.000082   0.000005   0.000267   0.000050
     4  H   -0.000031  -0.000100  -0.000025   0.000003   0.000257  -0.000068
     5  C    0.001358  -0.006263  -0.000038  -0.000335   0.000511   0.006213
     6  C   -0.002029   0.014028   0.001574   0.000701   0.044104  -0.012273
     7  H   -0.000140   0.000144   0.000149   0.000020   0.000535   0.000117
     8  O   -0.000167   0.002222   0.000008   0.000125  -0.002427  -0.000966
     9  O   -0.000071   0.002900  -0.000291  -0.000030  -0.028356   0.000060
    10  H   -0.002918   0.005495  -0.001313   0.000043  -0.004629   0.000909
    11  C    0.000541  -0.003158   0.000061  -0.000475  -0.001234   0.003140
    12  H   -0.006481   0.009486  -0.000208   0.000002  -0.003055  -0.003884
    13  H    0.010331  -0.010643  -0.001259  -0.000443   0.006416   0.000452
    14  C   -0.010643   0.030635  -0.004829   0.007363   0.010158  -0.014041
    15  H   -0.001259  -0.004829   0.003994   0.001066   0.000642   0.000387
    16  H   -0.000443   0.007363   0.001066   0.002149  -0.002055  -0.001091
    17  C    0.006416   0.010158   0.000642  -0.002055  -0.022699   0.009631
    18  H    0.000452  -0.014041   0.000387  -0.001091   0.009631   0.054010
    19  C    0.001585  -0.016106  -0.001068  -0.004623   0.006242   0.010812
    20  H    0.000189  -0.003010  -0.000340  -0.001057   0.000695   0.000859
    21  H    0.000127   0.002474   0.000070  -0.000220   0.002135   0.000220
    22  O   -0.000047   0.001469   0.000175   0.000136   0.002857  -0.000258
    23  H   -0.000060   0.001694   0.000033   0.000119   0.002578  -0.002305
    24  O    0.001065   0.002038   0.001452   0.000382  -0.050141   0.021363
    25  H    0.002133  -0.008546   0.000167  -0.000920  -0.009523  -0.007736
              19         20         21         22         23         24
     1  H   -0.001184  -0.000184  -0.000030   0.000177   0.000190  -0.001783
     2  C   -0.000783  -0.000113   0.000022   0.000278   0.000248  -0.010386
     3  H    0.000118   0.000013   0.000012   0.000013  -0.000027  -0.000866
     4  H    0.000027   0.000001   0.000005   0.000006  -0.000004   0.000111
     5  C    0.003349   0.000310   0.000131  -0.000589  -0.000850   0.025612
     6  C   -0.018311  -0.001828   0.000167   0.004076   0.004406  -0.141365
     7  H   -0.001137  -0.000096  -0.000009   0.000400   0.000117  -0.010043
     8  O   -0.000363  -0.000020  -0.000045   0.000008   0.000043  -0.000435
     9  O    0.003795   0.000322  -0.000296  -0.001188  -0.001034   0.019912
    10  H    0.000020   0.000108  -0.000157  -0.000114  -0.000095  -0.003816
    11  C    0.001094   0.000449  -0.000429  -0.000210  -0.000036  -0.000922
    12  H   -0.002336  -0.000182   0.000045   0.000145   0.000135  -0.003046
    13  H    0.001585   0.000189   0.000127  -0.000047  -0.000060   0.001065
    14  C   -0.016106  -0.003010   0.002474   0.001469   0.001694   0.002038
    15  H   -0.001068  -0.000340   0.000070   0.000175   0.000033   0.001452
    16  H   -0.004623  -0.001057  -0.000220   0.000136   0.000119   0.000382
    17  C    0.006242   0.000695   0.002135   0.002857   0.002578  -0.050141
    18  H    0.010812   0.000859   0.000220  -0.000258  -0.002305   0.021363
    19  C    0.046346   0.002574  -0.004478  -0.004739  -0.002124  -0.009650
    20  H    0.002574   0.000550   0.000489  -0.000586  -0.000692  -0.001786
    21  H   -0.004478   0.000489   0.000740   0.000475   0.000330  -0.000872
    22  O   -0.004739  -0.000586   0.000475   0.002348   0.000236  -0.002077
    23  H   -0.002124  -0.000692   0.000330   0.000236   0.002575  -0.002005
    24  O   -0.009650  -0.001786  -0.000872  -0.002077  -0.002005   0.786050
    25  H    0.007373   0.001256  -0.000203  -0.001339  -0.002122  -0.002806
              25
     1  H   -0.001251
     2  C   -0.014307
     3  H   -0.004235
     4  H    0.000711
     5  C    0.055450
     6  C   -0.131838
     7  H    0.009902
     8  O   -0.002140
     9  O    0.027298
    10  H   -0.001817
    11  C    0.002697
    12  H   -0.004277
    13  H    0.002133
    14  C   -0.008546
    15  H    0.000167
    16  H   -0.000920
    17  C   -0.009523
    18  H   -0.007736
    19  C    0.007373
    20  H    0.001256
    21  H   -0.000203
    22  O   -0.001339
    23  H   -0.002122
    24  O   -0.002806
    25  H   -0.031218
 Mulliken charges and spin densities:
               1          2
     1  H    0.306070   0.005931
     2  C   -0.682939   0.066333
     3  H    0.261238  -0.001418
     4  H    0.219774   0.002164
     5  C    0.899851   0.140575
     6  C    0.294534   0.153792
     7  H    0.372809   0.092606
     8  O   -0.919237   0.123372
     9  O   -0.834738   0.846207
    10  H    0.378536  -0.000145
    11  C   -1.006701  -0.001437
    12  H    0.283467   0.000029
    13  H    0.098095  -0.001155
    14  C   -0.629054   0.025428
    15  H    0.229741   0.000266
    16  H    0.237758   0.001027
    17  C    1.208332  -0.034454
    18  H    0.328196   0.064131
    19  C   -0.597368   0.016432
    20  H    0.237483  -0.002079
    21  H    0.288569   0.000702
    22  O   -0.656106   0.001650
    23  H    0.171718   0.001349
    24  O   -0.900582   0.615986
    25  H    0.410552  -0.117291
 Sum of Mulliken charges =   0.00000   2.00000
 Mulliken charges and spin densities with hydrogens summed into heavy atoms:
               1          2
     2  C    0.104143   0.073010
     5  C    0.899851   0.140575
     6  C    1.077895   0.129107
     8  O   -0.919237   0.123372
     9  O   -0.834738   0.846207
    11  C   -0.246602  -0.002709
    14  C   -0.161555   0.026720
    17  C    1.536528   0.029677
    19  C   -0.071316   0.015055
    22  O   -0.484388   0.002999
    24  O   -0.900582   0.615986
 APT charges:
               1
     1  H    0.059414
     2  C   -0.089838
     3  H    0.028530
     4  H    0.028727
     5  C    1.100255
     6  C   -0.028429
     7  H    0.077523
     8  O   -0.709761
     9  O   -0.180735
    10  H   -0.021150
    11  C    0.034254
    12  H   -0.002062
    13  H   -0.015369
    14  C    0.051385
    15  H   -0.029045
    16  H   -0.030483
    17  C    0.286294
    18  H    0.022721
    19  C    0.514001
    20  H   -0.077580
    21  H   -0.037492
    22  O   -0.627797
    23  H    0.283921
    24  O   -0.155187
    25  H   -0.482098
 Sum of APT charges =   0.00000
 APT charges with hydrogens summed into heavy atoms:
               1
     2  C    0.026834
     5  C    1.100255
     6  C   -0.433004
     8  O   -0.709761
     9  O   -0.180735
    11  C   -0.004327
    14  C   -0.008143
    17  C    0.309015
    19  C    0.398929
    22  O   -0.343875
    24  O   -0.155187
 Electronic spatial extent (au):  <R**2>=           2250.7601
 Charge=              0.0000 electrons
 Dipole moment (field-independent basis, Debye):
    X=             -1.8928    Y=              0.3569    Z=              2.7813  Tot=              3.3831
 Quadrupole moment (field-independent basis, Debye-Ang):
   XX=            -73.9900   YY=            -65.2286   ZZ=            -69.5589
   XY=             10.7389   XZ=             -7.8731   YZ=             -2.8681
 Traceless Quadrupole moment (field-independent basis, Debye-Ang):
   XX=             -4.3975   YY=              4.3639   ZZ=              0.0336
   XY=             10.7389   XZ=             -7.8731   YZ=             -2.8681
 Octapole moment (field-independent basis, Debye-Ang**2):
  XXX=            -10.1614  YYY=            -14.0116  ZZZ=              6.1838  XYY=            -16.3483
  XXY=              9.0942  XXZ=             20.6533  XZZ=              0.1383  YZZ=             -0.6010
  YYZ=              4.0189  XYZ=             -2.6530
 Hexadecapole moment (field-independent basis, Debye-Ang**3):
 XXXX=          -1965.3413 YYYY=           -657.1158 ZZZZ=           -374.8373 XXXY=             91.5289
 XXXZ=            -53.4362 YYYX=             16.4940 YYYZ=             -8.3439 ZZZX=             -8.2321
 ZZZY=             -5.6337 XXYY=           -448.9249 XXZZ=           -345.4948 YYZZ=           -173.1849
 XXYZ=             -5.1846 YYXZ=              9.9487 ZZXY=             -7.1412
 N-N= 6.612751246530D+02 E-N=-2.670171105129D+03  KE= 5.726496486905D+02
  Exact polarizability: 169.554   5.360 108.198   3.056   6.091 108.132
 Approx polarizability: 138.084   0.491 112.815   5.347   4.755 131.507
                          Isotropic Fermi Contact Couplings
        Atom                 a.u.       MegaHertz       Gauss      10(-4) cm-1
     1  H(1)              -0.00062      -1.38346      -0.49365      -0.46147
     2  C(13)              0.02551      14.34002       5.11688       4.78332
     3  H(1)              -0.00098      -2.20139      -0.78551      -0.73430
     4  H(1)               0.00212       4.72807       1.68709       1.57711
     5  C(13)              0.05566      31.28571      11.16352      10.43579
     6  C(13)              0.02021      11.35896       4.05316       3.78894
     7  H(1)               0.04760     106.38915      37.96230      35.48760
     8  O(17)              0.00698      -2.11542      -0.75483      -0.70563
     9  O(17)              0.04709     -14.27215      -5.09266      -4.76068
    10  H(1)               0.00011       0.24183       0.08629       0.08067
    11  C(13)             -0.00032      -0.18049      -0.06440      -0.06021
    12  H(1)               0.00009       0.21216       0.07570       0.07077
    13  H(1)               0.00001       0.02015       0.00719       0.00672
    14  C(13)              0.00536       3.01364       1.07534       1.00524
    15  H(1)               0.00005       0.12186       0.04348       0.04065
    16  H(1)               0.00023       0.51777       0.18475       0.17271
    17  C(13)             -0.02079     -11.68725      -4.17030      -3.89845
    18  H(1)               0.02756      61.58703      21.97578      20.54322
    19  C(13)              0.01599       8.98896       3.20748       2.99839
    20  H(1)               0.00012       0.27902       0.09956       0.09307
    21  H(1)               0.00025       0.56876       0.20295       0.18972
    22  O(17)              0.00234      -0.70883      -0.25293      -0.23644
    23  H(1)               0.00025       0.56963       0.20326       0.19001
    24  O(17)              0.05859     -17.75844      -6.33665      -5.92358
    25  H(1)              -0.00143      -3.20482      -1.14356      -1.06901
 --------------------------------------------------------
       Center         ----  Spin Dipole Couplings  ----
                      3XX-RR        3YY-RR        3ZZ-RR
 --------------------------------------------------------
     1   Atom        0.003491     -0.008971      0.005479
     2   Atom       -0.038769     -0.046304      0.085073
     3   Atom       -0.004952     -0.002692      0.007644
     4   Atom        0.003216     -0.006182      0.002966
     5   Atom        0.072151     -0.033103     -0.039048
     6   Atom        0.097915     -0.095696     -0.002219
     7   Atom       -0.005809      0.020888     -0.015079
     8   Atom       -0.002184     -0.020638      0.022822
     9   Atom       -0.312128      1.869595     -1.557467
    10   Atom       -0.003291      0.008575     -0.005284
    11   Atom       -0.003747      0.008162     -0.004415
    12   Atom       -0.005545      0.011040     -0.005495
    13   Atom       -0.002487      0.005202     -0.002715
    14   Atom       -0.009388      0.019567     -0.010179
    15   Atom       -0.003287      0.007921     -0.004635
    16   Atom       -0.001059      0.003346     -0.002288
    17   Atom        0.018372     -0.021028      0.002656
    18   Atom        0.003910     -0.014637      0.010727
    19   Atom        0.043588     -0.019724     -0.023864
    20   Atom        0.010491     -0.006654     -0.003837
    21   Atom        0.006342     -0.005466     -0.000876
    22   Atom        0.009875     -0.008881     -0.000994
    23   Atom        0.004909      0.002186     -0.007095
    24   Atom        0.457822     -0.669729      0.211906
    25   Atom        0.057383     -0.054636     -0.002747
 --------------------------------------------------------
                        XY            XZ            YZ
 --------------------------------------------------------
     1   Atom        0.000298     -0.001430      0.008764
     2   Atom       -0.001250     -0.012554      0.001693
     3   Atom        0.000046     -0.006484     -0.004684
     4   Atom       -0.006289     -0.005708      0.002831
     5   Atom       -0.138107     -0.131360      0.086166
     6   Atom        0.017281      0.157356      0.057616
     7   Atom        0.022394     -0.002340     -0.019673
     8   Atom       -0.201344     -0.275291      0.221377
     9   Atom       -1.020953      0.232109      0.572840
    10   Atom       -0.002651      0.001621      0.003191
    11   Atom        0.000784      0.002003     -0.000095
    12   Atom        0.002109      0.001487     -0.001986
    13   Atom        0.000368      0.000468     -0.000206
    14   Atom        0.006846     -0.000490     -0.006855
    15   Atom        0.006158      0.001074      0.001200
    16   Atom        0.004986     -0.001398     -0.002723
    17   Atom        0.035413      0.013571      0.001717
    18   Atom        0.012703      0.003318      0.003939
    19   Atom       -0.019545     -0.004501     -0.000275
    20   Atom        0.002942      0.002287      0.001333
    21   Atom        0.001575     -0.004182     -0.001195
    22   Atom       -0.002452      0.010049      0.003294
    23   Atom       -0.010715      0.001874      0.000751
    24   Atom        0.968802      1.567925      0.899527
    25   Atom        0.064632      0.101161      0.042728
 --------------------------------------------------------


 ---------------------------------------------------------------------------------
              Anisotropic Spin Dipole Couplings in Principal Axis System
 ---------------------------------------------------------------------------------

       Atom             a.u.   MegaHertz   Gauss  10(-4) cm-1        Axes

              Baa    -0.0132    -7.017    -2.504    -2.341 -0.0530  0.9020 -0.4284
     1 H(1)   Bbb     0.0033     1.773     0.632     0.591  0.9819  0.1252  0.1423
              Bcc     0.0098     5.244     1.871     1.749 -0.1820  0.4131  0.8923
 
              Baa    -0.0465    -6.241    -2.227    -2.082  0.1642  0.9864  0.0030
     2 C(13)  Bbb    -0.0399    -5.348    -1.908    -1.784  0.9814 -0.1636  0.1008
              Bcc     0.0864    11.588     4.135     3.865 -0.1000  0.0136  0.9949
 
              Baa    -0.0084    -4.467    -1.594    -1.490  0.8260  0.3546  0.4381
     3 H(1)   Bbb    -0.0033    -1.778    -0.634    -0.593 -0.4435  0.8886  0.1172
              Bcc     0.0117     6.245     2.228     2.083 -0.3478 -0.2911  0.8912
 
              Baa    -0.0093    -4.980    -1.777    -1.661  0.4490  0.8935  0.0027
     4 H(1)   Bbb    -0.0019    -1.028    -0.367    -0.343  0.5433 -0.2754  0.7931
              Bcc     0.0113     6.008     2.144     2.004  0.7094 -0.3546 -0.6091
 
              Baa    -0.1299   -17.432    -6.220    -5.815  0.6806  0.6104  0.4051
     5 C(13)  Bbb    -0.1222   -16.393    -5.849    -5.468  0.0891 -0.6178  0.7813
              Bcc     0.2521    33.824    12.069    11.283  0.7272 -0.4957 -0.4749
 
              Baa    -0.1468   -19.696    -7.028    -6.570 -0.3889 -0.6283  0.6738
     6 C(13)  Bbb    -0.0736    -9.872    -3.523    -3.293 -0.4771  0.7630  0.4362
              Bcc     0.2203    29.568    10.551     9.863  0.7881  0.1518  0.5965
 
              Baa    -0.0273   -14.561    -5.196    -4.857 -0.4506  0.5089  0.7334
     7 H(1)   Bbb    -0.0125    -6.674    -2.381    -2.226  0.7820 -0.1713  0.5993
              Bcc     0.0398    21.235     7.577     7.083  0.4307  0.8436 -0.3208
 
              Baa    -0.2659    19.241     6.866     6.418  0.6862 -0.0884  0.7220
     8 O(17)  Bbb    -0.2029    14.679     5.238     4.896  0.4314  0.8486 -0.3062
              Bcc     0.4688   -33.920   -12.104   -11.315 -0.5857  0.5216  0.6204
 
              Baa    -1.7779   128.651    45.906    42.913 -0.3070 -0.2309  0.9233
     9 O(17)  Bbb    -0.5473    39.600    14.130    13.209  0.8851  0.2871  0.3662
              Bcc     2.3252  -168.251   -60.036   -56.123 -0.3496  0.9296  0.1163
 
              Baa    -0.0072    -3.868    -1.380    -1.290 -0.5060 -0.2512  0.8251
    10 H(1)   Bbb    -0.0024    -1.292    -0.461    -0.431  0.8447  0.0490  0.5329
              Bcc     0.0097     5.160     1.841     1.721 -0.1743  0.9667  0.1874
 
              Baa    -0.0061    -0.823    -0.294    -0.275 -0.6498  0.0407  0.7590
    11 C(13)  Bbb    -0.0021    -0.279    -0.100    -0.093  0.7572 -0.0519  0.6511
              Bcc     0.0082     1.102     0.393     0.368  0.0659  0.9978  0.0030
 
              Baa    -0.0075    -3.981    -1.420    -1.328  0.7065 -0.1547 -0.6906
    12 H(1)   Bbb    -0.0040    -2.152    -0.768    -0.718  0.6986 -0.0035  0.7155
              Bcc     0.0115     6.132     2.188     2.046  0.1131  0.9880 -0.1056
 
              Baa    -0.0031    -1.654    -0.590    -0.552 -0.6231  0.0470  0.7808
    13 H(1)   Bbb    -0.0021    -1.133    -0.404    -0.378  0.7808 -0.0216  0.6244
              Bcc     0.0052     2.787     0.995     0.930  0.0462  0.9987 -0.0232
 
              Baa    -0.0123    -1.653    -0.590    -0.551 -0.5356  0.2859  0.7946
    14 C(13)  Bbb    -0.0102    -1.369    -0.489    -0.457  0.8184 -0.0565  0.5719
              Bcc     0.0225     3.022     1.078     1.008  0.2084  0.9566 -0.2037
 
              Baa    -0.0062    -3.300    -1.177    -1.101  0.8744 -0.3535 -0.3323
    15 H(1)   Bbb    -0.0046    -2.461    -0.878    -0.821  0.2671 -0.2210  0.9380
              Bcc     0.0108     5.760     2.055     1.921  0.4050  0.9090  0.0989
 
              Baa    -0.0044    -2.340    -0.835    -0.781  0.7739 -0.5847 -0.2433
    16 H(1)   Bbb    -0.0032    -1.682    -0.600    -0.561  0.3689  0.1040  0.9236
              Bcc     0.0075     4.022     1.435     1.342  0.5147  0.8046 -0.2962
 
              Baa    -0.0425    -5.707    -2.036    -1.904 -0.5193  0.8456  0.1238
    17 C(13)  Bbb    -0.0006    -0.081    -0.029    -0.027 -0.1948 -0.2582  0.9462
              Bcc     0.0431     5.788     2.065     1.931  0.8321  0.4673  0.2988
 
              Baa    -0.0212   -11.322    -4.040    -3.777 -0.4434  0.8940 -0.0642
    18 H(1)   Bbb     0.0059     3.133     1.118     1.045 -0.6695 -0.2828  0.6869
              Bcc     0.0153     8.189     2.922     2.732  0.5959  0.3475  0.7240
 
              Baa    -0.0263    -3.528    -1.259    -1.177  0.2560  0.7853  0.5637
    19 C(13)  Bbb    -0.0231    -3.099    -1.106    -1.034 -0.1075 -0.5564  0.8239
              Bcc     0.0494     6.627     2.365     2.210  0.9607 -0.2715 -0.0580
 
              Baa    -0.0074    -3.957    -1.412    -1.320 -0.1211  0.9530 -0.2776
    20 H(1)   Bbb    -0.0040    -2.118    -0.756    -0.706 -0.2007  0.2503  0.9471
              Bcc     0.0114     6.075     2.168     2.026  0.9721  0.1704  0.1610
 
              Baa    -0.0058    -3.091    -1.103    -1.031 -0.0639  0.9808  0.1841
    21 H(1)   Bbb    -0.0027    -1.457    -0.520    -0.486  0.4343 -0.1388  0.8900
              Bcc     0.0085     4.548     1.623     1.517  0.8985  0.1368 -0.4171
 
              Baa    -0.0121     0.878     0.313     0.293  0.3284  0.7832 -0.5280
    22 O(17)  Bbb    -0.0037     0.271     0.097     0.090 -0.3896  0.6215  0.6796
              Bcc     0.0159    -1.149    -0.410    -0.383  0.8604 -0.0175  0.5093
 
              Baa    -0.0090    -4.800    -1.713    -1.601 -0.4955 -0.5215  0.6946
    23 H(1)   Bbb    -0.0054    -2.877    -1.026    -0.960  0.4347  0.5434  0.7182
              Bcc     0.0144     7.676     2.739     2.561  0.7520 -0.6578  0.0426
 
              Baa    -1.2384    89.613    31.976    29.892 -0.5999 -0.2024  0.7741
    24 O(17)  Bbb    -1.2267    88.761    31.672    29.608 -0.4274  0.8989 -0.0962
              Bcc     2.4651  -178.374   -63.648   -59.499  0.6763  0.3886  0.6258
 
              Baa    -0.0850   -45.337   -16.177   -15.123 -0.5414  0.8031  0.2487
    25 H(1)   Bbb    -0.0757   -40.381   -14.409   -13.470 -0.3638 -0.4905  0.7919
              Bcc     0.1607    85.718    30.586    28.593  0.7580  0.3382  0.5577
 

 ---------------------------------------------------------------------------------

 Rotating derivatives to standard orientation.
 Full mass-weighted force constant matrix:
 Low frequencies --- -783.3361   -9.1948   -0.0011   -0.0005    0.0005    1.6085
 Low frequencies ---    3.0019   35.2037   41.3515
 ******    1 imaginary frequencies (negative Signs) ****** 
 Diagonal vibrational polarizability:
      235.0101079      56.3276692      41.9806900
 Harmonic frequencies (cm**-1), IR intensities (KM/Mole), Raman scattering
 activities (A**4/AMU), depolarization ratios for plane and unpolarized
 incident light, reduced masses (AMU), force constants (mDyne/A),
 and normal coordinates:
                      1                      2                      3
                      A                      A                      A
 Frequencies --   -783.3361                35.1489                41.2490
 Red. masses --      1.4912                 5.8926                 5.1553
 Frc consts  --      0.5391                 0.0043                 0.0052
 IR Inten    --   1791.3445                 1.6634                 1.8082
  Atom  AN      X      Y      Z        X      Y      Z        X      Y      Z
     1   1     0.02  -0.01  -0.01     0.04  -0.04   0.01     0.05  -0.20   0.11
     2   6     0.00   0.00   0.01     0.05  -0.08   0.05    -0.03  -0.01   0.00
     3   1     0.01  -0.01  -0.01     0.17  -0.10  -0.02    -0.26  -0.05  -0.07
     4   1     0.01   0.00   0.01     0.04  -0.18   0.15     0.04   0.14  -0.02
     5   6    -0.02   0.02   0.02    -0.06   0.01   0.04     0.07   0.11   0.00
     6   6     0.08   0.05  -0.03    -0.06   0.12  -0.11    -0.03  -0.03   0.02
     7   1     0.34   0.01   0.22    -0.02   0.09  -0.22    -0.12   0.01   0.05
     8   8     0.01  -0.01   0.00    -0.16   0.00   0.14     0.20   0.30  -0.01
     9   8    -0.01  -0.02   0.04    -0.11   0.27  -0.10     0.00  -0.10   0.01
    10   1     0.00   0.00   0.00    -0.05  -0.12  -0.20    -0.10  -0.12   0.14
    11   6     0.00   0.00   0.00    -0.02  -0.15  -0.19    -0.20  -0.18   0.04
    12   1     0.01   0.00   0.00     0.05  -0.24  -0.19    -0.28  -0.31   0.13
    13   1     0.00   0.00   0.00    -0.07  -0.16  -0.27    -0.27  -0.19  -0.09
    14   6     0.00  -0.01   0.01    -0.01  -0.07  -0.08    -0.15  -0.07  -0.05
    15   1    -0.01  -0.01   0.02    -0.09  -0.01  -0.07    -0.11   0.00  -0.09
    16   1     0.00   0.01   0.02     0.02  -0.07  -0.06    -0.24  -0.05  -0.11
    17   6     0.00  -0.01  -0.05     0.07  -0.06  -0.02    -0.03  -0.06  -0.01
    18   1     0.11   0.09  -0.11     0.18  -0.12  -0.04     0.01  -0.12   0.00
    19   6    -0.01   0.01   0.01     0.09   0.02   0.15     0.01   0.06   0.01
    20   1    -0.01  -0.01   0.03    -0.03   0.06   0.19    -0.04   0.10   0.02
    21   1     0.01   0.01   0.02     0.17   0.04   0.20     0.00   0.12   0.02
    22   8     0.00   0.00   0.00     0.17   0.02   0.18     0.14   0.07   0.00
    23   1    -0.02   0.02  -0.01     0.11  -0.01   0.10     0.15   0.00  -0.02
    24   8    -0.11  -0.07  -0.05     0.02  -0.07  -0.06     0.01  -0.10   0.00
    25   1     0.61   0.58   0.23    -0.03   0.04  -0.12    -0.01  -0.08   0.01
                      4                      5                      6
                      A                      A                      A
 Frequencies --     63.1670                86.7423                93.6963
 Red. masses --      4.7968                 2.4044                 2.8713
 Frc consts  --      0.0113                 0.0107                 0.0149
 IR Inten    --      1.3234                 2.9645                 1.7685
  Atom  AN      X      Y      Z        X      Y      Z        X      Y      Z
     1   1    -0.03   0.13  -0.07     0.22   0.03  -0.08     0.35  -0.01  -0.15
     2   6    -0.11   0.26  -0.05     0.14   0.10   0.00     0.22   0.13  -0.03
     3   1    -0.31   0.29   0.07     0.08   0.11   0.05     0.09   0.14   0.02
     4   1    -0.04   0.45  -0.13     0.21   0.20   0.03     0.33   0.30   0.03
     5   6    -0.10   0.05  -0.04     0.04   0.02   0.00     0.06   0.02  -0.02
     6   6    -0.04   0.08   0.08    -0.03  -0.07  -0.04     0.02  -0.04  -0.09
     7   1     0.00   0.07   0.12    -0.10  -0.04  -0.02    -0.06  -0.02  -0.11
     8   8    -0.16  -0.15  -0.11     0.01   0.00   0.03    -0.03  -0.07   0.01
     9   8    -0.02   0.01   0.06    -0.06  -0.08  -0.04    -0.01   0.01  -0.08
    10   1     0.03  -0.08   0.17    -0.20  -0.08  -0.34     0.09   0.12   0.34
    11   6    -0.03  -0.09   0.12     0.01   0.03  -0.13    -0.06   0.00   0.18
    12   1    -0.07  -0.14   0.15     0.25   0.14  -0.29    -0.25  -0.10   0.31
    13   1    -0.06  -0.10   0.08     0.01   0.03   0.00    -0.04  -0.01   0.05
    14   6     0.00  -0.05   0.05    -0.04   0.01   0.16    -0.03  -0.01  -0.04
    15   1     0.03  -0.04   0.04    -0.26  -0.08   0.29     0.12   0.01  -0.11
    16   1    -0.05  -0.01   0.03     0.14   0.09   0.35    -0.15  -0.03  -0.15
    17   6     0.06  -0.04   0.02    -0.03   0.01   0.05    -0.03  -0.01  -0.03
    18   1     0.08  -0.05   0.02     0.00   0.06   0.02    -0.03  -0.01  -0.04
    19   6     0.09   0.03   0.01    -0.02   0.03   0.05    -0.03  -0.01  -0.01
    20   1     0.04  -0.03   0.06    -0.06  -0.03   0.11    -0.02   0.07  -0.05
    21   1     0.08   0.16   0.05     0.00   0.12   0.10    -0.04  -0.09  -0.04
    22   8     0.18   0.03  -0.14     0.02   0.03  -0.06    -0.04   0.00   0.13
    23   1     0.21  -0.09  -0.16     0.02  -0.05  -0.10    -0.08   0.07   0.12
    24   8     0.10  -0.10   0.02    -0.04  -0.07   0.00    -0.04  -0.01  -0.04
    25   1    -0.03   0.10   0.06    -0.01  -0.12  -0.06     0.03  -0.10  -0.09
                      7                      8                      9
                      A                      A                      A
 Frequencies --    107.2130               127.2828               145.6669
 Red. masses --      6.1346                 2.0791                 1.1440
 Frc consts  --      0.0415                 0.0198                 0.0143
 IR Inten    --      2.9149                12.0239                 1.6427
  Atom  AN      X      Y      Z        X      Y      Z        X      Y      Z
     1   1     0.07   0.13  -0.03    -0.05   0.17  -0.05    -0.26   0.54  -0.09
     2   6     0.09   0.08   0.00     0.04   0.00   0.00     0.01   0.04  -0.01
     3   1     0.16   0.09   0.03     0.25   0.02   0.01     0.60   0.11   0.05
     4   1     0.07   0.04   0.00    -0.03  -0.16   0.02    -0.22  -0.41   0.01
     5   6     0.08   0.03   0.01     0.01  -0.01   0.00     0.00   0.01  -0.01
     6   6     0.14   0.07   0.02    -0.01  -0.01  -0.02    -0.01   0.00   0.00
     7   1     0.06   0.05  -0.17     0.00  -0.01   0.02    -0.03   0.00   0.01
     8   8     0.04  -0.07  -0.02     0.00   0.01   0.01     0.00   0.02  -0.01
     9   8     0.28   0.27   0.10    -0.03  -0.05  -0.03     0.00  -0.01   0.00
    10   1    -0.18  -0.04  -0.13     0.11   0.17   0.17    -0.01   0.04   0.03
    11   6    -0.15  -0.14  -0.15     0.00  -0.01   0.02    -0.01   0.00   0.02
    12   1    -0.09  -0.31  -0.11    -0.13  -0.20   0.16    -0.02   0.00   0.03
    13   1    -0.21  -0.15  -0.31     0.01  -0.02  -0.21     0.02   0.00   0.00
    14   6    -0.14  -0.04   0.00     0.03   0.02  -0.08    -0.02  -0.02   0.03
    15   1    -0.22   0.04   0.00     0.12   0.12  -0.16    -0.02  -0.04   0.04
    16   1    -0.11  -0.06   0.01    -0.06  -0.06  -0.18    -0.01  -0.01   0.04
    17   6    -0.08  -0.04   0.08     0.02   0.02   0.04    -0.02  -0.02   0.00
    18   1    -0.13  -0.06   0.12     0.10  -0.04   0.03    -0.03  -0.01   0.00
    19   6    -0.09  -0.06  -0.04     0.00   0.00   0.19     0.00   0.01  -0.04
    20   1    -0.01  -0.14  -0.04    -0.16  -0.21   0.38     0.02   0.06  -0.08
    21   1    -0.14  -0.03  -0.06     0.16   0.20   0.37    -0.05  -0.02  -0.08
    22   8    -0.15  -0.07  -0.13    -0.01  -0.02  -0.15     0.03   0.01   0.02
    23   1    -0.08  -0.08  -0.06     0.03  -0.18  -0.18     0.03   0.02   0.03
    24   8    -0.01  -0.01   0.14    -0.06   0.08   0.02     0.01  -0.04   0.00
    25   1     0.07  -0.05   0.16    -0.01   0.01  -0.03    -0.02   0.00   0.01
                     10                     11                     12
                      A                      A                      A
 Frequencies --    201.4543               234.0521               266.6655
 Red. masses --      3.1889                 1.1923                 4.6862
 Frc consts  --      0.0762                 0.0385                 0.1963
 IR Inten    --      7.2942                 1.6366                 2.9356
  Atom  AN      X      Y      Z        X      Y      Z        X      Y      Z
     1   1     0.06  -0.10  -0.01    -0.03   0.08   0.00    -0.18   0.20   0.09
     2   6     0.00  -0.01   0.01     0.01   0.03   0.01    -0.11   0.09   0.06
     3   1    -0.10  -0.02   0.00     0.07   0.04   0.03    -0.12   0.17   0.26
     4   1     0.05   0.08   0.01    -0.02  -0.02  -0.01    -0.18   0.12  -0.17
     5   6    -0.02  -0.01   0.01     0.01   0.00   0.01     0.10  -0.12   0.07
     6   6    -0.02  -0.07   0.00     0.00   0.00   0.01    -0.02  -0.13   0.07
     7   1    -0.13  -0.06  -0.13    -0.02   0.00  -0.02     0.01  -0.18  -0.15
     8   8     0.01   0.00   0.00     0.01   0.00   0.00     0.24  -0.09  -0.07
     9   8     0.07   0.07   0.06     0.02   0.02   0.01    -0.16   0.20   0.06
    10   1     0.05   0.29   0.00    -0.07  -0.50  -0.18     0.01   0.23   0.07
    11   6     0.09   0.19  -0.01    -0.03  -0.02   0.04     0.00   0.06  -0.01
    12   1    -0.03   0.32  -0.01     0.09   0.42  -0.20    -0.07  -0.05   0.07
    13   1     0.32   0.20   0.03    -0.12   0.00   0.61     0.07   0.06  -0.18
    14   6    -0.01  -0.09  -0.09    -0.01  -0.01  -0.07    -0.02   0.01   0.00
    15   1     0.12  -0.09  -0.14     0.03  -0.01  -0.08    -0.03  -0.04   0.03
    16   1     0.00  -0.24  -0.15    -0.06   0.01  -0.10     0.01   0.05   0.04
    17   6    -0.14  -0.11   0.01     0.00  -0.01  -0.04     0.02   0.01  -0.09
    18   1    -0.16  -0.14   0.03     0.03  -0.05  -0.03     0.09   0.04  -0.12
    19   6    -0.09   0.02   0.00     0.00  -0.01   0.05     0.01   0.02   0.07
    20   1    -0.15   0.09   0.00    -0.08  -0.04   0.11    -0.12  -0.03   0.17
    21   1    -0.14   0.12   0.01     0.07   0.03   0.11     0.16   0.05   0.17
    22   8     0.18   0.03  -0.03     0.00  -0.01   0.00    -0.06   0.02   0.02
    23   1     0.36  -0.14   0.09    -0.01  -0.04  -0.02    -0.25   0.05  -0.16
    24   8    -0.13  -0.05   0.04    -0.01   0.03  -0.03     0.03  -0.10  -0.14
    25   1    -0.05  -0.16   0.08    -0.01  -0.03   0.01     0.05  -0.27  -0.01
                     13                     14                     15
                      A                      A                      A
 Frequencies --    287.0927               320.2476               377.7114
 Red. masses --      3.8512                 4.0736                 3.3259
 Frc consts  --      0.1870                 0.2462                 0.2796
 IR Inten    --     24.8138                 5.3080                21.8296
  Atom  AN      X      Y      Z        X      Y      Z        X      Y      Z
     1   1     0.02  -0.05  -0.01     0.02  -0.06   0.04     0.27  -0.15  -0.30
     2   6    -0.01  -0.02   0.01     0.03  -0.04  -0.02     0.15  -0.09  -0.10
     3   1    -0.01  -0.04  -0.05     0.01  -0.06  -0.08     0.26  -0.13  -0.21
     4   1     0.02  -0.01   0.08     0.02  -0.06  -0.01     0.27  -0.09   0.21
     5   6    -0.08   0.05   0.00     0.06   0.01  -0.02    -0.11  -0.01  -0.07
     6   6    -0.04  -0.03   0.01     0.06   0.14   0.00    -0.08  -0.08   0.11
     7   1    -0.22   0.02  -0.07     0.23   0.11   0.17    -0.03  -0.09   0.12
     8   8    -0.13   0.05   0.06     0.03  -0.03  -0.03    -0.01   0.05  -0.13
     9   8     0.23  -0.06   0.08    -0.14  -0.03  -0.09    -0.09   0.08   0.17
    10   1    -0.01   0.25   0.04    -0.09   0.15  -0.08     0.12  -0.19  -0.01
    11   6    -0.01   0.10  -0.01    -0.04   0.16  -0.04     0.08  -0.09   0.00
    12   1    -0.08   0.07   0.03    -0.11   0.39  -0.10     0.12  -0.10  -0.01
    13   1     0.11   0.11  -0.11     0.15   0.17   0.14    -0.03  -0.09   0.05
    14   6    -0.03   0.00  -0.03    -0.09  -0.04  -0.11     0.09  -0.02  -0.02
    15   1    -0.02  -0.03  -0.02     0.07   0.11  -0.23     0.15   0.04  -0.07
    16   1    -0.02   0.02  -0.01    -0.16  -0.22  -0.25     0.05  -0.10  -0.09
    17   6     0.03   0.01  -0.09    -0.02  -0.04   0.10     0.00   0.00   0.03
    18   1     0.11  -0.02  -0.12     0.00  -0.17   0.14    -0.02   0.01   0.04
    19   6     0.03   0.04   0.08     0.01   0.03   0.03    -0.01   0.08  -0.01
    20   1    -0.14  -0.03   0.22     0.03  -0.01   0.04     0.02   0.09  -0.04
    21   1     0.21   0.08   0.21    -0.02   0.03   0.02    -0.06   0.09  -0.04
    22   8    -0.09   0.04   0.03    -0.09   0.02   0.00    -0.04   0.09   0.00
    23   1    -0.50   0.09  -0.36    -0.20   0.07  -0.10    -0.31   0.13  -0.26
    24   8     0.10  -0.17  -0.14     0.19  -0.17   0.19    -0.01  -0.02   0.04
    25   1    -0.10  -0.13   0.06     0.09   0.22  -0.04    -0.05   0.02   0.14
                     16                     17                     18
                      A                      A                      A
 Frequencies --    388.2962               444.6324               446.9876
 Red. masses --      2.9212                 1.4552                 3.0895
 Frc consts  --      0.2595                 0.1695                 0.3637
 IR Inten    --     40.1429                68.2187                92.2322
  Atom  AN      X      Y      Z        X      Y      Z        X      Y      Z
     1   1    -0.15   0.12   0.12     0.01   0.03  -0.09    -0.04  -0.11   0.31
     2   6    -0.10   0.07   0.06    -0.01   0.01  -0.01     0.03  -0.05   0.02
     3   1    -0.13   0.11   0.16     0.00   0.04   0.06     0.00  -0.16  -0.23
     4   1    -0.16   0.08  -0.12     0.01   0.05  -0.02    -0.05  -0.20   0.03
     5   6     0.02  -0.01   0.05    -0.04  -0.04  -0.01     0.17   0.14   0.00
     6   6     0.04  -0.05  -0.11     0.01  -0.05  -0.01    -0.07   0.19   0.08
     7   1    -0.02  -0.03  -0.14     0.06  -0.07  -0.02    -0.27   0.24   0.04
     8   8     0.01  -0.01   0.08    -0.02   0.04   0.02     0.02  -0.11  -0.05
     9   8     0.04  -0.02  -0.10     0.01   0.01   0.01     0.00  -0.04   0.01
    10   1     0.17  -0.24  -0.01     0.04  -0.06  -0.01     0.08  -0.02   0.04
    11   6     0.13  -0.12   0.00     0.02  -0.01   0.00     0.07  -0.06   0.02
    12   1     0.16  -0.13  -0.01     0.03  -0.02  -0.01     0.06  -0.12   0.05
    13   1     0.00  -0.13   0.06    -0.03  -0.01   0.01     0.07  -0.07  -0.05
    14   6     0.11  -0.05  -0.03     0.03   0.02  -0.02     0.03  -0.08   0.03
    15   1     0.22   0.04  -0.11     0.07   0.08  -0.06    -0.02  -0.25   0.12
    16   1     0.07  -0.21  -0.14    -0.01  -0.04  -0.07     0.12   0.00   0.14
    17   6    -0.03  -0.02   0.07     0.01   0.02   0.02    -0.07  -0.04  -0.11
    18   1    -0.05  -0.01   0.08     0.06   0.02   0.00    -0.07  -0.07  -0.09
    19   6    -0.05   0.11  -0.03     0.00   0.03   0.02    -0.10   0.05   0.03
    20   1     0.02   0.15  -0.08     0.02   0.00   0.03    -0.28   0.07   0.12
    21   1    -0.16   0.14  -0.09     0.02   0.01   0.03     0.03   0.11   0.13
    22   8    -0.06   0.14  -0.01    -0.10   0.04  -0.04    -0.06   0.08  -0.01
    23   1    -0.38   0.16  -0.33     0.62   0.09   0.72     0.24   0.04   0.28
    24   8    -0.05  -0.05   0.06     0.04  -0.07  -0.02     0.01   0.01  -0.05
    25   1     0.04  -0.07  -0.06     0.03  -0.01   0.00    -0.07  -0.11   0.00
                     19                     20                     21
                      A                      A                      A
 Frequencies --    496.3652               516.1575               559.5579
 Red. masses --      2.5040                 4.7464                 3.1258
 Frc consts  --      0.3635                 0.7450                 0.5766
 IR Inten    --     32.2877               219.7635                19.2511
  Atom  AN      X      Y      Z        X      Y      Z        X      Y      Z
     1   1    -0.06  -0.07   0.27    -0.05  -0.06   0.15     0.00  -0.01   0.03
     2   6    -0.01  -0.01   0.05    -0.05   0.01   0.04     0.00   0.00   0.01
     3   1     0.01  -0.13  -0.25     0.02  -0.12  -0.30     0.00  -0.01   0.01
     4   1    -0.08  -0.19   0.11    -0.09  -0.17   0.20     0.00  -0.01   0.01
     5   6     0.06   0.19   0.03    -0.08   0.24   0.04     0.02   0.00   0.01
     6   6    -0.01  -0.05  -0.02     0.30  -0.28  -0.10    -0.07   0.02   0.00
     7   1    -0.39   0.08  -0.05    -0.20  -0.07   0.06    -0.09   0.02  -0.06
     8   8    -0.01  -0.07  -0.05    -0.08   0.00  -0.05     0.01  -0.02  -0.01
     9   8    -0.01   0.00   0.03    -0.10   0.04   0.01     0.02   0.00   0.01
    10   1     0.00  -0.09  -0.04    -0.02   0.10   0.03    -0.11   0.18   0.00
    11   6    -0.03   0.03  -0.02     0.00   0.00   0.01    -0.02   0.02   0.01
    12   1     0.04   0.00  -0.04    -0.06   0.04   0.02    -0.13   0.20  -0.02
    13   1    -0.16   0.02   0.02     0.13   0.01   0.01     0.30   0.03   0.07
    14   6     0.03   0.13  -0.02    -0.04  -0.10   0.01    -0.08  -0.18   0.00
    15   1     0.15   0.38  -0.18    -0.15  -0.29   0.13    -0.13  -0.19   0.02
    16   1    -0.09  -0.06  -0.21     0.05   0.07   0.17    -0.05  -0.11   0.06
    17   6     0.04   0.07   0.13     0.01  -0.06  -0.11     0.14  -0.09   0.07
    18   1     0.07   0.16   0.07    -0.03  -0.12  -0.06     0.33  -0.26   0.05
    19   6     0.06  -0.03  -0.01     0.01   0.02   0.01     0.23   0.06  -0.01
    20   1     0.26  -0.04  -0.11    -0.14   0.00   0.10     0.48   0.02  -0.12
    21   1    -0.09  -0.08  -0.12     0.15   0.04   0.11     0.05  -0.02  -0.15
    22   8     0.02  -0.04   0.00    -0.03   0.02  -0.01    -0.09   0.07  -0.04
    23   1     0.05  -0.02   0.04     0.02   0.06   0.06    -0.02   0.26   0.11
    24   8    -0.09  -0.10  -0.05     0.10   0.11   0.07    -0.13   0.08  -0.02
    25   1     0.09  -0.23  -0.01     0.30  -0.21   0.00    -0.02  -0.02  -0.01
                     22                     23                     24
                      A                      A                      A
 Frequencies --    579.9362               783.0693               824.6160
 Red. masses --      4.2423                 1.3943                 1.7480
 Frc consts  --      0.8407                 0.5037                 0.7003
 IR Inten    --     63.7167                23.0368                61.7287
  Atom  AN      X      Y      Z        X      Y      Z        X      Y      Z
     1   1     0.18  -0.03  -0.11    -0.01   0.00   0.06     0.06   0.03  -0.44
     2   6     0.01  -0.01   0.29     0.01   0.01   0.00    -0.04  -0.04  -0.07
     3   1     0.18   0.00   0.29    -0.01  -0.01  -0.03     0.08   0.08   0.19
     4   1     0.19   0.05   0.68    -0.02  -0.02  -0.02     0.09   0.14   0.00
     5   6    -0.25  -0.02   0.15     0.01   0.01   0.00    -0.04  -0.04   0.03
     6   6    -0.05   0.10  -0.10    -0.06  -0.02  -0.03     0.17   0.11   0.04
     7   1    -0.11   0.10  -0.13     0.01  -0.05  -0.04    -0.53   0.33  -0.01
     8   8     0.11  -0.03  -0.22     0.00  -0.01   0.00     0.02   0.00   0.02
     9   8     0.06  -0.04  -0.08     0.01   0.00   0.00    -0.04  -0.02   0.02
    10   1     0.01  -0.01   0.00     0.39  -0.15   0.21     0.14  -0.04   0.07
    11   6     0.00   0.00   0.00     0.00   0.03  -0.04     0.01   0.00  -0.01
    12   1     0.00  -0.01   0.00    -0.34   0.01   0.12    -0.14   0.03   0.04
    13   1    -0.01   0.00   0.00    -0.21   0.03   0.13     0.00   0.00   0.08
    14   6     0.00   0.01   0.00     0.04   0.07  -0.10     0.00   0.00  -0.03
    15   1     0.00  -0.01   0.01    -0.39  -0.15   0.18    -0.14  -0.01   0.04
    16   1     0.01   0.02   0.01     0.40   0.25   0.29     0.13   0.00   0.08
    17   6    -0.01   0.00  -0.01     0.01  -0.02  -0.02     0.00   0.00   0.04
    18   1    -0.02   0.00  -0.01     0.04  -0.13   0.02     0.04  -0.03   0.03
    19   6    -0.01   0.00   0.00     0.03   0.01   0.00    -0.02   0.00   0.02
    20   1    -0.04   0.00   0.02     0.06   0.00  -0.02     0.08   0.02  -0.04
    21   1     0.01   0.00   0.02     0.00  -0.01  -0.02    -0.13  -0.01  -0.05
    22   8     0.00   0.00   0.00    -0.01   0.00  -0.01     0.00   0.01   0.00
    23   1     0.06  -0.01   0.06    -0.01   0.03   0.01     0.00  -0.07  -0.03
    24   8     0.03   0.00   0.01    -0.02  -0.04   0.07    -0.02  -0.01  -0.06
    25   1    -0.10   0.10  -0.07     0.01   0.05   0.03     0.13  -0.36  -0.01
                     25                     26                     27
                      A                      A                      A
 Frequencies --    852.5464               934.5585               946.8794
 Red. masses --      2.0141                 2.2028                 1.7858
 Frc consts  --      0.8625                 1.1335                 0.9434
 IR Inten    --    113.5076               292.4751                85.9999
  Atom  AN      X      Y      Z        X      Y      Z        X      Y      Z
     1   1     0.02   0.01  -0.20     0.04  -0.06  -0.20    -0.04   0.06   0.13
     2   6    -0.02  -0.02  -0.06    -0.04   0.02  -0.12     0.03  -0.02   0.08
     3   1     0.03   0.03   0.05     0.06  -0.03  -0.25    -0.05   0.03   0.24
     4   1     0.02   0.06  -0.08    -0.01  -0.02  -0.01     0.00   0.03  -0.05
     5   6    -0.01  -0.01   0.04    -0.02   0.03   0.12     0.02  -0.02  -0.09
     6   6    -0.04   0.03  -0.05    -0.11  -0.02  -0.10     0.06   0.01   0.05
     7   1    -0.39   0.14  -0.11    -0.20   0.02  -0.05     0.06   0.01   0.05
     8   8     0.03  -0.02   0.03     0.07  -0.05   0.05    -0.04   0.03  -0.03
     9   8     0.00  -0.01   0.02     0.02   0.00   0.03    -0.01   0.00  -0.01
    10   1    -0.15  -0.03  -0.11     0.06   0.15   0.09     0.21  -0.01   0.11
    11   6    -0.02   0.04   0.02     0.05  -0.10  -0.02     0.05  -0.05  -0.03
    12   1     0.25  -0.13  -0.03    -0.23   0.23  -0.02    -0.20   0.09   0.03
    13   1    -0.23   0.02  -0.14     0.52  -0.07   0.15     0.21  -0.04   0.14
    14   6     0.03   0.06   0.03    -0.06  -0.04  -0.01    -0.06  -0.02   0.01
    15   1     0.25  -0.02  -0.03    -0.24   0.20  -0.03    -0.18   0.17  -0.02
    16   1    -0.12   0.08  -0.09    -0.08   0.01  -0.01     0.05  -0.19   0.01
    17   6    -0.01  -0.04  -0.13     0.05   0.11   0.02    -0.07   0.08   0.03
    18   1    -0.13  -0.01  -0.06    -0.04   0.32  -0.03    -0.29   0.27   0.04
    19   6     0.12   0.01  -0.07    -0.05   0.01  -0.03     0.09   0.00  -0.09
    20   1    -0.17  -0.06   0.13    -0.12  -0.04   0.03    -0.24  -0.11   0.15
    21   1     0.44   0.03   0.14     0.07   0.02   0.05     0.46   0.07   0.17
    22   8    -0.01  -0.01   0.00     0.02  -0.03   0.01     0.01  -0.02   0.01
    23   1    -0.04   0.24   0.08     0.02   0.00   0.03    -0.04   0.21   0.07
    24   8    -0.05  -0.02   0.14     0.04   0.01   0.03    -0.04  -0.02   0.00
    25   1     0.15  -0.09   0.09     0.13   0.21   0.01    -0.04  -0.12   0.00
                     28                     29                     30
                      A                      A                      A
 Frequencies --    968.3258              1006.5093              1021.1715
 Red. masses --      1.5987                 1.7119                 3.0118
 Frc consts  --      0.8832                 1.0218                 1.8505
 IR Inten    --    139.9008               192.3114                26.0222
  Atom  AN      X      Y      Z        X      Y      Z        X      Y      Z
     1   1    -0.10   0.16   0.15     0.04  -0.05  -0.04     0.02  -0.01  -0.06
     2   6     0.07  -0.07   0.08    -0.03   0.02   0.03    -0.02  -0.01   0.02
     3   1    -0.15   0.07   0.47     0.07   0.00  -0.03     0.04   0.01   0.06
     4   1    -0.04   0.09  -0.39     0.04  -0.01   0.23     0.03   0.02   0.11
     5   6     0.02  -0.01  -0.09     0.02  -0.01  -0.04     0.03   0.01  -0.03
     6   6    -0.03  -0.03  -0.09     0.03   0.03   0.09     0.00   0.01   0.04
     7   1    -0.45   0.18   0.21     0.22  -0.13  -0.34     0.10  -0.08  -0.20
     8   8    -0.03   0.01  -0.03    -0.03   0.02  -0.01    -0.02   0.01  -0.01
     9   8    -0.01   0.01   0.05     0.00  -0.01  -0.03     0.00  -0.01  -0.01
    10   1    -0.10   0.10  -0.02    -0.14   0.15  -0.04    -0.22   0.20   0.01
    11   6     0.00  -0.03   0.01     0.06  -0.08   0.04    -0.19   0.00  -0.04
    12   1     0.02   0.06  -0.04     0.15   0.08  -0.06    -0.40   0.26  -0.05
    13   1     0.19  -0.02  -0.01     0.40  -0.07  -0.03     0.07   0.03   0.07
    14   6     0.00   0.01  -0.01    -0.04   0.08  -0.05     0.20  -0.03   0.04
    15   1    -0.03   0.02   0.00    -0.12   0.03   0.00     0.11   0.19   0.00
    16   1    -0.10   0.19  -0.01    -0.22   0.47  -0.01     0.16   0.00   0.02
    17   6     0.06   0.01  -0.03     0.05   0.02  -0.08     0.22  -0.09   0.04
    18   1     0.12   0.01  -0.04     0.08  -0.10  -0.02    -0.07   0.20   0.04
    19   6    -0.06   0.01   0.02    -0.02   0.01   0.02    -0.12  -0.06  -0.10
    20   1     0.06   0.04  -0.06     0.08   0.05  -0.05    -0.43  -0.06   0.08
    21   1    -0.16  -0.03  -0.06    -0.09  -0.05  -0.05     0.11   0.14   0.12
    22   8     0.00   0.00   0.00     0.00  -0.01   0.00     0.00   0.07   0.02
    23   1     0.03  -0.09  -0.02     0.01  -0.08  -0.03     0.00   0.08   0.02
    24   8     0.02   0.00   0.04    -0.06  -0.05   0.06    -0.03   0.00   0.01
    25   1     0.08   0.16   0.06     0.11  -0.33   0.03     0.13  -0.16  -0.02
                     31                     32                     33
                      A                      A                      A
 Frequencies --   1058.2507              1080.1364              1104.1136
 Red. masses --      1.7908                 1.5952                 2.3986
 Frc consts  --      1.1816                 1.0966                 1.7228
 IR Inten    --      9.6232                94.1941                96.3207
  Atom  AN      X      Y      Z        X      Y      Z        X      Y      Z
     1   1    -0.05  -0.05   0.60     0.01   0.00  -0.10     0.02  -0.03  -0.04
     2   6     0.11   0.11  -0.01    -0.02  -0.01  -0.02    -0.02   0.01   0.00
     3   1    -0.22  -0.11  -0.47     0.02   0.00  -0.01     0.03  -0.01  -0.06
     4   1    -0.19  -0.30  -0.21     0.02   0.03   0.03     0.01  -0.01   0.10
     5   6    -0.12  -0.14   0.02     0.00   0.02   0.02     0.01  -0.01  -0.01
     6   6     0.07   0.05  -0.01     0.02  -0.03  -0.01     0.01  -0.02   0.00
     7   1    -0.22   0.12  -0.12     0.02   0.10   0.52    -0.04   0.07   0.33
     8   8     0.02   0.02   0.00     0.02  -0.02   0.01     0.01  -0.01   0.01
     9   8    -0.02  -0.01   0.02     0.01   0.02  -0.02     0.01   0.02  -0.02
    10   1    -0.04   0.04  -0.01    -0.08   0.06  -0.03    -0.05   0.08   0.02
    11   6     0.00  -0.01   0.01     0.04  -0.02   0.04    -0.03  -0.04  -0.01
    12   1    -0.01   0.03  -0.01     0.16   0.00  -0.02    -0.12   0.10  -0.03
    13   1     0.08  -0.01  -0.01     0.13  -0.02  -0.04     0.15  -0.03   0.04
    14   6     0.01   0.02  -0.01    -0.03   0.09  -0.04     0.04   0.00   0.01
    15   1    -0.03   0.03   0.00    -0.15   0.07   0.02     0.04   0.04   0.00
    16   1    -0.01   0.09   0.01    -0.11   0.37   0.03     0.02  -0.03  -0.02
    17   6     0.02  -0.02   0.01     0.02  -0.11   0.09    -0.06   0.05  -0.08
    18   1    -0.03  -0.03   0.03    -0.10  -0.30   0.18    -0.23   0.18  -0.06
    19   6     0.00  -0.02  -0.01     0.00  -0.06  -0.06     0.07  -0.20   0.08
    20   1    -0.05  -0.02   0.01    -0.23  -0.11   0.09     0.21   0.03  -0.10
    21   1     0.02   0.02   0.02     0.08   0.18   0.08     0.13  -0.59  -0.03
    22   8     0.00   0.02   0.00     0.00   0.04   0.01    -0.01   0.19  -0.02
    23   1     0.00   0.02   0.00    -0.03   0.17   0.04     0.11  -0.34  -0.14
    24   8    -0.02  -0.01  -0.01    -0.02  -0.01  -0.05    -0.03  -0.03   0.03
    25   1    -0.06  -0.05   0.08    -0.31   0.18  -0.10    -0.18   0.08  -0.01
                     34                     35                     36
                      A                      A                      A
 Frequencies --   1120.3353              1137.0586              1156.6233
 Red. masses --      2.1296                 1.9191                 2.2687
 Frc consts  --      1.5749                 1.4619                 1.7882
 IR Inten    --     88.9660                12.3834                35.0797
  Atom  AN      X      Y      Z        X      Y      Z        X      Y      Z
     1   1     0.05  -0.09  -0.02     0.11  -0.19  -0.01     0.01  -0.03   0.00
     2   6    -0.04   0.04   0.01    -0.08   0.09   0.06    -0.01   0.01   0.01
     3   1     0.06  -0.02  -0.13     0.14  -0.03  -0.24     0.03   0.01   0.00
     4   1     0.01  -0.04   0.26     0.03  -0.09   0.58     0.00   0.00   0.06
     5   6     0.02  -0.04  -0.04     0.07  -0.11  -0.14     0.02  -0.01  -0.03
     6   6     0.02  -0.02   0.00    -0.01  -0.02  -0.03    -0.01   0.00  -0.01
     7   1    -0.12   0.13   0.44    -0.31   0.16   0.32    -0.07  -0.02  -0.22
     8   8     0.01   0.00   0.02     0.00   0.01   0.03    -0.01   0.00   0.00
     9   8     0.01   0.02  -0.02     0.00   0.02   0.01    -0.01  -0.01   0.02
    10   1    -0.36   0.20  -0.08     0.22  -0.14   0.05    -0.13  -0.12  -0.12
    11   6    -0.11  -0.04   0.03     0.05   0.04  -0.03     0.02   0.06   0.08
    12   1    -0.03   0.14  -0.08    -0.02  -0.09   0.06     0.37  -0.19   0.01
    13   1     0.19  -0.04  -0.06    -0.15   0.03   0.04    -0.20   0.03  -0.18
    14   6     0.14  -0.04  -0.07    -0.07  -0.01   0.05    -0.06  -0.09  -0.13
    15   1     0.14  -0.39   0.08    -0.02   0.17  -0.05    -0.06  -0.53   0.05
    16   1     0.21   0.12   0.07    -0.10  -0.15  -0.04     0.12   0.06   0.10
    17   6    -0.08   0.12   0.01     0.08  -0.03  -0.03     0.07   0.17   0.10
    18   1    -0.12   0.00   0.08     0.14   0.02  -0.07     0.12   0.02   0.13
    19   6     0.04   0.11   0.02    -0.04   0.02  -0.02    -0.06  -0.11  -0.08
    20   1     0.12   0.04   0.00    -0.07   0.04  -0.01    -0.12  -0.30   0.06
    21   1    -0.02   0.12  -0.01    -0.02   0.01   0.00     0.19  -0.08   0.10
    22   8     0.00  -0.10   0.00     0.00  -0.01   0.00     0.02   0.08   0.02
    23   1    -0.03   0.08   0.05     0.01  -0.05  -0.01     0.03  -0.03  -0.02
    24   8    -0.02  -0.04   0.00     0.00   0.01   0.03     0.00  -0.02   0.00
    25   1    -0.17   0.05  -0.05     0.07   0.07   0.00     0.18   0.04   0.00
                     37                     38                     39
                      A                      A                      A
 Frequencies --   1186.6459              1224.7522              1259.5032
 Red. masses --      2.0095                 1.3201                 1.2380
 Frc consts  --      1.6672                 1.1667                 1.1571
 IR Inten    --    216.7067                30.9336                46.3705
  Atom  AN      X      Y      Z        X      Y      Z        X      Y      Z
     1   1    -0.04   0.06   0.04     0.01  -0.01  -0.02     0.01  -0.01   0.01
     2   6     0.04  -0.02  -0.04    -0.01   0.00   0.01     0.00   0.01   0.00
     3   1    -0.09   0.00   0.01     0.03   0.00   0.01    -0.01   0.00  -0.02
     4   1    -0.03  -0.02  -0.22     0.02   0.02   0.05    -0.02  -0.03  -0.01
     5   6    -0.06   0.03   0.09     0.02   0.00  -0.03    -0.01  -0.01   0.00
     6   6     0.00  -0.01   0.07     0.01   0.00  -0.03    -0.03   0.01  -0.01
     7   1     0.17   0.05   0.58    -0.06  -0.02  -0.28     0.06   0.01   0.16
     8   8     0.01   0.00  -0.02     0.00   0.00   0.01     0.00   0.00   0.00
     9   8     0.03   0.03  -0.07    -0.02  -0.01   0.03     0.01   0.00   0.00
    10   1     0.10  -0.12   0.00    -0.10   0.02  -0.04    -0.09  -0.05  -0.07
    11   6     0.02   0.04  -0.01     0.00   0.00   0.03     0.01   0.02   0.04
    12   1     0.04  -0.11   0.05     0.10   0.00  -0.01     0.14  -0.05   0.01
    13   1    -0.13   0.03   0.00    -0.02   0.00  -0.06    -0.09   0.01  -0.11
    14   6    -0.05  -0.05   0.01     0.01   0.01  -0.04    -0.01  -0.03  -0.06
    15   1     0.04  -0.07  -0.03    -0.13   0.06   0.01    -0.22   0.04   0.00
    16   1    -0.03  -0.07   0.00     0.07   0.04   0.03     0.03   0.08   0.03
    17   6     0.16   0.06  -0.05     0.01  -0.07   0.07     0.03  -0.07   0.00
    18   1    -0.06   0.04   0.07    -0.31   0.04   0.15    -0.48   0.60  -0.05
    19   6    -0.05   0.09  -0.02     0.02   0.09   0.00     0.02  -0.02   0.06
    20   1    -0.11   0.23  -0.06    -0.17   0.44  -0.06     0.12   0.02  -0.01
    21   1     0.18  -0.20   0.02     0.31  -0.39   0.02    -0.23   0.16  -0.04
    22   8    -0.01  -0.04   0.01    -0.03  -0.02  -0.01     0.00   0.00  -0.01
    23   1     0.07  -0.35  -0.06     0.08  -0.42  -0.08    -0.04   0.17   0.03
    24   8    -0.07  -0.04   0.04     0.01   0.01  -0.03     0.02   0.01   0.00
    25   1    -0.14  -0.29  -0.18    -0.03   0.22   0.08     0.23  -0.21  -0.10
                     40                     41                     42
                      A                      A                      A
 Frequencies --   1276.0108              1307.9403              1363.7316
 Red. masses --      1.2583                 1.2041                 1.2516
 Frc consts  --      1.2071                 1.2136                 1.3715
 IR Inten    --    136.8646                74.5626                 4.0230
  Atom  AN      X      Y      Z        X      Y      Z        X      Y      Z
     1   1     0.03  -0.02   0.00     0.02  -0.01  -0.02    -0.01   0.00   0.02
     2   6     0.00   0.01   0.01     0.00   0.01   0.02     0.00   0.00  -0.01
     3   1    -0.02  -0.01  -0.02    -0.01  -0.01  -0.03     0.00   0.01   0.02
     4   1    -0.05  -0.06  -0.03    -0.03  -0.02  -0.02     0.01   0.00   0.02
     5   6    -0.01  -0.02   0.00     0.00  -0.01  -0.01     0.00   0.00   0.00
     6   6    -0.06   0.01  -0.03    -0.03   0.02  -0.04     0.00  -0.01   0.02
     7   1     0.11   0.00   0.28     0.08  -0.01   0.05    -0.02   0.00   0.01
     8   8    -0.01   0.01  -0.01     0.00   0.00   0.00     0.00   0.00   0.00
     9   8     0.02   0.01   0.01     0.00   0.00   0.03     0.00   0.00  -0.01
    10   1    -0.12   0.07  -0.02     0.21  -0.01   0.08     0.02  -0.06  -0.03
    11   6    -0.01  -0.02   0.04     0.01   0.00  -0.08     0.01   0.03  -0.01
    12   1     0.07   0.05  -0.03    -0.22   0.01   0.02    -0.04  -0.05   0.04
    13   1     0.07  -0.02  -0.04    -0.02   0.01   0.13    -0.08   0.02   0.00
    14   6     0.02   0.04  -0.01     0.00   0.00   0.04     0.04  -0.07   0.00
    15   1    -0.13   0.15   0.00     0.36  -0.40   0.04    -0.08   0.07  -0.01
    16   1     0.19  -0.16   0.03    -0.39   0.41  -0.08    -0.21   0.29  -0.03
    17   6    -0.08  -0.03   0.04    -0.02  -0.01   0.06    -0.03   0.04   0.03
    18   1     0.36  -0.16  -0.10    -0.22  -0.03   0.15     0.30   0.08  -0.12
    19   6     0.00   0.01  -0.03     0.01   0.01   0.00     0.04  -0.07   0.03
    20   1    -0.09   0.04   0.01     0.03  -0.02   0.01    -0.44   0.62  -0.04
    21   1     0.18  -0.19   0.01     0.07  -0.05   0.02    -0.11  -0.09  -0.06
    22   8     0.00   0.01   0.00     0.00   0.01   0.00     0.01  -0.02  -0.04
    23   1     0.01  -0.09  -0.04     0.02  -0.09  -0.02    -0.07   0.31   0.04
    24   8     0.03   0.03   0.00     0.02   0.01  -0.02     0.00   0.00   0.01
    25   1     0.52  -0.41  -0.24     0.29  -0.18  -0.15    -0.03   0.01   0.00
                     43                     44                     45
                      A                      A                      A
 Frequencies --   1370.0142              1380.4020              1390.5277
 Red. masses --      1.3760                 1.4742                 1.2243
 Frc consts  --      1.5216                 1.6551                 1.3948
 IR Inten    --     17.1171                 6.1703                14.3974
  Atom  AN      X      Y      Z        X      Y      Z        X      Y      Z
     1   1     0.04  -0.01  -0.08     0.09   0.06  -0.27    -0.14  -0.15   0.51
     2   6     0.00   0.00   0.02    -0.01   0.01   0.07     0.00   0.00  -0.12
     3   1     0.01  -0.03  -0.06    -0.03  -0.10  -0.22     0.09   0.21   0.43
     4   1    -0.04   0.00  -0.07    -0.09   0.01  -0.18     0.16  -0.03   0.35
     5   6     0.01   0.00  -0.01     0.01   0.00  -0.02    -0.01   0.00   0.02
     6   6    -0.01   0.02  -0.05     0.00   0.03  -0.07    -0.02  -0.01   0.00
     7   1     0.09  -0.02  -0.01     0.16  -0.02   0.00    -0.04   0.00   0.01
     8   8     0.00   0.00   0.00     0.00   0.00   0.01     0.00   0.00   0.00
     9   8    -0.01  -0.01   0.04    -0.01  -0.01   0.06     0.01   0.00  -0.01
    10   1     0.06   0.02   0.08    -0.08  -0.05  -0.09     0.02  -0.06  -0.01
    11   6    -0.03  -0.02   0.00     0.01   0.04   0.01    -0.01   0.02   0.00
    12   1     0.10   0.00  -0.06    -0.03  -0.06   0.07     0.01  -0.03   0.01
    13   1     0.17  -0.02   0.03    -0.16   0.03  -0.02     0.02   0.01  -0.03
    14   6    -0.06   0.08   0.01     0.07  -0.11   0.02     0.03  -0.04   0.02
    15   1     0.18  -0.16   0.01    -0.30   0.49  -0.07    -0.10   0.20  -0.03
    16   1     0.25  -0.37   0.04    -0.13   0.18   0.00    -0.05   0.06   0.00
    17   6     0.07   0.04  -0.03    -0.01   0.07  -0.05     0.00   0.03  -0.02
    18   1    -0.32  -0.33   0.28    -0.21  -0.40   0.23    -0.22  -0.28   0.20
    19   6    -0.01  -0.05   0.06    -0.01   0.01   0.01    -0.01   0.00   0.01
    20   1    -0.15   0.33  -0.05     0.11  -0.13   0.01     0.07  -0.05   0.00
    21   1    -0.14  -0.09  -0.03    -0.02   0.01   0.00     0.00  -0.05   0.00
    22   8     0.02  -0.01  -0.04     0.00   0.00   0.00     0.01   0.00   0.00
    23   1    -0.08   0.39   0.06     0.00   0.00   0.00    -0.01   0.07   0.01
    24   8    -0.01   0.00  -0.01    -0.01  -0.01  -0.01     0.01   0.00  -0.01
    25   1     0.08  -0.07  -0.08    -0.05  -0.14  -0.04     0.20   0.01  -0.05
                     46                     47                     48
                      A                      A                      A
 Frequencies --   1408.5426              1416.3412              1431.3473
 Red. masses --      1.6905                 1.3675                 1.2717
 Frc consts  --      1.9761                 1.6163                 1.5350
 IR Inten    --     28.5318                15.2621                59.6586
  Atom  AN      X      Y      Z        X      Y      Z        X      Y      Z
     1   1     0.07   0.03  -0.16     0.05   0.02  -0.12     0.03  -0.06   0.02
     2   6     0.01   0.01   0.03     0.00   0.00   0.03     0.00   0.00   0.00
     3   1    -0.08  -0.06  -0.12    -0.01  -0.05  -0.10     0.02   0.02   0.05
     4   1    -0.09  -0.07  -0.14    -0.05   0.00  -0.12    -0.03  -0.04  -0.01
     5   6     0.00  -0.02   0.01     0.00  -0.01   0.00     0.00   0.00   0.00
     6   6    -0.04  -0.07   0.15    -0.02  -0.03   0.07    -0.01   0.00   0.00
     7   1    -0.37   0.03  -0.06    -0.17   0.01  -0.04    -0.01  -0.01  -0.02
     8   8    -0.01   0.01  -0.01    -0.01   0.00   0.00     0.00   0.00   0.00
     9   8     0.03   0.03  -0.12     0.01   0.01  -0.06     0.00   0.00   0.01
    10   1    -0.20   0.17  -0.12     0.36  -0.28   0.22    -0.07   0.06  -0.04
    11   6     0.07  -0.03   0.00    -0.12   0.05  -0.01     0.02  -0.01   0.01
    12   1    -0.24   0.14   0.07     0.42  -0.27  -0.11    -0.07   0.06   0.01
    13   1    -0.31  -0.03   0.00     0.51   0.06   0.03    -0.08  -0.02  -0.01
    14   6     0.00   0.00   0.01     0.03  -0.02   0.00    -0.01   0.01   0.00
    15   1    -0.02   0.02   0.00    -0.05   0.10  -0.01     0.03  -0.01  -0.01
    16   1    -0.01  -0.03  -0.01    -0.03   0.08   0.00     0.07  -0.09   0.02
    17   6     0.00   0.01   0.00    -0.02   0.00   0.00     0.00   0.04  -0.02
    18   1    -0.20  -0.22   0.18    -0.07  -0.06   0.05    -0.07  -0.11   0.07
    19   6    -0.01   0.00   0.02     0.02   0.00  -0.01     0.11  -0.05  -0.04
    20   1     0.03  -0.01   0.00    -0.01  -0.01   0.01    -0.26   0.20   0.04
    21   1     0.02  -0.11   0.00    -0.03   0.08  -0.01    -0.31   0.60  -0.07
    22   8     0.01   0.00  -0.01    -0.01   0.00   0.01    -0.05   0.01   0.04
    23   1    -0.03   0.15   0.02     0.02  -0.10  -0.02     0.11  -0.54  -0.06
    24   8     0.02   0.01  -0.01     0.01   0.01  -0.01     0.00   0.00   0.01
    25   1     0.44   0.31   0.03     0.21   0.15   0.01     0.13   0.03  -0.09
                     49                     50                     51
                      A                      A                      A
 Frequencies --   1468.6582              1470.0323              1488.0136
 Red. masses --      1.0465                 1.0514                 1.0773
 Frc consts  --      1.3299                 1.3386                 1.4054
 IR Inten    --      5.8148                21.2445                 0.8624
  Atom  AN      X      Y      Z        X      Y      Z        X      Y      Z
     1   1    -0.34   0.36   0.22     0.21  -0.48   0.19     0.00   0.01  -0.01
     2   6    -0.01  -0.05   0.01    -0.05   0.01   0.03     0.00   0.00   0.00
     3   1     0.20  -0.17  -0.37     0.66   0.05   0.00    -0.02   0.00   0.00
     4   1     0.34   0.60   0.03    -0.10   0.21  -0.42     0.00  -0.01   0.01
     5   6    -0.01  -0.02   0.00    -0.01  -0.01   0.01     0.00   0.00   0.00
     6   6    -0.01   0.00   0.00     0.01   0.00   0.01     0.00   0.00   0.00
     7   1    -0.03   0.01   0.03    -0.01   0.01   0.01    -0.01   0.00  -0.01
     8   8     0.00   0.00   0.00    -0.01   0.01  -0.01     0.00   0.00   0.00
     9   8     0.00   0.00  -0.01     0.00   0.00   0.00     0.00   0.00   0.00
    10   1    -0.01  -0.02  -0.02    -0.01  -0.03  -0.02    -0.10  -0.06  -0.11
    11   6     0.00   0.00   0.00     0.00   0.00   0.00     0.01   0.01   0.00
    12   1    -0.03   0.02   0.01    -0.04   0.02   0.01    -0.10  -0.14   0.10
    13   1     0.01   0.00  -0.03     0.00   0.00  -0.04     0.09   0.00   0.08
    14   6     0.00   0.00   0.00     0.00   0.00   0.00    -0.07  -0.04  -0.01
    15   1     0.01   0.00   0.00     0.01   0.00   0.00     0.49   0.27  -0.35
    16   1     0.01  -0.01   0.01     0.00   0.01   0.00     0.37   0.30   0.47
    17   6     0.00   0.00   0.00     0.00   0.00   0.00    -0.01  -0.01   0.00
    18   1    -0.02  -0.03   0.02     0.02   0.02  -0.02     0.01   0.04  -0.02
    19   6     0.01   0.00   0.00     0.00   0.00   0.00     0.01   0.01   0.00
    20   1    -0.01   0.01   0.00     0.01  -0.01   0.00    -0.06  -0.06   0.07
    21   1    -0.02   0.02  -0.01     0.02  -0.02   0.00    -0.05  -0.07  -0.06
    22   8     0.00   0.00   0.00     0.00   0.00   0.00     0.00   0.00   0.00
    23   1     0.00  -0.02   0.00     0.00   0.02   0.00     0.00   0.00   0.00
    24   8     0.00   0.00   0.00     0.00   0.00   0.00     0.00   0.00   0.00
    25   1     0.09  -0.03  -0.01    -0.04   0.01  -0.03     0.01   0.01   0.00
                     52                     53                     54
                      A                      A                      A
 Frequencies --   1501.6093              1514.1266              1515.7438
 Red. masses --      1.0447                 1.0558                 1.0825
 Frc consts  --      1.3879                 1.4261                 1.4654
 IR Inten    --     11.6334                 9.4180                 3.2243
  Atom  AN      X      Y      Z        X      Y      Z        X      Y      Z
     1   1    -0.01  -0.01   0.03    -0.01  -0.02   0.04     0.00   0.01  -0.02
     2   6     0.00   0.00   0.00     0.00   0.00   0.00     0.00   0.00   0.00
     3   1     0.03   0.00   0.00     0.05   0.00   0.00    -0.02   0.00   0.00
     4   1     0.01   0.02   0.00     0.01   0.04  -0.01    -0.01  -0.02   0.01
     5   6     0.00   0.00   0.00     0.00   0.00   0.00     0.00   0.00   0.00
     6   6     0.00   0.00   0.00     0.00   0.00   0.00     0.00   0.00   0.00
     7   1     0.00   0.00  -0.01     0.00   0.00   0.01     0.00   0.00   0.00
     8   8     0.00   0.00   0.00     0.00   0.00   0.00     0.00   0.00   0.00
     9   8     0.00   0.00   0.00     0.00   0.00   0.00     0.00   0.00   0.00
    10   1    -0.27   0.20  -0.17     0.15   0.52   0.32    -0.09  -0.24  -0.16
    11   6     0.01   0.02  -0.04    -0.01  -0.03  -0.02     0.01   0.02   0.01
    12   1    -0.01  -0.58   0.23     0.38   0.07  -0.23    -0.18  -0.06   0.12
    13   1     0.11   0.05   0.63    -0.32  -0.02   0.28     0.17   0.01  -0.11
    14   6     0.01   0.02  -0.02     0.00  -0.03  -0.01     0.01   0.02   0.00
    15   1    -0.12  -0.06   0.07    -0.01   0.06  -0.05    -0.09  -0.10   0.09
    16   1    -0.01  -0.09  -0.09     0.02   0.06   0.05    -0.07  -0.10  -0.12
    17   6     0.00   0.00   0.00     0.01   0.01   0.00     0.01   0.00   0.00
    18   1    -0.01   0.02  -0.01    -0.02   0.02   0.00    -0.03   0.00   0.02
    19   6     0.00   0.00   0.00     0.03   0.03   0.00     0.05   0.05   0.00
    20   1     0.03   0.02  -0.03    -0.19  -0.16   0.19    -0.37  -0.32   0.38
    21   1     0.02   0.04   0.03    -0.17  -0.18  -0.19    -0.34  -0.36  -0.37
    22   8     0.00   0.00   0.00     0.00   0.00   0.00     0.00   0.01   0.00
    23   1     0.00  -0.01   0.00     0.00   0.00   0.00     0.01  -0.01   0.00
    24   8     0.00   0.00   0.00     0.00   0.00   0.00     0.00   0.00   0.00
    25   1     0.01   0.00  -0.02    -0.01  -0.02   0.02    -0.01   0.00   0.01
                     55                     56                     57
                      A                      A                      A
 Frequencies --   1585.4127              1911.3196              2888.8562
 Red. masses --      1.0865                11.2941                 1.0765
 Frc consts  --      1.6090                24.3091                 5.2933
 IR Inten    --    306.9332               323.0577                 8.8116
  Atom  AN      X      Y      Z        X      Y      Z        X      Y      Z
     1   1     0.02  -0.03   0.00     0.00   0.09  -0.14     0.00   0.00   0.00
     2   6     0.00   0.00   0.00    -0.02   0.01  -0.04     0.00   0.00   0.00
     3   1     0.02   0.01   0.02    -0.09  -0.06  -0.17     0.00   0.00   0.00
     4   1     0.00   0.00  -0.01     0.05  -0.03   0.12     0.00   0.00   0.00
     5   6     0.00   0.00   0.00     0.46  -0.30   0.51     0.00   0.00   0.00
     6   6    -0.03   0.00  -0.03     0.04  -0.02  -0.11     0.00   0.00   0.00
     7   1     0.06  -0.01   0.16    -0.10   0.06   0.13    -0.01  -0.02   0.00
     8   8     0.00   0.00   0.00    -0.33   0.22  -0.32     0.00   0.00   0.00
     9   8     0.00   0.00  -0.05    -0.01   0.00   0.04     0.00   0.00   0.00
    10   1    -0.01  -0.01  -0.01     0.02   0.00   0.01     0.00   0.00   0.00
    11   6     0.00   0.00   0.00     0.00   0.00   0.00     0.00   0.00   0.00
    12   1    -0.01  -0.01   0.01     0.02   0.00  -0.01     0.00   0.00   0.00
    13   1     0.01   0.00   0.00     0.00   0.00   0.00     0.00   0.00   0.00
    14   6     0.00   0.00   0.00     0.00   0.00   0.00     0.00   0.00   0.00
    15   1     0.01  -0.02   0.00    -0.01   0.00   0.00    -0.01  -0.01  -0.03
    16   1     0.00   0.00   0.00    -0.01   0.01   0.00     0.01   0.00  -0.01
    17   6     0.00   0.01   0.02     0.00   0.00   0.00    -0.03  -0.03  -0.06
    18   1    -0.04  -0.05   0.08    -0.01   0.01   0.01     0.36   0.34   0.86
    19   6     0.01  -0.01   0.00     0.00   0.00   0.00     0.00   0.00   0.00
    20   1    -0.02   0.04  -0.01     0.00   0.00   0.00    -0.02  -0.02  -0.05
    21   1     0.00   0.03   0.00     0.00  -0.01   0.00     0.01   0.01  -0.01
    22   8     0.00   0.00   0.00     0.00   0.00   0.00     0.00   0.00   0.00
    23   1     0.01  -0.04  -0.01    -0.01   0.01   0.00     0.00   0.00   0.00
    24   8     0.02   0.02  -0.02     0.00   0.00   0.00     0.00   0.00   0.00
    25   1     0.04  -0.28   0.93    -0.13   0.10   0.12    -0.02   0.00  -0.02
                     58                     59                     60
                      A                      A                      A
 Frequencies --   2900.1941              2998.9740              3042.9185
 Red. masses --      1.0741                 1.0694                 1.0601
 Frc consts  --      5.3228                 5.6667                 5.7831
 IR Inten    --      2.2372                62.0917                38.0127
  Atom  AN      X      Y      Z        X      Y      Z        X      Y      Z
     1   1     0.00   0.00   0.00     0.00   0.00   0.00     0.00   0.00   0.00
     2   6     0.00   0.00   0.00     0.00   0.00   0.00     0.00   0.00   0.00
     3   1     0.00  -0.01   0.00     0.00   0.00   0.00     0.00   0.00   0.00
     4   1     0.00   0.00   0.00     0.00   0.00   0.00     0.00   0.00   0.00
     5   6     0.00   0.00   0.00     0.00   0.00   0.00     0.00   0.00   0.00
     6   6    -0.03  -0.07   0.01     0.00   0.00   0.00     0.00   0.00   0.00
     7   1     0.33   0.92  -0.19     0.00   0.00   0.00     0.00   0.00   0.00
     8   8     0.00   0.00   0.00     0.00   0.00   0.00     0.00   0.00   0.00
     9   8     0.00   0.00   0.00     0.00   0.00   0.00     0.00   0.00   0.00
    10   1     0.00   0.00   0.00     0.00   0.00   0.00    -0.01   0.00   0.02
    11   6     0.00   0.00   0.00     0.00   0.00   0.00     0.00   0.01   0.00
    12   1     0.00   0.00   0.00     0.00   0.00   0.00    -0.01  -0.01  -0.03
    13   1     0.00   0.00   0.00     0.00   0.00   0.00     0.00  -0.07   0.00
    14   6     0.00   0.00   0.00     0.00   0.00   0.00    -0.05  -0.04  -0.01
    15   1     0.00   0.00   0.00    -0.02  -0.02  -0.05     0.25   0.24   0.62
    16   1     0.00   0.00   0.00    -0.02  -0.01   0.02     0.40   0.23  -0.51
    17   6     0.00   0.00   0.00     0.00   0.00   0.00     0.00   0.00   0.00
    18   1     0.01   0.01   0.02     0.02   0.02   0.04     0.01   0.01   0.01
    19   6     0.00   0.00   0.00    -0.04  -0.03  -0.05     0.00   0.00  -0.01
    20   1     0.00   0.00   0.00     0.42   0.37   0.79     0.03   0.02   0.05
    21   1     0.00   0.00   0.00     0.10   0.06  -0.20    -0.01   0.00   0.01
    22   8     0.00   0.00   0.00     0.00   0.00   0.00     0.00   0.00   0.00
    23   1     0.00   0.00   0.00     0.00   0.00   0.00     0.00   0.00   0.00
    24   8     0.00   0.00   0.00     0.00   0.00   0.00     0.00   0.00   0.00
    25   1     0.00  -0.02   0.01     0.00   0.00   0.00     0.00   0.00   0.00
                     61                     62                     63
                      A                      A                      A
 Frequencies --   3048.4848              3061.9560              3082.0949
 Red. masses --      1.0367                 1.0344                 1.1021
 Frc consts  --      5.6766                 5.7140                 6.1683
 IR Inten    --     16.3311                 2.7588                 6.4075
  Atom  AN      X      Y      Z        X      Y      Z        X      Y      Z
     1   1     0.03   0.02   0.01    -0.50  -0.31  -0.18     0.00   0.00   0.00
     2   6     0.00   0.00   0.00     0.01   0.00   0.05     0.00   0.00   0.00
     3   1     0.00  -0.02   0.01    -0.04   0.59  -0.23     0.00   0.01  -0.01
     4   1    -0.02   0.01   0.01     0.39  -0.21  -0.15     0.01   0.00   0.00
     5   6     0.00   0.00   0.00     0.00   0.00   0.00     0.00   0.00   0.00
     6   6     0.00   0.00   0.00     0.00   0.00   0.00     0.00   0.00   0.00
     7   1     0.00   0.00   0.00     0.00   0.01   0.00     0.00   0.00   0.00
     8   8     0.00   0.00   0.00     0.00   0.00   0.00     0.00   0.00   0.00
     9   8     0.00   0.00   0.00     0.00   0.00   0.00     0.00   0.00   0.00
    10   1     0.30   0.16  -0.40     0.01   0.00  -0.01     0.13   0.07  -0.17
    11   6    -0.05   0.01  -0.02     0.00   0.00   0.00    -0.01   0.00   0.02
    12   1     0.25   0.25   0.59     0.01   0.01   0.03    -0.06  -0.05  -0.12
    13   1     0.00  -0.50   0.02     0.00  -0.02   0.00     0.00  -0.04   0.01
    14   6     0.00   0.00   0.00     0.00   0.00   0.00     0.01   0.00  -0.09
    15   1    -0.01  -0.01  -0.02     0.00   0.00  -0.01     0.24   0.23   0.56
    16   1     0.01   0.01  -0.02     0.01   0.00  -0.01    -0.40  -0.24   0.49
    17   6     0.00   0.00   0.00     0.00   0.00   0.00     0.00   0.00   0.00
    18   1     0.00   0.00   0.00     0.00   0.00   0.00     0.01   0.01   0.02
    19   6     0.00   0.00   0.00     0.00   0.00   0.00    -0.01   0.00   0.01
    20   1     0.00   0.00   0.00     0.00   0.00   0.00    -0.01  -0.01  -0.01
    21   1     0.00   0.00   0.00     0.00   0.00   0.00     0.08   0.05  -0.13
    22   8     0.00   0.00   0.00     0.00   0.00   0.00     0.00   0.00   0.00
    23   1     0.00   0.00   0.00     0.00   0.00   0.00     0.00   0.00   0.00
    24   8     0.00   0.00   0.00     0.00   0.00   0.00     0.00   0.00   0.00
    25   1     0.00   0.00   0.00     0.00   0.00   0.00     0.00   0.00   0.00
                     64                     65                     66
                      A                      A                      A
 Frequencies --   3103.8805              3121.1631              3127.4478
 Red. masses --      1.0947                 1.1017                 1.1012
 Frc consts  --      6.2136                 6.3232                 6.3460
 IR Inten    --     25.8306                27.3025                38.7053
  Atom  AN      X      Y      Z        X      Y      Z        X      Y      Z
     1   1     0.00   0.00   0.00    -0.01  -0.01  -0.01     0.04   0.02   0.02
     2   6     0.00   0.00   0.00     0.00   0.00   0.00     0.00  -0.01   0.00
     3   1     0.00   0.00   0.00     0.00  -0.02   0.01     0.00   0.05  -0.02
     4   1     0.00   0.00   0.00     0.00   0.00   0.00     0.01   0.00   0.00
     5   6     0.00   0.00   0.00     0.00   0.00   0.00     0.00   0.00   0.00
     6   6     0.00   0.00   0.00     0.00   0.00   0.00     0.00   0.00   0.00
     7   1     0.00   0.00   0.00     0.00   0.00   0.00     0.00   0.00   0.00
     8   8     0.00   0.00   0.00     0.00   0.00   0.00     0.00   0.00   0.00
     9   8     0.00   0.00   0.00     0.00   0.00   0.00     0.00   0.00   0.00
    10   1     0.05   0.02  -0.06    -0.27  -0.15   0.33     0.40   0.19  -0.51
    11   6     0.00   0.00   0.01     0.00  -0.05  -0.07    -0.03  -0.07   0.04
    12   1    -0.02  -0.02  -0.05     0.27   0.25   0.60    -0.01  -0.02   0.01
    13   1     0.00   0.00   0.00    -0.01   0.48  -0.04    -0.02   0.71  -0.02
    14   6     0.00   0.00  -0.01     0.00   0.00  -0.02    -0.01   0.00   0.01
    15   1     0.03   0.03   0.06     0.08   0.07   0.18    -0.02  -0.02  -0.04
    16   1    -0.07  -0.04   0.08    -0.09  -0.05   0.10     0.09   0.05  -0.10
    17   6     0.00   0.00   0.00     0.00   0.00   0.00     0.00   0.00   0.00
    18   1     0.01   0.01   0.02     0.00   0.01   0.01     0.00   0.00   0.00
    19   6     0.03   0.02  -0.08     0.00   0.00   0.00     0.00   0.00   0.00
    20   1     0.10   0.08   0.16     0.01   0.01   0.01     0.00   0.00   0.00
    21   1    -0.49  -0.27   0.78    -0.02  -0.01   0.04     0.02   0.01  -0.03
    22   8     0.00   0.00   0.00     0.00   0.00   0.00     0.00   0.00   0.00
    23   1     0.01   0.00  -0.01     0.00   0.00   0.00     0.00   0.00   0.00
    24   8     0.00   0.00   0.00     0.00   0.00   0.00     0.00   0.00   0.00
    25   1     0.00   0.00   0.00     0.00   0.00   0.00     0.00   0.00   0.00
                     67                     68                     69
                      A                      A                      A
 Frequencies --   3136.6180              3181.3627              3847.8281
 Red. masses --      1.0995                 1.1057                 1.0650
 Frc consts  --      6.3736                 6.5935                 9.2905
 IR Inten    --      0.7922                 2.0333                43.0941
  Atom  AN      X      Y      Z        X      Y      Z        X      Y      Z
     1   1     0.57   0.34   0.22     0.26   0.18   0.10     0.00   0.00   0.00
     2   6    -0.04  -0.08   0.00    -0.08   0.04   0.01     0.00   0.00   0.00
     3   1    -0.06   0.65  -0.26     0.01  -0.29   0.12     0.00   0.00   0.00
     4   1    -0.02   0.00   0.01     0.74  -0.40  -0.28     0.00   0.00   0.00
     5   6     0.00   0.00   0.00     0.00   0.00   0.00     0.00   0.00   0.00
     6   6     0.00   0.00   0.00     0.00   0.00   0.00     0.00   0.00   0.00
     7   1     0.00   0.01   0.00     0.00   0.00   0.00     0.00   0.00   0.00
     8   8     0.00   0.00   0.00     0.00   0.00   0.00     0.00   0.00   0.00
     9   8     0.00   0.00   0.00     0.00   0.00   0.00     0.00   0.00   0.00
    10   1    -0.04  -0.02   0.05     0.00   0.00   0.00     0.00   0.00   0.00
    11   6     0.00   0.00  -0.01     0.00   0.00   0.00     0.00   0.00   0.00
    12   1     0.01   0.01   0.01     0.00   0.00   0.00     0.00   0.00   0.00
    13   1     0.00  -0.04   0.00     0.00   0.00   0.00     0.00   0.00   0.00
    14   6     0.00   0.00   0.00     0.00   0.00   0.00     0.00   0.00   0.00
    15   1     0.00   0.00   0.00     0.00   0.00   0.00     0.00   0.00   0.00
    16   1    -0.01   0.00   0.01     0.00   0.00   0.00     0.00   0.00   0.00
    17   6     0.00   0.00   0.00     0.00   0.00   0.00     0.00   0.00   0.00
    18   1     0.00   0.00   0.00     0.00   0.00   0.00     0.00   0.00   0.00
    19   6     0.00   0.00   0.00     0.00   0.00   0.00     0.00   0.00   0.00
    20   1     0.00   0.00   0.00     0.00   0.00   0.00     0.00   0.00   0.00
    21   1     0.00   0.00   0.00     0.00   0.00   0.00     0.00   0.00  -0.01
    22   8     0.00   0.00   0.00     0.00   0.00   0.00    -0.04  -0.02   0.04
    23   1     0.00   0.00   0.00     0.00   0.00   0.00     0.68   0.31  -0.67
    24   8     0.00   0.00   0.00     0.00   0.00   0.00     0.00   0.00   0.00
    25   1     0.00   0.00   0.00     0.00   0.00   0.00     0.00   0.00   0.00

 -------------------
 - Thermochemistry -
 -------------------
 Temperature   298.150 Kelvin.  Pressure   1.00000 Atm.
 Atom     1 has atomic number  1 and mass   1.00783
 Atom     2 has atomic number  6 and mass  12.00000
 Atom     3 has atomic number  1 and mass   1.00783
 Atom     4 has atomic number  1 and mass   1.00783
 Atom     5 has atomic number  6 and mass  12.00000
 Atom     6 has atomic number  6 and mass  12.00000
 Atom     7 has atomic number  1 and mass   1.00783
 Atom     8 has atomic number  8 and mass  15.99491
 Atom     9 has atomic number  8 and mass  15.99491
 Atom    10 has atomic number  1 and mass   1.00783
 Atom    11 has atomic number  6 and mass  12.00000
 Atom    12 has atomic number  1 and mass   1.00783
 Atom    13 has atomic number  1 and mass   1.00783
 Atom    14 has atomic number  6 and mass  12.00000
 Atom    15 has atomic number  1 and mass   1.00783
 Atom    16 has atomic number  1 and mass   1.00783
 Atom    17 has atomic number  6 and mass  12.00000
 Atom    18 has atomic number  1 and mass   1.00783
 Atom    19 has atomic number  6 and mass  12.00000
 Atom    20 has atomic number  1 and mass   1.00783
 Atom    21 has atomic number  1 and mass   1.00783
 Atom    22 has atomic number  8 and mass  15.99491
 Atom    23 has atomic number  1 and mass   1.00783
 Atom    24 has atomic number  8 and mass  15.99491
 Atom    25 has atomic number  1 and mass   1.00783
 Molecular mass:   162.08921 amu.
 Principal axes and moments of inertia in atomic units:
                           1         2         3
     Eigenvalues --  1222.313642965.412613344.84894
           X            0.99961   0.01619  -0.02275
           Y           -0.01719   0.99888  -0.04417
           Z            0.02201   0.04454   0.99876
 This molecule is an asymmetric top.
 Rotational symmetry number  1.
 Warning -- assumption of classical behavior for rotation
           may cause significant error
 Rotational temperatures (Kelvin)      0.07086     0.02921     0.02589
 Rotational constants (GHZ):           1.47650     0.60860     0.53956
    1 imaginary frequencies ignored.
 Zero-point vibrational energy     531297.3 (Joules/Mol)
                                  126.98310 (Kcal/Mol)
 Warning -- explicit consideration of  21 degrees of freedom as
           vibrations may cause significant error
 Vibrational temperatures:     50.57    59.35    90.88   124.80   134.81
          (Kelvin)            154.26   183.13   209.58   289.85   336.75
                              383.67   413.06   460.76   543.44   558.67
                              639.73   643.12   714.16   742.64   805.08
                              834.40  1126.66  1186.44  1226.62  1344.62
                             1362.35  1393.20  1448.14  1469.24  1522.59
                             1554.08  1588.57  1611.91  1635.97  1664.12
                             1707.32  1762.15  1812.14  1835.89  1881.83
                             1962.11  1971.14  1986.09  2000.66  2026.58
                             2037.80  2059.39  2113.07  2115.05  2140.92
                             2160.48  2178.49  2180.82  2281.06  2749.96
                             4156.42  4172.73  4314.85  4378.08  4386.09
                             4405.47  4434.45  4465.79  4490.66  4499.70
                             4512.89  4577.27  5536.17
 
 Zero-point correction=                           0.202360 (Hartree/Particle)
 Thermal correction to Energy=                    0.216354
 Thermal correction to Enthalpy=                  0.217298
 Thermal correction to Gibbs Free Energy=         0.159414
 Sum of electronic and zero-point Energies=           -575.747448
 Sum of electronic and thermal Energies=              -575.733454
 Sum of electronic and thermal Enthalpies=            -575.732510
 Sum of electronic and thermal Free Energies=         -575.790394
 
                     E (Thermal)             CV                S
                      KCal/Mol        Cal/Mol-Kelvin    Cal/Mol-Kelvin
 Total                  135.764             48.396            121.828
 Electronic               0.000              0.000              2.183
 Translational            0.889              2.981             41.158
 Rotational               0.889              2.981             30.873
 Vibrational            133.987             42.434             47.615
 Vibration     1          0.594              1.982              5.515
 Vibration     2          0.594              1.981              5.198
 Vibration     3          0.597              1.972              4.356
 Vibration     4          0.601              1.958              3.732
 Vibration     5          0.603              1.954              3.581
 Vibration     6          0.606              1.943              3.319
 Vibration     7          0.611              1.926              2.987
 Vibration     8          0.617              1.907              2.728
 Vibration     9          0.638              1.838              2.120
 Vibration    10          0.654              1.789              1.848
 Vibration    11          0.672              1.734              1.618
 Vibration    12          0.684              1.698              1.491
 Vibration    13          0.706              1.635              1.309
 Vibration    14          0.748              1.518              1.048
 Vibration    15          0.756              1.495              1.007
 Vibration    16          0.804              1.373              0.812
 Vibration    17          0.806              1.368              0.805
 Vibration    18          0.852              1.258              0.667
 Vibration    19          0.871              1.214              0.619
 Vibration    20          0.915              1.119              0.525
 Vibration    21          0.937              1.075              0.485
                       Q            Log10(Q)             Ln(Q)
 Total Bot       0.472933D-73        -73.325200       -168.837513
 Total V=0       0.567627D+20         19.754063         45.485410
 Vib (Bot)       0.155929D-87        -87.807074       -202.183261
 Vib (Bot)    1  0.588857D+01          0.770010          1.773013
 Vib (Bot)    2  0.501547D+01          0.700311          1.612527
 Vib (Bot)    3  0.326792D+01          0.514271          1.184153
 Vib (Bot)    4  0.237162D+01          0.375044          0.863572
 Vib (Bot)    5  0.219293D+01          0.341026          0.785241
 Vib (Bot)    6  0.191144D+01          0.281361          0.647857
 Vib (Bot)    7  0.160275D+01          0.204866          0.471721
 Vib (Bot)    8  0.139372D+01          0.144176          0.331977
 Vib (Bot)    9  0.989226D+00         -0.004704         -0.010832
 Vib (Bot)   10  0.840011D+00         -0.075715         -0.174340
 Vib (Bot)   11  0.725958D+00         -0.139088         -0.320263
 Vib (Bot)   12  0.667154D+00         -0.175774         -0.404735
 Vib (Bot)   13  0.586903D+00         -0.231433         -0.532895
 Vib (Bot)   14  0.479451D+00         -0.319256         -0.735114
 Vib (Bot)   15  0.462918D+00         -0.334496         -0.770204
 Vib (Bot)   16  0.387358D+00         -0.411888         -0.948407
 Vib (Bot)   17  0.384587D+00         -0.415006         -0.955586
 Vib (Bot)   18  0.332179D+00         -0.478627         -1.102080
 Vib (Bot)   19  0.313822D+00         -0.503317         -1.158929
 Vib (Bot)   20  0.277878D+00         -0.556145         -1.280572
 Vib (Bot)   21  0.262773D+00         -0.580419         -1.336465
 Vib (V=0)       0.187149D+06          5.272189         12.139663
 Vib (V=0)    1  0.640976D+01          0.806841          1.857821
 Vib (V=0)    2  0.554033D+01          0.743536          1.712054
 Vib (V=0)    3  0.380595D+01          0.580463          1.336565
 Vib (V=0)    4  0.292375D+01          0.465940          1.072867
 Vib (V=0)    5  0.274921D+01          0.439209          1.011315
 Vib (V=0)    6  0.247575D+01          0.393707          0.906545
 Vib (V=0)    7  0.217893D+01          0.338244          0.778835
 Vib (V=0)    8  0.198069D+01          0.296817          0.683447
 Vib (V=0)    9  0.160841D+01          0.206396          0.475245
 Vib (V=0)   10  0.147756D+01          0.169544          0.390390
 Vib (V=0)   11  0.138148D+01          0.140346          0.323159
 Vib (V=0)   12  0.133372D+01          0.125066          0.287974
 Vib (V=0)   13  0.127101D+01          0.104149          0.239811
 Vib (V=0)   14  0.119273D+01          0.076542          0.176244
 Vib (V=0)   15  0.118139D+01          0.072394          0.166692
 Vib (V=0)   16  0.113249D+01          0.054035          0.124420
 Vib (V=0)   17  0.113080D+01          0.053385          0.122924
 Vib (V=0)   18  0.110029D+01          0.041506          0.095570
 Vib (V=0)   19  0.109033D+01          0.037556          0.086476
 Vib (V=0)   20  0.107203D+01          0.030206          0.069552
 Vib (V=0)   21  0.106484D+01          0.027286          0.062829
 Electronic      0.300000D+01          0.477121          1.098612
 Translational   0.811120D+08          7.909085         18.211341
 Rotational      0.124643D+07          6.095668         14.035794
 ***** Axes restored to original set *****
 -------------------------------------------------------------------
 Center     Atomic                   Forces (Hartrees/Bohr)
 Number     Number              X              Y              Z
 -------------------------------------------------------------------
      1        1          -0.000000335    0.000000696   -0.000000537
      2        6           0.000000011    0.000000462    0.000000473
      3        1          -0.000000673   -0.000000317   -0.000000586
      4        1          -0.000000438   -0.000000448    0.000000083
      5        6           0.000001531   -0.000002749    0.000002142
      6        6          -0.000000902   -0.000002256   -0.000000533
      7        1           0.000000891   -0.000000364   -0.000000109
      8        8          -0.000000463    0.000000657   -0.000001497
      9        8           0.000000341    0.000000375   -0.000001516
     10        1          -0.000000074   -0.000000393   -0.000000186
     11        6          -0.000000129   -0.000000965    0.000000604
     12        1           0.000000845    0.000002699   -0.000000232
     13        1          -0.000000408    0.000000013   -0.000000180
     14        6          -0.000000113    0.000000147    0.000000045
     15        1          -0.000000264    0.000000229    0.000000142
     16        1          -0.000000044    0.000000222    0.000000224
     17        6          -0.000000082    0.000000339    0.000000098
     18        1           0.000000591    0.000000582    0.000000202
     19        6           0.000000041    0.000000157    0.000000268
     20        1          -0.000000022    0.000000336    0.000000222
     21        1           0.000000071    0.000000528    0.000000190
     22        8           0.000000097    0.000000345    0.000000463
     23        1           0.000000359    0.000000028    0.000000089
     24        8          -0.000000214   -0.000000143   -0.000000064
     25        1          -0.000000619   -0.000000180    0.000000193
 -------------------------------------------------------------------
 Cartesian Forces:  Max     0.000002749 RMS     0.000000750

 ----------------------------------------------------------------------

 Electric dipole moment (input orientation):
 (Debye = 10**-18 statcoulomb cm , SI units = C m)
                  (au)            (Debye)         (10**-30 SI)
   Tot        0.133102D+01      0.338313D+01      0.112849D+02
   x         -0.743937D+00     -0.189090D+01     -0.630736D+01
   y          0.142259D+00      0.361586D+00      0.120612D+01
   z          0.109451D+01      0.278196D+01      0.927963D+01

 Dipole polarizability, Alpha (input orientation).
 (esu units = cm**3 , SI units = C**2 m**2 J**-1)
 Alpha(0;0):
               (au)            (10**-24 esu)      (10**-40 SI)
   iso        0.128628D+03      0.190607D+02      0.212079D+02
   aniso      0.631983D+02      0.936502D+01      0.104200D+02
   xx         0.169557D+03      0.251258D+02      0.279562D+02
   yx         0.537234D+01      0.796099D+00      0.885780D+00
   yy         0.108220D+03      0.160365D+02      0.178430D+02
   zx         0.300430D+01      0.445191D+00      0.495342D+00
   zy         0.608695D+01      0.901993D+00      0.100360D+01
   zz         0.108107D+03      0.160198D+02      0.178245D+02

 ----------------------------------------------------------------------

 Dipole orientation:
     1         -0.37438230          0.07765079          4.70750056
     6         -2.14424970         -0.92617194          5.03143940
     1         -1.66678548         -2.90013953          5.37648688
     1         -3.16096720         -0.13335566          6.62735204
     6         -3.74040537         -0.72638595          2.69503367
     6         -2.41970423         -2.22060101          0.34004219
     1         -2.84306191         -4.20251399          0.86474954
     8         -5.68610954          0.34205855          2.47880885
     8         -3.23423405         -1.56601593         -1.84119697
     1         -0.32019936          3.62825937          1.92595514
     6         -0.15778889          4.41777872          0.03012008
     1         -1.82241744          3.84734346         -1.04535517
     1         -0.19045453          6.46815061          0.20962322
     6          2.25816705          3.51896990         -1.24479500
     1          3.90230812          4.07186771         -0.12437748
     1          2.45662073          4.42647697         -3.08912623
     6          2.32212372          0.66246670         -1.63509225
     1          0.64529322          0.11973935         -2.76310577
     6          4.64514458         -0.22232895         -3.12670343
     1          6.35248369          0.46675839         -2.17178547
     1          4.60197704          0.58220875         -5.02228123
     8          4.68981929         -2.86310509         -3.38033027
     1          4.31635561         -3.53397573         -1.73485687
     8          2.21435147         -0.66760515          0.61714131
     1         -0.23468547         -1.82205829          0.66125152

 Electric dipole moment (dipole orientation):
 (Debye = 10**-18 statcoulomb cm , SI units = C m)
                  (au)            (Debye)         (10**-30 SI)
   Tot        0.133102D+01      0.338313D+01      0.112849D+02
   x          0.000000D+00      0.000000D+00      0.000000D+00
   y          0.000000D+00      0.000000D+00      0.000000D+00
   z          0.133102D+01      0.338313D+01      0.112849D+02

 Dipole polarizability, Alpha (dipole orientation).
 (esu units = cm**3 , SI units = C**2 m**2 J**-1)
 Alpha(0;0):
               (au)            (10**-24 esu)      (10**-40 SI)
   iso        0.128628D+03      0.190607D+02      0.212079D+02
   aniso      0.631983D+02      0.936502D+01      0.104200D+02
   xx         0.153592D+03      0.227600D+02      0.253240D+02
   yx         0.925044D+01      0.137077D+01      0.152519D+01
   yy         0.107320D+03      0.159032D+02      0.176947D+02
   zx        -0.264440D+02     -0.391860D+01     -0.436003D+01
   zy         0.108585D+01      0.160907D+00      0.179033D+00
   zz         0.124971D+03      0.185189D+02      0.206050D+02

 ----------------------------------------------------------------------
 1\1\GINC-R03C45\Freq\UwB97XD\Aug-CC-pVTZ\C7H14O4(3)\HASANGAL\25-Jan-20
 22\0\\# UWB97XD aug-cc-pVTZ Opt(CalcAll,TS,NoEigenTest) scf=qc Integra
 l(Grid=SuperFineGrid) Guess(mix,always) MaxDisk=32GB\\Title\\0,3\H,-1.
 5551325898,0.3005860128,1.9333229894\C,-2.4443762933,-0.2396647111,1.6
 075877611\H,-2.3713225822,-1.2498976564,2.010595689\H,-3.3484350228,0.
 2498704273,1.9564886128\C,-2.4497307484,-0.2944361687,0.107521675\C,-1
 .2000427532,-1.1904677242,-0.4421101788\H,-1.5752407309,-2.2103441371,
 -0.2269089176\O,-3.2203616738,0.2214348296,-0.6224732435\O,-0.90068781
 23,-0.9837437734,-1.669199085\H,-0.6470916003,2.0113304047,0.538157746
 4\C,-0.0014580252,2.3220997221,-0.2834231354\H,-0.4231388843,1.9324276
 209,-1.2114915934\H,-0.033304226,3.4098940807,-0.3309396936\C,1.419334
 3208,1.8192548414,-0.0727991046\H,1.8184354998,2.2018911467,0.86975809
 93\H,2.0675850309,2.1956073805,-0.8679810886\C,1.5132626509,0.29616893
 32,-0.0621604563\H,1.1022514811,-0.0821158105,-1.0182667235\C,2.957641
 3106,-0.2131750208,0.0258896013\H,3.4357643495,0.2328138795,0.90741984
 51\H,3.5133211569,0.1019402437,-0.8572321035\O,3.0064347284,-1.6154233
 614,0.0780956059\H,2.3443694377,-1.881621155,0.7215995962\O,0.77679772
 37,-0.2777503433,0.9612382394\H,-0.3300847478,-0.9248196611,0.32137986
 31\\Version=ES64L-G16RevB.01\State=3-A\HF=-575.9498083\S2=2.015853\S2-
 1=0.\S2A=2.000135\RMSD=3.675e-10\RMSF=7.497e-07\ZeroPoint=0.2023604\Th
 ermal=0.2163542\Dipole=-0.7439366,0.1422588,1.094508\DipoleDeriv=0.025
 12,-0.0440987,-0.0210812,-0.0138282,0.0787543,-0.0215338,0.034405,-0.0
 07088,0.0743682,-0.0890538,0.0134274,0.0087017,0.0389664,0.0241294,-0.
 0495153,-0.1354441,0.0466512,-0.2045892,0.0858808,0.0237673,0.0294354,
 0.0155038,-0.0365625,0.0312558,0.0312384,-0.0241062,0.0362724,-0.00197
 75,0.0475941,0.0463159,0.0613966,0.0704984,-0.0099108,0.0712119,-0.007
 8396,0.0176613,1.9820494,-0.5054354,-0.3686007,-1.4088189,0.5116866,0.
 1868295,0.0602576,-0.1854825,0.8070278,-0.0066594,0.5288612,0.7080204,
 0.571219,-0.0398018,-0.2342073,2.7267611,0.1480548,-0.0388246,-0.02208
 93,-0.150036,-0.1498238,-0.0528664,0.0635583,0.0866083,-0.1183485,0.05
 18614,0.1910994,-1.2842447,0.2810413,-0.0059993,0.7769727,-0.4220339,-
 0.0102222,-0.6131456,0.245877,-0.4230031,-0.127937,0.0101544,-0.040321
 4,0.1874784,-0.1693711,0.0322376,-1.6483954,-0.1654845,-0.2448982,-0.0
 697482,-0.0148615,0.0571724,-0.0364575,0.0648362,0.0600904,0.0871103,0
 .0510602,-0.0585381,0.020552,0.0058951,-0.0136407,0.0184118,0.0379216,
 0.0037811,-0.0299344,-0.0218478,0.044288,-0.0087284,0.0113935,-0.03894
 16,-0.0182601,0.0452346,-0.0911554,-0.0569215,-0.0520574,-0.0426919,0.
 0398926,0.0133586,0.001162,0.0243172,-0.1753784,0.0176295,0.0005145,0.
 0174895,0.0893797,-0.007432,-0.0037321,-0.0072,0.0659145,-0.0084198,0.
 0460783,0.0140249,0.0036272,0.1700065,0.0009172,-0.0092908,-0.059182,-
 0.0154722,0.0022793,-0.0165525,-0.1121895,-0.0835299,-0.0903321,-0.054
 3232,-0.036713,0.0779448,-0.0624757,-0.0020687,0.019578,0.1245151,0.06
 60869,-0.0350558,0.2863928,0.2375779,-0.018311,0.4453816,0.4286607,0.0
 329757,0.0390623,0.0201343,0.143827,0.0292751,-0.0890591,-0.0831424,-0
 .1371927,-0.020102,-0.0566353,0.1279204,0.0112373,0.05899,0.5065779,0.
 0098583,0.0808331,-0.3441537,0.6789817,-0.026372,0.076702,-0.0220256,0
 .3564444,-0.0622209,-0.0421296,-0.0396383,-0.020187,-0.0716787,-0.0625
 792,-0.1377589,-0.1148365,-0.0988398,-0.0639085,-0.0495938,0.0344211,0
 .0117227,0.0083352,0.0407179,0.1052253,0.0720524,-0.0569038,-0.5888336
 ,0.086017,-0.1097108,0.2741637,-0.9473901,0.0657893,-0.0887249,0.08259
 15,-0.3471665,0.3803057,-0.0754138,0.0973298,-0.1418982,0.2758796,-0.0
 644645,0.0651829,-0.0289609,0.1955789,0.2030402,0.1795037,0.2488382,0.
 3590258,-0.2965146,0.1714563,0.0863407,0.1218411,-0.3720875,-1.172847,
 -0.4280858,-0.4345815,-0.5988637,-0.1014342,-0.1518796,-0.7096097,-0.2
 253059,-0.1720132\Polar=169.5572334,5.3723435,108.2196108,3.0042961,6.
 0869473,108.1072278\PG=C01 [X(C7H14O4)]\NImag=1\\0.24108828,0.12142296
 ,0.11941325,0.07308949,0.04554284,0.07627665,-0.22619485,-0.10982342,-
 0.06673400,0.59062683,-0.11177994,-0.10928228,-0.04596254,-0.03560733,
 0.55382637,-0.06376699,-0.04412185,-0.06886662,-0.01298135,-0.00310727
 ,0.45497877,0.00184268,-0.02422129,0.01101105,-0.04406235,0.01979394,-
 0.00060683,0.04393728,0.00213777,-0.01483624,0.00658296,0.01902905,-0.
 27870471,0.09317274,-0.01905613,0.30095813,0.00115412,-0.01026556,0.00
 461616,-0.00083976,0.09357060,-0.08151739,0.00574618,-0.10182398,0.089
 54649,-0.01616632,0.01261239,0.00849858,-0.24409232,0.10620830,0.07613
 248,0.00068638,-0.00150970,-0.00085634,0.25851823,-0.01313594,0.008781
 89,0.00694645,0.10592259,-0.10590156,-0.03991919,0.02330097,-0.0099421
 9,-0.01072204,-0.11579264,0.10763563,-0.00786712,0.00660999,0.00338839
 ,0.07231226,-0.03819105,-0.07442246,-0.01169355,0.00430716,0.00426262,
 -0.08112748,0.04380254,0.08106927,0.00060552,0.00083613,-0.03231248,-0
 .07508431,-0.00377051,0.01719401,-0.00316000,0.00188646,-0.00460793,-0
 .00071260,0.00120569,0.02866540,0.51698679,0.00149005,-0.00093803,-0.0
 1672831,-0.00299903,-0.08231766,-0.01467761,-0.00005492,0.00203049,0.0
 3660991,0.00000599,-0.00194160,-0.01525215,-0.20845132,0.34633990,-0.0
 0534894,0.00105533,-0.01015122,0.02078242,-0.01186287,-0.17820012,-0.0
 0417709,-0.00111176,-0.01212614,-0.00223418,-0.00073015,-0.01377676,0.
 29433807,-0.18955216,0.68946204,-0.00032988,-0.00024426,0.00213177,-0.
 00370674,0.01025720,-0.00166814,0.00007586,-0.00067026,0.00072646,0.00
 056216,-0.00023553,0.00082481,0.00216320,-0.03614539,0.01211592,0.2624
 2300,0.00097455,-0.00075248,-0.00028813,0.01078214,0.00202120,-0.00038
 290,0.00068228,0.00027666,-0.00174342,-0.00071228,0.00095669,-0.001832
 18,-0.02796607,-0.02597192,-0.02049143,0.11020918,0.36698503,0.0022640
 8,-0.00113680,-0.00230485,0.03025322,-0.01709808,-0.00355179,0.0016217
 7,-0.00034502,-0.00257561,-0.00075185,-0.00105880,-0.00877614,-0.10032
 541,0.05184974,-0.05586892,0.02516533,-0.10276095,0.43514138,-0.000218
 77,0.00008086,-0.00029341,-0.00055850,-0.00155197,0.00073067,0.0000290
 6,0.00024907,0.00028802,0.00005623,-0.00008400,-0.00003057,-0.00527595
 ,0.02394362,0.00024170,-0.04165362,-0.07208679,-0.01006569,0.05997399,
 -0.00002628,0.00027164,0.00065269,0.00062578,0.00195652,-0.00039546,0.
 00003528,0.00013066,-0.00096433,0.00027320,0.00049840,0.00008678,-0.00
 147602,-0.02342773,0.00231444,-0.07608124,-0.23477250,0.03050445,0.081
 09189,0.26142181,0.00028202,-0.00030388,0.00025552,-0.00200279,0.00083
 262,-0.00224152,0.00049960,-0.00049738,-0.00036954,0.00000332,0.000274
 97,0.00064657,0.00595616,-0.01032597,0.00777745,-0.00041926,0.03641144
 ,-0.02465697,-0.01840482,-0.04613560,0.05366314,0.00078783,-0.00040989
 ,0.00367231,0.00368235,0.01309222,-0.01935440,0.00098472,-0.00203875,-
 0.00087788,0.00126047,-0.00116858,-0.00090689,-0.39403188,0.22015812,-
 0.32818741,-0.04635219,0.03998729,0.02905448,0.00014814,0.00083814,-0.
 00200458,0.43054693,-0.00108734,-0.00123231,0.00284034,0.01205884,0.01
 874151,0.01086510,-0.00050378,-0.00007441,-0.00458074,-0.00135624,-0.0
 0028548,0.00030817,0.22080536,-0.20981785,0.21957744,0.04564368,-0.013
 95430,-0.01321628,-0.00348142,0.00269276,0.00213944,-0.27175470,0.2049
 1505,0.00072731,0.00149961,-0.00354316,-0.03728805,0.02331770,-0.03963
 724,-0.00105235,-0.00079838,-0.00482108,-0.00036187,0.00101827,0.00473
 485,-0.30330264,0.20060257,-0.39734730,-0.02175996,0.01718501,0.034266
 92,0.00214050,-0.00170590,-0.00431299,0.35287817,-0.23533713,0.4230459
 4,-0.00010004,0.00029503,0.00047105,0.00019181,0.00228233,0.00250557,-
 0.00005230,0.00002486,-0.00070682,0.00012052,0.00045308,0.00033529,-0.
 02488651,0.00777801,0.02455883,-0.06546450,-0.02766057,0.05941285,-0.0
 0410508,-0.00514987,0.01963465,0.00576788,-0.00456852,0.00586254,0.077
 05835,0.00009028,0.00008205,0.00029293,0.00105710,-0.00003932,-0.00104
 766,0.00001306,0.00008086,-0.00036152,0.00030984,0.00005585,-0.0002899
 6,0.00019805,-0.00085832,-0.00337995,-0.02100733,-0.05360802,0.0544758
 4,-0.00926983,-0.00418563,0.03021376,0.00225898,0.00069831,-0.00391084
 ,0.02188279,0.05215858,-0.00148319,0.00057657,0.00133997,-0.00462461,-
 0.00043431,-0.00532253,-0.00110889,0.00013805,0.00282645,0.00042874,-0
 .00011642,0.00224447,0.08457620,-0.03918197,-0.03055112,0.03286670,0.0
 8826203,-0.32079398,0.02522300,0.01518905,-0.03214121,-0.03095929,0.01
 709434,-0.01129206,-0.09510904,-0.07456328,0.45149428,0.00019067,-0.00
 023503,0.00018055,-0.00033127,-0.00052071,0.00015252,-0.00008433,-0.00
 005656,0.00001233,-0.00005700,0.00000041,0.00000774,0.00027597,-0.0005
 5717,0.00024807,0.00008984,0.00014149,0.00032971,-0.00003361,-0.000018
 08,0.00000570,-0.00022691,0.00020696,-0.00022108,-0.00003176,0.0000449
 6,-0.00023422,0.15108048,-0.00046376,-0.00060611,0.00090945,-0.0004279
 1,-0.00045928,0.00011007,0.00004252,-0.00002373,-0.00000801,0.00015242
 ,0.00012971,-0.00000328,-0.00085508,-0.00031218,-0.00037076,-0.0001352
 4,-0.00005894,-0.00027450,0.00004032,0.00002319,0.00004069,0.00020451,
 -0.00022140,0.00015084,0.00006095,-0.00000038,0.00020616,0.04968743,0.
 07277587,0.00032818,0.00056236,-0.00007270,0.00022499,0.00073438,-0.00
 024944,0.00013969,0.00010051,-0.00002494,-0.00005010,-0.00005988,0.000
 04735,0.00051623,-0.00200890,0.00031304,-0.00021744,0.00018829,0.00134
 974,-0.00002399,0.00002685,-0.00008071,-0.00043957,0.00097073,-0.00052
 582,0.00007103,0.00002345,-0.00095911,-0.12914674,-0.06536419,0.215921
 35,-0.00022697,-0.00046264,0.00035486,0.00011534,0.00044274,-0.0000753
 8,0.00015494,0.00014500,0.00001924,0.00001701,0.00000392,-0.00000025,-
 0.00072406,-0.00060430,-0.00100623,0.00058025,-0.00024250,0.00114773,-
 0.00019269,0.00006992,0.00009049,-0.00003487,-0.00020405,0.00041593,0.
 00000089,0.00046976,-0.00075946,-0.13516613,-0.04551537,0.11760168,0.4
 8720141,-0.00005993,-0.00027835,-0.00015597,0.00005518,0.00010642,0.00
 008059,-0.00005776,0.00004642,0.00001987,-0.00009156,-0.00007011,0.000
 03858,0.00097228,-0.00062913,0.00007038,-0.00036531,0.00023926,0.00051
 516,0.00009223,-0.00005193,-0.00008312,-0.00043799,0.00037798,-0.00023
 415,-0.00013385,-0.00038934,-0.00028436,-0.04501051,-0.06907961,0.0573
 6285,0.02614974,0.57051459,0.00003516,0.00044539,-0.00057717,0.0000444
 7,-0.00078523,0.00017988,-0.00019860,-0.00020332,-0.00005906,0.0000420
 3,0.00005287,-0.00013998,-0.00097562,0.00153538,0.00107500,0.00163553,
 -0.00084095,-0.00033701,-0.00030330,0.00010667,0.00037195,0.00043711,-
 0.00033532,-0.00023003,-0.00011519,0.00083989,0.00029110,0.11583964,0.
 05763569,-0.20125172,-0.01168429,0.00586923,0.56864147,0.00001205,0.00
 009809,-0.00004806,-0.00007886,-0.00000043,-0.00006274,-0.00000618,-0.
 00002076,-0.00000754,0.00000271,0.00000901,0.00002286,0.00080181,-0.00
 074591,0.00062859,-0.00028857,0.00041047,0.00050113,0.00002138,-0.0000
 1203,-0.00007452,-0.00036850,0.00053425,-0.00051052,0.00000948,-0.0001
 6858,-0.00031312,0.00758522,0.00853561,0.01621782,-0.08419268,-0.03544
 636,-0.08257136,0.09316273,0.00002216,0.00006095,-0.00004263,0.0000758
 1,-0.00006739,0.00007742,-0.00000023,-0.00001339,-0.00001595,-0.000000
 86,-0.00000300,-0.00004827,-0.00071003,0.00047455,0.00005085,0.0004766
 6,-0.00036634,-0.00026320,-0.00009114,0.00009470,0.00009340,0.00035430
 ,-0.00025599,0.00018968,-0.00006979,0.00022112,0.00011601,0.00472196,0
 .00329980,0.00918152,-0.03629363,-0.08245708,-0.08173942,0.03696410,0.
 08493601,-0.00004146,-0.00015329,0.00005609,-0.00004445,0.00010491,0.0
 0000752,0.00001203,0.00003646,0.00004423,-0.00000631,-0.00001303,0.000
 03375,0.00021684,0.00064117,-0.00087317,-0.00076931,0.00050136,-0.0007
 5023,0.00018978,-0.00008202,-0.00018542,-0.00001419,-0.00061288,0.0004
 7019,0.00002029,-0.00064485,0.00047078,-0.00938927,-0.00961595,-0.0195
 6763,-0.08337946,-0.08101036,-0.24049504,0.09341947,0.08920112,0.25867
 875,0.00000318,0.00007519,-0.00018755,0.00007581,-0.00012021,0.0000410
 4,-0.00007936,-0.00003804,0.00000171,-0.00001403,-0.00001701,-0.000000
 72,0.00019955,0.00059911,0.00008369,-0.00031250,0.00009670,-0.00071639
 ,0.00009834,-0.00004754,-0.00004787,-0.00000561,-0.00023283,0.00005510
 ,0.00002193,-0.00022814,0.00050568,-0.00016563,-0.01922051,-0.00053530
 ,-0.04636071,0.00297516,-0.00044496,-0.00057048,-0.01180528,0.00172056
 ,0.05125974,0.00001622,0.00000370,-0.00010566,0.00001497,0.00001921,-0
 .00000668,-0.00002958,-0.00000280,0.00000414,-0.00003430,-0.00001975,0
 .00002473,0.00067488,-0.00028246,-0.00002496,-0.00005766,0.00034006,0.
 00066005,-0.00002265,-0.00002395,-0.00006776,-0.00032839,0.00018899,-0
 .00012421,-0.00002680,-0.00011401,-0.00040076,-0.00002345,-0.00835265,
 -0.00005113,0.00466304,-0.31562910,0.01133447,0.00007410,-0.01033987,0
 .00114336,-0.00647129,0.34114404,-0.00003359,-0.00007445,0.00022364,-0
 .00007920,0.00016491,-0.00011851,0.00007484,0.00004068,0.00001699,0.00
 003853,0.00002565,0.00003560,0.00020599,-0.00031562,-0.00027087,-0.000
 51413,0.00028604,-0.00006853,0.00010825,-0.00002885,-0.00009916,-0.000
 10618,0.00002885,0.00002036,0.00005189,-0.00033385,0.00000550,-0.00096
 652,0.02566524,-0.00084281,-0.00069155,0.01112263,-0.04749821,0.001062
 10,-0.02849140,0.00239877,0.00070584,-0.01279102,0.04677963,0.00015319
 ,-0.00003281,0.00008582,-0.00013610,-0.00009496,-0.00020322,0.00004550
 ,0.00003964,-0.00000010,0.00001308,0.00005373,0.00006637,0.00106003,-0
 .00138778,0.00006077,0.00110446,-0.00131513,0.00412647,-0.00069641,0.0
 0015478,-0.00039755,-0.00061978,0.00070815,-0.00041784,0.00026868,0.00
 089394,-0.00246278,-0.01991426,0.00623130,-0.00348165,-0.18708975,0.03
 362463,-0.01655454,-0.01285674,0.00441701,-0.00146816,-0.00016924,-0.0
 0125564,0.00049733,0.52126365,-0.00001125,0.00008680,-0.00003942,0.000
 17120,-0.00009075,0.00005223,-0.00002152,-0.00002702,0.00000420,0.0000
 3265,-0.00000230,-0.00007165,-0.00116367,0.00146765,0.00009420,-0.0010
 2005,0.00024804,-0.00346497,0.00048228,-0.00002148,0.00033965,0.000580
 63,-0.00079096,0.00036043,-0.00033707,-0.00035822,0.00164200,-0.009087
 06,0.00314370,-0.00249733,0.03372586,-0.09041503,0.00509661,-0.0113584
 4,0.00343356,-0.00074001,0.03387737,-0.00827590,0.00413848,0.03244231,
 0.47558728,0.00011849,-0.00009753,0.00017333,-0.00003279,0.00013811,-0
 .00003506,0.00003973,0.00005440,0.00000742,-0.00004092,-0.00004317,0.0
 0002876,-0.00011939,-0.00022658,-0.00044348,0.00006161,-0.00039980,0.0
 0016537,-0.00019185,-0.00005818,-0.00021333,0.00000623,0.00009068,0.00
 021474,0.00020093,0.00011895,0.00062666,0.02489018,-0.00898530,0.00455
 591,-0.01642496,0.00462303,-0.08214618,-0.02847154,0.01054917,-0.00301
 688,-0.00085076,-0.00006384,-0.00130949,-0.01488330,0.00852780,0.59615
 482,-0.00004431,-0.00002273,-0.00004335,0.00000033,0.00000283,0.000047
 33,-0.00001171,-0.00000294,0.00000760,0.00000197,-0.00000249,0.0000022
 0,-0.00007715,0.00031096,-0.00023191,-0.00031045,0.00010350,-0.0005214
 9,0.00007776,-0.00003245,-0.00003200,0.00009788,-0.00022998,0.00019707
 ,0.00003685,-0.00018640,0.00036663,0.00112582,-0.00080237,0.00043494,-
 0.01280536,-0.01072959,-0.02859199,-0.00581542,0.00249769,-0.00065538,
 0.00114474,0.00021547,0.00025707,-0.08026122,-0.03166966,-0.07783144,0
 .08904983,0.00001112,-0.00002457,-0.00000418,-0.00004647,0.00001827,-0
 .00001862,0.00001278,0.00001046,-0.00000524,-0.00000541,0.00000502,0.0
 0001736,0.00034216,-0.00036054,-0.00005694,0.00004196,-0.00016105,0.00
 049036,-0.00012263,-0.00001504,-0.00012357,-0.00018954,0.00022793,-0.0
 0009003,-0.00008876,0.00004777,-0.00000061,-0.00056644,0.00030890,-0.0
 0053546,0.00462006,0.00409262,0.01095034,0.00262785,-0.00020268,0.0001
 2800,-0.00058736,0.00028471,0.00027084,-0.03264770,-0.07895866,-0.0764
 9184,0.03194539,0.08787655,-0.00001599,-0.00000285,-0.00003350,-0.0000
 0760,0.00000968,0.00001366,-0.00000809,-0.00000275,-0.00000020,-0.0000
 0582,0.00000299,0.00001382,0.00031382,-0.00018452,-0.00012741,0.000235
 66,0.00005143,0.00075026,-0.00008266,0.00000125,-0.00006764,-0.0001676
 6,0.00007842,-0.00001999,0.00004572,0.00002269,-0.00039662,-0.00023479
 ,0.00015292,0.00081835,-0.00091657,-0.00095678,-0.00263970,-0.00042200
 ,0.00058609,0.00140497,-0.00029291,0.00045333,-0.00008418,-0.07880549,
 -0.07737100,-0.24316085,0.08809865,0.08566631,0.26156788,-0.00002976,0
 .00008867,-0.00013012,0.00007740,-0.00010624,0.00005708,-0.00004388,-0
 .00004224,-0.00002066,0.00001201,0.00001100,-0.00003107,-0.00025214,0.
 00048973,0.00007743,0.00020449,-0.00006930,-0.00031112,-0.00002843,0.0
 0000806,0.00003237,0.00011942,-0.00023101,0.00006996,0.00003460,0.0000
 1230,0.00018664,-0.00562835,0.00223677,-0.00142976,-0.01986888,-0.0101
 4546,0.02348112,0.00093864,-0.00070384,-0.00030460,0.00134006,0.000239
 81,0.00009660,-0.13393552,-0.05268939,0.10946069,0.00705379,0.00489843
 ,-0.00845195,0.14972488,0.00008527,-0.00007845,0.00002408,-0.00009382,
 0.00006015,-0.00005741,0.00003775,0.00003386,0.00000276,-0.00002740,0.
 00000143,0.00003242,0.00069991,-0.00083079,-0.00002775,0.00038021,-0.0
 0010637,0.00177361,-0.00021388,0.00004236,-0.00009333,-0.00037707,0.00
 041184,-0.00022668,0.00001705,0.00023956,-0.00130531,0.00284060,-0.000
 35489,0.00061934,0.00838663,0.00383688,-0.00950316,-0.00067346,0.00009
 580,0.00031313,-0.00040287,0.00042355,-0.00045476,-0.05282797,-0.07966
 755,0.06388282,0.00764614,0.00397256,-0.00857464,0.05473674,0.08697736
 ,-0.00003652,-0.00000325,-0.00001213,0.00000619,-0.00004036,0.00002962
 ,-0.00000760,-0.00000405,-0.00000059,0.00000922,0.,-0.00001433,-0.0002
 9870,0.00029484,0.00001083,-0.00012639,-0.00006101,-0.00068877,0.00006
 613,-0.00001653,0.00002328,0.00017322,-0.00013928,0.00009122,0.0000325
 6,-0.00003415,0.00052762,-0.00151647,0.00018988,0.00114926,-0.00409224
 ,-0.00208766,0.00452952,0.00040298,-0.00031563,0.00061924,0.00058822,-
 0.00045955,0.00015828,0.11038124,0.06526020,-0.18862669,0.01628619,0.0
 1034341,-0.01988482,-0.12145926,-0.07251633,0.20122683,-0.00093416,-0.
 00007456,0.00007867,0.00023689,0.00023083,0.00082296,-0.00003411,-0.00
 005801,-0.00005542,-0.00003931,-0.00014225,-0.00027519,-0.00415159,0.0
 0316757,-0.00060898,-0.00143415,-0.00048527,-0.00467971,0.00011437,0.0
 0023405,0.00053472,0.00179894,-0.00149503,0.00133754,0.00046870,-0.001
 00136,0.00593518,-0.00008466,-0.00002643,0.00133407,-0.00142694,0.0375
 6288,-0.00099556,0.00122634,0.00033056,-0.00004892,-0.00790123,0.00249
 131,-0.00028432,-0.08213284,0.00623977,-0.00334439,-0.00025910,-0.0118
 0016,0.00089802,-0.00047462,-0.01838013,-0.00121323,0.46118273,0.00006
 542,0.00054077,-0.00019346,0.00065361,-0.00089727,-0.00030038,-0.00010
 300,-0.00015881,-0.00002481,0.00031064,0.00015814,-0.00013862,-0.00410
 096,0.00514471,0.00119543,-0.00220817,-0.00353405,-0.01074346,0.000890
 07,0.00004773,-0.00048550,0.00280500,-0.00289437,0.00118599,0.00012804
 ,-0.00033804,0.00804185,-0.00172167,0.00038298,0.00087225,0.00915782,-
 0.01643878,0.00117905,-0.00177324,0.00130311,-0.00089484,-0.00019640,0
 .00085984,0.00011365,0.00830685,-0.17559873,-0.01608448,-0.00024015,-0
 .01568505,0.00026920,0.00039190,-0.00791743,-0.00157274,0.03171930,0.4
 9170120,0.00014163,-0.00012888,-0.00003988,-0.00033049,0.00057114,-0.0
 0015145,0.00002322,-0.00004071,0.00021648,-0.00007440,-0.00008806,-0.0
 0008871,0.00140530,0.00069787,0.00279094,-0.01051732,0.00366708,-0.016
 33852,0.00445047,-0.00002458,0.00245596,-0.00004947,-0.00084724,-0.001
 29885,-0.00901724,-0.00406901,0.00174293,0.00089493,-0.00071126,-0.000
 21900,-0.00127575,0.00476948,-0.00128295,-0.00045929,0.00138766,0.0002
 0911,-0.00086420,0.00054418,-0.00011637,0.00030692,-0.01555800,-0.0698
 9777,0.00169014,-0.02974102,-0.00069857,-0.00081803,0.02438319,-0.0009
 7149,0.03846295,0.02468875,0.46951549,0.00018810,-0.00003056,-0.000111
 04,0.00018340,-0.00027394,0.00010674,0.00004530,0.00003151,-0.00012146
 ,-0.00002303,0.00001553,-0.00008951,-0.00158134,0.00036104,-0.00067762
 ,0.00316628,-0.00377557,0.00714900,-0.00179518,0.00057376,-0.00063859,
 0.00057077,-0.00007223,0.00063221,0.00164404,0.00166804,-0.00188827,-0
 .00004575,-0.00001908,-0.00005833,0.00064522,0.00074449,0.00117869,0.0
 0010527,0.00003956,-0.00011152,0.00001877,-0.00006899,-0.00000544,0.00
 015376,0.00293066,0.00103916,0.00035454,0.00044418,0.00007685,-0.00009
 010,-0.00065243,-0.00003192,-0.06929124,-0.03307485,-0.06720109,0.0874
 9217,-0.00005756,-0.00003994,0.00002051,0.00008253,0.00013327,0.000168
 12,0.00000256,0.00001155,-0.00007052,-0.00002564,0.00000431,0.00002645
 ,0.00026397,-0.00132209,-0.00089500,0.00172006,0.00055880,0.00746938,-
 0.00158254,0.00024219,-0.00053136,-0.00035014,0.00052378,0.00008327,0.
 00177186,-0.00099465,-0.00288070,0.00010423,-0.00002053,-0.00002137,-0
 .00141411,0.00143304,-0.00088524,0.00087006,-0.00007244,0.00073026,-0.
 00015138,0.00032766,0.00030290,-0.01051372,-0.01639761,-0.02806137,0.0
 0039086,-0.00593514,0.00005847,-0.00029943,0.00133489,0.00043999,-0.03
 376489,-0.07044788,-0.06233521,0.03472635,0.08394478,0.00008446,-0.000
 03782,-0.00018886,0.00009048,-0.00011590,0.00018586,0.00003350,-0.0000
 1390,-0.00008981,-0.00002898,-0.00002537,-0.00011342,-0.00176750,0.001
 59495,-0.00001415,0.00036269,-0.00104865,-0.00324086,-0.00054301,0.000
 10571,-0.00088093,0.00095548,-0.00060930,0.00061890,-0.00009399,-0.001
 38369,0.00317626,0.00003736,-0.00006555,-0.00000736,0.00031998,0.00068
 301,0.00049410,0.00036973,-0.00019450,-0.00001255,0.00008030,0.0001328
 2,0.00013672,-0.00196058,-0.00068897,-0.00063029,-0.00030929,0.0002063
 4,0.00095925,-0.00010245,-0.00033586,0.00017653,-0.07886647,-0.0719782
 1,-0.19478686,0.07382227,0.06975982,0.23943370,0.00018919,-0.00007790,
 -0.00002241,-0.00000704,-0.00007863,-0.00011682,0.00004120,-0.00000783
 ,0.00003420,0.00001694,-0.00002121,-0.00009855,-0.00146347,0.00169450,
 0.00095988,-0.00184131,-0.00021958,-0.00618699,0.00091679,-0.00000420,
 0.00016471,0.00102866,-0.00092898,0.00014847,-0.00065559,-0.00086078,0
 .00309695,-0.00013673,0.00012668,0.00000772,-0.00006902,-0.00380321,-0
 .00010635,-0.00012056,0.00032570,0.00008077,0.00112458,-0.00068539,0.0
 0024246,0.00402085,0.00683646,-0.00363227,0.00041193,-0.00197900,-0.00
 041436,-0.00042948,-0.00013926,0.00078621,-0.15005128,0.01288390,-0.02
 249149,-0.01969472,0.00725113,-0.00185392,0.49983485,-0.00029876,-0.00
 005752,0.00005099,-0.00002367,0.00039841,0.00029797,-0.00004049,0.0000
 3033,-0.00005013,-0.00010111,-0.00005557,0.00008292,0.00169401,-0.0025
 6385,-0.00122362,0.00260343,0.00074249,0.00966834,-0.00186048,0.000159
 07,-0.00019763,-0.00125759,0.00133060,-0.00021743,0.00110166,0.0006219
 0,-0.00506707,-0.00009563,0.00001505,-0.00009167,-0.00114318,-0.005164
 03,-0.00056765,-0.00020044,0.00012428,0.00022959,0.00152285,-0.0004218
 5,0.00025846,0.03026990,-0.01378607,0.00325398,0.00051390,0.00030860,-
 0.00017168,0.00051932,0.00025454,0.00005214,0.01617845,-0.07582775,0.0
 0825674,-0.00811222,0.00128866,-0.00285395,0.06465150,0.50279627,0.000
 07887,0.00009747,0.00001956,0.00006576,-0.00018478,-0.00014146,0.00000
 896,0.00000255,-0.00002289,0.00006144,0.00004649,0.00004196,-0.0002953
 7,0.00035869,0.00007153,0.00035358,-0.00097703,-0.00001583,-0.00048834
 ,-0.00003600,-0.00054732,0.00026521,-0.00013803,0.00014691,0.00072116,
 -0.00011704,0.00093177,0.00018646,0.00011004,-0.00007551,-0.00031189,0
 .00035861,-0.00051345,0.00008700,0.00011688,0.00027376,0.00009010,0.00
 016695,0.00025313,-0.00040356,-0.00201963,0.00089347,0.00103844,-0.001
 35710,-0.00044847,0.00034799,0.00079036,-0.00028804,-0.01904373,-0.000
 70616,-0.06423782,-0.02941373,0.00740330,-0.00322859,-0.03563592,-0.01
 064845,0.61662139,-0.00003268,-0.00001744,-0.00002126,-0.00003938,0.00
 004844,0.00004723,-0.00000057,0.00000723,-0.00001296,-0.00002059,-0.00
 000622,0.00002474,0.00042933,-0.00042477,-0.00019904,0.00012806,0.0000
 5561,0.00102480,-0.00024029,-0.00002212,-0.00013989,-0.00025848,0.0002
 6465,-0.00004184,0.00009002,-0.00002890,-0.00018318,0.00003680,-0.0000
 4455,-0.00003266,-0.00004826,0.00030703,0.00032156,0.00025779,-0.00005
 804,0.00016909,-0.00002392,0.00009155,0.00005820,0.00068189,-0.0016781
 7,-0.00055795,0.00006782,0.00094237,0.00058037,0.00000077,0.00023003,0
 .00002286,-0.01946137,-0.00913918,-0.02534390,-0.00473202,0.00128789,-
 0.00043820,-0.09791890,-0.03965669,-0.08438798,0.10368259,0.00000574,0
 .00000089,-0.00000710,-0.00000410,-0.00001373,-0.00000159,0.00000109,-
 0.00000353,0.00000157,0.00000198,0.00000166,-0.00000651,-0.00004783,0.
 00011439,0.00004272,-0.00019895,0.00004835,-0.00060590,0.00020286,-0.0
 0001366,0.00005661,0.00003182,-0.00005147,0.00000161,-0.00009837,0.000
 02019,0.00029052,-0.00003592,0.00000868,0.00000206,0.00005582,0.000133
 29,0.00019793,0.00001534,-0.00010165,-0.00008738,-0.00006672,0.0000191
 3,-0.00002880,-0.00003774,0.00104874,0.00055313,0.00017203,0.00002726,
 -0.00021504,-0.00015428,0.00001234,0.00010771,0.00546991,0.00446437,0.
 00657397,0.00229210,-0.00031633,-0.00000474,-0.03916517,-0.07584085,-0
 .06747870,0.04244845,0.10232264,-0.00001814,-0.00001874,0.00000384,-0.
 00003563,0.00004095,0.00001283,0.00000353,0.00000886,-0.00000040,-0.00
 001398,-0.00000050,0.00002133,0.00047192,-0.00048623,-0.00016353,0.000
 35313,0.00022377,0.00122800,-0.00009094,0.00000703,-0.00003421,-0.0002
 9750,0.00026759,-0.00009769,0.00001853,0.00012216,-0.00065375,0.000027
 47,-0.00002794,-0.00001969,0.00008224,0.00037436,0.00027345,0.00019638
 ,-0.00010774,0.00003923,-0.00008557,0.00005039,-0.00001496,-0.00011480
 ,0.00000139,-0.00007887,-0.00019148,0.00060484,0.00034233,-0.00009345,
 -0.00007493,-0.00007581,-0.00050137,-0.00089003,-0.00260888,-0.0004156
 3,0.00022163,0.00094560,-0.08489559,-0.07027161,-0.21883988,0.09570011
 ,0.08262146,0.22876009,-0.00003667,-0.00006743,0.00000245,-0.00003998,
 0.00011286,0.00007407,0.00001326,0.00001679,-0.00000443,-0.00004414,-0
 .00002043,0.00000108,0.00046351,-0.00064672,-0.00017520,0.00041623,0.0
 0041722,0.00161237,-0.00014770,0.00003551,0.00011754,-0.00035820,0.000
 35566,-0.00014491,-0.00004190,0.00014416,-0.00119269,0.00021272,-0.000
 12796,-0.00002193,0.00009864,0.00008408,-0.00045031,-0.00005299,-0.000
 03115,0.00003393,0.00001000,0.00000314,-0.00001481,0.00054063,-0.00053
 673,0.00028139,0.00000907,0.00007628,-0.00011295,0.00008847,0.00099672
 ,-0.00030807,-0.01390563,-0.00767801,0.02335678,0.00154915,-0.00098649
 ,0.00031415,-0.11896468,-0.03668936,0.10938991,0.00842557,0.00376158,-
 0.01251790,0.12586070,0.00002913,0.00001548,-0.00000821,0.00001238,-0.
 00004854,-0.00002372,0.00000804,-0.00000178,-0.00000297,0.00001144,0.0
 0000942,-0.00000655,-0.00019256,0.00023959,0.00007117,-0.00004307,-0.0
 0017138,-0.00055269,0.00004873,-0.00000975,-0.00004116,0.00012376,-0.0
 0011724,0.00004839,0.00007445,-0.00003162,0.00045259,-0.00003344,0.000
 03637,-0.00002766,-0.00012219,0.00013849,0.00004740,-0.00000499,0.0000
 0403,-0.00001182,-0.00002488,0.00001675,-0.00000692,-0.00035845,-0.000
 16811,-0.00013968,0.00010646,-0.00001066,-0.00000069,0.00063477,-0.000
 59150,0.00005672,0.00246474,0.00345832,-0.00692585,-0.00071704,0.00025
 484,0.00000776,-0.02972346,-0.06240635,0.04745862,0.00598734,0.0050281
 4,-0.00859876,0.03984856,0.08397635,-0.00000052,0.00000901,-0.00001670
 ,0.00001055,-0.00002019,0.00001578,-0.00000837,-0.00000802,-0.00000268
 ,0.00000325,-0.00000294,-0.00001258,-0.00027922,0.00027871,0.00003017,
 -0.00007035,-0.00007188,-0.00053324,0.00003419,-0.00000866,0.00000072,
 0.00016885,-0.00014819,0.00008536,0.00003410,-0.00005537,0.00040932,-0
 .00014489,0.00002710,0.00001678,-0.00001117,-0.00036759,0.00027709,0.0
 0000628,0.00000753,-0.00002986,0.00007016,-0.00004078,-0.00000859,0.00
 053065,0.00020977,-0.00048205,0.00000501,0.00013886,0.00007874,-0.0001
 4086,-0.00023811,0.00048608,-0.00429867,-0.00093529,0.00178430,0.00036
 395,-0.00011409,0.00075111,0.11134514,0.05681204,-0.23092959,0.0138365
 1,0.00555202,-0.02060260,-0.11972459,-0.06460743,0.24251047,0.00007435
 ,-0.00000869,-0.00007620,-0.00009574,0.00009432,-0.00000782,-0.0000010
 7,0.00000306,-0.00000884,-0.00004349,0.00000595,0.00005851,0.00156553,
 -0.00126836,-0.00027850,0.00044908,0.00047428,0.00249145,-0.00002126,-
 0.00001638,-0.00007690,-0.00093325,0.00070092,-0.00036877,-0.00026840,
 0.00020886,-0.00161617,0.00015525,-0.00015385,0.00000079,0.00067661,0.
 00247604,0.00010032,0.00008951,-0.00017618,-0.00000721,-0.00076129,0.0
 0038680,-0.00016462,-0.00710698,-0.00003769,0.00059168,-0.00017173,0.0
 0061031,0.00032551,0.00022981,0.00016919,-0.00053730,-0.00178617,0.037
 91013,0.00085852,0.00319067,-0.00047601,0.00127070,-0.08025893,-0.0183
 7108,0.01822108,0.00544284,-0.01451728,0.00195358,0.00296755,-0.022802
 20,0.00034570,0.32955079,0.00004648,-0.00010547,0.00007933,-0.00007695
 ,-0.00009345,-0.00007633,0.00007324,0.00003014,0.00002804,0.00000694,0
 .00000057,-0.00003938,-0.00060543,0.00065596,0.00047015,-0.00131053,-0
 .00012385,-0.00401050,0.00103044,-0.00005565,0.00019828,0.00035963,-0.
 00023413,-0.00002802,-0.00032332,0.00001198,0.00233566,0.00026938,0.00
 000983,-0.00015146,-0.00090519,-0.00227010,0.00000575,0.00014424,0.000
 03384,0.00011604,0.00091175,-0.00043851,0.00008388,0.00731360,0.002004
 96,-0.00045141,-0.00005244,0.00027217,0.00020574,-0.00035401,0.0008193
 7,-0.00001441,0.01041032,-0.04006948,-0.00089173,-0.00170284,0.0017989
 6,0.00059174,0.01836066,-0.24704596,-0.01148565,-0.00097049,-0.0367706
 5,-0.00366631,0.00021936,-0.02331253,0.00414842,0.07237092,0.41634973,
 -0.00001996,0.00003656,-0.00001932,-0.00003508,0.00000042,-0.00000422,
 -0.00002672,-0.00001308,0.00000267,0.00000749,0.00000455,0.00002251,0.
 00030641,0.00000200,-0.00009093,-0.00059607,-0.00001298,-0.00078149,0.
 00027857,-0.00005567,-0.00008132,-0.00012173,0.00001995,0.00000258,-0.
 00017353,0.00000998,0.00076832,-0.00019646,0.00006249,0.00002476,0.000
 04368,0.00041061,0.00058995,0.00013292,-0.00007536,-0.00001576,-0.0001
 8452,0.00006897,-0.00001024,-0.00127463,-0.00000176,0.00098661,-0.0001
 0263,0.00080708,0.00033507,-0.00018264,-0.00068026,0.00020279,0.000648
 03,0.00710718,0.00000049,0.00235744,-0.00002389,0.00038438,0.01260144,
 0.01796953,-0.08130097,0.00264095,-0.02687926,0.01017940,-0.00199283,0
 .03205550,0.00332217,-0.25983501,-0.09200413,0.30290591,-0.00004867,0.
 00007291,0.00003741,0.00011281,-0.00011187,-0.00004301,-0.00004671,-0.
 00002784,0.00002198,0.00006043,-0.00000460,-0.00003084,-0.00122455,0.0
 0123771,0.00023181,-0.00058979,-0.00062126,-0.00251011,0.00005780,-0.0
 0004182,-0.00006778,0.00082522,-0.00070357,0.00034929,0.00015636,-0.00
 019879,0.00176030,-0.00011101,0.00011308,0.00006295,-0.00002320,0.0001
 1211,-0.00002334,-0.00002939,0.00004999,-0.00006172,-0.00006968,-0.000
 03608,-0.00000048,-0.00088683,-0.00025715,0.00070045,-0.00000221,-0.00
 014445,-0.00013383,0.00001270,-0.00049754,0.00011001,0.00160025,0.0038
 7150,-0.00114251,-0.00015051,-0.00004665,-0.00038618,0.00188209,-0.001
 26108,-0.00007020,-0.00039340,0.00065555,0.00074986,0.00019832,0.00156
 290,-0.00175783,-0.25228177,-0.10142935,0.24229867,0.25003726,0.000013
 46,-0.00000920,-0.00002734,-0.00003690,0.00013591,0.00002953,-0.000029
 98,0.00000884,0.00000049,-0.00003710,-0.00001733,0.00004602,0.00098666
 ,-0.00109589,-0.00032596,0.00098749,0.00049705,0.00337763,-0.00052572,
 0.00004676,-0.00003944,-0.00060802,0.00053206,-0.00021259,-0.00007271,
 0.00015547,-0.00238196,0.00008431,-0.00006846,-0.00002539,0.00010353,0
 .00030140,-0.00011183,-0.00001051,-0.00003930,0.00002245,-0.00007314,0
 .00009335,-0.00003022,-0.00047848,-0.00005233,0.00010644,-0.00000640,0
 .00003448,0.00002441,0.00010443,0.00023048,-0.00018261,-0.00052126,-0.
 00094255,0.00285197,0.00012617,-0.00010726,0.00037224,-0.03214791,-0.0
 2369209,0.03482444,-0.00060561,-0.00011097,-0.00032434,0.00049616,-0.0
 0709718,-0.00076695,-0.06447102,-0.07437204,0.06481168,0.09997420,0.10
 301751,-0.00002794,-0.00004261,0.00004672,0.00004666,-0.00001008,0.000
 00382,0.00003768,0.00001647,0.00001145,0.00000020,-0.00000010,-0.00003
 445,-0.00045866,0.00019849,0.00013602,0.00038752,0.00009135,0.00025345
 ,-0.00020460,0.00005085,0.00013269,0.00022891,-0.00014409,0.00003470,0
 .00007408,-0.00006384,-0.00050676,0.00000719,-0.00000531,0.00000881,-0
 .00005299,-0.00040297,0.00000226,-0.00002128,0.00002291,-0.00001204,0.
 00011968,-0.00008815,0.00003025,0.00117828,0.00040938,-0.00057601,-0.0
 0004454,-0.00016401,-0.00003943,-0.00012590,0.00018346,0.00005608,0.00
 161601,-0.00023839,-0.00032607,-0.00046222,0.00029547,-0.00023942,0.00
 163718,0.00228723,-0.00229842,-0.00043198,-0.00172376,0.00044376,-0.00
 002021,0.00148860,0.00119076,0.23780218,0.09965418,-0.23969245,-0.2398
 4357,-0.09994271,0.24270179,0.00110774,-0.00068335,-0.00123973,-0.0012
 8384,-0.00002871,0.00019499,0.00019366,-0.00003371,-0.00002029,-0.0004
 8538,-0.00033167,-0.00055683,-0.00316330,0.00522863,0.00519986,-0.0469
 8154,-0.01333313,-0.06900553,0.00408366,-0.00177879,0.00136361,0.00315
 798,-0.00216920,-0.00040117,-0.00630293,-0.00596552,0.02286878,0.00137
 495,0.00026939,-0.00114934,-0.00051604,0.00125871,0.00063544,0.0001674
 1,-0.00019393,-0.00021343,0.00071421,0.00041541,-0.00081543,-0.0010485
 2,-0.01049410,0.01029221,-0.00008907,0.00200811,0.00007163,0.00090565,
 -0.00137216,0.00049159,-0.10364836,-0.05174757,0.04333335,0.00658621,0
 .00926338,0.00625300,-0.04328874,-0.00014770,0.03961669,0.00488123,-0.
 00146315,0.00066325,-0.00610526,0.00264026,-0.00059564,-0.00021021,-0.
 00746871,0.00258638,0.00049609,-0.00128486,-0.00062372,0.13595096,0.00
 058445,-0.00073410,0.00034895,-0.00047399,0.00020628,-0.00037066,0.000
 44071,0.00019927,0.00006225,-0.00004782,0.00007802,-0.00014258,-0.0017
 9260,0.00100499,0.00181895,-0.03009188,-0.00258851,-0.03823102,0.00390
 206,-0.00053437,0.00135180,0.00092822,-0.00017406,-0.00048765,-0.00420
 081,-0.00349434,0.01212221,-0.00034247,-0.00046070,0.00075874,-0.00043
 800,0.00162910,-0.00033125,0.00013736,-0.00014737,0.00027080,-0.000756
 13,0.00017121,0.00004618,-0.02083798,-0.02355924,0.03886104,-0.0001868
 2,0.00393137,0.00017480,0.00023513,-0.00845232,0.00038711,-0.04579125,
 -0.09513032,0.03440351,0.00852232,0.00642448,0.00415793,-0.00492173,0.
 00102615,0.00438473,0.00123077,-0.00016559,0.00030887,0.00029569,0.000
 82656,0.00010203,0.00757945,0.00197370,-0.00367002,-0.00307100,0.00314
 313,-0.00208223,0.05307714,0.10570826,-0.00002743,0.00077950,-0.000017
 46,0.00090148,-0.00088080,-0.00015698,-0.00042963,-0.00014831,-0.00017
 386,0.00042002,0.00028143,0.00048886,0.00053652,-0.00225873,-0.0029596
 0,-0.01797379,-0.00824647,-0.01043129,-0.00196352,-0.00117426,-0.00105
 007,-0.00047362,0.00148315,0.00080674,0.00282433,0.00105810,0.00076540
 ,-0.00077393,0.00011700,0.00005396,0.00127028,-0.00071858,0.00056072,-
 0.00004976,-0.00026578,-0.00005365,-0.00015366,-0.00018716,0.00032378,
 0.00626138,0.01443189,-0.01168629,-0.00012508,-0.00064571,0.00165955,-
 0.00025586,0.00226801,0.00110671,0.05654649,0.05323644,-0.14410799,0.0
 1769175,0.01205165,-0.04336854,0.02055176,-0.00388615,-0.01440669,-0.0
 0198819,0.00063936,0.00147959,0.00166433,-0.00079623,0.00149479,-0.000
 26462,0.00308188,0.00192792,-0.00069820,-0.00089459,-0.00123523,-0.090
 72489,-0.07451530,0.23149661,-0.00187970,0.00082975,0.00160558,0.00040
 830,0.00147947,0.00078001,-0.00046728,-0.00000766,0.00012860,0.0003700
 6,-0.00001928,0.00038733,-0.00876240,-0.01317938,-0.01640194,-0.062097
 68,-0.01584727,0.02891991,-0.01061000,0.00076645,-0.00437834,-0.007587
 53,0.00774043,0.00105690,0.01603888,0.00966350,-0.03587988,-0.00011035
 ,0.00009112,-0.00035329,-0.00074476,-0.00013301,-0.00073566,0.00000003
 ,-0.00014138,0.00065262,0.00042276,-0.00024648,0.00027719,-0.00245153,
 0.00304276,-0.00130118,0.00041539,-0.00040308,-0.00057354,0.00003848,-
 0.00056825,0.00027106,-0.00961148,0.00288905,0.02466095,-0.00848975,-0
 .00806633,0.00235646,0.00543336,-0.00979556,-0.00048192,-0.00095484,0.
 00067522,-0.00094801,-0.00115667,0.00046933,0.00027777,-0.00045173,0.0
 0368231,0.00083981,0.00041840,-0.00196679,-0.00081795,0.05350345,0.036
 01919,0.00723383,0.03832659,-0.00007429,-0.00028236,-0.00072859,-0.000
 92760,0.00029243,-0.00034645,-0.00032554,-0.00005907,0.00033541,-0.000
 18373,-0.00007786,0.00063906,0.02056651,-0.00480218,0.00329225,-0.0025
 0499,-0.03674394,0.03297764,-0.02116135,-0.00451610,-0.01302699,-0.002
 80198,-0.00053687,-0.00227036,0.00686030,0.01001826,-0.01985027,0.0002
 0242,-0.00011522,-0.00056890,-0.00064871,0.00002311,0.00000668,-0.0000
 0534,-0.00001523,0.00042777,0.00038160,0.00000864,0.00000748,-0.002667
 48,0.00114923,0.00034362,0.00025918,-0.00006530,-0.00027777,0.00018815
 ,-0.00074769,0.00031555,-0.00295907,-0.00218067,0.00856604,-0.00397594
 ,-0.00262731,0.00174407,0.00263371,-0.00223448,-0.00097054,-0.00024917
 ,0.00013836,-0.00038614,-0.00007950,-0.00003768,0.00009999,-0.00069147
 ,0.00093061,0.00004995,0.00080312,-0.00059182,0.00020985,0.02433526,0.
 00911841,0.00518966,-0.01697410,0.03395475,0.00038398,-0.00082713,-0.0
 0055629,0.00029732,-0.00079196,-0.00081095,0.00006594,0.00054980,0.000
 23320,-0.00009304,0.00032346,0.00029872,0.01004003,-0.00346555,0.00129
 772,-0.02258855,-0.00771001,-0.02144109,-0.00106456,0.00164028,0.00163
 508,-0.00387959,0.00034425,-0.00141323,-0.01165962,0.00307726,-0.06500
 370,0.00000451,0.00005447,-0.00036287,-0.00066393,0.00000317,-0.000115
 99,-0.00003550,-0.00002037,0.00030583,0.00030232,-0.00017174,0.0000592
 7,-0.00106704,0.00188453,-0.00150386,0.00024931,-0.00038938,-0.0003425
 0,0.00004786,-0.00018467,0.00016877,0.00600132,0.00729659,0.01845548,-
 0.00319168,-0.00321249,-0.00046077,0.00379778,-0.00397289,-0.00195856,
 -0.00064741,0.00039812,-0.00053918,-0.00016718,0.00006360,0.00016424,-
 0.00077806,0.00182024,0.00034119,0.00044688,-0.00120137,-0.00009231,0.
 03177525,0.02027083,-0.01251699,-0.00757632,-0.01577902,0.08415882\\0.
 00000034,-0.00000070,0.00000054,-0.00000001,-0.00000046,-0.00000047,0.
 00000067,0.00000032,0.00000059,0.00000044,0.00000045,-0.00000008,-0.00
 000153,0.00000275,-0.00000214,0.00000090,0.00000226,0.00000053,-0.0000
 0089,0.00000036,0.00000011,0.00000046,-0.00000066,0.00000150,-0.000000
 34,-0.00000037,0.00000152,0.00000007,0.00000039,0.00000019,0.00000013,
 0.00000096,-0.00000060,-0.00000084,-0.00000270,0.00000023,0.00000041,-
 0.00000001,0.00000018,0.00000011,-0.00000015,-0.00000005,0.00000026,-0
 .00000023,-0.00000014,0.00000004,-0.00000022,-0.00000022,0.00000008,-0
 .00000034,-0.00000010,-0.00000059,-0.00000058,-0.00000020,-0.00000004,
 -0.00000016,-0.00000027,0.00000002,-0.00000034,-0.00000022,-0.00000007
 ,-0.00000053,-0.00000019,-0.00000010,-0.00000034,-0.00000046,-0.000000
 36,-0.00000003,-0.00000009,0.00000021,0.00000014,0.00000006,0.00000062
 ,0.00000018,-0.00000019\\\@


 If fifty million people say a stupid thing,
 it is still a stupid thing.
                   -- Anatole France
 Job cpu time:      31 days 19 hours 56 minutes 37.0 seconds.
 Elapsed time:       2 days  0 hours 11 minutes 58.9 seconds.
 File lengths (MBytes):  RWF=   1801 Int=      0 D2E=      0 Chk=     75 Scr=      1
 Normal termination of Gaussian 16 at Tue Jan 25 18:21:46 2022.
