# Supplementary material for: Computational Investigation of Substituent Effects on the Alcohol + Carbonyl Channel of Peroxy Radical Self- and Cross-Reactions
Source: J Phys Chem A. 2023 Feb 8;127(7):1686–96. doi: 10.1021/acs.jpca.2c08927 (PMC9969516; doi:10.1021/acs.jpca.2c08927)
Supplement: Supplementary file 2 — jp2c08927_si_002.zip [file jp2c08927_si_002.zip › AceO-OBuOH/1-2-butanediol_trip.log]

 Entering Gaussian System, Link 0=/appl/chem/G09RevD.01/g09/g09
 Initial command:
 /appl/chem/G09RevD.01/g09/l1.exe "/wrk/hasangal/39882588.GAUSS_SCRDIR/Gau-27133.inp" -scrdir="/wrk/hasangal/39882588.GAUSS_SCRDIR/"
 Entering Link 1 = /appl/chem/G09RevD.01/g09/l1.exe PID=     27135.
  
 Copyright (c) 1988,1990,1992,1993,1995,1998,2003,2009,2013,
            Gaussian, Inc.  All Rights Reserved.
  
 This is part of the Gaussian(R) 09 program.  It is based on
 the Gaussian(R) 03 system (copyright 2003, Gaussian, Inc.),
 the Gaussian(R) 98 system (copyright 1998, Gaussian, Inc.),
 the Gaussian(R) 94 system (copyright 1995, Gaussian, Inc.),
 the Gaussian 92(TM) system (copyright 1992, Gaussian, Inc.),
 the Gaussian 90(TM) system (copyright 1990, Gaussian, Inc.),
 the Gaussian 88(TM) system (copyright 1988, Gaussian, Inc.),
 the Gaussian 86(TM) system (copyright 1986, Carnegie Mellon
 University), and the Gaussian 82(TM) system (copyright 1983,
 Carnegie Mellon University). Gaussian is a federally registered
 trademark of Gaussian, Inc.
  
 This software contains proprietary and confidential information,
 including trade secrets, belonging to Gaussian, Inc.
  
 This software is provided under written license and may be
 used, copied, transmitted, or stored only in accord with that
 written license.
  
 The following legend is applicable only to US Government
 contracts under FAR:
  
                    RESTRICTED RIGHTS LEGEND
  
 Use, reproduction and disclosure by the US Government is
 subject to restrictions as set forth in subparagraphs (a)
 and (c) of the Commercial Computer Software - Restricted
 Rights clause in FAR 52.227-19.
  
 Gaussian, Inc.
 340 Quinnipiac St., Bldg. 40, Wallingford CT 06492
  
  
 ---------------------------------------------------------------
 Warning -- This program may not be used in any manner that
 competes with the business of Gaussian, Inc. or will provide
 assistance to any competitor of Gaussian, Inc.  The licensee
 of this program is prohibited from giving any competitor of
 Gaussian, Inc. access to this program.  By using this program,
 the user acknowledges that Gaussian, Inc. is engaged in the
 business of creating and licensing software in the field of
 computational chemistry and represents and warrants to the
 licensee that it is not a competitor of Gaussian, Inc. and that
 it will not use this program in any manner prohibited above.
 ---------------------------------------------------------------
  

 Cite this work as:
 Gaussian 09, Revision D.01,
 M. J. Frisch, G. W. Trucks, H. B. Schlegel, G. E. Scuseria, 
 M. A. Robb, J. R. Cheeseman, G. Scalmani, V. Barone, B. Mennucci, 
 G. A. Petersson, H. Nakatsuji, M. Caricato, X. Li, H. P. Hratchian, 
 A. F. Izmaylov, J. Bloino, G. Zheng, J. L. Sonnenberg, M. Hada, 
 M. Ehara, K. Toyota, R. Fukuda, J. Hasegawa, M. Ishida, T. Nakajima, 
 Y. Honda, O. Kitao, H. Nakai, T. Vreven, J. A. Montgomery, Jr., 
 J. E. Peralta, F. Ogliaro, M. Bearpark, J. J. Heyd, E. Brothers, 
 K. N. Kudin, V. N. Staroverov, T. Keith, R. Kobayashi, J. Normand, 
 K. Raghavachari, A. Rendell, J. C. Burant, S. S. Iyengar, J. Tomasi, 
 M. Cossi, N. Rega, J. M. Millam, M. Klene, J. E. Knox, J. B. Cross, 
 V. Bakken, C. Adamo, J. Jaramillo, R. Gomperts, R. E. Stratmann, 
 O. Yazyev, A. J. Austin, R. Cammi, C. Pomelli, J. W. Ochterski, 
 R. L. Martin, K. Morokuma, V. G. Zakrzewski, G. A. Voth, 
 P. Salvador, J. J. Dannenberg, S. Dapprich, A. D. Daniels, 
 O. Farkas, J. B. Foresman, J. V. Ortiz, J. Cioslowski, 
 and D. J. Fox, Gaussian, Inc., Wallingford CT, 2013.
 
 ******************************************
 Gaussian 09:  ES64L-G09RevD.01 24-Apr-2013
                19-Feb-2019 
 ******************************************
 %mem=12GB
 %NProcShared=16
 Will use up to   16 processors via shared memory.
 %chk=1-2-butanediol_Conf-M0028-wb97-opt-restart
 ----------------------------------------------------------------------
 #wB97XD aug-cc-pVTZ Opt SCF=QC Integral(Grid=SuperFineGrid) Freq MaxDi
 sk=32GB
 ----------------------------------------------------------------------
 1/14=-1,18=20,19=15,26=5,38=1/1,3;
 2/9=110,12=2,17=6,18=5,40=1/2;
 3/5=16,6=1,7=10,11=2,16=1,25=1,30=1,71=1,74=-58,75=-7/1,2,3;
 4//1;
 5/5=2,8=3,38=5/8;
 6/7=2,8=2,9=2,10=2,28=1/1;
 7//1,2,3,16;
 1/14=-1,18=20,19=15,26=5/3(2);
 2/9=110/2;
 99//99;
 2/9=110/2;
 3/5=16,6=1,7=10,11=2,16=1,25=1,30=1,71=1,74=-58,75=-7/1,2,3;
 4/5=5,16=3,69=1/1;
 5/5=2,8=3,38=5/8;
 7//1,2,3,16;
 1/14=-1,18=20,19=15,26=5/3(-5);
 2/9=110/2;
 6/7=2,8=2,9=2,10=2,19=2,28=1/1;
 99/9=1/99;
 -----
 Title
 -----
 Symbolic Z-matrix:
 Charge =  0 Multiplicity = 3
 C                     1.11075  -1.53323  -0.2543 
 H                     0.61977  -1.25161  -1.18558 
 H                     0.33812  -1.71806   0.49236 
 H                     1.64876  -2.46436  -0.42889 
 C                     2.07172  -0.43467   0.20595 
 H                     2.86599  -0.32439  -0.54652 
 H                     2.56707  -0.73606   1.13004 
 C                     1.41742   0.87529   0.44598 
 H                     1.87027   1.61354   1.09917 
 O                     0.70363   1.36352  -0.61642 
 H                     0.36258   2.23322  -0.40465 
 C                    -2.2389   -0.08235   0.74617 
 H                    -2.82812   0.09562   1.63099 
 H                    -1.19979   0.18969   0.66084 
 O                    -2.9601   -0.16142  -0.40389 
 H                    -2.35888  -0.2047   -1.14816 
 
 Add virtual bond connecting atoms H14        and H3         Dist= 4.64D+00.
 Add virtual bond connecting atoms H14        and O10        Dist= 4.87D+00.

 GradGradGradGradGradGradGradGradGradGradGradGradGradGradGradGradGradGrad
 Berny optimization.
 Initialization pass.
                           ----------------------------
                           !    Initial Parameters    !
                           ! (Angstroms and Degrees)  !
 --------------------------                            --------------------------
 ! Name  Definition              Value          Derivative Info.                !
 --------------------------------------------------------------------------------
 ! R1    R(1,2)                  1.0898         estimate D2E/DX2                !
 ! R2    R(1,3)                  1.0902         estimate D2E/DX2                !
 ! R3    R(1,4)                  1.0895         estimate D2E/DX2                !
 ! R4    R(1,5)                  1.5304         estimate D2E/DX2                !
 ! R5    R(3,14)                 2.4562         estimate D2E/DX2                !
 ! R6    R(5,6)                  1.0997         estimate D2E/DX2                !
 ! R7    R(5,7)                  1.0909         estimate D2E/DX2                !
 ! R8    R(5,8)                  1.4838         estimate D2E/DX2                !
 ! R9    R(8,9)                  1.0848         estimate D2E/DX2                !
 ! R10   R(8,10)                 1.3699         estimate D2E/DX2                !
 ! R11   R(10,11)                0.9579         estimate D2E/DX2                !
 ! R12   R(10,14)                2.5753         estimate D2E/DX2                !
 ! R13   R(12,13)                1.0778         estimate D2E/DX2                !
 ! R14   R(12,14)                1.0775         estimate D2E/DX2                !
 ! R15   R(12,15)                1.3598         estimate D2E/DX2                !
 ! R16   R(15,16)                0.9577         estimate D2E/DX2                !
 ! A1    A(2,1,3)              108.0457         estimate D2E/DX2                !
 ! A2    A(2,1,4)              107.8423         estimate D2E/DX2                !
 ! A3    A(2,1,5)              110.7561         estimate D2E/DX2                !
 ! A4    A(3,1,4)              108.3502         estimate D2E/DX2                !
 ! A5    A(3,1,5)              111.1447         estimate D2E/DX2                !
 ! A6    A(4,1,5)              110.5858         estimate D2E/DX2                !
 ! A7    A(1,3,14)             111.0403         estimate D2E/DX2                !
 ! A8    A(1,5,6)              108.6472         estimate D2E/DX2                !
 ! A9    A(1,5,7)              109.971          estimate D2E/DX2                !
 ! A10   A(1,5,8)              113.9213         estimate D2E/DX2                !
 ! A11   A(6,5,7)              106.2225         estimate D2E/DX2                !
 ! A12   A(6,5,8)              109.9169         estimate D2E/DX2                !
 ! A13   A(7,5,8)              107.8841         estimate D2E/DX2                !
 ! A14   A(5,8,9)              120.9398         estimate D2E/DX2                !
 ! A15   A(5,8,10)             114.7686         estimate D2E/DX2                !
 ! A16   A(9,8,10)             116.2288         estimate D2E/DX2                !
 ! A17   A(8,10,11)            109.7342         estimate D2E/DX2                !
 ! A18   A(8,10,14)             80.6786         estimate D2E/DX2                !
 ! A19   A(11,10,14)            92.3519         estimate D2E/DX2                !
 ! A20   A(13,12,14)           123.4014         estimate D2E/DX2                !
 ! A21   A(13,12,15)           114.454          estimate D2E/DX2                !
 ! A22   A(14,12,15)           117.334          estimate D2E/DX2                !
 ! A23   A(3,14,10)             81.7918         estimate D2E/DX2                !
 ! A24   A(3,14,12)            114.4028         estimate D2E/DX2                !
 ! A25   A(10,14,12)           150.1244         estimate D2E/DX2                !
 ! A26   A(12,15,16)           109.0829         estimate D2E/DX2                !
 ! D1    D(2,1,3,14)           -52.8919         estimate D2E/DX2                !
 ! D2    D(4,1,3,14)          -169.4803         estimate D2E/DX2                !
 ! D3    D(5,1,3,14)            68.8195         estimate D2E/DX2                !
 ! D4    D(2,1,5,6)            -63.2663         estimate D2E/DX2                !
 ! D5    D(2,1,5,7)           -179.1369         estimate D2E/DX2                !
 ! D6    D(2,1,5,8)             59.622          estimate D2E/DX2                !
 ! D7    D(3,1,5,6)            176.6165         estimate D2E/DX2                !
 ! D8    D(3,1,5,7)             60.7459         estimate D2E/DX2                !
 ! D9    D(3,1,5,8)            -60.4952         estimate D2E/DX2                !
 ! D10   D(4,1,5,6)             56.2294         estimate D2E/DX2                !
 ! D11   D(4,1,5,7)            -59.6412         estimate D2E/DX2                !
 ! D12   D(4,1,5,8)            179.1177         estimate D2E/DX2                !
 ! D13   D(1,3,14,10)          -15.6632         estimate D2E/DX2                !
 ! D14   D(1,3,14,12)          138.0497         estimate D2E/DX2                !
 ! D15   D(1,5,8,9)            157.2929         estimate D2E/DX2                !
 ! D16   D(1,5,8,10)           -55.1358         estimate D2E/DX2                !
 ! D17   D(6,5,8,9)            -80.5149         estimate D2E/DX2                !
 ! D18   D(6,5,8,10)            67.0564         estimate D2E/DX2                !
 ! D19   D(7,5,8,9)             34.8984         estimate D2E/DX2                !
 ! D20   D(7,5,8,10)          -177.5303         estimate D2E/DX2                !
 ! D21   D(5,8,10,11)         -176.2585         estimate D2E/DX2                !
 ! D22   D(5,8,10,14)           94.5837         estimate D2E/DX2                !
 ! D23   D(9,8,10,11)          -27.105          estimate D2E/DX2                !
 ! D24   D(9,8,10,14)         -116.2627         estimate D2E/DX2                !
 ! D25   D(8,10,14,3)          -54.0786         estimate D2E/DX2                !
 ! D26   D(8,10,14,12)         179.984          estimate D2E/DX2                !
 ! D27   D(11,10,14,3)        -163.6951         estimate D2E/DX2                !
 ! D28   D(11,10,14,12)         70.3675         estimate D2E/DX2                !
 ! D29   D(13,12,14,3)         113.1917         estimate D2E/DX2                !
 ! D30   D(13,12,14,10)       -128.448          estimate D2E/DX2                !
 ! D31   D(15,12,14,3)         -92.7772         estimate D2E/DX2                !
 ! D32   D(15,12,14,10)         25.5831         estimate D2E/DX2                !
 ! D33   D(13,12,15,16)        172.6613         estimate D2E/DX2                !
 ! D34   D(14,12,15,16)         16.3386         estimate D2E/DX2                !
 --------------------------------------------------------------------------------
 Trust Radius=3.00D-01 FncErr=1.00D-07 GrdErr=1.00D-07
 Number of steps in this run=     86 maximum allowed number of steps=    100.
 GradGradGradGradGradGradGradGradGradGradGradGradGradGradGradGradGradGrad

                          Input orientation:                          
 ---------------------------------------------------------------------
 Center     Atomic      Atomic             Coordinates (Angstroms)
 Number     Number       Type             X           Y           Z
 ---------------------------------------------------------------------
      1          6           0        1.110750   -1.533230   -0.254300
      2          1           0        0.619770   -1.251610   -1.185580
      3          1           0        0.338120   -1.718060    0.492360
      4          1           0        1.648760   -2.464360   -0.428890
      5          6           0        2.071720   -0.434670    0.205950
      6          1           0        2.865990   -0.324390   -0.546520
      7          1           0        2.567070   -0.736060    1.130040
      8          6           0        1.417420    0.875290    0.445980
      9          1           0        1.870270    1.613540    1.099170
     10          8           0        0.703630    1.363520   -0.616420
     11          1           0        0.362580    2.233220   -0.404650
     12          6           0       -2.238900   -0.082350    0.746170
     13          1           0       -2.828120    0.095620    1.630990
     14          1           0       -1.199790    0.189690    0.660840
     15          8           0       -2.960100   -0.161420   -0.403890
     16          1           0       -2.358880   -0.204700   -1.148160
 ---------------------------------------------------------------------
                    Distance matrix (angstroms):
                    1          2          3          4          5
     1  C    0.000000
     2  H    1.089795   0.000000
     3  H    1.090239   1.764195   0.000000
     4  H    1.089468   1.761296   1.767326   0.000000
     5  C    1.530401   2.170692   2.175888   2.168308   0.000000
     6  H    2.151175   2.512696   3.067852   2.464743   1.099653
     7  H    2.161653   3.069180   2.517772   2.502114   1.090940
     8  C    2.526936   2.796773   2.809360   3.460084   1.483819
     9  H    3.508691   3.872069   3.716889   4.360425   2.243566
    10  O    2.947548   2.677663   3.295319   3.947291   2.404465
    11  H    3.842982   3.580508   4.051893   4.870534   3.226706
    12  C    3.784990   3.642914   3.062842   4.708358   4.358602
    13  H    4.660705   4.651456   3.822432   5.553293   5.130339
    14  H    3.023992   2.966043   2.456229   4.042985   3.361477
    15  O    4.298379   3.822960   3.755615   5.152257   5.076001
    16  H    3.821297   3.157495   3.500768   4.656672   4.638611
                    6          7          8          9         10
     6  H    0.000000
     7  H    1.752050   0.000000
     8  C    2.126651   2.094298   0.000000
     9  H    2.730444   2.450939   1.084778   0.000000
    10  O    2.744035   3.306171   1.369875   2.089691   0.000000
    11  H    3.581698   4.003957   1.918393   2.217793   0.957883
    12  C    5.271578   4.865392   3.791552   4.459364   3.550447
    13  H    6.110716   5.481853   4.476242   4.966063   4.373978
    14  H    4.272302   3.907224   2.714038   3.412441   2.575321
    15  O    5.830114   5.764786   4.578180   5.361170   3.974107
    16  H    5.260757   5.453212   4.238880   5.122714   3.481527
                   11         12         13         14         15
    11  H    0.000000
    12  C    3.667963   0.000000
    13  H    4.346692   1.077850   0.000000
    14  H    2.784292   1.077514   1.897762   0.000000
    15  O    4.095669   1.359787   2.055292   2.087012   0.000000
    16  H    3.728620   1.902065   2.834441   2.184380   0.957746
                   16
    16  H    0.000000
 Stoichiometry    C4H10O2(3)
 Framework group  C1[X(C4H10O2)]
 Deg. of freedom    42
 Full point group                 C1      NOp   1
 Largest Abelian subgroup         C1      NOp   1
 Largest concise Abelian subgroup C1      NOp   1
                         Standard orientation:                         
 ---------------------------------------------------------------------
 Center     Atomic      Atomic             Coordinates (Angstroms)
 Number     Number       Type             X           Y           Z
 ---------------------------------------------------------------------
      1          6           0       -1.110750    1.533229   -0.254298
      2          1           0       -0.619770    1.251609   -1.185578
      3          1           0       -0.338120    1.718059    0.492362
      4          1           0       -1.648760    2.464360   -0.428888
      5          6           0       -2.071721    0.434670    0.205952
      6          1           0       -2.865991    0.324390   -0.546518
      7          1           0       -2.567071    0.736060    1.130042
      8          6           0       -1.417422   -0.875291    0.445982
      9          1           0       -1.870272   -1.613540    1.099172
     10          8           0       -0.703632   -1.363521   -0.616418
     11          1           0       -0.362582   -2.233221   -0.404648
     12          6           0        2.238899    0.082347    0.746172
     13          1           0        2.828119   -0.095623    1.630992
     14          1           0        1.199789   -0.189692    0.660842
     15          8           0        2.960099    0.161417   -0.403888
     16          1           0        2.358879    0.204697   -1.148158
 ---------------------------------------------------------------------
 Rotational constants (GHZ):      4.3156574      1.3895817      1.1907857
 Standard basis: Aug-CC-pVTZ (5D, 7F)
 There are   580 symmetry adapted cartesian basis functions of A   symmetry.
 There are   506 symmetry adapted basis functions of A   symmetry.
   506 basis functions,   702 primitive gaussians,   580 cartesian basis functions
    26 alpha electrons       24 beta electrons
       nuclear repulsion energy       232.4465546547 Hartrees.
 NAtoms=   16 NActive=   16 NUniq=   16 SFac= 1.00D+00 NAtFMM=   60 NAOKFM=F Big=F
 Integral buffers will be    131072 words long.
 Raffenetti 2 integral format.
 Two-electron integral symmetry is turned on.
 Nuclear repulsion after empirical dispersion term =      232.4396672991 Hartrees.
 One-electron integrals computed using PRISM.
 NBasis=   506 RedAO= T EigKep=  6.86D-06  NBF=   506
 NBsUse=   506 1.00D-06 EigRej= -1.00D+00 NBFU=   506
 ExpMin= 2.53D-02 ExpMax= 1.53D+04 ExpMxC= 5.22D+02 IAcc=3 IRadAn=         7 AccDes= 0.00D+00
 Harris functional with IExCor= 4639 and IRadAn=       7 diagonalized for initial guess.
 HarFok:  IExCor= 4639 AccDes= 0.00D+00 IRadAn=         7 IDoV= 1 UseB2=F ITyADJ=14
 ICtDFT=  3500011 ScaDFX=  1.000000  1.000000  1.000000  1.000000
 FoFCou: FMM=F IPFlag=           0 FMFlag=      100000 FMFlg1=           0
         NFxFlg=           0 DoJE=T BraDBF=F KetDBF=T FulRan=T
         wScrn=  0.000000 ICntrl=     500 IOpCl=  0 I1Cent=   200000004 NGrid=           0
         NMat0=    1 NMatS0=      1 NMatT0=    0 NMatD0=    1 NMtDS0=    0 NMtDT0=    0
 Petite list used in FoFCou.
 Initial guess <Sx>= 0.0000 <Sy>= 0.0000 <Sz>= 1.0000 <S**2>= 2.0000 S= 1.0000
 Gradient too large for Newton-Raphson -- use scaled steepest descent instead.
     Minimum is close to point  3 DX=  5.02D-02 DF= -1.04D-03 DXR=  9.12D-02 DFR=  8.22D-03 which will be used.
 Gradient too large for Newton-Raphson -- use scaled steepest descent instead.
 Gradient too large for Newton-Raphson -- use scaled steepest descent instead.
     Accept linear search using points  1 and  2.
 Gradient too large for Newton-Raphson -- use scaled steepest descent instead.
 Gradient too large for Newton-Raphson -- use scaled steepest descent instead.
     Accept linear search using points  1 and  2.
 LinEq1:  Iter=  0 NonCon=     1 RMS=4.84D-05 Max=1.78D-03 NDo=     1
 AX will form     1 AO Fock derivatives at one time.
 LinEq1:  Iter=  1 NonCon=     1 RMS=2.30D-05 Max=6.62D-04 NDo=     1
 LinEq1:  Iter=  2 NonCon=     1 RMS=6.82D-06 Max=1.60D-04 NDo=     1
 LinEq1:  Iter=  3 NonCon=     1 RMS=2.53D-06 Max=5.95D-05 NDo=     1
 LinEq1:  Iter=  4 NonCon=     1 RMS=7.99D-07 Max=2.77D-05 NDo=     1
 LinEq1:  Iter=  5 NonCon=     1 RMS=3.58D-07 Max=1.16D-05 NDo=     1
 LinEq1:  Iter=  6 NonCon=     1 RMS=9.48D-08 Max=2.51D-06 NDo=     1
 LinEq1:  Iter=  7 NonCon=     1 RMS=5.87D-08 Max=2.26D-06 NDo=     1
 LinEq1:  Iter=  8 NonCon=     1 RMS=2.69D-08 Max=1.10D-06 NDo=     1
 LinEq1:  Iter=  9 NonCon=     1 RMS=1.15D-08 Max=4.00D-07 NDo=     1
 LinEq1:  Iter= 10 NonCon=     0 RMS=4.41D-09 Max=1.23D-07 NDo=     1
 Linear equations converged to 1.551D-08 1.551D-07 after    10 iterations.
     Accept linear search using points  1 and  2.
     Minimum is close to point  2 DX= -2.61D-03 DF= -4.32D-10 DXR=  2.62D-03 DFR=  6.86D-06 which will be used.
 LinEq1:  Iter=  0 NonCon=     1 RMS=2.21D-07 Max=3.82D-06 NDo=     1
 LinEq1:  Iter=  1 NonCon=     1 RMS=1.85D-07 Max=7.05D-06 NDo=     1
 LinEq1:  Iter=  2 NonCon=     1 RMS=6.10D-08 Max=1.30D-06 NDo=     1
 LinEq1:  Iter=  3 NonCon=     1 RMS=2.99D-08 Max=6.62D-07 NDo=     1
 LinEq1:  Iter=  4 NonCon=     1 RMS=6.61D-09 Max=1.12D-07 NDo=     1
 LinEq1:  Iter=  5 NonCon=     1 RMS=2.88D-09 Max=6.87D-08 NDo=     1
 LinEq1:  Iter=  6 NonCon=     1 RMS=1.16D-09 Max=2.99D-08 NDo=     1
 LinEq1:  Iter=  7 NonCon=     1 RMS=5.61D-10 Max=1.83D-08 NDo=     1
 LinEq1:  Iter=  8 NonCon=     1 RMS=3.19D-10 Max=1.18D-08 NDo=     1
 LinEq1:  Iter=  9 NonCon=     1 RMS=1.06D-10 Max=4.93D-09 NDo=     1
 LinEq1:  Iter= 10 NonCon=     0 RMS=3.43D-11 Max=1.28D-09 NDo=     1
 Linear equations converged to 3.506D-10 3.506D-09 after    10 iterations.
 SCF Done:  E(UwB97XD) =  -308.784542520     a.u. after    8 cycles
            Convg  =    0.5014D-08                    38 Fock formations.
              S**2 =  2.0085                  -V/T =  2.0060
 <Sx>= 0.0000 <Sy>= 0.0000 <Sz>= 1.0000 <S**2>= 2.0085 S= 1.0028
 <L.S>= 0.000000000000E+00
 Annihilation of the first spin contaminant:
 S**2 before annihilation     2.0085,   after     2.0000

 **********************************************************************

            Population analysis using the SCF density.

 **********************************************************************

 Orbital symmetries:
 Alpha Orbitals:
       Occupied  (A) (A) (A) (A) (A) (A) (A) (A) (A) (A) (A) (A)
                 (A) (A) (A) (A) (A) (A) (A) (A) (A) (A) (A) (A)
                 (A) (A)
       Virtual   (A) (A) (A) (A) (A) (A) (A) (A) (A) (A) (A) (A)
                 (A) (A) (A) (A) (A) (A) (A) (A) (A) (A) (A) (A)
                 (A) (A) (A) (A) (A) (A) (A) (A) (A) (A) (A) (A)
                 (A) (A) (A) (A) (A) (A) (A) (A) (A) (A) (A) (A)
                 (A) (A) (A) (A) (A) (A) (A) (A) (A) (A) (A) (A)
                 (A) (A) (A) (A) (A) (A) (A) (A) (A) (A) (A) (A)
                 (A) (A) (A) (A) (A) (A) (A) (A) (A) (A) (A) (A)
                 (A) (A) (A) (A) (A) (A) (A) (A) (A) (A) (A) (A)
                 (A) (A) (A) (A) (A) (A) (A) (A) (A) (A) (A) (A)
                 (A) (A) (A) (A) (A) (A) (A) (A) (A) (A) (A) (A)
                 (A) (A) (A) (A) (A) (A) (A) (A) (A) (A) (A) (A)
                 (A) (A) (A) (A) (A) (A) (A) (A) (A) (A) (A) (A)
                 (A) (A) (A) (A) (A) (A) (A) (A) (A) (A) (A) (A)
                 (A) (A) (A) (A) (A) (A) (A) (A) (A) (A) (A) (A)
                 (A) (A) (A) (A) (A) (A) (A) (A) (A) (A) (A) (A)
                 (A) (A) (A) (A) (A) (A) (A) (A) (A) (A) (A) (A)
                 (A) (A) (A) (A) (A) (A) (A) (A) (A) (A) (A) (A)
                 (A) (A) (A) (A) (A) (A) (A) (A) (A) (A) (A) (A)
                 (A) (A) (A) (A) (A) (A) (A) (A) (A) (A) (A) (A)
                 (A) (A) (A) (A) (A) (A) (A) (A) (A) (A) (A) (A)
                 (A) (A) (A) (A) (A) (A) (A) (A) (A) (A) (A) (A)
                 (A) (A) (A) (A) (A) (A) (A) (A) (A) (A) (A) (A)
                 (A) (A) (A) (A) (A) (A) (A) (A) (A) (A) (A) (A)
                 (A) (A) (A) (A) (A) (A) (A) (A) (A) (A) (A) (A)
                 (A) (A) (A) (A) (A) (A) (A) (A) (A) (A) (A) (A)
                 (A) (A) (A) (A) (A) (A) (A) (A) (A) (A) (A) (A)
                 (A) (A) (A) (A) (A) (A) (A) (A) (A) (A) (A) (A)
                 (A) (A) (A) (A) (A) (A) (A) (A) (A) (A) (A) (A)
                 (A) (A) (A) (A) (A) (A) (A) (A) (A) (A) (A) (A)
                 (A) (A) (A) (A) (A) (A) (A) (A) (A) (A) (A) (A)
                 (A) (A) (A) (A) (A) (A) (A) (A) (A) (A) (A) (A)
                 (A) (A) (A) (A) (A) (A) (A) (A) (A) (A) (A) (A)
                 (A) (A) (A) (A) (A) (A) (A) (A) (A) (A) (A) (A)
                 (A) (A) (A) (A) (A) (A) (A) (A) (A) (A) (A) (A)
                 (A) (A) (A) (A) (A) (A) (A) (A) (A) (A) (A) (A)
                 (A) (A) (A) (A) (A) (A) (A) (A) (A) (A) (A) (A)
                 (A) (A) (A) (A) (A) (A) (A) (A) (A) (A) (A) (A)
                 (A) (A) (A) (A) (A) (A) (A) (A) (A) (A) (A) (A)
                 (A) (A) (A) (A) (A) (A) (A) (A) (A) (A) (A) (A)
                 (A) (A) (A) (A) (A) (A) (A) (A) (A) (A) (A) (A)
 Beta  Orbitals:
       Occupied  (A) (A) (A) (A) (A) (A) (A) (A) (A) (A) (A) (A)
                 (A) (A) (A) (A) (A) (A) (A) (A) (A) (A) (A) (A)
       Virtual   (A) (A) (A) (A) (A) (A) (A) (A) (A) (A) (A) (A)
                 (A) (A) (A) (A) (A) (A) (A) (A) (A) (A) (A) (A)
                 (A) (A) (A) (A) (A) (A) (A) (A) (A) (A) (A) (A)
                 (A) (A) (A) (A) (A) (A) (A) (A) (A) (A) (A) (A)
                 (A) (A) (A) (A) (A) (A) (A) (A) (A) (A) (A) (A)
                 (A) (A) (A) (A) (A) (A) (A) (A) (A) (A) (A) (A)
                 (A) (A) (A) (A) (A) (A) (A) (A) (A) (A) (A) (A)
                 (A) (A) (A) (A) (A) (A) (A) (A) (A) (A) (A) (A)
                 (A) (A) (A) (A) (A) (A) (A) (A) (A) (A) (A) (A)
                 (A) (A) (A) (A) (A) (A) (A) (A) (A) (A) (A) (A)
                 (A) (A) (A) (A) (A) (A) (A) (A) (A) (A) (A) (A)
                 (A) (A) (A) (A) (A) (A) (A) (A) (A) (A) (A) (A)
                 (A) (A) (A) (A) (A) (A) (A) (A) (A) (A) (A) (A)
                 (A) (A) (A) (A) (A) (A) (A) (A) (A) (A) (A) (A)
                 (A) (A) (A) (A) (A) (A) (A) (A) (A) (A) (A) (A)
                 (A) (A) (A) (A) (A) (A) (A) (A) (A) (A) (A) (A)
                 (A) (A) (A) (A) (A) (A) (A) (A) (A) (A) (A) (A)
                 (A) (A) (A) (A) (A) (A) (A) (A) (A) (A) (A) (A)
                 (A) (A) (A) (A) (A) (A) (A) (A) (A) (A) (A) (A)
                 (A) (A) (A) (A) (A) (A) (A) (A) (A) (A) (A) (A)
                 (A) (A) (A) (A) (A) (A) (A) (A) (A) (A) (A) (A)
                 (A) (A) (A) (A) (A) (A) (A) (A) (A) (A) (A) (A)
                 (A) (A) (A) (A) (A) (A) (A) (A) (A) (A) (A) (A)
                 (A) (A) (A) (A) (A) (A) (A) (A) (A) (A) (A) (A)
                 (A) (A) (A) (A) (A) (A) (A) (A) (A) (A) (A) (A)
                 (A) (A) (A) (A) (A) (A) (A) (A) (A) (A) (A) (A)
                 (A) (A) (A) (A) (A) (A) (A) (A) (A) (A) (A) (A)
                 (A) (A) (A) (A) (A) (A) (A) (A) (A) (A) (A) (A)
                 (A) (A) (A) (A) (A) (A) (A) (A) (A) (A) (A) (A)
                 (A) (A) (A) (A) (A) (A) (A) (A) (A) (A) (A) (A)
                 (A) (A) (A) (A) (A) (A) (A) (A) (A) (A) (A) (A)
                 (A) (A) (A) (A) (A) (A) (A) (A) (A) (A) (A) (A)
                 (A) (A) (A) (A) (A) (A) (A) (A) (A) (A) (A) (A)
                 (A) (A) (A) (A) (A) (A) (A) (A) (A) (A) (A) (A)
                 (A) (A) (A) (A) (A) (A) (A) (A) (A) (A) (A) (A)
                 (A) (A) (A) (A) (A) (A) (A) (A) (A) (A) (A) (A)
                 (A) (A) (A) (A) (A) (A) (A) (A) (A) (A) (A) (A)
                 (A) (A) (A) (A) (A) (A) (A) (A) (A) (A) (A) (A)
                 (A) (A) (A) (A) (A) (A) (A) (A) (A) (A) (A) (A)
                 (A) (A) (A) (A) (A) (A) (A) (A) (A) (A) (A) (A)
                 (A) (A)
 The electronic state is 3-A.
 Alpha  occ. eigenvalues --  -19.29283 -19.28369 -10.33645 -10.31899 -10.28888
 Alpha  occ. eigenvalues --  -10.27249  -1.17009  -1.16046  -0.88630  -0.77679
 Alpha  occ. eigenvalues --   -0.76473  -0.68696  -0.63299  -0.61792  -0.55024
 Alpha  occ. eigenvalues --   -0.53841  -0.52893  -0.50514  -0.48702  -0.47171
 Alpha  occ. eigenvalues --   -0.44890  -0.43836  -0.43511  -0.42091  -0.25594
 Alpha  occ. eigenvalues --   -0.25010
 Alpha virt. eigenvalues --    0.02421   0.03600   0.03743   0.04040   0.05205
 Alpha virt. eigenvalues --    0.05513   0.05839   0.06901   0.07127   0.08339
 Alpha virt. eigenvalues --    0.09874   0.10619   0.11588   0.11815   0.11905
 Alpha virt. eigenvalues --    0.12328   0.12791   0.13509   0.13712   0.14271
 Alpha virt. eigenvalues --    0.14794   0.15559   0.15905   0.16825   0.17495
 Alpha virt. eigenvalues --    0.18286   0.18617   0.19583   0.20310   0.20486
 Alpha virt. eigenvalues --    0.21180   0.22415   0.23369   0.23927   0.24537
 Alpha virt. eigenvalues --    0.25647   0.25887   0.26467   0.27481   0.28102
 Alpha virt. eigenvalues --    0.28324   0.29049   0.29753   0.30495   0.30933
 Alpha virt. eigenvalues --    0.31609   0.31810   0.32655   0.33291   0.33592
 Alpha virt. eigenvalues --    0.34022   0.34484   0.35206   0.36236   0.36416
 Alpha virt. eigenvalues --    0.36884   0.37245   0.38093   0.38380   0.39014
 Alpha virt. eigenvalues --    0.39989   0.40193   0.40568   0.41013   0.41485
 Alpha virt. eigenvalues --    0.42240   0.42690   0.43093   0.43539   0.43990
 Alpha virt. eigenvalues --    0.44724   0.45281   0.45422   0.46813   0.46954
 Alpha virt. eigenvalues --    0.47604   0.48186   0.48959   0.49412   0.50165
 Alpha virt. eigenvalues --    0.50943   0.52253   0.52948   0.53652   0.54344
 Alpha virt. eigenvalues --    0.54929   0.55220   0.56115   0.57142   0.57423
 Alpha virt. eigenvalues --    0.57881   0.59568   0.60709   0.61101   0.61619
 Alpha virt. eigenvalues --    0.63002   0.63847   0.64242   0.66468   0.67461
 Alpha virt. eigenvalues --    0.67601   0.69225   0.70080   0.70699   0.70989
 Alpha virt. eigenvalues --    0.71881   0.73751   0.74060   0.75443   0.75928
 Alpha virt. eigenvalues --    0.76637   0.77581   0.77996   0.78679   0.79097
 Alpha virt. eigenvalues --    0.80687   0.80984   0.81880   0.82270   0.84382
 Alpha virt. eigenvalues --    0.84573   0.85161   0.85709   0.86958   0.87743
 Alpha virt. eigenvalues --    0.88790   0.89237   0.90229   0.90781   0.91185
 Alpha virt. eigenvalues --    0.92183   0.92503   0.93507   0.94402   0.94496
 Alpha virt. eigenvalues --    0.95524   0.96395   0.97603   0.98422   0.98730
 Alpha virt. eigenvalues --    0.99566   1.00885   1.01211   1.01447   1.02381
 Alpha virt. eigenvalues --    1.03336   1.03486   1.03924   1.04793   1.05217
 Alpha virt. eigenvalues --    1.05744   1.06398   1.06742   1.07803   1.09016
 Alpha virt. eigenvalues --    1.09491   1.09747   1.11017   1.12068   1.13347
 Alpha virt. eigenvalues --    1.13654   1.14166   1.15284   1.15354   1.16651
 Alpha virt. eigenvalues --    1.17156   1.18055   1.18928   1.19176   1.21220
 Alpha virt. eigenvalues --    1.21845   1.22914   1.23834   1.24170   1.24779
 Alpha virt. eigenvalues --    1.26140   1.27703   1.28694   1.30398   1.31585
 Alpha virt. eigenvalues --    1.33356   1.33779   1.35417   1.36104   1.36735
 Alpha virt. eigenvalues --    1.37305   1.38372   1.40165   1.41026   1.41800
 Alpha virt. eigenvalues --    1.42102   1.42816   1.43925   1.44515   1.46389
 Alpha virt. eigenvalues --    1.46975   1.47648   1.49352   1.49508   1.50858
 Alpha virt. eigenvalues --    1.51534   1.52571   1.53095   1.55546   1.55752
 Alpha virt. eigenvalues --    1.56072   1.57168   1.58939   1.59801   1.60479
 Alpha virt. eigenvalues --    1.61193   1.61414   1.62728   1.64174   1.64423
 Alpha virt. eigenvalues --    1.64902   1.67276   1.67630   1.69002   1.69994
 Alpha virt. eigenvalues --    1.70610   1.72222   1.72574   1.74686   1.75737
 Alpha virt. eigenvalues --    1.77365   1.77761   1.79479   1.79943   1.81233
 Alpha virt. eigenvalues --    1.82582   1.83128   1.84651   1.86752   1.87443
 Alpha virt. eigenvalues --    1.88481   1.89562   1.90164   1.91966   1.93459
 Alpha virt. eigenvalues --    1.94009   1.97258   1.99158   2.00305   2.01552
 Alpha virt. eigenvalues --    2.03846   2.06845   2.07556   2.08717   2.09886
 Alpha virt. eigenvalues --    2.11304   2.12357   2.13804   2.14792   2.15799
 Alpha virt. eigenvalues --    2.17789   2.18994   2.20912   2.23304   2.24530
 Alpha virt. eigenvalues --    2.26171   2.27706   2.28865   2.30022   2.32183
 Alpha virt. eigenvalues --    2.34380   2.35465   2.37296   2.39635   2.40641
 Alpha virt. eigenvalues --    2.43764   2.45219   2.46286   2.48405   2.52329
 Alpha virt. eigenvalues --    2.53047   2.57433   2.60371   2.62737   2.63341
 Alpha virt. eigenvalues --    2.67743   2.70317   2.70874   2.73406   2.74016
 Alpha virt. eigenvalues --    2.75908   2.78337   2.79016   2.81820   2.85134
 Alpha virt. eigenvalues --    2.86179   2.91813   2.94514   2.96322   3.01192
 Alpha virt. eigenvalues --    3.01351   3.04961   3.10376   3.14629   3.16180
 Alpha virt. eigenvalues --    3.17943   3.20218   3.22442   3.25685   3.25771
 Alpha virt. eigenvalues --    3.28590   3.30358   3.32867   3.34041   3.34110
 Alpha virt. eigenvalues --    3.36549   3.39252   3.43065   3.44923   3.46662
 Alpha virt. eigenvalues --    3.47586   3.48237   3.49802   3.50506   3.51578
 Alpha virt. eigenvalues --    3.53827   3.54679   3.56253   3.57528   3.58773
 Alpha virt. eigenvalues --    3.60906   3.61945   3.63481   3.65118   3.66830
 Alpha virt. eigenvalues --    3.67476   3.70298   3.71583   3.71903   3.74048
 Alpha virt. eigenvalues --    3.75136   3.76824   3.78005   3.79069   3.80465
 Alpha virt. eigenvalues --    3.81926   3.83318   3.84827   3.87609   3.90072
 Alpha virt. eigenvalues --    3.90718   3.92599   3.93481   3.95000   3.97713
 Alpha virt. eigenvalues --    3.98652   4.00004   4.03256   4.03465   4.05187
 Alpha virt. eigenvalues --    4.06154   4.07079   4.08464   4.09764   4.11194
 Alpha virt. eigenvalues --    4.11912   4.13856   4.18738   4.19660   4.21915
 Alpha virt. eigenvalues --    4.23074   4.26637   4.28776   4.29895   4.31015
 Alpha virt. eigenvalues --    4.31803   4.33272   4.35511   4.35908   4.36638
 Alpha virt. eigenvalues --    4.43321   4.43831   4.45881   4.48932   4.49690
 Alpha virt. eigenvalues --    4.52080   4.55424   4.59558   4.60153   4.61371
 Alpha virt. eigenvalues --    4.61971   4.63286   4.64926   4.65743   4.66723
 Alpha virt. eigenvalues --    4.70838   4.73655   4.73870   4.74606   4.76657
 Alpha virt. eigenvalues --    4.79009   4.80353   4.84953   4.85708   4.90112
 Alpha virt. eigenvalues --    4.90650   4.94762   4.95821   4.97752   4.98599
 Alpha virt. eigenvalues --    5.00511   5.03196   5.04886   5.07895   5.10000
 Alpha virt. eigenvalues --    5.12756   5.14100   5.14761   5.15356   5.19071
 Alpha virt. eigenvalues --    5.21020   5.23095   5.25526   5.28451   5.30283
 Alpha virt. eigenvalues --    5.31112   5.34074   5.38191   5.39989   5.42464
 Alpha virt. eigenvalues --    5.44972   5.45594   5.47947   5.54841   5.56098
 Alpha virt. eigenvalues --    5.59153   5.68043   5.70643   5.76146   5.79164
 Alpha virt. eigenvalues --    5.86746   5.91057   5.94057   5.95659   5.98421
 Alpha virt. eigenvalues --    6.01326   6.06558   6.17596   6.21146   6.24075
 Alpha virt. eigenvalues --    6.29201   6.33145   6.46170   6.48892   6.53419
 Alpha virt. eigenvalues --    6.57850   6.58793   6.60400   6.61885   6.64773
 Alpha virt. eigenvalues --    6.69437   6.89209   6.91733   6.92472   6.96257
 Alpha virt. eigenvalues --    6.99360   7.01834   7.12752   7.17023   7.17266
 Alpha virt. eigenvalues --    7.18238   7.22380   7.24510   7.49206   7.54975
 Alpha virt. eigenvalues --    7.71769   7.79485   8.03462   8.07935  14.77706
 Alpha virt. eigenvalues --   15.02337  16.07394  17.02924  17.21345  17.94253
  Beta  occ. eigenvalues --  -19.28902 -19.27903 -10.32556 -10.30836 -10.28946
  Beta  occ. eigenvalues --  -10.27196  -1.15866  -1.14738  -0.87864  -0.76257
  Beta  occ. eigenvalues --   -0.73536  -0.67962  -0.61947  -0.60570  -0.53856
  Beta  occ. eigenvalues --   -0.52771  -0.52293  -0.48954  -0.45603  -0.44343
  Beta  occ. eigenvalues --   -0.44151  -0.43107  -0.42774  -0.41222
  Beta virt. eigenvalues --    0.02593   0.03175   0.03853   0.04157   0.04546
  Beta virt. eigenvalues --    0.05168   0.05895   0.06074   0.06314   0.07804
  Beta virt. eigenvalues --    0.08439   0.09449   0.10590   0.11096   0.12054
  Beta virt. eigenvalues --    0.12301   0.12743   0.12990   0.13926   0.14297
  Beta virt. eigenvalues --    0.14550   0.14715   0.15399   0.16506   0.16579
  Beta virt. eigenvalues --    0.17472   0.18054   0.18791   0.18981   0.20080
  Beta virt. eigenvalues --    0.20901   0.20974   0.21628   0.22815   0.23787
  Beta virt. eigenvalues --    0.24508   0.24989   0.26141   0.26662   0.26877
  Beta virt. eigenvalues --    0.27698   0.28542   0.28960   0.29461   0.30383
  Beta virt. eigenvalues --    0.30958   0.31286   0.31950   0.32487   0.33182
  Beta virt. eigenvalues --    0.33687   0.33915   0.34329   0.35272   0.35643
  Beta virt. eigenvalues --    0.36557   0.36900   0.37286   0.37887   0.38524
  Beta virt. eigenvalues --    0.38629   0.39246   0.40244   0.40768   0.40956
  Beta virt. eigenvalues --    0.41404   0.42007   0.42518   0.43195   0.43526
  Beta virt. eigenvalues --    0.44081   0.44460   0.45186   0.45592   0.45632
  Beta virt. eigenvalues --    0.47145   0.47197   0.47638   0.48520   0.49374
  Beta virt. eigenvalues --    0.49683   0.50252   0.51222   0.52467   0.53098
  Beta virt. eigenvalues --    0.53893   0.54530   0.55246   0.55436   0.56319
  Beta virt. eigenvalues --    0.57353   0.57642   0.58103   0.59870   0.60742
  Beta virt. eigenvalues --    0.61155   0.61793   0.62935   0.64014   0.64137
  Beta virt. eigenvalues --    0.66759   0.67583   0.67986   0.69529   0.70401
  Beta virt. eigenvalues --    0.70904   0.71562   0.72264   0.73845   0.74544
  Beta virt. eigenvalues --    0.75844   0.76179   0.77023   0.77809   0.78233
  Beta virt. eigenvalues --    0.78866   0.79369   0.81011   0.81285   0.81882
  Beta virt. eigenvalues --    0.82632   0.84575   0.84860   0.85335   0.85970
  Beta virt. eigenvalues --    0.87254   0.87984   0.88810   0.89350   0.90392
  Beta virt. eigenvalues --    0.90987   0.91445   0.92290   0.92608   0.93886
  Beta virt. eigenvalues --    0.94527   0.94785   0.95742   0.96541   0.97928
  Beta virt. eigenvalues --    0.98596   0.98936   0.99704   1.01266   1.01391
  Beta virt. eigenvalues --    1.01627   1.02509   1.03470   1.03684   1.04199
  Beta virt. eigenvalues --    1.05031   1.05355   1.05889   1.06714   1.06898
  Beta virt. eigenvalues --    1.07983   1.09164   1.09583   1.09940   1.11123
  Beta virt. eigenvalues --    1.12186   1.13421   1.13677   1.14286   1.15370
  Beta virt. eigenvalues --    1.15684   1.16734   1.17282   1.18163   1.19052
  Beta virt. eigenvalues --    1.19294   1.21284   1.22007   1.23099   1.23892
  Beta virt. eigenvalues --    1.24526   1.24959   1.26351   1.27927   1.28989
  Beta virt. eigenvalues --    1.30805   1.31755   1.33553   1.34009   1.35627
  Beta virt. eigenvalues --    1.36404   1.37105   1.37507   1.38602   1.40473
  Beta virt. eigenvalues --    1.41427   1.41914   1.42517   1.42983   1.44160
  Beta virt. eigenvalues --    1.44923   1.46645   1.47311   1.47815   1.49567
  Beta virt. eigenvalues --    1.49773   1.51177   1.51792   1.52750   1.53519
  Beta virt. eigenvalues --    1.55872   1.56236   1.56478   1.57534   1.59298
  Beta virt. eigenvalues --    1.59967   1.60600   1.61499   1.61980   1.62914
  Beta virt. eigenvalues --    1.64362   1.64869   1.65213   1.67640   1.67971
  Beta virt. eigenvalues --    1.69235   1.70242   1.71219   1.72749   1.72815
  Beta virt. eigenvalues --    1.74869   1.76342   1.77860   1.78525   1.79921
  Beta virt. eigenvalues --    1.80370   1.81558   1.83021   1.83333   1.85180
  Beta virt. eigenvalues --    1.86999   1.87855   1.88633   1.89891   1.90546
  Beta virt. eigenvalues --    1.92377   1.93766   1.94480   1.97579   1.99676
  Beta virt. eigenvalues --    2.00716   2.02126   2.04258   2.07460   2.07994
  Beta virt. eigenvalues --    2.09272   2.10307   2.11608   2.12925   2.13973
  Beta virt. eigenvalues --    2.14985   2.16102   2.18310   2.19227   2.21182
  Beta virt. eigenvalues --    2.23654   2.24869   2.26396   2.28118   2.29197
  Beta virt. eigenvalues --    2.30592   2.32670   2.34891   2.35834   2.37869
  Beta virt. eigenvalues --    2.40084   2.41129   2.44085   2.45563   2.46847
  Beta virt. eigenvalues --    2.48875   2.52877   2.53791   2.58098   2.60712
  Beta virt. eigenvalues --    2.63042   2.63916   2.68513   2.70622   2.71269
  Beta virt. eigenvalues --    2.73683   2.74736   2.76397   2.78809   2.79742
  Beta virt. eigenvalues --    2.82343   2.85962   2.86971   2.92518   2.95367
  Beta virt. eigenvalues --    2.97315   3.02177   3.03797   3.07338   3.11459
  Beta virt. eigenvalues --    3.16246   3.17335   3.19792   3.21086   3.23955
  Beta virt. eigenvalues --    3.26649   3.27187   3.29948   3.32050   3.33717
  Beta virt. eigenvalues --    3.34802   3.36187   3.38345   3.40157   3.44402
  Beta virt. eigenvalues --    3.46658   3.47728   3.48906   3.50023   3.50594
  Beta virt. eigenvalues --    3.51214   3.52264   3.54477   3.55806   3.57448
  Beta virt. eigenvalues --    3.58513   3.60095   3.62011   3.62944   3.64647
  Beta virt. eigenvalues --    3.66081   3.68479   3.68844   3.70790   3.72382
  Beta virt. eigenvalues --    3.72869   3.74923   3.76683   3.77752   3.78835
  Beta virt. eigenvalues --    3.80063   3.81473   3.83043   3.84047   3.85558
  Beta virt. eigenvalues --    3.88960   3.90996   3.91505   3.93400   3.94632
  Beta virt. eigenvalues --    3.96489   3.98769   3.99401   4.00682   4.03818
  Beta virt. eigenvalues --    4.04659   4.05593   4.06805   4.07808   4.08955
  Beta virt. eigenvalues --    4.10197   4.11793   4.12330   4.14898   4.19678
  Beta virt. eigenvalues --    4.20388   4.22697   4.23670   4.27127   4.29613
  Beta virt. eigenvalues --    4.30616   4.31479   4.32430   4.33851   4.35882
  Beta virt. eigenvalues --    4.36381   4.37365   4.43708   4.45319   4.46336
  Beta virt. eigenvalues --    4.49346   4.49968   4.52568   4.56174   4.59714
  Beta virt. eigenvalues --    4.60505   4.61623   4.62197   4.63473   4.65146
  Beta virt. eigenvalues --    4.66171   4.66901   4.71346   4.74141   4.74195
  Beta virt. eigenvalues --    4.74880   4.77099   4.79269   4.80817   4.85177
  Beta virt. eigenvalues --    4.86158   4.90457   4.90907   4.95796   4.96535
  Beta virt. eigenvalues --    4.97871   4.98904   5.00861   5.03740   5.05572
  Beta virt. eigenvalues --    5.08270   5.10531   5.13097   5.14489   5.15308
  Beta virt. eigenvalues --    5.15848   5.19375   5.21446   5.23375   5.26981
  Beta virt. eigenvalues --    5.28751   5.30772   5.31865   5.34528   5.38472
  Beta virt. eigenvalues --    5.40454   5.42848   5.45361   5.46050   5.48532
  Beta virt. eigenvalues --    5.55153   5.56459   5.59489   5.68399   5.71118
  Beta virt. eigenvalues --    5.76310   5.79427   5.87147   5.91396   5.94238
  Beta virt. eigenvalues --    5.96570   5.98524   6.01611   6.07367   6.17895
  Beta virt. eigenvalues --    6.22024   6.24812   6.29909   6.33846   6.46279
  Beta virt. eigenvalues --    6.49734   6.54077   6.58549   6.59447   6.60821
  Beta virt. eigenvalues --    6.62345   6.65889   6.70510   6.90593   6.92567
  Beta virt. eigenvalues --    6.93807   6.97175   7.00073   7.03009   7.14336
  Beta virt. eigenvalues --    7.17585   7.18148   7.18867   7.23314   7.25744
  Beta virt. eigenvalues --    7.49639   7.55382   7.72282   7.79865   8.03962
  Beta virt. eigenvalues --    8.08353  14.78686  15.03369  16.08538  17.04859
  Beta virt. eigenvalues --   17.21732  17.94474
          Condensed to atoms (all electrons):
               1          2          3          4          5          6
     1  C    5.748510   0.311612   0.299291   0.503794   0.009982  -0.041889
     2  H    0.311612   0.360822   0.024053  -0.025224   0.044686   0.009307
     3  H    0.299291   0.024053   0.395892  -0.052284   0.058482   0.014723
     4  H    0.503794  -0.025224  -0.052284   0.477532  -0.085870  -0.031294
     5  C    0.009982   0.044686   0.058482  -0.085870   5.341140   0.473901
     6  H   -0.041889   0.009307   0.014723  -0.031294   0.473901   0.417689
     7  H   -0.022027   0.000450  -0.003746  -0.001544   0.455280   0.003669
     8  C    0.086468  -0.028319  -0.030974   0.019213  -0.075245  -0.087222
     9  H   -0.000560   0.002436   0.001622   0.000103  -0.057109  -0.000803
    10  O    0.003199  -0.013960  -0.000222   0.000053  -0.020217   0.001477
    11  H   -0.002994   0.001920  -0.002014  -0.000484  -0.000898  -0.001871
    12  C   -0.007165   0.006324   0.007197  -0.003162  -0.007325   0.000395
    13  H   -0.000520   0.000180   0.000560  -0.000130   0.000365   0.000136
    14  H   -0.001539  -0.008090  -0.015519   0.006648   0.007144  -0.003963
    15  O    0.002127   0.000925   0.001588  -0.000214  -0.002158  -0.000025
    16  H    0.000531   0.001446   0.002529  -0.000684   0.001635   0.000268
               7          8          9         10         11         12
     1  C   -0.022027   0.086468  -0.000560   0.003199  -0.002994  -0.007165
     2  H    0.000450  -0.028319   0.002436  -0.013960   0.001920   0.006324
     3  H   -0.003746  -0.030974   0.001622  -0.000222  -0.002014   0.007197
     4  H   -0.001544   0.019213   0.000103   0.000053  -0.000484  -0.003162
     5  C    0.455280  -0.075245  -0.057109  -0.020217  -0.000898  -0.007325
     6  H    0.003669  -0.087222  -0.000803   0.001477  -0.001871   0.000395
     7  H    0.388674  -0.043382  -0.003748   0.000806   0.000837  -0.001224
     8  C   -0.043382   6.192158   0.310192   0.022521   0.034218   0.023004
     9  H   -0.003748   0.310192   0.431202  -0.086023  -0.003344   0.001658
    10  O    0.000806   0.022521  -0.086023   8.245313   0.193675  -0.011176
    11  H    0.000837   0.034218  -0.003344   0.193675   0.695738  -0.005705
    12  C   -0.001224   0.023004   0.001658  -0.011176  -0.005705   6.291039
    13  H   -0.000167  -0.001473  -0.000084   0.000883  -0.000219   0.413064
    14  H    0.004077  -0.054917   0.000077   0.035332   0.003087  -0.016440
    15  O   -0.000206   0.000487  -0.000086   0.001509   0.001605   0.034145
    16  H    0.000063  -0.002425  -0.000299   0.000831   0.000247   0.060932
              13         14         15         16
     1  C   -0.000520  -0.001539   0.002127   0.000531
     2  H    0.000180  -0.008090   0.000925   0.001446
     3  H    0.000560  -0.015519   0.001588   0.002529
     4  H   -0.000130   0.006648  -0.000214  -0.000684
     5  C    0.000365   0.007144  -0.002158   0.001635
     6  H    0.000136  -0.003963  -0.000025   0.000268
     7  H   -0.000167   0.004077  -0.000206   0.000063
     8  C   -0.001473  -0.054917   0.000487  -0.002425
     9  H   -0.000084   0.000077  -0.000086  -0.000299
    10  O    0.000883   0.035332   0.001509   0.000831
    11  H   -0.000219   0.003087   0.001605   0.000247
    12  C    0.413064  -0.016440   0.034145   0.060932
    13  H    0.322737  -0.007534  -0.057121  -0.005844
    14  H   -0.007534   0.433548  -0.031931   0.010294
    15  O   -0.057121  -0.031931   8.283040   0.127582
    16  H   -0.005844   0.010294   0.127582   0.622501
          Atomic-Atomic Spin Densities.
               1          2          3          4          5          6
     1  C    0.049165   0.000401  -0.001931   0.003086   0.006909  -0.008832
     2  H    0.000401  -0.001121   0.000987  -0.003843  -0.001771   0.001488
     3  H   -0.001931   0.000987  -0.002760  -0.005639  -0.006658   0.003351
     4  H    0.003086  -0.003843  -0.005639   0.009638  -0.002299  -0.009748
     5  C    0.006909  -0.001771  -0.006658  -0.002299  -0.014307   0.030050
     6  H   -0.008832   0.001488   0.003351  -0.009748   0.030050   0.056135
     7  H    0.005033  -0.001042  -0.005705   0.005269  -0.006484  -0.011030
     8  C   -0.017845   0.007939   0.021485  -0.008267  -0.054315  -0.011519
     9  H   -0.001399  -0.000127   0.001229  -0.000672   0.004036   0.001933
    10  O   -0.000399  -0.001229  -0.002242   0.000475   0.024953   0.004072
    11  H   -0.000793  -0.000054  -0.000531  -0.000157   0.002850   0.000225
    12  C   -0.004265   0.000522  -0.002694  -0.002011   0.004892   0.001070
    13  H   -0.000104  -0.000030  -0.000182  -0.000113   0.000378   0.000178
    14  H    0.005090  -0.001241  -0.002790   0.003125  -0.000570  -0.004281
    15  O    0.000386  -0.000129   0.000199   0.000138  -0.000514  -0.000046
    16  H   -0.000289   0.000082   0.000142  -0.000077   0.000218   0.000139
               7          8          9         10         11         12
     1  C    0.005033  -0.017845  -0.001399  -0.000399  -0.000793  -0.004265
     2  H   -0.001042   0.007939  -0.000127  -0.001229  -0.000054   0.000522
     3  H   -0.005705   0.021485   0.001229  -0.002242  -0.000531  -0.002694
     4  H    0.005269  -0.008267  -0.000672   0.000475  -0.000157  -0.002011
     5  C   -0.006484  -0.054315   0.004036   0.024953   0.002850   0.004892
     6  H   -0.011030  -0.011519   0.001933   0.004072   0.000225   0.001070
     7  H    0.009653  -0.007193  -0.001324   0.000387   0.000269   0.000105
     8  C   -0.007193   1.164093   0.006584  -0.148681  -0.017499   0.010767
     9  H   -0.001324   0.006584  -0.064513   0.000156   0.000462   0.001280
    10  O    0.000387  -0.148681   0.000156   0.208188   0.018063  -0.002746
    11  H    0.000269  -0.017499   0.000462   0.018063  -0.015079  -0.000993
    12  C    0.000105   0.010767   0.001280  -0.002746  -0.000993   1.036485
    13  H   -0.000138  -0.000185  -0.000015   0.000330  -0.000046  -0.001853
    14  H    0.003566  -0.040231  -0.002108   0.012233   0.001500   0.046411
    15  O   -0.000099  -0.001075  -0.000187   0.000521   0.000478  -0.138333
    16  H   -0.000086   0.000363   0.000045  -0.000216  -0.000081  -0.011806
              13         14         15         16
     1  C   -0.000104   0.005090   0.000386  -0.000289
     2  H   -0.000030  -0.001241  -0.000129   0.000082
     3  H   -0.000182  -0.002790   0.000199   0.000142
     4  H   -0.000113   0.003125   0.000138  -0.000077
     5  C    0.000378  -0.000570  -0.000514   0.000218
     6  H    0.000178  -0.004281  -0.000046   0.000139
     7  H   -0.000138   0.003566  -0.000099  -0.000086
     8  C   -0.000185  -0.040231  -0.001075   0.000363
     9  H   -0.000015  -0.002108  -0.000187   0.000045
    10  O    0.000330   0.012233   0.000521  -0.000216
    11  H   -0.000046   0.001500   0.000478  -0.000081
    12  C   -0.001853   0.046411  -0.138333  -0.011806
    13  H   -0.041259   0.002056   0.000845  -0.001572
    14  H    0.002056  -0.049307   0.000690   0.004456
    15  O    0.000845   0.000690   0.257964   0.008396
    16  H   -0.001572   0.004456   0.008396  -0.006889
 Mulliken charges and spin densities:
               1          2
     1  C   -0.888820   0.034213
     2  H    0.311432   0.000835
     3  H    0.298824  -0.003738
     4  H    0.193548  -0.011095
     5  C   -0.143793  -0.012634
     6  H    0.245503   0.053185
     7  H    0.222187  -0.008819
     8  C   -0.364303   0.904419
     9  H    0.404765  -0.054621
    10  O   -0.374002   0.113864
    11  H    0.086202  -0.011387
    12  C   -0.785560   0.936831
    13  H    0.335167  -0.041711
    14  H    0.639725  -0.021402
    15  O   -0.361267   0.129234
    16  H    0.180391  -0.007174
 Sum of Mulliken charges =   0.00000   2.00000
 Mulliken charges and spin densities with hydrogens summed into heavy atoms:
               1          2
     1  C   -0.085016   0.020216
     5  C    0.323898   0.031732
     8  C    0.040462   0.849797
    10  O   -0.287800   0.102477
    12  C    0.189332   0.873717
    15  O   -0.180876   0.122061
 Electronic spatial extent (au):  <R**2>=           1010.9620
 Charge=              0.0000 electrons
 Dipole moment (field-independent basis, Debye):
    X=             -1.8746    Y=             -1.3886    Z=             -0.0261  Tot=              2.3330
 Quadrupole moment (field-independent basis, Debye-Ang):
   XX=            -44.9106   YY=            -35.0210   ZZ=            -37.8076
   XY=             -1.1501   XZ=             -1.6118   YZ=             -1.3442
 Traceless Quadrupole moment (field-independent basis, Debye-Ang):
   XX=             -5.6642   YY=              4.2254   ZZ=              1.4388
   XY=             -1.1501   XZ=             -1.6118   YZ=             -1.3442
 Octapole moment (field-independent basis, Debye-Ang**2):
  XXX=            -22.9390  YYY=            -22.5052  ZZZ=             -7.5690  XYY=             -2.6445
  XXY=             -3.1310  XXZ=              3.7428  XZZ=              9.0566  YZZ=             -0.8011
  YYZ=             -2.5993  XYZ=              0.5284
 Hexadecapole moment (field-independent basis, Debye-Ang**3):
 XXXX=          -1000.9684 YYYY=           -244.7636 ZZZZ=           -121.9245 XXXY=             -4.9557
 XXXZ=             13.8632 YYYX=              4.8747 YYYZ=              5.1607 ZZZX=            -12.2635
 ZZZY=              0.8894 XXYY=           -204.1772 XXZZ=           -150.9282 YYZZ=            -71.3215
 XXYZ=             -3.9866 YYXZ=             -7.7398 ZZXY=              0.8097
 N-N= 2.324396672991D+02 E-N=-1.186726722103D+03  KE= 3.069451564851D+02
                          Isotropic Fermi Contact Couplings
        Atom                 a.u.       MegaHertz       Gauss      10(-4) cm-1
     1  C(13)              0.02779      15.62139       5.57410       5.21073
     2  H(1)              -0.00052      -1.15797      -0.41319      -0.38626
     3  H(1)              -0.00030      -0.68053      -0.24283      -0.22700
     4  H(1)              -0.00022      -0.50060      -0.17863      -0.16698
     5  C(13)             -0.01576      -8.85926      -3.16121      -2.95513
     6  H(1)               0.02289      51.14856      18.25108      17.06132
     7  H(1)               0.00159       3.55277       1.26772       1.18508
     8  C(13)              0.09541      53.63119      19.13694      17.88944
     9  H(1)              -0.00609     -13.60972      -4.85629      -4.53971
    10  O(17)              0.01777      -5.38505      -1.92152      -1.79626
    11  H(1)              -0.00171      -3.82763      -1.36579      -1.27676
    12  C(13)              0.06821      38.34134      13.68114      12.78929
    13  H(1)              -0.01082     -24.19228      -8.63241      -8.06968
    14  H(1)              -0.00997     -22.27971      -7.94996      -7.43171
    15  O(17)              0.02290      -6.94109      -2.47675      -2.31530
    16  H(1)              -0.00261      -5.82295      -2.07777      -1.94233
 --------------------------------------------------------
       Center         ----  Spin Dipole Couplings  ----
                      3XX-RR        3YY-RR        3ZZ-RR
 --------------------------------------------------------
     1   Atom       -0.003876      0.013048     -0.009171
     2   Atom       -0.001958      0.000716      0.001242
     3   Atom        0.004806      0.006827     -0.011633
     4   Atom       -0.001574      0.006143     -0.004568
     5   Atom        0.002552      0.007485     -0.010037
     6   Atom        0.003246      0.001349     -0.004595
     7   Atom        0.003955      0.005890     -0.009844
     8   Atom        0.430066     -0.395823     -0.034242
     9   Atom       -0.005854     -0.003238      0.009092
    10   Atom        0.244443     -0.209998     -0.034444
    11   Atom       -0.010894      0.032172     -0.021278
    12   Atom       -0.489335      1.000853     -0.511518
    13   Atom       -0.023271      0.001146      0.022125
    14   Atom        0.079146     -0.001631     -0.077515
    15   Atom       -0.430006      0.858398     -0.428392
    16   Atom       -0.009979     -0.018088      0.028067
 --------------------------------------------------------
                        XY            XZ            YZ
 --------------------------------------------------------
     1   Atom        0.011882     -0.004009     -0.018795
     2   Atom        0.000824      0.000181     -0.007987
     3   Atom        0.000228      0.003901     -0.001500
     4   Atom       -0.002989      0.001515     -0.003416
     5   Atom       -0.013097      0.009236     -0.011218
     6   Atom       -0.008529      0.007649     -0.004721
     7   Atom       -0.013132     -0.003762      0.006519
     8   Atom        0.351177      0.690212      0.245845
     9   Atom        0.046757     -0.000575     -0.050091
    10   Atom        0.302709      0.484745      0.226905
    11   Atom       -0.014817      0.004003      0.007139
    12   Atom       -0.187453     -0.015610      0.177258
    13   Atom       -0.014078      0.063794     -0.004118
    14   Atom        0.021660      0.010908      0.008692
    15   Atom       -0.134523      0.002048      0.159074
    16   Atom       -0.000291      0.025980      0.001792
 --------------------------------------------------------


 ---------------------------------------------------------------------------------
              Anisotropic Spin Dipole Couplings in Principal Axis System
 ---------------------------------------------------------------------------------

       Atom             a.u.   MegaHertz   Gauss  10(-4) cm-1        Axes

              Baa    -0.0203    -2.729    -0.974    -0.910 -0.1814  0.5306  0.8280
     1 C(13)  Bbb    -0.0081    -1.091    -0.389    -0.364  0.9164 -0.2142  0.3380
              Bcc     0.0285     3.821     1.363     1.274  0.3567  0.8201 -0.4475
 
              Baa    -0.0071    -3.795    -1.354    -1.266 -0.1384  0.7144  0.6859
     2 H(1)   Bbb    -0.0019    -1.001    -0.357    -0.334  0.9895  0.0714  0.1253
              Bcc     0.0090     4.796     1.711     1.600 -0.0406 -0.6961  0.7168
 
              Baa    -0.0126    -6.738    -2.404    -2.248 -0.2186  0.0776  0.9727
     3 H(1)   Bbb     0.0057     3.028     1.081     1.010  0.9736  0.0837  0.2122
              Bcc     0.0070     3.710     1.324     1.238 -0.0650  0.9935 -0.0938
 
              Baa    -0.0057    -3.032    -1.082    -1.011 -0.1858  0.2291  0.9555
     4 H(1)   Bbb    -0.0026    -1.369    -0.488    -0.457  0.9294  0.3564  0.0953
              Bcc     0.0082     4.400     1.570     1.468 -0.3188  0.9058 -0.2791
 
              Baa    -0.0162    -2.168    -0.774    -0.723 -0.2432  0.3026  0.9216
     5 C(13)  Bbb    -0.0083    -1.115    -0.398    -0.372  0.7716  0.6361 -0.0052
              Bcc     0.0245     3.283     1.171     1.095 -0.5878  0.7098 -0.3881
 
              Baa    -0.0093    -4.964    -1.771    -1.656 -0.5583 -0.0811  0.8256
     6 H(1)   Bbb    -0.0056    -2.994    -1.068    -0.999  0.4480  0.8082  0.3824
              Bcc     0.0149     7.959     2.840     2.655  0.6983 -0.5833  0.4149
 
              Baa    -0.0123    -6.568    -2.344    -2.191 -0.1251 -0.4134  0.9019
     7 H(1)   Bbb    -0.0076    -4.052    -1.446    -1.352  0.7494  0.5563  0.3590
              Bcc     0.0199    10.620     3.790     3.543 -0.6501  0.7209  0.2402
 
              Baa    -0.5328   -71.503   -25.514   -23.851 -0.6244  0.4289  0.6529
     8 C(13)  Bbb    -0.5201   -69.792   -24.904   -23.280  0.0544  0.8577 -0.5113
              Bcc     1.0529   141.295    50.418    47.131  0.7792  0.2837  0.5589
 
              Baa    -0.0692   -36.938   -13.180   -12.321 -0.5258  0.7183  0.4555
     9 H(1)   Bbb     0.0005     0.260     0.093     0.087  0.7308  0.1074  0.6741
              Bcc     0.0687    36.678    13.088    12.234  0.4353  0.6874 -0.5814
 
              Baa    -0.3994    28.902    10.313     9.641 -0.6064  0.0168  0.7950
    10 O(17)  Bbb    -0.3579    25.900     9.242     8.639 -0.2801  0.9312 -0.2334
              Bcc     0.7574   -54.801   -19.555   -18.280  0.7442  0.3642  0.5600
 
              Baa    -0.0254   -13.534    -4.829    -4.514 -0.4682 -0.2265  0.8541
    11 H(1)   Bbb    -0.0120    -6.381    -2.277    -2.128  0.8364  0.1982  0.5110
              Bcc     0.0373    19.915     7.106     6.643 -0.2850  0.9536  0.0967
 
              Baa    -0.5337   -71.617   -25.555   -23.889 -0.2683 -0.1428  0.9527
    12 C(13)  Bbb    -0.5107   -68.531   -24.454   -22.860  0.9556  0.0855  0.2819
              Bcc     1.0444   140.148    50.008    46.748 -0.1217  0.9861  0.1136
 
              Baa    -0.0695   -37.072   -13.228   -12.366  0.8164  0.1299 -0.5627
    13 H(1)   Bbb     0.0004     0.205     0.073     0.068 -0.0092  0.9772  0.2122
              Bcc     0.0691    36.866    13.155    12.297  0.5774 -0.1680  0.7990
 
              Baa    -0.0790   -42.132   -15.034   -14.054 -0.0554 -0.0962  0.9938
    14 H(1)   Bbb    -0.0066    -3.529    -1.259    -1.177 -0.2536  0.9641  0.0792
              Bcc     0.0856    45.660    16.293    15.231  0.9657  0.2476  0.0778
 
              Baa    -0.4639    33.570    11.979    11.198 -0.6609 -0.1556  0.7341
    15 O(17)  Bbb    -0.4273    30.918    11.032    10.313  0.7437 -0.0049  0.6685
              Bcc     0.8912   -64.488   -23.011   -21.511 -0.1004  0.9878  0.1189
 
              Baa    -0.0234   -12.471    -4.450    -4.160  0.8718  0.1996 -0.4473
    16 H(1)   Bbb    -0.0179    -9.554    -3.409    -3.187 -0.1890  0.9796  0.0687
              Bcc     0.0413    22.025     7.859     7.347  0.4518  0.0247  0.8918
 

 ---------------------------------------------------------------------------------

 Calling FoFJK, ICntrl=      2127 FMM=F ISym2X=0 I1Cent= 0 IOpClX= 1 NMat=1 NMatS=1 NMatT=0.
 ***** Axes restored to original set *****
 -------------------------------------------------------------------
 Center     Atomic                   Forces (Hartrees/Bohr)
 Number     Number              X              Y              Z
 -------------------------------------------------------------------
      1        6           0.000158574    0.000408299    0.000098996
      2        1           0.000003472   -0.000036199    0.000051815
      3        1           0.000186579    0.000034589   -0.000095804
      4        1           0.000102019   -0.000022269    0.000030424
      5        6          -0.000260800   -0.000840479    0.000234852
      6        1           0.000020579    0.000234374   -0.000093015
      7        1           0.000003918    0.000108949    0.000023421
      8        6           0.000082701    0.000121165   -0.001321933
      9        1          -0.000229223   -0.000333524    0.000453087
     10        8          -0.000589162    0.000660282   -0.000082432
     11        1           0.000346215   -0.000606133   -0.000072100
     12        6          -0.001370404   -0.000302141   -0.003234711
     13        1           0.000082475    0.000050398   -0.000148915
     14        1           0.002291856    0.000758936    0.003448509
     15        8          -0.001011220   -0.000090546    0.000683463
     16        1           0.000182420   -0.000145701    0.000024342
 -------------------------------------------------------------------
 Cartesian Forces:  Max     0.003448509 RMS     0.000869951

 GradGradGradGradGradGradGradGradGradGradGradGradGradGradGradGradGradGrad
 Berny optimization.
 FormGI is forming the generalized inverse of G from B-inverse, IUseBI=4.
 Internal  Forces:  Max     0.001952337 RMS     0.000438450
 Search for a local minimum.
 Step number   1 out of a maximum of   86
 All quantities printed in internal units (Hartrees-Bohrs-Radians)
 Mixed Optimization -- En-DIIS/RFO-DIIS
 Second derivative matrix not updated -- first step.
 ITU=  0
     Eigenvalues ---    0.00400   0.00548   0.00672   0.00988   0.01426
     Eigenvalues ---    0.01650   0.02042   0.02224   0.02362   0.03471
     Eigenvalues ---    0.04099   0.05031   0.05270   0.05677   0.06193
     Eigenvalues ---    0.06762   0.09689   0.10292   0.11180   0.11907
     Eigenvalues ---    0.13153   0.13818   0.15272   0.15410   0.15978
     Eigenvalues ---    0.16000   0.16000   0.18199   0.28394   0.32594
     Eigenvalues ---    0.33657   0.33720   0.34704   0.34836   0.34874
     Eigenvalues ---    0.35423   0.36255   0.36296   0.48661   0.52991
     Eigenvalues ---    0.55931   0.55961
 RFO step:  Lambda=-1.43508200D-04 EMin= 3.99995029D-03
 Linear search not attempted -- first point.
 Iteration  1 RMS(Cart)=  0.01745045 RMS(Int)=  0.00024945
 Iteration  2 RMS(Cart)=  0.00030398 RMS(Int)=  0.00005766
 Iteration  3 RMS(Cart)=  0.00000012 RMS(Int)=  0.00005766
 Variable       Old X    -DE/DX   Delta X   Delta X   Delta X     New X
                                 (Linear)    (Quad)   (Total)
    R1        2.05941  -0.00006   0.00000  -0.00016  -0.00016   2.05926
    R2        2.06025   0.00006   0.00000  -0.00023  -0.00027   2.05999
    R3        2.05880   0.00006   0.00000   0.00018   0.00018   2.05898
    R4        2.89204  -0.00063   0.00000  -0.00260  -0.00265   2.88939
    R5        4.64160   0.00008   0.00000   0.01670   0.01674   4.65834
    R6        2.07804   0.00010   0.00000   0.00030   0.00030   2.07835
    R7        2.06158  -0.00001   0.00000  -0.00002  -0.00002   2.06155
    R8        2.80401   0.00006   0.00000  -0.00036  -0.00041   2.80360
    R9        2.04993  -0.00005   0.00000  -0.00014  -0.00014   2.04979
   R10        2.58869  -0.00014   0.00000  -0.00064  -0.00067   2.58802
   R11        1.81014  -0.00069   0.00000  -0.00123  -0.00123   1.80890
   R12        4.86665  -0.00007   0.00000   0.00562   0.00567   4.87232
   R13        2.03684  -0.00016   0.00000  -0.00044  -0.00044   2.03640
   R14        2.03621   0.00195   0.00000   0.00538   0.00538   2.04158
   R15        2.56962  -0.00015   0.00000  -0.00027  -0.00027   2.56935
   R16        1.80988   0.00010   0.00000   0.00018   0.00018   1.81006
    A1        1.88575   0.00006   0.00000   0.00048   0.00047   1.88622
    A2        1.88220   0.00002   0.00000   0.00066   0.00066   1.88286
    A3        1.93306  -0.00009   0.00000   0.00099   0.00101   1.93406
    A4        1.89107  -0.00003   0.00000   0.00055   0.00056   1.89162
    A5        1.93984  -0.00001   0.00000  -0.00213  -0.00213   1.93771
    A6        1.93009   0.00005   0.00000  -0.00046  -0.00047   1.92961
    A7        1.93802   0.00013   0.00000   0.00145   0.00150   1.93952
    A8        1.89625   0.00024   0.00000   0.00214   0.00213   1.89838
    A9        1.91936   0.00001   0.00000   0.00016   0.00018   1.91953
   A10        1.98830  -0.00008   0.00000  -0.00078  -0.00080   1.98750
   A11        1.85393   0.00001   0.00000   0.00073   0.00072   1.85466
   A12        1.91841  -0.00022   0.00000  -0.00131  -0.00129   1.91712
   A13        1.88293   0.00005   0.00000  -0.00086  -0.00086   1.88207
   A14        2.11080  -0.00043   0.00000  -0.00113  -0.00116   2.10963
   A15        2.00309   0.00055   0.00000   0.00367   0.00364   2.00673
   A16        2.02858   0.00002   0.00000   0.00271   0.00272   2.03129
   A17        1.91522   0.00005   0.00000  -0.00039  -0.00041   1.91481
   A18        1.40811  -0.00033   0.00000  -0.00045  -0.00040   1.40771
   A19        1.61185  -0.00003   0.00000  -0.00147  -0.00151   1.61034
   A20        2.15376  -0.00086   0.00000  -0.00431  -0.00434   2.14942
   A21        1.99760  -0.00082   0.00000  -0.00375  -0.00377   1.99383
   A22        2.04787   0.00182   0.00000   0.01256   0.01253   2.06040
   A23        1.42754   0.00009   0.00000  -0.00303  -0.00311   1.42442
   A24        1.99671   0.00056   0.00000  -0.00658  -0.00699   1.98972
   A25        2.62017  -0.00137   0.00000  -0.01254  -0.01272   2.60744
   A26        1.90386  -0.00027   0.00000  -0.00170  -0.00170   1.90215
    D1       -0.92314  -0.00021   0.00000   0.00123   0.00125  -0.92189
    D2       -2.95799  -0.00026   0.00000  -0.00010  -0.00008  -2.95807
    D3        1.20113  -0.00029   0.00000   0.00145   0.00148   1.20260
    D4       -1.10421   0.00005   0.00000   0.00171   0.00172  -1.10249
    D5       -3.12653  -0.00010   0.00000  -0.00046  -0.00046  -3.12699
    D6        1.04060  -0.00011   0.00000   0.00108   0.00108   1.04168
    D7        3.08254   0.00004   0.00000   0.00186   0.00187   3.08441
    D8        1.06022  -0.00010   0.00000  -0.00032  -0.00031   1.05991
    D9       -1.05584  -0.00012   0.00000   0.00122   0.00123  -1.05461
   D10        0.98139   0.00005   0.00000   0.00288   0.00289   0.98428
   D11       -1.04094  -0.00009   0.00000   0.00071   0.00071  -1.04022
   D12        3.12619  -0.00010   0.00000   0.00225   0.00225   3.12845
   D13       -0.27337   0.00036   0.00000  -0.00335  -0.00335  -0.27672
   D14        2.40942  -0.00095   0.00000  -0.02513  -0.02517   2.38425
   D15        2.74528  -0.00028   0.00000  -0.01485  -0.01482   2.73046
   D16       -0.96230   0.00000   0.00000  -0.00430  -0.00428  -0.96658
   D17       -1.40525  -0.00019   0.00000  -0.01360  -0.01359  -1.41884
   D18        1.17035   0.00009   0.00000  -0.00305  -0.00305   1.16731
   D19        0.60909  -0.00027   0.00000  -0.01391  -0.01389   0.59520
   D20       -3.09849   0.00001   0.00000  -0.00336  -0.00335  -3.10184
   D21       -3.07629   0.00000   0.00000   0.00298   0.00300  -3.07329
   D22        1.65080   0.00016   0.00000   0.00466   0.00470   1.65549
   D23       -0.47307   0.00010   0.00000   0.01169   0.01172  -0.46135
   D24       -2.02917   0.00027   0.00000   0.01337   0.01341  -2.01575
   D25       -0.94385   0.00017   0.00000   0.00490   0.00488  -0.93897
   D26        3.14131   0.00019   0.00000   0.03971   0.03966  -3.10221
   D27       -2.85702   0.00012   0.00000   0.00505   0.00505  -2.85197
   D28        1.22814   0.00014   0.00000   0.03986   0.03983   1.26798
   D29        1.97557   0.00025   0.00000   0.03309   0.03303   2.00860
   D30       -2.24184  -0.00027   0.00000  -0.00731  -0.00725  -2.24909
   D31       -1.61927   0.00043   0.00000   0.04388   0.04382  -1.57545
   D32        0.44651  -0.00010   0.00000   0.00348   0.00354   0.45005
   D33        3.01351   0.00016   0.00000   0.01027   0.01028   3.02378
   D34        0.28516   0.00009   0.00000   0.00105   0.00104   0.28620
         Item               Value     Threshold  Converged?
 Maximum Force            0.001952     0.000450     NO 
 RMS     Force            0.000438     0.000300     NO 
 Maximum Displacement     0.085156     0.001800     NO 
 RMS     Displacement     0.017486     0.001200     NO 
 Predicted change in Energy=-7.126318D-05
 GradGradGradGradGradGradGradGradGradGradGradGradGradGradGradGradGradGrad

                          Input orientation:                          
 ---------------------------------------------------------------------
 Center     Atomic      Atomic             Coordinates (Angstroms)
 Number     Number       Type             X           Y           Z
 ---------------------------------------------------------------------
      1          6           0        1.105278   -1.529726   -0.256917
      2          1           0        0.608924   -1.245876   -1.184566
      3          1           0        0.337654   -1.711689    0.495383
      4          1           0        1.639565   -2.462410   -0.435217
      5          6           0        2.071659   -0.436020    0.198883
      6          1           0        2.861722   -0.323976   -0.557977
      7          1           0        2.571512   -0.740240    1.119600
      8          6           0        1.421811    0.874533    0.446326
      9          1           0        1.874734    1.604093    1.109036
     10          8           0        0.705210    1.373084   -0.608907
     11          1           0        0.371284    2.243089   -0.390103
     12          6           0       -2.242402   -0.071250    0.745857
     13          1           0       -2.846587    0.118784    1.617698
     14          1           0       -1.200495    0.206042    0.677186
     15          8           0       -2.950278   -0.188648   -0.409026
     16          1           0       -2.339300   -0.249763   -1.144167
 ---------------------------------------------------------------------
                    Distance matrix (angstroms):
                    1          2          3          4          5
     1  C    0.000000
     2  H    1.089711   0.000000
     3  H    1.090098   1.764313   0.000000
     4  H    1.089565   1.761732   1.767646   0.000000
     5  C    1.528999   2.170113   2.173020   2.166805   0.000000
     6  H    2.151643   2.513486   3.066959   2.466098   1.099813
     7  H    2.160539   3.068648   2.514653   2.500370   1.090927
     8  C    2.524916   2.795841   2.804700   3.458283   1.483603
     9  H    3.504099   3.871073   3.705886   4.356199   2.242592
    10  O    2.951314   2.683208   3.297026   3.951481   2.406775
    11  H    3.845857   3.586157   4.052837   4.873632   3.227353
    12  C    3.786775   3.638178   3.067648   4.709803   4.363870
    13  H    4.674292   4.653551   3.840522   5.567996   5.148786
    14  H    3.033485   2.974590   2.465086   4.052656   3.368681
    15  O    4.274244   3.793035   3.734716   5.122239   5.064642
    16  H    3.780296   3.112218   3.462865   4.607579   4.614655
                    6          7          8          9         10
     6  H    0.000000
     7  H    1.752644   0.000000
     8  C    2.125651   2.093466   0.000000
     9  H    2.733226   2.445712   1.084704   0.000000
    10  O    2.744659   3.307107   1.369521   2.091048   0.000000
    11  H    3.580543   4.002556   1.917334   2.217227   0.957231
    12  C    5.274081   4.874526   3.796140   4.459763   3.551042
    13  H    6.124899   5.508341   4.490266   4.975516   4.375649
    14  H    4.278803   3.913977   2.716002   3.405595   2.578320
    15  O    5.815483   5.755963   4.580081   5.366486   3.980144
    16  H    5.234478   5.429667   4.235525   5.125602   3.491300
                   11         12         13         14         15
    11  H    0.000000
    12  C    3.671229   0.000000
    13  H    4.347256   1.077618   0.000000
    14  H    2.785526   1.080359   1.897840   0.000000
    15  O    4.116610   1.359642   2.052529   2.096992   0.000000
    16  H    3.759015   1.900907   2.832149   2.195897   0.957842
                   16
    16  H    0.000000
 Stoichiometry    C4H10O2(3)
 Framework group  C1[X(C4H10O2)]
 Deg. of freedom    42
 Full point group                 C1      NOp   1
 Largest Abelian subgroup         C1      NOp   1
 Largest concise Abelian subgroup C1      NOp   1
                         Standard orientation:                         
 ---------------------------------------------------------------------
 Center     Atomic      Atomic             Coordinates (Angstroms)
 Number     Number       Type             X           Y           Z
 ---------------------------------------------------------------------
      1          6           0       -1.096184    1.536795   -0.240372
      2          1           0       -0.601494    1.259858   -1.170995
      3          1           0       -0.327479    1.707037    0.513566
      4          1           0       -1.625618    2.474035   -0.408996
      5          6           0       -2.068189    0.443552    0.204448
      6          1           0       -2.858967    0.343388   -0.553329
      7          1           0       -2.566273    0.740947    1.128347
      8          6           0       -1.425159   -0.872843    0.438319
      9          1           0       -1.881769   -1.606766    1.093640
     10          8           0       -0.711371   -1.364314   -0.622130
     11          1           0       -0.381960   -2.238246   -0.412315
     12          6           0        2.244007    0.050654    0.746632
     13          1           0        2.847351   -0.151445    1.616340
     14          1           0        1.200651   -0.220470    0.675378
     15          8           0        2.952273    0.176156   -0.407158
     16          1           0        2.341487    0.247982   -1.141490
 ---------------------------------------------------------------------
 Rotational constants (GHZ):      4.3064688      1.3923919      1.1916526
 Standard basis: Aug-CC-pVTZ (5D, 7F)
 There are   580 symmetry adapted cartesian basis functions of A   symmetry.
 There are   506 symmetry adapted basis functions of A   symmetry.
   506 basis functions,   702 primitive gaussians,   580 cartesian basis functions
    26 alpha electrons       24 beta electrons
       nuclear repulsion energy       232.4679029626 Hartrees.
 NAtoms=   16 NActive=   16 NUniq=   16 SFac= 1.00D+00 NAtFMM=   60 NAOKFM=F Big=F
 Integral buffers will be    131072 words long.
 Raffenetti 2 integral format.
 Two-electron integral symmetry is turned on.
 Nuclear repulsion after empirical dispersion term =      232.4610065883 Hartrees.
 One-electron integrals computed using PRISM.
 NBasis=   506 RedAO= T EigKep=  6.90D-06  NBF=   506
 NBsUse=   506 1.00D-06 EigRej= -1.00D+00 NBFU=   506
 Initial guess from the checkpoint file:  "1-2-butanediol_Conf-M0028-wb97-opt-restart.chk"
 B after Tr=     0.000000    0.000000    0.000000
         Rot=    0.999987   -0.004806   -0.000327    0.001737 Ang=  -0.59 deg.
 Initial guess <Sx>= 0.0000 <Sy>= 0.0000 <Sz>= 1.0000 <S**2>= 2.0085 S= 1.0028
 ExpMin= 2.53D-02 ExpMax= 1.53D+04 ExpMxC= 5.22D+02 IAcc=3 IRadAn=         5 AccDes= 0.00D+00
 Harris functional with IExCor= 4639 and IRadAn=       5 diagonalized for initial guess.
 HarFok:  IExCor= 4639 AccDes= 0.00D+00 IRadAn=         5 IDoV= 1 UseB2=F ITyADJ=14
 ICtDFT=  3500011 ScaDFX=  1.000000  1.000000  1.000000  1.000000
 FoFCou: FMM=F IPFlag=           0 FMFlag=      100000 FMFlg1=           0
         NFxFlg=           0 DoJE=T BraDBF=F KetDBF=T FulRan=T
         wScrn=  0.000000 ICntrl=     500 IOpCl=  0 I1Cent=   200000004 NGrid=           0
         NMat0=    1 NMatS0=      1 NMatT0=    0 NMatD0=    1 NMtDS0=    0 NMtDT0=    0
 Petite list used in FoFCou.
 Gradient too large for Newton-Raphson -- use scaled steepest descent instead.
     Accept linear search using points  3 and  4.
 Gradient too large for Newton-Raphson -- use scaled steepest descent instead.
     Accept linear search using points  1 and  2.
 Gradient too large for Newton-Raphson -- use scaled steepest descent instead.
     Accept linear search using points  1 and  2.
 Gradient too large for Newton-Raphson -- use scaled steepest descent instead.
     Minimum is close to point  2 DX=  4.19D-02 DF= -2.92D-07 DXR=  9.49D-02 DFR=  9.08D-03 which will be used.
 Gradient too large for Newton-Raphson -- use scaled steepest descent instead.
     Accept linear search using points  1 and  2.
 LinEq1:  Iter=  0 NonCon=     1 RMS=5.76D-05 Max=2.20D-03 NDo=     1
 AX will form     1 AO Fock derivatives at one time.
 LinEq1:  Iter=  1 NonCon=     1 RMS=7.62D-06 Max=3.21D-04 NDo=     1
 LinEq1:  Iter=  2 NonCon=     1 RMS=2.15D-06 Max=5.72D-05 NDo=     1
 LinEq1:  Iter=  3 NonCon=     1 RMS=1.43D-06 Max=4.21D-05 NDo=     1
 LinEq1:  Iter=  4 NonCon=     1 RMS=4.93D-07 Max=1.30D-05 NDo=     1
 LinEq1:  Iter=  5 NonCon=     1 RMS=1.96D-07 Max=6.14D-06 NDo=     1
 LinEq1:  Iter=  6 NonCon=     1 RMS=7.59D-08 Max=1.58D-06 NDo=     1
 LinEq1:  Iter=  7 NonCon=     1 RMS=1.71D-08 Max=3.91D-07 NDo=     1
 LinEq1:  Iter=  8 NonCon=     1 RMS=8.61D-09 Max=1.88D-07 NDo=     1
 LinEq1:  Iter=  9 NonCon=     0 RMS=4.09D-09 Max=9.74D-08 NDo=     1
 Linear equations converged to 1.551D-08 1.551D-07 after     9 iterations.
     Accept linear search using points  1 and  2.
     Minimum is close to point  2 DX= -7.13D-05 DF= -5.12D-13 DXR=  7.13D-05 DFR=  5.09D-09 which will be used.
 LinEq1:  Iter=  0 NonCon=     1 RMS=1.39D-07 Max=3.95D-06 NDo=     1
 LinEq1:  Iter=  1 NonCon=     1 RMS=9.05D-08 Max=1.91D-06 NDo=     1
 LinEq1:  Iter=  2 NonCon=     1 RMS=2.64D-08 Max=3.81D-07 NDo=     1
 LinEq1:  Iter=  3 NonCon=     1 RMS=1.33D-08 Max=3.86D-07 NDo=     1
 LinEq1:  Iter=  4 NonCon=     1 RMS=3.94D-09 Max=9.91D-08 NDo=     1
 LinEq1:  Iter=  5 NonCon=     1 RMS=1.12D-09 Max=2.29D-08 NDo=     1
 LinEq1:  Iter=  6 NonCon=     1 RMS=5.49D-10 Max=1.28D-08 NDo=     1
 LinEq1:  Iter=  7 NonCon=     1 RMS=2.80D-10 Max=4.39D-09 NDo=     1
 LinEq1:  Iter=  8 NonCon=     0 RMS=8.89D-11 Max=1.77D-09 NDo=     1
 Linear equations converged to 2.505D-10 2.505D-09 after     8 iterations.
 SCF Done:  E(UwB97XD) =  -308.784655186     a.u. after    8 cycles
            Convg  =    0.1160D-07                    32 Fock formations.
              S**2 =  2.0085                  -V/T =  2.0060
 <Sx>= 0.0000 <Sy>= 0.0000 <Sz>= 1.0000 <S**2>= 2.0085 S= 1.0028
 <L.S>= 0.000000000000E+00
 Annihilation of the first spin contaminant:
 S**2 before annihilation     2.0085,   after     2.0000
 Calling FoFJK, ICntrl=      2127 FMM=F ISym2X=0 I1Cent= 0 IOpClX= 1 NMat=1 NMatS=1 NMatT=0.
 ***** Axes restored to original set *****
 -------------------------------------------------------------------
 Center     Atomic                   Forces (Hartrees/Bohr)
 Number     Number              X              Y              Z
 -------------------------------------------------------------------
      1        6           0.000061140   -0.000127546    0.000041655
      2        1           0.000015662   -0.000011826   -0.000033287
      3        1           0.000026153   -0.000112518   -0.000108541
      4        1          -0.000056110   -0.000042501   -0.000032918
      5        6          -0.000009253   -0.000044635    0.000020072
      6        1          -0.000015835    0.000012498   -0.000049916
      7        1           0.000033754    0.000092970   -0.000020118
      8        6           0.000068855    0.000168721   -0.000543912
      9        1          -0.000307943   -0.000118082    0.000218862
     10        8          -0.000051399   -0.000033481   -0.000295086
     11        1           0.000023054   -0.000041066    0.000018303
     12        6          -0.000446550   -0.000138370   -0.002000799
     13        1           0.000104090    0.000085318    0.000132058
     14        1           0.000179240    0.000300975    0.002365732
     15        8           0.000345894    0.000096446    0.000452382
     16        1           0.000029248   -0.000086904   -0.000164486
 -------------------------------------------------------------------
 Cartesian Forces:  Max     0.002365732 RMS     0.000478601

 GradGradGradGradGradGradGradGradGradGradGradGradGradGradGradGradGradGrad
 Berny optimization.
 Using GEDIIS/GDIIS optimizer.
 FormGI is forming the generalized inverse of G from B-inverse, IUseBI=4.
 Internal  Forces:  Max     0.001339840 RMS     0.000242647
 Search for a local minimum.
 Step number   2 out of a maximum of   86
 All quantities printed in internal units (Hartrees-Bohrs-Radians)
 Mixed Optimization -- En-DIIS/RFO-DIIS
 Swapping is turned off.
 Update second derivatives using D2CorX and points    1    2
 DE= -1.13D-04 DEPred=-7.13D-05 R= 1.58D+00
 TightC=F SS=  1.41D+00  RLast= 9.41D-02 DXNew= 5.0454D-01 2.8229D-01
 Trust test= 1.58D+00 RLast= 9.41D-02 DXMaxT set to 3.00D-01
 ITU=  1  0
     Eigenvalues ---    0.00263   0.00440   0.00632   0.00790   0.01427
     Eigenvalues ---    0.01535   0.02022   0.02219   0.02361   0.03501
     Eigenvalues ---    0.04100   0.04980   0.05217   0.05655   0.06208
     Eigenvalues ---    0.06760   0.09602   0.10185   0.10691   0.11306
     Eigenvalues ---    0.12892   0.13634   0.14517   0.15438   0.15971
     Eigenvalues ---    0.15992   0.17442   0.20744   0.28853   0.32586
     Eigenvalues ---    0.33629   0.33723   0.34704   0.34838   0.34874
     Eigenvalues ---    0.35419   0.36254   0.42312   0.48659   0.53249
     Eigenvalues ---    0.55936   0.56707
 En-DIIS/RFO-DIIS IScMMF=        0 using points:     2    1
 RFO step:  Lambda=-2.46675477D-05.
 DidBck=F Rises=F RFO-DIIS coefs:    2.32284   -1.32284
 Iteration  1 RMS(Cart)=  0.05460051 RMS(Int)=  0.00261749
 Iteration  2 RMS(Cart)=  0.00332265 RMS(Int)=  0.00083492
 Iteration  3 RMS(Cart)=  0.00001704 RMS(Int)=  0.00083489
 Iteration  4 RMS(Cart)=  0.00000003 RMS(Int)=  0.00083489
 Variable       Old X    -DE/DX   Delta X   Delta X   Delta X     New X
                                 (Linear)    (Quad)   (Total)
    R1        2.05926   0.00002  -0.00021   0.00013  -0.00008   2.05918
    R2        2.05999   0.00014  -0.00035   0.00009  -0.00076   2.05923
    R3        2.05898   0.00001   0.00024   0.00008   0.00033   2.05931
    R4        2.88939   0.00006  -0.00350   0.00034  -0.00384   2.88555
    R5        4.65834   0.00007   0.02214   0.03398   0.05666   4.71500
    R6        2.07835   0.00002   0.00040   0.00015   0.00055   2.07889
    R7        2.06155  -0.00003  -0.00003  -0.00018  -0.00021   2.06134
    R8        2.80360   0.00015  -0.00054   0.00000  -0.00118   2.80242
    R9        2.04979  -0.00007  -0.00019  -0.00048  -0.00066   2.04913
   R10        2.58802  -0.00017  -0.00088  -0.00187  -0.00322   2.58480
   R11        1.80890  -0.00004  -0.00163  -0.00009  -0.00172   1.80718
   R12        4.87232  -0.00001   0.00750   0.01459   0.02279   4.89511
   R13        2.03640   0.00006  -0.00058   0.00044  -0.00014   2.03626
   R14        2.04158  -0.00012   0.00711  -0.00112   0.00599   2.04757
   R15        2.56935  -0.00044  -0.00036  -0.00191  -0.00228   2.56707
   R16        1.81006   0.00015   0.00024   0.00061   0.00085   1.81091
    A1        1.88622   0.00004   0.00062   0.00024   0.00074   1.88696
    A2        1.88286  -0.00003   0.00088  -0.00071   0.00015   1.88301
    A3        1.93406  -0.00018   0.00133  -0.00022   0.00135   1.93541
    A4        1.89162  -0.00012   0.00074  -0.00003   0.00091   1.89253
    A5        1.93771   0.00008  -0.00281  -0.00128  -0.00422   1.93349
    A6        1.92961   0.00020  -0.00062   0.00197   0.00117   1.93078
    A7        1.93952  -0.00004   0.00199   0.00285   0.00569   1.94521
    A8        1.89838   0.00006   0.00281   0.00074   0.00345   1.90183
    A9        1.91953   0.00000   0.00024   0.00060   0.00116   1.92069
   A10        1.98750  -0.00001  -0.00106  -0.00028  -0.00175   1.98575
   A11        1.85466   0.00000   0.00096   0.00007   0.00097   1.85563
   A12        1.91712  -0.00005  -0.00171   0.00029  -0.00113   1.91599
   A13        1.88207   0.00000  -0.00114  -0.00141  -0.00258   1.87949
   A14        2.10963  -0.00002  -0.00154   0.00258   0.00079   2.11043
   A15        2.00673   0.00020   0.00481   0.00074   0.00514   2.01187
   A16        2.03129  -0.00011   0.00359   0.00242   0.00623   2.03753
   A17        1.91481  -0.00003  -0.00054   0.00098   0.00013   1.91494
   A18        1.40771  -0.00024  -0.00053  -0.00311  -0.00293   1.40478
   A19        1.61034  -0.00005  -0.00199  -0.00373  -0.00625   1.60409
   A20        2.14942  -0.00018  -0.00574  -0.00269  -0.00848   2.14094
   A21        1.99383   0.00021  -0.00499   0.00311  -0.00192   1.99191
   A22        2.06040  -0.00005   0.01658  -0.00180   0.01473   2.07513
   A23        1.42442   0.00016  -0.00412  -0.00710  -0.01243   1.41199
   A24        1.98972   0.00037  -0.00924  -0.01644  -0.03147   1.95825
   A25        2.60744  -0.00134  -0.01683  -0.02850  -0.04785   2.55959
   A26        1.90215   0.00016  -0.00225   0.00242   0.00017   1.90232
    D1       -0.92189  -0.00021   0.00165  -0.00338  -0.00139  -0.92328
    D2       -2.95807  -0.00014  -0.00011  -0.00265  -0.00245  -2.96052
    D3        1.20260  -0.00036   0.00195  -0.00428  -0.00186   1.20075
    D4       -1.10249  -0.00001   0.00227   0.00241   0.00480  -1.09769
    D5       -3.12699  -0.00004  -0.00061   0.00157   0.00100  -3.12599
    D6        1.04168  -0.00004   0.00143   0.00315   0.00470   1.04638
    D7        3.08441   0.00000   0.00247   0.00310   0.00576   3.09017
    D8        1.05991  -0.00003  -0.00041   0.00226   0.00196   1.06187
    D9       -1.05461  -0.00003   0.00163   0.00383   0.00566  -1.04894
   D10        0.98428  -0.00004   0.00382   0.00266   0.00662   0.99090
   D11       -1.04022  -0.00007   0.00094   0.00182   0.00282  -1.03740
   D12        3.12845  -0.00007   0.00298   0.00340   0.00652   3.13497
   D13       -0.27672   0.00033  -0.00443   0.00168  -0.00283  -0.27956
   D14        2.38425  -0.00099  -0.03329  -0.04667  -0.08008   2.30417
   D15        2.73046  -0.00016  -0.01961  -0.01996  -0.03921   2.69125
   D16       -0.96658  -0.00006  -0.00566  -0.00854  -0.01386  -0.98045
   D17       -1.41884  -0.00013  -0.01797  -0.01897  -0.03680  -1.45564
   D18        1.16731  -0.00003  -0.00403  -0.00755  -0.01146   1.15585
   D19        0.59520  -0.00016  -0.01837  -0.01951  -0.03766   0.55754
   D20       -3.10184  -0.00006  -0.00443  -0.00809  -0.01232  -3.11415
   D21       -3.07329  -0.00004   0.00397   0.00638   0.01064  -3.06265
   D22        1.65549   0.00010   0.00621   0.01169   0.01845   1.67395
   D23       -0.46135   0.00008   0.01550   0.01735   0.03311  -0.42825
   D24       -2.01575   0.00022   0.01775   0.02266   0.04091  -1.97484
   D25       -0.93897  -0.00008   0.00646   0.00027   0.00654  -0.93242
   D26       -3.10221   0.00007   0.05247   0.07733   0.12916  -2.97305
   D27       -2.85197  -0.00007   0.00668  -0.00138   0.00533  -2.84664
   D28        1.26798   0.00009   0.05269   0.07569   0.12795   1.39592
   D29        2.00860   0.00035   0.04369   0.07418   0.11679   2.12538
   D30       -2.24909  -0.00026  -0.00959  -0.01481  -0.02330  -2.27239
   D31       -1.57545   0.00036   0.05797   0.07130   0.12816  -1.44728
   D32        0.45005  -0.00024   0.00469  -0.01770  -0.01192   0.43813
   D33        3.02378   0.00002   0.01359   0.00399   0.01762   3.04140
   D34        0.28620   0.00010   0.00138   0.00793   0.00927   0.29548
         Item               Value     Threshold  Converged?
 Maximum Force            0.001340     0.000450     NO 
 RMS     Force            0.000243     0.000300     YES
 Maximum Displacement     0.218453     0.001800     NO 
 RMS     Displacement     0.055664     0.001200     NO 
 Predicted change in Energy=-1.245718D-04
 GradGradGradGradGradGradGradGradGradGradGradGradGradGradGradGradGradGrad

                          Input orientation:                          
 ---------------------------------------------------------------------
 Center     Atomic      Atomic             Coordinates (Angstroms)
 Number     Number       Type             X           Y           Z
 ---------------------------------------------------------------------
      1          6           0        1.082481   -1.521427   -0.263795
      2          1           0        0.568350   -1.231229   -1.179675
      3          1           0        0.330984   -1.697038    0.505523
      4          1           0        1.604749   -2.458429   -0.455611
      5          6           0        2.064903   -0.438248    0.175748
      6          1           0        2.838964   -0.322543   -0.597342
      7          1           0        2.582837   -0.749404    1.083934
      8          6           0        1.427146    0.872729    0.447465
      9          1           0        1.879933    1.581374    1.132027
     10          8           0        0.701303    1.394721   -0.587716
     11          1           0        0.386131    2.266672   -0.353378
     12          6           0       -2.248677   -0.045761    0.752451
     13          1           0       -2.909606    0.180992    1.572725
     14          1           0       -1.207302    0.253290    0.740599
     15          8           0       -2.883510   -0.260308   -0.429204
     16          1           0       -2.228393   -0.365363   -1.120662
 ---------------------------------------------------------------------
                    Distance matrix (angstroms):
                    1          2          3          4          5
     1  C    0.000000
     2  H    1.089670   0.000000
     3  H    1.089696   1.764430   0.000000
     4  H    1.089739   1.761934   1.768042   0.000000
     5  C    1.526967   2.169253   2.167898   2.165985   0.000000
     6  H    2.152629   2.514062   3.065210   2.470908   1.100103
     7  H    2.159505   3.068263   2.510660   2.499525   1.090814
     8  C    2.521243   2.794951   2.794395   3.455966   1.482978
     9  H    3.494513   3.869748   3.679638   4.349291   2.242221
    10  O    2.958740   2.695126   3.300195   3.959853   2.408746
    11  H    3.852612   3.598789   4.056076   4.880785   3.227203
    12  C    3.782454   3.615811   3.072839   4.704176   4.369623
    13  H    4.712515   4.654702   3.894527   5.608930   5.203917
    14  H    3.066192   3.007356   2.495068   4.085581   3.391845
    15  O    4.164957   3.663500   3.642922   4.997690   4.988429
    16  H    3.610068   2.928307   3.311834   4.417714   4.485352
                    6          7          8          9         10
     6  H    0.000000
     7  H    1.753425   0.000000
     8  C    2.124507   2.090940   0.000000
     9  H    2.745061   2.434936   1.084352   0.000000
    10  O    2.742022   3.306336   1.367817   2.093209   0.000000
    11  H    3.574905   3.998512   1.915239   2.215289   0.956319
    12  C    5.270924   4.893723   3.801094   4.453882   3.545902
    13  H    6.165128   5.592092   4.533445   5.009488   4.379419
    14  H    4.300458   3.935534   2.722122   3.383496   2.590378
    15  O    5.725282   5.692957   4.542475   5.340377   3.951599
    16  H    5.094488   5.306191   4.165916   5.073730   3.459053
                   11         12         13         14         15
    11  H    0.000000
    12  C    3.675924   0.000000
    13  H    4.349922   1.077541   0.000000
    14  H    2.790972   1.083529   1.896180   0.000000
    15  O    4.133029   1.358437   2.050158   2.107581   0.000000
    16  H    3.788412   1.900291   2.831411   2.211256   0.958295
                   16
    16  H    0.000000
 Stoichiometry    C4H10O2(3)
 Framework group  C1[X(C4H10O2)]
 Deg. of freedom    42
 Full point group                 C1      NOp   1
 Largest Abelian subgroup         C1      NOp   1
 Largest concise Abelian subgroup C1      NOp   1
                         Standard orientation:                         
 ---------------------------------------------------------------------
 Center     Atomic      Atomic             Coordinates (Angstroms)
 Number     Number       Type             X           Y           Z
 ---------------------------------------------------------------------
      1          6           0       -1.047601    1.544824   -0.199772
      2          1           0       -0.540879    1.280475   -1.127529
      3          1           0       -0.291365    1.676771    0.573620
      4          1           0       -1.552654    2.498051   -0.354075
      5          6           0       -2.049193    0.464038    0.200658
      6          1           0       -2.826877    0.392508   -0.574143
      7          1           0       -2.559342    0.749692    1.121541
      8          6           0       -1.435497   -0.868038    0.420147
      9          1           0       -1.900040   -1.593887    1.078299
     10          8           0       -0.721681   -1.363330   -0.636297
     11          1           0       -0.422382   -2.249344   -0.436433
     12          6           0        2.257477   -0.030470    0.749893
     13          1           0        2.915744   -0.300793    1.559031
     14          1           0        1.210671   -0.309422    0.729483
     15          8           0        2.893769    0.217420   -0.424431
     16          1           0        2.239303    0.361104   -1.109528
 ---------------------------------------------------------------------
 Rotational constants (GHZ):      4.2767720      1.4195161      1.2084154
 Standard basis: Aug-CC-pVTZ (5D, 7F)
 There are   580 symmetry adapted cartesian basis functions of A   symmetry.
 There are   506 symmetry adapted basis functions of A   symmetry.
   506 basis functions,   702 primitive gaussians,   580 cartesian basis functions
    26 alpha electrons       24 beta electrons
       nuclear repulsion energy       233.0079382644 Hartrees.
 NAtoms=   16 NActive=   16 NUniq=   16 SFac= 1.00D+00 NAtFMM=   60 NAOKFM=F Big=F
 Integral buffers will be    131072 words long.
 Raffenetti 2 integral format.
 Two-electron integral symmetry is turned on.
 Nuclear repulsion after empirical dispersion term =      233.0009626363 Hartrees.
 One-electron integrals computed using PRISM.
 NBasis=   506 RedAO= T EigKep=  7.00D-06  NBF=   506
 NBsUse=   506 1.00D-06 EigRej= -1.00D+00 NBFU=   506
 Initial guess from the checkpoint file:  "1-2-butanediol_Conf-M0028-wb97-opt-restart.chk"
 B after Tr=     0.000000    0.000000    0.000000
         Rot=    0.999904   -0.013103   -0.001875    0.004129 Ang=  -1.59 deg.
 Initial guess <Sx>= 0.0000 <Sy>= 0.0000 <Sz>= 1.0000 <S**2>= 2.0086 S= 1.0029
 ExpMin= 2.53D-02 ExpMax= 1.53D+04 ExpMxC= 5.22D+02 IAcc=3 IRadAn=         5 AccDes= 0.00D+00
 Harris functional with IExCor= 4639 and IRadAn=       5 diagonalized for initial guess.
 HarFok:  IExCor= 4639 AccDes= 0.00D+00 IRadAn=         5 IDoV= 1 UseB2=F ITyADJ=14
 ICtDFT=  3500011 ScaDFX=  1.000000  1.000000  1.000000  1.000000
 FoFCou: FMM=F IPFlag=           0 FMFlag=      100000 FMFlg1=           0
         NFxFlg=           0 DoJE=T BraDBF=F KetDBF=T FulRan=T
         wScrn=  0.000000 ICntrl=     500 IOpCl=  0 I1Cent=   200000004 NGrid=           0
         NMat0=    1 NMatS0=      1 NMatT0=    0 NMatD0=    1 NMtDS0=    0 NMtDT0=    0
 Petite list used in FoFCou.
 Gradient too large for Newton-Raphson -- use scaled steepest descent instead.
     Accept linear search using points  3 and  4.
 Gradient too large for Newton-Raphson -- use scaled steepest descent instead.
     Accept linear search using points  1 and  2.
 Gradient too large for Newton-Raphson -- use scaled steepest descent instead.
     Accept linear search using points  1 and  2.
 Gradient too large for Newton-Raphson -- use scaled steepest descent instead.
 Gradient too large for Newton-Raphson -- use scaled steepest descent instead.
     Accept linear search using points  1 and  2.
 Gradient too large for Newton-Raphson -- use scaled steepest descent instead.
 Gradient too large for Newton-Raphson -- use scaled steepest descent instead.
 Restarting incremental Fock formation.
 LinEq1:  Iter=  0 NonCon=     1 RMS=6.17D-05 Max=2.74D-03 NDo=     1
 AX will form     1 AO Fock derivatives at one time.
 LinEq1:  Iter=  1 NonCon=     1 RMS=9.09D-06 Max=3.35D-04 NDo=     1
 LinEq1:  Iter=  2 NonCon=     1 RMS=2.13D-06 Max=5.94D-05 NDo=     1
 LinEq1:  Iter=  3 NonCon=     1 RMS=1.39D-06 Max=4.93D-05 NDo=     1
 LinEq1:  Iter=  4 NonCon=     1 RMS=6.18D-07 Max=1.56D-05 NDo=     1
 LinEq1:  Iter=  5 NonCon=     1 RMS=2.76D-07 Max=7.77D-06 NDo=     1
 LinEq1:  Iter=  6 NonCon=     1 RMS=1.20D-07 Max=2.85D-06 NDo=     1
 LinEq1:  Iter=  7 NonCon=     1 RMS=2.50D-08 Max=7.38D-07 NDo=     1
 LinEq1:  Iter=  8 NonCon=     1 RMS=8.45D-09 Max=2.03D-07 NDo=     1
 LinEq1:  Iter=  9 NonCon=     0 RMS=4.68D-09 Max=9.71D-08 NDo=     1
 Linear equations converged to 1.551D-08 1.551D-07 after     9 iterations.
     Accept linear search using points  1 and  2.
     Minimum is close to point  2 DX= -3.74D-05 DF= -1.71D-13 DXR=  3.74D-05 DFR=  1.53D-09 which will be used.
 LinEq1:  Iter=  0 NonCon=     1 RMS=1.74D-07 Max=4.03D-06 NDo=     1
 LinEq1:  Iter=  1 NonCon=     1 RMS=1.31D-07 Max=3.16D-06 NDo=     1
 LinEq1:  Iter=  2 NonCon=     1 RMS=3.31D-08 Max=6.34D-07 NDo=     1
 LinEq1:  Iter=  3 NonCon=     1 RMS=1.14D-08 Max=2.88D-07 NDo=     1
 LinEq1:  Iter=  4 NonCon=     1 RMS=4.06D-09 Max=9.92D-08 NDo=     1
 LinEq1:  Iter=  5 NonCon=     1 RMS=1.56D-09 Max=2.59D-08 NDo=     1
 LinEq1:  Iter=  6 NonCon=     1 RMS=6.93D-10 Max=1.42D-08 NDo=     1
 LinEq1:  Iter=  7 NonCon=     1 RMS=3.85D-10 Max=5.64D-09 NDo=     1
 LinEq1:  Iter=  8 NonCon=     0 RMS=1.39D-10 Max=2.43D-09 NDo=     1
 Linear equations converged to 3.356D-10 3.356D-09 after     8 iterations.
 SCF Done:  E(UwB97XD) =  -308.784884804     a.u. after   10 cycles
            Convg  =    0.1741D-07                    41 Fock formations.
              S**2 =  2.0086                  -V/T =  2.0060
 <Sx>= 0.0000 <Sy>= 0.0000 <Sz>= 1.0000 <S**2>= 2.0086 S= 1.0029
 <L.S>= 0.000000000000E+00
 Annihilation of the first spin contaminant:
 S**2 before annihilation     2.0086,   after     2.0000
 Calling FoFJK, ICntrl=      2127 FMM=F ISym2X=0 I1Cent= 0 IOpClX= 1 NMat=1 NMatS=1 NMatT=0.
 ***** Axes restored to original set *****
 -------------------------------------------------------------------
 Center     Atomic                   Forces (Hartrees/Bohr)
 Number     Number              X              Y              Z
 -------------------------------------------------------------------
      1        6          -0.000185503   -0.000934722   -0.000061076
      2        1           0.000080053    0.000079415   -0.000211931
      3        1          -0.000346852   -0.000404133   -0.000024288
      4        1          -0.000219034    0.000006592   -0.000088477
      5        6           0.000629088    0.001159550   -0.000196498
      6        1          -0.000133605   -0.000299985    0.000030146
      7        1           0.000065151   -0.000147165   -0.000083766
      8        6           0.000188588   -0.000134757    0.001035947
      9        1          -0.000304803    0.000279885   -0.000201647
     10        8           0.000381956   -0.000565570   -0.001164118
     11        1          -0.000525322    0.000711828    0.000125699
     12        6           0.001013686    0.000243115    0.000170868
     13        1          -0.000092983    0.000099496    0.000187346
     14        1          -0.001937627   -0.000394391    0.000824664
     15        8           0.001512791    0.000158080   -0.000328299
     16        1          -0.000125584    0.000142762   -0.000014570
 -------------------------------------------------------------------
 Cartesian Forces:  Max     0.001937627 RMS     0.000566523

 GradGradGradGradGradGradGradGradGradGradGradGradGradGradGradGradGradGrad
 Berny optimization.
 Using GEDIIS/GDIIS optimizer.
 FormGI is forming the generalized inverse of G from B-inverse, IUseBI=4.
 Internal  Forces:  Max     0.002395494 RMS     0.000547661
 Search for a local minimum.
 Step number   3 out of a maximum of   86
 All quantities printed in internal units (Hartrees-Bohrs-Radians)
 Mixed Optimization -- En-DIIS/RFO-DIIS
 Swapping is turned off.
 Update second derivatives using D2CorX and points    1    2    3
 DE= -2.30D-04 DEPred=-1.25D-04 R= 1.84D+00
 TightC=F SS=  1.41D+00  RLast= 2.94D-01 DXNew= 5.0454D-01 8.8306D-01
 Trust test= 1.84D+00 RLast= 2.94D-01 DXMaxT set to 5.05D-01
 ITU=  1  1  0
     Eigenvalues ---    0.00098   0.00432   0.00629   0.00762   0.01417
     Eigenvalues ---    0.01596   0.02036   0.02251   0.02374   0.03557
     Eigenvalues ---    0.04084   0.04903   0.05175   0.05635   0.06190
     Eigenvalues ---    0.06755   0.09345   0.09831   0.10424   0.11244
     Eigenvalues ---    0.12787   0.13609   0.14480   0.15566   0.15957
     Eigenvalues ---    0.16119   0.17336   0.23928   0.29707   0.32589
     Eigenvalues ---    0.33636   0.33738   0.34705   0.34841   0.34878
     Eigenvalues ---    0.35420   0.36258   0.48453   0.52241   0.53710
     Eigenvalues ---    0.55988   0.70755
 En-DIIS/RFO-DIIS IScMMF=        0 using points:     3    2    1
 RFO step:  Lambda=-4.79078236D-05.
 DidBck=F Rises=F RFO-DIIS coefs:    1.17643    1.56875   -1.74518
 Iteration  1 RMS(Cart)=  0.09001128 RMS(Int)=  0.00782035
 Iteration  2 RMS(Cart)=  0.01110173 RMS(Int)=  0.00335602
 Iteration  3 RMS(Cart)=  0.00019381 RMS(Int)=  0.00335492
 Iteration  4 RMS(Cart)=  0.00000210 RMS(Int)=  0.00335492
 Iteration  5 RMS(Cart)=  0.00000003 RMS(Int)=  0.00335492
 Variable       Old X    -DE/DX   Delta X   Delta X   Delta X     New X
                                 (Linear)    (Quad)   (Total)
    R1        2.05918   0.00016  -0.00029   0.00034   0.00005   2.05923
    R2        2.05923   0.00036  -0.00060   0.00007  -0.00261   2.05661
    R3        2.05931  -0.00010   0.00038   0.00004   0.00042   2.05973
    R4        2.88555   0.00107  -0.00530   0.00038  -0.00747   2.87808
    R5        4.71500   0.00003   0.03920   0.05778   0.09928   4.81427
    R6        2.07889  -0.00015   0.00062   0.00009   0.00071   2.07960
    R7        2.06134   0.00000  -0.00008  -0.00019  -0.00027   2.06107
    R8        2.80242   0.00043  -0.00092  -0.00013  -0.00370   2.79873
    R9        2.04913  -0.00007  -0.00036  -0.00076  -0.00112   2.04801
   R10        2.58480   0.00050  -0.00174  -0.00247  -0.00648   2.57832
   R11        1.80718   0.00085  -0.00246  -0.00006  -0.00252   1.80467
   R12        4.89511   0.00010   0.01391   0.02665   0.04336   4.93847
   R13        2.03626   0.00022  -0.00079   0.00048  -0.00031   2.03595
   R14        2.04757  -0.00240   0.01044  -0.00117   0.00927   2.05684
   R15        2.56707  -0.00040  -0.00088  -0.00271  -0.00359   2.56349
   R16        1.81091  -0.00009   0.00047   0.00064   0.00111   1.81202
    A1        1.88696   0.00006   0.00095   0.00090   0.00150   1.88847
    A2        1.88301  -0.00005   0.00118  -0.00124  -0.00018   1.88283
    A3        1.93541  -0.00038   0.00199  -0.00070   0.00269   1.93810
    A4        1.89253  -0.00021   0.00113   0.00017   0.00244   1.89497
    A5        1.93349   0.00027  -0.00446  -0.00173  -0.00739   1.92611
    A6        1.93078   0.00031  -0.00062   0.00260   0.00113   1.93191
    A7        1.94521  -0.00032   0.00363   0.00557   0.01255   1.95776
    A8        1.90183  -0.00019   0.00432   0.00061   0.00453   1.90636
    A9        1.92069  -0.00010   0.00052   0.00059   0.00229   1.92298
   A10        1.98575   0.00000  -0.00171  -0.00103  -0.00421   1.98154
   A11        1.85563  -0.00001   0.00143   0.00022   0.00145   1.85708
   A12        1.91599   0.00019  -0.00245   0.00061  -0.00066   1.91533
   A13        1.87949   0.00011  -0.00196  -0.00093  -0.00315   1.87634
   A14        2.11043   0.00055  -0.00189   0.00412   0.00151   2.11194
   A15        2.01187  -0.00021   0.00726   0.00099   0.00645   2.01831
   A16        2.03753  -0.00036   0.00584   0.00344   0.01021   2.04773
   A17        1.91494  -0.00004  -0.00069   0.00211   0.00035   1.91529
   A18        1.40478  -0.00024  -0.00121  -0.00512  -0.00331   1.40147
   A19        1.60409  -0.00008  -0.00373  -0.00723  -0.01299   1.59110
   A20        2.14094   0.00103  -0.00907  -0.00306  -0.01231   2.12863
   A21        1.99191   0.00116  -0.00692   0.00345  -0.00360   1.98830
   A22        2.07513  -0.00237   0.02447  -0.00301   0.02132   2.09644
   A23        1.41199   0.00041  -0.00763  -0.01290  -0.02536   1.38663
   A24        1.95825  -0.00008  -0.01774  -0.03436  -0.07438   1.88388
   A25        2.55959  -0.00151  -0.03065  -0.05203  -0.09133   2.46827
   A26        1.90232   0.00015  -0.00294   0.00146  -0.00148   1.90084
    D1       -0.92328  -0.00017   0.00193  -0.00636  -0.00260  -0.92588
    D2       -2.96052  -0.00002  -0.00057  -0.00546  -0.00450  -2.96502
    D3        1.20075  -0.00043   0.00225  -0.00771  -0.00287   1.19787
    D4       -1.09769  -0.00006   0.00385   0.00453   0.00878  -1.08891
    D5       -3.12599   0.00011  -0.00062   0.00358   0.00309  -3.12290
    D6        1.04638   0.00004   0.00272   0.00506   0.00837   1.05475
    D7        3.09017  -0.00006   0.00428   0.00501   0.01000   3.10017
    D8        1.06187   0.00011  -0.00019   0.00405   0.00431   1.06618
    D9       -1.04894   0.00004   0.00315   0.00554   0.00959  -1.03935
   D10        0.99090  -0.00017   0.00621   0.00422   0.01105   1.00195
   D11       -1.03740   0.00000   0.00174   0.00326   0.00536  -1.03204
   D12        3.13497  -0.00007   0.00509   0.00475   0.01064  -3.13757
   D13       -0.27956   0.00044  -0.00635   0.00484  -0.00300  -0.28256
   D14        2.30417  -0.00110  -0.05805  -0.07297  -0.12839   2.17578
   D15        2.69125   0.00005  -0.03278  -0.03050  -0.06198   2.62927
   D16       -0.98045  -0.00012  -0.00992  -0.01266  -0.02141  -1.00185
   D17       -1.45564  -0.00005  -0.03020  -0.02998  -0.05956  -1.51519
   D18        1.15585  -0.00022  -0.00734  -0.01214  -0.01898   1.13687
   D19        0.55754   0.00010  -0.03088  -0.02990  -0.05990   0.49764
   D20       -3.11415  -0.00007  -0.00802  -0.01206  -0.01933  -3.13348
   D21       -3.06265  -0.00017   0.00711   0.00999   0.01825  -3.04440
   D22        1.67395   0.00000   0.01145   0.02001   0.03352   1.70746
   D23       -0.42825  -0.00004   0.02629   0.02731   0.05458  -0.37367
   D24       -1.97484   0.00012   0.03063   0.03733   0.06985  -1.90499
   D25       -0.93242  -0.00040   0.00967  -0.00081   0.00853  -0.92390
   D26       -2.97305  -0.00001   0.09201   0.11667   0.20613  -2.76692
   D27       -2.84664  -0.00038   0.00975  -0.00428   0.00586  -2.84078
   D28        1.39592   0.00001   0.09209   0.11320   0.20346   1.59938
   D29        2.12538   0.00048   0.07825   0.11517   0.18766   2.31304
   D30       -2.27239  -0.00022  -0.01677  -0.01870  -0.02964  -2.30203
   D31       -1.44728   0.00023   0.09909   0.10885   0.20212  -1.24516
   D32        0.43813  -0.00048   0.00408  -0.02501  -0.01518   0.42295
   D33        3.04140  -0.00021   0.02104   0.00313   0.02430   3.06571
   D34        0.29548  -0.00004   0.00345   0.01033   0.01366   0.30913
         Item               Value     Threshold  Converged?
 Maximum Force            0.002395     0.000450     NO 
 RMS     Force            0.000548     0.000300     NO 
 Maximum Displacement     0.408287     0.001800     NO 
 RMS     Displacement     0.096368     0.001200     NO 
 Predicted change in Energy=-1.416457D-04
 GradGradGradGradGradGradGradGradGradGradGradGradGradGradGradGradGradGrad

                          Input orientation:                          
 ---------------------------------------------------------------------
 Center     Atomic      Atomic             Coordinates (Angstroms)
 Number     Number       Type             X           Y           Z
 ---------------------------------------------------------------------
      1          6           0        1.037249   -1.505081   -0.275394
      2          1           0        0.496371   -1.204133   -1.172233
      3          1           0        0.312520   -1.668449    0.519907
      4          1           0        1.538292   -2.449443   -0.487892
      5          6           0        2.046238   -0.441579    0.137488
      6          1           0        2.793815   -0.321808   -0.661158
      7          1           0        2.592254   -0.765167    1.024461
      8          6           0        1.430479    0.869333    0.446971
      9          1           0        1.883322    1.543279    1.164790
     10          8           0        0.692465    1.426534   -0.556233
     11          1           0        0.408928    2.301768   -0.300158
     12          6           0       -2.251702   -0.009947    0.758996
     13          1           0       -3.009284    0.262565    1.474921
     14          1           0       -1.223895    0.337152    0.847433
     15          8           0       -2.744425   -0.377263   -0.450345
     16          1           0       -2.012337   -0.537732   -1.048466
 ---------------------------------------------------------------------
                    Distance matrix (angstroms):
                    1          2          3          4          5
     1  C    0.000000
     2  H    1.089697   0.000000
     3  H    1.088313   1.764292   0.000000
     4  H    1.089962   1.762021   1.768651   0.000000
     5  C    1.523013   2.167706   2.158063   2.163476   0.000000
     6  H    2.152783   2.513552   3.060259   2.476528   1.100478
     7  H    2.157576   3.067716   2.503534   2.496965   1.090671
     8  C    2.512824   2.791709   2.774074   3.449618   1.481023
     9  H    3.475985   3.864400   3.632973   4.335001   2.240882
    10  O    2.965151   2.708933   3.298690   3.967782   2.409108
    11  H    3.858433   3.613794   4.055173   4.887199   3.224635
    12  C    3.758003   3.564776   3.063172   4.676528   4.364042
    13  H    4.750012   4.631225   3.959198   5.646952   5.276633
    14  H    3.125274   3.068212   2.547603   4.144621   3.435726
    15  O    3.950145   3.421637   3.457378   4.757836   4.827022
    16  H    3.291410   2.598658   3.023784   4.071344   4.229393
                    6          7          8          9         10
     6  H    0.000000
     7  H    1.754567   0.000000
     8  C    2.122605   2.086817   0.000000
     9  H    2.764350   2.418925   1.083759   0.000000
    10  O    2.735578   3.303233   1.364389   2.096114   0.000000
    11  H    3.563869   3.990942   1.911450   2.212514   0.954988
    12  C    5.250841   4.909657   3.798546   4.435719   3.530074
    13  H    6.211304   5.712826   4.597428   5.066953   4.379881
    14  H    4.341897   3.976109   2.736657   3.348172   2.613325
    15  O    5.542529   5.550285   4.448483   5.264332   3.882925
    16  H    4.826565   5.054801   4.008634   4.940169   3.378844
                   11         12         13         14         15
    11  H    0.000000
    12  C    3.680325   0.000000
    13  H    4.358146   1.077378   0.000000
    14  H    2.800499   1.088433   1.893916   0.000000
    15  O    4.140459   1.356540   2.046015   2.122882   0.000000
    16  H    3.805950   1.898096   2.828757   2.231926   0.958881
                   16
    16  H    0.000000
 Stoichiometry    C4H10O2(3)
 Framework group  C1[X(C4H10O2)]
 Deg. of freedom    42
 Full point group                 C1      NOp   1
 Largest Abelian subgroup         C1      NOp   1
 Largest concise Abelian subgroup C1      NOp   1
                         Standard orientation:                         
 ---------------------------------------------------------------------
 Center     Atomic      Atomic             Coordinates (Angstroms)
 Number     Number       Type             X           Y           Z
 ---------------------------------------------------------------------
      1          6           0       -0.957341    1.549561   -0.140924
      2          1           0       -0.436201    1.298301   -1.064353
      3          1           0       -0.220507    1.619902    0.656918
      4          1           0       -1.420131    2.527474   -0.273319
      5          6           0       -2.006698    0.499089    0.198082
      6          1           0       -2.764566    0.473371   -0.599431
      7          1           0       -2.532100    0.773886    1.113507
      8          6           0       -1.443859   -0.856271    0.397181
      9          1           0       -1.919044   -1.565554    1.064752
     10          8           0       -0.737243   -1.362470   -0.654490
     11          1           0       -0.488554   -2.266047   -0.470900
     12          6           0        2.274021   -0.156000    0.737682
     13          1           0        3.024904   -0.514908    1.421863
     14          1           0        1.233320   -0.466564    0.809647
     15          8           0        2.772588    0.284962   -0.444343
     16          1           0        2.043383    0.521941   -1.020149
 ---------------------------------------------------------------------
 Rotational constants (GHZ):      4.2389632      1.4831459      1.2472028
 Standard basis: Aug-CC-pVTZ (5D, 7F)
 There are   580 symmetry adapted cartesian basis functions of A   symmetry.
 There are   506 symmetry adapted basis functions of A   symmetry.
   506 basis functions,   702 primitive gaussians,   580 cartesian basis functions
    26 alpha electrons       24 beta electrons
       nuclear repulsion energy       234.4126233939 Hartrees.
 NAtoms=   16 NActive=   16 NUniq=   16 SFac= 1.00D+00 NAtFMM=   60 NAOKFM=F Big=F
 Integral buffers will be    131072 words long.
 Raffenetti 2 integral format.
 Two-electron integral symmetry is turned on.
 Nuclear repulsion after empirical dispersion term =      234.4054129652 Hartrees.
 One-electron integrals computed using PRISM.
 NBasis=   506 RedAO= T EigKep=  7.13D-06  NBF=   506
 NBsUse=   506 1.00D-06 EigRej= -1.00D+00 NBFU=   506
 Initial guess from the checkpoint file:  "1-2-butanediol_Conf-M0028-wb97-opt-restart.chk"
 B after Tr=     0.000000    0.000000    0.000000
         Rot=    0.999788   -0.018977   -0.004049    0.006835 Ang=  -2.36 deg.
 Initial guess <Sx>= 0.0000 <Sy>= 0.0000 <Sz>= 1.0000 <S**2>= 2.0088 S= 1.0029
 ExpMin= 2.53D-02 ExpMax= 1.53D+04 ExpMxC= 5.22D+02 IAcc=3 IRadAn=         5 AccDes= 0.00D+00
 Harris functional with IExCor= 4639 and IRadAn=       5 diagonalized for initial guess.
 HarFok:  IExCor= 4639 AccDes= 0.00D+00 IRadAn=         5 IDoV= 1 UseB2=F ITyADJ=14
 ICtDFT=  3500011 ScaDFX=  1.000000  1.000000  1.000000  1.000000
 FoFCou: FMM=F IPFlag=           0 FMFlag=      100000 FMFlg1=           0
         NFxFlg=           0 DoJE=T BraDBF=F KetDBF=T FulRan=T
         wScrn=  0.000000 ICntrl=     500 IOpCl=  0 I1Cent=   200000004 NGrid=           0
         NMat0=    1 NMatS0=      1 NMatT0=    0 NMatD0=    1 NMtDS0=    0 NMtDT0=    0
 Petite list used in FoFCou.
 Gradient too large for Newton-Raphson -- use scaled steepest descent instead.
     Accept linear search using points  3 and  4.
 Gradient too large for Newton-Raphson -- use scaled steepest descent instead.
     Accept linear search using points  1 and  2.
 Gradient too large for Newton-Raphson -- use scaled steepest descent instead.
     Accept linear search using points  1 and  2.
 Gradient too large for Newton-Raphson -- use scaled steepest descent instead.
 Gradient too large for Newton-Raphson -- use scaled steepest descent instead.
     Accept linear search using points  1 and  2.
 Gradient too large for Newton-Raphson -- use scaled steepest descent instead.
 Gradient too large for Newton-Raphson -- use scaled steepest descent instead.
 Restarting incremental Fock formation.
 Gradient too large for Newton-Raphson -- use scaled steepest descent instead.
 Gradient too large for Newton-Raphson -- use scaled steepest descent instead.
     Minimum is close to point  3 DX=  6.30D-03 DF= -5.15D-08 DXR=  3.06D-02 DFR=  9.34D-04 which will be used.
 Gradient too large for Newton-Raphson -- use scaled steepest descent instead.
 Gradient too large for Newton-Raphson -- use scaled steepest descent instead.
     Minimum is close to point  3 DX=  1.29D-03 DF= -1.23D-09 DXR=  6.41D-03 DFR=  4.11D-05 which will be used.
 LinEq1:  Iter=  0 NonCon=     1 RMS=5.39D-05 Max=2.08D-03 NDo=     1
 AX will form     1 AO Fock derivatives at one time.
 LinEq1:  Iter=  1 NonCon=     1 RMS=7.62D-06 Max=2.50D-04 NDo=     1
 LinEq1:  Iter=  2 NonCon=     1 RMS=1.91D-06 Max=5.24D-05 NDo=     1
 LinEq1:  Iter=  3 NonCon=     1 RMS=1.29D-06 Max=5.41D-05 NDo=     1
 LinEq1:  Iter=  4 NonCon=     1 RMS=4.65D-07 Max=1.22D-05 NDo=     1
 LinEq1:  Iter=  5 NonCon=     1 RMS=1.88D-07 Max=5.29D-06 NDo=     1
 LinEq1:  Iter=  6 NonCon=     1 RMS=8.31D-08 Max=2.05D-06 NDo=     1
 LinEq1:  Iter=  7 NonCon=     1 RMS=1.96D-08 Max=6.01D-07 NDo=     1
 LinEq1:  Iter=  8 NonCon=     1 RMS=7.22D-09 Max=2.01D-07 NDo=     1
 LinEq1:  Iter=  9 NonCon=     0 RMS=4.02D-09 Max=8.23D-08 NDo=     1
 Linear equations converged to 1.551D-08 1.551D-07 after     9 iterations.
     Minimum is close to point  2 DX=  3.39D-05 DF= -5.68D-14 DXR=  3.39D-05 DFR=  7.24D-10 which will be used.
 LinEq1:  Iter=  0 NonCon=     1 RMS=1.30D-07 Max=3.13D-06 NDo=     1
 LinEq1:  Iter=  1 NonCon=     1 RMS=9.94D-08 Max=2.94D-06 NDo=     1
 LinEq1:  Iter=  2 NonCon=     1 RMS=2.71D-08 Max=5.97D-07 NDo=     1
 LinEq1:  Iter=  3 NonCon=     1 RMS=9.03D-09 Max=2.45D-07 NDo=     1
 LinEq1:  Iter=  4 NonCon=     1 RMS=3.34D-09 Max=6.21D-08 NDo=     1
 LinEq1:  Iter=  5 NonCon=     1 RMS=1.32D-09 Max=3.08D-08 NDo=     1
 LinEq1:  Iter=  6 NonCon=     1 RMS=5.13D-10 Max=1.15D-08 NDo=     1
 LinEq1:  Iter=  7 NonCon=     1 RMS=2.92D-10 Max=4.13D-09 NDo=     1
 LinEq1:  Iter=  8 NonCon=     0 RMS=1.14D-10 Max=1.59D-09 NDo=     1
 Linear equations converged to 2.509D-10 2.509D-09 after     8 iterations.
 SCF Done:  E(UwB97XD) =  -308.785075858     a.u. after   14 cycles
            Convg  =    0.1284D-07                    52 Fock formations.
              S**2 =  2.0086                  -V/T =  2.0059
 <Sx>= 0.0000 <Sy>= 0.0000 <Sz>= 1.0000 <S**2>= 2.0086 S= 1.0029
 <L.S>= 0.000000000000E+00
 Annihilation of the first spin contaminant:
 S**2 before annihilation     2.0086,   after     2.0000
 Calling FoFJK, ICntrl=      2127 FMM=F ISym2X=0 I1Cent= 0 IOpClX= 1 NMat=1 NMatS=1 NMatT=0.
 ***** Axes restored to original set *****
 -------------------------------------------------------------------
 Center     Atomic                   Forces (Hartrees/Bohr)
 Number     Number              X              Y              Z
 -------------------------------------------------------------------
      1        6          -0.000472036   -0.002536229   -0.000484222
      2        1           0.000298911    0.000281836   -0.000596115
      3        1          -0.001293380   -0.001067663    0.000490953
      4        1          -0.000620344   -0.000008759   -0.000171430
      5        6           0.002038060    0.002844008   -0.000570345
      6        1          -0.000252225   -0.000671179    0.000162677
      7        1           0.000053178   -0.000569212   -0.000211178
      8        6           0.000795680   -0.000445312    0.003732256
      9        1          -0.000325093    0.000973771   -0.000753263
     10        8           0.000519539   -0.000864739   -0.002819111
     11        1          -0.001313858    0.001854190    0.000293382
     12        6           0.002430704    0.001513791    0.003685791
     13        1          -0.000360626    0.000162535    0.000329301
     14        1          -0.004603425   -0.002059480   -0.001847898
     15        8           0.003418460    0.000186517   -0.001098965
     16        1          -0.000313544    0.000405926   -0.000141834
 -------------------------------------------------------------------
 Cartesian Forces:  Max     0.004603425 RMS     0.001574989

 GradGradGradGradGradGradGradGradGradGradGradGradGradGradGradGradGradGrad
 Berny optimization.
 Using GEDIIS/GDIIS optimizer.
 FormGI is forming the generalized inverse of G from B-inverse, IUseBI=4.
 Internal  Forces:  Max     0.005835539 RMS     0.001275927
 Search for a local minimum.
 Step number   4 out of a maximum of   86
 All quantities printed in internal units (Hartrees-Bohrs-Radians)
 Mixed Optimization -- RFO/linear search
 Update second derivatives using D2CorX and points    3    4
 DE= -1.91D-04 DEPred=-1.42D-04 R= 1.35D+00
 TightC=F SS=  1.41D+00  RLast= 4.78D-01 DXNew= 8.4853D-01 1.4334D+00
 Trust test= 1.35D+00 RLast= 4.78D-01 DXMaxT set to 8.49D-01
 ITU=  1  1  1  0
 Use linear search instead of GDIIS.
     Eigenvalues ---    0.00091   0.00444   0.00643   0.00764   0.01387
     Eigenvalues ---    0.01607   0.02052   0.02260   0.02378   0.03621
     Eigenvalues ---    0.04054   0.04817   0.05145   0.05619   0.06127
     Eigenvalues ---    0.06771   0.08523   0.09757   0.10395   0.11192
     Eigenvalues ---    0.12720   0.13579   0.14600   0.15630   0.15970
     Eigenvalues ---    0.16132   0.17289   0.24200   0.30202   0.32631
     Eigenvalues ---    0.33715   0.33833   0.34705   0.34845   0.34879
     Eigenvalues ---    0.35423   0.36258   0.48364   0.53012   0.54032
     Eigenvalues ---    0.55987   0.85014
 RFO step:  Lambda=-2.41198335D-04 EMin= 9.11336258D-04
 Quartic linear search produced a step of  0.17395.
 Iteration  1 RMS(Cart)=  0.04946340 RMS(Int)=  0.00212853
 Iteration  2 RMS(Cart)=  0.00277326 RMS(Int)=  0.00113546
 Iteration  3 RMS(Cart)=  0.00001584 RMS(Int)=  0.00113545
 Iteration  4 RMS(Cart)=  0.00000006 RMS(Int)=  0.00113545
 Variable       Old X    -DE/DX   Delta X   Delta X   Delta X     New X
                                 (Linear)    (Quad)   (Total)
    R1        2.05923   0.00042   0.00001   0.00058   0.00059   2.05982
    R2        2.05661   0.00118  -0.00045   0.00183   0.00065   2.05726
    R3        2.05973  -0.00024   0.00007  -0.00011  -0.00004   2.05969
    R4        2.87808   0.00315  -0.00130   0.00301   0.00091   2.87899
    R5        4.81427   0.00010   0.01727   0.03860   0.05666   4.87093
    R6        2.07960  -0.00036   0.00012  -0.00012   0.00001   2.07961
    R7        2.06107   0.00002  -0.00005  -0.00003  -0.00008   2.06099
    R8        2.79873   0.00145  -0.00064   0.00221   0.00067   2.79940
    R9        2.04801  -0.00003  -0.00019  -0.00034  -0.00054   2.04747
   R10        2.57832   0.00211  -0.00113   0.00089  -0.00111   2.57721
   R11        1.80467   0.00217  -0.00044   0.00026  -0.00018   1.80449
   R12        4.93847   0.00041   0.00754   0.02188   0.03037   4.96884
   R13        2.03595   0.00051  -0.00005   0.00019   0.00014   2.03609
   R14        2.05684  -0.00584   0.00161  -0.00071   0.00090   2.05774
   R15        2.56349  -0.00018  -0.00062  -0.00084  -0.00146   2.56203
   R16        1.81202  -0.00022   0.00019   0.00024   0.00043   1.81245
    A1        1.88847   0.00020   0.00026   0.00234   0.00252   1.89098
    A2        1.88283  -0.00014  -0.00003  -0.00190  -0.00198   1.88085
    A3        1.93810  -0.00084   0.00047  -0.00283  -0.00180   1.93630
    A4        1.89497  -0.00042   0.00042  -0.00088   0.00000   1.89497
    A5        1.92611   0.00048  -0.00128   0.00109  -0.00076   1.92535
    A6        1.93191   0.00069   0.00020   0.00216   0.00205   1.93397
    A7        1.95776  -0.00073   0.00218   0.00500   0.00825   1.96602
    A8        1.90636  -0.00049   0.00079  -0.00040   0.00026   1.90662
    A9        1.92298  -0.00029   0.00040  -0.00140  -0.00060   1.92238
   A10        1.98154   0.00000  -0.00073   0.00042  -0.00082   1.98072
   A11        1.85708  -0.00001   0.00025   0.00000   0.00019   1.85727
   A12        1.91533   0.00052  -0.00011  -0.00021   0.00010   1.91543
   A13        1.87634   0.00029  -0.00055   0.00158   0.00093   1.87728
   A14        2.11194   0.00144   0.00026   0.00350   0.00366   2.11560
   A15        2.01831  -0.00071   0.00112   0.00152   0.00195   2.02027
   A16        2.04773  -0.00081   0.00178   0.00084   0.00300   2.05074
   A17        1.91529   0.00003   0.00006   0.00328   0.00304   1.91833
   A18        1.40147  -0.00033  -0.00058  -0.00427  -0.00388   1.39759
   A19        1.59110  -0.00005  -0.00226  -0.00596  -0.00885   1.58225
   A20        2.12863   0.00270  -0.00214   0.00025  -0.00190   2.12673
   A21        1.98830   0.00270  -0.00063   0.00153   0.00090   1.98920
   A22        2.09644  -0.00580   0.00371  -0.00345   0.00025   2.09670
   A23        1.38663   0.00103  -0.00441  -0.00757  -0.01361   1.37302
   A24        1.88388  -0.00112  -0.01294  -0.02916  -0.04910   1.83478
   A25        2.46827  -0.00185  -0.01589  -0.03845  -0.05721   2.41105
   A26        1.90084   0.00039  -0.00026  -0.00116  -0.00142   1.89942
    D1       -0.92588  -0.00002  -0.00045  -0.01004  -0.00978  -0.93566
    D2       -2.96502   0.00026  -0.00078  -0.00858  -0.00879  -2.97382
    D3        1.19787  -0.00063  -0.00050  -0.01136  -0.01085   1.18702
    D4       -1.08891  -0.00008   0.00153   0.00414   0.00579  -1.08312
    D5       -3.12290   0.00038   0.00054   0.00518   0.00576  -3.11714
    D6        1.05475   0.00022   0.00146   0.00387   0.00555   1.06030
    D7        3.10017  -0.00011   0.00174   0.00233   0.00431   3.10448
    D8        1.06618   0.00036   0.00075   0.00337   0.00427   1.07046
    D9       -1.03935   0.00020   0.00167   0.00205   0.00406  -1.03528
   D10        1.00195  -0.00035   0.00192   0.00132   0.00347   1.00542
   D11       -1.03204   0.00012   0.00093   0.00236   0.00343  -1.02861
   D12       -3.13757  -0.00004   0.00185   0.00105   0.00323  -3.13435
   D13       -0.28256   0.00066  -0.00052   0.01151   0.01027  -0.27229
   D14        2.17578  -0.00111  -0.02233  -0.03424  -0.05497   2.12081
   D15        2.62927   0.00032  -0.01078  -0.01545  -0.02583   2.60344
   D16       -1.00185  -0.00010  -0.00372  -0.00259  -0.00591  -1.00776
   D17       -1.51519   0.00007  -0.01036  -0.01583  -0.02599  -1.54119
   D18        1.13687  -0.00035  -0.00330  -0.00297  -0.00607   1.13080
   D19        0.49764   0.00049  -0.01042  -0.01507  -0.02520   0.47244
   D20       -3.13348   0.00007  -0.00336  -0.00221  -0.00529  -3.13877
   D21       -3.04440  -0.00044   0.00317   0.00261   0.00616  -3.03824
   D22        1.70746  -0.00027   0.00583   0.01121   0.01772   1.72518
   D23       -0.37367  -0.00019   0.00949   0.01575   0.02552  -0.34815
   D24       -1.90499  -0.00002   0.01215   0.02435   0.03707  -1.86792
   D25       -0.92390  -0.00085   0.00148  -0.00481  -0.00337  -0.92726
   D26       -2.76692  -0.00005   0.03586   0.05766   0.09282  -2.67410
   D27       -2.84078  -0.00090   0.00102  -0.00935  -0.00821  -2.84899
   D28        1.59938  -0.00010   0.03539   0.05312   0.08798   1.68736
   D29        2.31304   0.00051   0.03264   0.06370   0.09403   2.40707
   D30       -2.30203  -0.00004  -0.00516  -0.00378  -0.00662  -2.30865
   D31       -1.24516  -0.00007   0.03516   0.05927   0.09212  -1.15305
   D32        0.42295  -0.00062  -0.00264  -0.00820  -0.00853   0.41442
   D33        3.06571  -0.00054   0.00423  -0.00200   0.00223   3.06794
   D34        0.30913  -0.00021   0.00238   0.00226   0.00463   0.31376
         Item               Value     Threshold  Converged?
 Maximum Force            0.005836     0.000450     NO 
 RMS     Force            0.001276     0.000300     NO 
 Maximum Displacement     0.257391     0.001800     NO 
 RMS     Displacement     0.050986     0.001200     NO 
 Predicted change in Energy=-1.149241D-04
 GradGradGradGradGradGradGradGradGradGradGradGradGradGradGradGradGradGrad

                          Input orientation:                          
 ---------------------------------------------------------------------
 Center     Atomic      Atomic             Coordinates (Angstroms)
 Number     Number       Type             X           Y           Z
 ---------------------------------------------------------------------
      1          6           0        1.011443   -1.500530   -0.282230
      2          1           0        0.463642   -1.193825   -1.173278
      3          1           0        0.295437   -1.660298    0.522122
      4          1           0        1.502311   -2.448216   -0.503400
      5          6           0        2.031990   -0.443428    0.120330
      6          1           0        2.768288   -0.323501   -0.688708
      7          1           0        2.589192   -0.774131    0.997618
      8          6           0        1.426118    0.869000    0.444254
      9          1           0        1.876340    1.530291    1.174946
     10          8           0        0.681679    1.438658   -0.546330
     11          1           0        0.409365    2.315800   -0.285008
     12          6           0       -2.247662    0.003255    0.766335
     13          1           0       -3.056054    0.289742    1.418510
     14          1           0       -1.234957    0.377622    0.907776
     15          8           0       -2.650711   -0.424448   -0.455435
     16          1           0       -1.876131   -0.595962   -0.994415
 ---------------------------------------------------------------------
                    Distance matrix (angstroms):
                    1          2          3          4          5
     1  C    0.000000
     2  H    1.090010   0.000000
     3  H    1.088657   1.766429   0.000000
     4  H    1.089943   1.760985   1.768914   0.000000
     5  C    1.523495   2.167080   2.158200   2.165358   0.000000
     6  H    2.153399   2.510711   3.060741   2.480212   1.100482
     7  H    2.157536   3.067067   2.504537   2.497384   1.090630
     8  C    2.512849   2.792494   2.771616   3.450765   1.481376
     9  H    3.472361   3.864025   3.620124   4.334197   2.243214
    10  O    2.969398   2.714880   3.300652   3.972791   2.410399
    11  H    3.863533   3.620696   4.058793   4.892656   3.226539
    12  C    3.739335   3.542071   3.048672   4.656633   4.351123
    13  H    4.758374   4.615906   3.979781   5.654099   5.301981
    14  H    3.160677   3.112148   2.577586   4.179642   3.459355
    15  O    3.820906   3.287314   3.341067   4.620122   4.718003
    16  H    3.108623   2.421564   2.854541   3.884046   4.066858
                    6          7          8          9         10
     6  H    0.000000
     7  H    1.754662   0.000000
     8  C    2.122989   2.087782   0.000000
     9  H    2.775847   2.418671   1.083475   0.000000
    10  O    2.734852   3.304364   1.363802   2.097238   0.000000
    11  H    3.562780   3.993051   1.912809   2.213709   0.954894
    12  C    5.232941   4.904384   3.788127   4.416582   3.516320
    13  H    6.224098   5.760016   4.623265   5.091836   4.376214
    14  H    4.366498   3.994837   2.745474   3.328693   2.629394
    15  O    5.424957   5.448874   4.370696   5.193586   3.818933
    16  H    4.662438   4.892756   3.888539   4.827849   3.298917
                   11         12         13         14         15
    11  H    0.000000
    12  C    3.676000   0.000000
    13  H    4.360735   1.077453   0.000000
    14  H    2.807679   1.088911   1.893401   0.000000
    15  O    4.111213   1.355765   2.045981   2.122738   0.000000
    16  H    3.768967   1.896665   2.828232   2.230986   0.959109
                   16
    16  H    0.000000
 Stoichiometry    C4H10O2(3)
 Framework group  C1[X(C4H10O2)]
 Deg. of freedom    42
 Full point group                 C1      NOp   1
 Largest Abelian subgroup         C1      NOp   1
 Largest concise Abelian subgroup C1      NOp   1
                         Standard orientation:                         
 ---------------------------------------------------------------------
 Center     Atomic      Atomic             Coordinates (Angstroms)
 Number     Number       Type             X           Y           Z
 ---------------------------------------------------------------------
      1          6           0       -0.912391    1.550270   -0.119747
      2          1           0       -0.391933    1.301579   -1.044624
      3          1           0       -0.179238    1.598972    0.683552
      4          1           0       -1.357590    2.537382   -0.243772
      5          6           0       -1.979814    0.511522    0.200638
      6          1           0       -2.731282    0.503870   -0.603289
      7          1           0       -2.508623    0.785822    1.114200
      8          6           0       -1.436868   -0.853529    0.391217
      9          1           0       -1.910679   -1.557258    1.065149
     10          8           0       -0.734537   -1.364058   -0.660472
     11          1           0       -0.503539   -2.274052   -0.486195
     12          6           0        2.279623   -0.202785    0.729056
     13          1           0        3.080639   -0.588176    1.337951
     14          1           0        1.251183   -0.538616    0.852564
     15          8           0        2.688409    0.316804   -0.454591
     16          1           0        1.916781    0.575642   -0.962019
 ---------------------------------------------------------------------
 Rotational constants (GHZ):      4.2147323      1.5305766      1.2766272
 Standard basis: Aug-CC-pVTZ (5D, 7F)
 There are   580 symmetry adapted cartesian basis functions of A   symmetry.
 There are   506 symmetry adapted basis functions of A   symmetry.
   506 basis functions,   702 primitive gaussians,   580 cartesian basis functions
    26 alpha electrons       24 beta electrons
       nuclear repulsion energy       235.3850485077 Hartrees.
 NAtoms=   16 NActive=   16 NUniq=   16 SFac= 1.00D+00 NAtFMM=   60 NAOKFM=F Big=F
 Integral buffers will be    131072 words long.
 Raffenetti 2 integral format.
 Two-electron integral symmetry is turned on.
 Nuclear repulsion after empirical dispersion term =      235.3776630974 Hartrees.
 One-electron integrals computed using PRISM.
 NBasis=   506 RedAO= T EigKep=  7.06D-06  NBF=   506
 NBsUse=   506 1.00D-06 EigRej= -1.00D+00 NBFU=   506
 Initial guess from the checkpoint file:  "1-2-butanediol_Conf-M0028-wb97-opt-restart.chk"
 B after Tr=     0.000000    0.000000    0.000000
         Rot=    0.999969   -0.007013   -0.002808    0.001997 Ang=  -0.90 deg.
 Initial guess <Sx>= 0.0000 <Sy>= 0.0000 <Sz>= 1.0000 <S**2>= 2.0087 S= 1.0029
 ExpMin= 2.53D-02 ExpMax= 1.53D+04 ExpMxC= 5.22D+02 IAcc=3 IRadAn=         5 AccDes= 0.00D+00
 Harris functional with IExCor= 4639 and IRadAn=       5 diagonalized for initial guess.
 HarFok:  IExCor= 4639 AccDes= 0.00D+00 IRadAn=         5 IDoV= 1 UseB2=F ITyADJ=14
 ICtDFT=  3500011 ScaDFX=  1.000000  1.000000  1.000000  1.000000
 FoFCou: FMM=F IPFlag=           0 FMFlag=      100000 FMFlg1=           0
         NFxFlg=           0 DoJE=T BraDBF=F KetDBF=T FulRan=T
         wScrn=  0.000000 ICntrl=     500 IOpCl=  0 I1Cent=   200000004 NGrid=           0
         NMat0=    1 NMatS0=      1 NMatT0=    0 NMatD0=    1 NMtDS0=    0 NMtDT0=    0
 Petite list used in FoFCou.
 Gradient too large for Newton-Raphson -- use scaled steepest descent instead.
     Accept linear search using points  3 and  4.
 Gradient too large for Newton-Raphson -- use scaled steepest descent instead.
     Accept linear search using points  1 and  2.
 Gradient too large for Newton-Raphson -- use scaled steepest descent instead.
     Accept linear search using points  1 and  2.
 Gradient too large for Newton-Raphson -- use scaled steepest descent instead.
 Gradient too large for Newton-Raphson -- use scaled steepest descent instead.
     Accept linear search using points  1 and  2.
 Gradient too large for Newton-Raphson -- use scaled steepest descent instead.
 Gradient too large for Newton-Raphson -- use scaled steepest descent instead.
 Restarting incremental Fock formation.
 LinEq1:  Iter=  0 NonCon=     1 RMS=4.93D-05 Max=2.37D-03 NDo=     1
 AX will form     1 AO Fock derivatives at one time.
 LinEq1:  Iter=  1 NonCon=     1 RMS=7.22D-06 Max=3.19D-04 NDo=     1
 LinEq1:  Iter=  2 NonCon=     1 RMS=1.83D-06 Max=4.18D-05 NDo=     1
 LinEq1:  Iter=  3 NonCon=     1 RMS=1.21D-06 Max=4.07D-05 NDo=     1
 LinEq1:  Iter=  4 NonCon=     1 RMS=4.67D-07 Max=1.26D-05 NDo=     1
 LinEq1:  Iter=  5 NonCon=     1 RMS=1.87D-07 Max=5.53D-06 NDo=     1
 LinEq1:  Iter=  6 NonCon=     1 RMS=8.05D-08 Max=1.93D-06 NDo=     1
 LinEq1:  Iter=  7 NonCon=     1 RMS=2.17D-08 Max=5.80D-07 NDo=     1
 LinEq1:  Iter=  8 NonCon=     1 RMS=9.11D-09 Max=2.20D-07 NDo=     1
 LinEq1:  Iter=  9 NonCon=     0 RMS=4.01D-09 Max=9.24D-08 NDo=     1
 Linear equations converged to 1.551D-08 1.551D-07 after     9 iterations.
     Minimum is close to point  2 DX=  3.77D-05 DF= -1.14D-13 DXR=  3.77D-05 DFR=  1.59D-09 which will be used.
 LinEq1:  Iter=  0 NonCon=     1 RMS=9.52D-08 Max=2.62D-06 NDo=     1
 LinEq1:  Iter=  1 NonCon=     1 RMS=6.93D-08 Max=1.69D-06 NDo=     1
 LinEq1:  Iter=  2 NonCon=     1 RMS=2.12D-08 Max=3.68D-07 NDo=     1
 LinEq1:  Iter=  3 NonCon=     1 RMS=8.95D-09 Max=2.17D-07 NDo=     1
 LinEq1:  Iter=  4 NonCon=     1 RMS=3.36D-09 Max=7.95D-08 NDo=     1
 LinEq1:  Iter=  5 NonCon=     1 RMS=1.03D-09 Max=1.82D-08 NDo=     1
 LinEq1:  Iter=  6 NonCon=     1 RMS=4.07D-10 Max=8.20D-09 NDo=     1
 LinEq1:  Iter=  7 NonCon=     1 RMS=2.27D-10 Max=3.61D-09 NDo=     1
 LinEq1:  Iter=  8 NonCon=     0 RMS=9.71D-11 Max=1.32D-09 NDo=     1
 Linear equations converged to 1.853D-10 1.853D-09 after     8 iterations.
 SCF Done:  E(UwB97XD) =  -308.785315881     a.u. after   10 cycles
            Convg  =    0.1093D-07                    42 Fock formations.
              S**2 =  2.0087                  -V/T =  2.0060
 <Sx>= 0.0000 <Sy>= 0.0000 <Sz>= 1.0000 <S**2>= 2.0087 S= 1.0029
 <L.S>= 0.000000000000E+00
 Annihilation of the first spin contaminant:
 S**2 before annihilation     2.0087,   after     2.0000
 Calling FoFJK, ICntrl=      2127 FMM=F ISym2X=0 I1Cent= 0 IOpClX= 1 NMat=1 NMatS=1 NMatT=0.
 ***** Axes restored to original set *****
 -------------------------------------------------------------------
 Center     Atomic                   Forces (Hartrees/Bohr)
 Number     Number              X              Y              Z
 -------------------------------------------------------------------
      1        6          -0.000578548   -0.002356420   -0.000376600
      2        1           0.000345498    0.000256949   -0.000643051
      3        1          -0.001247003   -0.001033176    0.000325063
      4        1          -0.000561891    0.000050158   -0.000126644
      5        6           0.001918869    0.003081944   -0.000718183
      6        1          -0.000311031   -0.000762492    0.000181948
      7        1          -0.000022021   -0.000497235   -0.000188353
      8        6           0.000725012   -0.000738061    0.004206949
      9        1          -0.000198402    0.001033519   -0.000919996
     10        8           0.000655588   -0.001093541   -0.003234879
     11        1          -0.001313963    0.001817127    0.000503408
     12        6           0.002376392    0.001918276    0.004267180
     13        1          -0.000418901    0.000148672    0.000242090
     14        1          -0.004560469   -0.002432251   -0.002225573
     15        8           0.003503866    0.000130765   -0.001049761
     16        1          -0.000312997    0.000475767   -0.000243597
 -------------------------------------------------------------------
 Cartesian Forces:  Max     0.004560469 RMS     0.001681484

 GradGradGradGradGradGradGradGradGradGradGradGradGradGradGradGradGradGrad
 Berny optimization.
 Using GEDIIS/GDIIS optimizer.
 FormGI is forming the generalized inverse of G from B-inverse, IUseBI=4.
 Internal  Forces:  Max     0.006124542 RMS     0.001305583
 Search for a local minimum.
 Step number   5 out of a maximum of   86
 All quantities printed in internal units (Hartrees-Bohrs-Radians)
 Mixed Optimization -- RFO/linear search
 Update second derivatives using D2CorX and points    4    5
 DE= -2.40D-04 DEPred=-1.15D-04 R= 2.09D+00
 TightC=F SS=  1.41D+00  RLast= 2.28D-01 DXNew= 1.4270D+00 6.8539D-01
 Trust test= 2.09D+00 RLast= 2.28D-01 DXMaxT set to 8.49D-01
 ITU=  1  1  1  1  0
 Use linear search instead of GDIIS.
     Eigenvalues ---    0.00021   0.00449   0.00644   0.00781   0.01372
     Eigenvalues ---    0.01698   0.02067   0.02291   0.02360   0.03574
     Eigenvalues ---    0.04081   0.04493   0.05028   0.05563   0.06110
     Eigenvalues ---    0.06861   0.07917   0.09599   0.10638   0.11230
     Eigenvalues ---    0.12627   0.13359   0.14347   0.15633   0.15885
     Eigenvalues ---    0.16033   0.17210   0.19218   0.28260   0.32803
     Eigenvalues ---    0.33450   0.33811   0.34710   0.34832   0.34882
     Eigenvalues ---    0.35429   0.36272   0.40496   0.48453   0.53430
     Eigenvalues ---    0.55961   0.56203
 RFO step:  Lambda=-9.48139029D-04 EMin= 2.10795698D-04
 Quartic linear search produced a step of  1.43172.
 Iteration  1 RMS(Cart)=  0.12694370 RMS(Int)=  0.01208529
 Iteration  2 RMS(Cart)=  0.01728119 RMS(Int)=  0.00616190
 Iteration  3 RMS(Cart)=  0.00054711 RMS(Int)=  0.00615906
 Iteration  4 RMS(Cart)=  0.00001226 RMS(Int)=  0.00615905
 Iteration  5 RMS(Cart)=  0.00000035 RMS(Int)=  0.00615905
 Variable       Old X    -DE/DX   Delta X   Delta X   Delta X     New X
                                 (Linear)    (Quad)   (Total)
    R1        2.05982   0.00042   0.00085   0.00236   0.00320   2.06302
    R2        2.05726   0.00101   0.00093   0.00675   0.00379   2.06106
    R3        2.05969  -0.00027  -0.00005  -0.00091  -0.00096   2.05873
    R4        2.87899   0.00295   0.00130   0.01642   0.01385   2.89284
    R5        4.87093   0.00003   0.08112   0.04828   0.13368   5.00461
    R6        2.07961  -0.00043   0.00001  -0.00131  -0.00130   2.07831
    R7        2.06099  -0.00001  -0.00011   0.00008  -0.00003   2.06096
    R8        2.79940   0.00106   0.00096   0.00830   0.00438   2.80377
    R9        2.04747  -0.00007  -0.00077  -0.00063  -0.00140   2.04607
   R10        2.57721   0.00210  -0.00159   0.00545  -0.00124   2.57597
   R11        1.80449   0.00218  -0.00025   0.00356   0.00331   1.80780
   R12        4.96884   0.00043   0.04348   0.03642   0.08477   5.05361
   R13        2.03609   0.00050   0.00020   0.00113   0.00133   2.03742
   R14        2.05774  -0.00612   0.00129  -0.01272  -0.01143   2.04632
   R15        2.56203   0.00003  -0.00210  -0.00063  -0.00272   2.55930
   R16        1.81245  -0.00020   0.00062  -0.00014   0.00048   1.81293
    A1        1.89098   0.00027   0.00360   0.00699   0.01035   1.90133
    A2        1.88085  -0.00013  -0.00284  -0.00793  -0.01118   1.86967
    A3        1.93630  -0.00084  -0.00258  -0.01236  -0.01131   1.92499
    A4        1.89497  -0.00039   0.00000  -0.00397  -0.00095   1.89402
    A5        1.92535   0.00046  -0.00108   0.01083   0.00549   1.93084
    A6        1.93397   0.00062   0.00294   0.00618   0.00744   1.94141
    A7        1.96602  -0.00069   0.01182   0.01069   0.02710   1.99312
    A8        1.90662  -0.00061   0.00037  -0.00776  -0.00783   1.89879
    A9        1.92238  -0.00023  -0.00086  -0.00527  -0.00397   1.91842
   A10        1.98072   0.00004  -0.00117   0.00408  -0.00025   1.98047
   A11        1.85727   0.00002   0.00027  -0.00144  -0.00161   1.85567
   A12        1.91543   0.00059   0.00014   0.00177   0.00448   1.91990
   A13        1.87728   0.00020   0.00134   0.00851   0.00925   1.88653
   A14        2.11560   0.00152   0.00525   0.01379   0.01921   2.13481
   A15        2.02027  -0.00091   0.00280  -0.00361  -0.00435   2.01592
   A16        2.05074  -0.00074   0.00430  -0.00407   0.00227   2.05301
   A17        1.91833  -0.00016   0.00435   0.01282   0.01545   1.93378
   A18        1.39759  -0.00036  -0.00556  -0.01773  -0.01871   1.37887
   A19        1.58225  -0.00015  -0.01266  -0.01496  -0.03004   1.55221
   A20        2.12673   0.00287  -0.00272   0.01323   0.01023   2.13696
   A21        1.98920   0.00271   0.00128   0.01032   0.01133   2.00053
   A22        2.09670  -0.00602   0.00036  -0.03672  -0.03662   2.06007
   A23        1.37302   0.00085  -0.01948  -0.00896  -0.03754   1.33549
   A24        1.83478  -0.00120  -0.07029  -0.06062  -0.16352   1.67126
   A25        2.41105  -0.00188  -0.08191  -0.08692  -0.17856   2.23249
   A26        1.89942   0.00044  -0.00203  -0.00345  -0.00548   1.89394
    D1       -0.93566  -0.00005  -0.01400  -0.04468  -0.05427  -0.98993
    D2       -2.97382   0.00017  -0.01259  -0.03693  -0.04611  -3.01992
    D3        1.18702  -0.00063  -0.01554  -0.04875  -0.05816   1.12886
    D4       -1.08312  -0.00006   0.00830   0.00466   0.01359  -1.06953
    D5       -3.11714   0.00040   0.00824   0.01396   0.02228  -3.09486
    D6        1.06030   0.00028   0.00794   0.00402   0.01341   1.07371
    D7        3.10448  -0.00015   0.00617  -0.00318   0.00442   3.10890
    D8        1.07046   0.00031   0.00612   0.00612   0.01311   1.08357
    D9       -1.03528   0.00019   0.00582  -0.00382   0.00424  -1.03104
   D10        1.00542  -0.00036   0.00497  -0.00933  -0.00295   1.00247
   D11       -1.02861   0.00010   0.00492  -0.00004   0.00574  -1.02286
   D12       -3.13435  -0.00002   0.00462  -0.00997  -0.00313  -3.13748
   D13       -0.27229   0.00074   0.01471   0.05994   0.06890  -0.20339
   D14        2.12081  -0.00104  -0.07870  -0.03152  -0.09620   2.02461
   D15        2.60344   0.00045  -0.03698   0.00429  -0.03103   2.57241
   D16       -1.00776  -0.00008  -0.00846   0.01682   0.01041  -0.99736
   D17       -1.54119   0.00013  -0.03721  -0.00159  -0.03803  -1.57922
   D18        1.13080  -0.00041  -0.00870   0.01093   0.00340   1.13420
   D19        0.47244   0.00058  -0.03608   0.00228  -0.03244   0.43999
   D20       -3.13877   0.00004  -0.00757   0.01481   0.00899  -3.12978
   D21       -3.03824  -0.00043   0.00882  -0.00876   0.00163  -3.03661
   D22        1.72518  -0.00017   0.02537   0.01649   0.04479   1.76997
   D23       -0.34815  -0.00031   0.03653   0.00829   0.04590  -0.30225
   D24       -1.86792  -0.00004   0.05308   0.03354   0.08906  -1.77885
   D25       -0.92726  -0.00100  -0.00482  -0.03767  -0.04119  -0.96845
   D26       -2.67410  -0.00014   0.13289   0.06258   0.19087  -2.48322
   D27       -2.84899  -0.00089  -0.01175  -0.05435  -0.06430  -2.91329
   D28        1.68736  -0.00002   0.12596   0.04589   0.16776   1.85513
   D29        2.40707   0.00050   0.13462   0.06256   0.18138   2.58844
   D30       -2.30865  -0.00006  -0.00948  -0.04185  -0.03557  -2.34422
   D31       -1.15305  -0.00015   0.13189   0.02748   0.14360  -1.00944
   D32        0.41442  -0.00070  -0.01221  -0.07694  -0.07334   0.34108
   D33        3.06794  -0.00064   0.00320  -0.03400  -0.03075   3.03719
   D34        0.31376  -0.00028   0.00663  -0.00330   0.00326   0.31703
         Item               Value     Threshold  Converged?
 Maximum Force            0.006125     0.000450     NO 
 RMS     Force            0.001306     0.000300     NO 
 Maximum Displacement     0.773494     0.001800     NO 
 RMS     Displacement     0.137562     0.001200     NO 
 Predicted change in Energy=-8.970573D-04
 GradGradGradGradGradGradGradGradGradGradGradGradGradGradGradGradGradGrad

                          Input orientation:                          
 ---------------------------------------------------------------------
 Center     Atomic      Atomic             Coordinates (Angstroms)
 Number     Number       Type             X           Y           Z
 ---------------------------------------------------------------------
      1          6           0        0.936844   -1.502016   -0.295908
      2          1           0        0.392226   -1.184826   -1.187313
      3          1           0        0.226157   -1.656322    0.516903
      4          1           0        1.407295   -2.456329   -0.530057
      5          6           0        1.979401   -0.450206    0.091637
      6          1           0        2.698349   -0.343076   -0.733705
      7          1           0        2.551671   -0.794408    0.953881
      8          6           0        1.390805    0.869922    0.426547
      9          1           0        1.828535    1.527832    1.166720
     10          8           0        0.626442    1.436426   -0.549662
     11          1           0        0.358869    2.320675   -0.301316
     12          6           0       -2.204949    0.008053    0.801611
     13          1           0       -3.132679    0.264105    1.287592
     14          1           0       -1.261029    0.462638    1.075401
     15          8           0       -2.340830   -0.466447   -0.459572
     16          1           0       -1.466816   -0.575991   -0.839669
 ---------------------------------------------------------------------
                    Distance matrix (angstroms):
                    1          2          3          4          5
     1  C    0.000000
     2  H    1.091705   0.000000
     3  H    1.090664   1.776017   0.000000
     4  H    1.089432   1.754727   1.769526   0.000000
     5  C    1.530823   2.166680   2.170123   2.176773   0.000000
     6  H    2.153533   2.496498   3.066002   2.484780   1.099797
     7  H    2.161098   3.065997   2.518305   2.504725   1.090611
     8  C    2.520736   2.797086   2.783250   3.461113   1.483693
     9  H    3.480570   3.868200   3.623357   4.350866   2.256368
    10  O    2.965667   2.707844   3.295888   3.970347   2.408556
    11  H    3.866141   3.615888   4.062462   4.896048   3.233932
    12  C    3.654548   3.481968   2.959979   4.571085   4.268823
    13  H    4.710380   4.544174   3.945096   5.596067   5.298482
    14  H    3.251307   3.250733   2.648326   4.268232   3.507343
    15  O    3.441269   2.918094   2.993113   4.244176   4.355282
    16  H    2.632638   1.986851   2.423542   3.448484   3.572053
                    6          7          8          9         10
     6  H    0.000000
     7  H    1.753044   0.000000
     8  C    2.127726   2.096589   0.000000
     9  H    2.805083   2.441521   1.082733   0.000000
    10  O    2.737389   3.308137   1.363144   2.097464   0.000000
    11  H    3.571512   4.010941   1.923372   2.223432   0.956644
    12  C    5.150031   4.826237   3.716577   4.325741   3.447167
    13  H    6.201225   5.791688   4.644386   5.121061   4.345208
    14  H    4.427043   4.016418   2.760275   3.269310   2.674255
    15  O    5.048137   5.103133   4.061550   4.899549   3.526151
    16  H    4.173018   4.405992   3.443830   4.394429   2.918159
                   11         12         13         14         15
    11  H    0.000000
    12  C    3.624615   0.000000
    13  H    4.352587   1.078157   0.000000
    14  H    2.823423   1.082864   1.894074   0.000000
    15  O    3.883486   1.354325   2.052636   2.094113   0.000000
    16  H    3.466068   1.892022   2.829505   2.188284   0.959361
                   16
    16  H    0.000000
 Stoichiometry    C4H10O2(3)
 Framework group  C1[X(C4H10O2)]
 Deg. of freedom    42
 Full point group                 C1      NOp   1
 Largest Abelian subgroup         C1      NOp   1
 Largest concise Abelian subgroup C1      NOp   1
                         Standard orientation:                         
 ---------------------------------------------------------------------
 Center     Atomic      Atomic             Coordinates (Angstroms)
 Number     Number       Type             X           Y           Z
 ---------------------------------------------------------------------
      1          6           0       -0.814414    1.543998   -0.099806
      2          1           0       -0.317107    1.293646   -1.038864
      3          1           0       -0.070288    1.577388    0.696881
      4          1           0       -1.239984    2.539909   -0.217771
      5          6           0       -1.899099    0.511657    0.218235
      6          1           0       -2.649328    0.526843   -0.585804
      7          1           0       -2.423495    0.793254    1.132098
      8          6           0       -1.372105   -0.864016    0.394722
      9          1           0       -1.820376   -1.572036    1.080339
     10          8           0       -0.671732   -1.364336   -0.662312
     11          1           0       -0.444385   -2.281887   -0.515408
     12          6           0        2.275296   -0.227949    0.718490
     13          1           0        3.203190   -0.579335    1.140350
     14          1           0        1.317620   -0.660240    0.980359
     15          8           0        2.395409    0.366980   -0.492223
     16          1           0        1.516661    0.559171   -0.825744
 ---------------------------------------------------------------------
 Rotational constants (GHZ):      4.1843351      1.7143777      1.3991792
 Standard basis: Aug-CC-pVTZ (5D, 7F)
 There are   580 symmetry adapted cartesian basis functions of A   symmetry.
 There are   506 symmetry adapted basis functions of A   symmetry.
   506 basis functions,   702 primitive gaussians,   580 cartesian basis functions
    26 alpha electrons       24 beta electrons
       nuclear repulsion energy       239.4544151864 Hartrees.
 NAtoms=   16 NActive=   16 NUniq=   16 SFac= 1.00D+00 NAtFMM=   60 NAOKFM=F Big=F
 Integral buffers will be    131072 words long.
 Raffenetti 2 integral format.
 Two-electron integral symmetry is turned on.
 Nuclear repulsion after empirical dispersion term =      239.4465390880 Hartrees.
 One-electron integrals computed using PRISM.
 NBasis=   506 RedAO= T EigKep=  6.41D-06  NBF=   506
 NBsUse=   506 1.00D-06 EigRej= -1.00D+00 NBFU=   506
 Initial guess from the checkpoint file:  "1-2-butanediol_Conf-M0028-wb97-opt-restart.chk"
 B after Tr=     0.000000    0.000000    0.000000
         Rot=    0.999938   -0.005786   -0.009099   -0.002758 Ang=  -1.28 deg.
 Initial guess <Sx>= 0.0000 <Sy>= 0.0000 <Sz>= 1.0000 <S**2>= 2.0090 S= 1.0030
 ExpMin= 2.53D-02 ExpMax= 1.53D+04 ExpMxC= 5.22D+02 IAcc=3 IRadAn=         5 AccDes= 0.00D+00
 Harris functional with IExCor= 4639 and IRadAn=       5 diagonalized for initial guess.
 HarFok:  IExCor= 4639 AccDes= 0.00D+00 IRadAn=         5 IDoV= 1 UseB2=F ITyADJ=14
 ICtDFT=  3500011 ScaDFX=  1.000000  1.000000  1.000000  1.000000
 FoFCou: FMM=F IPFlag=           0 FMFlag=      100000 FMFlg1=           0
         NFxFlg=           0 DoJE=T BraDBF=F KetDBF=T FulRan=T
         wScrn=  0.000000 ICntrl=     500 IOpCl=  0 I1Cent=   200000004 NGrid=           0
         NMat0=    1 NMatS0=      1 NMatT0=    0 NMatD0=    1 NMtDS0=    0 NMtDT0=    0
 Petite list used in FoFCou.
 Gradient too large for Newton-Raphson -- use scaled steepest descent instead.
     Accept linear search using points  3 and  4.
 Gradient too large for Newton-Raphson -- use scaled steepest descent instead.
     Accept linear search using points  1 and  2.
 Gradient too large for Newton-Raphson -- use scaled steepest descent instead.
     Minimum is close to point  2 DX=  3.60D-02 DF= -6.69D-06 DXR=  5.66D-02 DFR=  3.21D-03 which will be used.
 Gradient too large for Newton-Raphson -- use scaled steepest descent instead.
     Accept linear search using points  1 and  2.
 Gradient too large for Newton-Raphson -- use scaled steepest descent instead.
 Gradient too large for Newton-Raphson -- use scaled steepest descent instead.
     Accept linear search using points  1 and  2.
 Gradient too large for Newton-Raphson -- use scaled steepest descent instead.
 Gradient too large for Newton-Raphson -- use scaled steepest descent instead.
 Restarting incremental Fock formation.
 Gradient too large for Newton-Raphson -- use scaled steepest descent instead.
     Accept linear search using points  1 and  2.
     Minimum is close to point  2 DX= -8.86D-02 DF= -7.57D-07 DXR=  5.50D-02 DFR=  6.26D-03 which will be used.
 Gradient too large for Newton-Raphson -- use scaled steepest descent instead.
     Minimum is close to point  3 DX= -1.37D-02 DF= -4.77D-07 DXR=  7.35D-02 DFR=  5.43D-03 which will be used.
 LinEq1:  Iter=  0 NonCon=     1 RMS=5.46D-05 Max=1.74D-03 NDo=     1
 AX will form     1 AO Fock derivatives at one time.
 LinEq1:  Iter=  1 NonCon=     1 RMS=6.82D-06 Max=3.08D-04 NDo=     1
 LinEq1:  Iter=  2 NonCon=     1 RMS=1.84D-06 Max=3.14D-05 NDo=     1
 LinEq1:  Iter=  3 NonCon=     1 RMS=1.05D-06 Max=2.08D-05 NDo=     1
 LinEq1:  Iter=  4 NonCon=     1 RMS=5.38D-07 Max=1.30D-05 NDo=     1
 LinEq1:  Iter=  5 NonCon=     1 RMS=2.33D-07 Max=6.47D-06 NDo=     1
 LinEq1:  Iter=  6 NonCon=     1 RMS=9.15D-08 Max=2.76D-06 NDo=     1
 LinEq1:  Iter=  7 NonCon=     1 RMS=2.43D-08 Max=5.51D-07 NDo=     1
 LinEq1:  Iter=  8 NonCon=     1 RMS=1.05D-08 Max=2.54D-07 NDo=     1
 LinEq1:  Iter=  9 NonCon=     0 RMS=4.12D-09 Max=1.17D-07 NDo=     1
 Linear equations converged to 1.551D-08 1.551D-07 after     9 iterations.
     Accept linear search using points  1 and  2.
     Minimum is close to point  2 DX= -7.02D-05 DF= -3.98D-13 DXR=  7.02D-05 DFR=  4.85D-09 which will be used.
 LinEq1:  Iter=  0 NonCon=     1 RMS=1.07D-07 Max=2.10D-06 NDo=     1
 LinEq1:  Iter=  1 NonCon=     1 RMS=6.57D-08 Max=1.82D-06 NDo=     1
 LinEq1:  Iter=  2 NonCon=     1 RMS=2.23D-08 Max=3.51D-07 NDo=     1
 LinEq1:  Iter=  3 NonCon=     1 RMS=1.04D-08 Max=2.83D-07 NDo=     1
 LinEq1:  Iter=  4 NonCon=     1 RMS=2.76D-09 Max=5.28D-08 NDo=     1
 LinEq1:  Iter=  5 NonCon=     1 RMS=1.07D-09 Max=3.17D-08 NDo=     1
 LinEq1:  Iter=  6 NonCon=     1 RMS=4.30D-10 Max=8.98D-09 NDo=     1
 LinEq1:  Iter=  7 NonCon=     1 RMS=1.90D-10 Max=2.96D-09 NDo=     1
 LinEq1:  Iter=  8 NonCon=     0 RMS=9.81D-11 Max=1.62D-09 NDo=     1
 Linear equations converged to 1.720D-10 1.720D-09 after     8 iterations.
 SCF Done:  E(UwB97XD) =  -308.786104700     a.u. after   13 cycles
            Convg  =    0.7935D-08                    45 Fock formations.
              S**2 =  2.0087                  -V/T =  2.0060
 <Sx>= 0.0000 <Sy>= 0.0000 <Sz>= 1.0000 <S**2>= 2.0087 S= 1.0029
 <L.S>= 0.000000000000E+00
 Annihilation of the first spin contaminant:
 S**2 before annihilation     2.0087,   after     2.0000
 Calling FoFJK, ICntrl=      2127 FMM=F ISym2X=0 I1Cent= 0 IOpClX= 1 NMat=1 NMatS=1 NMatT=0.
 ***** Axes restored to original set *****
 -------------------------------------------------------------------
 Center     Atomic                   Forces (Hartrees/Bohr)
 Number     Number              X              Y              Z
 -------------------------------------------------------------------
      1        6           0.000464733    0.000675652    0.000294839
      2        1           0.000908600   -0.000487752   -0.000359349
      3        1          -0.000226720   -0.000475863   -0.000606455
      4        1           0.000153796    0.000196011    0.000251458
      5        6           0.000121005    0.000958266   -0.000684747
      6        1          -0.000206387   -0.000296788    0.000057363
      7        1          -0.000375756    0.000193087    0.000098563
      8        6           0.000142906   -0.001766855    0.003844303
      9        1           0.000535526    0.000362955   -0.000976069
     10        8          -0.000217835   -0.000092329   -0.004136168
     11        1          -0.000324324   -0.000304883    0.001006748
     12        6           0.001087935    0.000812246    0.000949211
     13        1          -0.000115178   -0.000075797   -0.000246682
     14        1          -0.001102087   -0.000364982    0.001388597
     15        8          -0.000459881   -0.000163938   -0.000453244
     16        1          -0.000386332    0.000830970   -0.000428367
 -------------------------------------------------------------------
 Cartesian Forces:  Max     0.004136168 RMS     0.001017368

 GradGradGradGradGradGradGradGradGradGradGradGradGradGradGradGradGradGrad
 Berny optimization.
 Using GEDIIS/GDIIS optimizer.
 FormGI is forming the generalized inverse of G from B-inverse, IUseBI=4.
 Internal  Forces:  Max     0.001989665 RMS     0.000663915
 Search for a local minimum.
 Step number   6 out of a maximum of   86
 All quantities printed in internal units (Hartrees-Bohrs-Radians)
 Mixed Optimization -- En-DIIS/RFO-DIIS
 Update second derivatives using D2CorX and points    5    6
 DE= -7.89D-04 DEPred=-8.97D-04 R= 8.79D-01
 TightC=F SS=  1.41D+00  RLast= 5.11D-01 DXNew= 1.4270D+00 1.5331D+00
 Trust test= 8.79D-01 RLast= 5.11D-01 DXMaxT set to 1.43D+00
 ITU=  1  1  1  1  1  0
 Use linear search instead of GDIIS.
     Eigenvalues ---    0.00201   0.00329   0.00542   0.00695   0.01382
     Eigenvalues ---    0.01588   0.02036   0.02228   0.02408   0.03635
     Eigenvalues ---    0.03954   0.04114   0.05108   0.05556   0.06001
     Eigenvalues ---    0.06783   0.07255   0.09417   0.10789   0.11240
     Eigenvalues ---    0.12581   0.13857   0.14396   0.15128   0.15925
     Eigenvalues ---    0.16087   0.17221   0.17768   0.28734   0.32929
     Eigenvalues ---    0.33612   0.34045   0.34720   0.34832   0.34889
     Eigenvalues ---    0.35437   0.36270   0.36681   0.48399   0.53496
     Eigenvalues ---    0.55797   0.56065
 RFO step:  Lambda=-1.53750648D-03 EMin= 2.00616406D-03
 Quartic linear search produced a step of -0.09208.
 Iteration  1 RMS(Cart)=  0.12862957 RMS(Int)=  0.01103826
 Iteration  2 RMS(Cart)=  0.01945687 RMS(Int)=  0.00087264
 Iteration  3 RMS(Cart)=  0.00040723 RMS(Int)=  0.00084015
 Iteration  4 RMS(Cart)=  0.00000033 RMS(Int)=  0.00084015
 Variable       Old X    -DE/DX   Delta X   Delta X   Delta X     New X
                                 (Linear)    (Quad)   (Total)
    R1        2.06302  -0.00030  -0.00029   0.00243   0.00214   2.06516
    R2        2.06106   0.00018  -0.00035   0.00981   0.00970   2.07076
    R3        2.05873  -0.00016   0.00009  -0.00176  -0.00167   2.05706
    R4        2.89284  -0.00084  -0.00128   0.02758   0.02659   2.91942
    R5        5.00461   0.00094  -0.01231   0.03486   0.02223   5.02684
    R6        2.07831  -0.00021   0.00012  -0.00220  -0.00208   2.07624
    R7        2.06096  -0.00018   0.00000   0.00040   0.00041   2.06136
    R8        2.80377  -0.00104  -0.00040   0.01112   0.01109   2.81486
    R9        2.04607  -0.00023   0.00013   0.00002   0.00015   2.04622
   R10        2.57597   0.00199   0.00011   0.00858   0.00903   2.58500
   R11        1.80780   0.00007  -0.00030   0.00764   0.00734   1.81513
   R12        5.05361   0.00077  -0.00781   0.00907   0.00094   5.05455
   R13        2.03742  -0.00003  -0.00012   0.00213   0.00201   2.03943
   R14        2.04632  -0.00065   0.00105  -0.02545  -0.02440   2.02192
   R15        2.55930   0.00067   0.00025   0.00102   0.00128   2.56058
   R16        1.81293  -0.00028  -0.00004  -0.00195  -0.00199   1.81094
    A1        1.90133   0.00058  -0.00095   0.00942   0.00866   1.90999
    A2        1.86967  -0.00013   0.00103  -0.01601  -0.01511   1.85455
    A3        1.92499  -0.00032   0.00104  -0.01686  -0.01611   1.90888
    A4        1.89402   0.00014   0.00009  -0.00609  -0.00567   1.88835
    A5        1.93084  -0.00029  -0.00051   0.02402   0.02259   1.95343
    A6        1.94141   0.00004  -0.00069   0.00454   0.00438   1.94578
    A7        1.99312   0.00085  -0.00250   0.01786   0.01202   2.00514
    A8        1.89879  -0.00057   0.00072  -0.01731  -0.01622   1.88258
    A9        1.91842   0.00048   0.00037  -0.00729  -0.00676   1.91166
   A10        1.98047  -0.00017   0.00002   0.00996   0.00871   1.98918
   A11        1.85567   0.00011   0.00015  -0.00517  -0.00534   1.85033
   A12        1.91990   0.00061  -0.00041   0.00565   0.00585   1.92576
   A13        1.88653  -0.00044  -0.00085   0.01338   0.01275   1.89928
   A14        2.13481  -0.00007  -0.00177   0.01845   0.01671   2.15152
   A15        2.01592  -0.00002   0.00040  -0.01039  -0.00949   2.00643
   A16        2.05301  -0.00009  -0.00021  -0.01309  -0.01364   2.03937
   A17        1.93378  -0.00119  -0.00142   0.01705   0.01548   1.94926
   A18        1.37887  -0.00048   0.00172  -0.02658  -0.02626   1.35262
   A19        1.55221  -0.00096   0.00277  -0.01751  -0.01338   1.53883
   A20        2.13696   0.00013  -0.00094   0.02245   0.02016   2.15713
   A21        2.00053  -0.00098  -0.00104   0.00916   0.00695   2.00748
   A22        2.06007   0.00062   0.00337  -0.06711  -0.06490   1.99517
   A23        1.33549  -0.00073   0.00346  -0.00862  -0.00626   1.32923
   A24        1.67126   0.00131   0.01506  -0.03417  -0.01618   1.65508
   A25        2.23249  -0.00078   0.01644  -0.06331  -0.04613   2.18635
   A26        1.89394   0.00045   0.00050  -0.00232  -0.00181   1.89213
    D1       -0.98993  -0.00040   0.00500  -0.10485  -0.10022  -1.09015
    D2       -3.01992  -0.00064   0.00425  -0.08760  -0.08382  -3.10374
    D3        1.12886  -0.00060   0.00535  -0.10448  -0.10003   1.02883
    D4       -1.06953   0.00036  -0.00125   0.01554   0.01421  -1.05532
    D5       -3.09486   0.00028  -0.00205   0.03567   0.03322  -3.06165
    D6        1.07371   0.00061  -0.00123   0.01690   0.01569   1.08940
    D7        3.10890   0.00002  -0.00041  -0.00085  -0.00065   3.10825
    D8        1.08357  -0.00006  -0.00121   0.01927   0.01835   1.10192
    D9       -1.03104   0.00027  -0.00039   0.00051   0.00082  -1.03022
   D10        1.00247   0.00002   0.00027  -0.01241  -0.01203   0.99045
   D11       -1.02286  -0.00006  -0.00053   0.00771   0.00698  -1.01588
   D12       -3.13748   0.00026   0.00029  -0.01105  -0.01055   3.13516
   D13       -0.20339   0.00124  -0.00634   0.12466   0.11870  -0.08469
   D14        2.02461   0.00019   0.00886   0.06764   0.07531   2.09992
   D15        2.57241   0.00086   0.00286   0.06795   0.07048   2.64289
   D16       -0.99736   0.00039  -0.00096   0.05139   0.05049  -0.94687
   D17       -1.57922   0.00046   0.00350   0.05668   0.05989  -1.51933
   D18        1.13420  -0.00001  -0.00031   0.04012   0.03991   1.17410
   D19        0.43999   0.00067   0.00299   0.06106   0.06396   0.50395
   D20       -3.12978   0.00020  -0.00083   0.04450   0.04397  -3.08580
   D21       -3.03661  -0.00002  -0.00015  -0.02008  -0.02129  -3.05790
   D22        1.76997   0.00095  -0.00412   0.01365   0.00822   1.77819
   D23       -0.30225  -0.00046  -0.00423  -0.02773  -0.03218  -0.33443
   D24       -1.77885   0.00051  -0.00820   0.00600  -0.00267  -1.78153
   D25       -0.96845  -0.00032   0.00379  -0.07791  -0.07379  -1.04225
   D26       -2.48322  -0.00167  -0.01757  -0.04466  -0.06171  -2.54494
   D27       -2.91329   0.00064   0.00592  -0.10169  -0.09577  -3.00906
   D28        1.85513  -0.00070  -0.01545  -0.06844  -0.08369   1.77144
   D29        2.58844  -0.00059  -0.01670  -0.12775  -0.14283   2.44561
   D30       -2.34422  -0.00044   0.00328  -0.16068  -0.15905  -2.50328
   D31       -1.00944  -0.00141  -0.01322  -0.21578  -0.22735  -1.23680
   D32        0.34108  -0.00127   0.00675  -0.24871  -0.24358   0.09750
   D33        3.03719  -0.00107   0.00283  -0.09359  -0.09016   2.94703
   D34        0.31703  -0.00055  -0.00030  -0.01771  -0.01861   0.29842
         Item               Value     Threshold  Converged?
 Maximum Force            0.001990     0.000450     NO 
 RMS     Force            0.000664     0.000300     NO 
 Maximum Displacement     0.814481     0.001800     NO 
 RMS     Displacement     0.141046     0.001200     NO 
 Predicted change in Energy=-9.861483D-04
 GradGradGradGradGradGradGradGradGradGradGradGradGradGradGradGradGradGrad

                          Input orientation:                          
 ---------------------------------------------------------------------
 Center     Atomic      Atomic             Coordinates (Angstroms)
 Number     Number       Type             X           Y           Z
 ---------------------------------------------------------------------
      1          6           0        0.975270   -1.559879   -0.280797
      2          1           0        0.486399   -1.273634   -1.215334
      3          1           0        0.215976   -1.728692    0.491051
      4          1           0        1.477028   -2.505831   -0.476639
      5          6           0        1.980264   -0.460593    0.129386
      6          1           0        2.726896   -0.370658   -0.671606
      7          1           0        2.528047   -0.780090    1.016942
      8          6           0        1.352198    0.862165    0.402579
      9          1           0        1.766899    1.585316    1.093633
     10          8           0        0.573110    1.351367   -0.609800
     11          1           0        0.252591    2.235713   -0.415353
     12          6           0       -2.176045   -0.039300    0.843553
     13          1           0       -3.086504    0.093665    1.407555
     14          1           0       -1.241993    0.407496    1.113220
     15          8           0       -2.347688   -0.212028   -0.489386
     16          1           0       -1.492158   -0.144986   -0.915915
 ---------------------------------------------------------------------
                    Distance matrix (angstroms):
                    1          2          3          4          5
     1  C    0.000000
     2  H    1.092836   0.000000
     3  H    1.095798   1.786604   0.000000
     4  H    1.088550   1.745087   1.769356   0.000000
     5  C    1.544893   2.168165   2.202632   2.191692   0.000000
     6  H    2.152945   2.476052   3.082328   2.481764   1.098697
     7  H    2.168713   3.065122   2.553836   2.512690   1.090826
     8  C    2.544676   2.815828   2.830436   3.483103   1.489561
     9  H    3.522497   3.891607   3.708250   4.391727   2.271793
    10  O    2.957250   2.695333   3.290316   3.963934   2.410327
    11  H    3.866120   3.606958   4.066868   4.897473   3.248332
    12  C    3.675201   3.584857   2.949588   4.601263   4.238210
    13  H    4.699228   4.638392   3.881667   5.579730   5.254812
    14  H    3.275683   3.351969   2.660088   4.290478   3.479145
    15  O    3.591972   3.112243   3.135905   4.459837   4.379022
    16  H    2.914361   2.297430   2.721287   3.818720   3.640052
                    6          7          8          9         10
     6  H    0.000000
     7  H    1.748820   0.000000
     8  C    2.136240   2.111176   0.000000
     9  H    2.804193   2.486036   1.082811   0.000000
    10  O    2.758257   3.318309   1.367921   2.093214   0.000000
    11  H    3.602918   4.040326   1.940305   2.234543   0.960526
    12  C    5.142406   4.765219   3.668187   4.271852   3.406471
    13  H    6.191456   5.695543   4.615479   5.087149   4.363978
    14  H    4.420770   3.953838   2.727923   3.231265   2.674751
    15  O    5.080332   5.134639   3.954574   4.760906   3.315082
    16  H    4.232143   4.505702   3.292893   4.201629   2.568679
                   11         12         13         14         15
    11  H    0.000000
    12  C    3.557921   0.000000
    13  H    4.365881   1.079219   0.000000
    14  H    2.812952   1.069953   1.894028   0.000000
    15  O    3.571887   1.354999   2.058562   2.043213   0.000000
    16  H    2.993734   1.890661   2.827968   2.117832   0.958308
                   16
    16  H    0.000000
 Stoichiometry    C4H10O2(3)
 Framework group  C1[X(C4H10O2)]
 Deg. of freedom    42
 Full point group                 C1      NOp   1
 Largest Abelian subgroup         C1      NOp   1
 Largest concise Abelian subgroup C1      NOp   1
                         Standard orientation:                         
 ---------------------------------------------------------------------
 Center     Atomic      Atomic             Coordinates (Angstroms)
 Number     Number       Type             X           Y           Z
 ---------------------------------------------------------------------
      1          6           0       -0.969275    1.537241   -0.180746
      2          1           0       -0.507363    1.292271   -1.140390
      3          1           0       -0.187309    1.695989    0.570320
      4          1           0       -1.495796    2.478623   -0.327435
      5          6           0       -1.937970    0.404481    0.225675
      6          1           0       -2.709824    0.325778   -0.552261
      7          1           0       -2.461011    0.683022    1.141505
      8          6           0       -1.275243   -0.913380    0.432618
      9          1           0       -1.651766   -1.667436    1.112404
     10          8           0       -0.522067   -1.352589   -0.621436
     11          1           0       -0.177892   -2.236101   -0.467943
     12          6           0        2.247862    0.045502    0.784578
     13          1           0        3.179601   -0.087292    1.312726
     14          1           0        1.332516   -0.429145    1.070327
     15          8           0        2.370152    0.265824   -0.546785
     16          1           0        1.501922    0.195339   -0.946238
 ---------------------------------------------------------------------
 Rotational constants (GHZ):      4.2056981      1.7194884      1.4280133
 Standard basis: Aug-CC-pVTZ (5D, 7F)
 There are   580 symmetry adapted cartesian basis functions of A   symmetry.
 There are   506 symmetry adapted basis functions of A   symmetry.
   506 basis functions,   702 primitive gaussians,   580 cartesian basis functions
    26 alpha electrons       24 beta electrons
       nuclear repulsion energy       239.6731737093 Hartrees.
 NAtoms=   16 NActive=   16 NUniq=   16 SFac= 1.00D+00 NAtFMM=   60 NAOKFM=F Big=F
 Integral buffers will be    131072 words long.
 Raffenetti 2 integral format.
 Two-electron integral symmetry is turned on.
 Nuclear repulsion after empirical dispersion term =      239.6652625232 Hartrees.
 One-electron integrals computed using PRISM.
 NBasis=   506 RedAO= T EigKep=  6.98D-06  NBF=   506
 NBsUse=   506 1.00D-06 EigRej= -1.00D+00 NBFU=   506
 Initial guess from the checkpoint file:  "1-2-butanediol_Conf-M0028-wb97-opt-restart.chk"
 B after Tr=     0.000000    0.000000    0.000000
         Rot=    0.999050    0.033249    0.001339   -0.028126 Ang=   4.99 deg.
 Initial guess <Sx>= 0.0000 <Sy>= 0.0000 <Sz>= 1.0000 <S**2>= 2.0091 S= 1.0030
 ExpMin= 2.53D-02 ExpMax= 1.53D+04 ExpMxC= 5.22D+02 IAcc=3 IRadAn=         5 AccDes= 0.00D+00
 Harris functional with IExCor= 4639 and IRadAn=       5 diagonalized for initial guess.
 HarFok:  IExCor= 4639 AccDes= 0.00D+00 IRadAn=         5 IDoV= 1 UseB2=F ITyADJ=14
 ICtDFT=  3500011 ScaDFX=  1.000000  1.000000  1.000000  1.000000
 FoFCou: FMM=F IPFlag=           0 FMFlag=      100000 FMFlg1=           0
         NFxFlg=           0 DoJE=T BraDBF=F KetDBF=T FulRan=T
         wScrn=  0.000000 ICntrl=     500 IOpCl=  0 I1Cent=   200000004 NGrid=           0
         NMat0=    1 NMatS0=      1 NMatT0=    0 NMatD0=    1 NMtDS0=    0 NMtDT0=    0
 Petite list used in FoFCou.
 Gradient too large for Newton-Raphson -- use scaled steepest descent instead.
     Accept linear search using points  3 and  4.
 Gradient too large for Newton-Raphson -- use scaled steepest descent instead.
     Accept linear search using points  1 and  2.
 Gradient too large for Newton-Raphson -- use scaled steepest descent instead.
     Accept linear search using points  1 and  2.
 Gradient too large for Newton-Raphson -- use scaled steepest descent instead.
 Gradient too large for Newton-Raphson -- use scaled steepest descent instead.
     Accept linear search using points  1 and  2.
 Gradient too large for Newton-Raphson -- use scaled steepest descent instead.
 Gradient too large for Newton-Raphson -- use scaled steepest descent instead.
 Restarting incremental Fock formation.
 Gradient too large for Newton-Raphson -- use scaled steepest descent instead.
     Minimum is close to point  3 DX=  9.22D-02 DF= -1.69D-06 DXR=  7.73D-02 DFR=  6.02D-03 which will be used.
 Gradient too large for Newton-Raphson -- use scaled steepest descent instead.
     Minimum is close to point  3 DX=  9.95D-03 DF= -3.42D-07 DXR=  4.74D-02 DFR=  2.25D-03 which will be used.
 Gradient too large for Newton-Raphson -- use scaled steepest descent instead.
 Gradient too large for Newton-Raphson -- use scaled steepest descent instead.
     Minimum is close to point  3 DX= -2.12D-03 DF= -1.12D-08 DXR=  1.07D-02 DFR=  1.15D-04 which will be used.
 Gradient too large for Newton-Raphson -- use scaled steepest descent instead.
     Accept linear search using points  1 and  2.
 Gradient too large for Newton-Raphson -- use scaled steepest descent instead.
     Minimum is close to point  3 DX= -3.65D-04 DF= -1.61D-10 DXR=  1.83D-03 DFR=  3.35D-06 which will be used.
 LinEq1:  Iter=  0 NonCon=     1 RMS=7.20D-05 Max=2.48D-03 NDo=     1
 AX will form     1 AO Fock derivatives at one time.
 LinEq1:  Iter=  1 NonCon=     1 RMS=9.96D-06 Max=2.88D-04 NDo=     1
 LinEq1:  Iter=  2 NonCon=     1 RMS=3.95D-06 Max=8.76D-05 NDo=     1
 LinEq1:  Iter=  3 NonCon=     1 RMS=1.79D-06 Max=6.35D-05 NDo=     1
 LinEq1:  Iter=  4 NonCon=     1 RMS=1.05D-06 Max=3.68D-05 NDo=     1
 LinEq1:  Iter=  5 NonCon=     1 RMS=3.02D-07 Max=1.01D-05 NDo=     1
 LinEq1:  Iter=  6 NonCon=     1 RMS=9.50D-08 Max=2.61D-06 NDo=     1
 LinEq1:  Iter=  7 NonCon=     1 RMS=2.97D-08 Max=7.93D-07 NDo=     1
 LinEq1:  Iter=  8 NonCon=     1 RMS=1.44D-08 Max=4.19D-07 NDo=     1
 LinEq1:  Iter=  9 NonCon=     1 RMS=6.02D-09 Max=1.63D-07 NDo=     1
 LinEq1:  Iter= 10 NonCon=     0 RMS=3.43D-09 Max=1.17D-07 NDo=     1
 Linear equations converged to 1.551D-08 1.551D-07 after    10 iterations.
     Accept linear search using points  1 and  2.
     Minimum is close to point  2 DX= -7.83D-05 DF= -7.96D-13 DXR=  7.83D-05 DFR=  6.04D-09 which will be used.
 LinEq1:  Iter=  0 NonCon=     1 RMS=2.65D-07 Max=4.85D-06 NDo=     1
 LinEq1:  Iter=  1 NonCon=     1 RMS=1.94D-07 Max=4.69D-06 NDo=     1
 LinEq1:  Iter=  2 NonCon=     1 RMS=6.74D-08 Max=2.01D-06 NDo=     1
 LinEq1:  Iter=  3 NonCon=     1 RMS=3.02D-08 Max=7.73D-07 NDo=     1
 LinEq1:  Iter=  4 NonCon=     1 RMS=8.33D-09 Max=1.60D-07 NDo=     1
 LinEq1:  Iter=  5 NonCon=     1 RMS=2.22D-09 Max=5.54D-08 NDo=     1
 LinEq1:  Iter=  6 NonCon=     1 RMS=7.22D-10 Max=1.32D-08 NDo=     1
 LinEq1:  Iter=  7 NonCon=     1 RMS=4.62D-10 Max=9.73D-09 NDo=     1
 LinEq1:  Iter=  8 NonCon=     0 RMS=1.52D-10 Max=2.82D-09 NDo=     1
 Linear equations converged to 4.835D-10 4.835D-09 after     8 iterations.
 SCF Done:  E(UwB97XD) =  -308.786768183     a.u. after   16 cycles
            Convg  =    0.2084D-07                    55 Fock formations.
              S**2 =  2.0086                  -V/T =  2.0061
 <Sx>= 0.0000 <Sy>= 0.0000 <Sz>= 1.0000 <S**2>= 2.0086 S= 1.0029
 <L.S>= 0.000000000000E+00
 Annihilation of the first spin contaminant:
 S**2 before annihilation     2.0086,   after     2.0000
 Calling FoFJK, ICntrl=      2127 FMM=F ISym2X=0 I1Cent= 0 IOpClX= 1 NMat=1 NMatS=1 NMatT=0.
 ***** Axes restored to original set *****
 -------------------------------------------------------------------
 Center     Atomic                   Forces (Hartrees/Bohr)
 Number     Number              X              Y              Z
 -------------------------------------------------------------------
      1        6           0.000517126    0.005899613   -0.000151609
      2        1          -0.001638181   -0.000913769    0.002185908
      3        1           0.002252216    0.002083363   -0.003173134
      4        1           0.002251883    0.000229192    0.001411826
      5        6          -0.003803809   -0.003928417    0.000082367
      6        1           0.000115161    0.000864643   -0.000316951
      7        1          -0.000677397    0.001757846    0.000683609
      8        6          -0.001060505   -0.003643899    0.000816611
      9        1           0.001381918   -0.001008737   -0.000440314
     10        8          -0.002720415    0.001373172   -0.003860823
     11        1           0.002287389   -0.003783164    0.001628274
     12        6          -0.001815797   -0.000405078   -0.006176406
     13        1           0.000486280   -0.000329059   -0.000326692
     14        1           0.006024691    0.003213424    0.010377765
     15        8          -0.005546857   -0.002226600   -0.001984485
     16        1           0.001946297    0.000817470   -0.000755945
 -------------------------------------------------------------------
 Cartesian Forces:  Max     0.010377765 RMS     0.002924140

 GradGradGradGradGradGradGradGradGradGradGradGradGradGradGradGradGradGrad
 Berny optimization.
 Using GEDIIS/GDIIS optimizer.
 FormGI is forming the generalized inverse of G from B-inverse, IUseBI=4.
 Internal  Forces:  Max     0.007528494 RMS     0.002027101
 Search for a local minimum.
 Step number   7 out of a maximum of   86
 All quantities printed in internal units (Hartrees-Bohrs-Radians)
 Mixed Optimization -- RFO/linear search
 Update second derivatives using D2CorX and points    6    7
 DE= -6.63D-04 DEPred=-9.86D-04 R= 6.73D-01
 TightC=F SS=  1.41D+00  RLast= 5.22D-01 DXNew= 2.4000D+00 1.5668D+00
 Trust test= 6.73D-01 RLast= 5.22D-01 DXMaxT set to 1.57D+00
 ITU=  1  1  1  1  1  1  0
 Use linear search instead of GDIIS.
     Eigenvalues ---    0.00153   0.00389   0.00604   0.00755   0.01524
     Eigenvalues ---    0.01701   0.02049   0.02166   0.02512   0.03569
     Eigenvalues ---    0.03878   0.04144   0.05126   0.05677   0.05959
     Eigenvalues ---    0.06902   0.07570   0.09886   0.10840   0.11389
     Eigenvalues ---    0.12884   0.13766   0.14858   0.14991   0.15912
     Eigenvalues ---    0.16035   0.17287   0.18525   0.29927   0.32896
     Eigenvalues ---    0.33734   0.34679   0.34799   0.34877   0.35278
     Eigenvalues ---    0.35626   0.36268   0.40825   0.47990   0.53826
     Eigenvalues ---    0.56051   0.57985
 RFO step:  Lambda=-1.77996890D-03 EMin= 1.53047727D-03
 Quartic linear search produced a step of -0.17564.
 Iteration  1 RMS(Cart)=  0.11597267 RMS(Int)=  0.00713865
 Iteration  2 RMS(Cart)=  0.00882656 RMS(Int)=  0.00279237
 Iteration  3 RMS(Cart)=  0.00010686 RMS(Int)=  0.00279189
 Iteration  4 RMS(Cart)=  0.00000102 RMS(Int)=  0.00279189
 Iteration  5 RMS(Cart)=  0.00000001 RMS(Int)=  0.00279189
 Variable       Old X    -DE/DX   Delta X   Delta X   Delta X     New X
                                 (Linear)    (Quad)   (Total)
    R1        2.06516  -0.00138  -0.00038  -0.00030  -0.00068   2.06448
    R2        2.07076  -0.00369  -0.00170   0.00212  -0.00169   2.06907
    R3        2.05706   0.00058   0.00029  -0.00027   0.00003   2.05709
    R4        2.91942  -0.00684  -0.00467   0.00388  -0.00223   2.91719
    R5        5.02684  -0.00074  -0.00390   0.17995   0.17748   5.20431
    R6        2.07624   0.00038   0.00036  -0.00073  -0.00037   2.07587
    R7        2.06136  -0.00030  -0.00007  -0.00071  -0.00078   2.06058
    R8        2.81486  -0.00502  -0.00195  -0.00303  -0.00689   2.80797
    R9        2.04622  -0.00043  -0.00003  -0.00229  -0.00231   2.04390
   R10        2.58500   0.00062  -0.00159   0.00455   0.00043   2.58542
   R11        1.81513  -0.00392  -0.00129   0.00035  -0.00094   1.81420
   R12        5.05455  -0.00100  -0.00016   0.05255   0.05494   5.10948
   R13        2.03943  -0.00062  -0.00035   0.00094   0.00059   2.04001
   R14        2.02192   0.00753   0.00429  -0.00331   0.00097   2.02289
   R15        2.56058   0.00333  -0.00022   0.00076   0.00054   2.56111
   R16        1.81094   0.00213   0.00035   0.00200   0.00235   1.81329
    A1        1.90999  -0.00150  -0.00152   0.00494   0.00328   1.91327
    A2        1.85455   0.00095   0.00265  -0.00636  -0.00397   1.85058
    A3        1.90888   0.00185   0.00283  -0.00201   0.00259   1.91147
    A4        1.88835   0.00073   0.00100  -0.00233   0.00058   1.88893
    A5        1.95343   0.00011  -0.00397   0.01001   0.00336   1.95679
    A6        1.94578  -0.00213  -0.00077  -0.00492  -0.00615   1.93964
    A7        2.00514   0.00102  -0.00211   0.03528   0.03257   2.03771
    A8        1.88258   0.00042   0.00285  -0.00723  -0.00462   1.87796
    A9        1.91166   0.00127   0.00119   0.00250   0.00511   1.91676
   A10        1.98918  -0.00029  -0.00153   0.00001  -0.00353   1.98565
   A11        1.85033   0.00024   0.00094   0.00187   0.00260   1.85293
   A12        1.92576  -0.00060  -0.00103   0.00460   0.00511   1.93087
   A13        1.89928  -0.00098  -0.00224  -0.00157  -0.00413   1.89514
   A14        2.15152  -0.00184  -0.00294   0.00782   0.00536   2.15688
   A15        2.00643   0.00014   0.00167  -0.00130  -0.00166   2.00478
   A16        2.03937   0.00129   0.00240  -0.00268   0.00123   2.04060
   A17        1.94926  -0.00185  -0.00272  -0.00511  -0.00864   1.94061
   A18        1.35262  -0.00090   0.00461  -0.03853  -0.03256   1.32006
   A19        1.53883  -0.00110   0.00235  -0.03532  -0.03410   1.50473
   A20        2.15713  -0.00197  -0.00354   0.00059  -0.00291   2.15422
   A21        2.00748  -0.00283  -0.00122  -0.00430  -0.00551   2.00196
   A22        1.99517   0.00550   0.01140  -0.02022  -0.00880   1.98637
   A23        1.32923  -0.00210   0.00110  -0.05104  -0.05390   1.27534
   A24        1.65508   0.00096   0.00284  -0.11566  -0.12463   1.53045
   A25        2.18635  -0.00458   0.00810  -0.19064  -0.18486   2.00149
   A26        1.89213  -0.00054   0.00032  -0.00297  -0.00265   1.88948
    D1       -1.09015  -0.00146   0.01760  -0.13206  -0.11222  -1.20237
    D2       -3.10374  -0.00218   0.01472  -0.12586  -0.10957   3.06988
    D3        1.02883  -0.00008   0.01757  -0.12460  -0.10442   0.92441
    D4       -1.05532  -0.00022  -0.00250   0.03589   0.03370  -1.02162
    D5       -3.06165  -0.00140  -0.00583   0.03630   0.03048  -3.03117
    D6        1.08940  -0.00088  -0.00276   0.03646   0.03450   1.12390
    D7        3.10825   0.00033   0.00011   0.02444   0.02552   3.13377
    D8        1.10192  -0.00085  -0.00322   0.02485   0.02230   1.12422
    D9       -1.03022  -0.00033  -0.00014   0.02502   0.02632  -1.00390
   D10        0.99045   0.00082   0.00211   0.02387   0.02677   1.01722
   D11       -1.01588  -0.00036  -0.00123   0.02428   0.02355  -0.99233
   D12        3.13516   0.00016   0.00185   0.02445   0.02757  -3.12045
   D13       -0.08469   0.00161  -0.02085   0.13788   0.11488   0.03020
   D14        2.09992  -0.00320  -0.01323  -0.02736  -0.03322   2.06670
   D15        2.64289   0.00066  -0.01238   0.01584   0.00443   2.64731
   D16       -0.94687   0.00001  -0.00887   0.02441   0.01693  -0.92994
   D17       -1.51933   0.00056  -0.01052   0.00987  -0.00028  -1.51960
   D18        1.17410  -0.00009  -0.00701   0.01844   0.01222   1.18633
   D19        0.50395  -0.00006  -0.01123   0.01378   0.00332   0.50727
   D20       -3.08580  -0.00071  -0.00772   0.02235   0.01582  -3.06999
   D21       -3.05790   0.00062   0.00374   0.01579   0.02014  -3.03775
   D22        1.77819   0.00172  -0.00144   0.07010   0.06969   1.84788
   D23       -0.33443  -0.00080   0.00565   0.02658   0.03295  -0.30147
   D24       -1.78153   0.00030   0.00047   0.08090   0.08250  -1.69903
   D25       -1.04225   0.00035   0.01296  -0.06584  -0.05008  -1.09232
   D26       -2.54494  -0.00069   0.01084   0.06064   0.06916  -2.47578
   D27       -3.00906   0.00186   0.01682  -0.07443  -0.05564  -3.06470
   D28        1.77144   0.00082   0.01470   0.05205   0.06359   1.83503
   D29        2.44561  -0.00009   0.02509  -0.05397  -0.03692   2.40869
   D30       -2.50328  -0.00161   0.02794  -0.18248  -0.14655  -2.64982
   D31       -1.23680   0.00068   0.03993  -0.10407  -0.07214  -1.30894
   D32        0.09750  -0.00084   0.04278  -0.23259  -0.18177  -0.08426
   D33        2.94703  -0.00019   0.01584  -0.07562  -0.05984   2.88719
   D34        0.29842  -0.00089   0.00327  -0.03209  -0.02876   0.26966
         Item               Value     Threshold  Converged?
 Maximum Force            0.007528     0.000450     NO 
 RMS     Force            0.002027     0.000300     NO 
 Maximum Displacement     0.604786     0.001800     NO 
 RMS     Displacement     0.117016     0.001200     NO 
 Predicted change in Energy=-1.062591D-03
 GradGradGradGradGradGradGradGradGradGradGradGradGradGradGradGradGradGrad

                          Input orientation:                          
 ---------------------------------------------------------------------
 Center     Atomic      Atomic             Coordinates (Angstroms)
 Number     Number       Type             X           Y           Z
 ---------------------------------------------------------------------
      1          6           0        0.982394   -1.600149   -0.280784
      2          1           0        0.523317   -1.359153   -1.242384
      3          1           0        0.201353   -1.761397    0.469409
      4          1           0        1.512487   -2.539497   -0.427754
      5          6           0        1.953409   -0.470654    0.124705
      6          1           0        2.705682   -0.377991   -0.670408
      7          1           0        2.497405   -0.756339    1.025509
      8          6           0        1.285828    0.834277    0.368487
      9          1           0        1.667538    1.583698    1.048556
     10          8           0        0.490716    1.273697   -0.654517
     11          1           0        0.160527    2.158479   -0.481905
     12          6           0       -2.121894   -0.046774    0.863377
     13          1           0       -3.073970   -0.046306    1.372232
     14          1           0       -1.250916    0.447529    1.241484
     15          8           0       -2.202715   -0.054442   -0.489472
     16          1           0       -1.340872    0.175053   -0.843444
 ---------------------------------------------------------------------
                    Distance matrix (angstroms):
                    1          2          3          4          5
     1  C    0.000000
     2  H    1.092477   0.000000
     3  H    1.094904   1.787650   0.000000
     4  H    1.088565   1.742209   1.769015   0.000000
     5  C    1.543713   2.168762   2.203301   2.186261   0.000000
     6  H    2.148301   2.460194   3.079717   2.480868   1.098502
     7  H    2.171100   3.066553   2.567341   2.502337   1.090411
     8  C    2.537727   2.826211   2.814924   3.473864   1.485913
     9  H    3.517592   3.901029   3.697941   4.382268   2.270591
    10  O    2.939458   2.697879   3.249420   3.954224   2.406120
    11  H    3.852687   3.617137   4.033868   4.888937   3.239558
    12  C    3.654953   3.626804   2.914210   4.592321   4.163340
    13  H    4.647686   4.636837   3.805833   5.521914   5.197204
    14  H    3.390864   3.547056   2.754004   4.398304   3.515388
    15  O    3.546503   3.114546   3.100434   4.470127   4.221826
    16  H    2.977498   2.447068   2.802120   3.960207   3.493785
                    6          7          8          9         10
     6  H    0.000000
     7  H    1.750047   0.000000
     8  C    2.136559   2.104675   0.000000
     9  H    2.807278   2.482939   1.081586   0.000000
    10  O    2.763042   3.312149   1.368148   2.093196   0.000000
    11  H    3.598198   4.028580   1.934677   2.223458   0.960031
    12  C    5.076189   4.676290   3.554396   4.129470   3.297480
    13  H    6.138955   5.627129   4.559690   5.024299   4.307796
    14  H    4.471184   3.942823   2.710492   3.137750   2.703823
    15  O    4.922376   4.987881   3.700790   4.475254   3.007618
    16  H    4.087836   4.369536   2.966969   3.822889   2.144162
                   11         12         13         14         15
    11  H    0.000000
    12  C    3.447081   0.000000
    13  H    4.331382   1.079529   0.000000
    14  H    2.808842   1.070468   1.893276   0.000000
    15  O    3.237590   1.355283   2.055503   2.038163   0.000000
    16  H    2.513741   1.890089   2.821674   2.104581   0.959550
                   16
    16  H    0.000000
 Stoichiometry    C4H10O2(3)
 Framework group  C1[X(C4H10O2)]
 Deg. of freedom    42
 Full point group                 C1      NOp   1
 Largest Abelian subgroup         C1      NOp   1
 Largest concise Abelian subgroup C1      NOp   1
                         Standard orientation:                         
 ---------------------------------------------------------------------
 Center     Atomic      Atomic             Coordinates (Angstroms)
 Number     Number       Type             X           Y           Z
 ---------------------------------------------------------------------
      1          6           0       -1.077176    1.501147   -0.234219
      2          1           0       -0.644948    1.282289   -1.213395
      3          1           0       -0.278400    1.742564    0.474646
      4          1           0       -1.692655    2.388848   -0.368925
      5          6           0       -1.926922    0.300609    0.234492
      6          1           0       -2.705107    0.129130   -0.521637
      7          1           0       -2.450382    0.555591    1.156430
      8          6           0       -1.138520   -0.937713    0.464534
      9          1           0       -1.421630   -1.704138    1.173245
     10          8           0       -0.357673   -1.326672   -0.589419
     11          1           0        0.055376   -2.176617   -0.420173
     12          6           0        2.200072    0.240402    0.780104
     13          1           0        3.171605    0.330818    1.241982
     14          1           0        1.393802   -0.319344    1.207323
     15          8           0        2.215954    0.229606   -0.575043
     16          1           0        1.361365   -0.079279   -0.883270
 ---------------------------------------------------------------------
 Rotational constants (GHZ):      4.2918432      1.8289782      1.5197363
 Standard basis: Aug-CC-pVTZ (5D, 7F)
 There are   580 symmetry adapted cartesian basis functions of A   symmetry.
 There are   506 symmetry adapted basis functions of A   symmetry.
   506 basis functions,   702 primitive gaussians,   580 cartesian basis functions
    26 alpha electrons       24 beta electrons
       nuclear repulsion energy       242.9458186795 Hartrees.
 NAtoms=   16 NActive=   16 NUniq=   16 SFac= 1.00D+00 NAtFMM=   60 NAOKFM=F Big=F
 Integral buffers will be    131072 words long.
 Raffenetti 2 integral format.
 Two-electron integral symmetry is turned on.
 Nuclear repulsion after empirical dispersion term =      242.9377223406 Hartrees.
 One-electron integrals computed using PRISM.
 NBasis=   506 RedAO= T EigKep=  7.06D-06  NBF=   506
 NBsUse=   506 1.00D-06 EigRej= -1.00D+00 NBFU=   506
 Initial guess from the checkpoint file:  "1-2-butanediol_Conf-M0028-wb97-opt-restart.chk"
 B after Tr=     0.000000    0.000000    0.000000
         Rot=    0.999332    0.022678   -0.004481   -0.028292 Ang=   4.19 deg.
 Initial guess <Sx>= 0.0000 <Sy>= 0.0000 <Sz>= 1.0000 <S**2>= 2.0091 S= 1.0030
 ExpMin= 2.53D-02 ExpMax= 1.53D+04 ExpMxC= 5.22D+02 IAcc=3 IRadAn=         5 AccDes= 0.00D+00
 Harris functional with IExCor= 4639 and IRadAn=       5 diagonalized for initial guess.
 HarFok:  IExCor= 4639 AccDes= 0.00D+00 IRadAn=         5 IDoV= 1 UseB2=F ITyADJ=14
 ICtDFT=  3500011 ScaDFX=  1.000000  1.000000  1.000000  1.000000
 FoFCou: FMM=F IPFlag=           0 FMFlag=      100000 FMFlg1=           0
         NFxFlg=           0 DoJE=T BraDBF=F KetDBF=T FulRan=T
         wScrn=  0.000000 ICntrl=     500 IOpCl=  0 I1Cent=   200000004 NGrid=           0
         NMat0=    1 NMatS0=      1 NMatT0=    0 NMatD0=    1 NMtDS0=    0 NMtDT0=    0
 Petite list used in FoFCou.
 Gradient too large for Newton-Raphson -- use scaled steepest descent instead.
     Accept linear search using points  3 and  4.
 Gradient too large for Newton-Raphson -- use scaled steepest descent instead.
     Accept linear search using points  1 and  2.
 Gradient too large for Newton-Raphson -- use scaled steepest descent instead.
     Accept linear search using points  1 and  2.
 Gradient too large for Newton-Raphson -- use scaled steepest descent instead.
 Gradient too large for Newton-Raphson -- use scaled steepest descent instead.
     Accept linear search using points  1 and  2.
 Gradient too large for Newton-Raphson -- use scaled steepest descent instead.
 Gradient too large for Newton-Raphson -- use scaled steepest descent instead.
 Restarting incremental Fock formation.
 Gradient too large for Newton-Raphson -- use scaled steepest descent instead.
     Minimum is close to point  3 DX=  3.49D-02 DF= -1.12D-07 DXR=  3.08D-02 DFR=  9.47D-04 which will be used.
 Gradient too large for Newton-Raphson -- use scaled steepest descent instead.
     Minimum is close to point  3 DX=  6.04D-03 DF= -5.96D-08 DXR=  2.93D-02 DFR=  8.61D-04 which will be used.
 Gradient too large for Newton-Raphson -- use scaled steepest descent instead.
 Gradient too large for Newton-Raphson -- use scaled steepest descent instead.
     Minimum is close to point  3 DX= -2.12D-04 DF= -4.51D-11 DXR=  1.06D-03 DFR=  1.13D-06 which will be used.
 LinEq1:  Iter=  0 NonCon=     1 RMS=6.43D-05 Max=2.41D-03 NDo=     1
 AX will form     1 AO Fock derivatives at one time.
 LinEq1:  Iter=  1 NonCon=     1 RMS=8.77D-06 Max=2.41D-04 NDo=     1
 LinEq1:  Iter=  2 NonCon=     1 RMS=2.18D-06 Max=4.32D-05 NDo=     1
 LinEq1:  Iter=  3 NonCon=     1 RMS=1.12D-06 Max=4.21D-05 NDo=     1
 LinEq1:  Iter=  4 NonCon=     1 RMS=6.03D-07 Max=2.11D-05 NDo=     1
 LinEq1:  Iter=  5 NonCon=     1 RMS=2.32D-07 Max=8.89D-06 NDo=     1
 LinEq1:  Iter=  6 NonCon=     1 RMS=8.37D-08 Max=2.10D-06 NDo=     1
 LinEq1:  Iter=  7 NonCon=     1 RMS=2.47D-08 Max=5.75D-07 NDo=     1
 LinEq1:  Iter=  8 NonCon=     1 RMS=1.17D-08 Max=2.97D-07 NDo=     1
 LinEq1:  Iter=  9 NonCon=     0 RMS=3.38D-09 Max=9.18D-08 NDo=     1
 Linear equations converged to 1.551D-08 1.551D-07 after     9 iterations.
     Accept linear search using points  1 and  2.
     Minimum is close to point  2 DX= -4.39D-05 DF= -2.27D-13 DXR=  4.40D-05 DFR=  2.09D-09 which will be used.
 LinEq1:  Iter=  0 NonCon=     1 RMS=1.62D-07 Max=3.12D-06 NDo=     1
 LinEq1:  Iter=  1 NonCon=     1 RMS=1.07D-07 Max=3.07D-06 NDo=     1
 LinEq1:  Iter=  2 NonCon=     1 RMS=4.54D-08 Max=9.54D-07 NDo=     1
 LinEq1:  Iter=  3 NonCon=     1 RMS=1.35D-08 Max=3.35D-07 NDo=     1
 LinEq1:  Iter=  4 NonCon=     1 RMS=4.76D-09 Max=8.07D-08 NDo=     1
 LinEq1:  Iter=  5 NonCon=     1 RMS=2.41D-09 Max=4.93D-08 NDo=     1
 LinEq1:  Iter=  6 NonCon=     1 RMS=1.13D-09 Max=1.99D-08 NDo=     1
 LinEq1:  Iter=  7 NonCon=     1 RMS=6.11D-10 Max=1.11D-08 NDo=     1
 LinEq1:  Iter=  8 NonCon=     0 RMS=1.93D-10 Max=3.03D-09 NDo=     1
 Linear equations converged to 3.275D-10 3.275D-09 after     8 iterations.
 SCF Done:  E(UwB97XD) =  -308.788575654     a.u. after   14 cycles
            Convg  =    0.2451D-07                    50 Fock formations.
              S**2 =  2.0086                  -V/T =  2.0060
 <Sx>= 0.0000 <Sy>= 0.0000 <Sz>= 1.0000 <S**2>= 2.0086 S= 1.0029
 <L.S>= 0.000000000000E+00
 Annihilation of the first spin contaminant:
 S**2 before annihilation     2.0086,   after     2.0000
 Calling FoFJK, ICntrl=      2127 FMM=F ISym2X=0 I1Cent= 0 IOpClX= 1 NMat=1 NMatS=1 NMatT=0.
 ***** Axes restored to original set *****
 -------------------------------------------------------------------
 Center     Atomic                   Forces (Hartrees/Bohr)
 Number     Number              X              Y              Z
 -------------------------------------------------------------------
      1        6           0.001460108    0.004256164   -0.001249156
      2        1          -0.002612871   -0.000482508    0.002933662
      3        1           0.001864702    0.002231387   -0.003144698
      4        1           0.002279878    0.000065638    0.001716718
      5        6          -0.003643382   -0.004910851    0.000440802
      6        1           0.000487370    0.001404648   -0.000108827
      7        1          -0.000451775    0.001243361    0.000689691
      8        6           0.000528850   -0.004565024    0.001541483
      9        1           0.001495679   -0.000211911   -0.000385091
     10        8          -0.004370153    0.003118162   -0.004607813
     11        1           0.001987836   -0.002484973    0.001082724
     12        6          -0.002153032    0.001040662   -0.008796783
     13        1           0.000719613   -0.000561544    0.000528952
     14        1           0.005195309    0.002191795    0.011797791
     15        8          -0.006775975   -0.002784863   -0.001516665
     16        1           0.003987844    0.000449855   -0.000922788
 -------------------------------------------------------------------
 Cartesian Forces:  Max     0.011797791 RMS     0.003295841

 GradGradGradGradGradGradGradGradGradGradGradGradGradGradGradGradGradGrad
 Berny optimization.
 Using GEDIIS/GDIIS optimizer.
 FormGI is forming the generalized inverse of G from B-inverse, IUseBI=4.
 Internal  Forces:  Max     0.008074929 RMS     0.002015137
 Search for a local minimum.
 Step number   8 out of a maximum of   86
 All quantities printed in internal units (Hartrees-Bohrs-Radians)
 Mixed Optimization -- RFO/linear search
 Update second derivatives using D2CorX and points    7    8
 DE= -1.81D-03 DEPred=-1.06D-03 R= 1.70D+00
 TightC=F SS=  1.41D+00  RLast= 4.92D-01 DXNew= 2.6350D+00 1.4747D+00
 Trust test= 1.70D+00 RLast= 4.92D-01 DXMaxT set to 1.57D+00
 ITU=  1  1  1  1  1  1  1  0
 Use linear search instead of GDIIS.
     Eigenvalues ---    0.00087   0.00505   0.00640   0.00746   0.01467
     Eigenvalues ---    0.01835   0.02050   0.02497   0.02597   0.03555
     Eigenvalues ---    0.03617   0.03877   0.04735   0.05593   0.05653
     Eigenvalues ---    0.06298   0.07078   0.09196   0.11261   0.11437
     Eigenvalues ---    0.11858   0.13176   0.14092   0.15464   0.15641
     Eigenvalues ---    0.15809   0.16807   0.17646   0.27081   0.32659
     Eigenvalues ---    0.33153   0.33755   0.34700   0.34842   0.34913
     Eigenvalues ---    0.35441   0.36288   0.37169   0.49103   0.53031
     Eigenvalues ---    0.55582   0.57077
 RFO step:  Lambda=-3.82217006D-03 EMin= 8.73103797D-04
 Quartic linear search produced a step of  0.40789.
 Iteration  1 RMS(Cart)=  0.07824996 RMS(Int)=  0.00673269
 Iteration  2 RMS(Cart)=  0.01840484 RMS(Int)=  0.00387994
 Iteration  3 RMS(Cart)=  0.00022838 RMS(Int)=  0.00387823
 Iteration  4 RMS(Cart)=  0.00000347 RMS(Int)=  0.00387823
 Iteration  5 RMS(Cart)=  0.00000005 RMS(Int)=  0.00387823
 Variable       Old X    -DE/DX   Delta X   Delta X   Delta X     New X
                                 (Linear)    (Quad)   (Total)
    R1        2.06448  -0.00159  -0.00028  -0.00862  -0.00890   2.05558
    R2        2.06907  -0.00352  -0.00069  -0.01978  -0.02340   2.04567
    R3        2.05709   0.00082   0.00001   0.00353   0.00354   2.06063
    R4        2.91719  -0.00583  -0.00091  -0.04787  -0.05065   2.86655
    R5        5.20431  -0.00041   0.07239   0.13466   0.20854   5.41285
    R6        2.07587   0.00053  -0.00015   0.00266   0.00251   2.07837
    R7        2.06058   0.00002  -0.00032  -0.00163  -0.00195   2.05862
    R8        2.80797  -0.00335  -0.00281  -0.03095  -0.03602   2.77195
    R9        2.04390   0.00014  -0.00094  -0.00266  -0.00361   2.04030
   R10        2.58542   0.00314   0.00018   0.00108  -0.00207   2.58335
   R11        1.81420  -0.00278  -0.00038  -0.01174  -0.01212   1.80208
   R12        5.10948  -0.00036   0.02241   0.03962   0.06554   5.17503
   R13        2.04001  -0.00039   0.00024  -0.00171  -0.00147   2.03854
   R14        2.02289   0.00807   0.00040   0.03967   0.04007   2.06296
   R15        2.56111   0.00262   0.00022   0.00440   0.00462   2.56573
   R16        1.81329   0.00403   0.00096   0.01107   0.01202   1.82531
    A1        1.91327  -0.00233   0.00134  -0.02384  -0.02229   1.89098
    A2        1.85058   0.00129  -0.00162   0.02774   0.02602   1.87660
    A3        1.91147   0.00212   0.00106   0.03588   0.03932   1.95079
    A4        1.88893   0.00087   0.00024   0.01062   0.01259   1.90152
    A5        1.95679   0.00015   0.00137  -0.02261  -0.02484   1.93195
    A6        1.93964  -0.00207  -0.00251  -0.02568  -0.02906   1.91058
    A7        2.03771   0.00099   0.01328   0.02898   0.04178   2.07948
    A8        1.87796   0.00093  -0.00188   0.01549   0.01285   1.89081
    A9        1.91676   0.00093   0.00208   0.02360   0.02691   1.94368
   A10        1.98565  -0.00021  -0.00144  -0.01454  -0.01792   1.96773
   A11        1.85293   0.00009   0.00106   0.01176   0.01214   1.86507
   A12        1.93087  -0.00108   0.00208  -0.00373   0.00023   1.93110
   A13        1.89514  -0.00062  -0.00169  -0.03002  -0.03207   1.86307
   A14        2.15688  -0.00168   0.00219  -0.02695  -0.02429   2.13259
   A15        2.00478   0.00093  -0.00068   0.00920   0.00556   2.01034
   A16        2.04060   0.00049   0.00050   0.00667   0.00924   2.04984
   A17        1.94061  -0.00087  -0.00353  -0.04990  -0.05441   1.88621
   A18        1.32006  -0.00088  -0.01328  -0.02349  -0.03384   1.28622
   A19        1.50473  -0.00036  -0.01391  -0.02582  -0.04271   1.46202
   A20        2.15422  -0.00292  -0.00119  -0.03067  -0.03309   2.12113
   A21        2.00196  -0.00182  -0.00225  -0.01512  -0.01838   1.98358
   A22        1.98637   0.00601  -0.00359   0.09291   0.08829   2.07466
   A23        1.27534  -0.00113  -0.02198  -0.04977  -0.07493   1.20041
   A24        1.53045   0.00003  -0.05083  -0.05799  -0.12266   1.40779
   A25        2.00149  -0.00482  -0.07540  -0.16527  -0.24049   1.76100
   A26        1.88948  -0.00111  -0.00108  -0.00079  -0.00187   1.88761
    D1       -1.20237  -0.00123  -0.04577  -0.03435  -0.07752  -1.27989
    D2        3.06988  -0.00199  -0.04469  -0.06045  -0.10324   2.96664
    D3        0.92441  -0.00007  -0.04259  -0.02061  -0.05953   0.86488
    D4       -1.02162  -0.00063   0.01375  -0.00905   0.00517  -1.01645
    D5       -3.03117  -0.00173   0.01243  -0.04370  -0.03153  -3.06270
    D6        1.12390  -0.00147   0.01407  -0.01215   0.00283   1.12673
    D7        3.13377   0.00075   0.01041   0.01131   0.02332  -3.12610
    D8        1.12422  -0.00034   0.00909  -0.02334  -0.01337   1.11084
    D9       -1.00390  -0.00008   0.01074   0.00821   0.02099  -0.98291
   D10        1.01722   0.00101   0.01092   0.03169   0.04352   1.06074
   D11       -0.99233  -0.00009   0.00961  -0.00297   0.00682  -0.98551
   D12       -3.12045   0.00017   0.01125   0.02858   0.04119  -3.07927
   D13        0.03020   0.00153   0.04686   0.03125   0.07537   0.10556
   D14        2.06670  -0.00338  -0.01355  -0.11378  -0.11757   1.94913
   D15        2.64731   0.00054   0.00181   0.01307   0.01649   2.66380
   D16       -0.92994   0.00006   0.00690  -0.01270  -0.00383  -0.93377
   D17       -1.51960   0.00080  -0.00011   0.02018   0.02071  -1.49889
   D18        1.18633   0.00032   0.00499  -0.00560   0.00039   1.18672
   D19        0.50727  -0.00005   0.00135   0.01474   0.01693   0.52420
   D20       -3.06999  -0.00054   0.00645  -0.01104  -0.00340  -3.07338
   D21       -3.03775   0.00044   0.00822   0.04917   0.05925  -2.97850
   D22        1.84788   0.00095   0.02843   0.07205   0.10212   1.95000
   D23       -0.30147  -0.00059   0.01344   0.01628   0.03119  -0.27028
   D24       -1.69903  -0.00008   0.03365   0.03917   0.07406  -1.62497
   D25       -1.09232   0.00131  -0.02043   0.00597  -0.00928  -1.10161
   D26       -2.47578  -0.00004   0.02821   0.03437   0.05817  -2.41761
   D27       -3.06470   0.00195  -0.02270   0.04611   0.02716  -3.03754
   D28        1.83503   0.00060   0.02594   0.07451   0.09462   1.92965
   D29        2.40869  -0.00065  -0.01506   0.02812   0.00112   2.40981
   D30       -2.64982  -0.00090  -0.05977  -0.02232  -0.07000  -2.71982
   D31       -1.30894   0.00140  -0.02942   0.11480   0.07328  -1.23566
   D32       -0.08426   0.00116  -0.07414   0.06436   0.00216  -0.08210
   D33        2.88719   0.00110  -0.02441   0.03819   0.01445   2.90164
   D34        0.26966  -0.00009  -0.01173  -0.03126  -0.04366   0.22600
         Item               Value     Threshold  Converged?
 Maximum Force            0.008075     0.000450     NO 
 RMS     Force            0.002015     0.000300     NO 
 Maximum Displacement     0.366701     0.001800     NO 
 RMS     Displacement     0.093437     0.001200     NO 
 Predicted change in Energy=-3.069853D-03
 GradGradGradGradGradGradGradGradGradGradGradGradGradGradGradGradGradGrad

                          Input orientation:                          
 ---------------------------------------------------------------------
 Center     Atomic      Atomic             Coordinates (Angstroms)
 Number     Number       Type             X           Y           Z
 ---------------------------------------------------------------------
      1          6           0        0.973979   -1.604285   -0.298350
      2          1           0        0.486855   -1.405417   -1.250401
      3          1           0        0.207902   -1.748774    0.452717
      4          1           0        1.542120   -2.528655   -0.407047
      5          6           0        1.910211   -0.479361    0.100445
      6          1           0        2.660552   -0.355627   -0.694099
      7          1           0        2.453559   -0.720088    1.013443
      8          6           0        1.206191    0.783444    0.348092
      9          1           0        1.590336    1.533278    1.023285
     10          8           0        0.395557    1.206514   -0.668134
     11          1           0        0.107731    2.093207   -0.467338
     12          6           0       -2.059207    0.003911    0.864667
     13          1           0       -3.054587   -0.074689    1.273005
     14          1           0       -1.260937    0.519841    1.401632
     15          8           0       -2.023150   -0.026703   -0.492234
     16          1           0       -1.146822    0.263433   -0.776595
 ---------------------------------------------------------------------
                    Distance matrix (angstroms):
                    1          2          3          4          5
     1  C    0.000000
     2  H    1.087768   0.000000
     3  H    1.082521   1.759636   0.000000
     4  H    1.090440   1.756842   1.768487   0.000000
     5  C    1.516912   2.169863   2.152524   2.143045   0.000000
     6  H    2.135484   2.477193   3.044919   2.460759   1.099828
     7  H    2.166048   3.076132   2.532900   2.473747   1.089377
     8  C    2.484564   2.804235   2.723904   3.413661   1.466850
     9  H    3.459901   3.875983   3.606735   4.306678   2.237112
    10  O    2.893424   2.677602   3.166267   3.915898   2.393128
    11  H    3.801367   3.605176   3.951880   4.839702   3.192087
    12  C    3.624792   3.597520   2.895064   4.582653   4.071101
    13  H    4.586737   4.547551   3.757562   5.474874   5.117409
    14  H    3.520894   3.714118   2.864357   4.519046   3.570388
    15  O    3.392511   2.962396   2.972550   4.356394   4.003435
    16  H    2.866162   2.382951   2.719460   3.893936   3.265944
                    6          7          8          9         10
     6  H    0.000000
     7  H    1.758231   0.000000
     8  C    2.121040   2.063790   0.000000
     9  H    2.768164   2.413071   1.079678   0.000000
    10  O    2.751574   3.282509   1.367051   2.096466   0.000000
    11  H    3.544729   3.950981   1.893943   2.175682   0.953619
    12  C    4.983487   4.572895   3.396667   3.960213   3.133943
    13  H    6.050722   5.551899   4.443657   4.921710   4.160889
    14  H    4.531734   3.935174   2.695581   3.049584   2.738508
    15  O    4.699574   4.773758   3.433821   4.217537   2.720645
    16  H    3.858256   4.139360   2.659324   3.513418   1.811105
                   11         12         13         14         15
    11  H    0.000000
    12  C    3.291659   0.000000
    13  H    4.210561   1.078749   0.000000
    14  H    2.800318   1.091673   1.893988   0.000000
    15  O    3.005876   1.357726   2.045051   2.113388   0.000000
    16  H    2.240004   1.895663   2.820417   2.196233   0.965914
                   16
    16  H    0.000000
 Stoichiometry    C4H10O2(3)
 Framework group  C1[X(C4H10O2)]
 Deg. of freedom    42
 Full point group                 C1      NOp   1
 Largest Abelian subgroup         C1      NOp   1
 Largest concise Abelian subgroup C1      NOp   1
                         Standard orientation:                         
 ---------------------------------------------------------------------
 Center     Atomic      Atomic             Coordinates (Angstroms)
 Number     Number       Type             X           Y           Z
 ---------------------------------------------------------------------
      1          6           0       -1.143635    1.443303   -0.221531
      2          1           0       -0.691879    1.297316   -1.200226
      3          1           0       -0.361047    1.704000    0.479499
      4          1           0       -1.839353    2.279058   -0.302461
      5          6           0       -1.890050    0.207379    0.243633
      6          1           0       -2.662561   -0.031326   -0.501934
      7          1           0       -2.405513    0.386460    1.186485
      8          6           0       -1.004961   -0.942612    0.457616
      9          1           0       -1.240695   -1.726708    1.161410
     10          8           0       -0.206312   -1.267339   -0.603299
     11          1           0        0.212624   -2.102699   -0.413420
     12          6           0        2.146789    0.285987    0.764800
     13          1           0        3.144548    0.507177    1.110126
     14          1           0        1.461068   -0.325559    1.354332
     15          8           0        2.025319    0.288771   -0.587479
     16          1           0        1.181892   -0.123529   -0.814697
 ---------------------------------------------------------------------
 Rotational constants (GHZ):      4.4833827      1.9803696      1.6494976
 Standard basis: Aug-CC-pVTZ (5D, 7F)
 There are   580 symmetry adapted cartesian basis functions of A   symmetry.
 There are   506 symmetry adapted basis functions of A   symmetry.
   506 basis functions,   702 primitive gaussians,   580 cartesian basis functions
    26 alpha electrons       24 beta electrons
       nuclear repulsion energy       248.3124501606 Hartrees.
 NAtoms=   16 NActive=   16 NUniq=   16 SFac= 1.00D+00 NAtFMM=   60 NAOKFM=F Big=F
 Integral buffers will be    131072 words long.
 Raffenetti 2 integral format.
 Two-electron integral symmetry is turned on.
 Nuclear repulsion after empirical dispersion term =      248.3041034395 Hartrees.
 One-electron integrals computed using PRISM.
 NBasis=   506 RedAO= T EigKep=  6.54D-06  NBF=   506
 NBsUse=   506 1.00D-06 EigRej= -1.00D+00 NBFU=   506
 Initial guess from the checkpoint file:  "1-2-butanediol_Conf-M0028-wb97-opt-restart.chk"
 B after Tr=     0.000000    0.000000    0.000000
         Rot=    0.999671   -0.004941   -0.005758   -0.024498 Ang=  -2.94 deg.
 Initial guess <Sx>= 0.0000 <Sy>= 0.0000 <Sz>= 1.0000 <S**2>= 2.0090 S= 1.0030
 ExpMin= 2.53D-02 ExpMax= 1.53D+04 ExpMxC= 5.22D+02 IAcc=3 IRadAn=         5 AccDes= 0.00D+00
 Harris functional with IExCor= 4639 and IRadAn=       5 diagonalized for initial guess.
 HarFok:  IExCor= 4639 AccDes= 0.00D+00 IRadAn=         5 IDoV= 1 UseB2=F ITyADJ=14
 ICtDFT=  3500011 ScaDFX=  1.000000  1.000000  1.000000  1.000000
 FoFCou: FMM=F IPFlag=           0 FMFlag=      100000 FMFlg1=           0
         NFxFlg=           0 DoJE=T BraDBF=F KetDBF=T FulRan=T
         wScrn=  0.000000 ICntrl=     500 IOpCl=  0 I1Cent=   200000004 NGrid=           0
         NMat0=    1 NMatS0=      1 NMatT0=    0 NMatD0=    1 NMtDS0=    0 NMtDT0=    0
 Petite list used in FoFCou.
 Gradient too large for Newton-Raphson -- use scaled steepest descent instead.
     Accept linear search using points  3 and  4.
 Gradient too large for Newton-Raphson -- use scaled steepest descent instead.
     Accept linear search using points  1 and  2.
 Gradient too large for Newton-Raphson -- use scaled steepest descent instead.
     Accept linear search using points  1 and  2.
 Gradient too large for Newton-Raphson -- use scaled steepest descent instead.
 Gradient too large for Newton-Raphson -- use scaled steepest descent instead.
     Accept linear search using points  1 and  2.
 Gradient too large for Newton-Raphson -- use scaled steepest descent instead.
     Minimum is close to point  4 DX=  1.38D-01 DF= -4.64D-06 DXR=  7.53D-02 DFR=  5.70D-03 which will be used.
 Gradient too large for Newton-Raphson -- use scaled steepest descent instead.
 Restarting incremental Fock formation.
 Gradient too large for Newton-Raphson -- use scaled steepest descent instead.
     Accept linear search using points  1 and  2.
 Gradient too large for Newton-Raphson -- use scaled steepest descent instead.
     Minimum is close to point  3 DX= -1.27D-02 DF= -3.61D-07 DXR=  6.76D-02 DFR=  4.60D-03 which will be used.
 LinEq1:  Iter=  0 NonCon=     1 RMS=5.82D-05 Max=2.48D-03 NDo=     1
 AX will form     1 AO Fock derivatives at one time.
 LinEq1:  Iter=  1 NonCon=     1 RMS=8.82D-06 Max=5.28D-04 NDo=     1
 LinEq1:  Iter=  2 NonCon=     1 RMS=3.40D-06 Max=1.08D-04 NDo=     1
 LinEq1:  Iter=  3 NonCon=     1 RMS=1.51D-06 Max=3.60D-05 NDo=     1
 LinEq1:  Iter=  4 NonCon=     1 RMS=7.79D-07 Max=2.22D-05 NDo=     1
 LinEq1:  Iter=  5 NonCon=     1 RMS=2.74D-07 Max=5.47D-06 NDo=     1
 LinEq1:  Iter=  6 NonCon=     1 RMS=9.80D-08 Max=2.52D-06 NDo=     1
 LinEq1:  Iter=  7 NonCon=     1 RMS=2.78D-08 Max=6.61D-07 NDo=     1
 LinEq1:  Iter=  8 NonCon=     1 RMS=1.78D-08 Max=8.03D-07 NDo=     1
 LinEq1:  Iter=  9 NonCon=     1 RMS=8.19D-09 Max=1.69D-07 NDo=     1
 LinEq1:  Iter= 10 NonCon=     0 RMS=2.80D-09 Max=6.08D-08 NDo=     1
 Linear equations converged to 1.551D-08 1.551D-07 after    10 iterations.
     Minimum is close to point  2 DX=  8.30D-05 DF= -6.25D-13 DXR=  8.30D-05 DFR=  6.79D-09 which will be used.
 LinEq1:  Iter=  0 NonCon=     1 RMS=1.24D-07 Max=3.53D-06 NDo=     1
 LinEq1:  Iter=  1 NonCon=     1 RMS=8.74D-08 Max=3.94D-06 NDo=     1
 LinEq1:  Iter=  2 NonCon=     1 RMS=2.89D-08 Max=6.98D-07 NDo=     1
 LinEq1:  Iter=  3 NonCon=     1 RMS=1.57D-08 Max=5.63D-07 NDo=     1
 LinEq1:  Iter=  4 NonCon=     1 RMS=5.57D-09 Max=1.14D-07 NDo=     1
 LinEq1:  Iter=  5 NonCon=     1 RMS=2.71D-09 Max=1.01D-07 NDo=     1
 LinEq1:  Iter=  6 NonCon=     1 RMS=1.48D-09 Max=2.87D-08 NDo=     1
 LinEq1:  Iter=  7 NonCon=     1 RMS=5.56D-10 Max=1.19D-08 NDo=     1
 LinEq1:  Iter=  8 NonCon=     1 RMS=2.19D-10 Max=4.78D-09 NDo=     1
 LinEq1:  Iter=  9 NonCon=     0 RMS=7.44D-11 Max=1.37D-09 NDo=     1
 Linear equations converged to 2.359D-10 2.359D-09 after     9 iterations.
 SCF Done:  E(UwB97XD) =  -308.788776264     a.u. after   12 cycles
            Convg  =    0.6646D-08                    47 Fock formations.
              S**2 =  2.0087                  -V/T =  2.0056
 <Sx>= 0.0000 <Sy>= 0.0000 <Sz>= 1.0000 <S**2>= 2.0087 S= 1.0029
 <L.S>= 0.000000000000E+00
 Annihilation of the first spin contaminant:
 S**2 before annihilation     2.0087,   after     2.0000
 Calling FoFJK, ICntrl=      2127 FMM=F ISym2X=0 I1Cent= 0 IOpClX= 1 NMat=1 NMatS=1 NMatT=0.
 ***** Axes restored to original set *****
 -------------------------------------------------------------------
 Center     Atomic                   Forces (Hartrees/Bohr)
 Number     Number              X              Y              Z
 -------------------------------------------------------------------
      1        6           0.004053452   -0.008127903   -0.001720046
      2        1          -0.000393898    0.000631158   -0.000517977
      3        1          -0.003894369   -0.001772572    0.002493930
      4        1          -0.001800513   -0.000786383   -0.000197422
      5        6           0.004139583    0.000636522   -0.000415731
      6        1           0.001202145    0.001063835    0.000822820
      7        1           0.000931512   -0.002898228   -0.000157413
      8        6           0.003086017    0.000269178    0.004208527
      9        1           0.000099871    0.002997982   -0.000452991
     10        8           0.002261585    0.005404567   -0.003188436
     11        1          -0.003782950    0.004889732   -0.002119618
     12        6          -0.000330736    0.002422680   -0.003771592
     13        1           0.000189240   -0.000667400    0.001852472
     14        1          -0.003791152   -0.003168879   -0.002755598
     15        8          -0.002363811   -0.000379820    0.005987893
     16        1           0.000394023   -0.000514470   -0.000068819
 -------------------------------------------------------------------
 Cartesian Forces:  Max     0.008127903 RMS     0.002764397

 GradGradGradGradGradGradGradGradGradGradGradGradGradGradGradGradGradGrad
 Berny optimization.
 Using GEDIIS/GDIIS optimizer.
 FormGI is forming the generalized inverse of G from B-inverse, IUseBI=4.
 Internal  Forces:  Max     0.010281336 RMS     0.002965360
 Search for a local minimum.
 Step number   9 out of a maximum of   86
 All quantities printed in internal units (Hartrees-Bohrs-Radians)
 Mixed Optimization -- RFO/linear search
 Update second derivatives using D2CorX and points    8    9
 DE= -2.01D-04 DEPred=-3.07D-03 R= 6.53D-02
 Trust test= 6.53D-02 RLast= 5.00D-01 DXMaxT set to 7.83D-01
 ITU= -1  1  1  1  1  1  1  1  0
 Use linear search instead of GDIIS.
     Eigenvalues ---    0.00163   0.00496   0.00666   0.00786   0.01481
     Eigenvalues ---    0.01558   0.02032   0.02380   0.02717   0.03392
     Eigenvalues ---    0.03699   0.04168   0.05138   0.05368   0.05940
     Eigenvalues ---    0.06895   0.07904   0.08893   0.10825   0.11225
     Eigenvalues ---    0.11492   0.13051   0.13884   0.15431   0.15729
     Eigenvalues ---    0.16083   0.16516   0.18038   0.28582   0.32967
     Eigenvalues ---    0.33416   0.33867   0.34702   0.34854   0.34925
     Eigenvalues ---    0.35480   0.36295   0.37019   0.48900   0.53592
     Eigenvalues ---    0.55832   0.57274
 RFO step:  Lambda=-2.43141670D-03 EMin= 1.63484670D-03
 Quartic linear search produced a step of -0.44635.
 Iteration  1 RMS(Cart)=  0.16163850 RMS(Int)=  0.01188884
 Iteration  2 RMS(Cart)=  0.02230257 RMS(Int)=  0.00258297
 Iteration  3 RMS(Cart)=  0.00056561 RMS(Int)=  0.00257364
 Iteration  4 RMS(Cart)=  0.00000202 RMS(Int)=  0.00257364
 Iteration  5 RMS(Cart)=  0.00000002 RMS(Int)=  0.00257364
 Variable       Old X    -DE/DX   Delta X   Delta X   Delta X     New X
                                 (Linear)    (Quad)   (Total)
    R1        2.05558   0.00075   0.00397  -0.00943  -0.00545   2.05013
    R2        2.04567   0.00516   0.01045  -0.01624  -0.00717   2.03850
    R3        2.06063  -0.00025  -0.00158   0.00401   0.00243   2.06306
    R4        2.86655   0.00836   0.02261  -0.04234  -0.02112   2.84543
    R5        5.41285   0.00249  -0.09308  -0.03250  -0.12386   5.28899
    R6        2.07837   0.00035  -0.00112   0.00423   0.00312   2.08149
    R7        2.05862   0.00097   0.00087   0.00010   0.00098   2.05960
    R8        2.77195   0.00895   0.01608  -0.01780  -0.00380   2.76814
    R9        2.04030   0.00183   0.00161   0.00210   0.00371   2.04401
   R10        2.58335   0.00749   0.00092   0.00874   0.00744   2.59079
   R11        1.80208   0.00524   0.00541  -0.00954  -0.00413   1.79795
   R12        5.17503   0.00516  -0.02926   0.02696  -0.00053   5.17450
   R13        2.03854   0.00058   0.00066  -0.00237  -0.00171   2.03683
   R14        2.06296  -0.00083  -0.01789   0.04483   0.02694   2.08991
   R15        2.56573  -0.00595  -0.00206   0.00252   0.00046   2.56619
   R16        1.82531   0.00022  -0.00537   0.00958   0.00421   1.82952
    A1        1.89098  -0.00037   0.00995  -0.04071  -0.03099   1.85998
    A2        1.87660  -0.00041  -0.01161   0.03897   0.02700   1.90359
    A3        1.95079  -0.00012  -0.01755   0.04456   0.02840   1.97919
    A4        1.90152  -0.00025  -0.00562   0.00194  -0.00183   1.89969
    A5        1.93195  -0.00066   0.01109  -0.01558  -0.00668   1.92527
    A6        1.91058   0.00179   0.01297  -0.02836  -0.01589   1.89468
    A7        2.07948   0.00039  -0.01865  -0.00375  -0.02289   2.05659
    A8        1.89081   0.00135  -0.00574   0.02631   0.02077   1.91158
    A9        1.94368  -0.00250  -0.01201   0.01101   0.00055   1.94423
   A10        1.96773   0.00090   0.00800   0.00342   0.00885   1.97658
   A11        1.86507  -0.00040  -0.00542   0.00487  -0.00086   1.86420
   A12        1.93110  -0.00081  -0.00010  -0.01702  -0.01560   1.91549
   A13        1.86307   0.00133   0.01432  -0.02943  -0.01537   1.84770
   A14        2.13259   0.00137   0.01084  -0.04295  -0.03240   2.10019
   A15        2.01034   0.00268  -0.00248   0.01812   0.01398   2.02432
   A16        2.04984  -0.00347  -0.00412  -0.00807  -0.01208   2.03776
   A17        1.88621   0.00372   0.02428  -0.04074  -0.01750   1.86871
   A18        1.28622   0.00041   0.01510   0.00850   0.02344   1.30965
   A19        1.46202   0.00258   0.01907   0.02049   0.04045   1.50247
   A20        2.12113  -0.00341   0.01477  -0.03896  -0.02721   2.09392
   A21        1.98358  -0.00068   0.00820  -0.01590  -0.01058   1.97301
   A22        2.07466   0.00472  -0.03941   0.13187   0.08963   2.16429
   A23        1.20041   0.00422   0.03344   0.01917   0.04676   1.24717
   A24        1.40779   0.00421   0.05475   0.15232   0.20071   1.60851
   A25        1.76100   0.01028   0.10734   0.12373   0.22785   1.98886
   A26        1.88761   0.00004   0.00084   0.00465   0.00549   1.89310
    D1       -1.27989   0.00123   0.03460   0.06516   0.10167  -1.17822
    D2        2.96664   0.00206   0.04608   0.04020   0.08763   3.05427
    D3        0.86488   0.00042   0.02657   0.08366   0.11236   0.97724
    D4       -1.01645  -0.00055  -0.00231  -0.04975  -0.05193  -1.06838
    D5       -3.06270   0.00054   0.01407  -0.07807  -0.06410  -3.12679
    D6        1.12673  -0.00002  -0.00126  -0.05038  -0.05083   1.07591
    D7       -3.12610   0.00046  -0.01041  -0.01741  -0.02687   3.13022
    D8        1.11084   0.00155   0.00597  -0.04573  -0.03904   1.07181
    D9       -0.98291   0.00099  -0.00937  -0.01804  -0.02576  -1.00868
   D10        1.06074   0.00003  -0.01943   0.00816  -0.01059   1.05015
   D11       -0.98551   0.00112  -0.00305  -0.02016  -0.02276  -1.00826
   D12       -3.07927   0.00056  -0.01838   0.00754  -0.00948  -3.08875
   D13        0.10556  -0.00195  -0.03364  -0.09594  -0.13122  -0.02566
   D14        1.94913   0.00637   0.05248  -0.03257   0.02491   1.97404
   D15        2.66380  -0.00113  -0.00736   0.02857   0.02152   2.68532
   D16       -0.93377  -0.00065   0.00171  -0.05036  -0.04732  -0.98110
   D17       -1.49889   0.00065  -0.00924   0.05261   0.04315  -1.45574
   D18        1.18672   0.00113  -0.00017  -0.02632  -0.02569   1.16102
   D19        0.52420   0.00051  -0.00755   0.03296   0.02595   0.55015
   D20       -3.07338   0.00099   0.00152  -0.04598  -0.04289  -3.11627
   D21       -2.97850  -0.00175  -0.02645   0.03308   0.00619  -2.97231
   D22        1.95000  -0.00341  -0.04558  -0.00827  -0.05330   1.89670
   D23       -0.27028  -0.00007  -0.01392  -0.05196  -0.06603  -0.33631
   D24       -1.62497  -0.00173  -0.03306  -0.09331  -0.12552  -1.75049
   D25       -1.10161   0.00232   0.00414   0.06523   0.06866  -1.03294
   D26       -2.41761   0.00100  -0.02597  -0.05434  -0.08044  -2.49805
   D27       -3.03754  -0.00063  -0.01212   0.11791   0.10509  -2.93245
   D28        1.92965  -0.00195  -0.04223  -0.00167  -0.04401   1.88563
   D29        2.40981  -0.00257  -0.00050  -0.07867  -0.08775   2.32206
   D30       -2.71982   0.00033   0.03124  -0.04814  -0.00836  -2.72818
   D31       -1.23566  -0.00129  -0.03271   0.09250   0.05126  -1.18440
   D32       -0.08210   0.00162  -0.00096   0.12304   0.13065   0.04854
   D33        2.90164   0.00067  -0.00645   0.10644   0.10085   3.00249
   D34        0.22600   0.00040   0.01949  -0.04117  -0.02253   0.20347
         Item               Value     Threshold  Converged?
 Maximum Force            0.010281     0.000450     NO 
 RMS     Force            0.002965     0.000300     NO 
 Maximum Displacement     0.787537     0.001800     NO 
 RMS     Displacement     0.176291     0.001200     NO 
 Predicted change in Energy=-3.052124D-03
 GradGradGradGradGradGradGradGradGradGradGradGradGradGradGradGradGradGrad

                          Input orientation:                          
 ---------------------------------------------------------------------
 Center     Atomic      Atomic             Coordinates (Angstroms)
 Number     Number       Type             X           Y           Z
 ---------------------------------------------------------------------
      1          6           0        1.025493   -1.573353   -0.299576
      2          1           0        0.490976   -1.355315   -1.218119
      3          1           0        0.277589   -1.728573    0.462131
      4          1           0        1.594380   -2.496190   -0.428437
      5          6           0        1.973931   -0.479585    0.114407
      6          1           0        2.738198   -0.339972   -0.666397
      7          1           0        2.503505   -0.738408    1.031157
      8          6           0        1.304190    0.794773    0.384984
      9          1           0        1.746600    1.510963    1.064174
     10          8           0        0.542149    1.301501   -0.635863
     11          1           0        0.295870    2.186403   -0.387828
     12          6           0       -2.184178    0.031496    0.824996
     13          1           0       -3.093200    0.024016    1.404107
     14          1           0       -1.262572    0.471906    1.248985
     15          8           0       -2.399072   -0.146488   -0.503996
     16          1           0       -1.563569   -0.003145   -0.971636
 ---------------------------------------------------------------------
                    Distance matrix (angstroms):
                    1          2          3          4          5
     1  C    0.000000
     2  H    1.084882   0.000000
     3  H    1.078727   1.734386   0.000000
     4  H    1.091726   1.772764   1.765301   0.000000
     5  C    1.505737   2.177541   2.135055   2.122602   0.000000
     6  H    2.142229   2.526920   3.042431   2.452391   1.101477
     7  H    2.156966   3.080599   2.501784   2.459009   1.089894
     8  C    2.480790   2.802524   2.725278   3.402397   1.464839
     9  H    3.448596   3.873113   3.607637   4.278824   2.217209
    10  O    2.934535   2.720352   3.233718   3.946222   2.405238
    11  H    3.830914   3.642968   4.006220   4.859471   3.189924
    12  C    3.760611   3.640606   3.047919   4.715696   4.249236
    13  H    4.734740   4.650263   3.914219   5.628771   5.252881
    14  H    3.437495   3.535572   2.798811   4.448091   3.559151
    15  O    3.715559   3.213038   3.255904   4.634055   4.429055
    16  H    3.101687   2.471896   2.902180   4.059923   3.731004
                    6          7          8          9         10
     6  H    0.000000
     7  H    1.759409   0.000000
     8  C    2.109367   2.050985   0.000000
     9  H    2.721048   2.373534   1.081643   0.000000
    10  O    2.741897   3.284372   1.370988   2.093968   0.000000
    11  H    3.524931   3.929591   1.884299   2.160821   0.951434
    12  C    5.156746   4.754958   3.597904   4.206785   3.343633
    13  H    6.198765   5.660697   4.579271   5.074469   4.359955
    14  H    4.509323   3.961773   2.727455   3.188873   2.738229
    15  O    5.143477   5.171298   3.923061   4.732113   3.280982
    16  H    4.325716   4.592699   3.271259   4.170643   2.499779
                   11         12         13         14         15
    11  H    0.000000
    12  C    3.502171   0.000000
    13  H    4.401448   1.077844   0.000000
    14  H    2.836793   1.105931   1.890996   0.000000
    15  O    3.566313   1.357968   2.037583   2.178757   0.000000
    16  H    2.931291   1.901116   2.825715   2.290726   0.968142
                   16
    16  H    0.000000
 Stoichiometry    C4H10O2(3)
 Framework group  C1[X(C4H10O2)]
 Deg. of freedom    42
 Full point group                 C1      NOp   1
 Largest Abelian subgroup         C1      NOp   1
 Largest concise Abelian subgroup C1      NOp   1
                         Standard orientation:                         
 ---------------------------------------------------------------------
 Center     Atomic      Atomic             Coordinates (Angstroms)
 Number     Number       Type             X           Y           Z
 ---------------------------------------------------------------------
      1          6           0       -1.101964    1.499554   -0.190909
      2          1           0       -0.585910    1.343619   -1.132366
      3          1           0       -0.340302    1.682103    0.550845
      4          1           0       -1.733810    2.386054   -0.273095
      5          6           0       -1.962514    0.334107    0.219496
      6          1           0       -2.742161    0.166586   -0.540333
      7          1           0       -2.476356    0.531099    1.160255
      8          6           0       -1.202370   -0.900374    0.429239
      9          1           0       -1.573843   -1.663325    1.099959
     10          8           0       -0.444078   -1.326287   -0.630573
     11          1           0       -0.132388   -2.199680   -0.417828
     12          6           0        2.241802    0.079034    0.780455
     13          1           0        3.167564    0.130088    1.330096
     14          1           0        1.365789   -0.433261    1.220044
     15          8           0        2.399347    0.308663   -0.548653
     16          1           0        1.559545    0.123783   -0.993457
 ---------------------------------------------------------------------
 Rotational constants (GHZ):      4.3236359      1.6933591      1.4268173
 Standard basis: Aug-CC-pVTZ (5D, 7F)
 There are   580 symmetry adapted cartesian basis functions of A   symmetry.
 There are   506 symmetry adapted basis functions of A   symmetry.
   506 basis functions,   702 primitive gaussians,   580 cartesian basis functions
    26 alpha electrons       24 beta electrons
       nuclear repulsion energy       240.2765658270 Hartrees.
 NAtoms=   16 NActive=   16 NUniq=   16 SFac= 1.00D+00 NAtFMM=   60 NAOKFM=F Big=F
 Integral buffers will be    131072 words long.
 Raffenetti 2 integral format.
 Two-electron integral symmetry is turned on.
 Nuclear repulsion after empirical dispersion term =      240.2688090738 Hartrees.
 One-electron integrals computed using PRISM.
 NBasis=   506 RedAO= T EigKep=  6.71D-06  NBF=   506
 NBsUse=   506 1.00D-06 EigRej= -1.00D+00 NBFU=   506
 Initial guess from the checkpoint file:  "1-2-butanediol_Conf-M0028-wb97-opt-restart.chk"
 B after Tr=     0.000000    0.000000    0.000000
         Rot=    0.999186   -0.018148    0.010234    0.034545 Ang=  -4.62 deg.
 Initial guess <Sx>= 0.0000 <Sy>= 0.0000 <Sz>= 1.0000 <S**2>= 2.0093 S= 1.0031
 ExpMin= 2.53D-02 ExpMax= 1.53D+04 ExpMxC= 5.22D+02 IAcc=3 IRadAn=         5 AccDes= 0.00D+00
 Harris functional with IExCor= 4639 and IRadAn=       5 diagonalized for initial guess.
 HarFok:  IExCor= 4639 AccDes= 0.00D+00 IRadAn=         5 IDoV= 1 UseB2=F ITyADJ=14
 ICtDFT=  3500011 ScaDFX=  1.000000  1.000000  1.000000  1.000000
 FoFCou: FMM=F IPFlag=           0 FMFlag=      100000 FMFlg1=           0
         NFxFlg=           0 DoJE=T BraDBF=F KetDBF=T FulRan=T
         wScrn=  0.000000 ICntrl=     500 IOpCl=  0 I1Cent=   200000004 NGrid=           0
         NMat0=    1 NMatS0=      1 NMatT0=    0 NMatD0=    1 NMtDS0=    0 NMtDT0=    0
 Petite list used in FoFCou.
 Gradient too large for Newton-Raphson -- use scaled steepest descent instead.
     Accept linear search using points  3 and  4.
 Gradient too large for Newton-Raphson -- use scaled steepest descent instead.
     Accept linear search using points  1 and  2.
 Gradient too large for Newton-Raphson -- use scaled steepest descent instead.
     Accept linear search using points  1 and  2.
 Gradient too large for Newton-Raphson -- use scaled steepest descent instead.
 Gradient too large for Newton-Raphson -- use scaled steepest descent instead.
     Accept linear search using points  1 and  2.
 Gradient too large for Newton-Raphson -- use scaled steepest descent instead.
     Minimum is close to point  4 DX=  1.71D-01 DF= -2.10D-05 DXR=  8.66D-02 DFR=  7.56D-03 which will be used.
 Gradient too large for Newton-Raphson -- use scaled steepest descent instead.
 Restarting incremental Fock formation.
 Gradient too large for Newton-Raphson -- use scaled steepest descent instead.
     Accept linear search using points  1 and  2.
 Gradient too large for Newton-Raphson -- use scaled steepest descent instead.
     Minimum is close to point  3 DX= -1.26D-02 DF= -1.01D-06 DXR=  6.70D-02 DFR=  4.51D-03 which will be used.
 Gradient too large for Newton-Raphson -- use scaled steepest descent instead.
 Gradient too large for Newton-Raphson -- use scaled steepest descent instead.
     Accept linear search using points  1 and  2.
 Gradient too large for Newton-Raphson -- use scaled steepest descent instead.
 Gradient too large for Newton-Raphson -- use scaled steepest descent instead.
     Minimum is close to point  3 DX= -7.76D-03 DF= -7.00D-08 DXR=  4.04D-02 DFR=  1.63D-03 which will be used.
 LinEq1:  Iter=  0 NonCon=     1 RMS=6.01D-05 Max=1.36D-03 NDo=     1
 AX will form     1 AO Fock derivatives at one time.
 LinEq1:  Iter=  1 NonCon=     1 RMS=9.16D-06 Max=2.64D-04 NDo=     1
 LinEq1:  Iter=  2 NonCon=     1 RMS=2.91D-06 Max=8.27D-05 NDo=     1
 LinEq1:  Iter=  3 NonCon=     1 RMS=1.50D-06 Max=3.92D-05 NDo=     1
 LinEq1:  Iter=  4 NonCon=     1 RMS=7.29D-07 Max=1.94D-05 NDo=     1
 LinEq1:  Iter=  5 NonCon=     1 RMS=2.13D-07 Max=5.61D-06 NDo=     1
 LinEq1:  Iter=  6 NonCon=     1 RMS=7.30D-08 Max=1.81D-06 NDo=     1
 LinEq1:  Iter=  7 NonCon=     1 RMS=1.73D-08 Max=4.67D-07 NDo=     1
 LinEq1:  Iter=  8 NonCon=     0 RMS=5.29D-09 Max=1.10D-07 NDo=     1
 Linear equations converged to 1.551D-08 1.551D-07 after     8 iterations.
     Accept linear search using points  1 and  2.
     Minimum is close to point  2 DX= -1.69D-04 DF= -2.50D-12 DXR=  1.69D-04 DFR=  2.85D-08 which will be used.
 LinEq1:  Iter=  0 NonCon=     1 RMS=1.38D-07 Max=2.26D-06 NDo=     1
 LinEq1:  Iter=  1 NonCon=     1 RMS=8.94D-08 Max=3.19D-06 NDo=     1
 LinEq1:  Iter=  2 NonCon=     1 RMS=3.69D-08 Max=9.01D-07 NDo=     1
 LinEq1:  Iter=  3 NonCon=     1 RMS=1.69D-08 Max=7.33D-07 NDo=     1
 LinEq1:  Iter=  4 NonCon=     1 RMS=4.73D-09 Max=1.26D-07 NDo=     1
 LinEq1:  Iter=  5 NonCon=     1 RMS=1.59D-09 Max=3.34D-08 NDo=     1
 LinEq1:  Iter=  6 NonCon=     1 RMS=6.56D-10 Max=1.69D-08 NDo=     1
 LinEq1:  Iter=  7 NonCon=     1 RMS=2.46D-10 Max=5.94D-09 NDo=     1
 LinEq1:  Iter=  8 NonCon=     0 RMS=8.34D-11 Max=1.46D-09 NDo=     1
 Linear equations converged to 2.352D-10 2.352D-09 after     8 iterations.
 SCF Done:  E(UwB97XD) =  -308.785519847     a.u. after   16 cycles
            Convg  =    0.1144D-07                    54 Fock formations.
              S**2 =  2.0087                  -V/T =  2.0058
 <Sx>= 0.0000 <Sy>= 0.0000 <Sz>= 1.0000 <S**2>= 2.0087 S= 1.0029
 <L.S>= 0.000000000000E+00
 Annihilation of the first spin contaminant:
 S**2 before annihilation     2.0087,   after     2.0000
 Calling FoFJK, ICntrl=      2127 FMM=F ISym2X=0 I1Cent= 0 IOpClX= 1 NMat=1 NMatS=1 NMatT=0.
 ***** Axes restored to original set *****
 -------------------------------------------------------------------
 Center     Atomic                   Forces (Hartrees/Bohr)
 Number     Number              X              Y              Z
 -------------------------------------------------------------------
      1        6           0.002589823   -0.012338760   -0.000393978
      2        1           0.002329206    0.001667859   -0.004436183
      3        1          -0.005053083   -0.002978792    0.006241821
      4        1          -0.004497463   -0.001107301   -0.002230974
      5        6           0.006809447    0.006448170   -0.001024667
      6        1           0.000347569   -0.000869909    0.000824456
      7        1           0.001120695   -0.004158387   -0.000828100
      8        6          -0.001916167    0.006575182    0.001510894
      9        1          -0.000408445    0.002860775    0.000204160
     10        8           0.002126995   -0.003222454    0.001107357
     11        1          -0.005124014    0.006418978   -0.002101633
     12        6           0.001734007    0.002881354    0.010660312
     13        1          -0.000413877   -0.000511101    0.000842062
     14        1          -0.010175021   -0.006337855   -0.013543108
     15        8           0.015517989    0.005156579    0.000017651
     16        1          -0.004987660   -0.000484337    0.003149930
 -------------------------------------------------------------------
 Cartesian Forces:  Max     0.015517989 RMS     0.005199781

 GradGradGradGradGradGradGradGradGradGradGradGradGradGradGradGradGradGrad
 Berny optimization.
 Using GEDIIS/GDIIS optimizer.
 FormGI is forming the generalized inverse of G from B-inverse, IUseBI=4.
 Internal  Forces:  Max     0.019141088 RMS     0.004553211
 Search for a local minimum.
 Step number  10 out of a maximum of   86
 All quantities printed in internal units (Hartrees-Bohrs-Radians)
 Mixed Optimization -- RFO/linear search
 Update second derivatives using D2CorX and points    8   10    9
 DE=  3.26D-03 DEPred=-3.05D-03 R=-1.07D+00
 Trust test=-1.07D+00 RLast= 5.32D-01 DXMaxT set to 3.92D-01
 ITU= -1 -1  1  1  1  1  1  1  1  0
 Use linear search instead of GDIIS.
 Energy rises -- skip Quadratic/GDIIS search.
 Quartic linear search produced a step of -0.80226.
 Iteration  1 RMS(Cart)=  0.13643265 RMS(Int)=  0.00761539
 Iteration  2 RMS(Cart)=  0.01030870 RMS(Int)=  0.00058165
 Iteration  3 RMS(Cart)=  0.00007744 RMS(Int)=  0.00058071
 Iteration  4 RMS(Cart)=  0.00000010 RMS(Int)=  0.00058071
 Variable       Old X    -DE/DX   Delta X   Delta X   Delta X     New X
                                 (Linear)    (Quad)   (Total)
    R1        2.05013   0.00294   0.00437   0.00000   0.00437   2.05451
    R2        2.03850   0.00750   0.00575   0.00000   0.00610   2.04460
    R3        2.06306  -0.00114  -0.00195   0.00000  -0.00195   2.06111
    R4        2.84543   0.01145   0.01694   0.00000   0.01725   2.86268
    R5        5.28899   0.00168   0.09937   0.00000   0.09904   5.38803
    R6        2.08149  -0.00045  -0.00250   0.00000  -0.00250   2.07899
    R7        2.05960   0.00084  -0.00078   0.00000  -0.00078   2.05882
    R8        2.76814   0.01165   0.00305   0.00000   0.00348   2.77163
    R9        2.04401   0.00186  -0.00298   0.00000  -0.00298   2.04103
   R10        2.59079   0.00160  -0.00597   0.00000  -0.00547   2.58533
   R11        1.79795   0.00675   0.00331   0.00000   0.00331   1.80126
   R12        5.17450   0.00069   0.00042   0.00000  -0.00002   5.17448
   R13        2.03683   0.00081   0.00137   0.00000   0.00137   2.03820
   R14        2.08991  -0.01830  -0.02162   0.00000  -0.02162   2.06829
   R15        2.56619  -0.00538  -0.00037   0.00000  -0.00037   2.56582
   R16        1.82952  -0.00590  -0.00338   0.00000  -0.00338   1.82615
    A1        1.85998   0.00264   0.02486   0.00000   0.02488   1.88486
    A2        1.90359  -0.00191  -0.02166   0.00000  -0.02160   1.88200
    A3        1.97919  -0.00438  -0.02278   0.00000  -0.02313   1.95605
    A4        1.89969  -0.00154   0.00147   0.00000   0.00111   1.90080
    A5        1.92527  -0.00052   0.00536   0.00000   0.00589   1.93116
    A6        1.89468   0.00561   0.01275   0.00000   0.01289   1.90757
    A7        2.05659  -0.00071   0.01836   0.00000   0.01845   2.07505
    A8        1.91158  -0.00029  -0.01666   0.00000  -0.01665   1.89493
    A9        1.94423  -0.00249  -0.00044   0.00000  -0.00072   1.94351
   A10        1.97658  -0.00002  -0.00710   0.00000  -0.00663   1.96995
   A11        1.86420  -0.00035   0.00069   0.00000   0.00078   1.86499
   A12        1.91549   0.00081   0.01252   0.00000   0.01219   1.92769
   A13        1.84770   0.00239   0.01233   0.00000   0.01239   1.86009
   A14        2.10019   0.00187   0.02599   0.00000   0.02602   2.12621
   A15        2.02432   0.00119  -0.01122   0.00000  -0.01082   2.01350
   A16        2.03776  -0.00237   0.00969   0.00000   0.00959   2.04734
   A17        1.86871   0.00261   0.01404   0.00000   0.01426   1.88296
   A18        1.30965  -0.00099  -0.01880   0.00000  -0.01897   1.29069
   A19        1.50247   0.00127  -0.03245   0.00000  -0.03243   1.47005
   A20        2.09392   0.00873   0.02183   0.00000   0.02239   2.11630
   A21        1.97301   0.00940   0.00848   0.00000   0.00900   1.98201
   A22        2.16429  -0.01914  -0.07191   0.00000  -0.07141   2.09289
   A23        1.24717   0.00414  -0.03751   0.00000  -0.03650   1.21067
   A24        1.60851  -0.00494  -0.16102   0.00000  -0.15956   1.44894
   A25        1.98886  -0.00535  -0.18280   0.00000  -0.18256   1.80630
   A26        1.89310  -0.00070  -0.00440   0.00000  -0.00440   1.88869
    D1       -1.17822   0.00123  -0.08156   0.00000  -0.08199  -1.26022
    D2        3.05427   0.00284  -0.07030   0.00000  -0.07062   2.98365
    D3        0.97724  -0.00276  -0.09014   0.00000  -0.09070   0.88654
    D4       -1.06838   0.00012   0.04166   0.00000   0.04162  -1.02676
    D5       -3.12679   0.00224   0.05142   0.00000   0.05146  -3.07534
    D6        1.07591   0.00094   0.04077   0.00000   0.04060   1.11651
    D7        3.13022   0.00004   0.02155   0.00000   0.02132  -3.13164
    D8        1.07181   0.00216   0.03132   0.00000   0.03116   1.10297
    D9       -1.00868   0.00087   0.02067   0.00000   0.02030  -0.98837
   D10        1.05015  -0.00120   0.00849   0.00000   0.00835   1.05850
   D11       -1.00826   0.00092   0.01826   0.00000   0.01819  -0.99008
   D12       -3.08875  -0.00038   0.00761   0.00000   0.00733  -3.08142
   D13       -0.02566   0.00105   0.10527   0.00000   0.10569   0.08004
   D14        1.97404  -0.00334  -0.01998   0.00000  -0.02134   1.95270
   D15        2.68532  -0.00026  -0.01726   0.00000  -0.01738   2.66794
   D16       -0.98110   0.00040   0.03797   0.00000   0.03767  -0.94343
   D17       -1.45574  -0.00004  -0.03461   0.00000  -0.03461  -1.49036
   D18        1.16102   0.00062   0.02061   0.00000   0.02044   1.18146
   D19        0.55015   0.00121  -0.02082   0.00000  -0.02094   0.52921
   D20       -3.11627   0.00187   0.03441   0.00000   0.03411  -3.08215
   D21       -2.97231  -0.00153  -0.00496   0.00000  -0.00501  -2.97732
   D22        1.89670  -0.00173   0.04276   0.00000   0.04260   1.93930
   D23       -0.33631   0.00036   0.05297   0.00000   0.05292  -0.28339
   D24       -1.75049   0.00016   0.10070   0.00000   0.10052  -1.64996
   D25       -1.03294  -0.00148  -0.05508   0.00000  -0.05528  -1.08823
   D26       -2.49805   0.00020   0.06453   0.00000   0.06486  -2.43318
   D27       -2.93245  -0.00400  -0.08431   0.00000  -0.08445  -3.01690
   D28        1.88563  -0.00232   0.03531   0.00000   0.03570   1.92133
   D29        2.32206  -0.00106   0.07040   0.00000   0.07239   2.39446
   D30       -2.72818   0.00185   0.00671   0.00000   0.00474  -2.72344
   D31       -1.18440  -0.00237  -0.04113   0.00000  -0.03916  -1.22355
   D32        0.04854   0.00054  -0.10481   0.00000  -0.10681  -0.05827
   D33        3.00249  -0.00071  -0.08090   0.00000  -0.08110   2.92139
   D34        0.20347   0.00015   0.01808   0.00000   0.01827   0.22173
         Item               Value     Threshold  Converged?
 Maximum Force            0.019141     0.000450     NO 
 RMS     Force            0.004553     0.000300     NO 
 Maximum Displacement     0.639244     0.001800     NO 
 RMS     Displacement     0.140894     0.001200     NO 
 Predicted change in Energy=-1.686567D-03
 GradGradGradGradGradGradGradGradGradGradGradGradGradGradGradGradGradGrad

                          Input orientation:                          
 ---------------------------------------------------------------------
 Center     Atomic      Atomic             Coordinates (Angstroms)
 Number     Number       Type             X           Y           Z
 ---------------------------------------------------------------------
      1          6           0        0.984381   -1.598314   -0.298303
      2          1           0        0.487301   -1.395296   -1.243656
      3          1           0        0.222110   -1.745659    0.455265
      4          1           0        1.552746   -2.522306   -0.411505
      5          6           0        1.923096   -0.479178    0.103145
      6          1           0        2.675737   -0.352002   -0.689129
      7          1           0        2.464191   -0.723700    1.016595
      8          6           0        1.226148    0.786374    0.355729
      9          1           0        1.622373    1.529672    1.031789
     10          8           0        0.424343    1.227036   -0.661430
     11          1           0        0.145234    2.113814   -0.450984
     12          6           0       -2.085963    0.009094    0.858202
     13          1           0       -3.067174   -0.053844    1.301571
     14          1           0       -1.260674    0.509630    1.374221
     15          8           0       -2.098260   -0.052977   -0.498097
     16          1           0       -1.225296    0.207686   -0.820322
 ---------------------------------------------------------------------
                    Distance matrix (angstroms):
                    1          2          3          4          5
     1  C    0.000000
     2  H    1.087197   0.000000
     3  H    1.081958   1.754826   0.000000
     4  H    1.090695   1.760057   1.767785   0.000000
     5  C    1.514864   2.171326   2.149725   2.139251   0.000000
     6  H    2.136989   2.487010   3.045029   2.459349   1.100154
     7  H    2.164195   3.076991   2.527136   2.470866   1.089479
     8  C    2.484541   2.804213   2.725654   3.412136   1.466682
     9  H    3.458392   3.875755   3.608450   4.301915   2.233448
    10  O    2.903119   2.686927   3.181952   3.923431   2.396247
    11  H    3.808854   3.613750   3.965189   4.845230   3.192406
    12  C    3.653529   3.607188   2.927237   4.610894   4.108659
    13  H    4.621697   4.572961   3.794452   5.511043   5.149751
    14  H    3.504431   3.679326   2.851220   4.505195   3.567880
    15  O    3.454078   3.007125   3.026249   4.408506   4.088330
    16  H    2.901174   2.383642   2.745480   3.916312   3.352155
                    6          7          8          9         10
     6  H    0.000000
     7  H    1.758523   0.000000
     8  C    2.118711   2.061509   0.000000
     9  H    2.758955   2.405530   1.080066   0.000000
    10  O    2.750073   3.283613   1.368096   2.096152   0.000000
    11  H    3.541244   3.947510   1.892421   2.172965   0.953187
    12  C    5.019802   4.611505   3.439000   4.011738   3.177153
    13  H    6.085459   5.579060   4.475846   4.957031   4.205320
    14  H    4.527157   3.940002   2.701517   3.077288   2.738216
    15  O    4.787166   4.853876   3.533442   4.323012   2.833485
    16  H    3.943161   4.225406   2.779847   3.645158   1.945669
                   11         12         13         14         15
    11  H    0.000000
    12  C    3.334974   0.000000
    13  H    4.253205   1.078570   0.000000
    14  H    2.807375   1.094493   1.893733   0.000000
    15  O    3.119370   1.357774   2.043918   2.126887   0.000000
    16  H    2.376570   1.896741   2.821940   2.215500   0.966354
                   16
    16  H    0.000000
 Stoichiometry    C4H10O2(3)
 Framework group  C1[X(C4H10O2)]
 Deg. of freedom    42
 Full point group                 C1      NOp   1
 Largest Abelian subgroup         C1      NOp   1
 Largest concise Abelian subgroup C1      NOp   1
                         Standard orientation:                         
 ---------------------------------------------------------------------
 Center     Atomic      Atomic             Coordinates (Angstroms)
 Number     Number       Type             X           Y           Z
 ---------------------------------------------------------------------
      1          6           0       -1.132686    1.456991   -0.214039
      2          1           0       -0.666857    1.309865   -1.185304
      3          1           0       -0.354052    1.700405    0.496673
      4          1           0       -1.814378    2.304499   -0.295529
      5          6           0       -1.905267    0.234789    0.237794
      6          1           0       -2.678914    0.012321   -0.512085
      7          1           0       -2.421497    0.417575    1.179633
      8          6           0       -1.047063   -0.935285    0.451265
      9          1           0       -1.312671   -1.716919    1.147716
     10          8           0       -0.254270   -1.281784   -0.608501
     11          1           0        0.141515   -2.126831   -0.414042
     12          6           0        2.168542    0.241102    0.771751
     13          1           0        3.157526    0.425353    1.160694
     14          1           0        1.439489   -0.352606    1.332024
     15          8           0        2.099326    0.295739   -0.583156
     16          1           0        1.248238   -0.070888   -0.857154
 ---------------------------------------------------------------------
 Rotational constants (GHZ):      4.4415269      1.9184451      1.6016572
 Standard basis: Aug-CC-pVTZ (5D, 7F)
 There are   580 symmetry adapted cartesian basis functions of A   symmetry.
 There are   506 symmetry adapted basis functions of A   symmetry.
   506 basis functions,   702 primitive gaussians,   580 cartesian basis functions
    26 alpha electrons       24 beta electrons
       nuclear repulsion energy       246.4921037534 Hartrees.
 NAtoms=   16 NActive=   16 NUniq=   16 SFac= 1.00D+00 NAtFMM=   60 NAOKFM=F Big=F
 Integral buffers will be    131072 words long.
 Raffenetti 2 integral format.
 Two-electron integral symmetry is turned on.
 Nuclear repulsion after empirical dispersion term =      246.4838279880 Hartrees.
 One-electron integrals computed using PRISM.
 NBasis=   506 RedAO= T EigKep=  6.53D-06  NBF=   506
 NBsUse=   506 1.00D-06 EigRej= -1.00D+00 NBFU=   506
 Lowest energy guess from the checkpoint file:  "1-2-butanediol_Conf-M0028-wb97-opt-restart.chk"
 B after Tr=     0.000000    0.000000    0.000000
         Rot=    0.999959   -0.004142    0.002220    0.007688 Ang=  -1.03 deg.
 B after Tr=     0.000000    0.000000    0.000000
         Rot=    0.999507    0.014039   -0.008043   -0.026892 Ang=   3.60 deg.
 Initial guess <Sx>= 0.0000 <Sy>= 0.0000 <Sz>= 1.0000 <S**2>= 2.0087 S= 1.0029
 Gradient too large for Newton-Raphson -- use scaled steepest descent instead.
 Gradient too large for Newton-Raphson -- use scaled steepest descent instead.
     Accept linear search using points  1 and  2.
 LinEq1:  Iter=  0 NonCon=     1 RMS=3.53D-05 Max=6.46D-04 NDo=     1
 AX will form     1 AO Fock derivatives at one time.
 LinEq1:  Iter=  1 NonCon=     1 RMS=6.68D-06 Max=1.50D-04 NDo=     1
 LinEq1:  Iter=  2 NonCon=     1 RMS=4.37D-06 Max=1.39D-04 NDo=     1
 LinEq1:  Iter=  3 NonCon=     1 RMS=1.65D-06 Max=5.17D-05 NDo=     1
 LinEq1:  Iter=  4 NonCon=     1 RMS=6.68D-07 Max=1.74D-05 NDo=     1
 LinEq1:  Iter=  5 NonCon=     1 RMS=2.65D-07 Max=3.43D-06 NDo=     1
 LinEq1:  Iter=  6 NonCon=     1 RMS=7.98D-08 Max=2.21D-06 NDo=     1
 LinEq1:  Iter=  7 NonCon=     1 RMS=2.46D-08 Max=6.28D-07 NDo=     1
 LinEq1:  Iter=  8 NonCon=     1 RMS=1.25D-08 Max=3.67D-07 NDo=     1
 LinEq1:  Iter=  9 NonCon=     0 RMS=6.66D-09 Max=1.52D-07 NDo=     1
 Linear equations converged to 1.551D-08 1.551D-07 after     9 iterations.
     Accept linear search using points  1 and  2.
     Minimum is close to point  2 DX= -2.08D-04 DF= -1.53D-12 DXR=  2.08D-04 DFR=  4.35D-08 which will be used.
 LinEq1:  Iter=  0 NonCon=     1 RMS=6.23D-08 Max=1.40D-06 NDo=     1
 LinEq1:  Iter=  1 NonCon=     1 RMS=3.06D-08 Max=4.80D-07 NDo=     1
 LinEq1:  Iter=  2 NonCon=     1 RMS=1.30D-08 Max=3.60D-07 NDo=     1
 LinEq1:  Iter=  3 NonCon=     1 RMS=4.60D-09 Max=1.16D-07 NDo=     1
 LinEq1:  Iter=  4 NonCon=     1 RMS=1.73D-09 Max=5.01D-08 NDo=     1
 LinEq1:  Iter=  5 NonCon=     1 RMS=6.75D-10 Max=2.76D-08 NDo=     1
 LinEq1:  Iter=  6 NonCon=     1 RMS=4.04D-10 Max=1.24D-08 NDo=     1
 LinEq1:  Iter=  7 NonCon=     1 RMS=1.76D-10 Max=5.96D-09 NDo=     1
 LinEq1:  Iter=  8 NonCon=     1 RMS=6.88D-11 Max=2.21D-09 NDo=     1
 LinEq1:  Iter=  9 NonCon=     0 RMS=2.58D-11 Max=7.80D-10 NDo=     1
 Linear equations converged to 1.028D-10 1.028D-09 after     9 iterations.
 SCF Done:  E(UwB97XD) =  -308.789196488     a.u. after    5 cycles
            Convg  =    0.1374D-08                    27 Fock formations.
              S**2 =  2.0087                  -V/T =  2.0057
 <Sx>= 0.0000 <Sy>= 0.0000 <Sz>= 1.0000 <S**2>= 2.0087 S= 1.0029
 <L.S>= 0.000000000000E+00
 Annihilation of the first spin contaminant:
 S**2 before annihilation     2.0087,   after     2.0000
 Calling FoFJK, ICntrl=      2127 FMM=F ISym2X=0 I1Cent= 0 IOpClX= 1 NMat=1 NMatS=1 NMatT=0.
 ***** Axes restored to original set *****
 -------------------------------------------------------------------
 Center     Atomic                   Forces (Hartrees/Bohr)
 Number     Number              X              Y              Z
 -------------------------------------------------------------------
      1        6           0.003684391   -0.008735029   -0.001337807
      2        1           0.000201773    0.000749838   -0.001331695
      3        1          -0.004060527   -0.001929538    0.003186493
      4        1          -0.002346679   -0.000836995   -0.000638638
      5        6           0.004546523    0.001839264   -0.000564985
      6        1           0.001040317    0.000629037    0.000825971
      7        1           0.000979422   -0.003129853   -0.000290263
      8        6           0.001479619    0.001544104    0.003334436
      9        1           0.000075545    0.002945854   -0.000316686
     10        8           0.000918266    0.002499405   -0.002088155
     11        1          -0.004184365    0.004938595   -0.002064915
     12        6           0.000033334    0.002382678   -0.000424311
     13        1           0.000099581   -0.000641761    0.001481028
     14        1          -0.004920891   -0.003835854   -0.005218167
     15        8           0.003015758    0.001745648    0.004610497
     16        1          -0.000562065   -0.000165391    0.000837197
 -------------------------------------------------------------------
 Cartesian Forces:  Max     0.008735029 RMS     0.002736932

 GradGradGradGradGradGradGradGradGradGradGradGradGradGradGradGradGradGrad
 Berny optimization.
 Using GEDIIS/GDIIS optimizer.
 FormGI is forming the generalized inverse of G from B-inverse, IUseBI=4.
 Internal  Forces:  Max     0.009295260 RMS     0.002559828
 Search for a local minimum.
 Step number  11 out of a maximum of   86
 All quantities printed in internal units (Hartrees-Bohrs-Radians)
 Mixed Optimization -- RFO/linear search
 Update second derivatives using D2CorX and points    8   10    9   11
 ITU=  0 -1 -1  1  1  1  1  1  1  1  0
 Use linear search instead of GDIIS.
     Eigenvalues ---    0.00384   0.00481   0.00686   0.00827   0.01423
     Eigenvalues ---    0.01727   0.02069   0.02580   0.02677   0.03661
     Eigenvalues ---    0.03797   0.04907   0.05148   0.05473   0.06461
     Eigenvalues ---    0.06788   0.08500   0.09574   0.11216   0.11426
     Eigenvalues ---    0.12589   0.13726   0.14527   0.15511   0.15901
     Eigenvalues ---    0.16390   0.17377   0.28140   0.29017   0.32925
     Eigenvalues ---    0.33689   0.34396   0.34766   0.34825   0.34894
     Eigenvalues ---    0.35544   0.36294   0.43015   0.47774   0.53476
     Eigenvalues ---    0.55967   0.56581
 RFO step:  Lambda=-2.62015107D-03 EMin= 3.83686623D-03
 Quartic linear search produced a step of -0.06894.
 Iteration  1 RMS(Cart)=  0.05320036 RMS(Int)=  0.00122508
 Iteration  2 RMS(Cart)=  0.00164904 RMS(Int)=  0.00012079
 Iteration  3 RMS(Cart)=  0.00000169 RMS(Int)=  0.00012077
 Iteration  4 RMS(Cart)=  0.00000000 RMS(Int)=  0.00012077
 Variable       Old X    -DE/DX   Delta X   Delta X   Delta X     New X
                                 (Linear)    (Quad)   (Total)
    R1        2.05451   0.00121   0.00007   0.00339   0.00346   2.05797
    R2        2.04460   0.00522   0.00007   0.01549   0.01546   2.06006
    R3        2.06111  -0.00045  -0.00003  -0.00108  -0.00111   2.06000
    R4        2.86268   0.00830   0.00027   0.03229   0.03258   2.89526
    R5        5.38803   0.00228   0.00171   0.06810   0.06972   5.45775
    R6        2.07899   0.00019  -0.00004   0.00007   0.00002   2.07901
    R7        2.05882   0.00095  -0.00001   0.00253   0.00252   2.06133
    R8        2.77163   0.00930   0.00002   0.02839   0.02848   2.80011
    R9        2.04103   0.00186  -0.00005   0.00460   0.00455   2.04558
   R10        2.58533   0.00595  -0.00014   0.01529   0.01512   2.60045
   R11        1.80126   0.00536   0.00006   0.00932   0.00938   1.81064
   R12        5.17448   0.00307   0.00004   0.10534   0.10548   5.27996
   R13        2.03820   0.00056   0.00002   0.00150   0.00152   2.03972
   R14        2.06829  -0.00654  -0.00037  -0.01543  -0.01580   2.05249
   R15        2.56582  -0.00554  -0.00001  -0.00723  -0.00724   2.55858
   R16        1.82615  -0.00083  -0.00006  -0.00063  -0.00069   1.82546
    A1        1.88486   0.00015   0.00042  -0.00584  -0.00534   1.87952
    A2        1.88200  -0.00074  -0.00037  -0.00490  -0.00528   1.87672
    A3        1.95605  -0.00130  -0.00036  -0.01159  -0.01187   1.94419
    A4        1.90080  -0.00057   0.00005  -0.00901  -0.00903   1.89178
    A5        1.93116  -0.00039   0.00005   0.01608   0.01582   1.94698
    A6        1.90757   0.00281   0.00021   0.01442   0.01469   1.92226
    A7        2.07505   0.00025   0.00031   0.00790   0.00756   2.08260
    A8        1.89493   0.00092  -0.00028   0.00321   0.00283   1.89776
    A9        1.94351  -0.00213   0.00001  -0.02416  -0.02423   1.91928
   A10        1.96995   0.00022  -0.00015   0.02258   0.02226   1.99221
   A11        1.86499  -0.00046   0.00001  -0.01090  -0.01100   1.85398
   A12        1.92769  -0.00026   0.00024  -0.00762  -0.00736   1.92032
   A13        1.86009   0.00165   0.00021   0.01487   0.01525   1.87534
   A14        2.12621   0.00120   0.00044   0.00896   0.00945   2.13566
   A15        2.01350   0.00247  -0.00022   0.01292   0.01264   2.02614
   A16        2.04734  -0.00308   0.00017  -0.02253  -0.02231   2.02504
   A17        1.88296   0.00318   0.00022   0.03539   0.03570   1.91866
   A18        1.29069  -0.00014  -0.00031  -0.00347  -0.00374   1.28695
   A19        1.47005   0.00189  -0.00055   0.00736   0.00695   1.47699
   A20        2.11630   0.00128   0.00033   0.01068   0.01102   2.12732
   A21        1.98201   0.00340   0.00011   0.02037   0.02048   2.00249
   A22        2.09289  -0.00501  -0.00126  -0.02388  -0.02513   2.06775
   A23        1.21067   0.00377  -0.00071   0.00558   0.00479   1.21546
   A24        1.44894   0.00010  -0.00284   0.00409   0.00137   1.45031
   A25        1.80630   0.00192  -0.00312   0.01292   0.00977   1.81606
   A26        1.88869  -0.00108  -0.00007  -0.00726  -0.00734   1.88136
    D1       -1.26022   0.00081  -0.00136  -0.04187  -0.04317  -1.30338
    D2        2.98365   0.00191  -0.00117  -0.02801  -0.02930   2.95434
    D3        0.88654  -0.00095  -0.00149  -0.04996  -0.05150   0.83505
    D4       -1.02676  -0.00037   0.00071   0.00743   0.00814  -1.01862
    D5       -3.07534   0.00086   0.00087   0.03280   0.03352  -3.04182
    D6        1.11651   0.00010   0.00070   0.01518   0.01600   1.13251
    D7       -3.13164   0.00059   0.00038   0.01157   0.01213  -3.11951
    D8        1.10297   0.00183   0.00054   0.03694   0.03751   1.14048
    D9       -0.98837   0.00107   0.00038   0.01932   0.01999  -0.96838
   D10        1.05850  -0.00024   0.00015   0.00355   0.00368   1.06217
   D11       -0.99008   0.00099   0.00032   0.02892   0.02906  -0.96102
   D12       -3.08142   0.00023   0.00015   0.01130   0.01154  -3.06988
   D13        0.08004  -0.00011   0.00176   0.03054   0.03235   0.11239
   D14        1.95270   0.00102  -0.00025   0.04156   0.04128   1.99398
   D15        2.66794  -0.00058  -0.00028   0.00583   0.00568   2.67361
   D16       -0.94343  -0.00004   0.00067  -0.00166  -0.00078  -0.94421
   D17       -1.49036   0.00057  -0.00059   0.02024   0.01964  -1.47071
   D18        1.18146   0.00111   0.00036   0.01275   0.01318   1.19465
   D19        0.52921   0.00081  -0.00035   0.01174   0.01128   0.54049
   D20       -3.08215   0.00135   0.00060   0.00425   0.00482  -3.07733
   D21       -2.97732  -0.00156  -0.00008  -0.02522  -0.02539  -3.00271
   D22        1.93930  -0.00245   0.00074  -0.01929  -0.01848   1.92081
   D23       -0.28339   0.00007   0.00090  -0.02405  -0.02323  -0.30662
   D24       -1.64996  -0.00083   0.00172  -0.01812  -0.01633  -1.66629
   D25       -1.08823   0.00110  -0.00092  -0.00239  -0.00313  -1.09136
   D26       -2.43318   0.00059   0.00107  -0.00312  -0.00198  -2.43516
   D27       -3.01690  -0.00166  -0.00142  -0.03820  -0.03950  -3.05640
   D28        1.92133  -0.00218   0.00057  -0.03894  -0.03835   1.88298
   D29        2.39446  -0.00226   0.00106  -0.08576  -0.08464   2.30982
   D30       -2.72344   0.00129   0.00025  -0.08164  -0.08146  -2.80490
   D31       -1.22355  -0.00218  -0.00083  -0.06307  -0.06384  -1.28739
   D32       -0.05827   0.00137  -0.00164  -0.05895  -0.06065  -0.11892
   D33        2.92139  -0.00011  -0.00136   0.00462   0.00325   2.92464
   D34        0.22173   0.00015   0.00029  -0.01505  -0.01475   0.20698
         Item               Value     Threshold  Converged?
 Maximum Force            0.009295     0.000450     NO 
 RMS     Force            0.002560     0.000300     NO 
 Maximum Displacement     0.260864     0.001800     NO 
 RMS     Displacement     0.053239     0.001200     NO 
 Predicted change in Energy=-1.386296D-03
 GradGradGradGradGradGradGradGradGradGradGradGradGradGradGradGradGradGrad

                          Input orientation:                          
 ---------------------------------------------------------------------
 Center     Atomic      Atomic             Coordinates (Angstroms)
 Number     Number       Type             X           Y           Z
 ---------------------------------------------------------------------
      1          6           0        1.007280   -1.636762   -0.294698
      2          1           0        0.538551   -1.450375   -1.259859
      3          1           0        0.212395   -1.785355    0.436381
      4          1           0        1.574805   -2.563672   -0.378874
      5          6           0        1.934357   -0.485375    0.108019
      6          1           0        2.702465   -0.361604   -0.669836
      7          1           0        2.467469   -0.739734    1.025059
      8          6           0        1.236960    0.800943    0.341727
      9          1           0        1.627957    1.559402    1.007769
     10          8           0        0.438973    1.251900   -0.684672
     11          1           0        0.132456    2.139513   -0.494294
     12          6           0       -2.109944    0.000921    0.863914
     13          1           0       -3.073380   -0.136627    1.330732
     14          1           0       -1.289653    0.495480    1.375985
     15          8           0       -2.134618    0.025647   -0.489579
     16          1           0       -1.275783    0.345729   -0.794685
 ---------------------------------------------------------------------
                    Distance matrix (angstroms):
                    1          2          3          4          5
     1  C    0.000000
     2  H    1.089029   0.000000
     3  H    1.090137   1.759494   0.000000
     4  H    1.090107   1.757666   1.768214   0.000000
     5  C    1.532105   2.179585   2.182413   2.164639   0.000000
     6  H    2.154161   2.493205   3.074286   2.491060   1.100167
     7  H    2.163000   3.073530   2.554452   2.468730   1.090811
     8  C    2.529860   2.849787   2.783456   3.457461   1.481754
     9  H    3.506725   3.922715   3.676642   4.350327   2.254893
    10  O    2.969751   2.764606   3.245461   3.992771   2.425419
    11  H    3.881418   3.693007   4.034493   4.920736   3.240318
    12  C    3.706949   3.692045   2.960882   4.658222   4.142974
    13  H    4.641574   4.634991   3.783449   5.515335   5.166632
    14  H    3.551554   3.751847   2.888116   4.543464   3.600564
    15  O    3.559930   3.149255   3.105736   4.525113   4.144252
    16  H    3.064741   2.595031   2.876060   4.094309   3.436657
                    6          7          8          9         10
     6  H    0.000000
     7  H    1.752392   0.000000
     8  C    2.126612   2.086811   0.000000
     9  H    2.767524   2.447674   1.082474   0.000000
    10  O    2.779750   3.317316   1.376096   2.091075   0.000000
    11  H    3.590451   4.006343   1.926300   2.197553   0.958151
    12  C    5.063901   4.639747   3.480587   4.052340   3.234200
    13  H    6.116639   5.581952   4.520641   5.008332   4.280944
    14  H    4.566945   3.970501   2.747139   3.127293   2.794034
    15  O    4.855906   4.905012   3.558046   4.330291   2.857469
    16  H    4.042569   4.301353   2.795091   3.626782   1.942586
                   11         12         13         14         15
    11  H    0.000000
    12  C    3.383292   0.000000
    13  H    4.334619   1.079373   0.000000
    14  H    2.867609   1.086132   1.892957   0.000000
    15  O    3.099690   1.353943   2.054541   2.101199   0.000000
    16  H    2.300225   1.888298   2.825141   2.175874   0.965991
                   16
    16  H    0.000000
 Stoichiometry    C4H10O2(3)
 Framework group  C1[X(C4H10O2)]
 Deg. of freedom    42
 Full point group                 C1      NOp   1
 Largest Abelian subgroup         C1      NOp   1
 Largest concise Abelian subgroup C1      NOp   1
                         Standard orientation:                         
 ---------------------------------------------------------------------
 Center     Atomic      Atomic             Coordinates (Angstroms)
 Number     Number       Type             X           Y           Z
 ---------------------------------------------------------------------
      1          6           0       -1.186920    1.475106   -0.258837
      2          1           0       -0.751904    1.312126   -1.243815
      3          1           0       -0.380316    1.761636    0.416209
      4          1           0       -1.880556    2.312067   -0.340682
      5          6           0       -1.922450    0.227380    0.240685
      6          1           0       -2.708620   -0.032987   -0.483548
      7          1           0       -2.433198    0.446830    1.179220
      8          6           0       -1.042478   -0.941241    0.476413
      9          1           0       -1.287245   -1.715980    1.191689
     10          8           0       -0.248855   -1.324171   -0.580548
     11          1           0        0.187224   -2.152967   -0.378096
     12          6           0        2.186275    0.326643    0.762954
     13          1           0        3.146243    0.613576    1.164424
     14          1           0        1.471991   -0.251716    1.341730
     15          8           0        2.138108    0.246652   -0.587765
     16          1           0        1.315802   -0.199760   -0.827908
 ---------------------------------------------------------------------
 Rotational constants (GHZ):      4.3169170      1.8721107      1.5541460
 Standard basis: Aug-CC-pVTZ (5D, 7F)
 There are   580 symmetry adapted cartesian basis functions of A   symmetry.
 There are   506 symmetry adapted basis functions of A   symmetry.
   506 basis functions,   702 primitive gaussians,   580 cartesian basis functions
    26 alpha electrons       24 beta electrons
       nuclear repulsion energy       244.1086454311 Hartrees.
 NAtoms=   16 NActive=   16 NUniq=   16 SFac= 1.00D+00 NAtFMM=   60 NAOKFM=F Big=F
 Integral buffers will be    131072 words long.
 Raffenetti 2 integral format.
 Two-electron integral symmetry is turned on.
 Nuclear repulsion after empirical dispersion term =      244.1006082298 Hartrees.
 One-electron integrals computed using PRISM.
 NBasis=   506 RedAO= T EigKep=  7.40D-06  NBF=   506
 NBsUse=   506 1.00D-06 EigRej= -1.00D+00 NBFU=   506
 Initial guess from the checkpoint file:  "1-2-butanediol_Conf-M0028-wb97-opt-restart.chk"
 B after Tr=     0.000000    0.000000    0.000000
         Rot=    0.999813    0.018637   -0.000244   -0.005124 Ang=   2.22 deg.
 Initial guess <Sx>= 0.0000 <Sy>= 0.0000 <Sz>= 1.0000 <S**2>= 2.0088 S= 1.0029
 ExpMin= 2.53D-02 ExpMax= 1.53D+04 ExpMxC= 5.22D+02 IAcc=3 IRadAn=         5 AccDes= 0.00D+00
 Harris functional with IExCor= 4639 and IRadAn=       5 diagonalized for initial guess.
 HarFok:  IExCor= 4639 AccDes= 0.00D+00 IRadAn=         5 IDoV= 1 UseB2=F ITyADJ=14
 ICtDFT=  3500011 ScaDFX=  1.000000  1.000000  1.000000  1.000000
 FoFCou: FMM=F IPFlag=           0 FMFlag=      100000 FMFlg1=           0
         NFxFlg=           0 DoJE=T BraDBF=F KetDBF=T FulRan=T
         wScrn=  0.000000 ICntrl=     500 IOpCl=  0 I1Cent=   200000004 NGrid=           0
         NMat0=    1 NMatS0=      1 NMatT0=    0 NMatD0=    1 NMtDS0=    0 NMtDT0=    0
 Petite list used in FoFCou.
 Gradient too large for Newton-Raphson -- use scaled steepest descent instead.
     Accept linear search using points  3 and  4.
 Gradient too large for Newton-Raphson -- use scaled steepest descent instead.
     Accept linear search using points  1 and  2.
 Gradient too large for Newton-Raphson -- use scaled steepest descent instead.
     Accept linear search using points  1 and  2.
 Gradient too large for Newton-Raphson -- use scaled steepest descent instead.
 Gradient too large for Newton-Raphson -- use scaled steepest descent instead.
     Accept linear search using points  1 and  2.
 Gradient too large for Newton-Raphson -- use scaled steepest descent instead.
     Accept linear search using points  1 and  2.
 Gradient too large for Newton-Raphson -- use scaled steepest descent instead.
     Minimum is close to point  4 DX=  7.52D-02 DF= -2.69D-07 DXR=  2.92D-02 DFR=  8.53D-04 which will be used.
 Gradient too large for Newton-Raphson -- use scaled steepest descent instead.
 Restarting incremental Fock formation.
 LinEq1:  Iter=  0 NonCon=     1 RMS=5.20D-05 Max=3.36D-03 NDo=     1
 AX will form     1 AO Fock derivatives at one time.
 LinEq1:  Iter=  1 NonCon=     1 RMS=7.39D-06 Max=3.23D-04 NDo=     1
 LinEq1:  Iter=  2 NonCon=     1 RMS=3.24D-06 Max=8.60D-05 NDo=     1
 LinEq1:  Iter=  3 NonCon=     1 RMS=1.33D-06 Max=5.39D-05 NDo=     1
 LinEq1:  Iter=  4 NonCon=     1 RMS=6.14D-07 Max=2.43D-05 NDo=     1
 LinEq1:  Iter=  5 NonCon=     1 RMS=2.19D-07 Max=9.73D-06 NDo=     1
 LinEq1:  Iter=  6 NonCon=     1 RMS=8.80D-08 Max=2.69D-06 NDo=     1
 LinEq1:  Iter=  7 NonCon=     1 RMS=4.56D-08 Max=1.55D-06 NDo=     1
 LinEq1:  Iter=  8 NonCon=     1 RMS=2.02D-08 Max=6.77D-07 NDo=     1
 LinEq1:  Iter=  9 NonCon=     1 RMS=8.32D-09 Max=1.99D-07 NDo=     1
 LinEq1:  Iter= 10 NonCon=     0 RMS=3.03D-09 Max=8.26D-08 NDo=     1
 Linear equations converged to 1.551D-08 1.551D-07 after    10 iterations.
     Accept linear search using points  1 and  2.
     Minimum is close to point  2 DX= -1.46D-04 DF= -1.59D-12 DXR=  1.46D-04 DFR=  2.10D-08 which will be used.
 LinEq1:  Iter=  0 NonCon=     1 RMS=1.27D-07 Max=3.28D-06 NDo=     1
 LinEq1:  Iter=  1 NonCon=     1 RMS=8.41D-08 Max=3.76D-06 NDo=     1
 LinEq1:  Iter=  2 NonCon=     1 RMS=3.70D-08 Max=6.71D-07 NDo=     1
 LinEq1:  Iter=  3 NonCon=     1 RMS=1.76D-08 Max=4.64D-07 NDo=     1
 LinEq1:  Iter=  4 NonCon=     1 RMS=6.56D-09 Max=2.16D-07 NDo=     1
 LinEq1:  Iter=  5 NonCon=     1 RMS=2.19D-09 Max=5.60D-08 NDo=     1
 LinEq1:  Iter=  6 NonCon=     1 RMS=1.39D-09 Max=2.85D-08 NDo=     1
 LinEq1:  Iter=  7 NonCon=     1 RMS=5.44D-10 Max=1.16D-08 NDo=     1
 LinEq1:  Iter=  8 NonCon=     1 RMS=1.88D-10 Max=3.21D-09 NDo=     1
 LinEq1:  Iter=  9 NonCon=     0 RMS=7.51D-11 Max=1.32D-09 NDo=     1
 Linear equations converged to 2.542D-10 2.542D-09 after     9 iterations.
 SCF Done:  E(UwB97XD) =  -308.790306510     a.u. after   11 cycles
            Convg  =    0.6367D-08                    44 Fock formations.
              S**2 =  2.0088                  -V/T =  2.0060
 <Sx>= 0.0000 <Sy>= 0.0000 <Sz>= 1.0000 <S**2>= 2.0088 S= 1.0029
 <L.S>= 0.000000000000E+00
 Annihilation of the first spin contaminant:
 S**2 before annihilation     2.0088,   after     2.0000
 Calling FoFJK, ICntrl=      2127 FMM=F ISym2X=0 I1Cent= 0 IOpClX= 1 NMat=1 NMatS=1 NMatT=0.
 ***** Axes restored to original set *****
 -------------------------------------------------------------------
 Center     Atomic                   Forces (Hartrees/Bohr)
 Number     Number              X              Y              Z
 -------------------------------------------------------------------
      1        6           0.000801681   -0.000537519   -0.000066212
      2        1          -0.000140921    0.000667315   -0.000182095
      3        1           0.000438296    0.000664864    0.000404411
      4        1          -0.000142931    0.000294729   -0.000066311
      5        6          -0.001415291   -0.000041009   -0.000786764
      6        1          -0.000186709   -0.000081695    0.000217822
      7        1          -0.000149632    0.000182063    0.000083456
      8        6          -0.000658094    0.000499475    0.001058601
      9        1           0.000835189   -0.000076353   -0.000359535
     10        8           0.000027791   -0.000058283   -0.001340898
     11        1           0.000947454    0.000000563    0.000249731
     12        6          -0.000810648    0.001012865    0.000198017
     13        1           0.000537816   -0.000346486    0.000093067
     14        1          -0.001774846   -0.001674274   -0.000401226
     15        8           0.000880997    0.001452278    0.001506451
     16        1           0.000809849   -0.001958532   -0.000608515
 -------------------------------------------------------------------
 Cartesian Forces:  Max     0.001958532 RMS     0.000774437

 GradGradGradGradGradGradGradGradGradGradGradGradGradGradGradGradGradGrad
 Berny optimization.
 Using GEDIIS/GDIIS optimizer.
 FormGI is forming the generalized inverse of G from B-inverse, IUseBI=4.
 GSVD:  received Info=                   1 from GESDD.
 Internal  Forces:  Max     0.002139277 RMS     0.000632504
 Search for a local minimum.
 Step number  12 out of a maximum of   86
 All quantities printed in internal units (Hartrees-Bohrs-Radians)
 Mixed Optimization -- En-DIIS/RFO-DIIS
 Update second derivatives using D2CorX and points    8   10    9   11   12
 DE= -1.11D-03 DEPred=-1.39D-03 R= 8.01D-01
 TightC=F SS=  1.41D+00  RLast= 2.54D-01 DXNew= 6.5874D-01 7.6112D-01
 Trust test= 8.01D-01 RLast= 2.54D-01 DXMaxT set to 6.59D-01
 ITU=  1  0 -1 -1  1  1  1  1  1  1  1  0
 Use linear search instead of GDIIS.
     Eigenvalues ---    0.00370   0.00608   0.00731   0.00868   0.01348
     Eigenvalues ---    0.01673   0.01969   0.02552   0.03171   0.03662
     Eigenvalues ---    0.03720   0.04711   0.05135   0.05451   0.05965
     Eigenvalues ---    0.06802   0.07267   0.09711   0.11319   0.11400
     Eigenvalues ---    0.12747   0.13525   0.14589   0.15329   0.15854
     Eigenvalues ---    0.16435   0.17868   0.19540   0.28679   0.33057
     Eigenvalues ---    0.33592   0.34091   0.34706   0.34846   0.34971
     Eigenvalues ---    0.35431   0.36351   0.38358   0.48230   0.53052
     Eigenvalues ---    0.56019   0.56599
 RFO step:  Lambda=-6.33859873D-04 EMin= 3.69590552D-03
 Quartic linear search produced a step of -0.12496.
 Iteration  1 RMS(Cart)=  0.04650773 RMS(Int)=  0.00138514
 Iteration  2 RMS(Cart)=  0.00199629 RMS(Int)=  0.00001996
 Iteration  3 RMS(Cart)=  0.00000285 RMS(Int)=  0.00001984
 Iteration  4 RMS(Cart)=  0.00000000 RMS(Int)=  0.00001984
 Variable       Old X    -DE/DX   Delta X   Delta X   Delta X     New X
                                 (Linear)    (Quad)   (Total)
    R1        2.05797   0.00034  -0.00043   0.00202   0.00159   2.05956
    R2        2.06006  -0.00001  -0.00193   0.00576   0.00384   2.06390
    R3        2.06000  -0.00032   0.00014  -0.00127  -0.00114   2.05887
    R4        2.89526  -0.00105  -0.00407   0.00530   0.00122   2.89648
    R5        5.45775  -0.00045  -0.00871   0.02401   0.01531   5.47306
    R6        2.07901  -0.00029   0.00000  -0.00040  -0.00040   2.07861
    R7        2.06133  -0.00005  -0.00031   0.00065   0.00034   2.06167
    R8        2.80011  -0.00079  -0.00356   0.00730   0.00373   2.80384
    R9        2.04558   0.00003  -0.00057   0.00165   0.00108   2.04666
   R10        2.60045  -0.00032  -0.00189   0.00367   0.00179   2.60223
   R11        1.81064  -0.00025  -0.00117   0.00167   0.00049   1.81114
   R12        5.27996   0.00098  -0.01318   0.07613   0.06294   5.34290
   R13        2.03972  -0.00040  -0.00019  -0.00097  -0.00116   2.03856
   R14        2.05249  -0.00170   0.00197  -0.00636  -0.00439   2.04810
   R15        2.55858  -0.00094   0.00090  -0.00441  -0.00351   2.55507
   R16        1.82546   0.00026   0.00009  -0.00110  -0.00101   1.82445
    A1        1.87952   0.00021   0.00067   0.00241   0.00307   1.88259
    A2        1.87672   0.00022   0.00066  -0.00179  -0.00113   1.87559
    A3        1.94419  -0.00044   0.00148  -0.00719  -0.00571   1.93848
    A4        1.89178   0.00006   0.00113  -0.00218  -0.00105   1.89073
    A5        1.94698  -0.00009  -0.00198   0.00227   0.00033   1.94731
    A6        1.92226   0.00006  -0.00184   0.00633   0.00448   1.92674
    A7        2.08260  -0.00015  -0.00094   0.00717   0.00629   2.08889
    A8        1.89776  -0.00028  -0.00035   0.00114   0.00080   1.89855
    A9        1.91928  -0.00009   0.00303  -0.00782  -0.00479   1.91449
   A10        1.99221   0.00080  -0.00278   0.00883   0.00608   1.99829
   A11        1.85398   0.00013   0.00138  -0.00266  -0.00127   1.85271
   A12        1.92032  -0.00026   0.00092  -0.00316  -0.00225   1.91807
   A13        1.87534  -0.00034  -0.00191   0.00279   0.00087   1.87620
   A14        2.13566  -0.00010  -0.00118  -0.00247  -0.00370   2.13196
   A15        2.02614  -0.00088  -0.00158   0.00107  -0.00051   2.02563
   A16        2.02504   0.00075   0.00279  -0.00460  -0.00186   2.02317
   A17        1.91866  -0.00049  -0.00446   0.00381  -0.00067   1.91799
   A18        1.28695  -0.00017   0.00047  -0.00192  -0.00146   1.28550
   A19        1.47699   0.00058  -0.00087   0.00533   0.00444   1.48143
   A20        2.12732  -0.00002  -0.00138   0.00392   0.00249   2.12981
   A21        2.00249   0.00131  -0.00256   0.01018   0.00757   2.01006
   A22        2.06775  -0.00105   0.00314  -0.00572  -0.00263   2.06512
   A23        1.21546  -0.00019  -0.00060  -0.00390  -0.00449   1.21097
   A24        1.45031  -0.00031  -0.00017  -0.00030  -0.00050   1.44981
   A25        1.81606  -0.00029  -0.00122  -0.00904  -0.01026   1.80581
   A26        1.88136   0.00092   0.00092   0.00083   0.00175   1.88311
    D1       -1.30338   0.00048   0.00539  -0.00233   0.00307  -1.30031
    D2        2.95434   0.00008   0.00366  -0.00036   0.00332   2.95766
    D3        0.83505   0.00003   0.00644  -0.00823  -0.00178   0.83326
    D4       -1.01862  -0.00014  -0.00102  -0.00274  -0.00375  -1.02238
    D5       -3.04182  -0.00009  -0.00419   0.00413  -0.00004  -3.04186
    D6        1.13251  -0.00014  -0.00200   0.00020  -0.00181   1.13070
    D7       -3.11951  -0.00006  -0.00152  -0.00243  -0.00397  -3.12348
    D8        1.14048  -0.00001  -0.00469   0.00443  -0.00026   1.14023
    D9       -0.96838  -0.00005  -0.00250   0.00050  -0.00202  -0.97040
   D10        1.06217  -0.00011  -0.00046  -0.00544  -0.00590   1.05628
   D11       -0.96102  -0.00006  -0.00363   0.00143  -0.00218  -0.96321
   D12       -3.06988  -0.00010  -0.00144  -0.00250  -0.00395  -3.07383
   D13        0.11239  -0.00029  -0.00404   0.00226  -0.00179   0.11060
   D14        1.99398  -0.00043  -0.00516  -0.00655  -0.01171   1.98227
   D15        2.67361   0.00025  -0.00071   0.01500   0.01427   2.68789
   D16       -0.94421  -0.00009   0.00010  -0.00007   0.00001  -0.94420
   D17       -1.47071   0.00025  -0.00245   0.02043   0.01797  -1.45274
   D18        1.19465  -0.00008  -0.00165   0.00536   0.00371   1.19836
   D19        0.54049   0.00009  -0.00141   0.01718   0.01577   0.55627
   D20       -3.07733  -0.00025  -0.00060   0.00211   0.00151  -3.07582
   D21       -3.00271   0.00039   0.00317  -0.00599  -0.00280  -3.00551
   D22        1.92081  -0.00037   0.00231  -0.00974  -0.00743   1.91338
   D23       -0.30662  -0.00012   0.00290  -0.01962  -0.01671  -0.32333
   D24       -1.66629  -0.00089   0.00204  -0.02337  -0.02133  -1.68762
   D25       -1.09136  -0.00034   0.00039  -0.00018   0.00018  -1.09118
   D26       -2.43516  -0.00005   0.00025  -0.00248  -0.00225  -2.43742
   D27       -3.05640   0.00036   0.00494  -0.00278   0.00214  -3.05426
   D28        1.88298   0.00065   0.00479  -0.00507  -0.00029   1.88269
   D29        2.30982   0.00082   0.01058   0.05912   0.06970   2.37952
   D30       -2.80490   0.00059   0.01018   0.05705   0.06723  -2.73767
   D31       -1.28739   0.00175   0.00798   0.08268   0.09066  -1.19673
   D32       -0.11892   0.00152   0.00758   0.08061   0.08819  -0.03073
   D33        2.92464   0.00214  -0.00041   0.05047   0.05008   2.97472
   D34        0.20698   0.00156   0.00184   0.02978   0.03161   0.23859
         Item               Value     Threshold  Converged?
 Maximum Force            0.002139     0.000450     NO 
 RMS     Force            0.000633     0.000300     NO 
 Maximum Displacement     0.262529     0.001800     NO 
 RMS     Displacement     0.046668     0.001200     NO 
 Predicted change in Energy=-3.483175D-04
 GradGradGradGradGradGradGradGradGradGradGradGradGradGradGradGradGradGrad

                          Input orientation:                          
 ---------------------------------------------------------------------
 Center     Atomic      Atomic             Coordinates (Angstroms)
 Number     Number       Type             X           Y           Z
 ---------------------------------------------------------------------
      1          6           0        0.993754   -1.626816   -0.306413
      2          1           0        0.526223   -1.428652   -1.270759
      3          1           0        0.198474   -1.778773    0.426575
      4          1           0        1.555459   -2.555651   -0.400092
      5          6           0        1.924003   -0.478838    0.101152
      6          1           0        2.693406   -0.353996   -0.674948
      7          1           0        2.455963   -0.743877    1.016047
      8          6           0        1.236595    0.813567    0.343247
      9          1           0        1.644885    1.568725    1.003572
     10          8           0        0.439893    1.276052   -0.680287
     11          1           0        0.138929    2.164417   -0.483357
     12          6           0       -2.125312    0.011414    0.874059
     13          1           0       -3.110104   -0.077545    1.305324
     14          1           0       -1.309472    0.494709    1.398917
     15          8           0       -2.083086   -0.031508   -0.476687
     16          1           0       -1.189320    0.206804   -0.753259
 ---------------------------------------------------------------------
                    Distance matrix (angstroms):
                    1          2          3          4          5
     1  C    0.000000
     2  H    1.089871   0.000000
     3  H    1.092168   1.763787   0.000000
     4  H    1.089506   1.757133   1.768707   0.000000
     5  C    1.532751   2.176712   2.184761   2.168000   0.000000
     6  H    2.155158   2.491297   3.077016   2.493543   1.099954
     7  H    2.160217   3.069576   2.552399   2.469592   1.090991
     8  C    2.537026   2.852576   2.793718   3.464947   1.483729
     9  H    3.514472   3.925335   3.691987   4.357608   2.254947
    10  O    2.978789   2.769753   3.258125   4.000618   2.427523
    11  H    3.890435   3.698668   4.047254   4.928746   3.242675
    12  C    3.715627   3.701982   2.967321   4.664907   4.151468
    13  H    4.673284   4.656668   3.822703   5.551299   5.191656
    14  H    3.565651   3.767792   2.896216   4.555102   3.617644
    15  O    3.470007   3.064483   3.012364   4.429016   4.073176
    16  H    2.885766   2.426027   2.694531   3.910205   3.300440
                    6          7          8          9         10
     6  H    0.000000
     7  H    1.751529   0.000000
     8  C    2.126553   2.089294   0.000000
     9  H    2.759291   2.450741   1.083048   0.000000
    10  O    2.781260   3.319970   1.377043   2.091183   0.000000
    11  H    3.592279   4.009368   1.926899   2.198570   0.958412
    12  C    5.074741   4.645288   3.496802   4.081222   3.255084
    13  H    6.138292   5.613268   4.540205   5.040950   4.286881
    14  H    4.587401   3.982359   2.774628   3.168285   2.827342
    15  O    4.791470   4.831013   3.522318   4.318527   2.848962
    16  H    3.923798   4.162010   2.730485   3.601944   1.950115
                   11         12         13         14         15
    11  H    0.000000
    12  C    3.406580   0.000000
    13  H    4.333819   1.078757   0.000000
    14  H    2.903230   1.083810   1.891695   0.000000
    15  O    3.124017   1.352087   2.057291   2.096013   0.000000
    16  H    2.381038   1.887438   2.829846   2.174670   0.965455
                   16
    16  H    0.000000
 Stoichiometry    C4H10O2(3)
 Framework group  C1[X(C4H10O2)]
 Deg. of freedom    42
 Full point group                 C1      NOp   1
 Largest Abelian subgroup         C1      NOp   1
 Largest concise Abelian subgroup C1      NOp   1
                         Standard orientation:                         
 ---------------------------------------------------------------------
 Center     Atomic      Atomic             Coordinates (Angstroms)
 Number     Number       Type             X           Y           Z
 ---------------------------------------------------------------------
      1          6           0       -1.150395    1.487832   -0.234987
      2          1           0       -0.726743    1.324787   -1.225821
      3          1           0       -0.333285    1.753703    0.439161
      4          1           0       -1.827535    2.338492   -0.304858
      5          6           0       -1.902650    0.245078    0.253891
      6          1           0       -2.700339    0.008219   -0.465475
      7          1           0       -2.401628    0.465395    1.198741
      8          6           0       -1.046304   -0.947329    0.469043
      9          1           0       -1.313587   -1.730361    1.167908
     10          8           0       -0.267979   -1.333853   -0.599160
     11          1           0        0.152819   -2.173700   -0.409056
     12          6           0        2.218382    0.272393    0.754931
     13          1           0        3.210971    0.491546    1.116119
     14          1           0        1.505018   -0.294012    1.342250
     15          8           0        2.081969    0.276816   -0.590249
     16          1           0        1.208190   -0.075621   -0.800968
 ---------------------------------------------------------------------
 Rotational constants (GHZ):      4.2804992      1.9005170      1.5677880
 Standard basis: Aug-CC-pVTZ (5D, 7F)
 There are   580 symmetry adapted cartesian basis functions of A   symmetry.
 There are   506 symmetry adapted basis functions of A   symmetry.
   506 basis functions,   702 primitive gaussians,   580 cartesian basis functions
    26 alpha electrons       24 beta electrons
       nuclear repulsion energy       244.5131148776 Hartrees.
 NAtoms=   16 NActive=   16 NUniq=   16 SFac= 1.00D+00 NAtFMM=   60 NAOKFM=F Big=F
 Integral buffers will be    131072 words long.
 Raffenetti 2 integral format.
 Two-electron integral symmetry is turned on.
 Nuclear repulsion after empirical dispersion term =      244.5049651287 Hartrees.
 One-electron integrals computed using PRISM.
 NBasis=   506 RedAO= T EigKep=  7.08D-06  NBF=   506
 NBsUse=   506 1.00D-06 EigRej= -1.00D+00 NBFU=   506
 Initial guess from the checkpoint file:  "1-2-butanediol_Conf-M0028-wb97-opt-restart.chk"
 B after Tr=     0.000000    0.000000    0.000000
         Rot=    0.999934   -0.009450   -0.004262    0.004978 Ang=  -1.32 deg.
 Initial guess <Sx>= 0.0000 <Sy>= 0.0000 <Sz>= 1.0000 <S**2>= 2.0087 S= 1.0029
 ExpMin= 2.53D-02 ExpMax= 1.53D+04 ExpMxC= 5.22D+02 IAcc=3 IRadAn=         5 AccDes= 0.00D+00
 Harris functional with IExCor= 4639 and IRadAn=       5 diagonalized for initial guess.
 HarFok:  IExCor= 4639 AccDes= 0.00D+00 IRadAn=         5 IDoV= 1 UseB2=F ITyADJ=14
 ICtDFT=  3500011 ScaDFX=  1.000000  1.000000  1.000000  1.000000
 FoFCou: FMM=F IPFlag=           0 FMFlag=      100000 FMFlg1=           0
         NFxFlg=           0 DoJE=T BraDBF=F KetDBF=T FulRan=T
         wScrn=  0.000000 ICntrl=     500 IOpCl=  0 I1Cent=   200000004 NGrid=           0
         NMat0=    1 NMatS0=      1 NMatT0=    0 NMatD0=    1 NMtDS0=    0 NMtDT0=    0
 Petite list used in FoFCou.
 Gradient too large for Newton-Raphson -- use scaled steepest descent instead.
     Accept linear search using points  3 and  4.
 Gradient too large for Newton-Raphson -- use scaled steepest descent instead.
     Accept linear search using points  1 and  2.
 Gradient too large for Newton-Raphson -- use scaled steepest descent instead.
     Accept linear search using points  1 and  2.
 Gradient too large for Newton-Raphson -- use scaled steepest descent instead.
 Gradient too large for Newton-Raphson -- use scaled steepest descent instead.
     Accept linear search using points  1 and  2.
 Gradient too large for Newton-Raphson -- use scaled steepest descent instead.
 Gradient too large for Newton-Raphson -- use scaled steepest descent instead.
 Restarting incremental Fock formation.
 LinEq1:  Iter=  0 NonCon=     1 RMS=5.52D-05 Max=3.33D-03 NDo=     1
 AX will form     1 AO Fock derivatives at one time.
 LinEq1:  Iter=  1 NonCon=     1 RMS=7.82D-06 Max=3.57D-04 NDo=     1
 LinEq1:  Iter=  2 NonCon=     1 RMS=1.36D-06 Max=3.37D-05 NDo=     1
 LinEq1:  Iter=  3 NonCon=     1 RMS=8.45D-07 Max=2.23D-05 NDo=     1
 LinEq1:  Iter=  4 NonCon=     1 RMS=3.82D-07 Max=1.24D-05 NDo=     1
 LinEq1:  Iter=  5 NonCon=     1 RMS=1.50D-07 Max=5.92D-06 NDo=     1
 LinEq1:  Iter=  6 NonCon=     1 RMS=6.31D-08 Max=1.57D-06 NDo=     1
 LinEq1:  Iter=  7 NonCon=     1 RMS=1.78D-08 Max=4.89D-07 NDo=     1
 LinEq1:  Iter=  8 NonCon=     1 RMS=1.03D-08 Max=2.45D-07 NDo=     1
 LinEq1:  Iter=  9 NonCon=     0 RMS=4.68D-09 Max=1.07D-07 NDo=     1
 Linear equations converged to 1.551D-08 1.551D-07 after     9 iterations.
     Minimum is close to point  2 DX=  8.04D-05 DF= -6.25D-13 DXR=  8.04D-05 DFR=  7.17D-09 which will be used.
 LinEq1:  Iter=  0 NonCon=     1 RMS=1.33D-07 Max=3.03D-06 NDo=     1
 LinEq1:  Iter=  1 NonCon=     1 RMS=9.90D-08 Max=3.63D-06 NDo=     1
 LinEq1:  Iter=  2 NonCon=     1 RMS=3.40D-08 Max=6.40D-07 NDo=     1
 LinEq1:  Iter=  3 NonCon=     1 RMS=1.35D-08 Max=4.22D-07 NDo=     1
 LinEq1:  Iter=  4 NonCon=     1 RMS=5.65D-09 Max=1.75D-07 NDo=     1
 LinEq1:  Iter=  5 NonCon=     1 RMS=2.37D-09 Max=6.31D-08 NDo=     1
 LinEq1:  Iter=  6 NonCon=     1 RMS=1.40D-09 Max=2.76D-08 NDo=     1
 LinEq1:  Iter=  7 NonCon=     1 RMS=4.92D-10 Max=1.08D-08 NDo=     1
 LinEq1:  Iter=  8 NonCon=     1 RMS=1.60D-10 Max=3.33D-09 NDo=     1
 LinEq1:  Iter=  9 NonCon=     0 RMS=6.03D-11 Max=1.20D-09 NDo=     1
 Linear equations converged to 2.628D-10 2.628D-09 after     9 iterations.
 SCF Done:  E(UwB97XD) =  -308.790481321     a.u. after   10 cycles
            Convg  =    0.5697D-08                    43 Fock formations.
              S**2 =  2.0088                  -V/T =  2.0061
 <Sx>= 0.0000 <Sy>= 0.0000 <Sz>= 1.0000 <S**2>= 2.0088 S= 1.0029
 <L.S>= 0.000000000000E+00
 Annihilation of the first spin contaminant:
 S**2 before annihilation     2.0088,   after     2.0000
 Calling FoFJK, ICntrl=      2127 FMM=F ISym2X=0 I1Cent= 0 IOpClX= 1 NMat=1 NMatS=1 NMatT=0.
 ***** Axes restored to original set *****
 -------------------------------------------------------------------
 Center     Atomic                   Forces (Hartrees/Bohr)
 Number     Number              X              Y              Z
 -------------------------------------------------------------------
      1        6          -0.000563453    0.000957458    0.000082573
      2        1          -0.000190266   -0.000043138    0.000079392
      3        1           0.001313662    0.000820998   -0.000506777
      4        1           0.000255465    0.000298088   -0.000015096
      5        6          -0.000970625   -0.000218645   -0.000038312
      6        1          -0.000224992   -0.000207345    0.000035725
      7        1          -0.000122427    0.000610435    0.000108379
      8        6          -0.000779773    0.000436701    0.000341116
      9        1           0.000746669   -0.000468974   -0.000349009
     10        8           0.001928627   -0.001391900   -0.000141634
     11        1          -0.000004270   -0.000849976   -0.000039980
     12        6          -0.000424286    0.000409787    0.000528833
     13        1           0.000127437   -0.000110851   -0.000313715
     14        1          -0.000767028   -0.000877106    0.000600198
     15        8          -0.000000390   -0.000417928    0.000705379
     16        1          -0.000324350    0.001052396   -0.001077072
 -------------------------------------------------------------------
 Cartesian Forces:  Max     0.001928627 RMS     0.000634346

 GradGradGradGradGradGradGradGradGradGradGradGradGradGradGradGradGradGrad
 Berny optimization.
 Using GEDIIS/GDIIS optimizer.
 FormGI is forming the generalized inverse of G from B-inverse, IUseBI=4.
 Internal  Forces:  Max     0.001946931 RMS     0.000667842
 Search for a local minimum.
 Step number  13 out of a maximum of   86
 All quantities printed in internal units (Hartrees-Bohrs-Radians)
 Mixed Optimization -- En-DIIS/RFO-DIIS
 Swapping is turned off.
 Update second derivatives using D2CorX and points    8   10    9   11   12
                                                     13
 DE= -1.75D-04 DEPred=-3.48D-04 R= 5.02D-01
 TightC=F SS=  1.41D+00  RLast= 1.88D-01 DXNew= 1.1079D+00 5.6457D-01
 Trust test= 5.02D-01 RLast= 1.88D-01 DXMaxT set to 6.59D-01
 ITU=  1  1  0 -1 -1  1  1  1  1  1  1  1  0
     Eigenvalues ---    0.00449   0.00539   0.00655   0.00918   0.01180
     Eigenvalues ---    0.01655   0.01820   0.02574   0.03544   0.03665
     Eigenvalues ---    0.04333   0.04713   0.05142   0.05524   0.05916
     Eigenvalues ---    0.06938   0.07385   0.09762   0.11366   0.11398
     Eigenvalues ---    0.12782   0.13992   0.14709   0.15458   0.16048
     Eigenvalues ---    0.17494   0.17955   0.19882   0.28982   0.33091
     Eigenvalues ---    0.33662   0.34643   0.34711   0.34858   0.35235
     Eigenvalues ---    0.35904   0.36672   0.38191   0.49404   0.52960
     Eigenvalues ---    0.56210   0.56698
 En-DIIS/RFO-DIIS IScMMF=        0 using points:    13   12
 RFO step:  Lambda=-8.41900625D-05.
 DidBck=T Rises=F RFO-DIIS coefs:    0.67637    0.32363
 Iteration  1 RMS(Cart)=  0.02570870 RMS(Int)=  0.00038873
 Iteration  2 RMS(Cart)=  0.00053468 RMS(Int)=  0.00003851
 Iteration  3 RMS(Cart)=  0.00000028 RMS(Int)=  0.00003851
 Variable       Old X    -DE/DX   Delta X   Delta X   Delta X     New X
                                 (Linear)    (Quad)   (Total)
    R1        2.05956   0.00000  -0.00052   0.00039  -0.00013   2.05943
    R2        2.06390  -0.00119  -0.00124  -0.00066  -0.00190   2.06200
    R3        2.05887  -0.00012   0.00037  -0.00064  -0.00027   2.05859
    R4        2.89648  -0.00152  -0.00040  -0.00282  -0.00321   2.89327
    R5        5.47306  -0.00014  -0.00495   0.00599   0.00104   5.47409
    R6        2.07861  -0.00021   0.00013  -0.00046  -0.00033   2.07828
    R7        2.06167  -0.00012  -0.00011   0.00031   0.00020   2.06188
    R8        2.80384  -0.00195  -0.00121  -0.00096  -0.00217   2.80167
    R9        2.04666  -0.00026  -0.00035   0.00087   0.00052   2.04719
   R10        2.60223  -0.00128  -0.00058   0.00219   0.00161   2.60385
   R11        1.81114  -0.00079  -0.00016  -0.00016  -0.00032   1.81081
   R12        5.34290   0.00093  -0.02037   0.08369   0.06331   5.40621
   R13        2.03856  -0.00023   0.00038  -0.00103  -0.00065   2.03791
   R14        2.04810   0.00013   0.00142  -0.00232  -0.00090   2.04720
   R15        2.55507   0.00034   0.00114  -0.00161  -0.00047   2.55460
   R16        1.82445   0.00027   0.00033   0.00141   0.00174   1.82618
    A1        1.88259  -0.00017  -0.00099  -0.00387  -0.00485   1.87773
    A2        1.87559   0.00008   0.00036   0.00480   0.00515   1.88074
    A3        1.93848   0.00039   0.00185   0.00100   0.00286   1.94134
    A4        1.89073   0.00027   0.00034   0.00179   0.00216   1.89289
    A5        1.94731   0.00000  -0.00011  -0.00405  -0.00421   1.94310
    A6        1.92674  -0.00057  -0.00145   0.00059  -0.00086   1.92588
    A7        2.08889   0.00054  -0.00204   0.00556   0.00343   2.09233
    A8        1.89855  -0.00037  -0.00026   0.00064   0.00040   1.89895
    A9        1.91449   0.00065   0.00155   0.00127   0.00280   1.91729
   A10        1.99829  -0.00007  -0.00197   0.00168  -0.00030   1.99800
   A11        1.85271   0.00004   0.00041  -0.00034   0.00007   1.85278
   A12        1.91807   0.00023   0.00073  -0.00286  -0.00212   1.91595
   A13        1.87620  -0.00045  -0.00028  -0.00053  -0.00082   1.87538
   A14        2.13196  -0.00030   0.00120  -0.00542  -0.00433   2.12763
   A15        2.02563  -0.00109   0.00017  -0.00654  -0.00638   2.01925
   A16        2.02317   0.00115   0.00060  -0.00082  -0.00038   2.02280
   A17        1.91799  -0.00043   0.00022  -0.00167  -0.00147   1.91652
   A18        1.28550   0.00051   0.00047  -0.00015   0.00031   1.28580
   A19        1.48143  -0.00034  -0.00144   0.00383   0.00243   1.48386
   A20        2.12981   0.00011  -0.00081   0.00313   0.00225   2.13206
   A21        2.01006  -0.00102  -0.00245   0.00675   0.00423   2.01429
   A22        2.06512   0.00082   0.00085   0.00161   0.00239   2.06751
   A23        1.21097  -0.00138   0.00145  -0.00967  -0.00822   1.20275
   A24        1.44981   0.00100   0.00016   0.00667   0.00679   1.45660
   A25        1.80581   0.00054   0.00332  -0.01798  -0.01466   1.79115
   A26        1.88311   0.00182  -0.00057   0.00708   0.00652   1.88963
    D1       -1.30031   0.00018  -0.00099   0.02608   0.02511  -1.27521
    D2        2.95766   0.00003  -0.00107   0.02155   0.02049   2.97815
    D3        0.83326   0.00056   0.00058   0.02218   0.02280   0.85606
    D4       -1.02238   0.00007   0.00121  -0.02465  -0.02345  -1.04582
    D5       -3.04186  -0.00012   0.00001  -0.02530  -0.02530  -3.06716
    D6        1.13070   0.00003   0.00058  -0.02672  -0.02612   1.10458
    D7       -3.12348   0.00001   0.00128  -0.01767  -0.01638  -3.13986
    D8        1.14023  -0.00018   0.00008  -0.01832  -0.01823   1.12199
    D9       -0.97040  -0.00003   0.00065  -0.01973  -0.01905  -0.98945
   D10        1.05628   0.00006   0.00191  -0.01764  -0.01573   1.04055
   D11       -0.96321  -0.00014   0.00071  -0.01829  -0.01758  -0.98079
   D12       -3.07383   0.00002   0.00128  -0.01971  -0.01840  -3.09223
   D13        0.11060  -0.00035   0.00058  -0.01778  -0.01715   0.09345
   D14        1.98227   0.00014   0.00379  -0.03800  -0.03421   1.94807
   D15        2.68789   0.00051  -0.00462   0.03501   0.03033   2.71822
   D16       -0.94420   0.00028   0.00000   0.00622   0.00621  -0.93799
   D17       -1.45274   0.00015  -0.00582   0.03484   0.02900  -1.42374
   D18        1.19836  -0.00009  -0.00120   0.00606   0.00487   1.20323
   D19        0.55627   0.00006  -0.00511   0.03267   0.02754   0.58381
   D20       -3.07582  -0.00017  -0.00049   0.00389   0.00342  -3.07240
   D21       -3.00551   0.00028   0.00091  -0.00658  -0.00569  -3.01120
   D22        1.91338   0.00029   0.00241  -0.01146  -0.00911   1.90427
   D23       -0.32333  -0.00031   0.00541  -0.03474  -0.02934  -0.35267
   D24       -1.68762  -0.00030   0.00690  -0.03962  -0.03276  -1.72039
   D25       -1.09118  -0.00054  -0.00006  -0.00102  -0.00110  -1.09228
   D26       -2.43742  -0.00096   0.00073  -0.01319  -0.01251  -2.44993
   D27       -3.05426  -0.00009  -0.00069   0.00208   0.00140  -3.05286
   D28        1.88269  -0.00051   0.00009  -0.01009  -0.01002   1.87267
   D29        2.37952  -0.00001  -0.02256  -0.03336  -0.05585   2.32367
   D30       -2.73767  -0.00128  -0.02176  -0.03725  -0.05909  -2.79677
   D31       -1.19673  -0.00047  -0.02934  -0.00145  -0.03071  -1.22743
   D32       -0.03073  -0.00175  -0.02854  -0.00534  -0.03395  -0.06468
   D33        2.97472  -0.00109  -0.01621   0.02819   0.01199   2.98672
   D34        0.23859  -0.00089  -0.01023  -0.00079  -0.01104   0.22755
         Item               Value     Threshold  Converged?
 Maximum Force            0.001947     0.000450     NO 
 RMS     Force            0.000668     0.000300     NO 
 Maximum Displacement     0.122623     0.001800     NO 
 RMS     Displacement     0.025786     0.001200     NO 
 Predicted change in Energy=-1.649983D-04
 GradGradGradGradGradGradGradGradGradGradGradGradGradGradGradGradGradGrad

                          Input orientation:                          
 ---------------------------------------------------------------------
 Center     Atomic      Atomic             Coordinates (Angstroms)
 Number     Number       Type             X           Y           Z
 ---------------------------------------------------------------------
      1          6           0        0.994377   -1.626016   -0.298767
      2          1           0        0.510019   -1.420468   -1.253136
      3          1           0        0.209129   -1.779926    0.443081
      4          1           0        1.555859   -2.553568   -0.404088
      5          6           0        1.927529   -0.482077    0.107122
      6          1           0        2.699026   -0.362192   -0.667431
      7          1           0        2.456682   -0.743417    1.024833
      8          6           0        1.245592    0.813482    0.340645
      9          1           0        1.671996    1.578098    0.978716
     10          8           0        0.450671    1.264579   -0.690475
     11          1           0        0.146957    2.153523   -0.501367
     12          6           0       -2.134608    0.001771    0.869813
     13          1           0       -3.111759   -0.136781    1.304503
     14          1           0       -1.325595    0.478639    1.409907
     15          8           0       -2.095680    0.002689   -0.481462
     16          1           0       -1.209904    0.271694   -0.758803
 ---------------------------------------------------------------------
                    Distance matrix (angstroms):
                    1          2          3          4          5
     1  C    0.000000
     2  H    1.089804   0.000000
     3  H    1.091165   1.759800   0.000000
     4  H    1.089361   1.760278   1.769152   0.000000
     5  C    1.531051   2.177204   2.179491   2.165768   0.000000
     6  H    2.153832   2.500950   3.072913   2.485620   1.099778
     7  H    2.160842   3.071977   2.542495   2.475873   1.091098
     8  C    2.534385   2.841081   2.794729   3.462357   1.482580
     9  H    3.515320   3.914429   3.701784   4.358474   2.251509
    10  O    2.967253   2.744010   3.257653   3.985186   2.422412
    11  H    3.878670   3.670202   4.045722   4.914384   3.238376
    12  C    3.715618   3.677462   2.974836   4.666061   4.161342
    13  H    4.652811   4.615912   3.803981   5.526916   5.191086
    14  H    3.568111   3.750718   2.896765   4.559346   3.633599
    15  O    3.497787   3.067658   3.056901   4.458046   4.094832
    16  H    2.944791   2.462907   2.768993   3.969556   3.340881
                    6          7          8          9         10
     6  H    0.000000
     7  H    1.751520   0.000000
     8  C    2.123888   2.087770   0.000000
     9  H    2.743960   2.450977   1.083324   0.000000
    10  O    2.775251   3.316385   1.377896   2.091919   0.000000
    11  H    3.587403   4.007041   1.926576   2.201705   0.958240
    12  C    5.085235   4.653953   3.516340   4.121517   3.273050
    13  H    6.140404   5.608365   4.562733   5.092274   4.316788
    14  H    4.606507   3.993410   2.804718   3.221845   2.860844
    15  O    4.812165   4.852793   3.535159   4.336982   2.849554
    16  H    3.961048   4.201864   2.744410   3.609849   1.935975
                   11         12         13         14         15
    11  H    0.000000
    12  C    3.422822   0.000000
    13  H    4.373315   1.078413   0.000000
    14  H    2.937109   1.083332   1.892151   0.000000
    15  O    3.107395   1.351836   2.059500   2.096864   0.000000
    16  H    2.334229   1.892175   2.835689   2.181631   0.966375
                   16
    16  H    0.000000
 Stoichiometry    C4H10O2(3)
 Framework group  C1[X(C4H10O2)]
 Deg. of freedom    42
 Full point group                 C1      NOp   1
 Largest Abelian subgroup         C1      NOp   1
 Largest concise Abelian subgroup C1      NOp   1
                         Standard orientation:                         
 ---------------------------------------------------------------------
 Center     Atomic      Atomic             Coordinates (Angstroms)
 Number     Number       Type             X           Y           Z
 ---------------------------------------------------------------------
      1          6           0       -1.149832    1.484842   -0.255386
      2          1           0       -0.705064    1.299616   -1.232906
      3          1           0       -0.344331    1.763673    0.425834
      4          1           0       -1.827162    2.332343   -0.353731
      5          6           0       -1.906936    0.254363    0.251400
      6          1           0       -2.705092    0.009570   -0.464517
      7          1           0       -2.405276    0.487959    1.193517
      8          6           0       -1.056737   -0.938150    0.481873
      9          1           0       -1.344204   -1.721337    1.172940
     10          8           0       -0.278916   -1.332515   -0.584930
     11          1           0        0.143664   -2.169425   -0.386858
     12          6           0        2.223869    0.298350    0.752679
     13          1           0        3.201906    0.572306    1.115125
     14          1           0        1.515745   -0.249898    1.362262
     15          8           0        2.100049    0.236061   -0.592033
     16          1           0        1.238567   -0.149610   -0.799364
 ---------------------------------------------------------------------
 Rotational constants (GHZ):      4.2960010      1.8847711      1.5595653
 Standard basis: Aug-CC-pVTZ (5D, 7F)
 There are   580 symmetry adapted cartesian basis functions of A   symmetry.
 There are   506 symmetry adapted basis functions of A   symmetry.
   506 basis functions,   702 primitive gaussians,   580 cartesian basis functions
    26 alpha electrons       24 beta electrons
       nuclear repulsion energy       244.3015715376 Hartrees.
 NAtoms=   16 NActive=   16 NUniq=   16 SFac= 1.00D+00 NAtFMM=   60 NAOKFM=F Big=F
 Integral buffers will be    131072 words long.
 Raffenetti 2 integral format.
 Two-electron integral symmetry is turned on.
 Nuclear repulsion after empirical dispersion term =      244.2934792365 Hartrees.
 One-electron integrals computed using PRISM.
 NBasis=   506 RedAO= T EigKep=  7.14D-06  NBF=   506
 NBsUse=   506 1.00D-06 EigRej= -1.00D+00 NBFU=   506
 Initial guess from the checkpoint file:  "1-2-butanediol_Conf-M0028-wb97-opt-restart.chk"
 B after Tr=     0.000000    0.000000    0.000000
         Rot=    0.999961    0.008682    0.000855    0.001552 Ang=   1.02 deg.
 Initial guess <Sx>= 0.0000 <Sy>= 0.0000 <Sz>= 1.0000 <S**2>= 2.0088 S= 1.0029
 ExpMin= 2.53D-02 ExpMax= 1.53D+04 ExpMxC= 5.22D+02 IAcc=3 IRadAn=         5 AccDes= 0.00D+00
 Harris functional with IExCor= 4639 and IRadAn=       5 diagonalized for initial guess.
 HarFok:  IExCor= 4639 AccDes= 0.00D+00 IRadAn=         5 IDoV= 1 UseB2=F ITyADJ=14
 ICtDFT=  3500011 ScaDFX=  1.000000  1.000000  1.000000  1.000000
 FoFCou: FMM=F IPFlag=           0 FMFlag=      100000 FMFlg1=           0
         NFxFlg=           0 DoJE=T BraDBF=F KetDBF=T FulRan=T
         wScrn=  0.000000 ICntrl=     500 IOpCl=  0 I1Cent=   200000004 NGrid=           0
         NMat0=    1 NMatS0=      1 NMatT0=    0 NMatD0=    1 NMtDS0=    0 NMtDT0=    0
 Petite list used in FoFCou.
 Gradient too large for Newton-Raphson -- use scaled steepest descent instead.
     Minimum is close to point  4 DX=  5.92D-03 DF= -2.44D-08 DXR=  4.91D-03 DFR=  2.41D-05 which will be used.
 Gradient too large for Newton-Raphson -- use scaled steepest descent instead.
     Accept linear search using points  1 and  2.
 Gradient too large for Newton-Raphson -- use scaled steepest descent instead.
     Accept linear search using points  1 and  2.
 Gradient too large for Newton-Raphson -- use scaled steepest descent instead.
 Gradient too large for Newton-Raphson -- use scaled steepest descent instead.
     Accept linear search using points  1 and  2.
 Gradient too large for Newton-Raphson -- use scaled steepest descent instead.
     Accept linear search using points  4 and  5.
 Gradient too large for Newton-Raphson -- use scaled steepest descent instead.
 Restarting incremental Fock formation.
 LinEq1:  Iter=  0 NonCon=     1 RMS=2.78D-05 Max=1.56D-03 NDo=     1
 AX will form     1 AO Fock derivatives at one time.
 LinEq1:  Iter=  1 NonCon=     1 RMS=4.41D-06 Max=1.82D-04 NDo=     1
 LinEq1:  Iter=  2 NonCon=     1 RMS=1.35D-06 Max=3.11D-05 NDo=     1
 LinEq1:  Iter=  3 NonCon=     1 RMS=7.06D-07 Max=2.36D-05 NDo=     1
 LinEq1:  Iter=  4 NonCon=     1 RMS=3.84D-07 Max=1.51D-05 NDo=     1
 LinEq1:  Iter=  5 NonCon=     1 RMS=1.49D-07 Max=4.40D-06 NDo=     1
 LinEq1:  Iter=  6 NonCon=     1 RMS=6.81D-08 Max=2.20D-06 NDo=     1
 LinEq1:  Iter=  7 NonCon=     1 RMS=1.82D-08 Max=4.69D-07 NDo=     1
 LinEq1:  Iter=  8 NonCon=     1 RMS=1.19D-08 Max=3.24D-07 NDo=     1
 LinEq1:  Iter=  9 NonCon=     0 RMS=4.79D-09 Max=1.35D-07 NDo=     1
 Linear equations converged to 1.551D-08 1.551D-07 after     9 iterations.
     Accept linear search using points  1 and  2.
     Minimum is close to point  2 DX= -5.10D-05 DF= -5.68D-14 DXR=  5.10D-05 DFR=  2.45D-09 which will be used.
 LinEq1:  Iter=  0 NonCon=     1 RMS=3.09D-08 Max=7.67D-07 NDo=     1
 LinEq1:  Iter=  1 NonCon=     1 RMS=1.92D-08 Max=7.41D-07 NDo=     1
 LinEq1:  Iter=  2 NonCon=     1 RMS=8.94D-09 Max=1.51D-07 NDo=     1
 LinEq1:  Iter=  3 NonCon=     1 RMS=4.01D-09 Max=1.09D-07 NDo=     1
 LinEq1:  Iter=  4 NonCon=     1 RMS=1.62D-09 Max=3.77D-08 NDo=     1
 LinEq1:  Iter=  5 NonCon=     1 RMS=5.04D-10 Max=1.61D-08 NDo=     1
 LinEq1:  Iter=  6 NonCon=     1 RMS=2.64D-10 Max=5.48D-09 NDo=     1
 LinEq1:  Iter=  7 NonCon=     1 RMS=1.40D-10 Max=3.65D-09 NDo=     1
 LinEq1:  Iter=  8 NonCon=     1 RMS=5.51D-11 Max=1.07D-09 NDo=     1
 LinEq1:  Iter=  9 NonCon=     0 RMS=2.20D-11 Max=3.59D-10 NDo=     1
 Linear equations converged to 6.197D-11 6.197D-10 after     9 iterations.
 SCF Done:  E(UwB97XD) =  -308.790710066     a.u. after   10 cycles
            Convg  =    0.1864D-08                    42 Fock formations.
              S**2 =  2.0088                  -V/T =  2.0060
 <Sx>= 0.0000 <Sy>= 0.0000 <Sz>= 1.0000 <S**2>= 2.0088 S= 1.0029
 <L.S>= 0.000000000000E+00
 Annihilation of the first spin contaminant:
 S**2 before annihilation     2.0088,   after     2.0000
 Calling FoFJK, ICntrl=      2127 FMM=F ISym2X=0 I1Cent= 0 IOpClX= 1 NMat=1 NMatS=1 NMatT=0.
 ***** Axes restored to original set *****
 -------------------------------------------------------------------
 Center     Atomic                   Forces (Hartrees/Bohr)
 Number     Number              X              Y              Z
 -------------------------------------------------------------------
      1        6          -0.000895164    0.000870442    0.000317846
      2        1           0.000340260   -0.000102779   -0.000082339
      3        1           0.000792356    0.000396958   -0.000060663
      4        1           0.000045292    0.000166859   -0.000166629
      5        6          -0.000220548   -0.000195163   -0.000013457
      6        1          -0.000022523   -0.000150877   -0.000047363
      7        1          -0.000080352    0.000298352   -0.000013604
      8        6          -0.001053263    0.000505395   -0.000339432
      9        1           0.000437395   -0.000320692   -0.000314065
     10        8           0.001110386   -0.000745136    0.000352981
     11        1           0.000316510   -0.000274534   -0.000050883
     12        6           0.000373978    0.000231312    0.000482089
     13        1          -0.000032452    0.000034442   -0.000566850
     14        1          -0.000581364   -0.000739699    0.000585264
     15        8          -0.000173594   -0.000011071    0.000036013
     16        1          -0.000356917    0.000036190   -0.000118908
 -------------------------------------------------------------------
 Cartesian Forces:  Max     0.001110386 RMS     0.000432123

 GradGradGradGradGradGradGradGradGradGradGradGradGradGradGradGradGradGrad
 Berny optimization.
 Using GEDIIS/GDIIS optimizer.
 FormGI is forming the generalized inverse of G from B-inverse, IUseBI=4.
 Internal  Forces:  Max     0.001332398 RMS     0.000349065
 Search for a local minimum.
 Step number  14 out of a maximum of   86
 All quantities printed in internal units (Hartrees-Bohrs-Radians)
 Mixed Optimization -- En-DIIS/RFO-DIIS
 Swapping is turned off.
 Update second derivatives using D2CorX and points    8   10    9   11   12
                                                     13   14
 DE= -2.29D-04 DEPred=-1.65D-04 R= 1.39D+00
 TightC=F SS=  1.41D+00  RLast= 1.59D-01 DXNew= 1.1079D+00 4.7670D-01
 Trust test= 1.39D+00 RLast= 1.59D-01 DXMaxT set to 6.59D-01
 ITU=  1  1  1  0 -1 -1  1  1  1  1  1  1  1  0
     Eigenvalues ---    0.00310   0.00457   0.00653   0.00931   0.01139
     Eigenvalues ---    0.01633   0.01767   0.02583   0.03587   0.03683
     Eigenvalues ---    0.04390   0.04675   0.05105   0.05583   0.05937
     Eigenvalues ---    0.06901   0.07488   0.09771   0.11361   0.11384
     Eigenvalues ---    0.12852   0.13909   0.14554   0.15478   0.16138
     Eigenvalues ---    0.17026   0.18346   0.20341   0.28729   0.33095
     Eigenvalues ---    0.33688   0.34617   0.34746   0.34863   0.35168
     Eigenvalues ---    0.35752   0.36379   0.38669   0.49188   0.53039
     Eigenvalues ---    0.56201   0.56910
 En-DIIS/RFO-DIIS IScMMF=        0 using points:    14   13   12
 RFO step:  Lambda=-2.92913376D-05.
 DidBck=F Rises=F RFO-DIIS coefs:    2.08183   -0.78577   -0.29605
 Iteration  1 RMS(Cart)=  0.03269743 RMS(Int)=  0.00058062
 Iteration  2 RMS(Cart)=  0.00068618 RMS(Int)=  0.00019271
 Iteration  3 RMS(Cart)=  0.00000022 RMS(Int)=  0.00019271
 Variable       Old X    -DE/DX   Delta X   Delta X   Delta X     New X
                                 (Linear)    (Quad)   (Total)
    R1        2.05943  -0.00010   0.00033  -0.00077  -0.00044   2.05899
    R2        2.06200  -0.00057  -0.00091  -0.00040  -0.00127   2.06074
    R3        2.05859  -0.00010  -0.00063  -0.00023  -0.00086   2.05773
    R4        2.89327  -0.00083  -0.00311  -0.00136  -0.00446   2.88881
    R5        5.47409  -0.00026   0.00565   0.00503   0.01074   5.48483
    R6        2.07828   0.00000  -0.00048   0.00071   0.00024   2.07852
    R7        2.06188  -0.00012   0.00032  -0.00021   0.00011   2.06199
    R8        2.80167  -0.00083  -0.00124   0.00042  -0.00088   2.80079
    R9        2.04719  -0.00024   0.00089  -0.00036   0.00053   2.04771
   R10        2.60385  -0.00133   0.00227  -0.00190   0.00034   2.60419
   R11        1.81081  -0.00037  -0.00020   0.00004  -0.00016   1.81065
   R12        5.40621   0.00077   0.08712   0.06692   0.15401   5.56022
   R13        2.03791  -0.00020  -0.00105  -0.00060  -0.00165   2.03626
   R14        2.04720   0.00010  -0.00228   0.00091  -0.00137   2.04583
   R15        2.55460   0.00007  -0.00155  -0.00086  -0.00241   2.55219
   R16        1.82618  -0.00028   0.00158  -0.00075   0.00083   1.82701
    A1        1.87773   0.00015  -0.00434   0.00496   0.00059   1.87833
    A2        1.88074  -0.00006   0.00524  -0.00419   0.00103   1.88177
    A3        1.94134  -0.00003   0.00140  -0.00008   0.00150   1.94283
    A4        1.89289   0.00001   0.00202  -0.00158   0.00059   1.89348
    A5        1.94310   0.00020  -0.00446   0.00273  -0.00194   1.94116
    A6        1.92588  -0.00026   0.00039  -0.00194  -0.00164   1.92424
    A7        2.09233   0.00027   0.00558   0.00626   0.01150   2.10383
    A8        1.89895  -0.00019   0.00066   0.00101   0.00169   1.90064
    A9        1.91729   0.00036   0.00161   0.00119   0.00271   1.92000
   A10        1.99800  -0.00017   0.00148  -0.00292  -0.00133   1.99667
   A11        1.85278  -0.00001  -0.00030  -0.00022  -0.00052   1.85227
   A12        1.91595   0.00020  -0.00296   0.00053  -0.00239   1.91356
   A13        1.87538  -0.00018  -0.00063   0.00059  -0.00015   1.87523
   A14        2.12763  -0.00032  -0.00578  -0.00408  -0.01043   2.11720
   A15        2.01925  -0.00033  -0.00705  -0.00020  -0.00725   2.01200
   A16        2.02280   0.00050  -0.00096  -0.00167  -0.00344   2.01936
   A17        1.91652  -0.00023  -0.00179  -0.00103  -0.00301   1.91351
   A18        1.28580   0.00037  -0.00010   0.00353   0.00325   1.28905
   A19        1.48386   0.00004   0.00394   0.00491   0.00903   1.49289
   A20        2.13206   0.00019   0.00317   0.00026   0.00319   2.13525
   A21        2.01429  -0.00090   0.00681  -0.00892  -0.00234   2.01195
   A22        2.06751   0.00069   0.00180   0.00506   0.00664   2.07415
   A23        1.20275  -0.00069  -0.01023  -0.00749  -0.01765   1.18509
   A24        1.45660   0.00044   0.00720   0.00051   0.00734   1.46394
   A25        1.79115   0.00014  -0.01889  -0.01585  -0.03476   1.75639
   A26        1.88963   0.00038   0.00757  -0.00342   0.00415   1.89378
    D1       -1.27521   0.00009   0.02807   0.00976   0.03804  -1.23716
    D2        2.97815   0.00008   0.02315   0.01288   0.03621   3.01437
    D3        0.85606   0.00027   0.02414   0.01462   0.03909   0.89515
    D4       -1.04582   0.00021  -0.02648   0.00029  -0.02620  -1.07202
    D5       -3.06716   0.00012  -0.02738  -0.00067  -0.02805  -3.09521
    D6        1.10458   0.00020  -0.02879  -0.00030  -0.02896   1.07562
    D7       -3.13986  -0.00010  -0.01890  -0.00778  -0.02666   3.11667
    D8        1.12199  -0.00018  -0.01980  -0.00874  -0.02851   1.09349
    D9       -0.98945  -0.00010  -0.02121  -0.00837  -0.02942  -1.01887
   D10        1.04055  -0.00007  -0.01876  -0.00629  -0.02503   1.01552
   D11       -0.98079  -0.00015  -0.01967  -0.00725  -0.02688  -1.00766
   D12       -3.09223  -0.00007  -0.02108  -0.00688  -0.02779  -3.12002
   D13        0.09345  -0.00019  -0.01909  -0.01247  -0.03123   0.06222
   D14        1.94807  -0.00007  -0.04047  -0.02834  -0.06871   1.87936
   D15        2.71822   0.00030   0.03704   0.01208   0.04885   2.76707
   D16       -0.93799   0.00014   0.00672  -0.00083   0.00588  -0.93211
   D17       -1.42374   0.00008   0.03669   0.01171   0.04828  -1.37547
   D18        1.20323  -0.00008   0.00637  -0.00120   0.00531   1.20854
   D19        0.58381   0.00008   0.03446   0.01205   0.04636   0.63017
   D20       -3.07240  -0.00008   0.00414  -0.00087   0.00339  -3.06901
   D21       -3.01120   0.00032  -0.00699   0.00065  -0.00641  -3.01762
   D22        1.90427   0.00003  -0.01206  -0.00677  -0.01905   1.88522
   D23       -0.35267  -0.00006  -0.03669  -0.01223  -0.04895  -0.40162
   D24       -1.72039  -0.00034  -0.04176  -0.01965  -0.06158  -1.78197
   D25       -1.09228  -0.00023  -0.00113   0.00323   0.00200  -1.09027
   D26       -2.44993  -0.00044  -0.01420  -0.00202  -0.01656  -2.46649
   D27       -3.05286   0.00010   0.00215   0.00682   0.00901  -3.04385
   D28        1.87267  -0.00011  -0.01092   0.00156  -0.00955   1.86312
   D29        2.32367   0.00032  -0.03978   0.01094  -0.02855   2.29512
   D30       -2.79677  -0.00031  -0.04403   0.00676  -0.03761  -2.83438
   D31       -1.22743   0.00006  -0.00638  -0.00119  -0.00723  -1.23466
   D32       -0.06468  -0.00056  -0.01062  -0.00538  -0.01629  -0.08097
   D33        2.98672  -0.00013   0.02780  -0.00383   0.02400   3.01071
   D34        0.22755  -0.00011  -0.00258   0.00565   0.00304   0.23059
         Item               Value     Threshold  Converged?
 Maximum Force            0.001332     0.000450     NO 
 RMS     Force            0.000349     0.000300     NO 
 Maximum Displacement     0.107397     0.001800     NO 
 RMS     Displacement     0.032742     0.001200     NO 
 Predicted change in Energy=-1.131550D-04
 GradGradGradGradGradGradGradGradGradGradGradGradGradGradGradGradGradGrad

                          Input orientation:                          
 ---------------------------------------------------------------------
 Center     Atomic      Atomic             Coordinates (Angstroms)
 Number     Number       Type             X           Y           Z
 ---------------------------------------------------------------------
      1          6           0        0.988243   -1.617833   -0.289234
      2          1           0        0.483648   -1.401183   -1.230306
      3          1           0        0.220052   -1.776759    0.468266
      4          1           0        1.545515   -2.544752   -0.415664
      5          6           0        1.931999   -0.483211    0.109331
      6          1           0        2.704092   -0.372997   -0.666242
      7          1           0        2.460267   -0.742395    1.028234
      8          6           0        1.262338    0.819719    0.334264
      9          1           0        1.725315    1.594691    0.933651
     10          8           0        0.468647    1.260205   -0.702618
     11          1           0        0.166927    2.151301   -0.521044
     12          6           0       -2.159995   -0.015668    0.868171
     13          1           0       -3.142146   -0.193613    1.274138
     14          1           0       -1.369489    0.446260    1.445895
     15          8           0       -2.092524    0.028166   -0.479992
     16          1           0       -1.202598    0.308098   -0.733761
 ---------------------------------------------------------------------
                    Distance matrix (angstroms):
                    1          2          3          4          5
     1  C    0.000000
     2  H    1.089573   0.000000
     3  H    1.090495   1.759456   0.000000
     4  H    1.088906   1.760385   1.768615   0.000000
     5  C    1.528691   2.176010   2.175514   2.162161   0.000000
     6  H    2.153112   2.511117   3.070522   2.474189   1.099904
     7  H    2.160780   3.072789   2.530225   2.483970   1.091158
     8  C    2.530917   2.826065   2.801074   3.458648   1.482116
     9  H    3.515542   3.898681   3.721435   4.357519   2.244972
    10  O    2.953637   2.713239   3.264340   3.964806   2.416642
    11  H    3.864540   3.636415   4.051075   4.895358   3.233188
    12  C    3.717247   3.648576   2.987640   4.666402   4.187941
    13  H    4.640328   4.569119   3.802651   5.509760   5.214172
    14  H    3.581906   3.742888   2.902449   4.572614   3.681051
    15  O    3.498117   3.040176   3.083011   4.456386   4.099462
    16  H    2.950695   2.451861   2.795609   3.973924   3.341059
                    6          7          8          9         10
     6  H    0.000000
     7  H    1.751329   0.000000
     8  C    2.121847   2.087302   0.000000
     9  H    2.718356   2.451749   1.083603   0.000000
    10  O    2.768733   3.312522   1.378077   2.090089   0.000000
    11  H    3.581951   4.004141   1.924730   2.203298   0.958153
    12  C    5.112871   4.679805   3.563046   4.206326   3.317377
    13  H    6.162447   5.634596   4.616242   5.196743   4.365659
    14  H    4.661155   4.031671   2.881269   3.340524   2.942340
    15  O    4.816964   4.857615   3.541845   4.362142   2.850803
    16  H    3.966192   4.198184   2.734656   3.606697   1.923678
                   11         12         13         14         15
    11  H    0.000000
    12  C    3.469905   0.000000
    13  H    4.435230   1.077541   0.000000
    14  H    3.022679   1.082609   1.892419   0.000000
    15  O    3.100727   1.350563   2.056178   2.099196   0.000000
    16  H    2.306132   1.894102   2.836410   2.190398   0.966813
                   16
    16  H    0.000000
 Stoichiometry    C4H10O2(3)
 Framework group  C1[X(C4H10O2)]
 Deg. of freedom    42
 Full point group                 C1      NOp   1
 Largest Abelian subgroup         C1      NOp   1
 Largest concise Abelian subgroup C1      NOp   1
                         Standard orientation:                         
 ---------------------------------------------------------------------
 Center     Atomic      Atomic             Coordinates (Angstroms)
 Number     Number       Type             X           Y           Z
 ---------------------------------------------------------------------
      1          6           0       -1.127138    1.485630   -0.274975
      2          1           0       -0.662578    1.268316   -1.236291
      3          1           0       -0.335128    1.775142    0.416461
      4          1           0       -1.793913    2.335591   -0.411695
      5          6           0       -1.907091    0.280412    0.250402
      6          1           0       -2.709712    0.037668   -0.461401
      7          1           0       -2.401418    0.535926    1.189007
      8          6           0       -1.079487   -0.923996    0.497663
      9          1           0       -1.411130   -1.706845    1.169493
     10          8           0       -0.308848   -1.337284   -0.567421
     11          1           0        0.104030   -2.176573   -0.359615
     12          6           0        2.251780    0.316331    0.741675
     13          1           0        3.231122    0.626627    1.066790
     14          1           0        1.558186   -0.193577    1.398152
     15          8           0        2.103266    0.181953   -0.593954
     16          1           0        1.236817   -0.209884   -0.768481
 ---------------------------------------------------------------------
 Rotational constants (GHZ):      4.3068483      1.8705528      1.5490588
 Standard basis: Aug-CC-pVTZ (5D, 7F)
 There are   580 symmetry adapted cartesian basis functions of A   symmetry.
 There are   506 symmetry adapted basis functions of A   symmetry.
   506 basis functions,   702 primitive gaussians,   580 cartesian basis functions
    26 alpha electrons       24 beta electrons
       nuclear repulsion energy       244.0984667950 Hartrees.
 NAtoms=   16 NActive=   16 NUniq=   16 SFac= 1.00D+00 NAtFMM=   60 NAOKFM=F Big=F
 Integral buffers will be    131072 words long.
 Raffenetti 2 integral format.
 Two-electron integral symmetry is turned on.
 Nuclear repulsion after empirical dispersion term =      244.0904376341 Hartrees.
 One-electron integrals computed using PRISM.
 NBasis=   506 RedAO= T EigKep=  7.00D-06  NBF=   506
 NBsUse=   506 1.00D-06 EigRej= -1.00D+00 NBFU=   506
 Initial guess from the checkpoint file:  "1-2-butanediol_Conf-M0028-wb97-opt-restart.chk"
 B after Tr=     0.000000    0.000000    0.000000
         Rot=    0.999933    0.010072   -0.000761    0.005658 Ang=   1.33 deg.
 Initial guess <Sx>= 0.0000 <Sy>= 0.0000 <Sz>= 1.0000 <S**2>= 2.0087 S= 1.0029
 ExpMin= 2.53D-02 ExpMax= 1.53D+04 ExpMxC= 5.22D+02 IAcc=3 IRadAn=         5 AccDes= 0.00D+00
 Harris functional with IExCor= 4639 and IRadAn=       5 diagonalized for initial guess.
 HarFok:  IExCor= 4639 AccDes= 0.00D+00 IRadAn=         5 IDoV= 1 UseB2=F ITyADJ=14
 ICtDFT=  3500011 ScaDFX=  1.000000  1.000000  1.000000  1.000000
 FoFCou: FMM=F IPFlag=           0 FMFlag=      100000 FMFlg1=           0
         NFxFlg=           0 DoJE=T BraDBF=F KetDBF=T FulRan=T
         wScrn=  0.000000 ICntrl=     500 IOpCl=  0 I1Cent=   200000004 NGrid=           0
         NMat0=    1 NMatS0=      1 NMatT0=    0 NMatD0=    1 NMtDS0=    0 NMtDT0=    0
 Petite list used in FoFCou.
 Gradient too large for Newton-Raphson -- use scaled steepest descent instead.
     Minimum is close to point  4 DX=  6.33D-03 DF= -3.94D-08 DXR=  5.25D-03 DFR=  2.76D-05 which will be used.
 Gradient too large for Newton-Raphson -- use scaled steepest descent instead.
     Accept linear search using points  1 and  2.
 Gradient too large for Newton-Raphson -- use scaled steepest descent instead.
     Accept linear search using points  1 and  2.
 Gradient too large for Newton-Raphson -- use scaled steepest descent instead.
     Accept linear search using points  1 and  2.
 Gradient too large for Newton-Raphson -- use scaled steepest descent instead.
 Gradient too large for Newton-Raphson -- use scaled steepest descent instead.
 LinEq1:  Iter=  0 NonCon=     1 RMS=4.29D-05 Max=1.78D-03 NDo=     1
 AX will form     1 AO Fock derivatives at one time.
 LinEq1:  Iter=  1 NonCon=     1 RMS=7.39D-06 Max=2.29D-04 NDo=     1
 LinEq1:  Iter=  2 NonCon=     1 RMS=4.06D-06 Max=1.25D-04 NDo=     1
 LinEq1:  Iter=  3 NonCon=     1 RMS=1.65D-06 Max=5.85D-05 NDo=     1
 LinEq1:  Iter=  4 NonCon=     1 RMS=7.35D-07 Max=3.59D-05 NDo=     1
 LinEq1:  Iter=  5 NonCon=     1 RMS=2.71D-07 Max=1.02D-05 NDo=     1
 LinEq1:  Iter=  6 NonCon=     1 RMS=1.20D-07 Max=4.76D-06 NDo=     1
 LinEq1:  Iter=  7 NonCon=     1 RMS=5.77D-08 Max=1.68D-06 NDo=     1
 LinEq1:  Iter=  8 NonCon=     1 RMS=2.79D-08 Max=6.88D-07 NDo=     1
 LinEq1:  Iter=  9 NonCon=     1 RMS=1.01D-08 Max=2.90D-07 NDo=     1
 LinEq1:  Iter= 10 NonCon=     0 RMS=3.69D-09 Max=9.29D-08 NDo=     1
 Linear equations converged to 1.551D-08 1.551D-07 after    10 iterations.
 Restarting incremental Fock formation.
     Minimum is close to point  2 DX=  8.70D-05 DF= -3.98D-13 DXR=  8.70D-05 DFR=  7.31D-09 which will be used.
 LinEq1:  Iter=  0 NonCon=     1 RMS=7.14D-08 Max=1.29D-06 NDo=     1
 LinEq1:  Iter=  1 NonCon=     1 RMS=4.33D-08 Max=1.01D-06 NDo=     1
 LinEq1:  Iter=  2 NonCon=     1 RMS=1.78D-08 Max=2.76D-07 NDo=     1
 LinEq1:  Iter=  3 NonCon=     1 RMS=1.07D-08 Max=2.97D-07 NDo=     1
 LinEq1:  Iter=  4 NonCon=     1 RMS=3.43D-09 Max=8.81D-08 NDo=     1
 LinEq1:  Iter=  5 NonCon=     1 RMS=9.21D-10 Max=2.59D-08 NDo=     1
 LinEq1:  Iter=  6 NonCon=     1 RMS=4.66D-10 Max=1.36D-08 NDo=     1
 LinEq1:  Iter=  7 NonCon=     1 RMS=2.49D-10 Max=6.80D-09 NDo=     1
 LinEq1:  Iter=  8 NonCon=     1 RMS=1.15D-10 Max=1.77D-09 NDo=     1
 LinEq1:  Iter=  9 NonCon=     0 RMS=4.67D-11 Max=8.38D-10 NDo=     1
 Linear equations converged to 1.416D-10 1.416D-09 after     9 iterations.
 SCF Done:  E(UwB97XD) =  -308.790855319     a.u. after    9 cycles
            Convg  =    0.6946D-07                    41 Fock formations.
              S**2 =  2.0087                  -V/T =  2.0060
 <Sx>= 0.0000 <Sy>= 0.0000 <Sz>= 1.0000 <S**2>= 2.0087 S= 1.0029
 <L.S>= 0.000000000000E+00
 Annihilation of the first spin contaminant:
 S**2 before annihilation     2.0087,   after     2.0000
 Calling FoFJK, ICntrl=      2127 FMM=F ISym2X=0 I1Cent= 0 IOpClX= 1 NMat=1 NMatS=1 NMatT=0.
 ***** Axes restored to original set *****
 -------------------------------------------------------------------
 Center     Atomic                   Forces (Hartrees/Bohr)
 Number     Number              X              Y              Z
 -------------------------------------------------------------------
      1        6          -0.000788387    0.000346778    0.000321174
      2        1           0.000405575   -0.000146479   -0.000167461
      3        1           0.000289748    0.000241732    0.000033609
      4        1          -0.000023122   -0.000231246   -0.000165485
      5        6           0.000423385    0.000017089    0.000202123
      6        1          -0.000074469   -0.000116982   -0.000059650
      7        1          -0.000030369    0.000051567   -0.000071137
      8        6          -0.000369370    0.000544461   -0.000971495
      9        1           0.000054105   -0.000074737    0.000142939
     10        8           0.000105977   -0.000221695    0.000897073
     11        1           0.000396258    0.000137463   -0.000291018
     12        6           0.000203993   -0.000333835    0.000922449
     13        1          -0.000353791    0.000168698   -0.000029541
     14        1          -0.000166301   -0.000390021    0.000359099
     15        8           0.000383603    0.000297578   -0.000929439
     16        1          -0.000456836   -0.000290369   -0.000193239
 -------------------------------------------------------------------
 Cartesian Forces:  Max     0.000971495 RMS     0.000380902

 GradGradGradGradGradGradGradGradGradGradGradGradGradGradGradGradGradGrad
 Berny optimization.
 Using GEDIIS/GDIIS optimizer.
 FormGI is forming the generalized inverse of G from B-inverse, IUseBI=4.
 Internal  Forces:  Max     0.001117473 RMS     0.000257083
 Search for a local minimum.
 Step number  15 out of a maximum of   86
 All quantities printed in internal units (Hartrees-Bohrs-Radians)
 Mixed Optimization -- En-DIIS/RFO-DIIS
 Swapping is turned off.
 Update second derivatives using D2CorX and points    9   11   12   13   14
                                                     15
 DE= -1.45D-04 DEPred=-1.13D-04 R= 1.28D+00
 TightC=F SS=  1.41D+00  RLast= 2.45D-01 DXNew= 1.1079D+00 7.3408D-01
 Trust test= 1.28D+00 RLast= 2.45D-01 DXMaxT set to 7.34D-01
 ITU=  1  1  1  1  0 -1 -1  1  1  1  1  1  1  1  0
     Eigenvalues ---    0.00253   0.00485   0.00649   0.00952   0.01076
     Eigenvalues ---    0.01630   0.01756   0.02602   0.03609   0.03705
     Eigenvalues ---    0.04435   0.04726   0.05146   0.05644   0.06183
     Eigenvalues ---    0.06856   0.07548   0.09789   0.11345   0.11398
     Eigenvalues ---    0.12818   0.13827   0.14465   0.15629   0.16260
     Eigenvalues ---    0.16944   0.18333   0.22384   0.28843   0.33164
     Eigenvalues ---    0.33693   0.34633   0.34767   0.34886   0.35199
     Eigenvalues ---    0.35776   0.36559   0.39971   0.48941   0.54410
     Eigenvalues ---    0.56220   0.57090
 En-DIIS/RFO-DIIS IScMMF=        0 using points:    15   14   13   12
 RFO step:  Lambda=-1.35237676D-05.
 DidBck=F Rises=F RFO-DIIS coefs:    1.22693   -0.12382    0.00380   -0.10691
 Iteration  1 RMS(Cart)=  0.01552571 RMS(Int)=  0.00013393
 Iteration  2 RMS(Cart)=  0.00012076 RMS(Int)=  0.00008525
 Iteration  3 RMS(Cart)=  0.00000001 RMS(Int)=  0.00008525
 Variable       Old X    -DE/DX   Delta X   Delta X   Delta X     New X
                                 (Linear)    (Quad)   (Total)
    R1        2.05899  -0.00007   0.00006  -0.00013  -0.00007   2.05892
    R2        2.06074  -0.00019  -0.00007  -0.00027  -0.00033   2.06041
    R3        2.05773   0.00020  -0.00034   0.00067   0.00032   2.05806
    R4        2.88881   0.00013  -0.00121   0.00098  -0.00019   2.88862
    R5        5.48483  -0.00019   0.00418  -0.01686  -0.01268   5.47215
    R6        2.07852  -0.00002  -0.00002  -0.00009  -0.00011   2.07841
    R7        2.06199  -0.00009   0.00008  -0.00017  -0.00009   2.06190
    R8        2.80079   0.00015  -0.00002   0.00119   0.00116   2.80195
    R9        2.04771   0.00005   0.00029   0.00043   0.00072   2.04843
   R10        2.60419  -0.00080   0.00044  -0.00141  -0.00101   2.60318
   R11        1.81065  -0.00005  -0.00002  -0.00001  -0.00003   1.81062
   R12        5.56022   0.00044   0.04821   0.02209   0.07028   5.63050
   R13        2.03626   0.00028  -0.00057   0.00087   0.00030   2.03656
   R14        2.04583   0.00035  -0.00087   0.00029  -0.00058   2.04525
   R15        2.55219   0.00112  -0.00097   0.00244   0.00147   2.55366
   R16        1.82701  -0.00045   0.00026  -0.00095  -0.00069   1.82633
    A1        1.87833   0.00019  -0.00004   0.00323   0.00317   1.88150
    A2        1.88177  -0.00016   0.00064  -0.00297  -0.00233   1.87944
    A3        1.94283  -0.00013   0.00002  -0.00075  -0.00064   1.94219
    A4        1.89348  -0.00011   0.00024  -0.00187  -0.00156   1.89192
    A5        1.94116   0.00012  -0.00084   0.00196   0.00105   1.94222
    A6        1.92424   0.00008   0.00002   0.00026   0.00023   1.92446
    A7        2.10383   0.00023   0.00364   0.00310   0.00654   2.11037
    A8        1.90064  -0.00014   0.00051  -0.00111  -0.00062   1.90002
    A9        1.92000   0.00011   0.00039   0.00046   0.00081   1.92081
   A10        1.99667  -0.00009   0.00032  -0.00040   0.00002   1.99669
   A11        1.85227   0.00001  -0.00025   0.00020  -0.00004   1.85223
   A12        1.91356   0.00017  -0.00100   0.00014  -0.00086   1.91270
   A13        1.87523  -0.00005  -0.00003   0.00079   0.00069   1.87592
   A14        2.11720  -0.00021  -0.00321  -0.00097  -0.00440   2.11280
   A15        2.01200   0.00022  -0.00236   0.00068  -0.00166   2.01035
   A16        2.01936   0.00006  -0.00102   0.00135   0.00001   2.01937
   A17        1.91351   0.00009  -0.00091   0.00071  -0.00030   1.91321
   A18        1.28905   0.00033   0.00061   0.00551   0.00600   1.29505
   A19        1.49289   0.00036   0.00277   0.00709   0.00995   1.50284
   A20        2.13525  -0.00024   0.00122  -0.00142  -0.00028   2.13497
   A21        2.01195  -0.00036   0.00071  -0.00291  -0.00228   2.00967
   A22        2.07415   0.00057   0.00147  -0.00029   0.00110   2.07525
   A23        1.18509  -0.00010  -0.00533   0.00020  -0.00513   1.17996
   A24        1.46394   0.00032   0.00231   0.01003   0.01222   1.47616
   A25        1.75639   0.00036  -0.01050   0.00467  -0.00586   1.75053
   A26        1.89378   0.00059   0.00180   0.00477   0.00657   1.90035
    D1       -1.23716   0.00001   0.01155   0.00769   0.01935  -1.21781
    D2        3.01437   0.00015   0.01069   0.01044   0.02122   3.03559
    D3        0.89515   0.00005   0.01103   0.01011   0.02131   0.91646
    D4       -1.07202   0.00018  -0.00876   0.00173  -0.00704  -1.07906
    D5       -3.09521   0.00018  -0.00898   0.00187  -0.00710  -3.10230
    D6        1.07562   0.00023  -0.00946   0.00078  -0.00862   1.06700
    D7        3.11667  -0.00006  -0.00816  -0.00319  -0.01134   3.10533
    D8        1.09349  -0.00005  -0.00838  -0.00305  -0.01140   1.08209
    D9       -1.01887  -0.00001  -0.00886  -0.00414  -0.01292  -1.03179
   D10        1.01552  -0.00005  -0.00793  -0.00230  -0.01023   1.00529
   D11       -1.00766  -0.00004  -0.00815  -0.00216  -0.01028  -1.01794
   D12       -3.12002   0.00000  -0.00863  -0.00325  -0.01180  -3.13182
   D13        0.06222  -0.00016  -0.00905  -0.00945  -0.01831   0.04391
   D14        1.87936   0.00011  -0.02037  -0.00883  -0.02915   1.85020
   D15        2.76707   0.00001   0.01574   0.00044   0.01608   2.78315
   D16       -0.93211   0.00016   0.00198   0.00290   0.00489  -0.92722
   D17       -1.37547  -0.00011   0.01587  -0.00120   0.01462  -1.36084
   D18        1.20854   0.00004   0.00210   0.00126   0.00344   1.21198
   D19        0.63017  -0.00004   0.01505  -0.00047   0.01451   0.64468
   D20       -3.06901   0.00012   0.00128   0.00199   0.00333  -3.06568
   D21       -3.01762   0.00023  -0.00234  -0.00087  -0.00325  -3.02087
   D22        1.88522  -0.00028  -0.00606  -0.01088  -0.01701   1.86822
   D23       -0.40162   0.00028  -0.01592   0.00070  -0.01524  -0.41686
   D24       -1.78197  -0.00023  -0.01963  -0.00931  -0.02899  -1.81096
   D25       -1.09027   0.00004   0.00036   0.00206   0.00245  -1.08782
   D26       -2.46649  -0.00013  -0.00529  -0.00705  -0.01243  -2.47891
   D27       -3.04385   0.00014   0.00242   0.00485   0.00729  -3.03656
   D28        1.86312  -0.00003  -0.00323  -0.00426  -0.00759   1.85554
   D29        2.29512   0.00024  -0.00479   0.01082   0.00618   2.30130
   D30       -2.83438   0.00015  -0.00744   0.01263   0.00502  -2.82936
   D31       -1.23466   0.00007   0.00489  -0.00372   0.00134  -1.23332
   D32       -0.08097  -0.00002   0.00223  -0.00191   0.00017  -0.08080
   D33        3.01071   0.00005   0.01204  -0.00556   0.00648   3.01720
   D34        0.23059   0.00020   0.00293   0.00770   0.01062   0.24121
         Item               Value     Threshold  Converged?
 Maximum Force            0.001117     0.000450     NO 
 RMS     Force            0.000257     0.000300     YES
 Maximum Displacement     0.057559     0.001800     NO 
 RMS     Displacement     0.015511     0.001200     NO 
 Predicted change in Energy=-3.570611D-05
 GradGradGradGradGradGradGradGradGradGradGradGradGradGradGradGradGradGrad

                          Input orientation:                          
 ---------------------------------------------------------------------
 Center     Atomic      Atomic             Coordinates (Angstroms)
 Number     Number       Type             X           Y           Z
 ---------------------------------------------------------------------
      1          6           0        0.985539   -1.611698   -0.284068
      2          1           0        0.474846   -1.390151   -1.220656
      3          1           0        0.224931   -1.772680    0.480368
      4          1           0        1.538065   -2.540291   -0.420151
      5          6           0        1.937297   -0.482161    0.109498
      6          1           0        2.707646   -0.378905   -0.668680
      7          1           0        2.466783   -0.741830    1.027505
      8          6           0        1.276338    0.826411    0.331450
      9          1           0        1.755774    1.602959    0.916373
     10          8           0        0.480012    1.264006   -0.703925
     11          1           0        0.181631    2.156772   -0.525130
     12          6           0       -2.177153   -0.028017    0.868361
     13          1           0       -3.164340   -0.203864    1.263298
     14          1           0       -1.389793    0.423213    1.458134
     15          8           0       -2.100357    0.032959   -0.479417
     16          1           0       -1.206930    0.303307   -0.729870
 ---------------------------------------------------------------------
                    Distance matrix (angstroms):
                    1          2          3          4          5
     1  C    0.000000
     2  H    1.089536   0.000000
     3  H    1.090323   1.761326   0.000000
     4  H    1.089076   1.758995   1.767620   0.000000
     5  C    1.528591   2.175436   2.176048   2.162363   0.000000
     6  H    2.152523   2.512507   3.070309   2.470076   1.099846
     7  H    2.161244   3.072843   2.527432   2.488511   1.091110
     8  C    2.531363   2.822157   2.807652   3.459491   1.482730
     9  H    3.516864   3.894403   3.732093   4.358923   2.243150
    10  O    2.949832   2.703995   3.269416   3.958873   2.415458
    11  H    3.860796   3.626347   4.056291   4.890126   3.232505
    12  C    3.720048   3.640398   2.994059   4.666328   4.208422
    13  H    4.647347   4.563001   3.815930   5.514118   5.237881
    14  H    3.580270   3.733776   2.895739   4.569755   3.702438
    15  O    3.502258   3.034196   3.096528   4.456819   4.112763
    16  H    2.944979   2.436604   2.797253   3.964463   3.347784
                    6          7          8          9         10
     6  H    0.000000
     7  H    1.751221   0.000000
     8  C    2.121718   2.088308   0.000000
     9  H    2.710394   2.452737   1.083983   0.000000
    10  O    2.768167   3.311871   1.377543   2.089933   0.000000
    11  H    3.582041   4.004310   1.924052   2.205123   0.958139
    12  C    5.132920   4.701169   3.597905   4.257969   3.346928
    13  H    6.184124   5.661674   4.652894   5.252855   4.393849
    14  H    4.685694   4.051659   2.922368   3.402924   2.979530
    15  O    4.829321   4.871332   3.562181   4.391226   2.867783
    16  H    3.974048   4.204384   2.750756   3.629989   1.941491
                   11         12         13         14         15
    11  H    0.000000
    12  C    3.504138   0.000000
    13  H    4.468400   1.077700   0.000000
    14  H    3.067236   1.082301   1.892143   0.000000
    15  O    3.117713   1.351341   2.055530   2.100310   0.000000
    16  H    2.324941   1.898802   2.839260   2.198904   0.966450
                   16
    16  H    0.000000
 Stoichiometry    C4H10O2(3)
 Framework group  C1[X(C4H10O2)]
 Deg. of freedom    42
 Full point group                 C1      NOp   1
 Largest Abelian subgroup         C1      NOp   1
 Largest concise Abelian subgroup C1      NOp   1
                         Standard orientation:                         
 ---------------------------------------------------------------------
 Center     Atomic      Atomic             Coordinates (Angstroms)
 Number     Number       Type             X           Y           Z
 ---------------------------------------------------------------------
      1          6           0       -1.110346    1.489241   -0.280403
      2          1           0       -0.640566    1.257468   -1.235743
      3          1           0       -0.323351    1.778408    0.416608
      4          1           0       -1.765868    2.345419   -0.433172
      5          6           0       -1.909535    0.298256    0.248221
      6          1           0       -2.713204    0.064455   -0.465301
      7          1           0       -2.403206    0.564689    1.184075
      8          6           0       -1.100576   -0.918173    0.501941
      9          1           0       -1.456183   -1.697773    1.165859
     10          8           0       -0.330835   -1.342066   -0.558926
     11          1           0        0.071466   -2.185611   -0.347703
     12          6           0        2.270230    0.317466    0.738127
     13          1           0        3.256622    0.619246    1.050209
     14          1           0        1.574891   -0.170233    1.408970
     15          8           0        2.113494    0.157324   -0.594506
     16          1           0        1.239486   -0.218873   -0.763659
 ---------------------------------------------------------------------
 Rotational constants (GHZ):      4.3026082      1.8553388      1.5366637
 Standard basis: Aug-CC-pVTZ (5D, 7F)
 There are   580 symmetry adapted cartesian basis functions of A   symmetry.
 There are   506 symmetry adapted basis functions of A   symmetry.
   506 basis functions,   702 primitive gaussians,   580 cartesian basis functions
    26 alpha electrons       24 beta electrons
       nuclear repulsion energy       243.6855098751 Hartrees.
 NAtoms=   16 NActive=   16 NUniq=   16 SFac= 1.00D+00 NAtFMM=   60 NAOKFM=F Big=F
 Integral buffers will be    131072 words long.
 Raffenetti 2 integral format.
 Two-electron integral symmetry is turned on.
 Nuclear repulsion after empirical dispersion term =      243.6775185074 Hartrees.
 One-electron integrals computed using PRISM.
 NBasis=   506 RedAO= T EigKep=  6.90D-06  NBF=   506
 NBsUse=   506 1.00D-06 EigRej= -1.00D+00 NBFU=   506
 Initial guess from the checkpoint file:  "1-2-butanediol_Conf-M0028-wb97-opt-restart.chk"
 B after Tr=     0.000000    0.000000    0.000000
         Rot=    0.999984    0.003590   -0.000065    0.004323 Ang=   0.64 deg.
 Initial guess <Sx>= 0.0000 <Sy>= 0.0000 <Sz>= 1.0000 <S**2>= 2.0087 S= 1.0029
 ExpMin= 2.53D-02 ExpMax= 1.53D+04 ExpMxC= 5.22D+02 IAcc=3 IRadAn=         5 AccDes= 0.00D+00
 Harris functional with IExCor= 4639 and IRadAn=       5 diagonalized for initial guess.
 HarFok:  IExCor= 4639 AccDes= 0.00D+00 IRadAn=         5 IDoV= 1 UseB2=F ITyADJ=14
 ICtDFT=  3500011 ScaDFX=  1.000000  1.000000  1.000000  1.000000
 FoFCou: FMM=F IPFlag=           0 FMFlag=      100000 FMFlg1=           0
         NFxFlg=           0 DoJE=T BraDBF=F KetDBF=T FulRan=T
         wScrn=  0.000000 ICntrl=     500 IOpCl=  0 I1Cent=   200000004 NGrid=           0
         NMat0=    1 NMatS0=      1 NMatT0=    0 NMatD0=    1 NMtDS0=    0 NMtDT0=    0
 Petite list used in FoFCou.
 Gradient too large for Newton-Raphson -- use scaled steepest descent instead.
     Accept linear search using points  3 and  4.
     Minimum is close to point  4 DX= -2.18D-02 DF= -1.28D-08 DXR=  1.85D-02 DFR=  5.63D-05 which will be used.
 Gradient too large for Newton-Raphson -- use scaled steepest descent instead.
     Accept linear search using points  1 and  2.
 Gradient too large for Newton-Raphson -- use scaled steepest descent instead.
     Accept linear search using points  1 and  2.
 LinEq1:  Iter=  0 NonCon=     1 RMS=4.21D-05 Max=1.37D-03 NDo=     1
 AX will form     1 AO Fock derivatives at one time.
 LinEq1:  Iter=  1 NonCon=     1 RMS=6.53D-06 Max=2.95D-04 NDo=     1
 LinEq1:  Iter=  2 NonCon=     1 RMS=2.99D-06 Max=9.37D-05 NDo=     1
 LinEq1:  Iter=  3 NonCon=     1 RMS=1.26D-06 Max=4.18D-05 NDo=     1
 LinEq1:  Iter=  4 NonCon=     1 RMS=4.32D-07 Max=1.77D-05 NDo=     1
 LinEq1:  Iter=  5 NonCon=     1 RMS=1.65D-07 Max=8.22D-06 NDo=     1
 LinEq1:  Iter=  6 NonCon=     1 RMS=6.54D-08 Max=3.22D-06 NDo=     1
 LinEq1:  Iter=  7 NonCon=     1 RMS=1.96D-08 Max=5.24D-07 NDo=     1
 LinEq1:  Iter=  8 NonCon=     1 RMS=7.25D-09 Max=2.14D-07 NDo=     1
 LinEq1:  Iter=  9 NonCon=     0 RMS=3.31D-09 Max=7.19D-08 NDo=     1
 Linear equations converged to 1.551D-08 1.551D-07 after     9 iterations.
     Accept linear search using points  1 and  2.
     Minimum is close to point  2 DX= -3.31D-05 DF= -5.68D-14 DXR=  3.31D-05 DFR=  1.03D-09 which will be used.
 LinEq1:  Iter=  0 NonCon=     1 RMS=5.37D-08 Max=1.16D-06 NDo=     1
 LinEq1:  Iter=  1 NonCon=     1 RMS=3.36D-08 Max=9.45D-07 NDo=     1
 LinEq1:  Iter=  2 NonCon=     1 RMS=1.46D-08 Max=2.52D-07 NDo=     1
 LinEq1:  Iter=  3 NonCon=     1 RMS=7.92D-09 Max=1.78D-07 NDo=     1
 LinEq1:  Iter=  4 NonCon=     1 RMS=2.57D-09 Max=7.83D-08 NDo=     1
 LinEq1:  Iter=  5 NonCon=     1 RMS=7.19D-10 Max=2.18D-08 NDo=     1
 LinEq1:  Iter=  6 NonCon=     1 RMS=3.97D-10 Max=1.31D-08 NDo=     1
 LinEq1:  Iter=  7 NonCon=     1 RMS=2.02D-10 Max=4.09D-09 NDo=     1
 LinEq1:  Iter=  8 NonCon=     1 RMS=9.74D-11 Max=1.82D-09 NDo=     1
 LinEq1:  Iter=  9 NonCon=     0 RMS=3.22D-11 Max=5.62D-10 NDo=     1
 Linear equations converged to 1.046D-10 1.046D-09 after     9 iterations.
 SCF Done:  E(UwB97XD) =  -308.790897611     a.u. after    6 cycles
            Convg  =    0.2654D-08                    28 Fock formations.
              S**2 =  2.0087                  -V/T =  2.0060
 <Sx>= 0.0000 <Sy>= 0.0000 <Sz>= 1.0000 <S**2>= 2.0087 S= 1.0029
 <L.S>= 0.000000000000E+00
 Annihilation of the first spin contaminant:
 S**2 before annihilation     2.0087,   after     2.0000
 Calling FoFJK, ICntrl=      2127 FMM=F ISym2X=0 I1Cent= 0 IOpClX= 1 NMat=1 NMatS=1 NMatT=0.
 ***** Axes restored to original set *****
 -------------------------------------------------------------------
 Center     Atomic                   Forces (Hartrees/Bohr)
 Number     Number              X              Y              Z
 -------------------------------------------------------------------
      1        6          -0.000359458    0.000089641    0.000211494
      2        1           0.000204217   -0.000126990   -0.000064683
      3        1           0.000053900    0.000406301   -0.000046302
      4        1           0.000029007   -0.000148310   -0.000051021
      5        6           0.000255382    0.000065815    0.000154395
      6        1          -0.000037028   -0.000083188   -0.000077148
      7        1          -0.000023166    0.000028526   -0.000048914
      8        6           0.000023012    0.000215340   -0.000893647
      9        1          -0.000175821   -0.000081645    0.000168292
     10        8          -0.000329689   -0.000223345    0.000915302
     11        1           0.000337631    0.000111405   -0.000337299
     12        6           0.000351850   -0.000331661    0.000125100
     13        1          -0.000225093    0.000205636   -0.000032048
     14        1           0.000048297   -0.000243833    0.000326293
     15        8           0.000116706    0.000119038   -0.000718596
     16        1          -0.000269747   -0.000002730    0.000368781
 -------------------------------------------------------------------
 Cartesian Forces:  Max     0.000915302 RMS     0.000287355

 GradGradGradGradGradGradGradGradGradGradGradGradGradGradGradGradGradGrad
 Berny optimization.
 Using GEDIIS/GDIIS optimizer.
 FormGI is forming the generalized inverse of G from B-inverse, IUseBI=4.
 GSVD:  received Info=                   1 from GESDD.
 Internal  Forces:  Max     0.000552770 RMS     0.000175628
 Search for a local minimum.
 Step number  16 out of a maximum of   86
 All quantities printed in internal units (Hartrees-Bohrs-Radians)
 Mixed Optimization -- En-DIIS/RFO-DIIS
 Swapping is turned off.
 Update second derivatives using D2CorX and points   12   13   14   15   16
 DE= -4.23D-05 DEPred=-3.57D-05 R= 1.18D+00
 TightC=F SS=  1.41D+00  RLast= 1.08D-01 DXNew= 1.2346D+00 3.2304D-01
 Trust test= 1.18D+00 RLast= 1.08D-01 DXMaxT set to 7.34D-01
 ITU=  1  1  1  1  1  0 -1 -1  1  1  1  1  1  1  1  0
     Eigenvalues ---    0.00194   0.00497   0.00643   0.00958   0.00999
     Eigenvalues ---    0.01596   0.01699   0.02614   0.03490   0.03766
     Eigenvalues ---    0.04457   0.04575   0.05271   0.05620   0.06488
     Eigenvalues ---    0.06876   0.07695   0.09798   0.11262   0.11358
     Eigenvalues ---    0.12752   0.13866   0.14431   0.15633   0.16244
     Eigenvalues ---    0.17261   0.19636   0.24543   0.28871   0.33151
     Eigenvalues ---    0.33690   0.34641   0.34735   0.34870   0.35281
     Eigenvalues ---    0.35808   0.36633   0.39681   0.48457   0.53927
     Eigenvalues ---    0.56223   0.56819
 En-DIIS/RFO-DIIS IScMMF=        0 using points:    16   15   14   13   12
 RFO step:  Lambda=-7.27101706D-06.
 DidBck=F Rises=F RFO-DIIS coefs:    1.24462    0.12140   -0.75401    0.29185    0.09614
 Iteration  1 RMS(Cart)=  0.01330820 RMS(Int)=  0.00011977
 Iteration  2 RMS(Cart)=  0.00014054 RMS(Int)=  0.00004172
 Iteration  3 RMS(Cart)=  0.00000002 RMS(Int)=  0.00004172
 Variable       Old X    -DE/DX   Delta X   Delta X   Delta X     New X
                                 (Linear)    (Quad)   (Total)
    R1        2.05892  -0.00007  -0.00028   0.00005  -0.00023   2.05870
    R2        2.06041  -0.00017  -0.00018  -0.00032  -0.00049   2.05992
    R3        2.05806   0.00015  -0.00002   0.00060   0.00058   2.05864
    R4        2.88862   0.00000  -0.00055   0.00006  -0.00044   2.88818
    R5        5.47215  -0.00021  -0.00104  -0.00750  -0.00855   5.46360
    R6        2.07841   0.00002   0.00023  -0.00028  -0.00006   2.07835
    R7        2.06190  -0.00006  -0.00009  -0.00012  -0.00021   2.06169
    R8        2.80195   0.00006   0.00045  -0.00003   0.00043   2.80239
    R9        2.04843  -0.00005   0.00006   0.00025   0.00031   2.04874
   R10        2.60318  -0.00055  -0.00092  -0.00038  -0.00134   2.60184
   R11        1.81062  -0.00006   0.00001  -0.00022  -0.00021   1.81041
   R12        5.63050   0.00012   0.04295   0.01975   0.06269   5.69318
   R13        2.03656   0.00016  -0.00017   0.00069   0.00053   2.03708
   R14        2.04525   0.00016   0.00013   0.00045   0.00058   2.04583
   R15        2.55366   0.00035   0.00000   0.00108   0.00108   2.55474
   R16        1.82633  -0.00035  -0.00044  -0.00017  -0.00061   1.82572
    A1        1.88150   0.00004   0.00258   0.00014   0.00268   1.88418
    A2        1.87944  -0.00008  -0.00208  -0.00011  -0.00218   1.87725
    A3        1.94219  -0.00008  -0.00017   0.00014  -0.00001   1.94218
    A4        1.89192  -0.00003  -0.00090  -0.00069  -0.00159   1.89033
    A5        1.94222   0.00009   0.00115   0.00035   0.00155   1.94376
    A6        1.92446   0.00006  -0.00064   0.00013  -0.00055   1.92391
    A7        2.11037   0.00029   0.00387   0.00651   0.01035   2.12072
    A8        1.90002  -0.00010   0.00024  -0.00088  -0.00068   1.89934
    A9        1.92081   0.00011   0.00056   0.00014   0.00070   1.92151
   A10        1.99669  -0.00014  -0.00095   0.00073  -0.00014   1.99655
   A11        1.85223   0.00000  -0.00010   0.00048   0.00039   1.85263
   A12        1.91270   0.00018  -0.00005   0.00010   0.00005   1.91275
   A13        1.87592  -0.00003   0.00035  -0.00058  -0.00027   1.87565
   A14        2.11280  -0.00014  -0.00286   0.00040  -0.00239   2.11041
   A15        2.01035   0.00031  -0.00053   0.00092   0.00047   2.01081
   A16        2.01937  -0.00006  -0.00093   0.00179   0.00094   2.02031
   A17        1.91321   0.00012  -0.00054   0.00021  -0.00040   1.91280
   A18        1.29505   0.00025   0.00268   0.00365   0.00621   1.30126
   A19        1.50284   0.00025   0.00437   0.00554   0.00997   1.51281
   A20        2.13497   0.00011  -0.00001  -0.00239  -0.00235   2.13262
   A21        2.00967   0.00002  -0.00378   0.00031  -0.00342   2.00625
   A22        2.07525  -0.00022   0.00203  -0.00214  -0.00006   2.07519
   A23        1.17996  -0.00011  -0.00410  -0.00219  -0.00628   1.17368
   A24        1.47616   0.00001   0.00309   0.00294   0.00605   1.48221
   A25        1.75053  -0.00043  -0.00748  -0.00618  -0.01368   1.73684
   A26        1.90035  -0.00052   0.00043   0.00096   0.00139   1.90175
    D1       -1.21781  -0.00009   0.00862   0.00110   0.00976  -1.20805
    D2        3.03559   0.00000   0.01018   0.00151   0.01174   3.04733
    D3        0.91646  -0.00011   0.01085   0.00159   0.01251   0.92897
    D4       -1.07906   0.00009  -0.00185   0.00180  -0.00004  -1.07911
    D5       -3.10230   0.00008  -0.00218   0.00165  -0.00052  -3.10282
    D6        1.06700   0.00014  -0.00240   0.00178  -0.00060   1.06640
    D7        3.10533   0.00004  -0.00579   0.00130  -0.00450   3.10083
    D8        1.08209   0.00003  -0.00612   0.00114  -0.00497   1.07712
    D9       -1.03179   0.00009  -0.00634   0.00127  -0.00505  -1.03684
   D10        1.00529  -0.00002  -0.00499   0.00185  -0.00314   1.00215
   D11       -1.01794  -0.00002  -0.00532   0.00169  -0.00362  -1.02156
   D12       -3.13182   0.00004  -0.00554   0.00183  -0.00370  -3.13552
   D13        0.04391   0.00006  -0.00908  -0.00244  -0.01143   0.03248
   D14        1.85020  -0.00039  -0.01788  -0.01012  -0.02799   1.82221
   D15        2.78315  -0.00001   0.00867  -0.00349   0.00520   2.78835
   D16       -0.92722   0.00018   0.00094   0.00281   0.00377  -0.92345
   D17       -1.36084  -0.00011   0.00827  -0.00404   0.00425  -1.35659
   D18        1.21198   0.00007   0.00054   0.00226   0.00281   1.21479
   D19        0.64468  -0.00003   0.00832  -0.00373   0.00459   0.64927
   D20       -3.06568   0.00015   0.00059   0.00257   0.00316  -3.06253
   D21       -3.02087   0.00022  -0.00067   0.00142   0.00073  -3.02014
   D22        1.86822  -0.00012  -0.00688  -0.00622  -0.01308   1.85513
   D23       -0.41686   0.00036  -0.00865   0.00692  -0.00174  -0.41861
   D24       -1.81096   0.00001  -0.01487  -0.00071  -0.01555  -1.82652
   D25       -1.08782   0.00008   0.00174   0.00086   0.00273  -1.08509
   D26       -2.47891  -0.00010  -0.00403  -0.00463  -0.00861  -2.48753
   D27       -3.03656   0.00008   0.00433   0.00316   0.00750  -3.02905
   D28        1.85554  -0.00010  -0.00144  -0.00234  -0.00384   1.85170
   D29        2.30130   0.00016   0.00603   0.00810   0.01419   2.31549
   D30       -2.82936   0.00013   0.00392   0.00769   0.01156  -2.81780
   D31       -1.23332  -0.00011   0.00088  -0.00441  -0.00348  -1.23680
   D32       -0.08080  -0.00013  -0.00123  -0.00482  -0.00611  -0.08691
   D33        3.01720  -0.00018   0.00090  -0.00542  -0.00453   3.01266
   D34        0.24121   0.00004   0.00495   0.00676   0.01173   0.25294
         Item               Value     Threshold  Converged?
 Maximum Force            0.000553     0.000450     NO 
 RMS     Force            0.000176     0.000300     YES
 Maximum Displacement     0.041740     0.001800     NO 
 RMS     Displacement     0.013286     0.001200     NO 
 Predicted change in Energy=-2.122674D-05
 GradGradGradGradGradGradGradGradGradGradGradGradGradGradGradGradGradGrad

                          Input orientation:                          
 ---------------------------------------------------------------------
 Center     Atomic      Atomic             Coordinates (Angstroms)
 Number     Number       Type             X           Y           Z
 ---------------------------------------------------------------------
      1          6           0        0.984439   -1.608850   -0.279127
      2          1           0        0.470682   -1.388731   -1.214237
      3          1           0        0.228671   -1.768894    0.489925
      4          1           0        1.534351   -2.539039   -0.417334
      5          6           0        1.941472   -0.481395    0.106642
      6          1           0        2.708623   -0.383944   -0.675394
      7          1           0        2.473815   -0.738855    1.023486
      8          6           0        1.285668    0.830441    0.326128
      9          1           0        1.774046    1.607801    0.902817
     10          8           0        0.483622    1.265008   -0.705159
     11          1           0        0.189982    2.159700   -0.528743
     12          6           0       -2.189714   -0.040926    0.867868
     13          1           0       -3.184366   -0.210712    1.247179
     14          1           0       -1.409036    0.401125    1.473816
     15          8           0       -2.099762    0.045378   -0.478282
     16          1           0       -1.202202    0.311923   -0.716494
 ---------------------------------------------------------------------
                    Distance matrix (angstroms):
                    1          2          3          4          5
     1  C    0.000000
     2  H    1.089417   0.000000
     3  H    1.090064   1.762742   0.000000
     4  H    1.089383   1.757741   1.766647   0.000000
     5  C    1.528361   2.175132   2.176752   2.161990   0.000000
     6  H    2.151797   2.511638   3.070214   2.467781   1.099816
     7  H    2.161466   3.072830   2.527121   2.489823   1.090999
     8  C    2.531247   2.821639   2.810803   3.459476   1.482959
     9  H    3.516720   3.893568   3.736407   4.358502   2.242023
    10  O    2.948115   2.702158   3.270747   3.956975   2.415424
    11  H    3.859461   3.624921   4.058698   4.888546   3.232153
    12  C    3.721456   3.637231   2.996215   4.664866   4.223764
    13  H    4.654389   4.561324   3.827556   5.518877   5.258166
    14  H    3.583508   3.736650   2.891212   4.569960   3.724770
    15  O    3.505486   3.034054   3.106543   4.459787   4.117184
    16  H    2.943138   2.436907   2.798687   3.963106   3.345085
                    6          7          8          9         10
     6  H    0.000000
     7  H    1.751368   0.000000
     8  C    2.121928   2.088227   0.000000
     9  H    2.707625   2.451741   1.084146   0.000000
    10  O    2.769578   3.311276   1.376837   2.090045   0.000000
    11  H    3.582622   4.003364   1.923086   2.205269   0.958029
    12  C    5.147138   4.718033   3.623678   4.293125   3.365502
    13  H    6.201098   5.687178   4.681189   5.292582   4.409479
    14  H    4.710685   4.071718   2.960224   3.451683   3.012703
    15  O    4.831536   4.877288   3.567146   4.399430   2.865806
    16  H    3.972465   4.200568   2.746893   3.627606   1.936622
                   11         12         13         14         15
    11  H    0.000000
    12  C    3.529339   0.000000
    13  H    4.489875   1.077977   0.000000
    14  H    3.108004   1.082608   1.891430   0.000000
    15  O    3.117023   1.351910   2.054060   2.101034   0.000000
    16  H    2.321143   1.899970   2.838685   2.201862   0.966129
                   16
    16  H    0.000000
 Stoichiometry    C4H10O2(3)
 Framework group  C1[X(C4H10O2)]
 Deg. of freedom    42
 Full point group                 C1      NOp   1
 Largest Abelian subgroup         C1      NOp   1
 Largest concise Abelian subgroup C1      NOp   1
                         Standard orientation:                         
 ---------------------------------------------------------------------
 Center     Atomic      Atomic             Coordinates (Angstroms)
 Number     Number       Type             X           Y           Z
 ---------------------------------------------------------------------
      1          6           0       -1.103059    1.490051   -0.285974
      2          1           0       -0.631746    1.251022   -1.238632
      3          1           0       -0.318986    1.780758    0.413282
      4          1           0       -1.753337    2.349028   -0.447385
      5          6           0       -1.912094    0.307024    0.244869
      6          1           0       -2.714735    0.076340   -0.470776
      7          1           0       -2.406881    0.579914    1.178141
      8          6           0       -1.112246   -0.914203    0.505662
      9          1           0       -1.479521   -1.689655    1.168352
     10          8           0       -0.339086   -1.345189   -0.548925
     11          1           0        0.055684   -2.191051   -0.333301
     12          6           0        2.283400    0.330515    0.732164
     13          1           0        3.278074    0.624722    1.025595
     14          1           0        1.593521   -0.138494    1.422191
     15          8           0        2.114861    0.134299   -0.594771
     16          1           0        1.235717   -0.235785   -0.748226
 ---------------------------------------------------------------------
 Rotational constants (GHZ):      4.3056350      1.8478095      1.5295830
 Standard basis: Aug-CC-pVTZ (5D, 7F)
 There are   580 symmetry adapted cartesian basis functions of A   symmetry.
 There are   506 symmetry adapted basis functions of A   symmetry.
   506 basis functions,   702 primitive gaussians,   580 cartesian basis functions
    26 alpha electrons       24 beta electrons
       nuclear repulsion energy       243.5118623463 Hartrees.
 NAtoms=   16 NActive=   16 NUniq=   16 SFac= 1.00D+00 NAtFMM=   60 NAOKFM=F Big=F
 Integral buffers will be    131072 words long.
 Raffenetti 2 integral format.
 Two-electron integral symmetry is turned on.
 Nuclear repulsion after empirical dispersion term =      243.5039050875 Hartrees.
 One-electron integrals computed using PRISM.
 NBasis=   506 RedAO= T EigKep=  6.83D-06  NBF=   506
 NBsUse=   506 1.00D-06 EigRej= -1.00D+00 NBFU=   506
 Initial guess from the checkpoint file:  "1-2-butanediol_Conf-M0028-wb97-opt-restart.chk"
 B after Tr=     0.000000    0.000000    0.000000
         Rot=    0.999990    0.004131   -0.000305    0.001949 Ang=   0.52 deg.
 Initial guess <Sx>= 0.0000 <Sy>= 0.0000 <Sz>= 1.0000 <S**2>= 2.0086 S= 1.0029
 ExpMin= 2.53D-02 ExpMax= 1.53D+04 ExpMxC= 5.22D+02 IAcc=3 IRadAn=         5 AccDes= 0.00D+00
 Harris functional with IExCor= 4639 and IRadAn=       5 diagonalized for initial guess.
 HarFok:  IExCor= 4639 AccDes= 0.00D+00 IRadAn=         5 IDoV= 1 UseB2=F ITyADJ=14
 ICtDFT=  3500011 ScaDFX=  1.000000  1.000000  1.000000  1.000000
 FoFCou: FMM=F IPFlag=           0 FMFlag=      100000 FMFlg1=           0
         NFxFlg=           0 DoJE=T BraDBF=F KetDBF=T FulRan=T
         wScrn=  0.000000 ICntrl=     500 IOpCl=  0 I1Cent=   200000004 NGrid=           0
         NMat0=    1 NMatS0=      1 NMatT0=    0 NMatD0=    1 NMtDS0=    0 NMtDT0=    0
 Petite list used in FoFCou.
 Gradient too large for Newton-Raphson -- use scaled steepest descent instead.
     Accept linear search using points  3 and  4.
 Gradient too large for Newton-Raphson -- use scaled steepest descent instead.
     Accept linear search using points  1 and  2.
 Gradient too large for Newton-Raphson -- use scaled steepest descent instead.
     Accept linear search using points  1 and  2.
 LinEq1:  Iter=  0 NonCon=     1 RMS=4.67D-05 Max=1.47D-03 NDo=     1
 AX will form     1 AO Fock derivatives at one time.
 LinEq1:  Iter=  1 NonCon=     1 RMS=6.61D-06 Max=3.31D-04 NDo=     1
 LinEq1:  Iter=  2 NonCon=     1 RMS=2.37D-06 Max=7.60D-05 NDo=     1
 LinEq1:  Iter=  3 NonCon=     1 RMS=1.28D-06 Max=3.50D-05 NDo=     1
 LinEq1:  Iter=  4 NonCon=     1 RMS=4.66D-07 Max=1.32D-05 NDo=     1
 LinEq1:  Iter=  5 NonCon=     1 RMS=1.76D-07 Max=6.74D-06 NDo=     1
 LinEq1:  Iter=  6 NonCon=     1 RMS=6.62D-08 Max=3.05D-06 NDo=     1
 LinEq1:  Iter=  7 NonCon=     1 RMS=1.83D-08 Max=5.83D-07 NDo=     1
 LinEq1:  Iter=  8 NonCon=     1 RMS=5.74D-09 Max=1.87D-07 NDo=     1
 LinEq1:  Iter=  9 NonCon=     0 RMS=2.07D-09 Max=5.77D-08 NDo=     1
 Linear equations converged to 1.551D-08 1.551D-07 after     9 iterations.
     Accept linear search using points  1 and  2.
     Minimum is close to point  2 DX= -1.40D-04 DF= -1.36D-12 DXR=  1.40D-04 DFR=  1.98D-08 which will be used.
 LinEq1:  Iter=  0 NonCon=     1 RMS=6.71D-08 Max=2.36D-06 NDo=     1
 LinEq1:  Iter=  1 NonCon=     1 RMS=4.41D-08 Max=1.46D-06 NDo=     1
 LinEq1:  Iter=  2 NonCon=     1 RMS=1.68D-08 Max=3.30D-07 NDo=     1
 LinEq1:  Iter=  3 NonCon=     1 RMS=8.57D-09 Max=2.35D-07 NDo=     1
 LinEq1:  Iter=  4 NonCon=     1 RMS=2.52D-09 Max=5.72D-08 NDo=     1
 LinEq1:  Iter=  5 NonCon=     1 RMS=9.80D-10 Max=3.33D-08 NDo=     1
 LinEq1:  Iter=  6 NonCon=     1 RMS=5.97D-10 Max=1.47D-08 NDo=     1
 LinEq1:  Iter=  7 NonCon=     1 RMS=2.23D-10 Max=6.18D-09 NDo=     1
 LinEq1:  Iter=  8 NonCon=     1 RMS=8.88D-11 Max=2.33D-09 NDo=     1
 LinEq1:  Iter=  9 NonCon=     0 RMS=3.32D-11 Max=8.54D-10 NDo=     1
 Linear equations converged to 1.223D-10 1.223D-09 after     9 iterations.
 SCF Done:  E(UwB97XD) =  -308.790928917     a.u. after    6 cycles
            Convg  =    0.2941D-08                    29 Fock formations.
              S**2 =  2.0087                  -V/T =  2.0060
 <Sx>= 0.0000 <Sy>= 0.0000 <Sz>= 1.0000 <S**2>= 2.0087 S= 1.0029
 <L.S>= 0.000000000000E+00
 Annihilation of the first spin contaminant:
 S**2 before annihilation     2.0087,   after     2.0000
 Calling FoFJK, ICntrl=      2127 FMM=F ISym2X=0 I1Cent= 0 IOpClX= 1 NMat=1 NMatS=1 NMatT=0.
 ***** Axes restored to original set *****
 -------------------------------------------------------------------
 Center     Atomic                   Forces (Hartrees/Bohr)
 Number     Number              X              Y              Z
 -------------------------------------------------------------------
      1        6           0.000126225   -0.000427230    0.000005175
      2        1          -0.000033695   -0.000018106    0.000016244
      3        1          -0.000171291    0.000572589   -0.000037562
      4        1           0.000013414   -0.000024498    0.000032627
      5        6           0.000048291    0.000195138    0.000071488
      6        1           0.000004576   -0.000047075   -0.000058371
      7        1           0.000028581   -0.000026198   -0.000018427
      8        6           0.000481654   -0.000097153   -0.000408669
      9        1          -0.000321283   -0.000026569    0.000103248
     10        8          -0.000500994   -0.000110000    0.000707763
     11        1           0.000258229    0.000231472   -0.000390228
     12        6           0.000168397   -0.000197255   -0.000319378
     13        1          -0.000079223    0.000152481    0.000115491
     14        1           0.000040216   -0.000253906    0.000161322
     15        8          -0.000113821   -0.000034244   -0.000178868
     16        1           0.000050724    0.000110554    0.000198143
 -------------------------------------------------------------------
 Cartesian Forces:  Max     0.000707763 RMS     0.000231737

 GradGradGradGradGradGradGradGradGradGradGradGradGradGradGradGradGradGrad
 Berny optimization.
 Using GEDIIS/GDIIS optimizer.
 FormGI is forming the generalized inverse of G from B-inverse, IUseBI=4.
 Internal  Forces:  Max     0.000393093 RMS     0.000125509
 Search for a local minimum.
 Step number  17 out of a maximum of   86
 All quantities printed in internal units (Hartrees-Bohrs-Radians)
 Mixed Optimization -- En-DIIS/RFO-DIIS
 Swapping is turned off.
 Update second derivatives using D2CorX and points   13   14   15   16   17
 DE= -3.13D-05 DEPred=-2.12D-05 R= 1.47D+00
 TightC=F SS=  1.41D+00  RLast= 8.47D-02 DXNew= 1.2346D+00 2.5425D-01
 Trust test= 1.47D+00 RLast= 8.47D-02 DXMaxT set to 7.34D-01
 ITU=  1  1  1  1  1  1  0 -1 -1  1  1  1  1  1  1  1  0
     Eigenvalues ---    0.00196   0.00502   0.00644   0.00741   0.00966
     Eigenvalues ---    0.01401   0.01702   0.02599   0.03180   0.03750
     Eigenvalues ---    0.04256   0.04576   0.05290   0.05798   0.06596
     Eigenvalues ---    0.06873   0.07695   0.09775   0.11005   0.11372
     Eigenvalues ---    0.12953   0.13980   0.14401   0.15607   0.16632
     Eigenvalues ---    0.17238   0.19285   0.24407   0.28823   0.33041
     Eigenvalues ---    0.33682   0.34639   0.34793   0.34875   0.35263
     Eigenvalues ---    0.35708   0.36430   0.39624   0.48747   0.54184
     Eigenvalues ---    0.56266   0.57282
 En-DIIS/RFO-DIIS IScMMF=        0 using points:    17   16   15   14   13
 RFO step:  Lambda=-5.32832267D-06.
 DidBck=F Rises=F RFO-DIIS coefs:    2.37036   -1.38254   -0.17808    0.27436   -0.08410
 Iteration  1 RMS(Cart)=  0.01798259 RMS(Int)=  0.00023855
 Iteration  2 RMS(Cart)=  0.00029155 RMS(Int)=  0.00007440
 Iteration  3 RMS(Cart)=  0.00000009 RMS(Int)=  0.00007440
 Variable       Old X    -DE/DX   Delta X   Delta X   Delta X     New X
                                 (Linear)    (Quad)   (Total)
    R1        2.05870   0.00000  -0.00024   0.00016  -0.00008   2.05862
    R2        2.05992  -0.00006  -0.00058   0.00029  -0.00027   2.05965
    R3        2.05864   0.00002   0.00093  -0.00037   0.00056   2.05920
    R4        2.88818   0.00009  -0.00002  -0.00005  -0.00001   2.88817
    R5        5.46360  -0.00022  -0.01352  -0.01644  -0.02999   5.43361
    R6        2.07835   0.00004  -0.00015   0.00018   0.00003   2.07838
    R7        2.06169   0.00000  -0.00029   0.00011  -0.00018   2.06151
    R8        2.80239   0.00003   0.00056  -0.00060   0.00000   2.80238
    R9        2.04874  -0.00011   0.00036  -0.00060  -0.00024   2.04850
   R10        2.60184  -0.00009  -0.00175  -0.00003  -0.00178   2.60006
   R11        1.81041   0.00007  -0.00028   0.00023  -0.00005   1.81036
   R12        5.69318   0.00004   0.06107   0.00872   0.06976   5.76295
   R13        2.03708   0.00009   0.00098  -0.00008   0.00090   2.03798
   R14        2.04583   0.00007   0.00099  -0.00016   0.00083   2.04666
   R15        2.55474  -0.00002   0.00187  -0.00060   0.00127   2.55601
   R16        1.82572   0.00003  -0.00084   0.00048  -0.00035   1.82536
    A1        1.88418  -0.00010   0.00312  -0.00127   0.00179   1.88598
    A2        1.87725   0.00000  -0.00273   0.00107  -0.00164   1.87561
    A3        1.94218   0.00001  -0.00005  -0.00022  -0.00030   1.94188
    A4        1.89033   0.00007  -0.00209   0.00092  -0.00120   1.88913
    A5        1.94376  -0.00002   0.00212  -0.00079   0.00145   1.94521
    A6        1.92391   0.00003  -0.00052   0.00035  -0.00020   1.92371
    A7        2.12072   0.00030   0.01221   0.00653   0.01869   2.13941
    A8        1.89934  -0.00007  -0.00121   0.00011  -0.00114   1.89820
    A9        1.92151   0.00005   0.00067  -0.00025   0.00042   1.92193
   A10        1.99655  -0.00007   0.00004  -0.00062  -0.00051   1.99604
   A11        1.85263  -0.00001   0.00064  -0.00018   0.00047   1.85309
   A12        1.91275   0.00013   0.00035   0.00083   0.00117   1.91391
   A13        1.87565  -0.00003  -0.00042   0.00014  -0.00031   1.87535
   A14        2.11041   0.00003  -0.00160   0.00188   0.00030   2.11071
   A15        2.01081   0.00022   0.00150  -0.00017   0.00139   2.01221
   A16        2.02031  -0.00015   0.00191  -0.00056   0.00142   2.02173
   A17        1.91280   0.00020  -0.00010   0.00131   0.00102   1.91382
   A18        1.30126   0.00019   0.00784   0.00384   0.01149   1.31274
   A19        1.51281   0.00027   0.01203   0.00662   0.01874   1.53155
   A20        2.13262  -0.00006  -0.00363  -0.00192  -0.00579   2.12684
   A21        2.00625   0.00016  -0.00385  -0.00003  -0.00413   2.00212
   A22        2.07519  -0.00017  -0.00116  -0.00035  -0.00174   2.07346
   A23        1.17368  -0.00005  -0.00588  -0.00062  -0.00652   1.16715
   A24        1.48221   0.00002   0.00731   0.00376   0.01111   1.49332
   A25        1.73684  -0.00025  -0.01330  -0.00073  -0.01401   1.72283
   A26        1.90175  -0.00038   0.00159  -0.00062   0.00097   1.90271
    D1       -1.20805  -0.00001   0.00801   0.00685   0.01486  -1.19320
    D2        3.04733  -0.00001   0.01067   0.00578   0.01647   3.06380
    D3        0.92897  -0.00008   0.01136   0.00524   0.01660   0.94557
    D4       -1.07911  -0.00002   0.00304   0.00119   0.00424  -1.07487
    D5       -3.10282   0.00000   0.00259   0.00148   0.00409  -3.09873
    D6        1.06640   0.00005   0.00260   0.00192   0.00453   1.07094
    D7        3.10083   0.00011  -0.00233   0.00349   0.00117   3.10200
    D8        1.07712   0.00013  -0.00278   0.00378   0.00102   1.07814
    D9       -1.03684   0.00018  -0.00277   0.00422   0.00146  -1.03538
   D10        1.00215   0.00001  -0.00075   0.00262   0.00186   1.00401
   D11       -1.02156   0.00003  -0.00120   0.00291   0.00172  -1.01985
   D12       -3.13552   0.00008  -0.00119   0.00335   0.00216  -3.13337
   D13        0.03248   0.00002  -0.01094  -0.00676  -0.01773   0.01476
   D14        1.82221  -0.00026  -0.02780  -0.00914  -0.03700   1.78521
   D15        2.78835  -0.00002   0.00019  -0.00348  -0.00325   2.78510
   D16       -0.92345   0.00012   0.00450  -0.00159   0.00295  -0.92050
   D17       -1.35659  -0.00006  -0.00110  -0.00314  -0.00421  -1.36081
   D18        1.21479   0.00008   0.00321  -0.00125   0.00199   1.21678
   D19        0.64927  -0.00002  -0.00039  -0.00285  -0.00323   0.64605
   D20       -3.06253   0.00012   0.00393  -0.00097   0.00297  -3.05955
   D21       -3.02014   0.00021   0.00178   0.00432   0.00606  -3.01408
   D22        1.85513  -0.00010  -0.01487  -0.00418  -0.01904   1.83610
   D23       -0.41861   0.00039   0.00464   0.00691   0.01156  -0.40705
   D24       -1.82652   0.00009  -0.01200  -0.00158  -0.01354  -1.84005
   D25       -1.08509   0.00011   0.00324   0.00284   0.00626  -1.07883
   D26       -2.48753  -0.00002  -0.00955  -0.00152  -0.01094  -2.49847
   D27       -3.02905   0.00002   0.00860   0.00424   0.01278  -3.01628
   D28        1.85170  -0.00011  -0.00419  -0.00012  -0.00443   1.84727
   D29        2.31549   0.00006   0.02011   0.00336   0.02354   2.33903
   D30       -2.81780   0.00006   0.01797   0.00368   0.02150  -2.79630
   D31       -1.23680  -0.00009  -0.00599  -0.00318  -0.00902  -1.24582
   D32       -0.08691  -0.00009  -0.00813  -0.00285  -0.01106  -0.09797
   D33        3.01266  -0.00018  -0.00985  -0.00397  -0.01379   2.99887
   D34        0.25294   0.00000   0.01444   0.00254   0.01695   0.26989
         Item               Value     Threshold  Converged?
 Maximum Force            0.000393     0.000450     YES
 RMS     Force            0.000126     0.000300     YES
 Maximum Displacement     0.062530     0.001800     NO 
 RMS     Displacement     0.017924     0.001200     NO 
 Predicted change in Energy=-2.086738D-05
 GradGradGradGradGradGradGradGradGradGradGradGradGradGradGradGradGradGrad

                          Input orientation:                          
 ---------------------------------------------------------------------
 Center     Atomic      Atomic             Coordinates (Angstroms)
 Number     Number       Type             X           Y           Z
 ---------------------------------------------------------------------
      1          6           0        0.983647   -1.605518   -0.270642
      2          1           0        0.465586   -1.389723   -1.204333
      3          1           0        0.233035   -1.758861    0.504595
      4          1           0        1.528556   -2.539231   -0.407227
      5          6           0        1.948776   -0.480094    0.100586
      6          1           0        2.708609   -0.390755   -0.689544
      7          1           0        2.488489   -0.734597    1.013825
      8          6           0        1.299672    0.835156    0.319542
      9          1           0        1.794521    1.612680    0.890223
     10          8           0        0.486960    1.267082   -0.703213
     11          1           0        0.202715    2.165650   -0.531329
     12          6           0       -2.205810   -0.061483    0.864433
     13          1           0       -3.209576   -0.216998    1.226826
     14          1           0       -1.432537    0.368036    1.489372
     15          8           0       -2.102359    0.063031   -0.478428
     16          1           0       -1.199992    0.325657   -0.701597
 ---------------------------------------------------------------------
                    Distance matrix (angstroms):
                    1          2          3          4          5
     1  C    0.000000
     2  H    1.089374   0.000000
     3  H    1.089919   1.763740   0.000000
     4  H    1.089680   1.756888   1.766004   0.000000
     5  C    1.528353   2.174878   2.177667   2.162060   0.000000
     6  H    2.150958   2.508804   3.070203   2.467423   1.099833
     7  H    2.161691   3.072712   2.528934   2.489491   1.090902
     8  C    2.530826   2.822762   2.810851   3.459346   1.482958
     9  H    3.515953   3.894568   3.735537   4.358037   2.242103
    10  O    2.947142   2.703736   3.267967   3.957341   2.415703
    11  H    3.859990   3.628045   4.059044   4.889700   3.232338
    12  C    3.720897   3.630478   2.993082   4.658524   4.244913
    13  H    4.664067   4.559894   3.840642   5.523838   5.286420
    14  H    3.581970   3.734787   2.875344   4.562605   3.752510
    15  O    3.514351   3.038383   3.120847   4.467704   4.128188
    16  H    2.946767   2.443240   2.802441   3.967267   3.347757
                    6          7          8          9         10
     6  H    0.000000
     7  H    1.751613   0.000000
     8  C    2.122785   2.087928   0.000000
     9  H    2.710161   2.450833   1.084019   0.000000
    10  O    2.772062   3.310749   1.375895   2.090022   0.000000
    11  H    3.583259   4.002961   1.922891   2.204639   0.958000
    12  C    5.164763   4.744665   3.659135   4.336605   3.387272
    13  H    6.223148   5.725489   4.718422   5.338728   4.426277
    14  H    4.740520   4.100779   3.008599   3.510274   3.049621
    15  O    4.836931   4.892742   3.578652   4.411383   2.864410
    16  H    3.973733   4.203773   2.747842   3.627317   1.931863
                   11         12         13         14         15
    11  H    0.000000
    12  C    3.565005   0.000000
    13  H    4.517948   1.078453   0.000000
    14  H    3.160490   1.083045   1.889196   0.000000
    15  O    3.120444   1.352583   2.052374   2.100936   0.000000
    16  H    2.319947   1.901051   2.837555   2.203683   0.965941
                   16
    16  H    0.000000
 Stoichiometry    C4H10O2(3)
 Framework group  C1[X(C4H10O2)]
 Deg. of freedom    42
 Full point group                 C1      NOp   1
 Largest Abelian subgroup         C1      NOp   1
 Largest concise Abelian subgroup C1      NOp   1
                         Standard orientation:                         
 ---------------------------------------------------------------------
 Center     Atomic      Atomic             Coordinates (Angstroms)
 Number     Number       Type             X           Y           Z
 ---------------------------------------------------------------------
      1          6           0       -1.093997    1.491512   -0.291709
      2          1           0       -0.619710    1.245842   -1.241148
      3          1           0       -0.312746    1.778771    0.411891
      4          1           0       -1.735524    2.355983   -0.460634
      5          6           0       -1.917793    0.317512    0.236444
      6          1           0       -2.715447    0.091635   -0.486301
      7          1           0       -2.418715    0.597849    1.164106
      8          6           0       -1.130020   -0.908871    0.509504
      9          1           0       -1.507799   -1.677390    1.174153
     10          8           0       -0.347817   -1.349358   -0.533193
     11          1           0        0.033740   -2.200003   -0.312779
     12          6           0        2.298959    0.350329    0.723490
     13          1           0        3.304282    0.628001    0.997869
     14          1           0        1.614176   -0.094001    1.435270
     15          8           0        2.120266    0.103115   -0.594249
     16          1           0        1.235266   -0.259635   -0.729265
 ---------------------------------------------------------------------
 Rotational constants (GHZ):      4.3116553      1.8365621      1.5185650
 Standard basis: Aug-CC-pVTZ (5D, 7F)
 There are   580 symmetry adapted cartesian basis functions of A   symmetry.
 There are   506 symmetry adapted basis functions of A   symmetry.
   506 basis functions,   702 primitive gaussians,   580 cartesian basis functions
    26 alpha electrons       24 beta electrons
       nuclear repulsion energy       243.2460519104 Hartrees.
 NAtoms=   16 NActive=   16 NUniq=   16 SFac= 1.00D+00 NAtFMM=   60 NAOKFM=F Big=F
 Integral buffers will be    131072 words long.
 Raffenetti 2 integral format.
 Two-electron integral symmetry is turned on.
 Nuclear repulsion after empirical dispersion term =      243.2381415773 Hartrees.
 One-electron integrals computed using PRISM.
 NBasis=   506 RedAO= T EigKep=  6.77D-06  NBF=   506
 NBsUse=   506 1.00D-06 EigRej= -1.00D+00 NBFU=   506
 Initial guess from the checkpoint file:  "1-2-butanediol_Conf-M0028-wb97-opt-restart.chk"
 B after Tr=     0.000000    0.000000    0.000000
         Rot=    0.999982    0.005527    0.000011    0.002446 Ang=   0.69 deg.
 Initial guess <Sx>= 0.0000 <Sy>= 0.0000 <Sz>= 1.0000 <S**2>= 2.0086 S= 1.0029
 ExpMin= 2.53D-02 ExpMax= 1.53D+04 ExpMxC= 5.22D+02 IAcc=3 IRadAn=         5 AccDes= 0.00D+00
 Harris functional with IExCor= 4639 and IRadAn=       5 diagonalized for initial guess.
 HarFok:  IExCor= 4639 AccDes= 0.00D+00 IRadAn=         5 IDoV= 1 UseB2=F ITyADJ=14
 ICtDFT=  3500011 ScaDFX=  1.000000  1.000000  1.000000  1.000000
 FoFCou: FMM=F IPFlag=           0 FMFlag=      100000 FMFlg1=           0
         NFxFlg=           0 DoJE=T BraDBF=F KetDBF=T FulRan=T
         wScrn=  0.000000 ICntrl=     500 IOpCl=  0 I1Cent=   200000004 NGrid=           0
         NMat0=    1 NMatS0=      1 NMatT0=    0 NMatD0=    1 NMtDS0=    0 NMtDT0=    0
 Petite list used in FoFCou.
 Gradient too large for Newton-Raphson -- use scaled steepest descent instead.
     Accept linear search using points  3 and  4.
 Gradient too large for Newton-Raphson -- use scaled steepest descent instead.
     Accept linear search using points  1 and  2.
 Gradient too large for Newton-Raphson -- use scaled steepest descent instead.
     Accept linear search using points  1 and  2.
 Gradient too large for Newton-Raphson -- use scaled steepest descent instead.
     Minimum is close to point  2 DX=  3.92D-02 DF= -2.44D-07 DXR=  8.93D-02 DFR=  8.04D-03 which will be used.
 Gradient too large for Newton-Raphson -- use scaled steepest descent instead.
     Accept linear search using points  1 and  2.
 LinEq1:  Iter=  0 NonCon=     1 RMS=5.59D-05 Max=2.10D-03 NDo=     1
 AX will form     1 AO Fock derivatives at one time.
 LinEq1:  Iter=  1 NonCon=     1 RMS=7.92D-06 Max=4.36D-04 NDo=     1
 LinEq1:  Iter=  2 NonCon=     1 RMS=2.15D-06 Max=7.47D-05 NDo=     1
 LinEq1:  Iter=  3 NonCon=     1 RMS=1.31D-06 Max=4.11D-05 NDo=     1
 LinEq1:  Iter=  4 NonCon=     1 RMS=4.88D-07 Max=1.14D-05 NDo=     1
 LinEq1:  Iter=  5 NonCon=     1 RMS=1.64D-07 Max=4.92D-06 NDo=     1
 LinEq1:  Iter=  6 NonCon=     1 RMS=7.70D-08 Max=2.79D-06 NDo=     1
 LinEq1:  Iter=  7 NonCon=     1 RMS=3.53D-08 Max=9.10D-07 NDo=     1
 LinEq1:  Iter=  8 NonCon=     1 RMS=1.85D-08 Max=5.23D-07 NDo=     1
 LinEq1:  Iter=  9 NonCon=     1 RMS=7.51D-09 Max=2.39D-07 NDo=     1
 LinEq1:  Iter= 10 NonCon=     0 RMS=2.23D-09 Max=6.91D-08 NDo=     1
 Linear equations converged to 1.551D-08 1.551D-07 after    10 iterations.
     Accept linear search using points  1 and  2.
     Minimum is close to point  2 DX= -2.42D-04 DF= -5.46D-12 DXR=  2.42D-04 DFR=  5.86D-08 which will be used.
 LinEq1:  Iter=  0 NonCon=     1 RMS=1.15D-07 Max=4.02D-06 NDo=     1
 LinEq1:  Iter=  1 NonCon=     1 RMS=7.73D-08 Max=2.44D-06 NDo=     1
 LinEq1:  Iter=  2 NonCon=     1 RMS=2.79D-08 Max=4.60D-07 NDo=     1
 LinEq1:  Iter=  3 NonCon=     1 RMS=1.44D-08 Max=4.29D-07 NDo=     1
 LinEq1:  Iter=  4 NonCon=     1 RMS=4.11D-09 Max=9.22D-08 NDo=     1
 LinEq1:  Iter=  5 NonCon=     1 RMS=1.80D-09 Max=5.81D-08 NDo=     1
 LinEq1:  Iter=  6 NonCon=     1 RMS=1.06D-09 Max=2.87D-08 NDo=     1
 LinEq1:  Iter=  7 NonCon=     1 RMS=3.38D-10 Max=1.04D-08 NDo=     1
 LinEq1:  Iter=  8 NonCon=     1 RMS=1.13D-10 Max=3.12D-09 NDo=     1
 LinEq1:  Iter=  9 NonCon=     0 RMS=3.96D-11 Max=1.11D-09 NDo=     1
 Linear equations converged to 2.082D-10 2.082D-09 after     9 iterations.
 SCF Done:  E(UwB97XD) =  -308.790964132     a.u. after    8 cycles
            Convg  =    0.3839D-08                    34 Fock formations.
              S**2 =  2.0086                  -V/T =  2.0060
 <Sx>= 0.0000 <Sy>= 0.0000 <Sz>= 1.0000 <S**2>= 2.0086 S= 1.0029
 <L.S>= 0.000000000000E+00
 Annihilation of the first spin contaminant:
 S**2 before annihilation     2.0086,   after     2.0000
 Calling FoFJK, ICntrl=      2127 FMM=F ISym2X=0 I1Cent= 0 IOpClX= 1 NMat=1 NMatS=1 NMatT=0.
 ***** Axes restored to original set *****
 -------------------------------------------------------------------
 Center     Atomic                   Forces (Hartrees/Bohr)
 Number     Number              X              Y              Z
 -------------------------------------------------------------------
      1        6           0.000460201   -0.000814447   -0.000195326
      2        1          -0.000223418    0.000065347    0.000107498
      3        1          -0.000298515    0.000687914   -0.000027940
      4        1          -0.000002390    0.000115794    0.000092758
      5        6          -0.000130497    0.000196965   -0.000016889
      6        1           0.000032614    0.000033830   -0.000007930
      7        1           0.000073195   -0.000059973    0.000007046
      8        6           0.000738915   -0.000372047    0.000211603
      9        1          -0.000297844    0.000052989    0.000035887
     10        8          -0.000724630    0.000075043    0.000246950
     11        1           0.000224472    0.000199486   -0.000348764
     12        6          -0.000082872    0.000210093   -0.000708108
     13        1           0.000073015   -0.000036736    0.000199694
     14        1           0.000084957   -0.000310652    0.000019992
     15        8          -0.000216460   -0.000190003    0.000366741
     16        1           0.000289256    0.000146397    0.000016786
 -------------------------------------------------------------------
 Cartesian Forces:  Max     0.000814447 RMS     0.000298712

 GradGradGradGradGradGradGradGradGradGradGradGradGradGradGradGradGradGrad
 Berny optimization.
 Using GEDIIS/GDIIS optimizer.
 FormGI is forming the generalized inverse of G from B-inverse, IUseBI=4.
 GSVD:  received Info=                   1 from GESDD.
 Internal  Forces:  Max     0.000440696 RMS     0.000134314
 Search for a local minimum.
 Step number  18 out of a maximum of   86
[truncated: 367,462 more chars]
